# Supplementary material for: A collection of forcefield precursors for metal–organic frameworks
Source: RSC Adv. 2019 Nov 13;9(63):36492–507. doi: 10.1039/c9ra07327b (PMC9075174; doi:10.1039/c9ra07327b)
Supplement: RA-009-C9RA07327B-s3779 [file RA-009-C9RA07327B-s3779.xyz]

  200
jmolscript: load "" {1 1 1} spacegroup "x,y,z" unitcell [{     19.936000     0.000000     0.000000 }, {      0.000035    19.936000     0.000000 }, {      9.968018     9.968001    21.125463 }]
Zr     9.968018     9.968001    18.682937     2.371053
Zr    19.936035    19.936000     2.442526     2.371052
Zr    17.441408    -0.016746     0.000000     2.304313
Zr     2.494592     0.016746     0.000000     2.304313
Zr    -0.016742     2.494592     0.000000     2.305635
Zr     0.016777    17.441408     0.000000     2.305635
H      7.286627    10.332830    15.337086     0.117360
H     25.717458    10.217201    13.549872     0.114005
H     22.721076     9.318087    16.127178     0.113847
H     24.226244     9.433716    17.914393     0.114412
H     23.777688    11.467188    12.687953     0.115399
H     22.103064    11.664554    11.061292     0.113020
H     20.406504     8.233569    12.400647     0.114105
H     22.079134     8.038196    14.023082     0.114997
H     12.649409     9.603172    15.337086     0.119293
H     14.154577     9.718801    13.549872     0.113948
H     17.150960    10.617914    16.127178     0.116145
H     15.645792    10.502286    17.914393     0.115319
H     16.094348     8.468813    12.687953     0.114681
H     17.768972     8.271447    11.061292     0.113068
H     19.465531    11.702433    12.400647     0.113793
H     17.792901    11.897805    14.023082     0.115584
H     10.332851    12.649393    15.337086     0.119305
H     10.217225    14.154561    13.549872     0.112682
H      9.318117    17.150942    16.127178     0.115346
H      9.433743    15.645774    17.914393     0.115459
H     11.467216    16.094333    12.687953     0.113696
H     11.664585    17.768957    11.061292     0.113834
H      8.233602    19.465511    12.400647     0.115695
H      8.038227    17.792881    14.023082     0.116549
H      9.603184     7.286609    15.337086     0.119452
H      9.718845    25.717441    13.549872     0.114644
H     10.617954    22.721060    16.127178     0.114597
H     10.502328    24.226228    17.914393     0.113832
H      8.468855    23.777668    12.687953     0.114146
H      8.271485    22.103044    11.061292     0.114357
H     11.702468    20.406490    12.400647     0.115153
H     11.897844    22.079121    14.023082     0.115989
H     22.617426    19.571171     5.788377     0.117360
H      4.186595    19.686800     7.575591     0.114005
H      7.182977    20.585914     4.998285     0.113847
H      5.677809    20.470285     3.211070     0.114412
H      6.126365    18.436813     8.437510     0.115399
H      7.800989    18.239447    10.064171     0.113020
H      9.497549    21.670432     8.724816     0.114105
H      7.824919    21.865805     7.102381     0.114997
H     17.254644    20.300829     5.788377     0.119293
H     15.749476    20.185200     7.575591     0.113948
H     12.753093    19.286087     4.998285     0.116145
H     14.258261    19.401715     3.211070     0.115319
H     13.809705    21.435188     8.437510     0.114681
H     12.135081    21.632554    10.064171     0.113067
H     10.438522    18.201568     8.724816     0.113793
H     12.111152    18.006196     7.102381     0.115584
H     19.571202    17.254608     5.788377     0.119305
H     19.686828    15.749440     7.575591     0.112682
H     20.585936    12.753059     4.998285     0.115346
H     20.470310    14.258227     3.211070     0.115459
H     18.436837    13.809668     8.437510     0.113696
H     18.239468    12.135044    10.064171     0.113834
H     21.670451    10.438490     8.724816     0.115695
H     21.865826    12.111120     7.102381     0.116549
H     20.300869    22.617392     5.788377     0.119452
H     20.185208     4.186560     7.575591     0.114644
H     19.286099     7.182941     4.998285     0.114597
H     19.401725     5.677773     3.211070     0.113832
H     21.435198     6.126333     8.437510     0.114146
H     21.632568     7.800957    10.064171     0.114357
H     18.201585     9.497511     8.724816     0.115153
H     18.006209     7.824880     7.102381     0.115989
C     26.881720     9.983950    17.861579     0.668258
C     25.864984     9.894238    16.794321    -0.041987
C     26.307564    10.127489    15.497217    -0.093483
C     25.414431    10.057713    14.434606    -0.161068
C     24.078718     9.756679    14.669099     0.082408
C     23.636139     9.523428    15.965780    -0.155741
C     24.529272     9.593204    17.028391    -0.088270
C     23.085905     9.734749    13.507199     0.058006
C     23.093882    10.811293    12.627957    -0.142289
C     22.099075    10.926922    11.663791    -0.152427
C     21.098287     9.968001    11.578444     0.081154
C     21.090310     8.891457    12.457263    -0.138842
C     22.085117     8.773834    13.421852    -0.142632
C     12.990315     9.952052    17.861579     0.668233
C     14.007052    10.041764    16.794321    -0.043102
C     13.564472     9.808513    15.497217    -0.097118
C     14.457605     9.878289    14.434606    -0.157715
C     15.793317    10.179322    14.669099     0.080845
C     16.235897    10.412574    15.965780    -0.158313
C     15.342764    10.342798    17.028391    -0.087792
C     16.786130    10.201252    13.507199     0.058597
C     16.778154     9.124708    12.627957    -0.140738
C     17.772960     9.009079    11.663791    -0.151065
C     18.773749     9.968001    11.578444     0.078310
C     18.781725    11.044545    12.457263    -0.136475
C     17.786919    11.162167    13.421852    -0.145348
C      9.983972    12.990298    17.861579     0.667371
C      9.894262    14.007034    16.794321    -0.044552
C     10.127512    13.564455    15.497217    -0.096501
C     10.057738    14.457588    14.434606    -0.158003
C      9.756706    15.793300    14.669099     0.082730
C      9.523456    16.235879    15.965780    -0.157037
C      9.593231    15.342746    17.028391    -0.087553
C      9.734779    16.786113    13.507199     0.059489
C     10.811323    16.778138    12.627957    -0.138931
C     10.926953    17.772945    11.663791    -0.152214
C      9.968033    18.773732    11.578444     0.077015
C      8.891489    18.781706    12.457263    -0.135878
C      8.773865    17.786900    13.421852    -0.149367
C      9.952099    26.881703    17.861579     0.666103
C     10.041809    25.864967    16.794321    -0.045140
C      9.808559    26.307546    15.497217    -0.096774
C      9.878333    25.414413    14.434606    -0.160251
C     10.179364    24.078701    14.669099     0.082259
C     10.412615    23.636122    15.965780    -0.156179
C     10.342840    24.529255    17.028391    -0.085342
C     10.201292    23.085889    13.507199     0.058257
C      9.124748    23.093863    12.627957    -0.138796
C      9.009117    22.099057    11.663791    -0.153181
C      9.968037    21.098269    11.578444     0.079066
C     11.044581    21.090295    12.457263    -0.137581
C     11.162205    22.085101    13.421852    -0.147146
C      3.022333    19.920051     3.263884     0.668258
C      4.039069    20.009763     4.331142    -0.041987
C      3.596489    19.776512     5.628246    -0.093483
C      4.489622    19.846288     6.690857    -0.161068
C      5.825335    20.147322     6.456364     0.082408
C      6.267914    20.380573     5.159683    -0.155741
C      5.374781    20.310797     4.097072    -0.088270
C      6.818148    20.169252     7.618264     0.058006
C      6.810171    19.092708     8.497506    -0.142289
C      7.804978    18.977079     9.461672    -0.152426
C      8.805766    19.936000     9.547019     0.081154
C      8.813743    21.012544     8.668200    -0.138842
C      7.818936    21.130167     7.703611    -0.142632
C     16.913738    19.951949     3.263884     0.668233
C     15.897001    19.862237     4.331142    -0.043102
C     16.339581    20.095488     5.628246    -0.097118
C     15.446448    20.025712     6.690857    -0.157715
C     14.110736    19.724679     6.456364     0.080845
C     13.668156    19.491427     5.159683    -0.158313
C     14.561289    19.561203     4.097072    -0.087792
C     13.117923    19.702749     7.618264     0.058597
C     13.125899    20.779293     8.497506    -0.140738
C     12.131093    20.894922     9.461672    -0.151065
C     11.130304    19.936000     9.547019     0.078310
C     11.122328    18.859456     8.668200    -0.136475
C     12.117134    18.741834     7.703611    -0.145348
C     19.920081    16.913703     3.263884     0.667371
C     20.009791    15.896967     4.331142    -0.044552
C     19.776541    16.339546     5.628246    -0.096500
C     19.846315    15.446413     6.690857    -0.158003
C     20.147347    14.110701     6.456364     0.082730
C     20.380597    13.668122     5.159683    -0.157037
C     20.310822    14.561255     4.097072    -0.087553
C     20.169274    13.117888     7.618264     0.059489
C     19.092730    13.125863     8.497506    -0.138931
C     18.977100    12.131056     9.461672    -0.152214
C     19.936020    11.130269     9.547019     0.077015
C     21.012564    11.122295     8.668200    -0.135878
C     21.130188    12.117101     7.703611    -0.149367
C     19.951954     3.022298     3.263884     0.666103
C     19.862244     4.039034     4.331142    -0.045140
C     20.095494     3.596455     5.628246    -0.096773
C     20.025720     4.489588     6.690857    -0.160251
C     19.724689     5.825300     6.456364     0.082259
C     19.491438     6.267879     5.159683    -0.156179
C     19.561213     5.374746     4.097072    -0.085342
C     19.702761     6.818112     7.618264     0.058257
C     20.779305     6.810138     8.497506    -0.138796
C     20.894936     7.804944     9.461672    -0.153181
C     19.936016     8.805732     9.547019     0.079066
C     18.859472     8.813706     8.668200    -0.137581
C     18.741848     7.818900     7.703611    -0.147146
C     19.936018     9.968001    10.562731    -0.037350
C      9.968035    19.936001    10.562731    -0.037350
O     28.061931     9.952052    17.558217    -0.557560
O     26.391295     9.906199    19.100799    -0.707016
O     28.638084    11.253873    19.929339    -1.161979
O     11.810104     9.983950    17.558217    -0.557072
O     13.480741    10.029803    19.100799    -0.707081
O     11.233987    28.618129    19.929339    -1.161954
O      9.952072    11.810087    17.558217    -0.556277
O      9.906223    13.480724    19.100799    -0.706849
O     11.253892    11.233937    19.929339    -1.162265
O      9.983998    28.061914    17.558217    -0.554611
O     10.029848    26.391278    19.100799    -0.706457
O     28.618179    28.638065    19.929339    -1.161515
O      1.842122    19.951949     3.567246    -0.557560
O      3.512758    19.997802     2.024664    -0.707016
O      1.265969    18.650128     1.196124    -1.161979
O     18.093949    19.920051     3.567246    -0.557072
O     16.423312    19.874198     2.024664    -0.707081
O     18.670066     1.285872     1.196124    -1.161954
O     19.951981    18.093914     3.567246    -0.556277
O     19.997830    16.423277     2.024664    -0.706849
O     18.650161    18.670064     1.196124    -1.162265
O     19.920055     1.842087     3.567246    -0.554611
O     19.874205     3.512723     2.024664    -0.706457
O      1.285874     1.265936     1.196124    -1.161515

The following XYZ coordinates are in angstroms. Other properties are in atomic units.
The sperically averaged electron density of each atom fit to a function of the form exp(a - br)
eigen_1, eigen_2 and eigen_3 are the three eigenvalues of traceless quadrupole moment tensor
  atom number  atomic symbol              X              Y              Z     net charge C6 coefficient C8 coefficient C10 coefficient fluctuating dipole atomic polarizability isotropic forcefield polarizability              a              b squared Pearson coefficient          <r^3>          <r^4>         wp_QDO          m_QDO          q_QDO       dipole_x       dipole_y       dipole_z         dipole            Qxy            Qxz            Qyz     Q(x^2-y^2)  Q(3z^2 - R^2)        eigen_1        eigen_2        eigen_3 static polarizability      alpha(xx)      alpha(xy)      alpha(xz)      alpha(yy)      alpha(yz)      alpha(zz) atomic spin moment
            1             Zr       9.968018       9.968001      18.682937       2.371053      79.873185 0.13786604E+04  0.39707523E+05                                15.684671                           12.656559       1.950574       2.426810                    0.999114      54.980338     132.307455       0.488074       0.435718      -1.146161      -0.000285       0.000019       0.045768       0.045769      -0.001846       0.000375       0.000118      -0.000941       0.293343      -0.050796      -0.046986       0.097782             21.649506      22.392409       0.000684      -0.000780      22.386289      -0.001772      20.169821           0.000030
            2             Zr      19.936035      19.936000       2.442526       2.371052      79.873192 0.13786605E+04  0.39707528E+05                                15.684671                           12.656559       1.950574       2.426810                    0.999114      54.980343     132.307468       0.488074       0.435718      -1.146161       0.000285      -0.000019      -0.045768       0.045769      -0.001846       0.000375       0.000118      -0.000941       0.293343      -0.050796      -0.046986       0.097782             21.649507      22.392411       0.000684      -0.000780      22.386290      -0.001772      20.169821           0.000034
            3             Zr      17.441408      -0.016746       0.000000       2.304313     115.080034 0.23278717E+04  0.75807255E+05                                17.955394                           14.792056       1.159924       2.170171                    0.999286      57.424190     143.080093       0.533611       0.352476      -1.218440       0.054369      -0.015343       0.000324       0.056494       0.015658       0.000461       0.000089       0.029922      -0.401332      -0.133778       0.045232       0.088546             24.848683      18.957515       0.014395       0.000154      13.499582      -0.001741      42.088951           0.000028
            4             Zr       2.494592       0.016746       0.000000       2.304313     115.080034 0.23278716E+04  0.75807252E+05                                17.955395                           14.792056       1.159923       2.170171                    0.999286      57.424188     143.080089       0.533611       0.352476      -1.218440      -0.054369       0.015343      -0.000324       0.056494       0.015658       0.000461       0.000089       0.029922      -0.401332      -0.133778       0.045232       0.088546             24.848684      18.957516       0.014395       0.000156      13.499582      -0.001741      42.088954           0.000030
            5             Zr      -0.016742       2.494592       0.000000       2.305635     115.019902 0.23259611E+04  0.75728638E+05                                17.950723                           14.787021       1.152668       2.168465                    0.999292      57.388283     142.969891       0.533652       0.352525      -1.218411      -0.014857      -0.054394      -0.000161       0.056387      -0.016354      -0.000562       0.000289      -0.029736      -0.389859      -0.129955       0.042875       0.087080             24.845777      13.495520      -0.014995       0.001211      18.953281       0.001321      42.088531           0.000026
            6             Zr       0.016777      17.441408       0.000000       2.305635     115.019874 0.23259605E+04  0.75728610E+05                                17.950720                           14.787019       1.152668       2.168465                    0.999292      57.388276     142.969865       0.533652       0.352525      -1.218411       0.014857       0.054394       0.000161       0.056387      -0.016354      -0.000562       0.000289      -0.029736      -0.389859      -0.129955       0.042875       0.087080             24.845773      13.495517      -0.014994       0.001211      18.953278       0.001321      42.088523           0.000034
            7              H       7.286627      10.332830      15.337086       0.117360       1.187691 0.85221508E+01  0.83648839E+02                                 1.750233                            1.628080      -0.912252       2.442044                    0.998809       3.306884       8.785897       0.535010       1.166363      -0.737253       0.040687       0.008732      -0.009933       0.042782       0.007414      -0.008820      -0.001549       0.024184       0.012189      -0.016262      -0.001637       0.017899              1.858856       2.538114       0.227155       0.114602       1.465692      -0.021920       1.572761          -0.000002
            8              H      25.717458      10.217201      13.549872       0.114005       1.282091 0.96300467E+01  0.97032179E+02                                 1.816199                            1.714799      -0.994843       2.401956                    0.997977       3.342770       8.871115       0.530872       1.145063      -0.743893       0.015698       0.006160      -0.033469       0.037477       0.005931      -0.005320      -0.003289       0.028614       0.027765      -0.020284       0.004254       0.016030              1.855885       1.775549       0.027679      -0.028173       1.447505      -0.152853       2.344599           0.000000
            9              H      22.721076       9.318087      16.127178       0.113847       1.287391 0.94612048E+01  0.94827780E+02                                 1.811904                            1.691115      -0.998982       2.397115                    0.997983       3.340697       8.817099       0.539120       1.133525      -0.746428      -0.036261      -0.006309       0.010808       0.038360       0.005395      -0.005489      -0.005194       0.028936       0.027143      -0.020569       0.003990       0.016579              1.896442       2.593084       0.222170       0.088265       1.417377       0.001606       1.678863           0.000003
           10              H      24.226244       9.433716      17.914393       0.114412       1.349143 0.10116045E+02  0.10353519E+03                                 1.906505                            1.778135      -1.023208       2.388646                    0.997749       3.412480       9.226871       0.510598       1.172061      -0.737117      -0.015684      -0.007884       0.038062       0.041915       0.004998      -0.010204      -0.006384       0.024233       0.016934      -0.016949      -0.002711       0.019660              1.974966       1.799948       0.068824      -0.090401       1.469767      -0.144365       2.655182           0.000004
           11              H      23.777688      11.467188      12.687953       0.115399       1.270432 0.93114449E+01  0.93031408E+02                                 1.803982                            1.683903      -0.998742       2.401230                    0.997980       3.317406       8.765181       0.536840       1.141954      -0.744437       0.025524       0.029361      -0.000139       0.038904       0.011148       0.006705      -0.011134      -0.007895      -0.012941      -0.019515       0.003665       0.015850              1.882666       2.217918       0.473523       0.312529       1.841709       0.006838       1.588372           0.000001
           12              H      22.103064      11.664554      11.061292       0.113020       1.291487 0.96869341E+01  0.98327891E+02                                 1.857911                            1.742408      -1.095383       2.346918                    0.997597       3.483188       9.458532       0.513418       1.175289      -0.734714       0.005008       0.032591      -0.020100       0.038617       0.011112       0.003777      -0.009907      -0.010078      -0.025455      -0.017388      -0.000714       0.018102              1.950133       1.658319      -0.014261       0.241570       2.020352      -0.575163       2.171727           0.000001
           13              H      20.406504       8.233569      12.400647       0.114105       1.290670 0.99093380E+01  0.10151877E+03                                 1.889398                            1.788145      -1.059350       2.371690                    0.997205       3.508066       9.682170       0.494097       1.210018      -0.726791      -0.026712      -0.029397       0.001871       0.039765       0.011525       0.004802      -0.011196      -0.013818      -0.006259      -0.018681       0.000945       0.017737              1.990685       2.334999       0.425474       0.249643       1.913265       0.073204       1.723791           0.000001
           14              H      22.079134       8.038196      14.023082       0.114997       1.263028 0.94003138E+01  0.94028934E+02                                 1.790459                            1.687898      -0.973779       2.412179                    0.998128       3.299511       8.688631       0.538772       1.136532      -0.746224      -0.002643      -0.031189       0.022319       0.038443       0.010345       0.008007      -0.010892      -0.007565      -0.019006      -0.020177       0.004719       0.015458              1.829240       1.592630      -0.016096       0.228190       1.939230      -0.419465       1.955861           0.000002
           15              H      12.649409       9.603172      15.337086       0.119293       1.183881 0.84927092E+01  0.83314072E+02                                 1.749031                            1.627282      -0.920000       2.439626                    0.998803       3.301033       8.776992       0.533978       1.169259      -0.736563      -0.039798      -0.009187      -0.009512       0.041938       0.007009       0.009000       0.001435       0.024132       0.012330      -0.016062      -0.001816       0.017877              1.857377       2.535012       0.226591      -0.114539       1.464995       0.021916       1.572123          -0.000002
           16              H      14.154577       9.718801      13.549872       0.113948       1.288805 0.96897582E+01  0.97780357E+02                                 1.822000                            1.719634      -0.996950       2.399779                    0.997953       3.350151       8.896044       0.530368       1.144433      -0.744030      -0.015654      -0.006172      -0.033513       0.037500       0.006074       0.005360       0.003426       0.028871       0.027304      -0.020398       0.004215       0.016183              1.861994       1.780641       0.027855       0.028714       1.451111       0.153890       2.354230           0.000000
           17              H      17.150960      10.617914      16.127178       0.116145       1.282275 0.94208200E+01  0.94377564E+02                                 1.812716                            1.692024      -1.019601       2.390561                    0.997823       3.329504       8.802332       0.536501       1.139608      -0.744992       0.035320       0.007066       0.010236       0.037446       0.005119       0.005595       0.004869       0.028387       0.026377      -0.020019       0.003678       0.016341              1.897246       2.593727       0.222129      -0.088546       1.418031      -0.001642       1.679981           0.000003
           18              H      15.645792      10.502286      17.914393       0.115319       1.355826 0.10177655E+02  0.10435571E+03                                 1.915684                            1.785819      -1.043860       2.380047                    0.997545       3.416947       9.256553       0.508369       1.175056      -0.736423       0.015403       0.007689       0.037355       0.041131       0.004953       0.010416       0.006521       0.024134       0.017067      -0.016967      -0.002897       0.019864              1.984931       1.808135       0.069357       0.091217       1.475441       0.145636       2.671218           0.000004
           19              H      16.094348       8.468813      12.687953       0.114681       1.274592 0.93479507E+01  0.93486743E+02                                 1.807978                            1.687258      -1.000079       2.400448                    0.998034       3.321843       8.780914       0.536284       1.142031      -0.744431      -0.025598      -0.029381      -0.000236       0.038969       0.011188      -0.006738       0.011067      -0.008007      -0.013051      -0.019524       0.003650       0.015874              1.887053       2.223649       0.475491      -0.313746       1.845967      -0.006952       1.591544           0.000001
           20              H      17.768972       8.271447      11.061292       0.113068       1.292039 0.96939701E+01  0.98435217E+02                                 1.860080                            1.744347      -1.101935       2.344120                    0.997539       3.483998       9.468125       0.512462       1.177052      -0.734304      -0.004765      -0.032309      -0.020614       0.038620       0.011571      -0.003616       0.009750      -0.010314      -0.026737      -0.017510      -0.001157       0.018667              1.952507       1.660182      -0.014272      -0.242092       2.022804       0.576140       2.174534           0.000000
           21              H      19.465531      11.702433      12.400647       0.113793       1.295752 0.99580123E+01  0.10216328E+03                                 1.896414                            1.794187      -1.076035       2.365100                    0.996996       3.512668       9.708254       0.492482       1.212255      -0.726308       0.026748       0.029513       0.002007       0.039881       0.011149      -0.004992       0.011225      -0.013604      -0.005176      -0.018580       0.001239       0.017341              1.998524       2.345296       0.428570      -0.251357       1.920603      -0.073755       1.729673           0.000001
           22              H      17.792901      11.897805      14.023082       0.115584       1.261508 0.93900366E+01  0.93932482E+02                                 1.792320                            1.689675      -0.990284       2.406502                    0.998003       3.295209       8.687268       0.537016       1.140172      -0.745374       0.002431       0.031006       0.021855       0.038012       0.010549      -0.007898       0.011039      -0.007256      -0.018521      -0.020259       0.004705       0.015554              1.831180       1.594482      -0.016074      -0.228703       1.941085       0.419779       1.957974           0.000002
           23              H      10.332851      12.649393      15.337086       0.119305       1.186454 0.85157467E+01  0.83613130E+02                                 1.753282                            1.630831      -0.968341       2.418328                    0.998557       3.303547       8.793170       0.532633       1.171188      -0.736115       0.009402      -0.040030      -0.009272       0.042152      -0.006948      -0.001505       0.009060      -0.023620       0.012864      -0.015897      -0.001868       0.017765              1.862182       1.468040      -0.227671      -0.021994       2.542960      -0.114972       1.575546          -0.000002
           24              H      10.217225      14.154561      13.549872       0.112682       1.290024 0.97011822E+01  0.97918120E+02                                 1.822704                            1.720331      -0.994381       2.400604                    0.997965       3.352639       8.901784       0.530441       1.144013      -0.744146       0.005910      -0.015853      -0.033932       0.037916      -0.005901      -0.003378       0.005327      -0.028788       0.027191      -0.020273       0.004208       0.016066              1.862706       1.451658      -0.027868      -0.153914       1.781417       0.028585       2.355043           0.000000
           25              H       9.318117      17.150942      16.127178       0.115346       1.283332 0.94281234E+01  0.94453928E+02                                 1.812273                            1.691531      -1.010471       2.394189                    0.997909       3.331801       8.803955       0.537211       1.138062      -0.745364      -0.006174       0.035479       0.010531       0.037520      -0.005827      -0.004866       0.005416      -0.029064       0.027218      -0.020686       0.004103       0.016583              1.896825       1.417727      -0.222135       0.001599       2.593348      -0.088487       1.679401           0.000003
           26              H       9.433743      15.645774      17.914393       0.115459       1.354630 0.10168115E+02  0.10424377E+03                                 1.915567                            1.785793      -1.046999       2.379134                    0.997517       3.415184       9.254142       0.507976       1.176124      -0.736182      -0.007831       0.015526       0.037183       0.041048      -0.005089      -0.006452       0.010318      -0.024208       0.017326      -0.017035      -0.002791       0.019826              1.984780       1.475460      -0.069363      -0.145570       1.808181       0.091138       2.670699           0.000004
           27              H      11.467216      16.094333      12.687953       0.113696       1.276103 0.93589999E+01  0.93605095E+02                                 1.807490                            1.686725      -0.994421       2.401964                    0.998029       3.325014       8.783596       0.537212       1.139962      -0.744926       0.028957      -0.025718      -0.000015       0.038728      -0.011831      -0.011087      -0.006814       0.008227      -0.012540      -0.019972       0.003647       0.016324              1.886553       1.845537      -0.475632       0.007078       2.223196      -0.313631       1.590926           0.000001
           28              H      11.664585      17.768957      11.061292       0.113834       1.289534 0.96718576E+01  0.98153372E+02                                 1.857597                            1.742308      -1.102924       2.344182                    0.997540       3.479915       9.453875       0.512790       1.176986      -0.734324       0.032303      -0.005165      -0.020089       0.038389      -0.011182      -0.009764      -0.003962       0.009800      -0.025887      -0.017497      -0.000543       0.018040              1.949673       2.019751       0.014128      -0.574602       1.658145      -0.241456       2.171121           0.000001
           29              H       8.233602      19.465511      12.400647       0.115695       1.289590 0.98976156E+01  0.10139639E+03                                 1.891012                            1.789177      -1.074200       2.366353                    0.997020       3.503043       9.676832       0.492954       1.212851      -0.726168      -0.028962       0.026126       0.002171       0.039065      -0.011700      -0.011155      -0.004976       0.013401      -0.006274      -0.018867       0.001230       0.017637              1.992702       1.915298      -0.427155       0.073583       2.338093      -0.250206       1.724714           0.000001
           30              H       8.038227      17.792881      14.023082       0.116549       1.249572 0.92815090E+01  0.92564809E+02                                 1.779660                            1.678842      -0.968800       2.416396                    0.998198       3.282503       8.636783       0.539320       1.138761      -0.745706      -0.030636       0.002893       0.021976       0.037814      -0.010045      -0.010819      -0.007845       0.007152      -0.019837      -0.019907       0.004676       0.015232              1.817889       1.926189       0.015654      -0.414045       1.584439      -0.226025       1.943041           0.000002
           31              H       9.603184       7.286609      15.337086       0.119452       1.182476 0.84804440E+01  0.83164818E+02                                 1.747909                            1.626345      -0.924995       2.437789                    0.998741       3.298245       8.768440       0.534007       1.169601      -0.736499      -0.009230       0.039844      -0.009304       0.041944      -0.006672       0.001619      -0.009192      -0.023362       0.012128      -0.015512      -0.002238       0.017750              1.856064       1.464141      -0.226388       0.021888       2.532989       0.114334       1.571062          -0.000002
           32              H       9.718845      25.717441      13.549872       0.114644       1.287808 0.96824331E+01  0.97706868E+02                                 1.822918                            1.720485      -1.007374       2.396544                    0.997895       3.347364       8.894281       0.529440       1.146432      -0.743561      -0.005876       0.015359      -0.033236       0.037082      -0.006298       0.003314      -0.005474      -0.028904       0.027138      -0.020448       0.004119       0.016329              1.862962       1.451780      -0.027859       0.153959       1.781617      -0.028584       2.355490           0.000000
           33              H      10.617954      22.721060      16.127178       0.114597       1.277198 0.93714192E+01  0.93704496E+02                                 1.802464                            1.683227      -0.984307       2.404130                    0.998110       3.328653       8.774937       0.540306       1.133734      -0.746392       0.006552      -0.035922       0.010293       0.037938      -0.005160       0.005035      -0.005565      -0.028902       0.025710      -0.020215       0.003752       0.016463              1.885994       1.411399      -0.219996      -0.001616       2.575625       0.087548       1.670957           0.000003
           34              H      10.502328      24.226228      17.914393       0.113832       1.350897 0.10128204E+02  0.10367010E+03                                 1.906199                            1.777610      -1.022945       2.387891                    0.997750       3.415476       9.229424       0.511462       1.169962      -0.737594       0.008035      -0.015856       0.038133       0.042072      -0.005149       0.006370      -0.010225      -0.024115       0.017240      -0.016959      -0.002749       0.019708              1.974726       1.469380      -0.068828       0.144523       1.799279      -0.090852       2.655520           0.000004
           35              H       8.468855      23.777668      12.687953       0.114146       1.277333 0.93706595E+01  0.93766441E+02                                 1.810194                            1.688994      -1.002201       2.399308                    0.997958       3.325074       8.790613       0.536181       1.141609      -0.744533      -0.028713       0.025550      -0.000411       0.038437      -0.011950       0.011119       0.006945       0.008161      -0.012472      -0.020157       0.003790       0.016367              1.889558       1.848418      -0.476929      -0.007164       2.227133       0.314456       1.593122           0.000001
           36              H       8.271485      22.103044      11.061292       0.114357       1.287363 0.96539866E+01  0.97947592E+02                                 1.857514                            1.742313      -1.102840       2.344764                    0.997558       3.476506       9.450012       0.511967       1.179172      -0.733827      -0.032071       0.005368      -0.020136       0.038246      -0.010587       0.009657       0.003793       0.009558      -0.026813      -0.017142      -0.000488       0.017631              1.949568       2.019498       0.014101       0.574269       1.658316       0.241505       2.170888           0.000000
           37              H      11.702468      20.406490      12.400647       0.115153       1.291104 0.99139054E+01  0.10160496E+03                                 1.892354                            1.790555      -1.076599       2.365308                    0.996979       3.506632       9.688713       0.492804       1.212723      -0.726188       0.029232      -0.026327       0.002123       0.039397      -0.011694       0.011208       0.004829       0.013639      -0.005942      -0.018814       0.001062       0.017753              1.994098       1.916460      -0.427075      -0.073523       2.339616       0.250458       1.726219           0.000001
           38              H      11.897844      22.079121      14.023082       0.115989       1.254505 0.93254152E+01  0.93113830E+02                                 1.784615                            1.683008      -0.977120       2.412790                    0.998145       3.287513       8.655542       0.538548       1.139030      -0.745651       0.030843      -0.002339       0.021707       0.037789      -0.010781       0.010985       0.007913       0.007036      -0.018494      -0.020350       0.004717       0.015633              1.823108       1.932114       0.015860       0.416493       1.588300       0.227011       1.948911           0.000002
           39              H      22.617426      19.571171       5.788377       0.117360       1.187691 0.85221508E+01  0.83648839E+02                                 1.750233                            1.628080      -0.912252       2.442044                    0.998809       3.306884       8.785897       0.535010       1.166363      -0.737253      -0.040687      -0.008732       0.009933       0.042782       0.007414      -0.008820      -0.001549       0.024184       0.012189      -0.016262      -0.001637       0.017899              1.858856       2.538114       0.227155       0.114602       1.465692      -0.021920       1.572761          -0.000002
           40              H       4.186595      19.686800       7.575591       0.114005       1.282091 0.96300456E+01  0.97032173E+02                                 1.816200                            1.714799      -0.994844       2.401956                    0.997977       3.342769       8.871115       0.530871       1.145063      -0.743893      -0.015698      -0.006160       0.033469       0.037477       0.005931      -0.005320      -0.003289       0.028614       0.027765      -0.020284       0.004254       0.016030              1.855885       1.775550       0.027679      -0.028173       1.447505      -0.152854       2.344601           0.000000
           41              H       7.182977      20.585914       4.998285       0.113847       1.287390 0.94611972E+01  0.94827683E+02                                 1.811903                            1.691114      -0.998982       2.397115                    0.997983       3.340696       8.817095       0.539121       1.133525      -0.746428       0.036262       0.006309      -0.010808       0.038360       0.005395      -0.005489      -0.005194       0.028936       0.027143      -0.020569       0.003990       0.016579              1.896441       2.593083       0.222170       0.088265       1.417377       0.001606       1.678863           0.000003
           42              H       5.677809      20.470285       3.211070       0.114412       1.349144 0.10116056E+02  0.10353534E+03                                 1.906507                            1.778137      -1.023208       2.388646                    0.997749       3.412481       9.226877       0.510597       1.172061      -0.737116       0.015684       0.007884      -0.038062       0.041915       0.004998      -0.010204      -0.006384       0.024233       0.016934      -0.016949      -0.002711       0.019660              1.974968       1.799949       0.068824      -0.090401       1.469768      -0.144365       2.655185           0.000004
           43              H       6.126365      18.436813       8.437510       0.115399       1.270432 0.93114524E+01  0.93031503E+02                                 1.803982                            1.683904      -0.998742       2.401230                    0.997980       3.317407       8.765185       0.536840       1.141954      -0.744437      -0.025524      -0.029361       0.000139       0.038904       0.011148       0.006705      -0.011134      -0.007895      -0.012941      -0.019515       0.003665       0.015850              1.882667       2.217919       0.473524       0.312530       1.841710       0.006838       1.588372           0.000001
           44              H       7.800989      18.239447      10.064171       0.113020       1.291488 0.96869381E+01  0.98327950E+02                                 1.857912                            1.742409      -1.095383       2.346918                    0.997597       3.483188       9.458535       0.513417       1.175290      -0.734714      -0.005008      -0.032591       0.020100       0.038617       0.011112       0.003777      -0.009907      -0.010078      -0.025455      -0.017388      -0.000714       0.018102              1.950134       1.658320      -0.014261       0.241570       2.020353      -0.575164       2.171728           0.000001
           45              H       9.497549      21.670432       8.724816       0.114105       1.290670 0.99093384E+01  0.10151878E+03                                 1.889399                            1.788145      -1.059350       2.371691                    0.997205       3.508066       9.682171       0.494097       1.210019      -0.726791       0.026712       0.029397      -0.001871       0.039765       0.011525       0.004802      -0.011196      -0.013818      -0.006259      -0.018681       0.000945       0.017737              1.990685       2.334999       0.425474       0.249643       1.913265       0.073204       1.723791           0.000001
           46              H       7.824919      21.865805       7.102381       0.114997       1.263029 0.94003171E+01  0.94028981E+02                                 1.790459                            1.687899      -0.973779       2.412179                    0.998128       3.299511       8.688633       0.538772       1.136532      -0.746224       0.002643       0.031189      -0.022319       0.038443       0.010345       0.008007      -0.010892      -0.007565      -0.019006      -0.020177       0.004719       0.015458              1.829241       1.592630      -0.016096       0.228190       1.939231      -0.419465       1.955862           0.000002
           47              H      17.254644      20.300829       5.788377       0.119293       1.183881 0.84927092E+01  0.83314072E+02                                 1.749031                            1.627282      -0.920000       2.439626                    0.998803       3.301033       8.776992       0.533978       1.169259      -0.736563       0.039798       0.009187       0.009512       0.041938       0.007009       0.009000       0.001435       0.024132       0.012330      -0.016062      -0.001816       0.017877              1.857377       2.535012       0.226591      -0.114539       1.464995       0.021916       1.572123          -0.000002
           48              H      15.749476      20.185200       7.575591       0.113948       1.288806 0.96897659E+01  0.97780456E+02                                 1.822001                            1.719635      -0.996950       2.399779                    0.997953       3.350152       8.896048       0.530367       1.144433      -0.744030       0.015654       0.006172       0.033513       0.037500       0.006074       0.005360       0.003426       0.028871       0.027304      -0.020398       0.004215       0.016183              1.861995       1.780641       0.027855       0.028714       1.451112       0.153891       2.354231           0.000000
           49              H      12.753093      19.286087       4.998285       0.116145       1.282275 0.94208209E+01  0.94377579E+02                                 1.812717                            1.692024      -1.019601       2.390560                    0.997823       3.329504       8.802333       0.536501       1.139609      -0.744992      -0.035320      -0.007066      -0.010236       0.037446       0.005119       0.005595       0.004869       0.028387       0.026377      -0.020019       0.003678       0.016341              1.897247       2.593727       0.222129      -0.088546       1.418031      -0.001642       1.679982           0.000003
           50              H      14.258261      19.401715       3.211070       0.115319       1.355826 0.10177660E+02  0.10435578E+03                                 1.915685                            1.785820      -1.043861       2.380046                    0.997545       3.416947       9.256556       0.508369       1.175056      -0.736422      -0.015403      -0.007689      -0.037355       0.041132       0.004953       0.010416       0.006521       0.024134       0.017067      -0.016967      -0.002897       0.019864              1.984932       1.808136       0.069357       0.091217       1.475442       0.145636       2.671220           0.000004
           51              H      13.809705      21.435188       8.437510       0.114681       1.274593 0.93479560E+01  0.93486816E+02                                 1.807979                            1.687259      -1.000079       2.400448                    0.998034       3.321843       8.780917       0.536283       1.142031      -0.744431       0.025598       0.029381       0.000236       0.038969       0.011188      -0.006738       0.011067      -0.008007      -0.013051      -0.019524       0.003650       0.015874              1.887055       2.223650       0.475491      -0.313746       1.845968      -0.006952       1.591545           0.000001
           52              H      12.135081      21.632554      10.064171       0.113067       1.292038 0.96939688E+01  0.98435208E+02                                 1.860081                            1.744348      -1.101935       2.344120                    0.997539       3.483997       9.468125       0.512461       1.177053      -0.734304       0.004765       0.032309       0.020614       0.038620       0.011571      -0.003616       0.009750      -0.010314      -0.026738      -0.017510      -0.001157       0.018667              1.952508       1.660183      -0.014272      -0.242093       2.022805       0.576140       2.174535           0.000001
           53              H      10.438522      18.201568       8.724816       0.113793       1.295752 0.99580101E+01  0.10216324E+03                                 1.896414                            1.794186      -1.076035       2.365101                    0.996996       3.512668       9.708252       0.492482       1.212254      -0.726308      -0.026748      -0.029513      -0.002007       0.039881       0.011149      -0.004992       0.011225      -0.013604      -0.005176      -0.018580       0.001239       0.017341              1.998523       2.345295       0.428570      -0.251357       1.920602      -0.073754       1.729673           0.000001
           54              H      12.111152      18.006196       7.102381       0.115584       1.261508 0.93900356E+01  0.93932466E+02                                 1.792319                            1.689675      -0.990284       2.406502                    0.998003       3.295209       8.687267       0.537016       1.140172      -0.745374      -0.002431      -0.031006      -0.021855       0.038012       0.010549      -0.007898       0.011039      -0.007256      -0.018522      -0.020259       0.004705       0.015554              1.831180       1.594482      -0.016074      -0.228703       1.941084       0.419779       1.957973           0.000002
           55              H      19.571202      17.254608       5.788377       0.119305       1.186453 0.85157447E+01  0.83613110E+02                                 1.753282                            1.630831      -0.968340       2.418328                    0.998557       3.303546       8.793169       0.532632       1.171188      -0.736115      -0.009402       0.040030       0.009272       0.042152      -0.006948      -0.001505       0.009060      -0.023620       0.012864      -0.015897      -0.001868       0.017765              1.862182       1.468040      -0.227671      -0.021994       2.542961      -0.114972       1.575546          -0.000002
           56              H      19.686828      15.749440       7.575591       0.112682       1.290024 0.97011822E+01  0.97918120E+02                                 1.822704                            1.720331      -0.994381       2.400604                    0.997965       3.352639       8.901784       0.530441       1.144013      -0.744146      -0.005910       0.015853       0.033932       0.037916      -0.005901      -0.003378       0.005327      -0.028788       0.027191      -0.020273       0.004208       0.016066              1.862706       1.451658      -0.027868      -0.153914       1.781417       0.028585       2.355043           0.000000
           57              H      20.585936      12.753059       4.998285       0.115346       1.283331 0.94281121E+01  0.94453775E+02                                 1.812271                            1.691529      -1.010471       2.394189                    0.997909       3.331800       8.803947       0.537212       1.138061      -0.745364       0.006174      -0.035479      -0.010531       0.037520      -0.005827      -0.004866       0.005416      -0.029064       0.027218      -0.020686       0.004103       0.016583              1.896823       1.417725      -0.222135       0.001599       2.593345      -0.088487       1.679399           0.000003
           58              H      20.470310      14.258227       3.211070       0.115459       1.354630 0.10168111E+02  0.10424371E+03                                 1.915566                            1.785792      -1.046999       2.379134                    0.997517       3.415184       9.254139       0.507977       1.176123      -0.736183       0.007831      -0.015526      -0.037183       0.041048      -0.005089      -0.006452       0.010318      -0.024208       0.017326      -0.017035      -0.002791       0.019826              1.984779       1.475459      -0.069363      -0.145570       1.808180       0.091138       2.670697           0.000004
           59              H      18.436837      13.809668       8.437510       0.113696       1.276102 0.93589905E+01  0.93604971E+02                                 1.807488                            1.686724      -0.994420       2.401964                    0.998029       3.325013       8.783590       0.537212       1.139961      -0.744926      -0.028957       0.025718       0.000015       0.038728      -0.011831      -0.011087      -0.006814       0.008227      -0.012540      -0.019972       0.003647       0.016324              1.886551       1.845535      -0.475631       0.007078       2.223194      -0.313630       1.590925           0.000001
           60              H      18.239468      12.135044      10.064171       0.113834       1.289534 0.96718611E+01  0.98153422E+02                                 1.857598                            1.742309      -1.102924       2.344181                    0.997540       3.479915       9.453877       0.512789       1.176987      -0.734324      -0.032303       0.005165       0.020089       0.038389      -0.011182      -0.009764      -0.003963       0.009800      -0.025887      -0.017497      -0.000543       0.018040              1.949673       2.019752       0.014128      -0.574603       1.658146      -0.241457       2.171122           0.000001
           61              H      21.670451      10.438490       8.724816       0.115695       1.289590 0.98976149E+01  0.10139637E+03                                 1.891011                            1.789177      -1.074200       2.366354                    0.997020       3.503043       9.676830       0.492955       1.212851      -0.726168       0.028962      -0.026126      -0.002171       0.039065      -0.011700      -0.011155      -0.004976       0.013401      -0.006274      -0.018867       0.001230       0.017637              1.992701       1.915297      -0.427155       0.073582       2.338092      -0.250206       1.724714           0.000001
           62              H      21.865826      12.111120       7.102381       0.116549       1.249571 0.92815014E+01  0.92564713E+02                                 1.779660                            1.678841      -0.968800       2.416396                    0.998198       3.282502       8.636779       0.539320       1.138760      -0.745706       0.030636      -0.002893      -0.021976       0.037814      -0.010045      -0.010819      -0.007845       0.007152      -0.019837      -0.019907       0.004676       0.015232              1.817889       1.926188       0.015654      -0.414044       1.584438      -0.226025       1.943040           0.000002
           63              H      20.300869      22.617392       5.788377       0.119452       1.182476 0.84804437E+01  0.83164811E+02                                 1.747909                            1.626344      -0.924995       2.437789                    0.998741       3.298245       8.768439       0.534007       1.169601      -0.736500       0.009230      -0.039844       0.009304       0.041944      -0.006672       0.001619      -0.009192      -0.023362       0.012128      -0.015512      -0.002238       0.017750              1.856064       1.464141      -0.226388       0.021888       2.532989       0.114334       1.571062          -0.000002
           64              H      20.185208       4.186560       7.575591       0.114644       1.287808 0.96824331E+01  0.97706867E+02                                 1.822918                            1.720485      -1.007374       2.396544                    0.997895       3.347364       8.894281       0.529440       1.146432      -0.743561       0.005876      -0.015359       0.033236       0.037082      -0.006298       0.003314      -0.005474      -0.028904       0.027138      -0.020448       0.004119       0.016329              1.862962       1.451780      -0.027859       0.153959       1.781617      -0.028584       2.355490           0.000000
           65              H      19.286099       7.182941       4.998285       0.114597       1.277198 0.93714143E+01  0.93704424E+02                                 1.802463                            1.683226      -0.984307       2.404130                    0.998110       3.328653       8.774933       0.540307       1.133733      -0.746392      -0.006552       0.035922      -0.010293       0.037938      -0.005160       0.005035      -0.005565      -0.028902       0.025709      -0.020215       0.003752       0.016463              1.885992       1.411398      -0.219996      -0.001616       2.575623       0.087548       1.670955           0.000003
           66              H      19.401725       5.677773       3.211070       0.113832       1.350896 0.10128203E+02  0.10367009E+03                                 1.906199                            1.777610      -1.022945       2.387891                    0.997750       3.415476       9.229423       0.511462       1.169962      -0.737594      -0.008035       0.015856      -0.038133       0.042072      -0.005149       0.006371      -0.010225      -0.024115       0.017239      -0.016959      -0.002749       0.019708              1.974726       1.469380      -0.068828       0.144523       1.799279      -0.090852       2.655519           0.000004
           67              H      21.435198       6.126333       8.437510       0.114146       1.277332 0.93706564E+01  0.93766398E+02                                 1.810193                            1.688994      -1.002201       2.399308                    0.997958       3.325074       8.790611       0.536181       1.141609      -0.744534       0.028713      -0.025550       0.000411       0.038437      -0.011950       0.011119       0.006945       0.008161      -0.012472      -0.020157       0.003790       0.016367              1.889557       1.848417      -0.476929      -0.007164       2.227132       0.314456       1.593122           0.000001
           68              H      21.632568       7.800957      10.064171       0.114357       1.287363 0.96539857E+01  0.97947576E+02                                 1.857513                            1.742313      -1.102839       2.344764                    0.997558       3.476506       9.450010       0.511967       1.179171      -0.733827       0.032071      -0.005368       0.020136       0.038246      -0.010587       0.009657       0.003793       0.009558      -0.026813      -0.017142      -0.000488       0.017631              1.949567       2.019498       0.014101       0.574269       1.658316       0.241505       2.170888           0.000001
           69              H      18.201585       9.497511       8.724816       0.115153       1.291104 0.99139032E+01  0.10160493E+03                                 1.892353                            1.790554      -1.076600       2.365308                    0.996979       3.506632       9.688711       0.492804       1.212723      -0.726188      -0.029232       0.026327      -0.002123       0.039397      -0.011694       0.011208       0.004829       0.013639      -0.005942      -0.018814       0.001062       0.017753              1.994097       1.916459      -0.427075      -0.073523       2.339615       0.250458       1.726218           0.000001
           70              H      18.006209       7.824880       7.102381       0.115989       1.254505 0.93254152E+01  0.93113830E+02                                 1.784615                            1.683008      -0.977120       2.412790                    0.998145       3.287513       8.655542       0.538548       1.139030      -0.745651      -0.030843       0.002339      -0.021707       0.037789      -0.010781       0.010985       0.007913       0.007036      -0.018494      -0.020350       0.004717       0.015633              1.823108       1.932114       0.015860       0.416493       1.588300       0.227011       1.948911           0.000002
           71              C      26.881720       9.983950      17.861579       0.668258      25.208485 0.23896966E+03  0.49106193E+04                                 8.200005                            5.597505      -0.155664       2.027034                    0.999291      21.583813      60.925240       0.606227       0.491674      -1.005706       0.054715       0.000548       0.072045       0.090468       0.007252      -0.015878      -0.005516      -0.183419      -0.148928      -0.076395      -0.040651       0.117045             12.020629      15.996167       0.346203       6.724355       4.784084       0.225436      15.281636          -0.000001
           72              C      25.864984       9.894238      16.794321      -0.041987      42.671085 0.43308652E+03  0.10092130E+05                                10.661260                            6.879641       0.025853       2.013230                    0.999215      27.202033      75.874925       0.641372       0.409815      -1.076928      -0.042593      -0.010422      -0.036184       0.056851      -0.010835      -0.004587      -0.002245      -0.003266       0.022250      -0.015724       0.006461       0.009263             17.005449      23.520006       1.453694      11.830507       6.080190       0.023944      21.416151          -0.000001
           73              C      26.307564      10.127489      15.497217      -0.093483      36.599265 0.42486069E+03  0.99323198E+04                                 9.662385                            6.886083       0.046532       1.983959                    0.999653      29.137346      83.561386       0.625998       0.418533      -1.062731      -0.023205      -0.008580      -0.003696       0.025015       0.006006      -0.018747      -0.001820       0.020235      -0.066651      -0.029193      -0.000377       0.029570             13.521433      17.223884       1.101548       8.034819       5.672060      -0.272930      17.668353          -0.000003
           74              C      25.414431      10.057713      14.434606      -0.161068      38.991652 0.44318284E+03  0.10481468E+05                                10.062022                            7.023159       0.083510       1.988506                    0.999672      30.110550      87.149484       0.620517       0.417362      -1.062372       0.012178       0.002289       0.023811       0.026843      -0.002541      -0.022414      -0.013098       0.020202       0.080835      -0.029935      -0.010623       0.040558             14.439257      20.679745       1.305714       8.992439       5.807382      -0.045245      16.830645          -0.000001
           75              C      24.078718       9.756679      14.669099       0.082408      43.543059 0.43071440E+03  0.10061786E+05                                11.021195                            6.987133      -0.196282       1.943410                    0.999175      26.916044      76.122724       0.616851       0.425050      -1.063041       0.004000       0.004544       0.007597       0.009714       0.007113       0.026335      -0.006381      -0.012807      -0.012946      -0.032816       0.010738       0.022078             18.497532      25.128452       1.043893      14.018413       6.429473      -0.441441      23.934671           0.000000
           76              C      23.636139       9.523428      15.965780      -0.155741      37.799053 0.44023317E+03  0.10390323E+05                                 9.846723                            6.997880       0.109374       1.998363                    0.999718      29.945964      86.474830       0.622126       0.417140      -1.062924       0.019810       0.005814       0.014426       0.025187       0.014313      -0.016445      -0.005156       0.053935      -0.034587      -0.024890      -0.016951       0.041842             13.606917      16.722104       1.050510       7.905908       5.463122      -0.304982      18.635523           0.000002
           77              C      24.529272       9.593204      17.028391      -0.088270      37.554606 0.42257152E+03  0.98890352E+04                                 9.859807                            6.897878      -0.027401       1.961182                    0.999638      29.355569      84.889784       0.619855       0.422243      -1.057862       0.003715       0.004637      -0.025980       0.026651      -0.003833      -0.025279      -0.011663       0.003396       0.041576      -0.027921      -0.004801       0.032722             13.725829      18.766096       1.410329       7.783911       5.496843       0.002808      16.914547           0.000001
           78              C      23.085905       9.734749      13.507199       0.058006      43.484350 0.43636054E+03  0.10218632E+05                                10.983463                            7.009195      -0.200317       1.939345                    0.999207      27.123480      76.599893       0.619494       0.422204      -1.065692      -0.010243       0.002719      -0.001027       0.010648      -0.002838       0.012648      -0.005240       0.052223       0.032789      -0.032247       0.002448       0.029798             18.332604      23.566750       1.672580      15.400468       9.254885      -1.188870      22.176176           0.000000
           79              C      23.093882      10.811293      12.627957      -0.142289      37.701109 0.43668850E+03  0.10283338E+05                                 9.819017                            6.953567       0.080385       1.987347                    0.999726      29.883633      86.128318       0.626425       0.415217      -1.064413      -0.030016       0.001027      -0.018501       0.035274       0.028732      -0.003713      -0.005733      -0.003969      -0.047696      -0.021171      -0.016425       0.037596             13.572422      16.506889       0.372180       9.539637       8.480759      -2.583938      15.729618           0.000001
           80              C      22.099075      10.926922      11.663791      -0.152427      38.415195 0.44569791E+03  0.10561257E+05                                 9.949668                            7.045657       0.120287       2.002959                    0.999716      30.044851      87.188138       0.618867       0.417670      -1.061634       0.020034      -0.001403       0.032729       0.038399       0.008109      -0.013518      -0.020271      -0.030360      -0.008166      -0.023710      -0.009912       0.033622             13.650470      17.108667       1.445341       8.918932       8.891665      -2.014366      14.951079           0.000001
           81              C      21.098287       9.968001      11.578444       0.081154      38.248705 0.45318237E+03  0.10763989E+05                                10.184330                            7.233290      -0.365230       1.890362                    0.998845      27.480151      79.370984       0.595629       0.432942      -1.054044      -0.019557       0.006370      -0.001775       0.020644      -0.017437       0.019945       0.013383       0.038080       0.029858      -0.039225       0.006813       0.032412             14.692214      18.413757       1.734938       9.030788       9.495902      -1.396245      16.166983          -0.000000
           82              C      21.090310       8.891457      12.457263      -0.138842      37.430539 0.45311332E+03  0.10808048E+05                                 9.914736                            7.171004      -0.060762       1.949327                    0.999354      30.156187      88.512422       0.603367       0.425583      -1.054055       0.013613       0.003178       0.023288       0.027161       0.021608      -0.013060       0.006057      -0.020109      -0.031347      -0.029391       0.000230       0.029161             13.700319      16.963586       0.337234       9.273761       8.517399      -1.935683      15.619972           0.000001
           83              C      22.085117       8.773834      13.421852      -0.142632      37.484469 0.43028364E+03  0.10088352E+05                                 9.766462                            6.881693       0.174720       2.019564                    0.999792      29.660052      85.109853       0.632956       0.412731      -1.066731      -0.020200       0.014321      -0.019620       0.031592       0.009592      -0.000840      -0.022306      -0.041787      -0.007731      -0.023190      -0.013474       0.036664             13.656992      17.794346       1.747811       9.785721       8.430251      -0.802784      14.746378           0.000001
           84              C      12.990315       9.952052      17.861579       0.668233      25.229747 0.23920450E+03  0.49163941E+04                                 8.201928                            5.598644      -0.160967       2.025443                    0.999329      21.595288      60.953060       0.606458       0.491392      -1.005904      -0.053386      -0.000438       0.071518       0.089247       0.005428       0.015659       0.005385      -0.184641      -0.144831      -0.076809      -0.040018       0.116827             12.023727      15.999624       0.345834      -6.726614       4.784967      -0.225448      15.286591          -0.000001
           85              C      14.007052      10.041764      16.794321      -0.043102      42.685135 0.43323629E+03  0.10096474E+05                                10.663033                            6.880664       0.025771       2.013146                    0.999250      27.209667      75.898972       0.641348       0.409795      -1.076943       0.041885       0.010631      -0.037239       0.057045      -0.010637       0.003786       0.002464      -0.005086       0.026060      -0.016097       0.006538       0.009558             17.007786      23.526622       1.454508     -11.829351       6.080928      -0.023744      21.415807          -0.000001
           86              C      13.564472       9.808513      15.497217      -0.097118      36.749341 0.42697858E+03  0.99944597E+04                                 9.688147                            6.903037       0.046205       1.982867                    0.999644      29.210333      83.829479       0.625241       0.418510      -1.062723       0.024404       0.009782      -0.002948       0.026457       0.004546       0.018783       0.001157       0.019020      -0.065892      -0.029090       0.000675       0.028415             13.562043      17.271517       1.102868      -8.066734       5.686386       0.273931      17.728226          -0.000003
           87              C      14.457605       9.878289      14.434606      -0.157715      38.790256 0.44046772E+03  0.10400582E+05                                10.025328                            6.999230       0.088696       1.991194                    0.999667      30.023167      86.808462       0.621935       0.417078      -1.062622      -0.010239      -0.002071       0.025553       0.027606      -0.001428       0.022957       0.013119       0.021192       0.076050      -0.029194      -0.011019       0.040213             14.378552      20.582940       1.300278      -8.940878       5.786172       0.047540      16.766544          -0.000002
           88              C      15.793317      10.179322      14.669099       0.080845      43.593455 0.43125084E+03  0.10077341E+05                                11.028713                            6.991182      -0.206828       1.940126                    0.999281      26.934219      76.182798       0.616719       0.425013      -1.063076      -0.002536      -0.004322       0.007564       0.009074       0.005601      -0.027099       0.006479      -0.014509      -0.006836      -0.033111       0.010077       0.023034             18.512080      25.149677       1.045392     -14.030153       6.433534       0.441415      23.953029           0.000001
           89              C      16.235897      10.412574      15.965780      -0.158313      37.928973 0.44207924E+03  0.10444688E+05                                 9.866152                            7.009930       0.113624       1.998765                    0.999716      30.011774      86.706240       0.621945       0.416830      -1.063135      -0.021955      -0.007241       0.014417       0.027246       0.011272       0.015042       0.004705       0.053368      -0.028956      -0.024392      -0.014471       0.038863             13.638459      16.757248       1.051500      -7.931735       5.473052       0.305451      18.685076           0.000002
           90              C      15.342764      10.342798      17.028391      -0.087792      37.442240 0.42101945E+03  0.98432920E+04                                 9.837298                            6.882062      -0.026562       1.961882                    0.999628      29.311242      84.710884       0.621014       0.421858      -1.058142      -0.005722      -0.005553      -0.026503       0.027677      -0.002403       0.024935       0.011963       0.003814       0.036248      -0.026807      -0.005165       0.031972             13.690805      18.710018       1.406564      -7.753327       5.484120      -0.000512      16.878277           0.000000
           91              C      16.786130      10.201252      13.507199       0.058597      43.479006 0.43632127E+03  0.10217262E+05                                10.980848                            7.007941      -0.195949       1.940575                    0.999148      27.123975      76.594210       0.619687       0.422091      -1.065787       0.012057      -0.002015      -0.001040       0.012269      -0.001415      -0.012957       0.004611       0.053371       0.029583      -0.032123       0.001838       0.030285             18.325679      23.553110       1.672146     -15.391945       9.254194       1.190335      22.169732           0.000000
           92              C      16.778154       9.124708      12.627957      -0.140738      37.644163 0.43586200E+03  0.10258847E+05                                 9.808067                            6.945782       0.080077       1.987402                    0.999721      29.859804      86.033960       0.626949       0.415073      -1.064522       0.029617      -0.001296      -0.019074       0.035251       0.029536       0.003176       0.005239      -0.003970      -0.050276      -0.021597      -0.017034       0.038631             13.554897      16.484135       0.375114      -9.523589       8.473422       2.580363      15.707134           0.000001
           93              C      17.772960       9.009079      11.663791      -0.151065      38.442771 0.44605579E+03  0.10572367E+05                                 9.955217                            7.048862       0.128070       2.004895                    0.999705      30.058884      87.253397       0.618647       0.417715      -1.061555      -0.017703       0.002268       0.032620       0.037184       0.010177       0.014034       0.019651      -0.030459      -0.013812      -0.023913      -0.010529       0.034443             13.658739      17.118211       1.446470      -8.925123       8.896830       2.015884      14.961176           0.000001
           94              C      18.773749       9.968001      11.578444       0.078310      38.318945 0.45411954E+03  0.10791568E+05                                10.194896                            7.239579      -0.364473       1.890378                    0.998862      27.510957      79.473480       0.595530       0.432800      -1.054155       0.021196      -0.005227      -0.002941       0.022028      -0.021155      -0.019343      -0.013929       0.039169       0.037766      -0.043007       0.010064       0.032943             14.709197      18.433529       1.737681      -9.041643       9.506959       1.399055      16.187104          -0.000000
           95              C      18.781725      11.044545      12.457263      -0.136475      37.327513 0.45156256E+03  0.10761597E+05                                 9.894456                            7.156169      -0.054711       1.951636                    0.999378      30.110861      88.334288       0.604328       0.425280      -1.054266      -0.013784      -0.003318       0.023367       0.027332       0.021611       0.011981      -0.005726      -0.019290      -0.032204      -0.028235      -0.000879       0.029114             13.669816      16.925602       0.342464      -9.248500       8.502954       1.929995      15.580892           0.000001
           96              C      17.786919      11.162167      13.421852      -0.145348      37.578276 0.43151600E+03  0.10124910E+05                                 9.783243                            6.891743       0.177445       2.019780                    0.999772      29.703655      85.279021       0.632440       0.412755      -1.066670       0.020092      -0.013505      -0.018836       0.030673       0.007710       0.001320       0.022767      -0.041241      -0.003794      -0.022181      -0.014147       0.036328             13.684810      17.833523       1.751706      -9.810979       8.443020       0.802338      14.777886           0.000001
           97              C       9.983972      12.990298      17.861579       0.667371      25.239274 0.23929186E+03  0.49185475E+04                                 8.202719                            5.598900      -0.154482       2.026965                    0.999337      21.601044      60.967828       0.606581       0.491257      -1.005991       0.000643      -0.053500       0.072469       0.090080      -0.005251      -0.005046       0.015600       0.183876      -0.148379      -0.076302      -0.040698       0.117000             12.025434       4.785402      -0.346177       0.225609      16.002194      -6.728320      15.288706          -0.000001
           98              C       9.894262      14.007034      16.794321      -0.044552      42.778059 0.43423376E+03  0.10125725E+05                                10.677133                            6.888037       0.032077       2.014548                    0.999339      27.246270      76.028150       0.641069       0.409731      -1.076966      -0.010360       0.040590      -0.036910       0.055832       0.011196      -0.002731       0.004032       0.005358       0.022889      -0.016313       0.007581       0.008731             17.034334       6.088589      -1.456700       0.023993      23.561668     -11.851448      21.452745          -0.000001
           99              C      10.127512      13.564455      15.497217      -0.096501      36.679220 0.42601814E+03  0.99659025E+04                                 9.672840                            6.892528       0.049472       1.984473                    0.999644      29.184154      83.716113       0.626120       0.418177      -1.062984      -0.010184       0.025531      -0.002493       0.027600      -0.004249      -0.001319       0.019346      -0.019108      -0.068827      -0.030245       0.001192       0.029052             13.537707       5.677544      -1.102704      -0.273445      17.242704      -8.045895      17.692872          -0.000003
          100              C      10.057738      14.457588      14.434606      -0.158003      38.837060 0.44107011E+03  0.10418602E+05                                10.033992                            7.004615       0.088387       1.990876                    0.999677      30.044738      86.893112       0.621601       0.417150      -1.062552       0.001661      -0.013371       0.023163       0.026797       0.000209      -0.014731       0.022382      -0.019210       0.081320      -0.029247      -0.012206       0.041452             14.393021       5.791048      -1.302084      -0.046890      20.604710      -8.952753      16.783304          -0.000001
          101              C       9.756706      15.793300      14.669099       0.082730      43.571975 0.43094755E+03  0.10068712E+05                                11.027369                            6.989826      -0.205970       1.940369                    0.999296      26.920687      76.144346       0.616619       0.425147      -1.062968       0.006885      -0.003299       0.007384       0.010621      -0.007644      -0.006211      -0.027020       0.013392      -0.010205      -0.033527       0.010634       0.022893             18.512536       6.433286      -1.046353      -0.440248      25.151778     -14.031945      23.952543           0.000000
          102              C       9.523456      16.235879      15.965780      -0.157037      37.864011 0.44109055E+03  0.10415627E+05                                 9.857435                            7.003685       0.110464       1.998325                    0.999709      29.972637      86.573013       0.622002       0.417020      -1.063000       0.005562      -0.020819       0.015210       0.026376      -0.012671      -0.004144       0.015369      -0.053121      -0.029005      -0.024633      -0.014783       0.039416             13.626892       5.468875      -1.051222      -0.304755      16.744407      -7.924430      18.667393           0.000002
          103              C       9.593231      15.342746      17.028391      -0.087553      37.486406 0.42159736E+03  0.98606018E+04                                 9.845995                            6.887453      -0.031751       1.960095                    0.999629      29.330784      84.795422       0.620654       0.421940      -1.058046       0.005775      -0.007369      -0.026991       0.028568       0.002481      -0.011639       0.024736      -0.003771       0.038760      -0.026548      -0.005531       0.032080             13.705140       5.489015      -1.408236       0.001153      18.731082      -7.764747      16.895324           0.000000
          104              C       9.734779      16.786113      13.507199       0.059489      43.440301 0.43591736E+03  0.10205189E+05                                10.973278                            7.003490      -0.193270       1.941649                    0.999135      27.113037      76.547366       0.620059       0.421945      -1.065905       0.000717       0.012976      -0.001423       0.013073       0.001652      -0.005420      -0.013504      -0.051079       0.024737      -0.030423       0.000260       0.030163             18.313739       9.246201      -1.669481      -1.188616      23.539483     -15.383252      22.155534           0.000000
          105              C      10.811323      16.778138      12.627957      -0.138931      37.542941 0.43452602E+03  0.10219220E+05                                 9.791178                            6.935698       0.086856       1.989787                    0.999703      29.809008      85.844016       0.627348       0.415141      -1.064514       0.003627       0.028767      -0.019153       0.034750      -0.028764      -0.006428       0.004063       0.005475      -0.056922      -0.021005      -0.018337       0.039343             13.527872       8.459893      -0.377137      -2.573909      16.451550      -9.500297      15.672173           0.000001
          106              C      10.926953      17.772945      11.663791      -0.152214      38.471734 0.44658965E+03  0.10587945E+05                                 9.959345                            7.052859       0.126302       2.004094                    0.999702      30.075431      87.307016       0.618515       0.417689      -1.061596      -0.005052      -0.017001       0.032145       0.036713      -0.009239      -0.020447       0.014048       0.030156      -0.015692      -0.024393      -0.010217       0.034611             13.663995       8.898175      -1.447452      -2.014443      17.127522      -8.929677      14.966289           0.000001
          107              C       9.968033      18.773732      11.578444       0.077015      38.357662 0.45464954E+03  0.10807026E+05                                10.199959                            7.242722      -0.363039       1.890535                    0.998857      27.528203      79.526909       0.595550       0.432671      -1.054262       0.006553       0.021177      -0.003094       0.022382       0.020526       0.013245      -0.019584      -0.037884       0.038493      -0.041985       0.009138       0.032846             14.718642       9.508467      -1.735551      -1.400022      18.447693      -9.051702      16.199765          -0.000000
          108              C       8.891489      18.781706      12.457263      -0.135878      37.252225 0.45047927E+03  0.10728688E+05                                 9.879967                            7.146524      -0.059208       1.950814                    0.999422      30.068710      88.164108       0.604906       0.425154      -1.054408       0.005759      -0.016333       0.023658       0.029319      -0.019339       0.004914       0.011886       0.020386      -0.025893      -0.026586       0.000290       0.026296             13.648534       8.490656      -0.343821      -1.924514      16.900749      -9.232157      15.554197           0.000001
          109              C       8.773865      17.786900      13.421852      -0.149367      37.805353 0.43458954E+03  0.10216229E+05                                 9.828301                            6.921636       0.161601       2.014154                    0.999784      29.797757      85.659650       0.630268       0.413399      -1.066140       0.012914       0.020084      -0.019275       0.030686      -0.005873      -0.022104       0.001653       0.042196       0.000864      -0.022205      -0.013417       0.035622             13.758134       8.473851      -1.762835      -0.795759      17.942902      -9.877354      14.857650           0.000001
          110              C       9.952099      26.881703      17.861579       0.666103      25.264866 0.23955232E+03  0.49249283E+04                                 8.205752                            5.600125      -0.160505       2.025281                    0.999339      21.613316      60.996202       0.606848       0.490938      -1.006218      -0.000665       0.052140       0.071813       0.088747      -0.007195       0.005264      -0.014684       0.183172      -0.145668      -0.075429      -0.040925       0.116354             12.031236       4.787031      -0.346097      -0.225678      16.008076       6.732926      15.298599          -0.000001
          111              C      10.041809      25.864967      16.794321      -0.045140      42.797461 0.43440272E+03  0.10131154E+05                                10.682164                            6.890523       0.028036       2.013463                    0.999338      27.252394      76.063178       0.640762       0.409867      -1.076823       0.009755      -0.041489      -0.036827       0.056327       0.011387       0.001318      -0.004185       0.004889       0.022736      -0.016141       0.006475       0.009667             17.045700       6.091729      -1.456144      -0.024869      23.572885      11.867286      21.472487          -0.000001
          112              C       9.808559      26.307546      15.497217      -0.096774      36.732903 0.42679325E+03  0.99887824E+04                                 9.683276                            6.900264       0.049183       1.983930                    0.999645      29.208261      83.810923       0.625556       0.418355      -1.062848       0.009670      -0.025531      -0.002062       0.027379      -0.005072       0.001677      -0.019155      -0.020305      -0.067565      -0.029701       0.000109       0.029592             13.553926       5.683751      -1.102071       0.273679      17.257462       8.061065      17.720565          -0.000003
          113              C       9.878333      25.414413      14.434606      -0.160251      38.849339 0.44129863E+03  0.10424684E+05                                10.031921                            7.003562       0.094048       1.992285                    0.999684      30.056708      86.912447       0.622070       0.416809      -1.062838      -0.002052       0.013510       0.025170       0.028640       0.002732       0.013211      -0.021505      -0.018714       0.073834      -0.028730      -0.009452       0.038182             14.389220       5.789843      -1.301199       0.047249      20.596052       8.949636      16.781764          -0.000001
          114              C      10.179364      24.078701      14.669099       0.082259      43.540548 0.43070156E+03  0.10060813E+05                                11.017998                            6.985205      -0.198946       1.942549                    0.999184      26.917003      76.108110       0.617215       0.424828      -1.063243      -0.006327       0.004230       0.006734       0.010162      -0.006049       0.006476       0.026637       0.012929      -0.014776      -0.032978       0.010796       0.022182             18.494098       6.428131      -1.045217       0.439179      25.127203      14.017723      23.926960           0.000000
          115              C      10.412615      23.636122      15.965780      -0.156179      37.954187 0.44239577E+03  0.10455377E+05                                 9.880203                            7.020478       0.102353       1.995545                    0.999711      30.002945      86.730360       0.620331       0.417786      -1.062390      -0.006226       0.020514       0.015197       0.026278      -0.014001       0.004754      -0.016621      -0.054872      -0.025953      -0.026518      -0.014603       0.041122             13.661282       5.481545      -1.051475       0.305313      16.781593       7.952001      18.720708           0.000002
          116              C      10.342840      24.529255      17.028391      -0.085342      37.403704 0.42053463E+03  0.98296420E+04                                 9.835842                            6.882478      -0.032155       1.960588                    0.999622      29.282733      84.633057       0.620370       0.422395      -1.057750      -0.004868       0.007087      -0.025916       0.027305       0.003553       0.011086      -0.025227      -0.003908       0.038992      -0.027303      -0.004878       0.032181             13.688887       5.484473      -1.406178      -0.001653      18.708807       7.755227      16.873382           0.000001
          117              C      10.201292      23.085889      13.507199       0.058257      43.490986 0.43648445E+03  0.10221251E+05                                10.979417                            7.006699      -0.192192       1.941829                    0.999134      27.130676      76.594478       0.620128       0.421783      -1.066063      -0.000326      -0.012845      -0.000390       0.012855       0.001757       0.005101       0.013077      -0.051947       0.028150      -0.031305       0.001308       0.029998             18.325656       9.251861      -1.671669       1.188827      23.555917      15.394126      22.169190           0.000000
          118              C       9.124748      23.093863      12.627957      -0.138796      37.529999 0.43432903E+03  0.10213462E+05                                 9.787870                            6.933012       0.082291       1.988510                    0.999713      29.807253      85.835147       0.627618       0.415008      -1.064596      -0.003108      -0.028944      -0.018397       0.034436      -0.028011       0.006219      -0.003130       0.005529      -0.056844      -0.021122      -0.017285       0.038407             13.522614       8.457581      -0.379748       2.571093      16.446501       9.495362      15.663761           0.000001
          119              C       9.009117      22.099057      11.663791      -0.153181      38.545709 0.44757692E+03  0.10617706E+05                                 9.973329                            7.061547       0.125327       2.003666                    0.999735      30.106759      87.437431       0.617988       0.417795      -1.061479       0.005454       0.017381       0.032839       0.037554      -0.009515       0.020230      -0.013285       0.029848      -0.014995      -0.023405      -0.010812       0.034217             13.685324       8.910020      -1.451636       2.015108      17.157078       8.946272      14.988875           0.000001
          120              C       9.968037      21.098269      11.578444       0.079066      38.261854 0.45333367E+03  0.10768301E+05                                10.185632                            7.233796      -0.367721       1.889567                    0.998830      27.487207      79.389664       0.595705       0.432858      -1.054113      -0.005814      -0.020756      -0.002269       0.021674       0.022052      -0.012914       0.019621      -0.038053       0.033824      -0.042477       0.009313       0.033163             14.693981       9.497557      -1.736410       1.396915      18.415093       9.031100      16.169292          -0.000000
          121              C      11.044581      21.090295      12.457263      -0.137581      37.362010 0.45206610E+03  0.10776605E+05                                 9.900709                            7.160524      -0.058663       1.950285                    0.999391      30.124079      88.385552       0.604098       0.425323      -1.054239      -0.004650       0.014853       0.024571       0.029085      -0.020218      -0.006291      -0.011314       0.019983      -0.027080      -0.027228       0.000150       0.027078             13.679707       8.507157      -0.342329       1.930015      16.939294       9.256645      15.592669           0.000001
          122              C      11.162205      22.085101      13.421852      -0.147146      37.674971 0.43280421E+03  0.10163192E+05                                 9.803128                            6.904914       0.167026       2.016370                    0.999766      29.741212      85.434037       0.631409       0.413101      -1.066396      -0.012556      -0.019864      -0.018429       0.029864      -0.006849       0.022275      -0.001864       0.042358       0.001651      -0.022751      -0.013264       0.036015             13.717551       8.456156      -1.757088       0.798398      17.883344       9.840757      14.813153           0.000001
          123              C       3.022333      19.920051       3.263884       0.668258      25.208485 0.23896966E+03  0.49106194E+04                                 8.200005                            5.597505      -0.155664       2.027034                    0.999291      21.583814      60.925246       0.606227       0.491674      -1.005706      -0.054715      -0.000548      -0.072045       0.090468       0.007252      -0.015878      -0.005516      -0.183419      -0.148928      -0.076395      -0.040651       0.117045             12.020630      15.996169       0.346203       6.724356       4.784084       0.225436      15.281637          -0.000001
          124              C       4.039069      20.009763       4.331142      -0.041987      42.671094 0.43308661E+03  0.10092133E+05                                10.661262                            6.879642       0.025853       2.013229                    0.999215      27.202036      75.874939       0.641372       0.409815      -1.076928       0.042593       0.010422       0.036184       0.056851      -0.010834      -0.004587      -0.002245      -0.003266       0.022250      -0.015724       0.006461       0.009263             17.005453      23.520012       1.453694      11.830510       6.080191       0.023944      21.416157          -0.000001
          125              C       3.596489      19.776512       5.628246      -0.093483      36.599263 0.42486065E+03  0.99323188E+04                                 9.662385                            6.886083       0.046533       1.983959                    0.999653      29.137345      83.561381       0.625998       0.418533      -1.062731       0.023205       0.008580       0.003696       0.025015       0.006006      -0.018747      -0.001820       0.020235      -0.066651      -0.029193      -0.000377       0.029570             13.521432      17.223883       1.101548       8.034819       5.672060      -0.272930      17.668353          -0.000003
          126              C       4.489622      19.846288       6.690857      -0.161068      38.991648 0.44318279E+03  0.10481467E+05                                10.062021                            7.023159       0.083510       1.988506                    0.999672      30.110548      87.149477       0.620517       0.417362      -1.062372      -0.012178      -0.002289      -0.023811       0.026843      -0.002541      -0.022414      -0.013098       0.020201       0.080835      -0.029935      -0.010623       0.040558             14.439257      20.679743       1.305714       8.992438       5.807382      -0.045246      16.830645          -0.000001
          127              C       5.825335      20.147322       6.456364       0.082408      43.543059 0.43071440E+03  0.10061786E+05                                11.021194                            6.987133      -0.196282       1.943410                    0.999175      26.916044      76.122722       0.616851       0.425050      -1.063041      -0.004000      -0.004544      -0.007597       0.009714       0.007113       0.026335      -0.006381      -0.012807      -0.012946      -0.032816       0.010738       0.022078             18.497533      25.128452       1.043894      14.018414       6.429473      -0.441441      23.934672           0.000000
          128              C       6.267914      20.380573       5.159683      -0.155741      37.799051 0.44023314E+03  0.10390322E+05                                 9.846723                            6.997880       0.109374       1.998363                    0.999718      29.945962      86.474819       0.622126       0.417140      -1.062924      -0.019810      -0.005814      -0.014426       0.025187       0.014313      -0.016445      -0.005156       0.053935      -0.034587      -0.024890      -0.016951       0.041842             13.606916      16.722103       1.050509       7.905909       5.463122      -0.304982      18.635525           0.000002
          129              C       5.374781      20.310797       4.097072      -0.088270      37.554604 0.42257148E+03  0.98890343E+04                                 9.859807                            6.897878      -0.027401       1.961182                    0.999638      29.355569      84.889788       0.619855       0.422243      -1.057862      -0.003715      -0.004637       0.025980       0.026651      -0.003833      -0.025279      -0.011663       0.003396       0.041576      -0.027921      -0.004801       0.032722             13.725829      18.766095       1.410329       7.783910       5.496843       0.002807      16.914549           0.000001
          130              C       6.818148      20.169252       7.618264       0.058006      43.484349 0.43636052E+03  0.10218631E+05                                10.983463                            7.009195      -0.200317       1.939344                    0.999207      27.123479      76.599892       0.619493       0.422204      -1.065692       0.010243      -0.002719       0.001027       0.010648      -0.002838       0.012648      -0.005240       0.052223       0.032789      -0.032247       0.002448       0.029798             18.332605      23.566752       1.672581      15.400469       9.254886      -1.188870      22.176177           0.000000
          131              C       6.810171      19.092708       8.497506      -0.142289      37.701114 0.43668854E+03  0.10283339E+05                                 9.819019                            6.953568       0.080385       1.987347                    0.999726      29.883635      86.128329       0.626425       0.415217      -1.064413       0.030016      -0.001027       0.018501       0.035274       0.028732      -0.003713      -0.005733      -0.003969      -0.047696      -0.021171      -0.016425       0.037596             13.572424      16.506892       0.372181       9.539640       8.480761      -2.583938      15.729620           0.000001
          132              C       7.804978      18.977079       9.461672      -0.152426      38.415194 0.44569784E+03  0.10561255E+05                                 9.949667                            7.045656       0.120287       2.002959                    0.999716      30.044849      87.188130       0.618867       0.417670      -1.061634      -0.020034       0.001403      -0.032729       0.038399       0.008109      -0.013518      -0.020271      -0.030360      -0.008166      -0.023710      -0.009912       0.033622             13.650470      17.108667       1.445342       8.918931       8.891666      -2.014366      14.951078           0.000001
          133              C       8.805766      19.936000       9.547019       0.081154      38.248703 0.45318224E+03  0.10763985E+05                                10.184329                            7.233289      -0.365230       1.890362                    0.998845      27.480151      79.370983       0.595629       0.432942      -1.054044       0.019557      -0.006370       0.001775       0.020644      -0.017437       0.019945       0.013383       0.038080       0.029858      -0.039225       0.006813       0.032412             14.692214      18.413762       1.734944       9.030788       9.495902      -1.396240      16.166977          -0.000000
          134              C       8.813743      21.012544       8.668200      -0.138842      37.430546 0.45311340E+03  0.10808051E+05                                 9.914737                            7.171005      -0.060763       1.949327                    0.999354      30.156190      88.512436       0.603367       0.425583      -1.054055      -0.013613      -0.003179      -0.023288       0.027161       0.021608      -0.013060       0.006057      -0.020109      -0.031347      -0.029391       0.000230       0.029161             13.700323      16.963591       0.337234       9.273765       8.517400      -1.935683      15.619977           0.000001
          135              C       7.818936      21.130167       7.703611      -0.142632      37.484471 0.43028365E+03  0.10088352E+05                                 9.766462                            6.881693       0.174720       2.019564                    0.999792      29.660053      85.109858       0.632956       0.412731      -1.066731       0.020200      -0.014321       0.019620       0.031592       0.009592      -0.000839      -0.022306      -0.041787      -0.007731      -0.023190      -0.013474       0.036664             13.656993      17.794348       1.747811       9.785722       8.430251      -0.802784      14.746379           0.000001
          136              C      16.913738      19.951949       3.263884       0.668233      25.229751 0.23920453E+03  0.49163951E+04                                 8.201929                            5.598645      -0.160967       2.025443                    0.999329      21.595290      60.953068       0.606458       0.491392      -1.005904       0.053386       0.000438      -0.071518       0.089247       0.005428       0.015659       0.005385      -0.184641      -0.144830      -0.076809      -0.040018       0.116827             12.023729      15.999627       0.345834      -6.726615       4.784968      -0.225448      15.286593          -0.000001
          137              C      15.897001      19.862237       4.331142      -0.043102      42.685139 0.43323631E+03  0.10096475E+05                                10.663034                            6.880664       0.025771       2.013146                    0.999250      27.209668      75.898978       0.641348       0.409795      -1.076943      -0.041885      -0.010631       0.037239       0.057045      -0.010637       0.003786       0.002464      -0.005086       0.026060      -0.016097       0.006538       0.009558             17.007787      23.526625       1.454508     -11.829352       6.080929      -0.023743      21.415809          -0.000001
          138              C      16.339581      20.095488       5.628246      -0.097118      36.749340 0.42697855E+03  0.99944591E+04                                 9.688147                            6.903037       0.046205       1.982867                    0.999644      29.210332      83.829477       0.625241       0.418510      -1.062723      -0.024404      -0.009782       0.002948       0.026457       0.004546       0.018783       0.001157       0.019020      -0.065892      -0.029090       0.000675       0.028415             13.562043      17.271517       1.102868      -8.066734       5.686386       0.273931      17.728227          -0.000003
          139              C      15.446448      20.025712       6.690857      -0.157715      38.790256 0.44046772E+03  0.10400582E+05                                10.025328                            6.999229       0.088696       1.991194                    0.999667      30.023168      86.808467       0.621935       0.417078      -1.062622       0.010239       0.002071      -0.025553       0.027606      -0.001428       0.022957       0.013119       0.021192       0.076050      -0.029194      -0.011019       0.040213             14.378552      20.582939       1.300278      -8.940878       5.786172       0.047540      16.766544          -0.000001
          140              C      14.110736      19.724679       6.456364       0.080845      43.593453 0.43125081E+03  0.10077340E+05                                11.028713                            6.991182      -0.206828       1.940126                    0.999281      26.934218      76.182796       0.616719       0.425013      -1.063076       0.002536       0.004322      -0.007564       0.009074       0.005601      -0.027099       0.006479      -0.014509      -0.006836      -0.033111       0.010077       0.023034             18.512080      25.149676       1.045392     -14.030153       6.433534       0.441415      23.953030           0.000000
          141              C      13.668156      19.491427       5.159683      -0.158313      37.928977 0.44207927E+03  0.10444689E+05                                 9.866153                            7.009931       0.113624       1.998765                    0.999716      30.011775      86.706247       0.621945       0.416830      -1.063135       0.021955       0.007241      -0.014417       0.027246       0.011272       0.015042       0.004705       0.053368      -0.028956      -0.024392      -0.014471       0.038863             13.638461      16.757250       1.051500      -7.931736       5.473052       0.305451      18.685079           0.000002
          142              C      14.561289      19.561203       4.097072      -0.087792      37.442246 0.42101951E+03  0.98432939E+04                                 9.837299                            6.882062      -0.026563       1.961882                    0.999628      29.311245      84.710899       0.621014       0.421858      -1.058142       0.005722       0.005553       0.026503       0.027677      -0.002403       0.024935       0.011963       0.003814       0.036248      -0.026807      -0.005165       0.031972             13.690807      18.710020       1.406565      -7.753328       5.484121      -0.000512      16.878280           0.000001
          143              C      13.117923      19.702749       7.618264       0.058597      43.479007 0.43632127E+03  0.10217262E+05                                10.980848                            7.007941      -0.195949       1.940575                    0.999148      27.123975      76.594211       0.619687       0.422091      -1.065787      -0.012057       0.002015       0.001040       0.012269      -0.001415      -0.012957       0.004611       0.053371       0.029583      -0.032123       0.001838       0.030285             18.325679      23.553111       1.672145     -15.391946       9.254194       1.190336      22.169732           0.000000
          144              C      13.125899      20.779293       8.497506      -0.140738      37.644162 0.43586197E+03  0.10258847E+05                                 9.808068                            6.945782       0.080077       1.987402                    0.999721      29.859803      86.033962       0.626949       0.415073      -1.064522      -0.029617       0.001296       0.019074       0.035251       0.029536       0.003176       0.005239      -0.003970      -0.050276      -0.021597      -0.017034       0.038631             13.554898      16.484137       0.375114      -9.523590       8.473423       2.580363      15.707135           0.000001
          145              C      12.131093      20.894922       9.461672      -0.151065      38.442766 0.44605571E+03  0.10572364E+05                                 9.955215                            7.048861       0.128071       2.004895                    0.999705      30.058881      87.253385       0.618647       0.417715      -1.061555       0.017703      -0.002268      -0.032620       0.037184       0.010177       0.014034       0.019650      -0.030459      -0.013812      -0.023913      -0.010529       0.034443             13.658738      17.118211       1.446470      -8.925122       8.896828       2.015884      14.961174           0.000001
          146              C      11.130304      19.936000       9.547019       0.078310      38.318938 0.45411938E+03  0.10791564E+05                                10.194895                            7.239578      -0.364473       1.890378                    0.998862      27.510956      79.473476       0.595531       0.432800      -1.054155      -0.021196       0.005227       0.002941       0.022028      -0.021155      -0.019343      -0.013929       0.039169       0.037766      -0.043007       0.010064       0.032943             14.709195      18.433531       1.737677      -9.041642       9.506957       1.399058      16.187097          -0.000000
          147              C      11.122328      18.859456       8.668200      -0.136475      37.327512 0.45156253E+03  0.10761595E+05                                 9.894455                            7.156169      -0.054710       1.951636                    0.999378      30.110859      88.334278       0.604328       0.425280      -1.054266       0.013784       0.003318      -0.023367       0.027332       0.021611       0.011981      -0.005726      -0.019290      -0.032204      -0.028235      -0.000879       0.029114             13.669816      16.925601       0.342462      -9.248500       8.502955       1.929997      15.580892           0.000001
          148              C      12.117134      18.741834       7.703611      -0.145348      37.578276 0.43151599E+03  0.10124909E+05                                 9.783242                            6.891743       0.177445       2.019780                    0.999772      29.703655      85.279017       0.632440       0.412755      -1.066670      -0.020092       0.013505       0.018836       0.030673       0.007710       0.001320       0.022767      -0.041241      -0.003795      -0.022181      -0.014147       0.036328             13.684809      17.833522       1.751706      -9.810979       8.443019       0.802339      14.777885           0.000001
          149              C      19.920081      16.913703       3.263884       0.667371      25.239275 0.23929188E+03  0.49185479E+04                                 8.202719                            5.598900      -0.154482       2.026965                    0.999337      21.601045      60.967831       0.606581       0.491257      -1.005991      -0.000643       0.053501      -0.072469       0.090080      -0.005251      -0.005046       0.015600       0.183876      -0.148379      -0.076302      -0.040698       0.117000             12.025434       4.785402      -0.346177       0.225609      16.002193      -6.728320      15.288707          -0.000001
          150              C      20.009791      15.896967       4.331142      -0.044552      42.778060 0.43423377E+03  0.10125725E+05                                10.677134                            6.888037       0.032077       2.014548                    0.999339      27.246270      76.028153       0.641069       0.409731      -1.076966       0.010360      -0.040590       0.036910       0.055832       0.011196      -0.002731       0.004032       0.005358       0.022889      -0.016313       0.007581       0.008731             17.034335       6.088590      -1.456699       0.023993      23.561669     -11.851449      21.452747          -0.000000
          151              C      19.776541      16.339546       5.628246      -0.096500      36.679217 0.42601811E+03  0.99659017E+04                                 9.672839                            6.892528       0.049472       1.984474                    0.999644      29.184153      83.716109       0.626120       0.418177      -1.062984       0.010184      -0.025531       0.002493       0.027600      -0.004249      -0.001319       0.019346      -0.019108      -0.068827      -0.030245       0.001192       0.029052             13.537706       5.677543      -1.102704      -0.273445      17.242703      -8.045894      17.692870          -0.000003
          152              C      19.846315      15.446413       6.690857      -0.158003      38.837063 0.44107014E+03  0.10418603E+05                                10.033993                            7.004616       0.088387       1.990876                    0.999677      30.044739      86.893117       0.621601       0.417150      -1.062552      -0.001661       0.013371      -0.023163       0.026797       0.000209      -0.014731       0.022382      -0.019210       0.081320      -0.029247      -0.012206       0.041452             14.393023       5.791049      -1.302084      -0.046890      20.604713      -8.952755      16.783306          -0.000002
          153              C      20.147347      14.110701       6.456364       0.082730      43.571975 0.43094753E+03  0.10068711E+05                                11.027369                            6.989826      -0.205970       1.940369                    0.999296      26.920686      76.144341       0.616619       0.425147      -1.062968      -0.006885       0.003299      -0.007384       0.010621      -0.007644      -0.006211      -0.027020       0.013392      -0.010205      -0.033527       0.010634       0.022893             18.512536       6.433286      -1.046353      -0.440248      25.151780     -14.031946      23.952543           0.000001
          154              C      20.380597      13.668122       5.159683      -0.157037      37.863999 0.44109041E+03  0.10415623E+05                                 9.857432                            7.003683       0.110464       1.998326                    0.999709      29.972631      86.572981       0.622002       0.417020      -1.063000      -0.005561       0.020819      -0.015210       0.026376      -0.012671      -0.004144       0.015369      -0.053121      -0.029005      -0.024633      -0.014783       0.039416             13.626887       5.468874      -1.051222      -0.304755      16.744400      -7.924427      18.667388           0.000002
          155              C      20.310822      14.561255       4.097072      -0.087553      37.486403 0.42159735E+03  0.98606011E+04                                 9.845994                            6.887453      -0.031751       1.960095                    0.999629      29.330783      84.795413       0.620654       0.421940      -1.058046      -0.005775       0.007370       0.026991       0.028568       0.002481      -0.011639       0.024736      -0.003771       0.038760      -0.026548      -0.005531       0.032080             13.705138       5.489014      -1.408236       0.001153      18.731079      -7.764745      16.895321           0.000000
          156              C      20.169274      13.117888       7.618264       0.059489      43.440301 0.43591733E+03  0.10205189E+05                                10.973278                            7.003490      -0.193270       1.941649                    0.999135      27.113036      76.547361       0.620059       0.421945      -1.065905      -0.000717      -0.012976       0.001423       0.013073       0.001652      -0.005420      -0.013504      -0.051079       0.024737      -0.030423       0.000260       0.030163             18.313740       9.246200      -1.669480      -1.188616      23.539486     -15.383254      22.155535           0.000000
          157              C      19.092730      13.125863       8.497506      -0.138931      37.542938 0.43452595E+03  0.10219218E+05                                 9.791177                            6.935697       0.086857       1.989787                    0.999703      29.809005      85.843997       0.627348       0.415141      -1.064514      -0.003627      -0.028767       0.019153       0.034750      -0.028763      -0.006428       0.004063       0.005475      -0.056922      -0.021005      -0.018337       0.039343             13.527871       8.459892      -0.377136      -2.573909      16.451549      -9.500297      15.672173           0.000001
          158              C      18.977100      12.131056       9.461672      -0.152214      38.471739 0.44658966E+03  0.10587946E+05                                 9.959345                            7.052859       0.126302       2.004094                    0.999702      30.075432      87.307016       0.618515       0.417689      -1.061596       0.005052       0.017001      -0.032145       0.036713      -0.009239      -0.020447       0.014048       0.030156      -0.015692      -0.024393      -0.010218       0.034611             13.663996       8.898176      -1.447453      -2.014442      17.127524      -8.929678      14.966289           0.000001
          159              C      19.936020      11.130269       9.547019       0.077015      38.357662 0.45464927E+03  0.10807018E+05                                10.199959                            7.242719      -0.363039       1.890535                    0.998857      27.528204      79.526914       0.595551       0.432671      -1.054262      -0.006553      -0.021177       0.003094       0.022382       0.020526       0.013245      -0.019584      -0.037884       0.038493      -0.041985       0.009138       0.032846             14.718643       9.508465      -1.735551      -1.400022      18.447698      -9.051706      16.199767          -0.000000
          160              C      21.012564      11.122295       8.668200      -0.135878      37.252231 0.45047928E+03  0.10728688E+05                                 9.879968                            7.146524      -0.059208       1.950814                    0.999422      30.068710      88.164107       0.604906       0.425154      -1.054408      -0.005759       0.016333      -0.023658       0.029319      -0.019339       0.004914       0.011886       0.020386      -0.025893      -0.026586       0.000291       0.026296             13.648537       8.490657      -0.343819      -1.924516      16.900752      -9.232160      15.554202           0.000001
          161              C      21.130188      12.117101       7.703611      -0.149367      37.805358 0.43458959E+03  0.10216230E+05                                 9.828302                            6.921636       0.161601       2.014154                    0.999784      29.797758      85.659649       0.630268       0.413399      -1.066140      -0.012914      -0.020084       0.019275       0.030686      -0.005873      -0.022104       0.001653       0.042196       0.000864      -0.022205      -0.013417       0.035622             13.758136       8.473851      -1.762835      -0.795759      17.942904      -9.877356      14.857652           0.000001
          162              C      19.951954       3.022298       3.263884       0.666103      25.264867 0.23955233E+03  0.49249286E+04                                 8.205752                            5.600125      -0.160505       2.025281                    0.999339      21.613317      60.996206       0.606848       0.490938      -1.006218       0.000665      -0.052140      -0.071813       0.088747      -0.007195       0.005264      -0.014684       0.183172      -0.145667      -0.075429      -0.040925       0.116354             12.031236       4.787031      -0.346097      -0.225678      16.008076       6.732926      15.298600          -0.000001
          163              C      19.862244       4.039034       4.331142      -0.045140      42.797468 0.43440279E+03  0.10131156E+05                                10.682165                            6.890523       0.028035       2.013463                    0.999338      27.252396      76.063188       0.640762       0.409867      -1.076823      -0.009755       0.041489       0.036827       0.056327       0.011387       0.001318      -0.004185       0.004888       0.022736      -0.016141       0.006475       0.009667             17.045703       6.091729      -1.456144      -0.024869      23.572887      11.867288      21.472491          -0.000001
          164              C      20.095494       3.596455       5.628246      -0.096773      36.732899 0.42679320E+03  0.99887810E+04                                 9.683275                            6.900264       0.049184       1.983930                    0.999645      29.208259      83.810917       0.625556       0.418355      -1.062848      -0.009670       0.025531       0.002062       0.027379      -0.005072       0.001677      -0.019155      -0.020305      -0.067565      -0.029701       0.000109       0.029592             13.553925       5.683751      -1.102071       0.273679      17.257461       8.061065      17.720564          -0.000003
          165              C      20.025720       4.489588       6.690857      -0.160251      38.849341 0.44129865E+03  0.10424685E+05                                10.031921                            7.003562       0.094048       1.992285                    0.999684      30.056709      86.912450       0.622070       0.416809      -1.062838       0.002052      -0.013510      -0.025170       0.028640       0.002732       0.013211      -0.021505      -0.018714       0.073834      -0.028730      -0.009452       0.038182             14.389220       5.789843      -1.301199       0.047249      20.596053       8.949636      16.781764          -0.000001
          166              C      19.724689       5.825300       6.456364       0.082259      43.540550 0.43070159E+03  0.10060814E+05                                11.017998                            6.985205      -0.198947       1.942549                    0.999184      26.917004      76.108112       0.617215       0.424828      -1.063243       0.006327      -0.004230      -0.006734       0.010162      -0.006049       0.006476       0.026637       0.012929      -0.014776      -0.032978       0.010796       0.022182             18.494099       6.428131      -1.045217       0.439178      25.127204      14.017724      23.926960           0.000000
          167              C      19.491438       6.267879       5.159683      -0.156179      37.954177 0.44239564E+03  0.10455373E+05                                 9.880201                            7.020477       0.102354       1.995545                    0.999711      30.002940      86.730336       0.620331       0.417786      -1.062390       0.006226      -0.020514      -0.015197       0.026278      -0.014000       0.004753      -0.016621      -0.054872      -0.025953      -0.026518      -0.014604       0.041121             13.661278       5.481544      -1.051475       0.305313      16.781588       7.951999      18.720703           0.000002
          168              C      19.561213       5.374746       4.097072      -0.085342      37.403703 0.42053463E+03  0.98296419E+04                                 9.835841                            6.882478      -0.032156       1.960588                    0.999622      29.282733      84.633055       0.620370       0.422395      -1.057750       0.004867      -0.007087       0.025916       0.027305       0.003553       0.011086      -0.025227      -0.003908       0.038992      -0.027303      -0.004878       0.032181             13.688886       5.484473      -1.406178      -0.001653      18.708805       7.755226      16.873380           0.000001
          169              C      19.702761       6.818112       7.618264       0.058257      43.490990 0.43648448E+03  0.10221252E+05                                10.979418                            7.006699      -0.192192       1.941829                    0.999134      27.130677      76.594484       0.620128       0.421783      -1.066063       0.000326       0.012845       0.000390       0.012855       0.001757       0.005101       0.013077      -0.051947       0.028150      -0.031305       0.001307       0.029998             18.325657       9.251861      -1.671669       1.188827      23.555920      15.394127      22.169190           0.000000
          170              C      20.779305       6.810138       8.497506      -0.138796      37.529996 0.43432901E+03  0.10213462E+05                                 9.787869                            6.933012       0.082291       1.988511                    0.999713      29.807252      85.835141       0.627618       0.415008      -1.064596       0.003108       0.028944       0.018397       0.034436      -0.028011       0.006219      -0.003130       0.005529      -0.056844      -0.021122      -0.017285       0.038407             13.522613       8.457580      -0.379748       2.571093      16.446500       9.495361      15.663759           0.000001
          171              C      20.894936       7.804944       9.461672      -0.153181      38.545706 0.44757689E+03  0.10617706E+05                                 9.973329                            7.061547       0.125328       2.003666                    0.999735      30.106758      87.437424       0.617988       0.417795      -1.061479      -0.005454      -0.017381      -0.032839       0.037554      -0.009515       0.020230      -0.013285       0.029847      -0.014995      -0.023405      -0.010812       0.034217             13.685322       8.910019      -1.451635       2.015109      17.157077       8.946269      14.988871           0.000001
          172              C      19.936016       8.805732       9.547019       0.079066      38.261851 0.45333372E+03  0.10768302E+05                                10.185631                            7.233796      -0.367721       1.889567                    0.998830      27.487208      79.389666       0.595705       0.432858      -1.054113       0.005814       0.020756       0.002269       0.021674       0.022052      -0.012914       0.019621      -0.038053       0.033824      -0.042477       0.009313       0.033163             14.693978       9.497557      -1.736411       1.396914      18.415097       9.031097      16.169279          -0.000000
          173              C      18.859472       8.813706       8.668200      -0.137581      37.362010 0.45206613E+03  0.10776606E+05                                 9.900709                            7.160524      -0.058663       1.950285                    0.999391      30.124080      88.385554       0.604098       0.425323      -1.054239       0.004650      -0.014853      -0.024571       0.029085      -0.020218      -0.006290      -0.011314       0.019984      -0.027080      -0.027228       0.000150       0.027078             13.679706       8.507157      -0.342329       1.930014      16.939294       9.256646      15.592668           0.000001
          174              C      18.741848       7.818900       7.703611      -0.147146      37.674971 0.43280423E+03  0.10163192E+05                                 9.803128                            6.904914       0.167026       2.016370                    0.999766      29.741213      85.434038       0.631410       0.413101      -1.066396       0.012556       0.019864       0.018429       0.029864      -0.006849       0.022275      -0.001864       0.042358       0.001651      -0.022751      -0.013264       0.036015             13.717550       8.456156      -1.757088       0.798398      17.883343       9.840756      14.813151           0.000001
          175              C      19.936018       9.968001      10.562731      -0.037350      45.400652 0.43403117E+03  0.10264847E+05                                12.234818                            7.729477      -0.540797       1.843362                    0.994339      28.658447      84.366543       0.501723       0.516191      -1.002177       0.000016      -0.000062       0.000033       0.000072       0.000741       0.000805       0.000504      -0.000540       0.018112      -0.003822      -0.002320       0.006143             19.541839      13.958155      -0.001434       0.000989      13.961185      -0.000360      30.706176           0.000000
          176              C       9.968035      19.936001      10.562731      -0.037350      45.400651 0.43403116E+03  0.10264847E+05                                12.234818                            7.729476      -0.540797       1.843362                    0.994339      28.658446      84.366540       0.501723       0.516191      -1.002177      -0.000016       0.000062      -0.000033       0.000072       0.000741       0.000805       0.000504      -0.000540       0.018112      -0.003822      -0.002320       0.006143             19.541838      13.958169      -0.001435       0.000992      13.961171      -0.000336      30.706175           0.000000
          177              O      28.061931       9.952052      17.558217      -0.557560      39.746946 0.53538979E+03  0.12861247E+05                                 9.400713                            7.201433       0.092710       2.095305                    0.997295      27.006687      71.039020       0.701931       0.363244      -1.135280      -0.061390      -0.008157       0.002774       0.061992       0.000059      -0.021954      -0.003363      -0.108612      -0.156538      -0.065265      -0.015219       0.080485             12.575134      21.202373       0.105244       4.588735       6.894703       0.059774       9.628328          -0.000003
          178              O      26.391295       9.906199      19.100799      -0.707016      43.315812 0.65733275E+03  0.16634411E+05                                 9.925004                            7.942192       0.320443       2.105704                    0.998099      30.494565      82.533797       0.672601       0.359854      -1.137079       0.035697      -0.023236      -0.110163       0.118110       0.010747      -0.013510      -0.008276      -0.056957       0.030402      -0.038480       0.007238       0.031242             13.212040      10.682985       0.125312       4.427114       6.053398       0.085861      22.899738          -0.000004
          179              O      28.638084      11.253873      19.929339      -1.161979      66.735537 0.15242039E+04  0.47517200E+05                                13.077339                           12.017352      -0.268450       1.814873                    0.998351      40.810067     121.923897       0.552958       0.355309      -1.142615      -0.046058       0.047527      -0.098679       0.118818       0.003995       0.052179      -0.054418      -0.011639       0.100774      -0.073973      -0.012774       0.086747             16.303855      13.280823       2.787540       0.340142      13.724694      -0.229961      21.906047          -0.000006
          180              O      11.810104       9.983950      17.558217      -0.557072      39.740421 0.53524815E+03  0.12856807E+05                                 9.399192                            7.200086       0.097576       2.096833                    0.997350      27.004257      71.026392       0.702064       0.363205      -1.135328       0.061733       0.007680       0.002875       0.062275      -0.000952       0.022002       0.002638      -0.110204      -0.156020      -0.065409      -0.015751       0.081160             12.573528      21.199698       0.103558      -4.589274       6.893558      -0.059390       9.627327          -0.000003
          181              O      13.480741      10.029803      19.100799      -0.707081      43.286345 0.65681004E+03  0.16617535E+05                                 9.919502                            7.938384       0.318676       2.105010                    0.998081      30.487721      82.500659       0.672858       0.359795      -1.137149      -0.036173       0.023646      -0.108993       0.117248       0.011255       0.012508       0.007822      -0.057251       0.028576      -0.038071       0.007005       0.031066             13.203350      10.675121       0.125108      -4.422263       6.050213      -0.086184      22.884717          -0.000004
          182              O      11.233987      28.618129      19.929339      -1.161954      66.671595 0.15223186E+04  0.47440928E+05                                13.065386                           12.006901      -0.271654       1.814032                    0.998376      40.797631     121.840653       0.553440       0.355130      -1.142826       0.045482      -0.047862      -0.098482       0.118567       0.002710      -0.051871       0.054471      -0.011194       0.103765      -0.072918      -0.014588       0.087506             16.287872      13.267696       2.783642      -0.339330      13.711902       0.228544      21.884017          -0.000006
          183              O       9.952072      11.810087      17.558217      -0.556277      39.691684 0.53445495E+03  0.12832912E+05                                 9.391889                            7.195092       0.091676       2.095208                    0.997419      26.984087      70.958446       0.702262       0.363239      -1.135308      -0.007285       0.062229       0.002516       0.062705       0.000249      -0.002238       0.021770       0.109181      -0.159687      -0.065798      -0.015444       0.081242             12.562404       6.888436      -0.104131       0.059427      21.180954      -4.582901       9.617823          -0.000003
          184              O       9.906223      13.480724      19.100799      -0.706849      43.328682 0.65747949E+03  0.16639242E+05                                 9.927637                            7.943686       0.279524       2.092169                    0.998041      30.495283      82.541583       0.672452       0.359909      -1.137023      -0.023945      -0.036332      -0.109898       0.118199      -0.010309      -0.007951       0.013063       0.056794       0.027824      -0.037754       0.006958       0.030796             13.217568       6.054820      -0.125435       0.086530      10.686399      -4.432134      22.911485          -0.000004
          185              O      11.253892      11.233937      19.929339      -1.162265      66.749037 0.15245416E+04  0.47529073E+05                                13.077062                           12.016950      -0.271198       1.813941                    0.998356      40.817728     121.937726       0.553102       0.355206      -1.142728       0.049171       0.045120      -0.099728       0.119997      -0.004163      -0.054547      -0.051888       0.012503       0.104631      -0.074020      -0.013262       0.087282             16.303879      13.722683      -2.786933      -0.228559      13.280801      -0.341183      21.908153          -0.000006
          186              O       9.983998      28.061914      17.558217      -0.554611      39.616121 0.53323739E+03  0.12796223E+05                                 9.380568                            7.187255       0.095730       2.096914                    0.997391      26.954964      70.858414       0.702600       0.363276      -1.135293       0.008206      -0.063281       0.002821       0.063873      -0.000013       0.003043      -0.021702       0.109142      -0.162655      -0.066382      -0.015369       0.081751             12.545383       6.880573      -0.103903      -0.059499      21.152065       4.573395       9.603509          -0.000003
          187              O      10.029848      26.391278      19.100799      -0.706457      43.339757 0.65760680E+03  0.16643888E+05                                 9.931529                            7.946042       0.277995       2.091985                    0.998025      30.493417      82.550079       0.672126       0.360053      -1.136867       0.023386       0.036436      -0.110003       0.118217      -0.010831       0.008436      -0.012707       0.055797       0.027098      -0.037139       0.006122       0.031018             13.224193       6.057178      -0.125343      -0.086316      10.689751       4.434770      22.925650          -0.000004
          188              O      28.618179      28.638065      19.929339      -1.161515      66.729194 0.15239769E+04  0.47508170E+05                                13.076767                           12.016692      -0.274146       1.813170                    0.998350      40.802892     121.898417       0.552960       0.355323      -1.142608      -0.048897      -0.044426      -0.098939       0.118969      -0.003634       0.054842       0.051722       0.012908       0.101621      -0.073735      -0.013339       0.087073             16.303387      13.721918      -2.786751       0.229151      13.281800       0.339683      21.906442          -0.000006
          189              O       1.842122      19.951949       3.567246      -0.557560      39.746949 0.53538983E+03  0.12861248E+05                                 9.400714                            7.201433       0.092710       2.095305                    0.997295      27.006688      71.039024       0.701931       0.363244      -1.135280       0.061390       0.008157      -0.002774       0.061992       0.000059      -0.021954      -0.003363      -0.108612      -0.156538      -0.065265      -0.015219       0.080485             12.575135      21.202375       0.105244       4.588735       6.894703       0.059774       9.628328          -0.000003
          190              O       3.512758      19.997802       2.024664      -0.707016      43.315835 0.65733313E+03  0.16634423E+05                                 9.925008                            7.942195       0.320442       2.105704                    0.998099      30.494568      82.533818       0.672600       0.359854      -1.137079      -0.035697       0.023236       0.110163       0.118110       0.010747      -0.013510      -0.008276      -0.056957       0.030402      -0.038480       0.007238       0.031242             13.212048      10.682991       0.125312       4.427119       6.053401       0.085861      22.899752          -0.000004
          191              O       1.265969      18.650128       1.196124      -1.161979      66.735532 0.15242037E+04  0.47517195E+05                                13.077338                           12.017352      -0.268450       1.814873                    0.998351      40.810064     121.923888       0.552958       0.355309      -1.142615       0.046058      -0.047527       0.098679       0.118818       0.003995       0.052179      -0.054418      -0.011639       0.100774      -0.073973      -0.012774       0.086747             16.303854      13.280823       2.787540       0.340142      13.724694      -0.229961      21.906046          -0.000006
          192              O      18.093949      19.920051       3.567246      -0.557072      39.740420 0.53524812E+03  0.12856806E+05                                 9.399191                            7.200086       0.097576       2.096833                    0.997350      27.004257      71.026390       0.702064       0.363205      -1.135328      -0.061733      -0.007680      -0.002875       0.062275      -0.000952       0.022002       0.002638      -0.110204      -0.156020      -0.065409      -0.015751       0.081160             12.573527      21.199697       0.103559      -4.589274       6.893558      -0.059390       9.627327          -0.000003
          193              O      16.423312      19.874198       2.024664      -0.707081      43.286343 0.65680999E+03  0.16617534E+05                                 9.919502                            7.938384       0.318676       2.105010                    0.998081      30.487719      82.500654       0.672858       0.359795      -1.137149       0.036173      -0.023646       0.108993       0.117248       0.011255       0.012509       0.007822      -0.057251       0.028576      -0.038071       0.007005       0.031066             13.203350      10.675121       0.125108      -4.422263       6.050213      -0.086184      22.884716          -0.000004
          194              O      18.670066       1.285872       1.196124      -1.161954      66.671600 0.15223187E+04  0.47440933E+05                                13.065386                           12.006901      -0.271654       1.814032                    0.998376      40.797633     121.840660       0.553440       0.355130      -1.142826      -0.045482       0.047862       0.098482       0.118567       0.002710      -0.051871       0.054471      -0.011194       0.103766      -0.072918      -0.014588       0.087506             16.287873      13.267697       2.783642      -0.339331      13.711902       0.228544      21.884018          -0.000006
          195              O      19.951981      18.093914       3.567246      -0.556277      39.691685 0.53445497E+03  0.12832912E+05                                 9.391889                            7.195092       0.091676       2.095208                    0.997419      26.984088      70.958447       0.702262       0.363239      -1.135308       0.007285      -0.062229      -0.002516       0.062705       0.000249      -0.002238       0.021770       0.109181      -0.159687      -0.065798      -0.015444       0.081242             12.562404       6.888436      -0.104131       0.059427      21.180953      -4.582901       9.617822          -0.000003
          196              O      19.997830      16.423277       2.024664      -0.706849      43.328686 0.65747958E+03  0.16639245E+05                                 9.927638                            7.943687       0.279524       2.092169                    0.998041      30.495284      82.541589       0.672452       0.359909      -1.137023       0.023945       0.036332       0.109898       0.118199      -0.010309      -0.007951       0.013063       0.056795       0.027824      -0.037754       0.006958       0.030796             13.217569       6.054820      -0.125435       0.086530      10.686400      -4.432135      22.911487          -0.000004
          197              O      18.650161      18.670064       1.196124      -1.162265      66.749029 0.15245413E+04  0.47529063E+05                                13.077061                           12.016949      -0.271198       1.813941                    0.998356      40.817726     121.937715       0.553102       0.355206      -1.142728      -0.049171      -0.045120       0.099728       0.119997      -0.004163      -0.054547      -0.051888       0.012503       0.104631      -0.074020      -0.013262       0.087282             16.303877      13.722682      -2.786933      -0.228559      13.280800      -0.341183      21.908149          -0.000006
          198              O      19.920055       1.842087       3.567246      -0.554611      39.616123 0.53323742E+03  0.12796224E+05                                 9.380569                            7.187255       0.095729       2.096913                    0.997391      26.954964      70.858417       0.702600       0.363276      -1.135293      -0.008206       0.063281      -0.002821       0.063873      -0.000013       0.003043      -0.021702       0.109142      -0.162655      -0.066382      -0.015369       0.081751             12.545383       6.880573      -0.103903      -0.059500      21.152067       4.573395       9.603510          -0.000003
          199              O      19.874205       3.512723       2.024664      -0.706457      43.339762 0.65760689E+03  0.16643891E+05                                 9.931530                            7.946043       0.277995       2.091985                    0.998025      30.493417      82.550083       0.672126       0.360053      -1.136867      -0.023386      -0.036436       0.110003       0.118217      -0.010831       0.008436      -0.012707       0.055797       0.027098      -0.037140       0.006122       0.031018             13.224195       6.057179      -0.125343      -0.086316      10.689752       4.434771      22.925654          -0.000004
          200              O       1.285874       1.265936       1.196124      -1.161515      66.729200 0.15239771E+04  0.47508178E+05                                13.076769                           12.016694      -0.274146       1.813170                    0.998350      40.802892     121.898423       0.552960       0.355323      -1.142608       0.048897       0.044426       0.098939       0.118969      -0.003634       0.054842       0.051722       0.012908       0.101621      -0.073735      -0.013339       0.087073             16.303389      13.721921      -2.786751       0.229152      13.281801       0.339683      21.906445          -0.000006

******************************************************
Auxiliary information for the entire system
The total spin magnetic moment of the unit cell is   0.000157
The total net atomic charge of the unit cell is   -0.000005
Accuracy of reproducing the electrostatic potential in the unit cell:
  The inner radius (bohr) =    5.0000
  The outer radius (bohr) =   12.0000
  Valid grid points have density less than (e/(bohr^3)) =    0.0001
  The number of valid grid points were=      1630824
  The rms potential error without charges in kcal/mol is=      2.61483
  The rms potential error with partial charges in kcal/mol is=      0.62937
  The RRMSE value at monopole order=      0.24069
  The rms potential error with partial charges and cloud penetration in kcal/mol is=      0.63159
  The RRMSE value at monopole order with cloud penetration is=      0.24154
  The rms potential error with partial charges and atomic dipoles in kcal/mol is=      0.25223
  The RRMSE value at dipole order=      0.09646
  The rms potential error with partial charges, atomic dipoles and cloud penetration in kcal/mol is=      0.24543
  The RRMSE value at dipole order with cloud penetration=      0.09386

******************************************************
The electron densities and ab initio electrostatic potential were computed in VASP using the PBE functional and
projector augmented wave method. See the main text of the journal article for a description of computational details.
The atomic charges, dipoles, and quadrupoles were computed with the DDEC6 method as described in
(a) T. A. Manz and N. Gabaldon Limas, RSC Adv. 6 (2016) 47771-47801 DOI: 10.1039/c6ra04656h
(b) N. Gabaldon Limas and T. A. Manz, RSC Adv. 8 (2018) 2678-2707 DOI: 10.1039/c7ra11829e.
For each atom in the material, the electron cloud parameters were fit to the spherically averaged atom-in-material
electron density using radial positions for which this density was between 10^-4 and 10^-2 electrons per cubic bohr.
The polarizabilities, dispersion coefficients, and quantum Drude oscillator (QDO) parameters were fit using the MCLF method.
The magnetic structure of the system was optimized in VASP from the default ferromagnetic initial guess using spin polarization.
The atomic spin moments (ASMs) were computed on this optimized magnetic structure using the DDEC6 partition as inputs
to the method of T. A. Manz and D. S. Sholl, J. Chem. Theory Comput. 7 (2011) 4146-4164 DOI: 10.1021/ct200539n.
The RMSE and RRMSE were computed using a uniform grid with Ewald summation.
