# Supplementary material for: A collection of forcefield precursors for metal–organic frameworks
Source: RSC Adv. 2019 Nov 13;9(63):36492–507. doi: 10.1039/c9ra07327b (PMC9075174; doi:10.1039/c9ra07327b)
Supplement: RA-009-C9RA07327B-s3780 [file RA-009-C9RA07327B-s3780.xyz]

   74
jmolscript: load "" {1 1 1} spacegroup "x,y,z" unitcell [{     11.157500     0.000000     0.000000 }, {      1.823635    11.111952     0.000000 }, {      4.680415     1.882927    10.249687 }]
Co    13.460768     7.688588     5.131813     0.898799
Co    12.969272     5.303754     2.970052     1.114550
Co     5.888386     8.986252    10.160822     1.053127
Co     4.200782     5.306291     5.117874     0.898542
Co     4.692278     7.691125     7.279635     1.114635
Co    11.773164     4.008627     0.088865     1.053237
H      2.648544     5.437457     0.800501     0.436497
H      4.937692     7.840779     4.725106     0.413464
H      2.766620    10.978658     1.427781     0.151949
H     12.088890     1.703107     5.036696     0.129933
H     13.567653    10.738492     6.042190     0.101708
H     10.158049     8.130582     8.824981     0.150727
H      8.328097     8.113152     5.197616     0.131256
H     10.422139     8.060329     4.202372     0.098391
H     15.013006     7.557422     9.449186     0.436448
H     12.723858     5.154100     5.524581     0.413455
H     14.894930     2.016221     8.821906     0.151951
H      5.572660    11.291772     5.212991     0.129940
H      4.093897     2.256387     4.207497     0.101714
H      7.503501     4.864297     1.424706     0.150730
H      9.333453     4.881727     5.052071     0.131264
H      7.239411     4.934550     6.047315     0.098393
C     13.489087     8.437945     2.310484     0.566725
C     13.672663     9.749458     3.036777     0.095113
C     13.867602    10.950518     2.376082    -0.137666
C     12.153707     1.002389     3.128922     0.023368
C     12.033746     0.919491     4.502585    -0.149316
C     13.654400    10.786735     5.096862     0.101230
C     12.409976     2.334425     2.475299     0.602731
C     12.726363     7.972806     7.946172     0.560106
C     11.398635     8.036815     7.217317     0.103173
C     10.191078     8.098512     7.876167    -0.147321
C      9.013817     8.112499     7.123020     0.037842
C      9.110283     8.095940     5.735417    -0.160493
C     10.361484     8.054839     5.150570     0.102951
C      7.663948     8.121205     7.786175     0.597554
C      4.172463     4.556934     7.939203     0.566726
C      3.988887     3.245421     7.212910     0.095108
C      3.793948     2.044361     7.873605    -0.137655
C      5.507843    11.992490     7.120765     0.023371
C      5.627804    12.075388     5.747102    -0.149301
C      4.007150     2.208144     5.152825     0.101212
C      5.251574    10.660454     7.774388     0.602735
C      4.935187     5.022073     2.303515     0.560099
C      6.262915     4.958064     3.032370     0.103172
C      7.470472     4.896367     2.373520    -0.147314
C      8.647733     4.882380     3.126667     0.037822
C      8.551267     4.898939     4.514270    -0.160471
C      7.300066     4.940040     5.099117     0.102942
C      9.997602     4.873674     2.463512     0.597612
N     13.577170     9.662410     4.385431    -0.274147
N     11.490564     8.007114     5.868868    -0.285737
N      4.084380     3.332469     5.864256    -0.274141
N      6.170986     4.987765     4.380819    -0.285723
O     13.249072     7.446761     3.059942    -0.574240
O      2.394087     8.424630     1.065147    -0.506639
O     12.653020     3.289704     3.249458    -0.582186
O      1.208219     2.378476     1.214998    -0.567712
O     13.738173     7.909908     7.165249    -0.598970
O     12.772121     7.994904     9.174597    -0.497916
O      7.544576     8.752627     8.855217    -0.536100
O      6.772336     7.444947     7.189848    -0.602955
O      1.848106     5.400234     0.960806    -0.973339
O      4.368354     7.361643     5.244150    -0.876587
O      4.412478     5.548118     7.189745    -0.574181
O     15.267463     4.570249     9.184540    -0.506674
O      5.008530     9.705175     7.000229    -0.582157
O     16.453331    10.616403     9.034689    -0.567697
O      3.923377     5.084971     3.084438    -0.598919
O      4.889429     4.999975     1.075090    -0.497856
O     10.116974     4.242252     1.394470    -0.536045
O     10.889214     5.549932     3.059839    -0.602912
O     15.813444     7.594645     9.288881    -0.973369
O     13.293196     5.633236     5.005537    -0.876558

The following XYZ coordinates are in angstroms. Other properties are in atomic units.
The sperically averaged electron density of each atom fit to a function of the form exp(a - br)
eigen_1, eigen_2 and eigen_3 are the three eigenvalues of traceless quadrupole moment tensor
  atom number  atomic symbol              X              Y              Z     net charge C6 coefficient C8 coefficient C10 coefficient fluctuating dipole atomic polarizability isotropic forcefield polarizability              a              b squared Pearson coefficient          <r^3>          <r^4>         wp_QDO          m_QDO          q_QDO       dipole_x       dipole_y       dipole_z         dipole            Qxy            Qxz            Qyz     Q(x^2-y^2)  Q(3z^2 - R^2)        eigen_1        eigen_2        eigen_3 static polarizability      alpha(xx)      alpha(xy)      alpha(xz)      alpha(yy)      alpha(yz)      alpha(zz) atomic spin moment
            1             Co      13.460768       7.688588       5.131813       0.898799      87.222548 0.17255499E+04  0.53549509E+05                                16.228718                           13.710269       0.720544       2.093257                    0.994061      46.862568     124.362013       0.483150       0.408503      -1.143413       0.091547      -0.119898       0.003037       0.150883       0.071324       0.086860       0.065537      -0.003480       0.109188      -0.094638      -0.058541       0.153179             19.265600      18.553255      -2.200979      -0.311566      19.639790      -0.445372      19.603755           2.809126
            2             Co      12.969272       5.303754       2.970052       1.114550      86.060161 0.15418715E+04  0.46463986E+05                                16.204311                           13.029452       0.522260       2.079064                    0.995720      42.557567     110.839660       0.492269       0.412891      -1.141782       0.019506       0.025165       0.024076       0.039918      -0.062534       0.010075       0.005699      -0.099375       0.283469      -0.127716       0.032617       0.095099             20.243282      22.290630       3.140138       4.644051      20.447723       1.543858      17.991494           2.807688
            3             Co       5.888386       8.986252      10.160822       1.053127      91.760674 0.18766341E+04  0.58982827E+05                                15.539367                           13.214910       0.614065       2.099264                    0.996084      43.055462     111.919528       0.558445       0.348964      -1.199229      -0.003350      -0.007676       0.009202       0.012442       0.058335       0.031701      -0.019826      -0.086868      -0.018769      -0.086819       0.010794       0.076024             18.248157      12.883269       1.106561       3.880267      18.032744      -1.385041      23.828457          -2.767985
            4             Co       4.200782       5.306291       5.117874       0.898542      87.232171 0.17257875E+04  0.53558978E+05                                16.230078                           13.711346       0.721210       2.093395                    0.994071      46.867381     124.379136       0.483122       0.408511      -1.143402      -0.091554       0.119902      -0.003052       0.150890       0.071319       0.086834       0.065472      -0.003645       0.109357      -0.094695      -0.058424       0.153119             19.267268      18.554805      -2.201151      -0.311395      19.641334      -0.445446      19.605663           2.808982
            5             Co       4.692278       7.691125       7.279635       1.114635      86.054845 0.15417678E+04  0.46459963E+05                                16.203570                           13.028967       0.521983       2.079025                    0.995718      42.554792     110.830464       0.492282       0.412888      -1.141787      -0.019595      -0.025110      -0.023971       0.039863      -0.062471       0.006321       0.009513      -0.100915       0.281808      -0.127705       0.032779       0.094926             20.242247      22.289606       3.140012       4.643721      20.446691       1.543941      17.990445           2.807520
            6             Co      11.773164       4.008627       0.088865       1.053237      91.745100 0.18762499E+04  0.58967559E+05                                15.537582                           13.213531       0.613888       2.099270                    0.996077      43.051527     111.905201       0.558477       0.348962      -1.199234       0.003400       0.007664      -0.009305       0.012525       0.058305       0.031592      -0.019835      -0.086726      -0.018226      -0.086737       0.010864       0.075873             18.245904      12.881950       1.106609       3.879794      18.030638      -1.384426      23.825124          -2.768347
            7              H       2.648544       5.437457       0.800501       0.436497       0.379487 0.23292325E+01  0.17734680E+02                                 1.067697                            1.058715      -1.626091       2.286218                    0.997833       2.515968       7.407305       0.445778       1.804581      -0.616165       0.020287       0.002314      -0.006121       0.021316       0.004507      -0.001396       0.002836      -0.005024       0.004188      -0.006744       0.001380       0.005364              1.081774       1.228303       0.005718       0.012297       0.972168      -0.034502       1.044853          -0.000190
            8              H       4.937692       7.840779       4.725106       0.413464       0.564196 0.37995377E+01  0.31809813E+02                                 1.280403                            1.269584      -1.215721       2.488782                    0.999773       2.313309       6.529745       0.459888       1.590830      -0.653574       0.020911       0.017481      -0.018682       0.033044       0.007499      -0.008054      -0.006128       0.002780       0.003087      -0.008216      -0.006416       0.014632              1.290078       1.326217       0.076994      -0.077320       1.297236      -0.063269       1.246780           0.000834
            9              H       2.766620      10.978658       1.427781       0.151949       1.121307 0.82717395E+01  0.81218545E+02                                 1.734162                            1.646688      -1.168810       2.348721                    0.996777       3.285515       8.955789       0.507447       1.229298      -0.721979       0.001497       0.003133      -0.042627       0.042768      -0.000561      -0.002129       0.000095       0.004788       0.047572      -0.010388      -0.005680       0.016068              1.750027       1.314957       0.037223       0.007332       1.653772      -0.048112       2.281354           0.000230
           10              H      12.088890       1.703107       5.036696       0.129933       1.172402 0.88097108E+01  0.87750484E+02                                 1.778508                            1.692943      -1.080929       2.372380                    0.997548       3.366025       9.198869       0.504039       1.219984      -0.724373       0.001253       0.034557       0.022704       0.041367      -0.000685      -0.002365       0.011196      -0.021809       0.034563      -0.016866      -0.003252       0.020117              1.814639       1.468650       0.103000       0.083256       2.290517       0.321377       1.684751           0.000373
           11              H      13.567653      10.738492       6.042190       0.101708       1.293042 0.98434302E+01  0.10067634E+03                                 1.901908                            1.793150      -0.839504       2.481717                    0.998763       3.431268       9.462623       0.488885       1.224949      -0.724560      -0.003361      -0.000780       0.051841       0.051955       0.001893      -0.004703       0.004812      -0.021854       0.055188      -0.020963       0.000864       0.020099              1.929972       1.554652       0.077323      -0.047626       1.660958      -0.187727       2.574305           0.000159
           12              H      10.158049       8.130582       8.824981       0.150727       1.212760 0.90619074E+01  0.92171984E+02                                 1.908073                            1.783208      -1.422213       2.228638                    0.992879       3.619050      10.457895       0.457627       1.315877      -0.701003      -0.004690       0.002490       0.039779       0.040132       0.002873      -0.004237       0.004641      -0.002685       0.027703      -0.009759      -0.001606       0.011365              1.952984       1.781995      -0.028009      -0.140477       1.406868       0.002512       2.670090           0.000347
           13              H       8.328097       8.113152       5.197616       0.131256       1.142183 0.84945111E+01  0.83717500E+02                                 1.740938                            1.657839      -0.953908       2.434240                    0.998558       3.285355       8.887048       0.512213       1.213326      -0.726458      -0.033535      -0.000116      -0.022373       0.040313      -0.003997       0.008077      -0.000264       0.025850       0.033908      -0.019212       0.001401       0.017811              1.769048       2.231168      -0.006907       0.333360       1.412401       0.037013       1.663575           0.000315
           14              H      10.422139       8.060329       4.202372       0.098391       1.333641 0.10052793E+02  0.10327630E+03                                 1.929961                            1.802203      -0.966530       2.416469                    0.997615       3.485805       9.608962       0.492085       1.211580      -0.727140       0.000868      -0.001975      -0.051191       0.051236      -0.001200       0.003978      -0.004790       0.026983       0.051432      -0.022659       0.003740       0.018919              1.973930       1.683393       0.026878      -0.204721       1.540730       0.074741       2.697668           0.000192
           15              H      15.013006       7.557422       9.449186       0.436448       0.379497 0.23293082E+01  0.17735382E+02                                 1.067717                            1.058734      -1.625327       2.286543                    0.997845       2.516029       7.407486       0.445774       1.804587      -0.616165      -0.020288      -0.002319       0.006126       0.021320       0.004510      -0.001400       0.002826      -0.005021       0.004209      -0.006747       0.001392       0.005355              1.081795       1.228343       0.005720       0.012294       0.972178      -0.034502       1.044864          -0.000188
           16              H      12.723858       5.154100       5.524581       0.413455       0.564193 0.37994873E+01  0.31809162E+02                                 1.280375                            1.269557      -1.215592       2.488827                    0.999773       2.313310       6.529642       0.459905       1.590782      -0.653581      -0.020912      -0.017479       0.018680       0.033042       0.007500      -0.008052      -0.006135       0.002788       0.003085      -0.008215      -0.006421       0.014636              1.290049       1.326186       0.076990      -0.077316       1.297207      -0.063265       1.246753           0.000831
           17              H      14.894930       2.016221       8.821906       0.151951       1.121337 0.82720404E+01  0.81222477E+02                                 1.734216                            1.646736      -1.168826       2.348717                    0.996777       3.285564       8.956063       0.507430       1.229325      -0.721973      -0.001494      -0.003133       0.042628       0.042769      -0.000562      -0.002126       0.000094       0.004788       0.047571      -0.010389      -0.005679       0.016067              1.750083       1.314989       0.037225       0.007332       1.653824      -0.048117       2.281436           0.000230
           18              H       5.572660      11.291772       5.212991       0.129940       1.172365 0.88093577E+01  0.87746128E+02                                 1.778476                            1.692914      -1.080903       2.372399                    0.997548       3.365957       9.198653       0.504041       1.219991      -0.724372      -0.001252      -0.034558      -0.022704       0.041368      -0.000686      -0.002362       0.011195      -0.021808       0.034562      -0.016865      -0.003252       0.020117              1.814606       1.468626       0.102997       0.083254       2.290470       0.321373       1.684723           0.000373
           19              H       4.093897       2.256387       4.207497       0.101714       1.292972 0.98427637E+01  0.10066778E+03                                 1.901841                            1.793091      -0.839444       2.481751                    0.998763       3.431155       9.462217       0.488893       1.224951      -0.724560       0.003361       0.000779      -0.051843       0.051958       0.001895      -0.004701       0.004810      -0.021851       0.055194      -0.020962       0.000863       0.020099              1.929902       1.554603       0.077318      -0.047624       1.660901      -0.187715       2.574201           0.000160
           20              H       7.503501       4.864297       1.424706       0.150730       1.212732 0.90616230E+01  0.92168225E+02                                 1.908032                            1.783171      -1.422196       2.228649                    0.992880       3.618983      10.457599       0.457635       1.315865      -0.701006       0.004689      -0.002490      -0.039781       0.040133       0.002874      -0.004237       0.004642      -0.002689       0.027708      -0.009762      -0.001605       0.011367              1.952942       1.781954      -0.028008      -0.140472       1.406843       0.002511       2.670028           0.000347
           21              H       9.333453       4.881727       5.052071       0.131264       1.142136 0.84940653E+01  0.83712040E+02                                 1.740897                            1.657801      -0.953848       2.434278                    0.998559       3.285265       8.886759       0.512216       1.213334      -0.726457       0.033537       0.000116       0.022374       0.040315      -0.003997       0.008076      -0.000263       0.025853       0.033907      -0.019213       0.001402       0.017811              1.769006       2.231110      -0.006907       0.333352       1.412372       0.037012       1.663536           0.000316
           22              H       7.239411       4.934550       6.047315       0.098393       1.333576 0.10052169E+02  0.10326800E+03                                 1.929875                            1.802129      -0.966534       2.416468                    0.997615       3.485712       9.608527       0.492104       1.211555      -0.727146      -0.000865       0.001974       0.051192       0.051237      -0.001198       0.003980      -0.004788       0.026979       0.051434      -0.022657       0.003738       0.018919              1.973839       1.683320       0.026877      -0.204703       1.540671       0.074735       2.697524           0.000193
           23              C      13.489087       8.437945       2.310484       0.566725      25.790298 0.25272507E+03  0.52367341E+04                                 7.972407                            5.604083       0.113133       2.093967                    0.999527      22.347339      62.183648       0.634310       0.466007      -1.025062      -0.000643      -0.077708      -0.029707       0.083196      -0.042193      -0.012815      -0.016463       0.152925      -0.185472      -0.078651      -0.039979       0.118630              9.840670       4.395299       1.337686       0.361826      12.540629       1.547248      12.586080          -0.002364
           24              C      13.672663       9.749458       3.036777       0.095113      36.124061 0.39215805E+03  0.89302056E+04                                 9.524879                            6.612967       0.080177       2.040347                    0.999337      26.011713      72.140445       0.643195       0.418180      -1.069603      -0.003956       0.043432       0.062228       0.075988      -0.013261       0.001181       0.001600       0.080256      -0.007780      -0.041047      -0.002530       0.043577             12.205493       5.033458       2.330123       0.206251      20.292730       0.945020      11.290290          -0.003622
           25              C      13.867602      10.950518       2.376082      -0.137666      35.610517 0.42181790E+03  0.98341737E+04                                 9.382763                            6.844251       0.028360       1.985965                    0.999480      29.012742      82.833612       0.630863       0.416445      -1.065068      -0.006286       0.017235       0.007545       0.019837      -0.012790       0.003694      -0.004621       0.101839      -0.002137      -0.052476      -0.000715       0.053191             11.462238       4.888017       1.993045       0.030624      19.708268      -0.580929       9.790429           0.002585
           26              C      12.153707       1.002389       3.128922       0.023368      36.901649 0.41186010E+03  0.94647881E+04                                 9.616791                            6.719242       0.100415       2.046787                    0.999280      26.268274      72.439461       0.648370       0.411076      -1.077566      -0.015844      -0.037943       0.013176       0.043177      -0.009828       0.013024       0.014170       0.052387      -0.002335      -0.035573       0.003486       0.032087             12.441751       5.096936       2.157545      -0.107027      21.330702      -2.845120      10.897613          -0.005938
           27              C      12.033746       0.919491       4.502585      -0.149316      32.522507 0.43885831E+03  0.10336869E+05                                 8.852042                            6.991255       0.081949       1.996999                    0.999692      29.434119      84.565125       0.622622       0.417655      -1.063923      -0.001022      -0.002019      -0.014779       0.014951      -0.015517       0.002975       0.020820       0.005550      -0.031502      -0.029634       0.004101       0.025534             10.127286       5.046372       1.570209       0.007265      15.133793      -2.379646      10.201693           0.001967
           28              C      13.654400      10.786735       5.096862       0.101230      26.888020 0.32732047E+03  0.71876589E+04                                 7.861395                            6.079290       0.151991       2.067326                    0.999608      25.904940      72.615525       0.658761       0.423413      -1.056906       0.004799      -0.037622      -0.038770       0.054236      -0.009482       0.004344       0.011695       0.072422       0.041325      -0.046764       0.015702       0.031061              9.019651       4.591718       1.577428      -0.069413      13.337821      -0.905492       9.129412          -0.005051
           29              C      12.409976       2.334425       2.475299       0.602731      24.333832 0.24959094E+03  0.51642893E+04                                 7.788818                            5.626321      -0.038588       2.050819                    0.999392      22.115890      61.830955       0.622405       0.475611      -1.018148       0.012116       0.058219      -0.028404       0.065902      -0.026481      -0.014589       0.018305       0.153218      -0.135016      -0.069368      -0.036227       0.105595              9.626656       4.651691       1.428280       0.755674      14.331091      -2.088274       9.897186          -0.002605
           30              C      12.726363       7.972806       7.946172       0.560106      24.799232 0.25568252E+03  0.53058430E+04                                 7.741125                            5.632077       0.098755       2.089247                    0.999596      22.318251      61.858487       0.634432       0.465230      -1.026960       0.086151      -0.006430       0.010397       0.087014       0.007783      -0.009724      -0.005448      -0.152937      -0.204679      -0.071514      -0.039659       0.111174              9.202320      12.643396      -0.498354       0.580617       4.062585      -0.050860      10.900980          -0.000179
           31              C      11.398635       8.036815       7.217317       0.103173      35.581136 0.39145777E+03  0.89231247E+04                                 9.459117                            6.630500       0.028785       2.023970                    0.999363      26.079369      72.705439       0.638021       0.421152      -1.066173      -0.042679       0.003820      -0.060227       0.073915       0.004842      -0.000575      -0.000095      -0.092200      -0.021176      -0.042834      -0.007050       0.049883             11.932512      20.220357      -0.736699      -0.578285       4.662767       0.177658      10.914411          -0.001647
           32              C      10.191078       8.098512       7.876167      -0.147321      37.007888 0.44116289E+03  0.10444180E+05                                 9.738833                            7.074868      -0.095660       1.948123                    0.999120      29.681465      86.555479       0.608081       0.425470      -1.055007      -0.013116       0.001301      -0.009404       0.016191       0.007085      -0.009067       0.000575      -0.112095      -0.028246      -0.053652      -0.007549       0.061201             11.837208      19.869467      -0.647167      -1.869448       4.756885       0.274235      10.885273           0.003984
           33              C       9.013817       8.112499       7.123020       0.037842      37.078792 0.41597520E+03  0.95878013E+04                                 9.662310                            6.767042       0.055994       2.031935                    0.999093      26.272534      72.674158       0.643714       0.412821      -1.075903       0.037260      -0.004473      -0.012971       0.039706       0.007372       0.013282       0.011320      -0.066289      -0.030551      -0.035147      -0.007100       0.042247             12.361578      20.770930      -0.534754      -3.595152       4.841318       0.568006      11.472486          -0.007018
           34              C       9.110283       8.095940       5.735417      -0.160493      32.894829 0.43874126E+03  0.10326647E+05                                 8.884498                            6.973053       0.143148       2.015725                    0.999775      29.473092      84.465315       0.626162       0.415594      -1.065939       0.000666      -0.008589       0.014114       0.016536      -0.006954       0.023384       0.000547      -0.001032      -0.012561      -0.025768       0.002353       0.023415             10.139529      14.940028      -0.339705      -2.658296       4.753044       0.627533      10.725515           0.002634
           35              C      10.361484       8.054839       5.150570       0.102951      26.992026 0.32563616E+03  0.71425479E+04                                 7.867487                            6.059806       0.151444       2.064834                    0.999740      25.937068      72.700554       0.660343       0.422879      -1.057078       0.034711      -0.014118       0.041389       0.055832       0.005913       0.014462       0.001527      -0.068004       0.042624      -0.045062       0.016957       0.028105              8.990202      13.219677      -0.120684      -1.147332       4.270949       0.390998       9.479982          -0.003035
           36              C       7.663948       8.121205       7.786175       0.597554      24.416306 0.24911339E+03  0.51574723E+04                                 7.815506                            5.632422      -0.050963       2.048255                    0.999358      22.179153      62.244033       0.619501       0.477556      -1.016018      -0.055700      -0.006386       0.028142       0.062732      -0.032751       0.033345      -0.073662      -0.103629       0.005695      -0.068630      -0.047938       0.116567              9.633483      13.776082       0.492971      -2.585321       5.710200       2.364636       9.414167           0.001276
           37              C       4.172463       4.556934       7.939203       0.566726      25.790121 0.25272377E+03  0.52367001E+04                                 7.972359                            5.604059       0.113139       2.093974                    0.999527      22.347268      62.183402       0.634313       0.466005      -1.025063       0.000619       0.077717       0.029713       0.083206      -0.042210      -0.012807      -0.016467       0.152880      -0.185454      -0.078647      -0.039967       0.118614              9.840590       4.395274       1.337668       0.361820      12.540497       1.547178      12.586000          -0.002363
           38              C       3.988887       3.245421       7.212910       0.095108      36.123916 0.39215719E+03  0.89301778E+04                                 9.524851                            6.612956       0.080193       2.040356                    0.999337      26.011656      72.140171       0.643197       0.418179      -1.069603       0.003967      -0.043440      -0.062227       0.075994      -0.013251       0.001183       0.001597       0.080261      -0.007755      -0.041050      -0.002522       0.043572             12.205436       5.033435       2.330096       0.206245      20.292595       0.944918      11.290278          -0.003636
           39              C       3.793948       2.044361       7.873605      -0.137655      35.610192 0.42181372E+03  0.98340593E+04                                 9.382731                            6.844231       0.028372       1.985973                    0.999480      29.012576      82.833270       0.630862       0.416447      -1.065066       0.006288      -0.017231      -0.007544       0.019833      -0.012789       0.003700      -0.004624       0.101846      -0.002146      -0.052478      -0.000718       0.053197             11.462184       4.887992       1.993010       0.030620      19.708110      -0.580985       9.790449           0.002598
           40              C       5.507843      11.992490       7.120765       0.023371      36.901324 0.41185772E+03  0.94647211E+04                                 9.616752                            6.719238       0.100422       2.046793                    0.999280      26.268152      72.439113       0.648368       0.411078      -1.077565       0.015854       0.037933      -0.013176       0.043173      -0.009845       0.013021       0.014169       0.052369      -0.002329      -0.035572       0.003493       0.032079             12.441662       5.096908       2.157487      -0.107012      21.330458      -2.845119      10.897621          -0.005944
           41              C       5.627804      12.075388       5.747102      -0.149301      32.521821 0.43884852E+03  0.10336575E+05                                 8.851911                            6.991175       0.081972       1.997011                    0.999692      29.433698      84.563483       0.622626       0.417654      -1.063924       0.001027       0.002016       0.014780       0.014952      -0.015534       0.002982       0.020815       0.005547      -0.031509      -0.029640       0.004097       0.025543             10.127105       5.046305       1.570153       0.007280      15.133448      -2.379568      10.201562           0.001975
           42              C       4.007150       2.208144       5.152825       0.101212      26.888018 0.32732211E+03  0.71876912E+04                                 7.861349                            6.079276       0.152032       2.067337                    0.999608      25.904938      72.615083       0.658768       0.423409      -1.056910      -0.004801       0.037620       0.038770       0.054235      -0.009469       0.004345       0.011699       0.072424       0.041349      -0.046767       0.015710       0.031057              9.019581       4.591694       1.577402      -0.069404      13.337725      -0.905482       9.129324          -0.005054
           43              C       5.251574      10.660454       7.774388       0.602735      24.333268 0.24958471E+03  0.51641235E+04                                 7.788688                            5.626241      -0.038044       2.050999                    0.999393      22.115525      61.829524       0.622411       0.475609      -1.018150      -0.012161      -0.058197       0.028398       0.065888      -0.026443      -0.014592       0.018306       0.153258      -0.135051      -0.069377      -0.036229       0.105606              9.626475       4.651621       1.428224       0.755682      14.330737      -2.088218       9.897068          -0.002565
           44              C       4.935187       5.022073       2.303515       0.560099      24.799436 0.25568570E+03  0.53059282E+04                                 7.741182                            5.632124       0.098537       2.089180                    0.999597      22.318337      61.858939       0.634427       0.465232      -1.026958      -0.086163       0.006441      -0.010399       0.087027       0.007762      -0.009718      -0.005447      -0.152930      -0.204669      -0.071508      -0.039658       0.111166              9.202385      12.643495      -0.498357       0.580618       4.062610      -0.050861      10.901050          -0.000192
           45              C       6.262915       4.958064       3.032370       0.103172      35.580636 0.39145243E+03  0.89229645E+04                                 9.459017                            6.630444       0.028832       2.023990                    0.999363      26.079140      72.704428       0.638026       0.421151      -1.066175       0.042686      -0.003821       0.060228       0.073919       0.004846      -0.000581      -0.000093      -0.092211      -0.021180      -0.042839      -0.007051       0.049890             11.932375      20.220149      -0.736692      -0.578307       4.662724       0.177657      10.914251          -0.001654
           46              C       7.470472       4.896367       2.373520      -0.147314      37.007271 0.44115533E+03  0.10443944E+05                                 9.738702                            7.074790      -0.095605       1.948143                    0.999121      29.681150      86.553971       0.608088       0.425468      -1.055010       0.013110      -0.001298       0.009406       0.016188       0.007092      -0.009068       0.000579      -0.112105      -0.028244      -0.053658      -0.007549       0.061207             11.837036      19.869162      -0.647155      -1.869411       4.756832       0.274229      10.885113           0.003992
           47              C       8.647733       4.882380       3.126667       0.037822      37.078286 0.41597189E+03  0.95876925E+04                                 9.662186                            6.766990       0.056060       2.031959                    0.999093      26.272391      72.673306       0.643721       0.412818      -1.075907      -0.037258       0.004480       0.012975       0.039707       0.007371       0.013279       0.011312      -0.066265      -0.030546      -0.035135      -0.007096       0.042231             12.361379      20.770580      -0.534742      -3.595029       4.841267       0.567993      11.472289          -0.007029
           48              C       8.551267       4.898939       4.514270      -0.160471      32.893951 0.43872889E+03  0.10326276E+05                                 8.884343                            6.972961       0.143152       2.015733                    0.999775      29.472546      84.463253       0.626165       0.415594      -1.065939      -0.000666       0.008591      -0.014116       0.016538      -0.006961       0.023385       0.000552      -0.001033      -0.012556      -0.025771       0.002355       0.023416             10.139325      14.939714      -0.339696      -2.658189       4.752980       0.627519      10.725281           0.002641
           49              C       7.300066       4.940040       5.099117       0.102942      26.991957 0.32563653E+03  0.71425451E+04                                 7.867440                            6.059790       0.151435       2.064830                    0.999740      25.936993      72.699865       0.660348       0.422876      -1.057081      -0.034706       0.014114      -0.041388       0.055828       0.005926       0.014471       0.001524      -0.068004       0.042634      -0.045069       0.016963       0.028106              8.990136      13.219631      -0.120681      -1.147277       4.270933       0.390993       9.479844          -0.003040
           50              C       9.997602       4.873674       2.463512       0.597612      24.415163 0.24910055E+03  0.51571496E+04                                 7.815367                            5.632349      -0.050918       2.048277                    0.999358      22.178413      62.241993       0.619492       0.477568      -1.016010       0.055675       0.006408      -0.028134       0.062708      -0.032769       0.033369      -0.073690      -0.103717       0.005718      -0.068685      -0.047946       0.116630              9.633282      13.775776       0.492974      -2.585207       5.710116       2.364588       9.413952           0.001334
           51              N      13.577170       9.662410       4.385431      -0.274147      39.891401 0.55458701E+03  0.13599340E+05                                 9.679836                            7.581084       0.129084       2.041086                    0.999652      28.896851      79.806130       0.642738       0.388619      -1.103218       0.021306       0.146945      -0.068265       0.163423      -0.021017       0.022078       0.057917       0.107969       0.075301      -0.100340       0.039247       0.061093             11.297394       5.457661       1.598451       0.195210      16.280178       1.120869      12.154344           0.032337
           52              N      11.490564       8.007114       5.868868      -0.285737      40.078725 0.56380320E+03  0.13878598E+05                                 9.689886                            7.634007       0.178822       2.054300                    0.999705      29.089923      80.421606       0.641917       0.387622      -1.104231      -0.148282       0.005734       0.068598       0.163482       0.001761       0.064672       0.006828      -0.110868       0.062124      -0.100359       0.041650       0.058710             11.200056      16.335699      -0.320376       0.684487       5.239112       0.302441      12.025356           0.036396
           53              N       4.084380       3.332469       5.864256      -0.274141      39.890843 0.55457892E+03  0.13599081E+05                                 9.679703                            7.580997       0.128981       2.041051                    0.999652      28.896692      79.805295       0.642746       0.388616      -1.103222      -0.021285      -0.146939       0.068266       0.163415      -0.021001       0.022062       0.057913       0.107943       0.075297      -0.100319       0.039242       0.061077             11.297212       5.457585       1.598396       0.195212      16.279856       1.120796      12.154196           0.032346
           54              N       6.170986       4.987765       4.380819      -0.285723      40.077861 0.56378966E+03  0.13878162E+05                                 9.689692                            7.633873       0.178843       2.054306                    0.999705      29.089611      80.420095       0.641929       0.387618      -1.104235       0.148269      -0.005750      -0.068599       0.163470       0.001771       0.064670       0.006807      -0.110860       0.062080      -0.100351       0.041661       0.058690             11.199813      16.335345      -0.320365       0.684531       5.239019       0.302431      12.025074           0.036406
           55              O      13.249072       7.446761       3.059942      -0.574240      48.019964 0.68564090E+03  0.17582702E+05                                10.644416                            8.220551      -0.130652       1.983574                    0.998027      29.323355      80.610171       0.646221       0.369604      -1.126418       0.011234       0.022249      -0.028292       0.037705      -0.015031      -0.019319      -0.057397       0.076960      -0.031861      -0.084832       0.034566       0.050265             12.846567       6.722283       1.951728      -0.064137      18.676169      -2.988438      13.141250           0.054395
           56              O       2.394087       8.424630       1.065147      -0.506639      34.934377 0.45007339E+03  0.10339384E+05                                 8.459919                            6.516143       0.497248       2.224064                    0.998462      26.464806      67.792359       0.753643       0.353777      -1.144262       0.041184      -0.002052       0.014046       0.043562      -0.030231       0.001092      -0.002594       0.075205       0.128756      -0.069746       0.026571       0.043175             10.070219       5.237675       0.734756       1.276938       7.687989       2.986296      17.284993          -0.027618
           57              O      12.653020       3.289704       3.249458      -0.582186      41.794412 0.61374819E+03  0.15239489E+05                                 9.598689                            7.678058       0.302335       2.131710                    0.997773      28.412490      75.719329       0.684829       0.360200      -1.138885      -0.008201      -0.029658      -0.023624       0.038794      -0.003090      -0.000896       0.049611       0.072531      -0.083204      -0.074767       0.024300       0.050467             11.454420       7.314092       2.918180       1.682304      19.015530       2.216381       8.033636           0.032868
           58              O       1.208219       2.378476       1.214998      -0.567712      33.898634 0.48722100E+03  0.11431552E+05                                 8.256364                            6.763598       0.456182       2.181721                    0.999219      27.760560      72.167931       0.741423       0.352096      -1.144156       0.003717      -0.015106       0.037025       0.040160      -0.016639       0.016645       0.001057       0.097009       0.065134      -0.062310       0.012465       0.049846              9.392734       5.220434      -0.637302       1.509316       8.870665      -3.467310      14.087102          -0.036009
           59              O      13.738173       7.909908       7.165249      -0.598970      47.976762 0.68823002E+03  0.17636568E+05                                10.575533                            8.171553       0.023045       2.030384                    0.997992      29.384807      80.315729       0.656929       0.363837      -1.132725      -0.036797       0.001257       0.043802       0.057220       0.002070      -0.052007       0.007152      -0.068255       0.025840      -0.072299       0.028401       0.043899             12.817718      20.040415      -0.930056      -2.525564       6.477462       0.285863      11.935277           0.062498
           60              O      12.772121       7.994904       9.174597      -0.497916      27.233773 0.37851425E+03  0.83133439E+04                                 7.018742                            5.902470       1.181453       2.453696                    0.999333      25.768749      64.195210       0.807972       0.345157      -1.153244       0.016330      -0.011049      -0.023787       0.030896       0.003358      -0.002558      -0.015502      -0.115934       0.109096      -0.076287       0.022479       0.053807              7.646685       6.243014      -0.174884       0.633542       4.171764      -0.282906      12.525277           0.004209
           61              O       7.544576       8.752627       8.855217      -0.536100      34.979828 0.51483866E+03  0.12254220E+05                                 8.522503                            7.048406       0.506626       2.218816                    0.997194      27.336800      71.712498       0.711131       0.361861      -1.135706       0.004831      -0.017910      -0.016485       0.024817      -0.033414       0.011013      -0.005984      -0.110469       0.090077      -0.080306       0.027354       0.052952              9.755812       8.498318      -1.468093      -3.508272       6.900969       3.293920      13.868149          -0.032803
           62              O       6.772336       7.444947       7.189848      -0.602955      41.043679 0.61700689E+03  0.15338067E+05                                 9.441514                            7.679206       0.407867       2.156616                    0.997992      28.818485      76.802499       0.687467       0.358405      -1.140504       0.028902       0.011244       0.024958       0.039808       0.031642       0.051130      -0.014463      -0.053382      -0.042388      -0.077886       0.027230       0.050656             11.042133      17.246233       3.453815       2.057803       8.027775       2.167054       7.852391           0.028628
           63              O       1.848106       5.400234       0.960806      -0.973339      52.025681 0.10453275E+04  0.29914199E+05                                11.330687                           10.107095      -0.506693       1.784796                    0.998978      36.412609     107.220990       0.584049       0.366464      -1.124032      -0.020207      -0.004317      -0.007483       0.021976      -0.003185      -0.003900       0.002725       0.067941      -0.047386      -0.026820      -0.015476       0.042296             12.828180      11.942392       1.322520       3.013544      10.622849      -1.396161      15.919298          -0.022988
           64              O       4.368354       7.361643       5.244150      -0.876587      44.839886 0.86178850E+03  0.23360422E+05                                 9.971416                            8.997527      -0.210703       1.920110                    0.997055      33.142877      93.156123       0.641430       0.352271      -1.141956      -0.024548      -0.025119      -0.000280       0.035123       0.046713      -0.043059      -0.035741       0.017293      -0.001606      -0.047240      -0.037331       0.084570             11.155565      11.428512      -0.140371       0.958208      11.701328       0.778191      10.336857           0.108808
           65              O       4.412478       5.548118       7.189745      -0.574181      48.017724 0.68559976E+03  0.17581500E+05                                10.644473                            8.220594      -0.131893       1.983239                    0.998018      29.322042      80.607982       0.646180       0.369630      -1.126390      -0.011218      -0.022233       0.028278       0.037680      -0.014967      -0.019486      -0.057433       0.076861      -0.031896      -0.084861       0.034500       0.050361             12.846627       6.722321       1.951751      -0.064126      18.676187      -2.988491      13.141374           0.054411
           66              O      15.267463       4.570249       9.184540      -0.506674      34.935426 0.45009052E+03  0.10339870E+05                                 8.460063                            6.516243       0.497308       2.224070                    0.998462      26.465392      67.794048       0.753642       0.353774      -1.144265      -0.041180       0.002054      -0.014051       0.043560      -0.030271       0.001098      -0.002595       0.075142       0.128748      -0.069745       0.026571       0.043174             10.070396       5.237757       0.734779       1.276981       7.688116       2.986342      17.285317          -0.027645
           67              O       5.008530       9.705175       7.000229      -0.582157      41.791282 0.61369570E+03  0.15237850E+05                                 9.598239                            7.677751       0.302404       2.131764                    0.997769      28.411249      75.715011       0.684840       0.360202      -1.138884       0.008281       0.029604       0.023614       0.038763      -0.003111      -0.001171       0.049590       0.072502      -0.083094      -0.074724       0.024248       0.050476             11.453809       7.313772       2.917960       1.682252      19.014311       2.216370       8.033345           0.032823
           68              O      16.453331      10.616403       9.034689      -0.567697      33.900212 0.48724653E+03  0.11432316E+05                                 8.256674                            6.763812       0.456052       2.181665                    0.999220      27.760974      72.169848       0.741404       0.352100      -1.144152      -0.003674       0.015096      -0.037024       0.040152      -0.016569       0.016709       0.001037       0.097036       0.065097      -0.062292       0.012393       0.049899              9.393135       5.220618      -0.637361       1.509406       8.871090      -3.467563      14.087695          -0.035984
           69              O       3.923377       5.084971       3.084438      -0.598919      47.977477 0.68823961E+03  0.17636995E+05                                10.575949                            8.171843       0.022035       2.030082                    0.997991      29.384674      80.317561       0.656885       0.363858      -1.132701       0.036800      -0.001277      -0.043791       0.057214       0.002052      -0.052129       0.006995      -0.068184       0.025876      -0.072376       0.028445       0.043931             12.818263      20.041334      -0.930089      -2.525513       6.477688       0.285862      11.935768           0.062547
           70              O       4.889429       4.999975       1.075090      -0.497856      27.231847 0.37848199E+03  0.83124467E+04                                 7.018367                            5.902178       1.181707       2.453794                    0.999334      25.767996      64.192317       0.808001       0.345152      -1.153249      -0.016351       0.011032       0.023782       0.030897       0.003318      -0.002549      -0.015475      -0.115953       0.109082      -0.076292       0.022510       0.053782              7.646260       6.242644      -0.174869       0.633461       4.171577      -0.282890      12.524557           0.004210
           71              O      10.116974       4.242252       1.394470      -0.536045      34.978699 0.51482104E+03  0.12253699E+05                                 8.522354                            7.048314       0.506563       2.218805                    0.997194      27.336231      71.710762       0.711131       0.361864      -1.135704      -0.004852       0.017886       0.016484       0.024802      -0.033422       0.011008      -0.006017      -0.110565       0.090002      -0.080336       0.027318       0.053018              9.755607       8.498153      -1.468049      -3.508119       6.900866       3.293843      13.867803          -0.032722
           72              O      10.889214       5.549932       3.059839      -0.602912      41.042626 0.61698914E+03  0.15337532E+05                                 9.441424                            7.679150       0.407807       2.156614                    0.997991      28.817872      76.800915       0.687461       0.358410      -1.140498      -0.028871      -0.011324      -0.024931       0.039790       0.031623       0.051106      -0.014653      -0.053359      -0.042259      -0.077916       0.027381       0.050535             11.042010      17.246019       3.453740       2.057746       8.027711       2.167015       7.852300           0.028577
           73              O      15.813444       7.594645       9.288881      -0.973369      52.022232 0.10452441E+04  0.29910855E+05                                11.329460                           10.106102      -0.506037       1.784974                    0.998980      36.411901     107.212953       0.584136       0.366421      -1.124078       0.020212       0.004339       0.007457       0.021976      -0.003147      -0.003748       0.002575       0.067912      -0.047577      -0.026713      -0.015575       0.042288             12.826669      11.941357       1.322410       3.013063      10.621583      -1.395794      15.917068          -0.023066
           74              O      13.293196       5.633236       5.005537      -0.876558      44.839528 0.86177930E+03  0.23360192E+05                                 9.971580                            8.997658      -0.211210       1.919973                    0.997052      33.142447      93.156030       0.641404       0.352285      -1.141940       0.024532       0.025147       0.000253       0.035132       0.046719      -0.043107      -0.035680       0.017306      -0.001581      -0.047251      -0.037321       0.084572             11.155772      11.428726      -0.140431       0.958250      11.701511       0.778240      10.337079           0.108805

******************************************************
Auxiliary information for the entire system
The total spin magnetic moment of the unit cell is   6.144986
The total net atomic charge of the unit cell is   0.000005
Accuracy of reproducing the electrostatic potential in the unit cell:
  The inner radius (bohr) =    5.0000
  The outer radius (bohr) =   12.0000
  Valid grid points have density less than (e/(bohr^3)) =    0.0001
  The number of valid grid points were=        84539
  The rms potential error without charges in kcal/mol is=      5.31107
  The rms potential error with partial charges in kcal/mol is=      0.78807
  The RRMSE value at monopole order=      0.14838
  The rms potential error with partial charges and cloud penetration in kcal/mol is=      0.79076
  The RRMSE value at monopole order with cloud penetration is=      0.14889
  The rms potential error with partial charges and atomic dipoles in kcal/mol is=      0.31853
  The RRMSE value at dipole order=      0.05998
  The rms potential error with partial charges, atomic dipoles and cloud penetration in kcal/mol is=      0.31503
  The RRMSE value at dipole order with cloud penetration=      0.05932

******************************************************
The electron densities and ab initio electrostatic potential were computed in VASP using the PBE functional and
projector augmented wave method. See the main text of the journal article for a description of computational details.
The atomic charges, dipoles, and quadrupoles were computed with the DDEC6 method as described in
(a) T. A. Manz and N. Gabaldon Limas, RSC Adv. 6 (2016) 47771-47801 DOI: 10.1039/c6ra04656h
(b) N. Gabaldon Limas and T. A. Manz, RSC Adv. 8 (2018) 2678-2707 DOI: 10.1039/c7ra11829e.
For each atom in the material, the electron cloud parameters were fit to the spherically averaged atom-in-material
electron density using radial positions for which this density was between 10^-4 and 10^-2 electrons per cubic bohr.
The polarizabilities, dispersion coefficients, and quantum Drude oscillator (QDO) parameters were fit using the MCLF method.
The magnetic structure of the system was optimized in VASP from the default ferromagnetic initial guess using spin polarization.
The atomic spin moments (ASMs) were computed on this optimized magnetic structure using the DDEC6 partition as inputs
to the method of T. A. Manz and D. S. Sholl, J. Chem. Theory Comput. 7 (2011) 4146-4164 DOI: 10.1021/ct200539n.
The RMSE and RRMSE were computed using a uniform grid with Ewald summation.
