# Supplementary material for: A collection of forcefield precursors for metal–organic frameworks
Source: RSC Adv. 2019 Nov 13;9(63):36492–507. doi: 10.1039/c9ra07327b (PMC9075174; doi:10.1039/c9ra07327b)
Supplement: RA-009-C9RA07327B-s3781 [file RA-009-C9RA07327B-s3781.xyz]

  223
jmolscript: load "" {1 1 1} spacegroup "x,y,z" unitcell [{     10.426000     0.000000     0.000000 }, {     -4.349486    14.315845     0.000000 }, {     -1.302950    -4.229373    20.632720 }]
Mn    -2.088184    13.304690     4.080120     1.131315
Mn     6.861748    -3.218218    16.552600     1.131256
Mn    -2.826218     5.043236    10.316360     1.124370
Zn    -0.911506    10.978223    15.225709     0.846249
Zn    -0.256993     2.501553    10.378052     0.843708
Zn     6.122428    13.312278     1.320081     0.959957
Zn     5.685070    -0.891751     5.407011     0.846245
Zn     5.030557     7.584919    10.254668     0.843708
Zn    -1.348864    -3.225806    19.312639     0.959960
H      7.475501    -0.312836    12.909893     0.115455
H     -0.344678     1.561432     6.280600     0.116835
H      1.852240    -3.342463    19.155417     0.124180
H      4.309748     1.643981     2.288169     0.122514
H      0.861374     8.588966     2.991744     0.433659
H      7.117687     4.258732     6.251714     0.114078
H      6.210111     2.693483     1.477303     0.109268
H      3.584118    10.210954     3.173312     0.125020
H      1.604445     1.270721     8.327366     0.094946
H      5.375827    -1.557235    19.846613     0.116034
H      7.883917     2.096828     2.977301     0.107568
H     -3.322684     9.596278     4.949790     0.114536
H     -2.196915     9.612210    12.959411     0.098398
H      5.958951     3.379573    12.524061     0.120010
H      6.213283     7.776230     6.055703     0.111512
H      4.004924     0.621625    14.692560     0.106540
H      8.970048    -1.373146    11.168491     0.112550
H      4.408542    11.424499    10.850747     0.112622
H      5.424786    -1.098548    10.722825     0.116190
H      5.100623    -1.431837     9.226952     0.110074
H     -3.680432    10.082200    11.288161     0.128473
H      3.395466    -0.132624     8.203569     0.133166
H      6.595913     3.674776     4.079089     0.108886
H      3.247079    -0.581367    12.152672     0.132193
H      0.931302    -1.667930    15.002051     0.082329
H     -0.549787    -1.079670    13.382382     0.128827
H      4.212202     2.806764    13.914706     0.115750
H      1.519137     0.951242    12.183621     0.090576
H      4.072709     7.107055     5.632733     0.116872
H     -0.297928     7.318813    13.050195     0.118418
H      2.516478     4.470703    12.697376     0.112810
H      3.714433     5.456277    14.391322     0.111521
H      2.961325     7.407736    15.361060     0.115968
H     -2.701937    10.399308     7.722827     0.115454
H      5.118242     8.525040    14.352120     0.116835
H      2.921324    13.428935     1.477303     0.124179
H      0.463816     8.442491    18.344551     0.122515
H      3.912190     1.497506    17.640976     0.433665
H     -2.344123     5.827740    14.381006     0.114077
H     -1.436547     7.392989    19.155417     0.109268
H      1.189446    -0.124482    17.459408     0.125021
H      3.169119     8.815751    12.305354     0.094947
H     -0.602263    11.643707     0.786107     0.116031
H     -3.110353     7.989644    17.655419     0.107567
H      8.096248     0.490194    15.682930     0.114537
H      6.970479     0.474262     7.673309     0.098398
H     -1.185387     6.706899     8.108659     0.120010
H     -1.439719     2.310242    14.577017     0.111512
H      0.768640     9.464847     5.940160     0.106539
H     -4.196484    11.459618     9.464229     0.112550
H      0.365022    -1.338027     9.781973     0.112622
H     -0.651222    11.185020     9.909895     0.116190
H     -0.327059    11.518309    11.405768     0.110075
H      8.453996     0.004272     9.344559     0.128473
H      1.378098    10.219096    12.429151     0.133167
H     -1.822349     6.411696    16.553631     0.108886
H      1.526485    10.667839     8.480048     0.132192
H      3.842262    11.754402     5.630669     0.082329
H      5.323351    11.166142     7.250338     0.128828
H      0.561362     7.279708     6.718014     0.115750
H      3.254427     9.135230     8.449099     0.090576
H      0.700855     2.979417    14.999987     0.116872
H      5.071492     2.767659     7.582525     0.118418
H      2.257086     5.615769     7.935344     0.112811
H      1.059131     4.630195     6.241398     0.111522
H      1.812239     2.678736     5.271660     0.115968
C      3.535473     1.165479     0.460110    -0.034592
C     -0.458049     0.658358     3.786104     0.611016
C      6.798658     0.303431    13.081144    -0.148007
C     -1.027021     2.000922     5.826680    -0.132050
C      2.330725     0.446376     0.951168     0.628788
C      2.480158    -3.007008    19.753766    -0.112990
C      3.992281    -2.579026    17.791594     0.601081
C     -1.476613     3.329886     7.912648     0.606046
C      8.653677     2.991490     6.476611    -0.034308
C      5.720612    -0.066622    13.852808    -0.019999
C      4.464176     1.695765     1.372076    -0.087442
C      3.674670    -2.447233    19.264771    -0.028094
C      9.127844     1.676388     4.518566    -0.023350
C      5.433169    10.086222     3.928470    -0.024054
C      5.549069    -1.456553    14.347993     0.617549
C      0.772975     8.814099    14.946342     0.603596
C      0.124111     5.084870    11.663677     0.618611
C      5.997607    11.264860     3.165059     0.602827
C      7.617579     3.606411     5.816364    -0.091256
C      5.612885     2.294778     0.887207    -0.089755
C      4.125770     9.708964     3.736586    -0.133466
C      1.951323     0.916318     9.113472     0.100775
C      4.579571    -1.922740    20.156104    -0.092546
C      8.074100     2.313368     3.862445    -0.102286
C     -4.446588    11.751017    12.107280     0.201756
C      6.218553     9.350010     4.803297    -0.081977
C      2.189049     8.149681     4.052266     0.591383
C      6.886832     1.591914    12.557073    -0.029968
C     -2.737180    10.366331    13.037816     0.095359
C      0.944102     5.766612    12.709756    -0.037187
C      5.906773     2.517699    12.866564    -0.085428
C      3.600807     8.591329     4.370010    -0.053539
C      5.690366     8.253329     5.453228    -0.080975
C      4.732470     0.866906    14.166426    -0.109722
C      9.429590    -2.199140    10.951848    -0.230518
C      3.553206    -0.468399    10.169868     0.196308
C      4.734700    -1.425837    10.126539    -0.229144
C     -3.628817    10.643718    12.026812    -0.194438
C      3.024911     0.072853     9.030942    -0.193277
C      7.309306     3.267724     4.514439    -0.093761
C      2.954575    -0.184602    11.362439    -0.204650
C      0.903085    -2.177032    14.224197     0.105420
C     -0.001705    -1.820192    13.258586    -0.195275
C      4.849960     2.167981    13.685683    -0.085020
C      1.892048     0.714010    11.364502     0.092558
C      4.407605     7.867774     5.218015    -0.085134
C      0.506824     6.937430    13.318421    -0.135929
C      2.186490     5.234622    13.112094    -0.093993
C      2.911595     5.833039    14.110717    -0.072920
C      1.249301     7.547300    14.317044    -0.041284
C      2.453469     6.995202    14.698750    -0.092572
C      8.021819     2.005076    11.700816     0.594377
C      1.238091     8.920993    20.172610    -0.034590
C      5.231613     9.428114    16.846616     0.611012
C     -2.025094     9.783041     7.551576    -0.148006
C      5.800585     8.085550    14.806040    -0.132049
C      2.442839     9.640096    19.681552     0.628783
C      2.293406    13.093480     0.878954    -0.112991
C      0.781283    12.665498     2.841126     0.601087
C      6.250177     6.756586    12.720072     0.606047
C     -3.880113     7.094982    14.156109    -0.034309
C     -0.947048    10.153094     6.779912    -0.020001
C      0.309388     8.390707    19.260644    -0.087438
C      1.098894    12.533705     1.367949    -0.028098
C     -4.354280     8.410084    16.114154    -0.023349
C     -0.659605     0.000250    16.704250    -0.024050
C     -0.775505    11.543025     6.284727     0.617554
C      4.000589     1.272373     5.686378     0.603601
C      4.649453     5.001602     8.969043     0.618612
C     -1.224043    -1.178388    17.467661     0.602823
C     -2.844015     6.480061    14.816356    -0.091257
C     -0.839321     7.791694    19.745513    -0.089754
C      0.647794     0.377508    16.896134    -0.133466
C      2.822241     9.170154    11.519248     0.100777
C      0.193993    12.009212     0.476616    -0.092545
C     -3.300536     7.773104    16.770275    -0.102288
C      9.220152    -1.664545     8.525440     0.201757
C     -1.444989     0.736462    15.829423    -0.081976
C      2.584515     1.936791    16.580454     0.591385
C     -2.113268     8.494558     8.075647    -0.029967
C      7.510744    -0.279859     7.594904     0.095358
C      3.829462     4.319860     7.922964    -0.037185
C     -1.133209     7.568773     7.766156    -0.085427
C      1.172757     1.495143    16.262710    -0.053538
C     -0.916802     1.833143    15.179492    -0.080975
C      0.041094     9.219566     6.466294    -0.109721
C     -4.656026    12.285612     9.680872    -0.230519
C      1.220358    10.554871    10.462852     0.196308
C      0.038864    11.512309    10.506181    -0.229144
C      8.402381    -0.557246     8.605908    -0.194436
C      1.748653    10.013619    11.601778    -0.193275
C     -2.535742     6.818748    16.118281    -0.093761
C      1.818989    10.271074     9.270281    -0.204652
C      3.870479    12.263504     6.408523     0.105419
C      4.775269    11.906664     7.374134    -0.195276
C     -0.076396     7.918491     6.947037    -0.085020
C      2.881516     9.372462     9.268218     0.092556
C      0.365959     2.218698    15.414705    -0.085134
C      4.266740     3.149042     7.314299    -0.135928
C      2.587074     4.851850     7.520626    -0.093990
C      1.861969     4.253433     6.522003    -0.072919
C      3.524263     2.539172     6.315676    -0.041285
C      2.320095     3.091270     5.933970    -0.092571
C     -3.248255     8.081396     8.931904     0.594377
N      1.378305     1.252953    10.264778    -0.220399
N     -2.613372    11.125347    14.118970    -0.225227
N      3.395259     8.833519    10.367942    -0.220400
N      7.386936    -1.038875     6.513750    -0.225228
O      1.346440     0.301839     0.154745    -0.572151
O      0.399555     0.020955     4.444288    -0.578516
O      9.755731     0.533010     2.539888    -0.578933
O      2.277098    -0.038622     2.088031    -0.557545
O     -0.702781     2.513339     8.508934    -0.568081
O     -0.306609     9.276039    14.529561    -0.545390
O      4.342711    -1.855216    14.358310    -0.584628
O     -1.997493     4.336330     8.422276    -0.572513
O      6.539466    -2.133915    14.684307    -0.572011
O      3.070195    -3.062750    17.071513    -0.532191
O      1.464181     9.353071    15.843866    -0.602078
O      7.982050     3.095837    11.079771    -0.582251
O     -0.889990     5.624570    11.209757    -0.564409
O      0.545381     3.923037    11.360376    -0.578756
O      5.242058    11.787148     2.321181    -0.523970
O     -3.254703    11.622467     3.389956    -0.591123
O      1.536388     8.962354     3.272349    -0.507717
O      1.758036     7.098904     4.506186    -0.511041
O      5.114055    -2.222275    17.385130    -0.583793
O     -1.405950     1.249914    11.564640    -0.554999
O      3.427124     9.784633    20.477975    -0.572156
O      4.374009    10.065517    16.188432    -0.578511
O     -4.982167     9.553462    18.092832    -0.578937
O      2.496466    10.125094    18.544689    -0.557535
O      5.476345     7.573133    12.123786    -0.568081
O      5.080173     0.810433     6.103159    -0.545386
O      0.430853    11.941688     6.274410    -0.584624
O      6.771057     5.750142    12.210444    -0.572514
O     -1.765902    12.220387     5.948413    -0.572016
O      1.703369    13.149222     3.561207    -0.532188
O      3.309383     0.733401     4.788854    -0.602084
O     -3.208486     6.990635     9.552949    -0.582250
O      5.663554     4.461902     9.422963    -0.564408
O      4.228183     6.163435     9.272344    -0.578755
O     -0.468494    -1.700676    18.311539    -0.523974
O      8.028267    -1.535995    17.242764    -0.591117
O      3.237176     1.124118    17.360371    -0.507718
O      3.015528     2.987568    16.126534    -0.511040
O     -0.340491    12.308747     3.247590    -0.583798
O      6.179514     8.836558     9.068080    -0.554999

The following XYZ coordinates are in angstroms. Other properties are in atomic units.
The sperically averaged electron density of each atom fit to a function of the form exp(a - br)
eigen_1, eigen_2 and eigen_3 are the three eigenvalues of traceless quadrupole moment tensor
  atom number  atomic symbol              X              Y              Z     net charge C6 coefficient C8 coefficient C10 coefficient fluctuating dipole atomic polarizability isotropic forcefield polarizability              a              b squared Pearson coefficient          <r^3>          <r^4>         wp_QDO          m_QDO          q_QDO       dipole_x       dipole_y       dipole_z         dipole            Qxy            Qxz            Qyz     Q(x^2-y^2)  Q(3z^2 - R^2)        eigen_1        eigen_2        eigen_3 static polarizability      alpha(xx)      alpha(xy)      alpha(xz)      alpha(yy)      alpha(yz)      alpha(zz) atomic spin moment
            1             Mn      -2.088184      13.304690       4.080120       1.131315     135.721567 0.26757188E+04  0.93800382E+05                                22.541940                           17.894939      -0.045901       1.792539                    0.999696      52.330337     153.610690       0.389306       0.448798      -1.103269      -0.014933      -0.001715       0.003879       0.015524      -0.001213      -0.100625      -0.003056      -0.169131       0.029221      -0.152058       0.071848       0.080211             27.138123      31.188611       0.456349       3.316909      21.931239      -2.919188      28.294519           4.661177
            2             Mn       6.861748      -3.218218      16.552600       1.131256     135.721904 0.26757315E+04  0.93801125E+05                                22.542162                           17.895122      -0.045960       1.792518                    0.999696      52.330767     153.613209       0.389298       0.448805      -1.103263       0.014932       0.001715      -0.003880       0.015523      -0.001214      -0.100621      -0.003057      -0.169125       0.029209      -0.152052       0.071843       0.080209             27.138382      31.188948       0.456349       3.316965      21.931426      -2.919213      28.294771           4.661128
            3             Mn      -2.826218       5.043236      10.316360       1.124370     143.965599 0.26361913E+04  0.91985956E+05                                23.232823                           17.696497      -0.013817       1.803255                    0.999833      52.064925     152.014466       0.394033       0.445481      -1.106345       0.000000       0.000000       0.000001       0.000001       0.056554       0.021141      -0.008265      -0.127212       0.119174      -0.108452       0.043200       0.065252             29.258271      25.440205      -6.503538       1.702149      38.189009      -0.390313      24.145599           4.694092
            4             Zn      -0.911506      10.978223      15.225709       0.846249      90.670977 0.19099927E+04  0.61193164E+05                                16.612910                           14.377303       0.203043       1.923729                    0.997721      47.000307     129.445267       0.471065       0.405840      -1.137880       0.026126       0.005643       0.020820       0.033880      -0.003218      -0.049089      -0.001117      -0.123827       0.011558      -0.089696       0.029625       0.060071             19.204939      18.865642      -0.379722       2.479898      16.181625      -0.452554      22.567550           0.001402
            5             Zn      -0.256993       2.501553      10.378052       0.843708      91.229908 0.19345523E+04  0.62120977E+05                                16.622135                           14.424419       0.307688       1.951902                    0.997395      47.045070     129.325571       0.472934       0.403318      -1.140706      -0.030164       0.027186       0.008552       0.041498       0.056660       0.002541       0.002378       0.011699       0.170569      -0.085389       0.028112       0.057278             19.212818      21.005529      -1.769232      -0.420234      19.769381       2.619718      16.863544           0.000197
            6             Zn       6.122428      13.312278       1.320081       0.959957      86.550012 0.17627627E+04  0.55427326E+05                                16.517675                           14.117402       0.254904       1.943924                    0.999239      45.367336     124.312474       0.459440       0.423982      -1.124035      -0.027298       0.000687      -0.060765       0.066619      -0.045697      -0.020036       0.047412       0.023060      -0.048245      -0.061492      -0.016461       0.077953             19.256833      17.769960       2.637689      -0.371848      14.917466      -5.209094      25.083075           0.000679
            7             Zn       5.685070      -0.891751       5.407011       0.846245      90.671098 0.19099972E+04  0.61193340E+05                                16.612919                           14.377316       0.203049       1.923730                    0.997721      47.000364     129.445433       0.471065       0.405839      -1.137880      -0.026123      -0.005643      -0.020818       0.033877      -0.003219      -0.049092      -0.001117      -0.123835       0.011562      -0.089701       0.029627       0.060075             19.204945      18.865660      -0.379728       2.479912      16.181619      -0.452558      22.567555           0.001402
            8             Zn       5.030557       7.584919      10.254668       0.843708      91.229826 0.19345506E+04  0.62120908E+05                                16.622126                           14.424414       0.307687       1.951902                    0.997395      47.045047     129.325490       0.472934       0.403318      -1.140706       0.030164      -0.027186      -0.008552       0.041498       0.056661       0.002540       0.002379       0.011698       0.170562      -0.085390       0.028114       0.057275             19.212805      21.005513      -1.769233      -0.420228      19.769370       2.619707      16.863532           0.000197
            9             Zn      -1.348864      -3.225806      19.312639       0.959960      86.550162 0.17627654E+04  0.55427433E+05                                16.517693                           14.117413       0.254897       1.943921                    0.999239      45.367372     124.312612       0.459440       0.423982      -1.124035       0.027298      -0.000691       0.060761       0.066615      -0.045695      -0.020032       0.047409       0.023067      -0.048232      -0.061490      -0.016457       0.077947             19.256862      17.769970       2.637695      -0.371866      14.917496      -5.209112      25.083119           0.000678
           10              H       7.475501      -0.312836      12.909893       0.115455       0.969290 0.70670118E+01  0.68442820E+02                                 1.715837                            1.628327      -1.313354       2.257168                    0.993774       3.819369      11.242038       0.449506       1.406949      -0.680371       0.026818      -0.024663      -0.002765       0.036540      -0.008447      -0.004157       0.001352      -0.006743      -0.028148      -0.010962      -0.003336       0.014297              1.766091       2.005984      -0.394677      -0.174616       1.825278       0.063378       1.467012           0.000025
           11              H      -0.344678       1.561432       6.280600       0.116835       1.033927 0.78300631E+01  0.77678780E+02                                 1.777321                            1.704297      -1.395722       2.218009                    0.993129       3.891687      11.533704       0.443826       1.391094      -0.683382       0.027648      -0.020054       0.017989       0.038603      -0.009344       0.009410      -0.005588       0.006206      -0.009107      -0.009521      -0.007715       0.017236              1.812092       1.989200      -0.238310       0.278522       1.647370      -0.087777       1.799707          -0.000101
           12              H       1.852240      -3.342463      19.155417       0.124180       0.952101 0.69232443E+01  0.66904121E+02                                 1.715222                            1.628057      -1.371629       2.238535                    0.993146       3.814761      11.324946       0.441471       1.435690      -0.674943      -0.027573      -0.012357      -0.026099       0.039927       0.006848       0.007411       0.003360       0.006044       0.002549      -0.008224      -0.004377       0.012601              1.762575       1.878077       0.186105       0.308887       1.403076       0.105494       2.006573           0.000085
           13              H       4.309748       1.643981       2.288169       0.122514       1.015089 0.71571636E+01  0.68747369E+02                                 1.708164                            1.594553      -0.980254       2.423575                    0.998118       3.460073       9.771712       0.478655       1.332196      -0.697632      -0.005066      -0.003196       0.040699       0.041138       0.005077       0.001122       0.003584       0.012666       0.032824      -0.013956       0.002110       0.011846              1.795334       1.454040       0.069605      -0.168954       1.344879      -0.029791       2.587082          -0.000244
           14              H       0.861374       8.588966       2.991744       0.433659       0.476162 0.28451004E+01  0.21708950E+02                                 1.055943                            1.027534      -1.290993       2.474787                    0.999807       1.922418       4.845703       0.576818       1.391638      -0.689763      -0.025572      -0.005828      -0.015843       0.030641       0.000885       0.014833       0.001697       0.014990      -0.008201      -0.012982      -0.006120       0.019103              1.052005       1.206530       0.079259       0.179430       0.933797       0.033505       1.015687           0.000001
           15              H       7.117687       4.258732       6.251714       0.114078       1.020792 0.73023993E+01  0.70247141E+02                                 1.688654                            1.591050      -0.945125       2.430145                    0.998424       3.462879       9.674721       0.489790       1.299970      -0.704398      -0.022685       0.026430       0.017367       0.038920      -0.014876       0.000051       0.004901      -0.002088      -0.005153      -0.014945      -0.001534       0.016479              1.738787       1.689273      -0.364799      -0.200211       1.904060       0.346347       1.623027          -0.000126
           16              H       6.210111       2.693483       1.477303       0.109268       1.054712 0.72089649E+01  0.68260418E+02                                 1.651443                            1.522468      -0.735769       2.527471                    0.999764       3.250315       8.646277       0.536483       1.205742      -0.726870       0.025730       0.015762       0.024102       0.038619       0.014802      -0.000512       0.003469       0.015223       0.026877      -0.021466       0.008757       0.012710              1.723987       1.720411       0.270890       0.507948       1.429130       0.292556       2.022421          -0.000028
           17              H       3.584118      10.210954       3.173312       0.125020       1.101922 0.82066766E+01  0.81427604E+02                                 1.783106                            1.691544      -1.282238       2.280573                    0.995047       3.619403      10.329047       0.472140       1.307467      -0.702147      -0.020817       0.022462      -0.024082       0.038960      -0.007051       0.005849      -0.006655      -0.001204       0.001741      -0.007382      -0.005687       0.013069              1.800749       1.849939      -0.155606       0.285246       1.772124      -0.359089       1.780184           0.000032
           18              H       1.604445       1.270721       8.327366       0.094946       1.009295 0.71907088E+01  0.69491526E+02                                 1.724512                            1.613849      -1.057120       2.373268                    0.996852       3.693034      10.630965       0.466617       1.358267      -0.690852      -0.015682       0.014636      -0.040925       0.046206      -0.007753       0.003666       0.002539      -0.000412       0.043849      -0.015702       0.000412       0.015290              1.774243       1.655364      -0.223272       0.291934       1.629766      -0.415457       2.037599           0.000016
           19              H       5.375827      -1.557235      19.846613       0.116034       1.138662 0.84500965E+01  0.83234276E+02                                 1.740778                            1.656263      -0.866162       2.469947                    0.999217       3.322365       9.007160       0.510784       1.217386      -0.725297       0.034960       0.015339      -0.012440       0.040153       0.013120       0.000777      -0.000205       0.014992      -0.006692      -0.014022      -0.002221       0.016243              1.754350       2.044016       0.297372      -0.296862       1.499200      -0.124517       1.719833          -0.000153
           20              H       7.883917       2.096828       2.977301       0.107568       1.128942 0.80211110E+01  0.78720283E+02                                 1.775928                            1.642362      -1.079355       2.357704                    0.997287       3.577704       9.982514       0.494902       1.261056      -0.712231      -0.007095      -0.010321      -0.034561       0.036760      -0.003698       0.006568       0.002198       0.001322       0.030643      -0.010654      -0.002102       0.012757              1.858620       1.585565      -0.003585       0.327335       1.480050       0.306482       2.510245           0.000048
           21              H      -3.322684       9.596278       4.949790       0.114536       1.122637 0.82558848E+01  0.82069225E+02                                 1.808399                            1.698931      -1.228401       2.298872                    0.995203       3.646650      10.429344       0.469970       1.311049      -0.701403       0.037662       0.010207       0.004360       0.039264       0.001246       0.000929      -0.004895       0.015032      -0.022991      -0.011054      -0.000412       0.011466              1.843648       2.436483       0.288156       0.217144       1.570829      -0.042490       1.523632          -0.000187
           22              H      -2.196915       9.612210      12.959411       0.098398       1.021137 0.72703180E+01  0.69968357E+02                                 1.698934                            1.594219      -0.931334       2.435108                    0.998412       3.514383       9.869821       0.485494       1.310913      -0.701851       0.023033      -0.042576      -0.007775       0.049027      -0.011324       0.001167       0.014327      -0.014645       0.007978      -0.018568      -0.002345       0.020912              1.761200       1.850359      -0.484327       0.057516       2.034155      -0.031283       1.399086           0.000026
           23              H       5.958951       3.379573      12.524061       0.120010       0.980455 0.67877331E+01  0.64646486E+02                                 1.688340                            1.564859      -1.159358       2.332011                    0.996315       3.613052      10.319010       0.475367       1.352872      -0.691664      -0.001974       0.036620      -0.014156       0.039311      -0.008191      -0.004275      -0.004393      -0.003752      -0.018604      -0.011863       0.000321       0.011542              1.772974       1.449919       0.061465      -0.099802       2.425871      -0.339106       1.443133          -0.000239
           24              H       6.213283       7.776230       6.055703       0.111512       1.013214 0.71132596E+01  0.67779416E+02                                 1.661892                            1.556220      -0.831442       2.483397                    0.999246       3.391985       9.340965       0.503468       1.276747      -0.709676       0.018652      -0.021207       0.025551       0.038085       0.003188       0.004526      -0.016544      -0.001079      -0.014816      -0.019412       0.003355       0.016056              1.700208       1.715160      -0.257302       0.394497       1.666850      -0.339869       1.718614          -0.000029
           25              H       4.004924       0.621625      14.692560       0.106540       1.023912 0.75177182E+01  0.73641311E+02                                 1.751589                            1.658947      -1.254110       2.278392                    0.994683       3.808027      11.123622       0.455470       1.372810      -0.687356      -0.030140      -0.010701       0.019920       0.037679      -0.001412      -0.007905      -0.007859       0.009533      -0.018656      -0.014493       0.002725       0.011768              1.789286       2.044834       0.140615      -0.489747       1.581888      -0.120700       1.741136          -0.000002
           26              H       8.970048      -1.373146      11.168491       0.112550       0.958158 0.72624167E+01  0.70599264E+02                                 1.690535                            1.637926      -1.123783       2.334860                    0.995033       3.796741      11.084575       0.454829       1.385284      -0.685117      -0.005529       0.025866       0.002666       0.026584      -0.004215      -0.004380      -0.001050      -0.000811       0.011138      -0.007538       0.001330       0.006208              1.730574       1.636130      -0.389979      -0.041950       2.024965       0.112161       1.530627           0.000043
           27              H       4.408542      11.424499      10.850747       0.112622       0.953596 0.72755430E+01  0.70776859E+02                                 1.683655                            1.637897      -1.146722       2.320816                    0.994060       3.836570      11.214155       0.455346       1.382736      -0.685258      -0.011725      -0.019896      -0.008628       0.024653       0.004514      -0.001399       0.002496      -0.002513      -0.002681      -0.005706       0.000338       0.005368              1.713050       1.907557       0.464429       0.089710       1.845255       0.032424       1.386338           0.000001
           28              H       5.424786      -1.098548      10.722825       0.116190       0.923973 0.71080960E+01  0.68058648E+02                                 1.592276                            1.576707      -0.814213       2.481300                    0.998316       3.531694       9.910402       0.487749       1.311535      -0.701393       0.016698       0.003999       0.020664       0.026866       0.003113       0.005738      -0.002289      -0.000081      -0.004118      -0.007846       0.002163       0.005684              1.596602       1.787846       0.144282       0.319091       1.446144       0.164147       1.555816           0.000005
           29              H       5.100623      -1.431837       9.226952       0.110074       0.933029 0.72210019E+01  0.69930594E+02                                 1.644683                            1.622253      -1.074514       2.359136                    0.994749       3.738432      10.809708       0.462770       1.366692      -0.689065       0.003335      -0.005935      -0.026744       0.027597      -0.000913      -0.001955      -0.001197      -0.011622       0.016407      -0.008909       0.002792       0.006117              1.645401       1.571893      -0.084563      -0.265112       1.454267      -0.014857       1.910042           0.000020
           30              H      -3.680432      10.082200      11.288161       0.128473       0.896320 0.64736935E+01  0.61189675E+02                                 1.615976                            1.551256      -1.132350       2.348607                    0.996520       3.604674      10.399739       0.464872       1.393947      -0.683595      -0.003810      -0.021552      -0.024437       0.032805      -0.013302       0.005318       0.004691      -0.000617      -0.004427      -0.016018       0.001965       0.014053              1.635366       1.360108       0.011688       0.110788       1.702269       0.347803       1.843722           0.000017
           31              H       3.395466      -0.132624       8.203569       0.133166       0.860257 0.61505031E+01  0.57574350E+02                                 1.593098                            1.528388      -1.152303       2.348277                    0.995650       3.586333      10.402124       0.459410       1.424254      -0.677814       0.012488      -0.008667      -0.030529       0.034104      -0.009475      -0.000047       0.000350       0.003888       0.022730      -0.013464       0.005846       0.007618              1.607302       1.479047      -0.134797      -0.307660       1.398117       0.090125       1.944741          -0.000079
           32              H       6.595913       3.674776       4.079089       0.108886       1.116806 0.80245208E+01  0.77758519E+02                                 1.696945                            1.596395      -0.729103       2.527334                    0.999854       3.243270       8.623127       0.530743       1.190948      -0.731814      -0.029999       0.015130      -0.014816       0.036721      -0.013866       0.007392       0.006883       0.006993       0.012416      -0.020431       0.007704       0.012727              1.719920       1.912143      -0.315044       0.370477       1.561703      -0.117981       1.685915           0.000006
           33              H       3.247079      -0.581367      12.152672       0.132193       0.894149 0.65223885E+01  0.62084594E+02                                 1.642339                            1.579735      -1.311520       2.268384                    0.993889       3.731339      10.986404       0.448472       1.434806      -0.675188       0.011532      -0.015490       0.026356       0.032674      -0.012221      -0.005075      -0.002130       0.002857       0.018483      -0.016484       0.005719       0.010765              1.658803       1.548646      -0.180319       0.275030       1.520796      -0.256593       1.906967           0.000007
           34              H       0.931302      -1.667930      15.002051       0.082329       1.005394 0.71502987E+01  0.68929282E+02                                 1.708971                            1.600526      -1.004693       2.386243                    0.997226       3.737737      10.708456       0.472927       1.343484      -0.693492      -0.001122       0.019560       0.037387       0.042210      -0.005106       0.007538       0.003306      -0.000453       0.022872      -0.012056       0.000693       0.011363              1.743248       1.417106      -0.040353       0.016770       1.668457       0.476971       2.144181           0.000033
           35              H      -0.549787      -1.079670      13.382382       0.128827       0.913139 0.65329643E+01  0.62009119E+02                                 1.648453                            1.567314      -1.246385       2.299224                    0.994900       3.650117      10.618988       0.457644       1.410045      -0.680334      -0.022137       0.023952       0.003888       0.032846      -0.008344       0.005319       0.003981       0.002097       0.001815      -0.012073       0.003625       0.008449              1.688272       1.742494      -0.479250      -0.029558       1.880159       0.109361       1.442163           0.000020
           36              H       4.212202       2.806764      13.914706       0.115750       0.959380 0.65837020E+01  0.62150890E+02                                 1.663625                            1.541193      -0.952696       2.429976                    0.997965       3.512931       9.949080       0.479572       1.352929      -0.692500      -0.024932       0.029730       0.010091       0.040091      -0.005107      -0.008854      -0.005223      -0.011945      -0.040119      -0.019161       0.004460       0.014700              1.735217       1.885196      -0.516208      -0.247184       1.941167       0.129184       1.379287           0.000025
           37              H       1.519137       0.951242      12.183621       0.090576       1.005395 0.73233222E+01  0.70797846E+02                                 1.695478                            1.611596      -0.958839       2.421588                    0.997523       3.602448      10.230048       0.476386       1.329951      -0.697436      -0.015298       0.012555       0.041503       0.045980      -0.010810      -0.001014       0.000829       0.002561       0.041421      -0.017789       0.003811       0.013978              1.714697       1.630885      -0.163177      -0.326427       1.505210       0.211964       2.007996           0.000029
           38              H       4.072709       7.107055       5.632733       0.116872       1.035225 0.73387805E+01  0.70625008E+02                                 1.697332                            1.588090      -1.025786       2.394057                    0.997727       3.470311       9.670593       0.493871       1.288717      -0.706529      -0.009891      -0.032037       0.016920       0.037557      -0.000608       0.003006      -0.009761      -0.006902      -0.008926      -0.010134      -0.001731       0.011865              1.747220       1.574271       0.314286      -0.126599       2.151333      -0.402524       1.516056           0.000048
           39              H      -0.297928       7.318813      13.050195       0.118418       1.051358 0.79408641E+01  0.78524634E+02                                 1.754245                            1.683512      -1.331877       2.249189                    0.994349       3.745743      10.842171       0.462777       1.338430      -0.694669      -0.033602       0.015575      -0.013206       0.039320      -0.008208       0.008356      -0.003652       0.012758      -0.016747      -0.009353      -0.007530       0.016882              1.785608       2.103991      -0.286418       0.155980       1.749291       0.034025       1.503544          -0.000061
           40              H       2.516478       4.470703      12.697376       0.112810       1.010583 0.71918317E+01  0.68865476E+02                                 1.671835                            1.573697      -0.964440       2.419804                    0.998581       3.451655       9.596274       0.495348       1.291320      -0.706135       0.016542      -0.029899      -0.018266       0.038746      -0.011328      -0.001273       0.007617       0.001996      -0.010441      -0.012585      -0.002610       0.015195              1.736533       1.570768      -0.287775      -0.072086       2.124508       0.348574       1.514324           0.000036
           41              H       3.714433       5.456277      14.391322       0.111521       1.042871 0.73951144E+01  0.71134627E+02                                 1.698771                            1.590659      -0.760996       2.519709                    0.999582       3.379591       9.343066       0.496283       1.283041      -0.708987       0.032248      -0.018278       0.014741       0.039891      -0.011285       0.008712       0.008645       0.003681      -0.001452      -0.019199       0.007339       0.011860              1.747192       2.129412      -0.331848       0.208053       1.720145      -0.069824       1.392019           0.000004
           42              H       2.961325       7.407736      15.361060       0.115968       1.117605 0.81778081E+01  0.80753475E+02                                 1.779400                            1.673098      -1.110981       2.355143                    0.996283       3.527769       9.916053       0.483220       1.283622      -0.708148       0.022070       0.016049       0.029458       0.040155      -0.001265       0.012433       0.004308       0.003377       0.014960      -0.012370      -0.002842       0.015211              1.826149       1.856620       0.238436       0.364646       1.733514       0.397533       1.888312          -0.000211
           43              H      -2.701937      10.399308       7.722827       0.115454       0.969285 0.70669698E+01  0.68442318E+02                                 1.715833                            1.628323      -1.313345       2.257173                    0.993774       3.819358      11.242001       0.449506       1.406952      -0.680370      -0.026818       0.024664       0.002765       0.036540      -0.008447      -0.004157       0.001352      -0.006744      -0.028148      -0.010962      -0.003336       0.014297              1.766087       2.005979      -0.394676      -0.174616       1.825274       0.063378       1.467009           0.000025
           44              H       5.118242       8.525040      14.352120       0.116835       1.033928 0.78300712E+01  0.77678875E+02                                 1.777322                            1.704297      -1.395725       2.218007                    0.993130       3.891687      11.533702       0.443826       1.391093      -0.683382      -0.027649       0.020053      -0.017989       0.038603      -0.009344       0.009410      -0.005588       0.006207      -0.009107      -0.009521      -0.007715       0.017236              1.812093       1.989201      -0.238310       0.278522       1.647370      -0.087778       1.799707          -0.000101
           45              H       2.921324      13.428935       1.477303       0.124179       0.952105 0.69232787E+01  0.66904529E+02                                 1.715226                            1.628060      -1.371628       2.238535                    0.993146       3.814769      11.324972       0.441471       1.435688      -0.674944       0.027573       0.012358       0.026099       0.039926       0.006849       0.007411       0.003360       0.006044       0.002549      -0.008224      -0.004377       0.012601              1.762579       1.878081       0.186105       0.308888       1.403078       0.105495       2.006577           0.000085
           46              H       0.463816       8.442491      18.344551       0.122515       1.015081 0.71570958E+01  0.68746565E+02                                 1.708157                            1.594547      -0.980256       2.423577                    0.998118       3.460055       9.771655       0.478656       1.332198      -0.697632       0.005066       0.003196      -0.040700       0.041138       0.005077       0.001122       0.003584       0.012665       0.032823      -0.013955       0.002110       0.011846              1.795326       1.454035       0.069605      -0.168953       1.344874      -0.029791       2.587070          -0.000244
           47              H       3.912190       1.497506      17.640976       0.433665       0.476155 0.28450452E+01  0.21708401E+02                                 1.055927                            1.027519      -1.290990       2.474789                    0.999807       1.922405       4.845640       0.576827       1.391623      -0.689766       0.025572       0.005828       0.015843       0.030641       0.000885       0.014833       0.001697       0.014990      -0.008201      -0.012983      -0.006121       0.019103              1.051988       1.206509       0.079257       0.179425       0.933784       0.033505       1.015671           0.000002
           48              H      -2.344123       5.827740      14.381006       0.114077       1.020794 0.73024227E+01  0.70247427E+02                                 1.688657                            1.591053      -0.945127       2.430144                    0.998424       3.462886       9.674747       0.489789       1.299971      -0.704398       0.022685      -0.026430      -0.017367       0.038920      -0.014876       0.000051       0.004902      -0.002088      -0.005152      -0.014945      -0.001534       0.016479              1.738790       1.689276      -0.364800      -0.200212       1.904064       0.346348       1.623030          -0.000126
           49              H      -1.436547       7.392989      19.155417       0.109268       1.054711 0.72089550E+01  0.68260353E+02                                 1.651448                            1.522471      -0.735771       2.527472                    0.999764       3.250313       8.646295       0.536479       1.205750      -0.726868      -0.025730      -0.015762      -0.024103       0.038619       0.014801      -0.000512       0.003469       0.015223       0.026877      -0.021466       0.008757       0.012709              1.723993       1.720416       0.270891       0.507951       1.429133       0.292557       2.022428          -0.000029
           50              H       1.189446      -0.124482      17.459408       0.125021       1.101926 0.82067111E+01  0.81428004E+02                                 1.783107                            1.691545      -1.282244       2.280569                    0.995046       3.619409      10.329056       0.472141       1.307463      -0.702148       0.020817      -0.022463       0.024081       0.038959      -0.007051       0.005849      -0.006655      -0.001204       0.001741      -0.007382      -0.005688       0.013069              1.800750       1.849939      -0.155606       0.285246       1.772125      -0.359090       1.780185           0.000032
           51              H       3.169119       8.815751      12.305354       0.094947       1.009288 0.71906477E+01  0.69490799E+02                                 1.724506                            1.613843      -1.057117       2.373271                    0.996852       3.693018      10.630914       0.466617       1.358270      -0.690851       0.015682      -0.014636       0.040925       0.046206      -0.007752       0.003666       0.002539      -0.000412       0.043849      -0.015702       0.000412       0.015290              1.774237       1.655358      -0.223271       0.291933       1.629761      -0.415455       2.037591           0.000016
           52              H      -0.602263      11.643707       0.786107       0.116031       1.138668 0.84501589E+01  0.83235112E+02                                 1.740791                            1.656275      -0.866154       2.469951                    0.999217       3.322375       9.007223       0.510779       1.217394      -0.725296      -0.034960      -0.015340       0.012440       0.040153       0.013120       0.000777      -0.000205       0.014993      -0.006691      -0.014023      -0.002220       0.016243              1.754364       2.044034       0.297376      -0.296866       1.499211      -0.124518       1.719847          -0.000154
           53              H      -3.110353       7.989644      17.655419       0.107567       1.128950 0.80211843E+01  0.78721217E+02                                 1.775940                            1.642372      -1.079362       2.357700                    0.997287       3.577724       9.982598       0.494900       1.261060      -0.712231       0.007095       0.010321       0.034560       0.036760      -0.003699       0.006568       0.002198       0.001322       0.030643      -0.010654      -0.002102       0.012757              1.858632       1.585575      -0.003585       0.327338       1.480059       0.306485       2.510263           0.000048
           54              H       8.096248       0.490194      15.682930       0.114537       1.122640 0.82559087E+01  0.82069481E+02                                 1.808398                            1.698930      -1.228409       2.298868                    0.995203       3.646652      10.429334       0.469972       1.311044      -0.701404      -0.037662      -0.010208      -0.004360       0.039264       0.001246       0.000929      -0.004895       0.015032      -0.022991      -0.011054      -0.000413       0.011466              1.843647       2.436481       0.288155       0.217144       1.570828      -0.042490       1.523631          -0.000187
           55              H       6.970479       0.474262       7.673309       0.098398       1.021136 0.72703058E+01  0.69968198E+02                                 1.698931                            1.594217      -0.931327       2.435111                    0.998412       3.514379       9.869801       0.485495       1.310911      -0.701851      -0.023033       0.042576       0.007775       0.049027      -0.011324       0.001167       0.014327      -0.014645       0.007978      -0.018568      -0.002345       0.020912              1.761197       1.850355      -0.484326       0.057516       2.034152      -0.031283       1.399084           0.000026
           56              H      -1.185387       6.706899       8.108659       0.120010       0.980454 0.67877174E+01  0.64646289E+02                                 1.688338                            1.564856      -1.159357       2.332012                    0.996315       3.613046      10.318984       0.475368       1.352871      -0.691664       0.001974      -0.036620       0.014156       0.039311      -0.008191      -0.004275      -0.004393      -0.003753      -0.018603      -0.011863       0.000321       0.011542              1.772971       1.449916       0.061465      -0.099801       2.425867      -0.339106       1.443131          -0.000239
           57              H      -1.439719       2.310242      14.577017       0.111512       1.013215 0.71132652E+01  0.67779483E+02                                 1.661892                            1.556221      -0.831441       2.483397                    0.999246       3.391987       9.340971       0.503468       1.276746      -0.709676      -0.018652       0.021207      -0.025551       0.038085       0.003188       0.004526      -0.016544      -0.001079      -0.014816      -0.019412       0.003355       0.016056              1.700208       1.715160      -0.257303       0.394497       1.666851      -0.339869       1.718614          -0.000030
           58              H       0.768640       9.464847       5.940160       0.106539       1.023911 0.75177104E+01  0.73641211E+02                                 1.751588                            1.658946      -1.254109       2.278393                    0.994683       3.808024      11.123609       0.455471       1.372810      -0.687356       0.030140       0.010701      -0.019920       0.037679      -0.001412      -0.007905      -0.007859       0.009533      -0.018657      -0.014493       0.002725       0.011768              1.789285       2.044833       0.140615      -0.489746       1.581887      -0.120700       1.741135          -0.000002
           59              H      -4.196484      11.459618       9.464229       0.112550       0.958159 0.72624269E+01  0.70599391E+02                                 1.690537                            1.637928      -1.123785       2.334859                    0.995033       3.796744      11.084588       0.454829       1.385285      -0.685117       0.005529      -0.025866      -0.002665       0.026584      -0.004215      -0.004380      -0.001050      -0.000811       0.011138      -0.007538       0.001330       0.006208              1.730575       1.636131      -0.389980      -0.041950       2.024967       0.112161       1.530628           0.000043
           60              H       0.365022      -1.338027       9.781973       0.112622       0.953597 0.72755537E+01  0.70776997E+02                                 1.683657                            1.637899      -1.146727       2.320814                    0.994060       3.836575      11.214177       0.455345       1.382737      -0.685258       0.011725       0.019896       0.008629       0.024653       0.004514      -0.001399       0.002496      -0.002513      -0.002682      -0.005706       0.000338       0.005368              1.713052       1.907559       0.464430       0.089711       1.845257       0.032425       1.386340           0.000001
           61              H      -0.651222      11.185020       9.909895       0.116190       0.923976 0.71081220E+01  0.68058939E+02                                 1.592277                            1.576708      -0.814210       2.481301                    0.998316       3.531698       9.910407       0.487750       1.311531      -0.701394      -0.016698      -0.004000      -0.020663       0.026866       0.003113       0.005738      -0.002289      -0.000081      -0.004118      -0.007846       0.002163       0.005684              1.596603       1.787847       0.144282       0.319091       1.446144       0.164147       1.555817           0.000004
           62              H      -0.327059      11.518309      11.405768       0.110075       0.933025 0.72209608E+01  0.69930114E+02                                 1.644680                            1.622250      -1.074518       2.359135                    0.994749       3.738423      10.809684       0.462770       1.366695      -0.689064      -0.003335       0.005935       0.026745       0.027597      -0.000913      -0.001955      -0.001197      -0.011622       0.016407      -0.008909       0.002792       0.006117              1.645398       1.571890      -0.084562      -0.265111       1.454265      -0.014857       1.910039           0.000020
           63              H       8.453996       0.004272       9.344559       0.128473       0.896317 0.64736735E+01  0.61189451E+02                                 1.615975                            1.551255      -1.132352       2.348607                    0.996520       3.604670      10.399731       0.464872       1.393949      -0.683594       0.003810       0.021552       0.024437       0.032805      -0.013302       0.005318       0.004691      -0.000617      -0.004427      -0.016017       0.001965       0.014053              1.635365       1.360107       0.011688       0.110788       1.702268       0.347803       1.843721           0.000017
           64              H       1.378098      10.219096      12.429151       0.133167       0.860251 0.61504552E+01  0.57573804E+02                                 1.593093                            1.528383      -1.152307       2.348277                    0.995650       3.586320      10.402086       0.459409       1.424258      -0.677814      -0.012488       0.008667       0.030529       0.034104      -0.009475      -0.000047       0.000350       0.003888       0.022731      -0.013464       0.005846       0.007618              1.607297       1.479043      -0.134796      -0.307659       1.398113       0.090125       1.944735          -0.000079
           65              H      -1.822349       6.411696      16.553631       0.108886       1.116809 0.80245521E+01  0.77758904E+02                                 1.696949                            1.596398      -0.729103       2.527334                    0.999854       3.243277       8.623152       0.530743       1.190948      -0.731814       0.029999      -0.015130       0.014816       0.036720      -0.013866       0.007392       0.006883       0.006994       0.012416      -0.020431       0.007704       0.012727              1.719924       1.912147      -0.315045       0.370478       1.561706      -0.117981       1.685918           0.000006
           66              H       1.526485      10.667839       8.480048       0.132192       0.894152 0.65224139E+01  0.62084886E+02                                 1.642342                            1.579738      -1.311517       2.268384                    0.993889       3.731345      10.986421       0.448472       1.434805      -0.675188      -0.011532       0.015490      -0.026356       0.032674      -0.012221      -0.005075      -0.002130       0.002857       0.018483      -0.016484       0.005719       0.010765              1.658805       1.548648      -0.180319       0.275030       1.520798      -0.256594       1.906969           0.000007
           67              H       3.842262      11.754402       5.630669       0.082329       1.005396 0.71503166E+01  0.68929488E+02                                 1.708972                            1.600527      -1.004695       2.386242                    0.997226       3.737740      10.708462       0.472927       1.343482      -0.693493       0.001122      -0.019560      -0.037387       0.042209      -0.005106       0.007538       0.003306      -0.000453       0.022871      -0.012056       0.000693       0.011363              1.743249       1.417107      -0.040353       0.016770       1.668458       0.476972       2.144182           0.000033
           68              H       5.323351      11.166142       7.250338       0.128828       0.913140 0.65329692E+01  0.62009180E+02                                 1.648453                            1.567314      -1.246389       2.299222                    0.994900       3.650119      10.618997       0.457644       1.410045      -0.680334       0.022137      -0.023952      -0.003888       0.032846      -0.008344       0.005319       0.003981       0.002097       0.001815      -0.012073       0.003624       0.008449              1.688273       1.742494      -0.479250      -0.029558       1.880160       0.109361       1.442164           0.000020
           69              H       0.561362       7.279708       6.718014       0.115750       0.959380 0.65836973E+01  0.62150827E+02                                 1.663623                            1.541191      -0.952694       2.429978                    0.997965       3.512928       9.949065       0.479573       1.352928      -0.692500       0.024932      -0.029730      -0.010091       0.040091      -0.005107      -0.008854      -0.005223      -0.011946      -0.040119      -0.019161       0.004460       0.014700              1.735215       1.885194      -0.516207      -0.247183       1.941165       0.129183       1.379286           0.000025
           70              H       3.254427       9.135230       8.449099       0.090576       1.005400 0.73233673E+01  0.70798393E+02                                 1.695483                            1.611601      -0.958840       2.421586                    0.997523       3.602460      10.230091       0.476385       1.329950      -0.697436       0.015298      -0.012555      -0.041503       0.045980      -0.010810      -0.001014       0.000829       0.002561       0.041421      -0.017789       0.003811       0.013978              1.714702       1.630889      -0.163178      -0.326429       1.505214       0.211965       2.008002           0.000029
           71              H       0.700855       2.979417      14.999987       0.116872       1.035225 0.73387816E+01  0.70625024E+02                                 1.697332                            1.588090      -1.025788       2.394056                    0.997727       3.470312       9.670597       0.493871       1.288718      -0.706529       0.009891       0.032037      -0.016920       0.037557      -0.000608       0.003006      -0.009761      -0.006902      -0.008926      -0.010134      -0.001731       0.011865              1.747220       1.574271       0.314286      -0.126599       2.151333      -0.402524       1.516056           0.000047
           72              H       5.071492       2.767659       7.582525       0.118418       1.051355 0.79408367E+01  0.78524305E+02                                 1.754243                            1.683510      -1.331873       2.249191                    0.994349       3.745737      10.842154       0.462777       1.338432      -0.694669       0.033602      -0.015575       0.013207       0.039320      -0.008208       0.008356      -0.003652       0.012758      -0.016747      -0.009353      -0.007530       0.016882              1.785606       2.103988      -0.286418       0.155980       1.749289       0.034025       1.503542          -0.000061
           73              H       2.257086       5.615769       7.935344       0.112811       1.010577 0.71917744E+01  0.68864793E+02                                 1.671829                            1.573691      -0.964432       2.419809                    0.998581       3.451640       9.596224       0.495348       1.291321      -0.706135      -0.016542       0.029899       0.018266       0.038746      -0.011328      -0.001273       0.007617       0.001996      -0.010440      -0.012585      -0.002610       0.015195              1.736527       1.570762      -0.287773      -0.072086       2.124499       0.348572       1.514319           0.000036
           74              H       1.059131       4.630195       6.241398       0.111522       1.042868 0.73950910E+01  0.71134340E+02                                 1.698768                            1.590656      -0.760994       2.519711                    0.999582       3.379585       9.343043       0.496284       1.283041      -0.708987      -0.032248       0.018278      -0.014741       0.039892      -0.011285       0.008712       0.008645       0.003681      -0.001451      -0.019199       0.007339       0.011860              1.747188       2.129407      -0.331847       0.208052       1.720141      -0.069823       1.392017           0.000004
           75              H       1.812239       2.678736       5.271660       0.115968       1.117603 0.81777929E+01  0.80753279E+02                                 1.779398                            1.673096      -1.110972       2.355146                    0.996283       3.527765       9.916036       0.483220       1.283621      -0.708148      -0.022070      -0.016049      -0.029458       0.040155      -0.001265       0.012433       0.004308       0.003377       0.014960      -0.012370      -0.002841       0.015211              1.826147       1.856617       0.238435       0.364645       1.733512       0.397532       1.888310          -0.000211
           76              C       3.535473       1.165479       0.460110      -0.034592      36.531017 0.43197181E+03  0.10083393E+05                                 9.550383                            6.916740       0.052943       2.027300                    0.999270      27.191489      76.496721       0.631795       0.415316      -1.070819       0.042370       0.020216      -0.012191       0.048503      -0.004683       0.007980      -0.004491       0.020393       0.016934      -0.014472      -0.001514       0.015986             11.798320      13.303584       3.968689      -2.725087       6.586318      -1.278386      15.505059          -0.000021
           77              C      -0.458049       0.658358       3.786104       0.611016      23.577541 0.25237839E+03  0.52385550E+04                                 7.592921                            5.652859       0.009672       2.061930                    0.999521      22.257822      62.407103       0.621486       0.474805      -1.018177       0.037292      -0.041578      -0.035731       0.066304       0.085039      -0.006189      -0.033187       0.005682      -0.114287      -0.077037      -0.032311       0.109348              8.961772       8.151080      -3.062604      -0.353250       7.311954       2.451546      11.422282           0.006571
           78              C       6.798658       0.303431      13.081144      -0.148007      36.400698 0.47975731E+03  0.11624962E+05                                 9.699515                            7.443654      -0.067671       1.943166                    0.999459      30.648963      91.096678       0.583652       0.433094      -1.047944      -0.013139       0.023463       0.014541       0.030571      -0.018779       0.021442       0.023079       0.006029       0.008280      -0.042365       0.017480       0.024885             11.397910      11.896521       1.897989      -3.765410      13.662741      -3.913510       8.634469           0.001698
           79              C      -1.027021       2.000922       5.826680      -0.132050      35.570377 0.47988034E+03  0.11662336E+05                                 9.648548                            7.511559      -0.290890       1.872989                    0.999095      30.899214      92.848382       0.571604       0.440919      -1.040254      -0.017959       0.012976      -0.008810       0.023844       0.015793       0.000456      -0.033149       0.013780      -0.101743      -0.052540       0.012549       0.039991             11.198778       8.989543      -2.541721       0.014565       9.610853       4.529749      14.995939           0.002298
           80              C       2.330725       0.446376       0.951168       0.628788      24.619253 0.23472241E+03  0.47950924E+04                                 7.829395                            5.462167      -0.003274       2.065947                    0.999518      21.839092      61.186421       0.629009       0.476658      -1.014946      -0.064055      -0.027745       0.011010       0.070668      -0.067344      -0.004419       0.068659      -0.093705      -0.012328      -0.091887      -0.025780       0.117667              9.679768      11.450113       2.503255      -0.646790       5.519538      -2.510289      12.069655           0.005860
           81              C       2.480158      -3.007008      19.753766      -0.112990      36.578917 0.46860792E+03  0.11330666E+05                                 9.906979                            7.466744      -0.332852       1.869590                    0.998569      30.454787      91.537881       0.567775       0.446153      -1.036296       0.019973       0.013810       0.008068       0.025588      -0.021457       0.030091       0.005698      -0.030593      -0.077726      -0.050187       0.009386       0.040801             12.121982      12.292813       2.589700      -3.903814       6.038590      -1.723229      18.034543           0.003013
           82              C       3.992281      -2.579026      17.791594       0.601081      24.061341 0.25699619E+03  0.53716577E+04                                 7.781683                            5.739339      -0.129165       2.013639                    0.999332      22.640207      64.207335       0.609672       0.480649      -1.012608       0.004168      -0.007662      -0.062564       0.063170      -0.031136       0.022010      -0.032341      -0.093063      -0.191433      -0.075038      -0.021607       0.096645              9.637138       9.400008       1.173439      -1.694363       4.679729       0.303169      14.831676           0.013748
           83              C      -1.476613       3.329886       7.912648       0.606046      23.368716 0.24772653E+03  0.51214917E+04                                 7.516342                            5.586825       0.022879       2.064715                    0.999543      22.284605      62.491069       0.627037       0.472486      -1.018756       0.015232       0.007745       0.066298       0.068464       0.054230      -0.034465      -0.029551       0.057210      -0.181926      -0.074050      -0.029801       0.103852              8.825377       6.466552      -2.500247       1.042787       9.202686       2.065636      10.806893           0.008040
           84              C       8.653677       2.991490       6.476611      -0.034308      36.490174 0.44891000E+03  0.10571054E+05                                 9.507568                            7.038616       0.088637       2.033933                    0.999369      27.378809      77.148107       0.628493       0.413853      -1.072673      -0.007261      -0.014935      -0.046339       0.049225      -0.004486      -0.005185      -0.000401      -0.005075      -0.018188      -0.009376       0.000784       0.008593             11.180500       9.217931      -2.661049       1.700081       9.203316       3.633202      15.120253           0.000669
           85              C       5.720612      -0.066622      13.852808      -0.019999      36.706203 0.43689470E+03  0.10227972E+05                                 9.576326                            6.957164       0.096787       2.041634                    0.999426      27.081524      76.315952       0.629759       0.415450      -1.070656       0.009343       0.046855      -0.011505       0.049143       0.002248       0.019164       0.000659       0.027681       0.003952      -0.014920      -0.012507       0.027427             11.650105      11.198719       1.085317      -3.170434      15.778375      -4.133321       7.973221           0.000857
           86              C       4.464176       1.695765       1.372076      -0.087442      30.510716 0.42922250E+03  0.10091923E+05                                 8.613180                            7.023977       0.031455       1.993791                    0.999365      28.988914      84.242932       0.604366       0.431037      -1.051596       0.006746      -0.010707      -0.022085       0.025454      -0.018376       0.000371      -0.001816      -0.006200       0.072277      -0.030697       0.006440       0.024256              9.515527      10.139892       2.788787      -0.271993       5.833879       0.141173      12.572809           0.002009
           87              C       3.674670      -2.447233      19.264771      -0.028094      37.889924 0.45378577E+03  0.10729687E+05                                 9.864519                            7.126399      -0.009707       2.005858                    0.999138      27.487957      77.967863       0.617233       0.419682      -1.067443      -0.014119      -0.001340       0.045028       0.047209       0.003270       0.003713      -0.006762       0.026319      -0.035362      -0.017323      -0.002407       0.019730             12.593430      10.951148       2.093218      -2.874833       5.993525       0.083424      20.835618          -0.000264
           88              C       9.127844       1.676388       4.518566      -0.023350      36.564035 0.43605536E+03  0.10191947E+05                                 9.528428                            6.931134       0.096482       2.038959                    0.999331      27.139950      76.138999       0.634297       0.413141      -1.073356      -0.026113       0.030822       0.022261       0.046124       0.005196       0.005429      -0.006607       0.003558       0.005768      -0.011776       0.004451       0.007325             11.373234      10.414105      -4.047933      -0.361308       9.649128       4.261300      14.056468           0.000964
           89              C       5.433169      10.086222       3.928470      -0.024054      36.207116 0.42602998E+03  0.98852331E+04                                 9.437039                            6.832372       0.150215       2.060297                    0.999451      26.836765      74.652126       0.642429       0.410898      -1.076411      -0.016085      -0.032795       0.016021       0.039886      -0.001227       0.008093       0.007693       0.010979       0.007073      -0.012799       0.000264       0.012534             11.267329      11.923946       3.529360      -0.332260      12.786607      -5.266646       9.091435          -0.000084
           90              C       5.549069      -1.456553      14.347993       0.617549      23.143913 0.24690356E+03  0.51097660E+04                                 7.546058                            5.626503      -0.068088       2.038156                    0.999385      22.256728      62.827280       0.615533       0.480818      -1.012421      -0.016296      -0.057304       0.024452       0.064398      -0.012241      -0.026406       0.068122       0.013908       0.248103      -0.077329      -0.039954       0.117283              8.933685       9.560763       0.538941       0.589945      11.244796      -3.321407       5.995495           0.011793
           91              C       0.772975       8.814099      14.946342       0.603596      23.524879 0.24437309E+03  0.50427030E+04                                 7.588674                            5.563440      -0.007190       2.053961                    0.999638      22.372260      62.992798       0.624930       0.474968      -1.015864      -0.024546       0.049599       0.031649       0.063751       0.043855      -0.038719      -0.064119       0.037642       0.093916      -0.078539      -0.023950       0.102489              9.076559       8.385875      -1.971212       1.387863      10.656686       3.556002       8.187115           0.010223
           92              C       0.124111       5.084870      11.663677       0.618611      23.355397 0.24137452E+03  0.49457110E+04                                 7.478297                            5.489239       0.005043       2.061179                    0.999353      21.879658      60.593632       0.638564       0.468128      -1.023629      -0.025471      -0.036346      -0.047596       0.065078       0.019953      -0.078447      -0.046440       0.021002       0.072019      -0.074139      -0.034546       0.108685              8.910895       8.684065      -0.214916       2.859400      10.685499       2.959347       7.363123           0.006060
           93              C       5.997607      11.264860       3.165059       0.602827      24.224168 0.24995794E+03  0.51704453E+04                                 7.702127                            5.603661      -0.057492       2.036020                    0.999534      22.265773      62.110270       0.628546       0.471095      -1.021238       0.015040       0.045266      -0.031440       0.057129      -0.055586      -0.022166       0.085725      -0.005956       0.042197      -0.091819      -0.023114       0.114932              9.144769       9.691368       2.776912       0.240676       9.713201      -3.907022       8.029739           0.013686
           94              C       7.617579       3.606411       5.816364      -0.091256      30.945746 0.42381016E+03  0.99429423E+04                                 8.681797                            6.978120       0.010054       1.982083                    0.999638      29.132662      84.842206       0.605935       0.430861      -1.050663       0.004223      -0.023681      -0.012870       0.027281       0.000336      -0.024442       0.006011      -0.007909      -0.073275      -0.038036       0.015603       0.022433              9.500402       8.749962      -2.297882       1.963758       8.021069       2.166975      11.730174           0.001830
           95              C       5.612885       2.294778       0.887207      -0.089755      30.247533 0.39769378E+03  0.91349627E+04                                 8.407927                            6.637279       0.335288       2.091527                    0.999799      28.220575      79.938778       0.641927       0.415396      -1.065889      -0.008264      -0.019031      -0.018365       0.027708       0.017007       0.014541       0.004152       0.033834       0.028441      -0.028819      -0.001357       0.030177              9.529451       8.899412       2.345498      -0.287310       5.677261       0.540127      14.011680          -0.000881
           96              C       4.125770       9.708964       3.736586      -0.133466      34.098039 0.44495634E+03  0.10585869E+05                                 9.281661                            7.169226      -0.109750       1.933948                    0.999539      30.156580      88.959318       0.594345       0.433170      -1.047379       0.019074      -0.014730       0.009686       0.025973      -0.037152       0.002468       0.016546      -0.032892       0.086580      -0.056534       0.015687       0.040847             10.402501      12.661632       3.996785      -0.083037      11.288056      -3.186736       7.257816           0.002347
           97              C       1.951323       0.916318       9.113472       0.100775      25.197455 0.33467450E+03  0.74082523E+04                                 7.621736                            6.226250       0.158907       2.073361                    0.999600      25.933371      73.574776       0.637017       0.434372      -1.047600       0.000368       0.006672       0.047774       0.048239       0.031270       0.015154       0.008420      -0.012498       0.021755      -0.036538      -0.000589       0.037127              8.464948       9.262171      -3.748862      -0.630862       7.546266      -0.592287       8.586408           0.000028
           98              C       4.579571      -1.922740      20.156104      -0.092546      30.584165 0.41462876E+03  0.96637091E+04                                 8.576300                            6.864835       0.016678       1.983133                    0.999661      29.021014      83.935017       0.616580       0.426218      -1.054680      -0.009355      -0.014297       0.014659       0.022512       0.003533      -0.007513      -0.010076       0.013711      -0.093403      -0.034288       0.009224       0.025064              9.726518       8.498016       1.738181      -0.376846       5.436766       0.558612      15.244772           0.001755
           99              C       8.074100       2.313368       3.862445      -0.102286      32.376855 0.43816936E+03  0.10364847E+05                                 8.954416                            7.095727      -0.013825       1.967763                    0.999646      29.610885      86.564566       0.600900       0.430907      -1.050732       0.005212      -0.002318       0.028546       0.029110       0.027319       0.001736       0.003372       0.008655       0.052082      -0.036378       0.014593       0.021786              9.854546       9.694194      -3.251507       1.164032       8.410526       2.448795      11.458918           0.002608
          100              C      -4.446588      11.751017      12.107280       0.201756      28.086870 0.36671768E+03  0.82500847E+04                                 8.266063                            6.553752       0.068602       2.063075                    0.999360      24.679743      69.067620       0.619869       0.439217      -1.051683      -0.028154       0.004232      -0.025376       0.038138       0.005179       0.000479      -0.016702       0.009849       0.029084      -0.020464       0.000924       0.019540              9.489924       8.690225      -2.783784       4.114692       8.026716      -0.275020      11.752832           0.000024
          101              C       6.218553       9.350010       4.803297      -0.081977      30.906365 0.41693400E+03  0.97480880E+04                                 8.690287                            6.932408       0.012506       1.989208                    0.999439      28.937206      84.308681       0.606069       0.432247      -1.049131      -0.021029      -0.006592      -0.004931       0.022583       0.000369      -0.008350       0.027332       0.026352      -0.002761      -0.035412       0.010591       0.024821              9.513997      10.035575       1.442742       1.090093      10.576250      -3.934698       7.930164           0.001441
          102              C       2.189049       8.149681       4.052266       0.591383      22.472963 0.26202284E+03  0.54500360E+04                                 7.234827                            5.709913      -0.000556       2.059756                    0.999668      21.857810      59.903324       0.631095       0.466607      -1.030113      -0.065799       0.022446      -0.040757       0.080589      -0.052039      -0.027565       0.021084      -0.051356       0.143457      -0.083174       0.008447       0.074728              7.869394       9.673629       1.533653       1.074688       8.138309      -1.965318       5.796242           0.000011
          103              C       6.886832       1.591914      12.557073      -0.029968      37.011534 0.43651180E+03  0.10197311E+05                                 9.570810                            6.923038       0.143916       2.054366                    0.999366      27.056167      75.690732       0.636778       0.411745      -1.075104      -0.037209      -0.017146       0.027152       0.049150      -0.007610       0.003884      -0.008719      -0.005490       0.008242      -0.009918      -0.004445       0.014363             11.657608      13.034536       1.149531      -4.953240      13.059053      -3.400992       8.879233          -0.000274
          104              C      -2.737180      10.366331      13.037816       0.095359      25.198862 0.33877649E+03  0.75205117E+04                                 7.619284                            6.264989       0.153840       2.070488                    0.999512      26.043504      73.947427       0.635058       0.434469      -1.047738      -0.024760       0.027874       0.036069       0.051875       0.006277      -0.027847       0.009351      -0.014244      -0.055570      -0.040137       0.018616       0.021521              8.407354       8.378776      -1.974647       3.028690       7.862474       0.557573       8.980811           0.000056
          105              C       0.944102       5.766612      12.709756      -0.037187      38.183423 0.44846816E+03  0.10529217E+05                                 9.729746                            6.979930       0.103089       2.034472                    0.999213      27.271407      76.048679       0.640383       0.407382      -1.079857       0.027323       0.019721       0.031648       0.046229      -0.009424      -0.003878      -0.004057      -0.006768      -0.012856      -0.011885      -0.000349       0.012235             11.920027      11.210682       0.380566       3.580625      14.116443       5.746869      10.432955           0.000920
          106              C       5.906773       2.517699      12.866564      -0.085428      31.744641 0.42080266E+03  0.98431585E+04                                 8.823187                            6.932962       0.044798       1.999501                    0.999649      28.740071      83.252220       0.611307       0.428342      -1.053451      -0.008622      -0.017103       0.008799       0.021078      -0.001913       0.024526      -0.000350      -0.030268       0.022892      -0.033603       0.011218       0.022384              9.971827      11.384516      -0.510521      -3.599483      11.531088      -1.733604       6.999878           0.001159
          107              C       3.600807       8.591329       4.370010      -0.053539      35.135369 0.44059910E+03  0.10300178E+05                                 9.168730                            6.918548       0.128706       2.040917                    0.999332      27.369930      76.193484       0.643113       0.407397      -1.079701       0.052840       0.005704       0.007192       0.053631      -0.000577      -0.002168      -0.011007      -0.014628      -0.016941      -0.011944      -0.003856       0.015800             10.343276      13.633235       2.910693       1.420686      10.251960      -2.756581       7.144632          -0.000528
          108              C       5.690366       8.253329       5.453228      -0.080975      29.506938 0.39142439E+03  0.89722974E+04                                 8.288863                            6.610864       0.199315       2.052514                    0.999786      28.090044      79.979996       0.638191       0.418697      -1.061768      -0.015016       0.011269      -0.014073       0.023463      -0.002700       0.007431      -0.018263      -0.013219      -0.003886      -0.017441      -0.005869       0.023310              9.017960      10.495592       1.745455       1.332392       9.578055      -2.889886       6.980234          -0.000578
          109              C       4.732470       0.866906      14.166426      -0.109722      32.594876 0.46052860E+03  0.11049043E+05                                 9.051009                            7.309539      -0.088131       1.944273                    0.999412      30.044174      88.951083       0.586791       0.435065      -1.046419       0.015546       0.005935      -0.011849       0.020427       0.011421       0.004504      -0.003162       0.046567       0.011634      -0.028397       0.003743       0.024654             10.022662       9.982999      -1.073207      -2.481807      13.282212      -1.944486       6.802775           0.001925
          110              C       9.429590      -2.199140      10.951848      -0.230518      27.563900 0.42335481E+03  0.99603963E+04                                 8.065636                            6.883604      -0.221827       1.926751                    0.996884      29.691267      87.472015       0.620262       0.419719      -1.054296       0.083860      -0.000475      -0.051839       0.098590      -0.008406      -0.014595      -0.001303      -0.029713       0.087652      -0.034939       0.002279       0.032660              8.966042       8.455156      -0.718841       1.865789       7.155900      -1.694722      11.287069           0.000038
          111              C       3.553206      -0.468399      10.169868       0.196308      27.121738 0.35657043E+03  0.79513377E+04                                 8.005869                            6.405377       0.082096       2.065242                    0.999169      24.502897      67.868950       0.636555       0.431495      -1.058269       0.031565      -0.017588      -0.000764       0.036142      -0.001718       0.001010       0.002780      -0.019782      -0.075632      -0.025416       0.002621       0.022795              9.319561      10.533924      -5.463161       0.174812       9.088731      -0.839668       8.336029           0.000052
          112              C       4.734700      -1.425837      10.126539      -0.229144      27.028383 0.42816995E+03  0.10081631E+05                                 7.945921                            6.921307      -0.131281       1.954417                    0.997554      29.562516      86.548742       0.620012       0.419557      -1.056550      -0.062172      -0.063596       0.029333       0.093649      -0.000692       0.004907      -0.009043      -0.058029       0.013982      -0.032007       0.001998       0.030009              9.053096       9.578256      -3.324109       0.097268      11.497910      -0.587576       6.083122           0.000014
          113              C      -3.628817      10.643718      12.026812      -0.194438      31.024360 0.45295912E+03  0.10768544E+05                                 8.609642                            7.143352       0.161010       2.037829                    0.998689      29.396328      85.233159       0.609862       0.422451      -1.059427      -0.006799      -0.019938       0.008609       0.022757       0.008514      -0.003803       0.000486      -0.001211       0.040770      -0.015666       0.001351       0.014315              9.574458       9.449544      -2.924324       3.674512       9.319440      -0.059634       9.954390           0.000058
          114              C       3.024911       0.072853       9.030942      -0.193277      30.616456 0.43583516E+03  0.10245106E+05                                 8.463055                            6.951305       0.299492       2.083023                    0.999055      28.996876      83.150375       0.626715       0.415759      -1.065428      -0.001076       0.011868      -0.008750       0.014784       0.011808      -0.003784       0.017545      -0.009134      -0.015833      -0.022696       0.000533       0.022163              9.438116      10.107025      -4.595711       0.130042       8.730334      -1.303791       9.476991          -0.000035
          115              C       7.309306       3.267724       4.514439      -0.093761      29.800796 0.39835873E+03  0.91676096E+04                                 8.321756                            6.650394       0.255959       2.062053                    0.999815      28.497758      81.191887       0.639253       0.416343      -1.063707       0.010759      -0.019623       0.022851       0.031984      -0.019289       0.013491       0.003547       0.026181      -0.014088      -0.025681      -0.003282       0.028962              9.042805       8.141604      -2.351469       1.173778       7.815766       2.542111      11.171045          -0.000522
          116              C       2.954575      -0.184602      11.362439      -0.204650      31.147149 0.47031535E+03  0.11301430E+05                                 8.666544                            7.308243       0.004512       1.982457                    0.997849      29.971260      87.737462       0.598541       0.425861      -1.055928      -0.000006       0.008701       0.009892       0.013174      -0.005413       0.010464      -0.006281      -0.011741      -0.037916      -0.018726       0.001025       0.017701              9.522498      10.823032      -4.606447      -0.284418       8.520121      -0.278810       9.224341           0.000010
          117              C       0.903085      -2.177032      14.224197       0.105420      25.058242 0.32984405E+03  0.72809114E+04                                 7.605924                            6.195687       0.240148       2.102044                    0.999532      25.860495      73.465371       0.635810       0.436417      -1.045497       0.008164      -0.047749      -0.018183       0.051742       0.026878      -0.026218       0.000064      -0.011047      -0.007096      -0.038981       0.002029       0.036952              8.318437       8.479209      -2.741062       2.134845       7.481015       0.720662       8.995088          -0.000025
          118              C      -0.001705      -1.820192      13.258586      -0.195275      30.927098 0.44509222E+03  0.10526454E+05                                 8.534486                            7.039551       0.265011       2.070491                    0.998720      29.272817      84.422726       0.620301       0.417514      -1.063435      -0.007554      -0.006168       0.016450       0.019124      -0.000304      -0.006474      -0.017761       0.004454      -0.050944      -0.027482       0.010238       0.017243              9.296617       8.846155      -2.545170       2.912426       8.050624       0.893174      10.993072          -0.000048
          119              C       4.849960       2.167981      13.685683      -0.085020      31.576721 0.41730391E+03  0.97289739E+04                                 8.733844                            6.853736       0.165489       2.037807                    0.999743      28.619528      82.433259       0.622383       0.422118      -1.058616       0.022195      -0.012997      -0.004304       0.026078      -0.011611      -0.000993      -0.003186      -0.012988      -0.057189      -0.019568      -0.003388       0.022956              9.803208      10.400556      -0.448540      -3.260504      12.176579      -1.777035       6.832488          -0.000282
          120              C       1.892048       0.714010      11.364502       0.092558      25.498518 0.34301453E+03  0.76353849E+04                                 7.661162                            6.288821       0.220042       2.087570                    0.999605      26.204982      74.414744       0.636401       0.432372      -1.049406       0.005105       0.017944      -0.048916       0.052353       0.029518      -0.009268       0.006586      -0.005129       0.024121      -0.036509       0.010772       0.025737              8.507821       9.416971      -4.080325       0.230255       7.851373      -0.621163       8.255119           0.000057
          121              C       4.407605       7.867774       5.218015      -0.085134      29.677007 0.40104561E+03  0.92633634E+04                                 8.361669                            6.730081       0.083072       2.007714                    0.999663      28.576411      82.096796       0.626114       0.423524      -1.057066       0.012179       0.015558      -0.017146       0.026161      -0.002740      -0.015553      -0.000752      -0.054124       0.048384      -0.039614       0.019136       0.020478              8.972538      11.118954       1.289815       1.707534       9.168209      -2.493282       6.630452           0.001867
          122              C       0.506824       6.937430      13.318421      -0.135929      36.001406 0.47672969E+03  0.11543245E+05                                 9.651334                            7.435012      -0.237222       1.885185                    0.999356      30.832076      91.865222       0.581739       0.434833      -1.045996       0.020467      -0.011215       0.010136       0.025445      -0.000666      -0.004114      -0.035403       0.034186      -0.007667      -0.045359       0.017705       0.027654             11.387512       9.349829      -0.491453       1.761264      14.872491       5.881265       9.940215           0.002328
          123              C       2.186490       5.234622      13.112094      -0.093993      31.506901 0.43644114E+03  0.10291368E+05                                 8.741062                            7.045919       0.099589       2.008718                    0.999713      29.104099      84.347324       0.608945       0.426561      -1.055692      -0.005454       0.020831       0.004763       0.022054      -0.009166      -0.027418      -0.002443      -0.016636       0.002964      -0.033562       0.008606       0.024956              9.651602      10.580924      -0.893126       2.613055      10.323586       2.850007       8.050296           0.002606
          124              C       2.911595       5.833039      14.110717      -0.072920      30.475940 0.40443574E+03  0.93609939E+04                                 8.547245                            6.771596       0.158388       2.042902                    0.999425      28.251836      81.238190       0.622400       0.425171      -1.056081      -0.020218       0.007020       0.002141       0.021509      -0.013976       0.004271      -0.003046       0.015288      -0.000017      -0.015940      -0.001554       0.017495              9.542438       9.515741      -1.471712       1.674718      11.554416       3.128673       7.557156          -0.000680
          125              C       1.249301       7.547300      14.317044      -0.041284      37.186252 0.44150625E+03  0.10356404E+05                                 9.633848                            6.976172       0.053319       2.021810                    0.999463      27.390888      77.101214       0.631692       0.413360      -1.072700       0.011177      -0.042202      -0.018328       0.047348       0.004387       0.006944       0.000211       0.011342      -0.003895      -0.007697      -0.003668       0.011365             11.757859      10.352154      -2.764834       1.145230      15.233271       5.541756       9.688151           0.000146
          126              C       2.453469       6.995202      14.698750      -0.092572      31.221729 0.41621742E+03  0.97207418E+04                                 8.718917                            6.894796       0.034733       1.992148                    0.999644      29.006912      84.284127       0.612312       0.428306      -1.052230      -0.009342      -0.013629      -0.015335       0.022542       0.025161       0.006106      -0.012472      -0.001376       0.062874      -0.038542       0.012814       0.025728              9.773241      10.058973      -2.491149       1.232152      11.695797       3.248193       7.564953           0.002102
          127              C       8.021819       2.005076      11.700816       0.594377      23.697560 0.24186085E+03  0.49639973E+04                                 7.561967                            5.483298       0.108671       2.094825                    0.999666      22.080592      61.436678       0.640163       0.466175      -1.023497       0.045981       0.023421      -0.040015       0.065299       0.017333       0.061842       0.057034      -0.032625       0.104643      -0.074091      -0.029582       0.103673              9.138047      10.365340       0.137141      -3.414232       9.773086      -2.699237       7.275714           0.007872
          128              C       1.238091       8.920993      20.172610      -0.034590      36.530908 0.43197039E+03  0.10083352E+05                                 9.550367                            6.916731       0.052941       2.027301                    0.999270      27.191432      76.496522       0.631795       0.415316      -1.070819      -0.042369      -0.020215       0.012190       0.048501      -0.004685       0.007981      -0.004490       0.020391       0.016934      -0.014472      -0.001515       0.015987             11.798298      13.303566       3.968682      -2.725080       6.586308      -1.278381      15.505020          -0.000022
          129              C       5.231613       9.428114      16.846616       0.611012      23.577623 0.25237939E+03  0.52385807E+04                                 7.592935                            5.652868       0.009678       2.061931                    0.999521      22.257872      62.407259       0.621486       0.474805      -1.018177      -0.037291       0.041577       0.035734       0.066304       0.085038      -0.006190      -0.033185       0.005684      -0.114290      -0.077034      -0.032313       0.109347              8.961790       8.151097      -3.062614      -0.353252       7.311971       2.451553      11.422302           0.006571
          130              C      -2.025094       9.783041       7.551576      -0.148006      36.400591 0.47975580E+03  0.11624915E+05                                 9.699494                            7.443641      -0.067664       1.943169                    0.999459      30.648890      91.096375       0.583653       0.433094      -1.047945       0.013140      -0.023463      -0.014539       0.030571      -0.018779       0.021442       0.023079       0.006029       0.008281      -0.042365       0.017480       0.024885             11.397883      11.896492       1.897981      -3.765399      13.662706      -3.913499       8.634451           0.001698
          131              C       5.800585       8.085550      14.806040      -0.132049      35.570376 0.47988026E+03  0.11662335E+05                                 9.648550                            7.511560      -0.290893       1.872988                    0.999095      30.899218      92.848419       0.571603       0.440919      -1.040254       0.017959      -0.012976       0.008810       0.023844       0.015794       0.000456      -0.033149       0.013781      -0.101744      -0.052541       0.012549       0.039992             11.198781       8.989544      -2.541718       0.014570       9.610853       4.529750      14.995947           0.002298
          132              C       2.442839       9.640096      19.681552       0.628783      24.619334 0.23472339E+03  0.47951162E+04                                 7.829405                            5.462173      -0.003264       2.065949                    0.999518      21.839132      61.186509       0.629010       0.476657      -1.014946       0.064055       0.027743      -0.011007       0.070667      -0.067343      -0.004420       0.068659      -0.093703      -0.012331      -0.091886      -0.025780       0.117666              9.679780      11.450127       2.503258      -0.646796       5.519544      -2.510295      12.069670           0.005860
          133              C       2.293406      13.093480       0.878954      -0.112991      36.578938 0.46860833E+03  0.11330677E+05                                 9.906976                            7.466743      -0.332844       1.869592                    0.998569      30.454810      91.537925       0.567775       0.446153      -1.036296      -0.019974      -0.013810      -0.008068       0.025588      -0.021456       0.030091       0.005698      -0.030592      -0.077729      -0.050187       0.009387       0.040800             12.121975      12.292819       2.589703      -3.903812       6.038589      -1.723228      18.034518           0.003013
          134              C       0.781283      12.665498       2.841126       0.601087      24.061235 0.25699491E+03  0.53716252E+04                                 7.781669                            5.739330      -0.129173       2.013637                    0.999332      22.640147      64.207171       0.609671       0.480650      -1.012607      -0.004170       0.007659       0.062565       0.063170      -0.031134       0.022011      -0.032342      -0.093067      -0.191442      -0.075042      -0.021605       0.096647              9.637117       9.399989       1.173436      -1.694354       4.679721       0.303170      14.831640           0.013746
          135              C       6.250177       6.756586      12.720072       0.606047      23.368703 0.24772636E+03  0.51214874E+04                                 7.516341                            5.586824       0.022877       2.064714                    0.999543      22.284595      62.491039       0.627037       0.472486      -1.018756      -0.015232      -0.007746      -0.066297       0.068464       0.054230      -0.034465      -0.029551       0.057210      -0.181929      -0.074051      -0.029801       0.103852              8.825376       6.466551      -2.500246       1.042788       9.202684       2.065635      10.806892           0.008040
          136              C      -3.880113       7.094982      14.156109      -0.034309      36.490205 0.44891042E+03  0.10571066E+05                                 9.507574                            7.038619       0.088639       2.033934                    0.999369      27.378825      77.148169       0.628493       0.413853      -1.072673       0.007261       0.014935       0.046339       0.049225      -0.004486      -0.005185      -0.000400      -0.005074      -0.018186      -0.009375       0.000783       0.008592             11.180508       9.217936      -2.661049       1.700084       9.203321       3.633206      15.120266           0.000669
          137              C      -0.947048      10.153094       6.779912      -0.020001      36.706152 0.43689427E+03  0.10227957E+05                                 9.576309                            6.957156       0.096798       2.041638                    0.999426      27.081499      76.315798       0.629760       0.415450      -1.070657      -0.009342      -0.046855       0.011506       0.049143       0.002248       0.019164       0.000659       0.027679       0.003948      -0.014919      -0.012507       0.027425             11.650081      11.198698       1.085306      -3.170425      15.778338      -4.133309       7.973206           0.000858
          138              C       0.309388       8.390707      19.260644      -0.087438      30.510505 0.42921893E+03  0.10091818E+05                                 8.613150                            7.023954       0.031452       1.993793                    0.999365      28.988752      84.242375       0.604366       0.431038      -1.051595      -0.006745       0.010707       0.022084       0.025452      -0.018378       0.000372      -0.001816      -0.006203       0.072267      -0.030697       0.006444       0.024253              9.515491      10.139858       2.788777      -0.271989       5.833860       0.141174      12.572755           0.002008
          139              C       1.098894      12.533705       1.367949      -0.028098      37.890019 0.45378730E+03  0.10729731E+05                                 9.864529                            7.126406      -0.009699       2.005860                    0.999138      27.488010      77.968011       0.617234       0.419682      -1.067443       0.014119       0.001340      -0.045029       0.047210       0.003271       0.003712      -0.006762       0.026320      -0.035355      -0.017322      -0.002407       0.019729             12.593440      10.951168       2.093223      -2.874835       5.993531       0.083425      20.835620          -0.000263
          140              C      -4.354280       8.410084      16.114154      -0.023349      36.564082 0.43605579E+03  0.10191962E+05                                 9.528445                            6.931143       0.096471       2.038955                    0.999331      27.139968      76.139135       0.634295       0.413142      -1.073355       0.026113      -0.030821      -0.022261       0.046123       0.005197       0.005429      -0.006607       0.003559       0.005766      -0.011777       0.004452       0.007324             11.373256      10.414122      -4.047940      -0.361309       9.649146       4.261312      14.056501           0.000963
          141              C      -0.659605       0.000250      16.704250      -0.024050      36.207087 0.42602953E+03  0.98852179E+04                                 9.437025                            6.832362       0.150208       2.060294                    0.999451      26.836756      74.652031       0.642431       0.410897      -1.076411       0.016085       0.032793      -0.016022       0.039885      -0.001228       0.008094       0.007694       0.010978       0.007074      -0.012800       0.000265       0.012535             11.267312      11.923919       3.529349      -0.332258      12.786591      -5.266642       9.091425          -0.000086
          142              C      -0.775505      11.543025       6.284727       0.617554      23.143803 0.24690224E+03  0.51097326E+04                                 7.546041                            5.626493      -0.068094       2.038155                    0.999385      22.256664      62.827094       0.615533       0.480819      -1.012421       0.016293       0.057305      -0.024450       0.064398      -0.012243      -0.026407       0.068125       0.013913       0.248103      -0.077333      -0.039952       0.117285              8.933662       9.560743       0.538938       0.589945      11.244763      -3.321394       5.995481           0.011792
          143              C       4.000589       1.272373       5.686378       0.603601      23.524789 0.24437195E+03  0.50426751E+04                                 7.588665                            5.563434      -0.007201       2.053959                    0.999638      22.372208      62.992682       0.624929       0.474970      -1.015863       0.024545      -0.049599      -0.031652       0.063752       0.043855      -0.038719      -0.064120       0.037644       0.093924      -0.078541      -0.023949       0.102490              9.076547       8.385866      -1.971208       1.387863      10.656669       3.555995       8.187108           0.010222
          144              C       4.649453       5.001602       8.969043       0.618612      23.355376 0.24137431E+03  0.49457052E+04                                 7.478290                            5.489236       0.005051       2.061182                    0.999353      21.879642      60.593562       0.638565       0.468127      -1.023630       0.025470       0.036345       0.047598       0.065079       0.019954      -0.078447      -0.046439       0.021003       0.072021      -0.074138      -0.034547       0.108685              8.910887       8.684056      -0.214918       2.859396      10.685490       2.959342       7.363115           0.006061
          145              C      -1.224043      -1.178388      17.467661       0.602823      24.224310 0.24995966E+03  0.51704889E+04                                 7.702146                            5.603673      -0.057495       2.036018                    0.999534      22.265871      62.110560       0.628547       0.471093      -1.021239      -0.015036      -0.045269       0.031438       0.057129      -0.055584      -0.022165       0.085724      -0.005960       0.042195      -0.091816      -0.023114       0.114930              9.144793       9.691391       2.776920       0.240676       9.713228      -3.907035       8.029759           0.013688
          146              C      -2.844015       6.480061      14.816356      -0.091257      30.945808 0.42381112E+03  0.99429714E+04                                 8.681810                            6.978128       0.010049       1.982081                    0.999638      29.132707      84.842391       0.605934       0.430861      -1.050663      -0.004222       0.023682       0.012869       0.027282       0.000336      -0.024442       0.006012      -0.007908      -0.073275      -0.038036       0.015602       0.022434              9.500417       8.749973      -2.297886       1.963758       8.021083       2.166984      11.730196           0.001830
          147              C      -0.839321       7.791694      19.745513      -0.089754      30.247438 0.39769229E+03  0.91349203E+04                                 8.407915                            6.637269       0.335293       2.091530                    0.999799      28.220501      79.938546       0.641927       0.415397      -1.065888       0.008264       0.019031       0.018364       0.027707       0.017006       0.014540       0.004151       0.033833       0.028444      -0.028819      -0.001356       0.030175              9.529438       8.899399       2.345494      -0.287305       5.677253       0.540129      14.011664          -0.000882
          148              C       0.647794       0.377508      16.896134      -0.133466      34.098071 0.44495683E+03  0.10585882E+05                                 9.281657                            7.169223      -0.109752       1.933947                    0.999539      30.156615      88.959369       0.594346       0.433169      -1.047380      -0.019073       0.014728      -0.009687       0.025972      -0.037152       0.002467       0.016545      -0.032892       0.086577      -0.056533       0.015687       0.040846             10.402496      12.661620       3.996782      -0.083039      11.288055      -3.186738       7.257814           0.002348
          149              C       2.822241       9.170154      11.519248       0.100777      25.197357 0.33467304E+03  0.74082122E+04                                 7.621721                            6.226240       0.158903       2.073362                    0.999600      25.933292      73.574515       0.637017       0.434372      -1.047599      -0.000368      -0.006672      -0.047773       0.048239       0.031271       0.015153       0.008421      -0.012498       0.021755      -0.036538      -0.000589       0.037127              8.464930       9.262149      -3.748851      -0.630860       7.546250      -0.592287       8.586391           0.000028
          150              C       0.193993      12.009212       0.476616      -0.092545      30.584122 0.41462807E+03  0.96636898E+04                                 8.576292                            6.864827       0.016690       1.983137                    0.999661      29.020998      83.934974       0.616581       0.426218      -1.054680       0.009355       0.014296      -0.014660       0.022512       0.003534      -0.007513      -0.010077       0.013714      -0.093402      -0.034287       0.009222       0.025066              9.726508       8.498014       1.738183      -0.376847       5.436762       0.558611      15.244749           0.001754
          151              C      -3.300536       7.773104      16.770275      -0.102288      32.376996 0.43817150E+03  0.10364914E+05                                 8.954450                            7.095750      -0.013834       1.967759                    0.999646      29.610973      86.564992       0.600898       0.430907      -1.050732      -0.005211       0.002320      -0.028546       0.029111       0.027319       0.001736       0.003373       0.008656       0.052080      -0.036378       0.014592       0.021786              9.854587       9.694230      -3.251521       1.164035       8.410560       2.448811      11.458971           0.002607
          152              C       9.220152      -1.664545       8.525440       0.201757      28.086859 0.36671752E+03  0.82500807E+04                                 8.266063                            6.553752       0.068596       2.063073                    0.999360      24.679737      69.067614       0.619869       0.439217      -1.051683       0.028153      -0.004232       0.025377       0.038137       0.005180       0.000478      -0.016701       0.009848       0.029082      -0.020464       0.000924       0.019540              9.489924       8.690225      -2.783783       4.114692       8.026715      -0.275019      11.752833           0.000024
          153              C      -1.444989       0.736462      15.829423      -0.081976      30.906377 0.41693410E+03  0.97480892E+04                                 8.690281                            6.932404       0.012501       1.989206                    0.999439      28.937223      84.308676       0.606070       0.432247      -1.049132       0.021029       0.006591       0.004930       0.022582       0.000370      -0.008350       0.027332       0.026350      -0.002762      -0.035412       0.010591       0.024821              9.513990      10.035566       1.442739       1.090093      10.576244      -3.934697       7.930160           0.001441
          154              C       2.584515       1.936791      16.580454       0.591385      22.472974 0.26202299E+03  0.54500398E+04                                 7.234826                            5.709913      -0.000558       2.059755                    0.999668      21.857819      59.903341       0.631095       0.466607      -1.030114       0.065800      -0.022446       0.040757       0.080589      -0.052039      -0.027565       0.021084      -0.051358       0.143457      -0.083175       0.008448       0.074727              7.869392       9.673623       1.533655       1.074683       8.138313      -1.965319       5.796240           0.000011
          155              C      -2.113268       8.494558       8.075647      -0.029967      37.011409 0.43651027E+03  0.10197266E+05                                 9.570790                            6.923027       0.143919       2.054368                    0.999366      27.056105      75.690502       0.636778       0.411745      -1.075104       0.037209       0.017147      -0.027150       0.049149      -0.007610       0.003885      -0.008718      -0.005490       0.008245      -0.009918      -0.004446       0.014363             11.657579      13.034503       1.149524      -4.953225      13.059021      -3.400981       8.879213          -0.000274
          156              C       7.510744      -0.279859       7.594904       0.095358      25.198867 0.33877663E+03  0.75205146E+04                                 7.619282                            6.264989       0.153847       2.070490                    0.999512      26.043505      73.947404       0.635058       0.434469      -1.047739       0.024759      -0.027875      -0.036068       0.051874       0.006276      -0.027847       0.009352      -0.014246      -0.055569      -0.040137       0.018616       0.021521              8.407351       8.378773      -1.974645       3.028688       7.862471       0.557574       8.980809           0.000056
          157              C       3.829462       4.319860       7.922964      -0.037185      38.183307 0.44846677E+03  0.10529175E+05                                 9.729726                            6.979920       0.103095       2.034475                    0.999213      27.271354      76.048475       0.640384       0.407382      -1.079857      -0.027323      -0.019722      -0.031647       0.046228      -0.009424      -0.003879      -0.004058      -0.006769      -0.012854      -0.011887      -0.000348       0.012235             11.920000      11.210656       0.380566       3.580616      14.116409       5.746854      10.432934           0.000920
          158              C      -1.133209       7.568773       7.766156      -0.085427      31.744526 0.42080088E+03  0.98431057E+04                                 8.823167                            6.932949       0.044800       1.999503                    0.999649      28.739993      83.251926       0.611308       0.428342      -1.053451       0.008623       0.017103      -0.008798       0.021078      -0.001913       0.024527      -0.000349      -0.030267       0.022897      -0.033603       0.011217       0.022387              9.971803      11.384487      -0.510520      -3.599473      11.531059      -1.733600       6.999863           0.001159
          159              C       1.172757       1.495143      16.262710      -0.053538      35.135413 0.44059978E+03  0.10300197E+05                                 9.168731                            6.918549       0.128705       2.040916                    0.999332      27.369960      76.193552       0.643114       0.407396      -1.079702      -0.052840      -0.005705      -0.007193       0.053631      -0.000577      -0.002167      -0.011007      -0.014627      -0.016944      -0.011945      -0.003856       0.015801             10.343276      13.633231       2.910690       1.420685      10.251963      -2.756584       7.144633          -0.000528
          160              C      -0.916802       1.833143      15.179492      -0.080975      29.506982 0.39142511E+03  0.89723173E+04                                 8.288867                            6.610866       0.199318       2.052514                    0.999786      28.090079      79.980093       0.638191       0.418697      -1.061768       0.015016      -0.011270       0.014073       0.023463      -0.002700       0.007432      -0.018264      -0.013219      -0.003887      -0.017442      -0.005869       0.023311              9.017964      10.495597       1.745454       1.332394       9.578059      -2.889887       6.980237          -0.000580
          161              C       0.041094       9.219566       6.466294      -0.109721      32.594830 0.46052790E+03  0.11049021E+05                                 9.051000                            7.309533      -0.088132       1.944273                    0.999412      30.044142      88.950949       0.586791       0.435065      -1.046419      -0.015546      -0.005935       0.011850       0.020428       0.011421       0.004504      -0.003161       0.046568       0.011634      -0.028398       0.003743       0.024654             10.022650       9.982988      -1.073208      -2.481803      13.282194      -1.944482       6.802768           0.001926
          162              C      -4.656026      12.285612       9.680872      -0.230519      27.563919 0.42335518E+03  0.99604073E+04                                 8.065638                            6.883606      -0.221827       1.926751                    0.996884      29.691285      87.472080       0.620262       0.419719      -1.054296      -0.083860       0.000475       0.051840       0.098590      -0.008406      -0.014593      -0.001303      -0.029713       0.087649      -0.034938       0.002279       0.032659              8.966045       8.455159      -0.718840       1.865791       7.155903      -1.694722      11.287073           0.000038
          163              C       1.220358      10.554871      10.462852       0.196308      27.121718 0.35657017E+03  0.79513301E+04                                 8.005863                            6.405374       0.082100       2.065244                    0.999169      24.502886      67.868898       0.636555       0.431494      -1.058269      -0.031565       0.017588       0.000764       0.036143      -0.001718       0.001010       0.002780      -0.019782      -0.075632      -0.025416       0.002621       0.022795              9.319554      10.533915      -5.463156       0.174810       9.088724      -0.839666       8.336023           0.000052
          164              C       0.038864      11.512309      10.506181      -0.229144      27.028364 0.42816957E+03  0.10081619E+05                                 7.945918                            6.921305      -0.131282       1.954417                    0.997553      29.562498      86.548675       0.620012       0.419557      -1.056550       0.062172       0.063596      -0.029332       0.093649      -0.000692       0.004908      -0.009042      -0.058030       0.013980      -0.032007       0.001997       0.030010              9.053092       9.578251      -3.324106       0.097268      11.497905      -0.587576       6.083119           0.000013
          165              C       8.402381      -0.557246       8.605908      -0.194436      31.024303 0.45295816E+03  0.10768516E+05                                 8.609637                            7.143348       0.161002       2.037827                    0.998689      29.396288      85.233048       0.609862       0.422451      -1.059426       0.006798       0.019937      -0.008608       0.022755       0.008515      -0.003804       0.000485      -0.001210       0.040770      -0.015666       0.001351       0.014315              9.574451       9.449537      -2.924321       3.674508       9.319434      -0.059632       9.954382           0.000058
          166              C       1.748653      10.013619      11.601778      -0.193275      30.616351 0.43583350E+03  0.10245057E+05                                 8.463043                            6.951298       0.299482       2.083021                    0.999055      28.996795      83.150124       0.626715       0.415760      -1.065428       0.001076      -0.011868       0.008751       0.014785       0.011808      -0.003782       0.017544      -0.009134      -0.015835      -0.022696       0.000532       0.022164              9.438101      10.107006      -4.595700       0.130041       8.730320      -1.303790       9.476977          -0.000035
          167              C      -2.535742       6.818748      16.118281      -0.093761      29.800857 0.39835958E+03  0.91676355E+04                                 8.321771                            6.650403       0.255952       2.062051                    0.999815      28.497799      81.192079       0.639252       0.416344      -1.063707      -0.010758       0.019624      -0.022851       0.031985      -0.019289       0.013491       0.003547       0.026183      -0.014089      -0.025681      -0.003282       0.028963              9.042823       8.141617      -2.351475       1.173776       7.815782       2.542121      11.171069          -0.000523
          168              C       1.818989      10.271074       9.270281      -0.204652      31.147229 0.47031675E+03  0.11301471E+05                                 8.666552                            7.308248       0.004521       1.982459                    0.997849      29.971319      87.737636       0.598541       0.425861      -1.055928       0.000006      -0.008701      -0.009892       0.013174      -0.005414       0.010465      -0.006281      -0.011741      -0.037914      -0.018726       0.001024       0.017702              9.522509      10.823047      -4.606455      -0.284419       8.520132      -0.278810       9.224347           0.000011
          169              C       3.870479      12.263504       6.408523       0.105419      25.058269 0.32984447E+03  0.72809222E+04                                 7.605924                            6.195688       0.240155       2.102045                    0.999532      25.860518      73.465421       0.635811       0.436416      -1.045498      -0.008165       0.047748       0.018184       0.051742       0.026878      -0.026218       0.000064      -0.011049      -0.007096      -0.038981       0.002030       0.036951              8.318438       8.479209      -2.741062       2.134845       7.481015       0.720662       8.995090          -0.000025
          170              C       4.775269      11.906664       7.374134      -0.195276      30.927130 0.44509282E+03  0.10526473E+05                                 8.534493                            7.039557       0.265008       2.070489                    0.998720      29.272840      84.422818       0.620301       0.417514      -1.063435       0.007552       0.006166      -0.016449       0.019121      -0.000304      -0.006474      -0.017762       0.004454      -0.050945      -0.027482       0.010239       0.017243              9.296624       8.846161      -2.545171       2.912429       8.050628       0.893175      10.993082          -0.000048
          171              C      -0.076396       7.918491       6.947037      -0.085020      31.576660 0.41730303E+03  0.97289478E+04                                 8.733834                            6.853730       0.165489       2.037808                    0.999743      28.619487      82.433104       0.622384       0.422118      -1.058616      -0.022194       0.012997       0.004304       0.026077      -0.011611      -0.000993      -0.003186      -0.012988      -0.057185      -0.019567      -0.003389       0.022955              9.803195      10.400541      -0.448539      -3.260498      12.176562      -1.777032       6.832481          -0.000281
          172              C       2.881516       9.372462       9.268218       0.092556      25.498601 0.34301582E+03  0.76354202E+04                                 7.661172                            6.288828       0.220046       2.087570                    0.999605      26.205050      74.414957       0.636401       0.432371      -1.049407      -0.005105      -0.017944       0.048917       0.052353       0.029518      -0.009269       0.006586      -0.005128       0.024123      -0.036509       0.010773       0.025736              8.507833       9.416986      -4.080334       0.230256       7.851385      -0.621164       8.255129           0.000058
          173              C       0.365959       2.218698      15.414705      -0.085134      29.677050 0.40104630E+03  0.92633831E+04                                 8.361673                            6.730084       0.083071       2.007713                    0.999663      28.576445      82.096899       0.626114       0.423524      -1.057067      -0.012180      -0.015559       0.017145       0.026161      -0.002740      -0.015553      -0.000753      -0.054125       0.048381      -0.039614       0.019137       0.020477              8.972543      11.118960       1.289814       1.707535       9.168214      -2.493284       6.630455           0.001868
          174              C       4.266740       3.149042       7.314299      -0.135928      36.001381 0.47672940E+03  0.11543235E+05                                 9.651329                            7.435010      -0.237221       1.885186                    0.999356      30.832055      91.865137       0.581739       0.434833      -1.045996      -0.020468       0.011215      -0.010135       0.025444      -0.000665      -0.004114      -0.035404       0.034186      -0.007665      -0.045359       0.017704       0.027655             11.387505       9.349824      -0.491447       1.761266      14.872478       5.881262       9.940213           0.002327
          175              C       2.587074       4.851850       7.520626      -0.093990      31.506772 0.43643912E+03  0.10291307E+05                                 8.741039                            7.045903       0.099594       2.008721                    0.999713      29.104006      84.346972       0.608945       0.426561      -1.055692       0.005453      -0.020831      -0.004761       0.022053      -0.009166      -0.027419      -0.002445      -0.016635       0.002968      -0.033563       0.008606       0.024957              9.651574      10.580892      -0.893123       2.613046      10.323556       2.849997       8.050276           0.002606
          176              C       1.861969       4.253433       6.522003      -0.072919      30.475910 0.40443540E+03  0.93609838E+04                                 8.547241                            6.771596       0.158387       2.042902                    0.999425      28.251811      81.238105       0.622400       0.425171      -1.056081       0.020218      -0.007020      -0.002141       0.021509      -0.013977       0.004270      -0.003046       0.015288      -0.000015      -0.015941      -0.001554       0.017494              9.542432       9.515733      -1.471711       1.674715      11.554412       3.128670       7.557153          -0.000680
          177              C       3.524263       2.539172       6.315676      -0.041285      37.186253 0.44150643E+03  0.10356407E+05                                 9.633843                            6.976170       0.053327       2.021813                    0.999463      27.390892      77.101185       0.631692       0.413360      -1.072700      -0.011177       0.042202       0.018329       0.047349       0.004386       0.006944       0.000212       0.011341      -0.003894      -0.007695      -0.003670       0.011365             11.757851      10.352143      -2.764826       1.145231      15.233258       5.541755       9.688151           0.000147
          178              C       2.320095       3.091270       5.933970      -0.092571      31.221696 0.41621702E+03  0.97207287E+04                                 8.718906                            6.894789       0.034743       1.992151                    0.999644      29.006896      84.284024       0.612313       0.428305      -1.052231       0.009342       0.013629       0.015335       0.022543       0.025160       0.006107      -0.012471      -0.001375       0.062876      -0.038542       0.012814       0.025727              9.773227      10.058957      -2.491145       1.232149      11.695780       3.248189       7.564944           0.002103
          179              C      -3.248255       8.081396       8.931904       0.594377      23.697539 0.24186068E+03  0.49639925E+04                                 7.561961                            5.483295       0.108674       2.094827                    0.999666      22.080578      61.436620       0.640164       0.466175      -1.023497      -0.045979      -0.023420       0.040017       0.065299       0.017334       0.061842       0.057034      -0.032624       0.104644      -0.074090      -0.029583       0.103673              9.138039      10.365329       0.137138      -3.414226       9.773081      -2.699235       7.275708           0.007872
          180              N       1.378305       1.252953      10.264778      -0.220399      33.388746 0.48034522E+03  0.11364594E+05                                 8.628003                            7.074350       0.144826       2.091030                    0.998302      26.930544      73.087164       0.662605       0.390707      -1.101599       0.120122      -0.081360      -0.005236       0.145176       0.045070       0.002672      -0.004728      -0.011383       0.190337      -0.077338       0.013642       0.063696              9.763581      10.371955      -4.287705      -0.485290       8.781104      -0.408133      10.137684           0.000082
          181              N      -2.613372      11.125347      14.118970      -0.225227      33.535132 0.48831338E+03  0.11613285E+05                                 8.663354                            7.144950       0.107885       2.077449                    0.998108      27.123218      74.062712       0.656929       0.392041      -1.099471      -0.104171       0.027146      -0.107206       0.151926       0.003919      -0.048576       0.044845      -0.041270      -0.096149      -0.081640       0.016665       0.064976              9.675753      10.839988      -2.439988       2.709953       8.936709       1.408675       9.250563           0.000066
          182              N       3.395259       8.833519      10.367942      -0.220400      33.388751 0.48034537E+03  0.11364598E+05                                 8.628003                            7.074350       0.144829       2.091031                    0.998302      26.930549      73.087173       0.662605       0.390707      -1.101599      -0.120122       0.081360       0.005236       0.145176       0.045070       0.002673      -0.004729      -0.011382       0.190337      -0.077338       0.013642       0.063696              9.763580      10.371954      -4.287704      -0.485285       8.781104      -0.408137      10.137683           0.000082
          183              N       7.386936      -1.038875       6.513750      -0.225228      33.535149 0.48831368E+03  0.11613293E+05                                 8.663351                            7.144948       0.107894       2.077451                    0.998108      27.123231      74.062718       0.656930       0.392040      -1.099471       0.104171      -0.027147       0.107206       0.151926       0.003919      -0.048576       0.044846      -0.041270      -0.096149      -0.081639       0.016664       0.064975              9.675750      10.839985      -2.439988       2.709952       8.936705       1.408674       9.250560           0.000066
          184              O       1.346440       0.301839       0.154745      -0.572151      47.540322 0.61170740E+03  0.15189152E+05                                10.472349                            7.663711       0.078786       2.074051                    0.995555      28.152402      75.236804       0.685095       0.360052      -1.138028       0.044752       0.015211       0.000525       0.047269      -0.010894       0.023735       0.037374       0.017504      -0.022203      -0.053012       0.017078       0.035933             12.996532      16.863245       1.488229       6.131055       6.116241      -1.028038      16.010108           0.002606
          185              O       0.399555       0.020955       4.444288      -0.578516      37.730645 0.58139463E+03  0.14229243E+05                                 8.857112                            7.443181       0.373667       2.172189                    0.996171      27.795861      73.328075       0.700354       0.357337      -1.142183      -0.027023       0.023040      -0.008020       0.036406       0.027023       0.032235      -0.053419       0.001214      -0.133499      -0.089505       0.034746       0.054759              9.749463      12.818872      -3.929493       1.549143       8.339714      -0.649628       8.089802           0.040596
          186              O       9.755731       0.533010       2.539888      -0.578933      37.964693 0.55682620E+03  0.13500896E+05                                 8.960675                            7.294796       0.331994       2.150274                    0.997297      28.005735      73.880240       0.704896       0.358375      -1.139727       0.004531       0.007481       0.028957       0.030249       0.060393      -0.001535       0.013045       0.008179       0.120501      -0.081538       0.033006       0.048532             10.565089       7.011905      -0.554930       0.076766       6.746141       3.646165      17.937221           0.003585
          187              O       2.277098      -0.038622       2.088031      -0.557545      46.843225 0.62726149E+03  0.15714367E+05                                10.470420                            7.865247      -0.101272       2.012926                    0.994405      28.412001      76.920894       0.661075       0.369834      -1.127484       0.018962       0.046445      -0.008702       0.050916      -0.060142      -0.014985       0.027736      -0.103612       0.042768      -0.086552       0.000511       0.086041             13.223014       9.231092       0.858767      -1.199372       7.600500      -5.106140      22.837451           0.034451
          188              O      -0.702781       2.513339       8.508934      -0.568081      39.489179 0.61353599E+03  0.15230200E+05                                 9.143053                            7.659326       0.153224       2.101980                    0.994986      27.890471      74.275270       0.688126       0.358569      -1.140380      -0.016320       0.026978      -0.006771       0.032249      -0.010201       0.019871      -0.044500       0.042411      -0.026077      -0.057901       0.007246       0.050655             10.124719       9.398197      -3.036791       3.543928       9.138904      -2.353472      11.837056           0.004275
          189              O      -0.306609       9.276039      14.529561      -0.545390      38.117575 0.57677497E+03  0.14112794E+05                                 8.979684                            7.445398       0.165580       2.114742                    0.995021      27.395245      72.677862       0.694542       0.360413      -1.137740       0.019795      -0.011354       0.018535       0.029399      -0.030307      -0.003606      -0.029886       0.031606      -0.058335      -0.050246       0.003571       0.046676             10.127826      12.812953      -4.663378       1.396732      10.850531       0.228116       6.719995           0.005234
          190              O       4.342711      -1.855216      14.358310      -0.584628      40.020326 0.61337287E+03  0.15218130E+05                                 9.208721                            7.629800       0.332571       2.151060                    0.996969      28.103748      74.711082       0.693643       0.355904      -1.143035       0.033417      -0.000683       0.014153       0.036297       0.042927      -0.023483       0.030638       0.051976       0.024803      -0.072465       0.025225       0.047240             10.435707      13.829345       4.797124      -0.969002      10.336165      -2.160601       7.141610           0.005170
          191              O      -1.997493       4.336330       8.422276      -0.572513      42.328970 0.59793324E+03  0.14738193E+05                                 9.609914                            7.565540       0.252876       2.130822                    0.996189      27.870698      73.806357       0.692239       0.358970      -1.140789       0.010291      -0.021572      -0.021045       0.031846       0.030848      -0.046255       0.010518      -0.014492      -0.224955      -0.095587       0.022919       0.072668             11.432283       8.343601      -3.936349      -2.379541      15.347885       5.135399      10.605363           0.036748
          192              O       6.539466      -2.133915      14.684307      -0.572011      36.622178 0.55159385E+03  0.13314492E+05                                 8.656297                            7.216247       0.572798       2.238001                    0.997337      27.504336      71.900590       0.716748       0.354026      -1.145617      -0.011320       0.010753      -0.023436       0.028161      -0.067944       0.021845       0.035050       0.027967       0.094860      -0.098132       0.042355       0.055777              9.813352      10.476914      -3.300811       2.676942       9.964556      -3.556304       8.998586           0.036687
          193              O       3.070195      -3.062750      17.071513      -0.532191      34.640356 0.51618526E+03  0.12244577E+05                                 8.324271                            6.934088       0.616375       2.269363                    0.997284      26.577697      68.687471       0.739203       0.349305      -1.150431       0.014864       0.010161       0.012221       0.021761       0.000860       0.041989       0.013586      -0.023801       0.024299      -0.048622       0.005177       0.043446              9.614381       8.440478       1.085288       2.568000       5.457757       1.543317      14.944906           0.006231
          194              O       1.464181       9.353071      15.843866      -0.602078      43.270233 0.62657448E+03  0.15633126E+05                                 9.739458                            7.735155       0.298979       2.132713                    0.996845      28.522254      76.107765       0.685546       0.358094      -1.140957      -0.011154      -0.045178      -0.010749       0.047760       0.054556      -0.001682      -0.018554       0.046576       0.171953      -0.089432       0.026518       0.062914             11.406303       9.734142       2.690940       4.403026      10.451149       5.284915      14.033619           0.039142
          195              O       7.982050       3.095837      11.079771      -0.582251      45.543636 0.62722906E+03  0.15695309E+05                                10.208465                            7.806055       0.017550       2.053480                    0.994586      28.379048      76.499444       0.671884       0.364308      -1.133037      -0.012350      -0.038406       0.022293       0.046093       0.021470       0.046235       0.019920      -0.045660       0.111693      -0.064779      -0.005148       0.069927             12.552281       8.611895      -0.596688      -0.993612      19.685189      -5.716620       9.359758           0.041300
          196              O      -0.889990       5.624570      11.209757      -0.564409      36.419056 0.53965361E+03  0.12961742E+05                                 8.609206                            7.152246       0.414312       2.183134                    0.997687      27.478537      71.773211       0.717392       0.355468      -1.143875       0.026361      -0.005280       0.015334       0.030951      -0.016680      -0.030387      -0.061274       0.069730       0.036514      -0.089244       0.027033       0.062212              9.522984      13.269992      -1.909655       3.691102       7.861653      -0.403281       7.437305           0.036201
          197              O       0.545381       3.923037      11.360376      -0.578756      39.384677 0.55185360E+03  0.13321333E+05                                 9.090914                            7.177333       0.478703       2.199418                    0.998822      27.601818      72.139314       0.724851       0.350053      -1.148939      -0.019711       0.034688      -0.005208       0.040235       0.009256      -0.038690       0.011457      -0.075756      -0.051818      -0.064302       0.015680       0.048622             11.009065       7.142234      -0.381764       0.441826      18.052000       5.295962       7.832962           0.003307
          198              O       5.242058      11.787148       2.321181      -0.523970      32.026424 0.46368533E+03  0.10740892E+05                                 7.954627                            6.612228       0.510828       2.228845                    0.997021      26.696219      68.861335       0.747800       0.353593      -1.143434      -0.013313      -0.009182       0.039233       0.042435      -0.043260       0.011475      -0.006664      -0.030720       0.064308      -0.057022       0.014746       0.042276              8.829882       7.490816      -0.570151       1.911844       8.669785      -4.375344      10.329045           0.006305
          199              O      -3.254703      11.622467       3.389956      -0.591123      39.840073 0.56321517E+03  0.13717961E+05                                 9.249359                            7.346594       0.222523       2.104836                    0.997525      28.460533      75.667054       0.699781       0.359359      -1.137023      -0.009126      -0.044959       0.008018       0.046571      -0.011796      -0.013818       0.069233       0.092241      -0.058369      -0.097674       0.029366       0.068309             10.570126      15.808585       5.099525       0.869231       9.228625      -0.571065       6.673169           0.034739
          200              O       1.536388       8.962354       3.272349      -0.507717      20.780324 0.29943716E+03  0.62474527E+04                                 5.883382                            5.249821       0.729991       2.359246                    0.998532      24.045986      59.784189       0.850539       0.345155      -1.144916       0.042259       0.001232       0.043980       0.061004      -0.028347       0.073284      -0.003549       0.079474      -0.024419      -0.066617      -0.033677       0.100294              5.984988       6.635317      -0.725881       1.934100       5.522169      -1.325495       5.797479          -0.000031
          201              O       1.758036       7.098904       4.506186      -0.511041      26.992051 0.40115141E+03  0.89520600E+04                                 6.978923                            6.103684       0.690817       2.279031                    0.998090      26.413684      66.635636       0.788106       0.348263      -1.149037       0.024957      -0.009310       0.029246       0.039558      -0.008599      -0.094413       0.015792      -0.146167       0.150647      -0.144075       0.042014       0.102061              7.357297       6.227488       2.155017      -1.123572      10.174556      -1.965054       5.669846          -0.000049
          202              O       5.114055      -2.222275      17.385130      -0.583793      39.728143 0.59446601E+03  0.14696040E+05                                 9.334433                            7.621733       0.117012       2.080349                    0.995024      28.506190      76.696453       0.676116       0.366447      -1.129936      -0.023941       0.028101       0.015351       0.039981       0.008465      -0.020945      -0.054183      -0.007064      -0.199626      -0.091856       0.024683       0.067173             10.790577      15.291291       1.102559      -4.726361       6.261434      -1.127498      10.819005           0.033701
          203              O      -1.405950       1.249914      11.564640      -0.554999      36.273300 0.56531891E+03  0.13710312E+05                                 8.601457                            7.307097       0.562625       2.242716                    0.995518      27.199909      70.941143       0.713058       0.354183      -1.147126      -0.018505       0.017642      -0.005154       0.026081      -0.024233       0.002273       0.040682       0.050750      -0.062180      -0.062141       0.013254       0.048887              9.763815      12.375035      -3.074988      -2.302837      10.197967      -0.077800       6.718444           0.005691
          204              O       3.427124       9.784633      20.477975      -0.572156      47.540512 0.61171062E+03  0.15189251E+05                                10.472369                            7.663726       0.078799       2.074053                    0.995555      28.152492      75.237071       0.685095       0.360052      -1.138029      -0.044753      -0.015212      -0.000529       0.047271      -0.010894       0.023736       0.037374       0.017506      -0.022204      -0.053012       0.017078       0.035934             12.996554      16.863285       1.488236       6.131055       6.116252      -1.028041      16.010125           0.002606
          205              O       4.374009      10.065517      16.188432      -0.578511      37.730296 0.58138802E+03  0.14229039E+05                                 8.857053                            7.443134       0.373679       2.172195                    0.996171      27.795725      73.327565       0.700357       0.357336      -1.142184       0.027016      -0.023037       0.008024       0.036400       0.027021       0.032236      -0.053419       0.001216      -0.133507      -0.089506       0.034748       0.054758              9.749394      12.818775      -3.929461       1.549141       8.339660      -0.649630       8.089747           0.040592
          206              O      -4.982167       9.553462      18.092832      -0.578937      37.964949 0.55683064E+03  0.13501031E+05                                 8.960713                            7.294823       0.332003       2.150275                    0.997298      28.005844      73.880610       0.704895       0.358375      -1.139727      -0.004533      -0.007479      -0.028961       0.030253       0.060391      -0.001535       0.013047       0.008180       0.120501      -0.081537       0.033004       0.048532             10.565137       7.011933      -0.554936       0.076758       6.746173       3.646191      17.937304           0.003584
          207              O       2.496466      10.125094      18.544689      -0.557535      46.842563 0.62725117E+03  0.15714043E+05                                10.470329                            7.865186      -0.101272       2.012930                    0.994405      28.411766      76.920093       0.661077       0.369835      -1.127484      -0.018961      -0.046442       0.008695       0.050911      -0.060143      -0.014985       0.027734      -0.103612       0.042774      -0.086553       0.000514       0.086039             13.222887       9.231006       0.858756      -1.199359       7.600439      -5.106088      22.837217           0.034449
          208              O       5.476345       7.573133      12.123786      -0.568081      39.489147 0.61353537E+03  0.15230180E+05                                 9.143046                            7.659321       0.153226       2.101981                    0.994986      27.890459      74.275215       0.688127       0.358569      -1.140380       0.016319      -0.026978       0.006773       0.032249      -0.010201       0.019871      -0.044500       0.042411      -0.026076      -0.057901       0.007246       0.050655             10.124712       9.398190      -3.036788       3.543927       9.138898      -2.353472      11.837049           0.004275
          209              O       5.080173       0.810433       6.103159      -0.545386      38.117378 0.57677139E+03  0.14112685E+05                                 8.979657                            7.445378       0.165568       2.114740                    0.995020      27.395151      72.677563       0.694543       0.360414      -1.137740      -0.019792       0.011354      -0.018533       0.029396      -0.030307      -0.003606      -0.029887       0.031607      -0.058330      -0.050247       0.003572       0.046675             10.127794      12.812918      -4.663357       1.396734      10.850486       0.228111       6.719980           0.005234
          210              O       0.430853      11.941688       6.274410      -0.584624      40.020125 0.61336935E+03  0.15218022E+05                                 9.208697                            7.629783       0.332558       2.151058                    0.996969      28.103654      74.710794       0.693644       0.355905      -1.143034      -0.033413       0.000682      -0.014150       0.036292       0.042927      -0.023484       0.030640       0.051977       0.024806      -0.072467       0.025227       0.047240             10.435675      13.829309       4.797101      -0.968994      10.336125      -2.160588       7.141590           0.005170
          211              O       6.771057       5.750142      12.210444      -0.572514      42.328959 0.59793305E+03  0.14738187E+05                                 9.609911                            7.565538       0.252881       2.130824                    0.996189      27.870693      73.806333       0.692239       0.358970      -1.140789      -0.010290       0.021572       0.021047       0.031847       0.030848      -0.046255       0.010518      -0.014492      -0.224955      -0.095587       0.022919       0.072668             11.432281       8.343598      -3.936347      -2.379540      15.347884       5.135399      10.605361           0.036748
          212              O      -1.765902      12.220387       5.948413      -0.572016      36.622467 0.55159920E+03  0.13314656E+05                                 8.656349                            7.216287       0.572781       2.237995                    0.997337      27.504440      71.900991       0.716745       0.354026      -1.145616       0.011317      -0.010757       0.023445       0.028169      -0.067943       0.021843       0.035051       0.027968       0.094858      -0.098131       0.042353       0.055778              9.813413      10.476974      -3.300831       2.676960       9.964618      -3.556334       8.998648           0.036690
          213              O       1.703369      13.149222       3.561207      -0.532188      34.640181 0.51618218E+03  0.12244485E+05                                 8.324245                            6.934069       0.616368       2.269363                    0.997284      26.577614      68.687200       0.739203       0.349305      -1.150430      -0.014861      -0.010161      -0.012221       0.021759       0.000861       0.041989       0.013585      -0.023803       0.024297      -0.048623       0.005178       0.043445              9.614348       8.440455       1.085285       2.567995       5.457742       1.543311      14.944846           0.006230
          214              O       3.309383       0.733401       4.788854      -0.602084      43.270664 0.62658192E+03  0.15633360E+05                                 9.739526                            7.735204       0.298966       2.132706                    0.996845      28.522406      76.108324       0.685543       0.358094      -1.140956       0.011157       0.045186       0.010748       0.047768       0.054554      -0.001683      -0.018556       0.046578       0.171955      -0.089431       0.026515       0.062916             11.406389       9.734209       2.690961       4.403064      10.451227       5.284962      14.033733           0.039144
          215              O      -3.208486       6.990635       9.552949      -0.582250      45.543568 0.62722801E+03  0.15695276E+05                                10.208455                            7.806049       0.017551       2.053481                    0.994586      28.379025      76.499360       0.671884       0.364308      -1.133037       0.012351       0.038407      -0.022291       0.046092       0.021470       0.046236       0.019920      -0.045660       0.111693      -0.064779      -0.005148       0.069927             12.552267       8.611885      -0.596693      -0.993607      19.685169      -5.716613       9.359748           0.041300
          216              O       5.663554       4.461902       9.422963      -0.564408      36.419048 0.53965351E+03  0.12961740E+05                                 8.609206                            7.152246       0.414310       2.183134                    0.997687      27.478530      71.773195       0.717392       0.355469      -1.143875      -0.026361       0.005281      -0.015332       0.030950      -0.016680      -0.030387      -0.061274       0.069731       0.036515      -0.089245       0.027033       0.062212              9.522983      13.269990      -1.909656       3.691101       7.861654      -0.403281       7.437305           0.036201
          217              O       4.228183       6.163435       9.272344      -0.578755      39.384612 0.55185262E+03  0.13321303E+05                                 9.090904                            7.177328       0.478704       2.199419                    0.998822      27.601793      72.139229       0.724851       0.350053      -1.148939       0.019711      -0.034688       0.005211       0.040236       0.009256      -0.038691       0.011456      -0.075757      -0.051818      -0.064303       0.015681       0.048622             11.009052       7.142227      -0.381768       0.441824      18.051977       5.295950       7.832951           0.003308
          218              O      -0.468494      -1.700676      18.311539      -0.523974      32.026732 0.46369066E+03  0.10741047E+05                                 7.954673                            6.612262       0.510819       2.228838                    0.997021      26.696387      68.861879       0.747799       0.353593      -1.143435       0.013311       0.009181      -0.039238       0.042439      -0.043259       0.011475      -0.006666      -0.030721       0.064305      -0.057020       0.014744       0.042276              8.829936       7.490855      -0.570153       1.911854       8.669842      -4.375379      10.329109           0.006305
          219              O       8.028267      -1.535995      17.242764      -0.591117      39.839892 0.56321210E+03  0.13717867E+05                                 9.249329                            7.346573       0.222515       2.104834                    0.997525      28.460471      75.666838       0.699782       0.359359      -1.137023       0.009126       0.044950      -0.008023       0.046563      -0.011794      -0.013816       0.069233       0.092241      -0.058375      -0.097675       0.029368       0.068307             10.570089      15.808532       5.099498       0.869234       9.228586      -0.571059       6.673147           0.034735
          220              O       3.237176       1.124118      17.360371      -0.507718      20.780380 0.29943829E+03  0.62474823E+04                                 5.883397                            5.249837       0.729978       2.359240                    0.998532      24.046021      59.784303       0.850536       0.345156      -1.144916      -0.042259      -0.001234      -0.043981       0.061006      -0.028347       0.073284      -0.003548       0.079474      -0.024417      -0.066617      -0.033676       0.100293              5.985003       6.635324      -0.725891       1.934099       5.522188      -1.325505       5.797497          -0.000030
          221              O       3.015528       2.987568      16.126534      -0.511040      26.992010 0.40115055E+03  0.89520357E+04                                 6.978914                            6.103675       0.690814       2.279031                    0.998090      26.413673      66.635579       0.788107       0.348263      -1.149037      -0.024957       0.009311      -0.029247       0.039560      -0.008599      -0.094412       0.015792      -0.146168       0.150646      -0.144075       0.042014       0.102060              7.357288       6.227481       2.155015      -1.123571      10.174544      -1.965052       5.669839          -0.000050
          222              O      -0.340491      12.308747       3.247590      -0.583798      39.728396 0.59447073E+03  0.14696187E+05                                 9.334473                            7.621765       0.117007       2.080346                    0.995024      28.506292      76.696818       0.676114       0.366448      -1.129936       0.023945      -0.028109      -0.015356       0.039991       0.008467      -0.020943      -0.054182      -0.007068      -0.199628      -0.091855       0.024681       0.067174             10.790626      15.291358       1.102560      -4.726384       6.261458      -1.127502      10.819061           0.033705
          223              O       6.179514       8.836558       9.068080      -0.554999      36.273309 0.56531917E+03  0.13710320E+05                                 8.601458                            7.307099       0.562626       2.242716                    0.995518      27.199914      70.941161       0.713058       0.354183      -1.147125       0.018505      -0.017642       0.005157       0.026082      -0.024233       0.002274       0.040683       0.050750      -0.062180      -0.062141       0.013254       0.048888              9.763817      12.375034      -3.074989      -2.302835      10.197971      -0.077802       6.718445           0.005691

******************************************************
Auxiliary information for the entire system
The total spin magnetic moment of the unit cell is   15.000187
The total net atomic charge of the unit cell is   -0.000001
Accuracy of reproducing the electrostatic potential in the unit cell:
  The inner radius (bohr) =    5.0000
  The outer radius (bohr) =   12.0000
  Valid grid points have density less than (e/(bohr^3)) =    0.0001
  The number of valid grid points were=        88086
  The rms potential error without charges in kcal/mol is=      3.73896
  The rms potential error with partial charges in kcal/mol is=      0.61190
  The RRMSE value at monopole order=      0.16365
  The rms potential error with partial charges and cloud penetration in kcal/mol is=      0.60394
  The RRMSE value at monopole order with cloud penetration is=      0.16153
  The rms potential error with partial charges and atomic dipoles in kcal/mol is=      0.53759
  The RRMSE value at dipole order=      0.14378
  The rms potential error with partial charges, atomic dipoles and cloud penetration in kcal/mol is=      0.53076
  The RRMSE value at dipole order with cloud penetration=      0.14195

******************************************************
The electron densities and ab initio electrostatic potential were computed in VASP using the PBE functional and
projector augmented wave method. See the main text of the journal article for a description of computational details.
The atomic charges, dipoles, and quadrupoles were computed with the DDEC6 method as described in
(a) T. A. Manz and N. Gabaldon Limas, RSC Adv. 6 (2016) 47771-47801 DOI: 10.1039/c6ra04656h
(b) N. Gabaldon Limas and T. A. Manz, RSC Adv. 8 (2018) 2678-2707 DOI: 10.1039/c7ra11829e.
For each atom in the material, the electron cloud parameters were fit to the spherically averaged atom-in-material
electron density using radial positions for which this density was between 10^-4 and 10^-2 electrons per cubic bohr.
The polarizabilities, dispersion coefficients, and quantum Drude oscillator (QDO) parameters were fit using the MCLF method.
The magnetic structure of the system was optimized in VASP from the default ferromagnetic initial guess using spin polarization.
The atomic spin moments (ASMs) were computed on this optimized magnetic structure using the DDEC6 partition as inputs
to the method of T. A. Manz and D. S. Sholl, J. Chem. Theory Comput. 7 (2011) 4146-4164 DOI: 10.1021/ct200539n.
The RMSE and RRMSE were computed using a uniform grid with Ewald summation.
