# Supplementary material for: A collection of forcefield precursors for metal–organic frameworks
Source: RSC Adv. 2019 Nov 13;9(63):36492–507. doi: 10.1039/c9ra07327b (PMC9075174; doi:10.1039/c9ra07327b)
Supplement: RA-009-C9RA07327B-s3782 [file RA-009-C9RA07327B-s3782.xyz]

  100
jmolscript: load "" {1 1 1} spacegroup "x,y,z" unitcell [{     10.738000     0.000000     0.000000 }, {     -5.369071     9.326927     0.000000 }, {      0.000000    -5.872923    17.592612 }]
Er     0.811470    -5.243258    15.784091     2.118777
Er     0.811471    -3.566186    10.605002     2.118761
Er     9.926530    -0.629724     1.808696     2.118771
Er     9.926529    -2.306796     6.987785     2.118764
H      1.768521     2.310880     3.851023     0.123123
H      2.912102     4.090055     4.813339     0.120209
H      3.287950     3.271396     0.292037     0.113642
H      4.346701     5.094408     1.206853     0.110600
H      6.811066     5.614079     1.706483     0.120090
H     -2.290455    -0.020127    15.650388     0.118619
H      7.137505     4.079585     4.945283     0.123118
H      8.281118     2.300410     3.982967     0.120212
H     -2.081070     3.119070     8.504269     0.113638
H     -1.022287     1.296057     7.589453     0.110615
H      1.442089     0.776386     7.089823     0.120086
H      3.078553     0.537670    10.738530     0.118618
H      3.600408     1.143124    13.741589     0.123123
H      2.456827    -0.636051    12.779273     0.120208
H      2.080979     0.182608    17.300575     0.113641
H      1.022228    -1.640404    16.385759     0.110600
H     -1.442137    -2.160075    15.886129     0.120092
H      7.659384     3.474131     1.942224     0.118618
H     -1.768576    -0.625581    12.647329     0.123119
H     -2.912189     1.153594    13.609645     0.120214
H      7.449999     0.334934     9.088343     0.113639
H      6.391216     2.157947    10.003159     0.110616
H      3.926840     2.677618    10.502789     0.120084
H      2.290376     2.916334     6.854082     0.118618
C      2.295754     2.868885     3.325004    -0.102900
C      2.963648     3.945199     3.895004    -0.100481
C     -3.748691     1.469414    17.284741     0.670586
C      3.192378     3.449622     1.199816    -0.095424
C      3.704566     4.800116     3.099818    -0.047353
C      3.831279     4.536611     1.743428    -0.110415
C      7.312536     5.235007     1.020371    -0.102250
C      2.424615     2.628247     1.961576    -0.020997
C     -2.447228    -0.496579    16.435018    -0.106086
C      4.367089     6.014503     3.703245     0.682644
C      1.661154     1.487372     1.333520     0.686845
C     -3.179567     0.084879    17.453630    -0.022424
C     -3.073256     3.521581     5.471302    -0.102899
C      8.332657     2.445267     4.901302    -0.100515
C      1.620348    -0.951871     9.104177     0.670587
C     -2.176634     2.940843     7.596490    -0.095438
C     -1.664417     1.590349     5.696488    -0.047358
C     -1.537714     1.853855     7.052878    -0.110432
C      1.943549     1.155458     7.775935    -0.102242
C     -2.944406     3.762218     6.834730    -0.020938
C      2.921777     1.014121     9.953900    -0.106093
C     -1.001871     0.375963     5.093061     0.682658
C     -3.707888     4.903094     7.462786     0.686813
C      2.189452     0.432663     8.935288    -0.022419
C      3.073175     0.585119    14.267608    -0.102903
C      2.405281    -0.491195    13.697608    -0.100484
C      9.117620     1.984590     0.307871     0.670591
C      2.176551     0.004382    16.392796    -0.095427
C      1.664363    -1.346112    14.492794    -0.047356
C      1.537650    -1.082607    15.849184    -0.110414
C     -1.943607    -1.781003    16.572241    -0.102247
C      2.944314     0.825757    15.631036    -0.020993
C      7.816157     3.950583     1.157594    -0.106083
C      1.001840    -2.560499    13.889367     0.682640
C      3.707775     1.966632    16.259092     0.686817
C      8.548496     3.369125     0.138982    -0.022426
C     -2.295815    -0.067577    12.121310    -0.102896
C     -2.963728     1.008737    12.691310    -0.100513
C      3.748581     4.405875     8.488435     0.670579
C      7.545563     0.513161     9.996122    -0.095436
C      7.033346     1.863655    11.896124    -0.047356
C      6.906643     1.600149    10.539734    -0.110433
C      3.425380     2.298546     9.816677    -0.102239
C      8.313335    -0.308214    10.757882    -0.020942
C      2.447152     2.439883     7.638712    -0.106090
C      6.370800     3.078041    12.499551     0.682664
C      9.076817    -1.449090    10.129826     0.686841
C      3.179477     3.021341     8.657324    -0.022418
O      1.842630     1.326494     0.105556    -0.721824
O     -3.401856     2.127953    16.273166    -0.679813
O     -4.546530     7.754360     0.536575    -0.714754
O      4.269369     6.158108     4.938246    -0.685949
O      0.937416     0.797231     2.065373    -0.652028
O      4.949085     6.790107     2.922133    -0.702445
O     -3.526420     5.063972     8.690750    -0.721823
O      1.967188    -1.610411    10.115752    -0.679812
O      0.822520    -1.363894     8.259731    -0.714749
O      9.638417     0.232357     3.858060    -0.685942
O     -4.431632     5.593234     6.730933    -0.651995
O     -0.419868    -0.399641     5.874173    -0.702445
O      3.526299     2.127510    17.487056    -0.721814
O      8.770785     1.326051     1.319446    -0.679815
O     -0.822541    -4.300356    17.056037    -0.714748
O      1.099560    -2.704104    12.654366    -0.685938
O      4.431513     2.656773    15.527239    -0.651997
O      0.419844    -3.336103    14.670479    -0.702444
O      8.895349    -1.609968     8.901862    -0.721832
O      3.401741     5.064415     7.476860    -0.679807
O      4.546409     4.817898     9.332881    -0.714752
O     -4.269488     3.221647    13.734552    -0.685950
O      9.800561    -2.139230    10.861679    -0.652029
O      5.788797     3.853645    11.718439    -0.702453

The following XYZ coordinates are in angstroms. Other properties are in atomic units.
The sperically averaged electron density of each atom fit to a function of the form exp(a - br)
eigen_1, eigen_2 and eigen_3 are the three eigenvalues of traceless quadrupole moment tensor
  atom number  atomic symbol              X              Y              Z     net charge C6 coefficient C8 coefficient C10 coefficient fluctuating dipole atomic polarizability isotropic forcefield polarizability              a              b squared Pearson coefficient          <r^3>          <r^4>         wp_QDO          m_QDO          q_QDO       dipole_x       dipole_y       dipole_z         dipole            Qxy            Qxz            Qyz     Q(x^2-y^2)  Q(3z^2 - R^2)        eigen_1        eigen_2        eigen_3 static polarizability      alpha(xx)      alpha(xy)      alpha(xz)      alpha(yy)      alpha(yz)      alpha(zz) atomic spin moment
            1             Er       0.811470      -5.243258      15.784091       2.118777     106.001848 0.19323429E+04  0.58416230E+05                                14.784385                           11.746341       2.155002       2.479030                    0.999816      66.065776     144.823394       0.756666       0.267764      -1.341936      -0.001934       0.012548      -0.026992       0.029828       0.013157      -0.012312       0.035407       0.194936      -0.296085      -0.118006      -0.030102       0.148108             18.080318      11.847778       0.042538      -0.213445      21.433901       1.532567      20.959275          -0.000009
            2             Er       0.811471      -3.566186      10.605002       2.118761     106.012815 0.19325275E+04  0.58423363E+05                                14.785573                           11.747054       2.154443       2.478852                    0.999815      66.067033     144.829326       0.756627       0.267771      -1.341924      -0.001970      -0.012533       0.026977       0.029811      -0.013172       0.012277       0.035458       0.194942      -0.296343      -0.118104      -0.030049       0.148153             18.081987      11.847977      -0.042723       0.214318      21.436036       1.532180      20.961948          -0.000007
            3             Er       9.926530      -0.629724       1.808696       2.118771     106.010845 0.19324915E+04  0.58421978E+05                                14.785367                           11.746925       2.154587       2.478897                    0.999815      66.066731     144.828110       0.756633       0.267770      -1.341926       0.001976      -0.012539       0.026970       0.029808       0.013193      -0.012284       0.035463       0.194934      -0.296262      -0.118091      -0.030048       0.148139             18.081701      11.847867       0.042803      -0.214238      21.435671       1.532146      20.961564          -0.000008
            4             Er       9.926529      -2.306796       6.987785       2.118764     106.005595 0.19324167E+04  0.58419059E+05                                14.784775                           11.746604       2.154814       2.478969                    0.999816      66.066344     144.825703       0.756654       0.267766      -1.341933       0.001939       0.012545      -0.026994       0.029830      -0.013137       0.012319       0.035422       0.194933      -0.296108      -0.118023      -0.030086       0.148109             18.080843      11.848024      -0.042450       0.213533      21.434566       1.532619      20.959938          -0.000007
            5              H       1.768521       2.310880       3.851023       0.123123       0.976473 0.68096572E+01  0.64072478E+02                                 1.615853                            1.518785      -0.789607       2.512809                    0.999699       3.263275       8.879936       0.512462       1.270277      -0.711801      -0.023532      -0.024617       0.023276       0.041250       0.010752      -0.008199      -0.005157      -0.004942       0.026039      -0.015864      -0.001194       0.017058              1.656823       1.633275       0.397340      -0.264200       1.641354      -0.252314       1.695838           0.000004
            6              H       2.912102       4.090055       4.813339       0.120209       1.076139 0.75400024E+01  0.73125775E+02                                 1.744924                            1.611288      -1.137311       2.344080                    0.996207       3.536639       9.925537       0.489104       1.291238      -0.705490      -0.000805       0.005066       0.038295       0.038637       0.006187      -0.004484      -0.000867       0.000938       0.025660      -0.010801       0.000232       0.010570              1.810318       1.411977       0.120424      -0.012222       1.469536       0.109216       2.549440           0.000003
            7              H       3.287950       3.271396       0.292037       0.113642       1.202294 0.91182533E+01  0.91784638E+02                                 1.816242                            1.727801      -1.081923       2.364822                    0.996991       3.488862       9.645107       0.495610       1.227742      -0.721840       0.008145      -0.007144      -0.035115       0.036748       0.005521      -0.011556       0.000798       0.001233       0.026102      -0.013722      -0.002116       0.015838              1.839982       1.524714       0.101036       0.027928       1.597658       0.151379       2.397573           0.000004
            8              H       4.346701       5.094408       1.206853       0.110600       1.096180 0.79579681E+01  0.78867309E+02                                 1.817368                            1.694434      -1.265858       2.277549                    0.993784       3.788183      11.036959       0.456807       1.352939      -0.691647       0.022783       0.019026      -0.025621       0.039210       0.011198      -0.006756      -0.003299      -0.001297       0.042102      -0.018465       0.000611       0.017854              1.884246       1.925725       0.450809      -0.275705       1.890058      -0.321930       1.836955           0.000002
            9              H       6.811066       5.614079       1.706483       0.120090       1.063384 0.75125658E+01  0.72763946E+02                                 1.729389                            1.607569      -1.075047       2.373408                    0.996884       3.513346       9.840706       0.490226       1.289978      -0.705947      -0.021085       0.016398       0.031426       0.041244      -0.002239      -0.008432      -0.001142      -0.012131       0.033236      -0.014799       0.000918       0.013881              1.790788       1.832924      -0.301507      -0.460413       1.640512       0.227417       1.898929           0.000004
           10              H      -2.290455      -0.020127      15.650388       0.118619       1.008030 0.70982453E+01  0.67633981E+02                                 1.660625                            1.556721      -0.856899       2.477664                    0.999000       3.386009       9.339379       0.502100       1.280270      -0.708837       0.008112       0.019363      -0.033136       0.039227      -0.004136      -0.010132      -0.004750      -0.006962       0.032447      -0.015561      -0.000002       0.015563              1.703741       1.390303      -0.049002      -0.111837       1.633751      -0.421928       2.087169           0.000003
           11              H       7.137505       4.079585       4.945283       0.123118       0.976528 0.68101212E+01  0.64077927E+02                                 1.615911                            1.518833      -0.789546       2.512832                    0.999698       3.263367       8.880258       0.512455       1.270271      -0.711802      -0.023533       0.024620      -0.023274       0.041251      -0.010748       0.008202      -0.005160      -0.004939       0.026040      -0.015860      -0.001200       0.017060              1.656885       1.633343      -0.397367       0.264223       1.641408      -0.252332       1.695902           0.000004
           12              H       8.281118       2.300410       3.982967       0.120212       1.076108 0.75397761E+01  0.73122889E+02                                 1.744876                            1.611253      -1.137446       2.344015                    0.996204       3.536588       9.925284       0.489115       1.291220      -0.705493      -0.000801      -0.005069      -0.038297       0.038639      -0.006187       0.004486      -0.000866       0.000938       0.025646      -0.010800       0.000233       0.010568              1.810262       1.411952      -0.120421       0.012216       1.469502       0.109207       2.549332           0.000002
           13              H      -2.081070       3.119070       8.504269       0.113638       1.202282 0.91181390E+01  0.91783122E+02                                 1.816225                            1.727786      -1.081866       2.364847                    0.996989       3.488843       9.645008       0.495615       1.227736      -0.721842       0.008145       0.007143       0.035115       0.036748      -0.005518       0.011557       0.000798       0.001231       0.026103      -0.013720      -0.002119       0.015839              1.839963       1.524702      -0.101033      -0.027934       1.597639       0.151374       2.397547           0.000004
           14              H      -1.022287       1.296057       7.589453       0.110615       1.096113 0.79574298E+01  0.78861185E+02                                 1.817352                            1.694422      -1.265757       2.277600                    0.993787       3.788115      11.036954       0.456787       1.353012      -0.691633       0.022780      -0.019013       0.025623       0.039204      -0.011202       0.006752      -0.003294      -0.001309       0.042091      -0.018469       0.000621       0.017847              1.884228       1.925711      -0.450797       0.275701       1.890030      -0.321924       1.836943           0.000002
           15              H       1.442089       0.776386       7.089823       0.120086       1.063388 0.75125873E+01  0.72764069E+02                                 1.729375                            1.607557      -1.075055       2.373408                    0.996884       3.513374       9.840718       0.490235       1.289954      -0.705951      -0.021084      -0.016396      -0.031428       0.041244       0.002242       0.008435      -0.001142      -0.012130       0.033236      -0.014801       0.000918       0.013882              1.790774       1.832896       0.301503       0.460406       1.640507       0.227418       1.898919           0.000004
           16              H       3.078553       0.537670      10.738530       0.118618       1.008091 0.70987544E+01  0.67639970E+02                                 1.660676                            1.556764      -0.857035       2.477603                    0.998999       3.386126       9.339746       0.502100       1.280249      -0.708841       0.008112      -0.019360       0.033139       0.039228       0.004132       0.010133      -0.004751      -0.006959       0.032438      -0.015558      -0.000004       0.015563              1.703797       1.390339       0.049002       0.111846       1.633805      -0.421952       2.087248           0.000003
           17              H       3.600408       1.143124      13.741589       0.123123       0.976478 0.68096974E+01  0.64072991E+02                                 1.615862                            1.518792      -0.789618       2.512803                    0.999699       3.263292       8.880010       0.512459       1.270281      -0.711800       0.023532       0.024617      -0.023276       0.041249       0.010751      -0.008199      -0.005158      -0.004942       0.026040      -0.015863      -0.001195       0.017058              1.656832       1.633284       0.397343      -0.264202       1.641362      -0.252315       1.695848           0.000004
           18              H       2.456827      -0.636051      12.779273       0.120208       1.076148 0.75400859E+01  0.73126788E+02                                 1.744934                            1.611297      -1.137325       2.344073                    0.996207       3.536659       9.925607       0.489103       1.291237      -0.705490       0.000805      -0.005065      -0.038295       0.038637       0.006186      -0.004485      -0.000867       0.000938       0.025660      -0.010801       0.000231       0.010570              1.810328       1.411984       0.120425      -0.012222       1.469544       0.109219       2.549455           0.000003
           19              H       2.080979       0.182608      17.300575       0.113641       1.202318 0.91184891E+01  0.91787666E+02                                 1.816271                            1.727827      -1.081952       2.364807                    0.996991       3.488901       9.645270       0.495605       1.227747      -0.721839      -0.008145       0.007144       0.035114       0.036748       0.005521      -0.011556       0.000798       0.001233       0.026102      -0.013721      -0.002117       0.015838              1.840011       1.524735       0.101038       0.027928       1.597680       0.151383       2.397618           0.000004
           20              H       1.022228      -1.640404      16.385759       0.110600       1.096186 0.79580196E+01  0.78867890E+02                                 1.817369                            1.694434      -1.265867       2.277544                    0.993784       3.788190      11.036958       0.456810       1.352931      -0.691648      -0.022783      -0.019026       0.025620       0.039210       0.011198      -0.006756      -0.003298      -0.001296       0.042102      -0.018465       0.000611       0.017854              1.884247       1.925724       0.450808      -0.275707       1.890057      -0.321933       1.836960           0.000001
           21              H      -1.442137      -2.160075      15.886129       0.120092       1.063380 0.75125311E+01  0.72763492E+02                                 1.729382                            1.607563      -1.075051       2.373408                    0.996884       3.513332       9.840644       0.490228       1.289973      -0.705947       0.021085      -0.016399      -0.031426       0.041245      -0.002239      -0.008432      -0.001141      -0.012131       0.033236      -0.014799       0.000918       0.013881              1.790781       1.832915      -0.301503      -0.460411       1.640504       0.227414       1.898923           0.000004
           22              H       7.659384       3.474131       1.942224       0.118618       1.008038 0.70983134E+01  0.67634807E+02                                 1.660634                            1.556729      -0.856915       2.477656                    0.999000       3.386024       9.339439       0.502098       1.280272      -0.708837      -0.008112      -0.019363       0.033136       0.039227      -0.004135      -0.010132      -0.004750      -0.006961       0.032448      -0.015560      -0.000003       0.015563              1.703750       1.390310      -0.049002      -0.111838       1.633760      -0.421932       2.087181           0.000003
           23              H      -1.768576      -0.625581      12.647329       0.123119       0.976522 0.68100676E+01  0.64077267E+02                                 1.615902                            1.518825      -0.789535       2.512839                    0.999698       3.263348       8.880182       0.512458       1.270268      -0.711803       0.023534      -0.024620       0.023274       0.041251      -0.010749       0.008201      -0.005159      -0.004940       0.026039      -0.015861      -0.001199       0.017060              1.656875       1.633334      -0.397363       0.264220       1.641399      -0.252331       1.695891           0.000004
           24              H      -2.912189       1.153594      13.609645       0.120214       1.076092 0.75396322E+01  0.73121136E+02                                 1.744859                            1.611238      -1.137420       2.344029                    0.996204       3.536553       9.925158       0.489117       1.291221      -0.705493       0.000800       0.005070       0.038297       0.038639      -0.006187       0.004486      -0.000866       0.000938       0.025645      -0.010800       0.000233       0.010567              1.810244       1.411940      -0.120419       0.012216       1.469488       0.109203       2.549304           0.000003
           25              H       7.449999       0.334934       9.088343       0.113639       1.202263 0.91179530E+01  0.91780771E+02                                 1.816206                            1.727769      -1.081838       2.364862                    0.996989       3.488811       9.644891       0.495617       1.227737      -0.721842      -0.008145      -0.007142      -0.035115       0.036748      -0.005518       0.011557       0.000799       0.001231       0.026104      -0.013721      -0.002118       0.015839              1.839943       1.524689      -0.101033      -0.027934       1.597624       0.151371       2.397516           0.000004
           26              H       6.391216       2.157947      10.003159       0.110616       1.096106 0.79573786E+01  0.78860597E+02                                 1.817350                            1.694421      -1.265750       2.277604                    0.993787       3.788107      11.036947       0.456786       1.353019      -0.691632      -0.022780       0.019013      -0.025624       0.039205      -0.011203       0.006752      -0.003295      -0.001310       0.042091      -0.018469       0.000621       0.017848              1.884226       1.925710      -0.450797       0.275699       1.890030      -0.321921       1.836937           0.000002
           27              H       3.926840       2.677618      10.502789       0.120084       1.063389 0.75125938E+01  0.72764153E+02                                 1.729377                            1.607558      -1.075049       2.373410                    0.996884       3.513378       9.840733       0.490235       1.289955      -0.705951       0.021084       0.016396       0.031428       0.041244       0.002242       0.008434      -0.001142      -0.012130       0.033236      -0.014800       0.000918       0.013882              1.790776       1.832898       0.301505       0.460406       1.640510       0.227421       1.898920           0.000004
           28              H       2.290376       2.916334       6.854082       0.118618       1.008090 0.70987414E+01  0.67639814E+02                                 1.660675                            1.556762      -0.857027       2.477607                    0.998999       3.386124       9.339738       0.502100       1.280249      -0.708841      -0.008112       0.019360      -0.033139       0.039228       0.004133       0.010133      -0.004751      -0.006960       0.032438      -0.015559      -0.000004       0.015563              1.703797       1.390338       0.049002       0.111846       1.633805      -0.421953       2.087248           0.000003
           29              C       2.295754       2.868885       3.325004      -0.102900      32.407515 0.41497366E+03  0.96352108E+04                                 8.807037                            6.793082       0.136729       2.019619                    0.999671      28.719498      81.831677       0.632588       0.417008      -1.064698       0.011303       0.013180      -0.010024       0.020049       0.008673      -0.014398      -0.021398       0.006893      -0.013532      -0.025190      -0.004482       0.029672              9.980839       8.085288       4.482138       0.795623      10.154752       2.218597      11.702476          -0.000001
           30              C       2.963648       3.945199       3.895004      -0.100481      33.690984 0.42374783E+03  0.99267346E+04                                 9.134702                            6.936788       0.002559       1.977430                    0.999640      29.178188      84.511210       0.613997       0.425834      -1.055276       0.006243      -0.007829      -0.023803       0.025824      -0.011315      -0.000419       0.006169       0.019473       0.056716      -0.025056       0.004894       0.020162             10.437620       8.567188       5.085868       0.372227      11.147016       1.199543      11.598656           0.000004
           31              C      -3.748691       1.469414      17.284741       0.670586      21.992792 0.22706870E+03  0.46117678E+04                                 7.356159                            5.426949      -0.177837       2.015768                    0.999186      21.620005      60.882945       0.620027       0.486391      -1.007352      -0.017865       0.066606      -0.000471       0.068961       0.079528       0.059013       0.048929       0.106075       0.061665      -0.108218      -0.026809       0.135027              8.728211       7.020436      -3.245045      -1.677707      11.476523      -1.154126       7.687673           0.000011
           32              C       3.192378       3.449622       1.199816      -0.095424      31.709214 0.39795855E+03  0.91900789E+04                                 8.782920                            6.713694       0.002682       1.982449                    0.999614      28.803793      83.206337       0.624465       0.424734      -1.054501       0.004387       0.006236       0.023987       0.025170      -0.026199      -0.003745       0.002754       0.022600       0.029409      -0.033435       0.008390       0.025045             10.108194       8.945769       5.467598       0.471958      11.550907       1.213020       9.827907          -0.000000
           33              C       3.704566       4.800116       3.099818      -0.047353      37.094446 0.44211968E+03  0.10354251E+05                                 9.580112                            6.945252       0.101482       2.033587                    0.999398      27.380454      76.523040       0.639234       0.409136      -1.077550      -0.018599      -0.053897      -0.016639       0.059394      -0.001356       0.000731       0.000293       0.027551       0.023349      -0.017738       0.007572       0.010166             11.578130       8.660683       5.574108       0.618194      13.152900       2.609324      12.920807           0.000002
           34              C       3.831279       4.536611       1.743428      -0.110415      34.454051 0.44237582E+03  0.10496352E+05                                 9.323488                            7.110661      -0.082330       1.946860                    0.999536      29.722885      87.213978       0.602281       0.428608      -1.051439      -0.007769      -0.028974       0.009344       0.031419      -0.002113      -0.008983      -0.018384       0.036799       0.013717      -0.031153       0.008546       0.022608             10.768138       8.892959       4.930731       0.705969      11.327566       2.144458      12.083889          -0.000001
           35              C       7.312536       5.235007       1.020371      -0.102250      32.915187 0.42076912E+03  0.98328500E+04                                 8.997482                            6.905145       0.021817       1.986402                    0.999562      28.992989      83.684611       0.616790       0.424945      -1.056551       0.010234      -0.010595      -0.014944       0.020983      -0.001428      -0.010733       0.018151       0.012434       0.032947      -0.022515      -0.002727       0.025243             10.277961       8.228381      -3.954005      -1.806171      13.187680      -1.918271       9.417822           0.000001
           36              C       2.424615       2.628247       1.961576      -0.020997      35.581294 0.40976157E+03  0.93930138E+04                                 9.293331                            6.651927       0.166136       2.066265                    0.999333      26.410551      72.449765       0.659838       0.404944      -1.082951       0.029852       0.036457       0.020601       0.051426      -0.013422      -0.004255      -0.001047       0.002476       0.006713      -0.015360       0.002419       0.012942             11.449677       9.759493       6.486889       1.189863      12.942397       2.614903      11.647141           0.000005
           37              C      -2.447228      -0.496579      16.435018      -0.106086      33.441387 0.42102770E+03  0.98234728E+04                                 9.029208                            6.862118       0.129410       2.016163                    0.999718      28.960679      83.057313       0.625914       0.419408      -1.061848      -0.000341      -0.014952       0.019189       0.024329       0.008076      -0.004495      -0.016860       0.002949       0.044437      -0.019729      -0.005772       0.025501             10.365576       8.625181      -4.754871      -2.098460      13.045992      -0.644755       9.425555          -0.000001
           38              C       4.367089       6.014503       3.703245       0.682644      24.214096 0.22969094E+03  0.46801808E+04                                 7.801302                            5.465998      -0.242724       1.991939                    0.999074      21.704492      61.294688       0.616256       0.487783      -1.006257       0.069959       0.049996       0.043749       0.096477      -0.066139      -0.000571      -0.014999       0.129651      -0.153655      -0.075260      -0.043125       0.118385              9.469677       6.044630       3.137748      -0.001549       9.957837       0.795525      12.406565           0.000015
           39              C       1.661154       1.487372       1.333520       0.686845      21.639503 0.22681932E+03  0.46004211E+04                                 7.284968                            5.428996      -0.235066       2.000002                    0.998903      21.383138      59.961006       0.619724       0.487293      -1.007983      -0.024915      -0.066424      -0.032224       0.077918      -0.109267       0.000937      -0.035034       0.026693      -0.123945      -0.100905      -0.033151       0.134056              8.663012       7.506506       4.207991       0.400089       9.515502       1.481773       8.967028           0.000012
           40              C      -3.179567       0.084879      17.453630      -0.022424      36.087127 0.41980833E+03  0.96834700E+04                                 9.382574                            6.740316       0.146884       2.057784                    0.999334      26.604997      73.252927       0.654313       0.405827      -1.082171       0.020610      -0.041071       0.006666       0.046433       0.005632      -0.007188       0.000044       0.009078       0.006339      -0.009407      -0.001698       0.011105             11.454957       8.834547      -5.428376      -2.001315      15.871798      -1.443733       9.658525           0.000003
           41              C      -3.073256       3.521581       5.471302      -0.102899      32.406488 0.41495964E+03  0.96347833E+04                                 8.806756                            6.792888       0.136771       2.019631                    0.999671      28.719083      81.829495       0.632610       0.416998      -1.064707       0.011313      -0.013206       0.009982       0.020050      -0.008688       0.014379      -0.021378       0.006890      -0.013496      -0.025158      -0.004499       0.029656              9.980490       8.085146      -4.482004      -0.795550      10.154286       2.218373      11.702037          -0.000000
           42              C       8.332657       2.445267       4.901302      -0.100515      33.692617 0.42377645E+03  0.99275822E+04                                 9.135050                            6.937075       0.002566       1.977425                    0.999640      29.179023      84.514641       0.613977       0.425841      -1.055271       0.006234       0.007820       0.023812       0.025827       0.011330       0.000418       0.006171       0.019466       0.056743      -0.025069       0.004898       0.020171             10.437998       8.567673      -5.086144      -0.372277      11.147357       1.199547      11.598964           0.000005
           43              C       1.620348      -0.951871       9.104177       0.670587      21.993057 0.22706915E+03  0.46117816E+04                                 7.356210                            5.426950      -0.177774       2.015788                    0.999185      21.620146      60.883473       0.620027       0.486390      -1.007351      -0.017867      -0.066594       0.000468       0.068951      -0.079516      -0.059020       0.048922       0.106079       0.061682      -0.108211      -0.026811       0.135022              8.728301       7.020434       3.245050       1.677756      11.476705      -1.154107       7.687763           0.000011
           44              C      -2.176634       2.940843       7.596490      -0.095438      31.709460 0.39796580E+03  0.91902778E+04                                 8.782925                            6.713727       0.002738       1.982465                    0.999614      28.803964      83.206666       0.624468       0.424730      -1.054505       0.004394      -0.006247      -0.023963       0.025150       0.026192       0.003759       0.002769       0.022582       0.029411      -0.033425       0.008379       0.025046             10.108165       8.945863      -5.467580      -0.471985      11.550718       1.212980       9.827913          -0.000000
           45              C      -1.664417       1.590349       5.696488      -0.047358      37.094195 0.44211884E+03  0.10354225E+05                                 9.580056                            6.945236       0.101471       2.033585                    0.999398      27.380436      76.522909       0.639236       0.409135      -1.077551      -0.018604       0.053896       0.016652       0.059398       0.001365      -0.000704       0.000283       0.027549       0.023348      -0.017737       0.007586       0.010151             11.578029       8.660752      -5.574070      -0.618268      13.152557       2.609306      12.920776           0.000001
           46              C      -1.537714       1.853855       7.052878      -0.110432      34.454772 0.44239054E+03  0.10496789E+05                                 9.323617                            7.110777      -0.082439       1.946822                    0.999536      29.723220      87.215317       0.602277       0.428607      -1.051439      -0.007776       0.028981      -0.009374       0.031437       0.002118       0.008969      -0.018389       0.036741       0.013656      -0.031133       0.008555       0.022578             10.768269       8.893171      -4.930792      -0.706037      11.327527       2.144451      12.084108          -0.000000
           47              C       1.943549       1.155458       7.775935      -0.102242      32.915319 0.42076774E+03  0.98328214E+04                                 8.997557                            6.905175       0.021818       1.986404                    0.999562      28.992978      83.684926       0.616783       0.424950      -1.056546       0.010225       0.010590       0.014947       0.020979       0.001439       0.010726       0.018167       0.012458       0.032960      -0.022533      -0.002722       0.025256             10.278083       8.228329       3.954002       1.806184      13.187985      -1.918324       9.417934           0.000001
           48              C      -2.944406       3.762218       6.834730      -0.020938      35.580152 0.40975036E+03  0.93927134E+04                                 9.293272                            6.651937       0.165840       2.066181                    0.999334      26.409937      72.448435       0.659821       0.404956      -1.082940       0.029835      -0.036456      -0.020608       0.051419       0.013410       0.004241      -0.001046       0.002503       0.006751      -0.015351       0.002428       0.012922             11.449538       9.759531      -6.486807      -1.189863      12.942051       2.614790      11.647032           0.000004
           49              C       2.921777       1.014121       9.953900      -0.106093      33.441080 0.42101923E+03  0.98232320E+04                                 9.029157                            6.862049       0.129494       2.016189                    0.999718      28.960569      83.056986       0.625917       0.419408      -1.061847      -0.000316       0.014946      -0.019173       0.024313      -0.008077       0.004461      -0.016849       0.002934       0.044360      -0.019720      -0.005745       0.025465             10.365538       8.624990       4.754788       2.098449      13.046071      -0.644763       9.425552          -0.000001
           50              C      -1.001871       0.375963       5.093061       0.682658      24.214418 0.22969471E+03  0.46802743E+04                                 7.801366                            5.466042      -0.242733       1.991932                    0.999075      21.704559      61.294876       0.616254       0.487782      -1.006258       0.069954      -0.049967      -0.043754       0.096461       0.066144       0.000571      -0.015005       0.129596      -0.153704      -0.075251      -0.043126       0.118378              9.469755       6.044746      -3.137771       0.001479       9.957697       0.795697      12.406822           0.000015
           51              C      -3.707888       4.903094       7.462786       0.686813      21.640136 0.22683044E+03  0.46006949E+04                                 7.285053                            5.429090      -0.234912       2.000037                    0.998902      21.383593      59.962252       0.619726       0.487286      -1.007988      -0.024916       0.066433       0.032239       0.077933       0.109270      -0.000938      -0.035060       0.026713      -0.123938      -0.100924      -0.033140       0.134063              8.663079       7.506687      -4.208049      -0.400110       9.515474       1.481752       8.967075           0.000013
           52              C       2.189452       0.432663       8.935288      -0.022419      36.087790 0.41981264E+03  0.96835965E+04                                 9.382667                            6.740332       0.146947       2.057798                    0.999335      26.605259      73.253802       0.654315       0.405825      -1.082172       0.020602       0.041080      -0.006668       0.046437      -0.005614       0.007168       0.000056       0.009056       0.006322      -0.009386      -0.001684       0.011070             11.455131       8.834530       5.428428       2.001353      15.872214      -1.443730       9.658649           0.000003
           53              C       3.073175       0.585119      14.267608      -0.102903      32.407748 0.41497671E+03  0.96353021E+04                                 8.807083                            6.793108       0.136717       2.019614                    0.999671      28.719621      81.832192       0.632586       0.417008      -1.064698      -0.011304      -0.013182       0.010022       0.020049       0.008671      -0.014399      -0.021399       0.006893      -0.013525      -0.025191      -0.004481       0.029672              9.980899       8.085328       4.482159       0.795638      10.154792       2.218629      11.702579          -0.000001
           54              C       2.405281      -0.491195      13.697608      -0.100484      33.691113 0.42374964E+03  0.99267893E+04                                 9.134724                            6.936801       0.002565       1.977430                    0.999640      29.178288      84.511596       0.613997       0.425834      -1.055276      -0.006241       0.007830       0.023804       0.025825      -0.011316      -0.000421       0.006167       0.019474       0.056721      -0.025057       0.004894       0.020163             10.437643       8.567204       5.085872       0.372256      11.147022       1.199598      11.598705           0.000004
           55              C       9.117620       1.984590       0.307871       0.670591      21.993120 0.22707120E+03  0.46118415E+04                                 7.356302                            5.427030      -0.177797       2.015782                    0.999186      21.620142      60.883925       0.620012       0.486400      -1.007345       0.017867      -0.066610       0.000465       0.068966       0.079526       0.059013       0.048930       0.106071       0.061659      -0.108215      -0.026811       0.135026              8.728393       7.020606      -3.245134      -1.677770      11.476735      -1.154131       7.687838           0.000011
           56              C       2.176551       0.004382      16.392796      -0.095427      31.709335 0.39796066E+03  0.91901450E+04                                 8.782951                            6.713717       0.002668       1.982443                    0.999614      28.803921      83.206935       0.624463       0.424734      -1.054501      -0.004386      -0.006234      -0.023987       0.025169      -0.026200      -0.003744       0.002755       0.022600       0.029406      -0.033435       0.008390       0.025045             10.108220       8.945778       5.467590       0.471958      11.550901       1.213033       9.827981          -0.000000
           57              C       1.664363      -1.346112      14.492794      -0.047356      37.094686 0.44212177E+03  0.10354316E+05                                 9.580165                            6.945277       0.101487       2.033588                    0.999398      27.380530      76.523400       0.639231       0.409137      -1.077549       0.018600       0.053896       0.016644       0.059395      -0.001357       0.000731       0.000291       0.027549       0.023342      -0.017736       0.007570       0.010166             11.578210       8.660724       5.574111       0.618253      13.152899       2.609441      12.921006           0.000001
           58              C       1.537650      -1.082607      15.849184      -0.110414      34.454076 0.44237547E+03  0.10496344E+05                                 9.323496                            7.110661      -0.082332       1.946859                    0.999536      29.722897      87.214048       0.602281       0.428608      -1.051439       0.007769       0.028973      -0.009347       0.031419      -0.002114      -0.008984      -0.018383       0.036798       0.013712      -0.031152       0.008544       0.022608             10.768152       8.892951       4.930710       0.705976      11.327525       2.144472      12.083981          -0.000001
           59              C      -1.943607      -1.781003      16.572241      -0.102247      32.915106 0.42076759E+03  0.98328039E+04                                 8.997467                            6.905132       0.021820       1.986404                    0.999562      28.992925      83.684347       0.616791       0.424945      -1.056551      -0.010235       0.010595       0.014943       0.020983      -0.001427      -0.010733       0.018152       0.012434       0.032946      -0.022516      -0.002727       0.025243             10.277949       8.228362      -3.953987      -1.806166      13.187656      -1.918291       9.417829           0.000002
           60              C       2.944314       0.825757      15.631036      -0.020993      35.581423 0.40976356E+03  0.93930767E+04                                 9.293368                            6.651953       0.166103       2.066253                    0.999333      26.410635      72.450210       0.659835       0.404945      -1.082949      -0.029853      -0.036456      -0.020598       0.051425      -0.013427      -0.004253      -0.001047       0.002476       0.006711      -0.015364       0.002418       0.012946             11.449714       9.759522       6.486897       1.189871      12.942409       2.614925      11.647213           0.000005
           61              C       7.816157       3.950583       1.157594      -0.106083      33.441403 0.42102778E+03  0.98234774E+04                                 9.029217                            6.862121       0.129401       2.016159                    0.999718      28.960694      83.057425       0.625913       0.419409      -1.061847       0.000341       0.014951      -0.019189       0.024329       0.008076      -0.004495      -0.016859       0.002951       0.044439      -0.019730      -0.005771       0.025501             10.365585       8.625191      -4.754882      -2.098457      13.046013      -0.644756       9.425553          -0.000001
           62              C       1.001840      -2.560499      13.889367       0.682640      24.214310 0.22969266E+03  0.46802214E+04                                 7.801321                            5.466001      -0.242730       1.991934                    0.999074      21.704571      61.294806       0.616259       0.487780      -1.006259      -0.069952      -0.049993      -0.043757       0.096474      -0.066141      -0.000569      -0.014997       0.129655      -0.153646      -0.075261      -0.043126       0.118387              9.469712       6.044638       3.137708      -0.001507       9.957721       0.795734      12.406777           0.000015
           63              C       3.707775       1.966632      16.259092       0.686817      21.640037 0.22682711E+03  0.46006175E+04                                 7.285065                            5.429073      -0.234939       2.000033                    0.998902      21.383551      59.962364       0.619723       0.487290      -1.007985       0.024912       0.066421       0.032218       0.077912      -0.109266       0.000937      -0.035035       0.026691      -0.123959      -0.100903      -0.033154       0.134057              8.663124       7.506635       4.208072       0.400110       9.515640       1.481815       8.967098           0.000012
           64              C       8.548496       3.369125       0.138982      -0.022426      36.087257 0.41980935E+03  0.96834993E+04                                 9.382592                            6.740318       0.146876       2.057781                    0.999334      26.605044      73.253070       0.654314       0.405826      -1.082172      -0.020611       0.041071      -0.006666       0.046434       0.005633      -0.007187       0.000045       0.009079       0.006341      -0.009409      -0.001696       0.011104             11.454994       8.834578      -5.428405      -2.001313      15.871856      -1.443754       9.658549           0.000002
           65              C      -2.295815      -0.067577      12.121310      -0.102896      32.406331 0.41495780E+03  0.96347284E+04                                 8.806726                            6.792873       0.136777       2.019634                    0.999671      28.719002      81.829168       0.632610       0.416998      -1.064707      -0.011311       0.013205      -0.009983       0.020049      -0.008691       0.014379      -0.021377       0.006887      -0.013499      -0.025155      -0.004502       0.029657              9.980449       8.085121      -4.481991      -0.795537      10.154263       2.218346      11.701962           0.000001
           66              C      -2.963728       1.008737      12.691310      -0.100513      33.692494 0.42377481E+03  0.99275323E+04                                 9.135032                            6.937065       0.002564       1.977426                    0.999640      29.178919      84.514244       0.613977       0.425841      -1.055271      -0.006235      -0.007818      -0.023811       0.025825       0.011329       0.000417       0.006173       0.019468       0.056738      -0.025069       0.004899       0.020170             10.437977       8.567661      -5.086143      -0.372249      11.147355       1.199492      11.598915           0.000003
           67              C       3.748581       4.405875       8.488435       0.670579      21.992810 0.22706756E+03  0.46117334E+04                                 7.356099                            5.426889      -0.177808       2.015775                    0.999185      21.620074      60.882829       0.620039       0.486383      -1.007357       0.017865       0.066589      -0.000474       0.068946      -0.079518      -0.059021       0.048922       0.106084       0.061688      -0.108215      -0.026811       0.135026              8.728159       7.020296       3.244982       1.677699      11.476553      -1.154108       7.687630           0.000011
           68              C       7.545563       0.513161       9.996122      -0.095436      31.709380 0.39796423E+03  0.91902298E+04                                 8.782908                            6.713712       0.002747       1.982469                    0.999614      28.803868      83.206254       0.624469       0.424730      -1.054505      -0.004395       0.006249       0.023963       0.025151       0.026191       0.003760       0.002769       0.022582       0.029414      -0.033425       0.008379       0.025046             10.108155       8.945866      -5.467596      -0.471984      11.550740       1.212968       9.827858          -0.000000
           69              C       7.033346       1.863655      11.896124      -0.047356      37.093927 0.44211643E+03  0.10354149E+05                                 9.579996                            6.945207       0.101466       2.033584                    0.999398      27.380350      76.522488       0.639239       0.409133      -1.077552       0.018603      -0.053897      -0.016648       0.059397       0.001364      -0.000704       0.000284       0.027552       0.023354      -0.017740       0.007588       0.010152             11.577939       8.660706      -5.574064      -0.618210      13.152549       2.609188      12.920562           0.000001
           70              C       6.906643       1.600149      10.539734      -0.110433      34.454759 0.44239104E+03  0.10496803E+05                                 9.323613                            7.110780      -0.082439       1.946823                    0.999536      29.723215      87.215284       0.602277       0.428607      -1.051440       0.007776      -0.028983       0.009372       0.031438       0.002116       0.008967      -0.018390       0.036743       0.013660      -0.031134       0.008556       0.022578             10.768260       8.893184      -4.930818      -0.706033      11.327577       2.144441      12.084019          -0.000001
           71              C       3.425380       2.298546       9.816677      -0.102239      32.915200 0.42076630E+03  0.98327771E+04                                 8.997524                            6.905155       0.021824       1.986405                    0.999562      28.992940      83.684711       0.616785       0.424949      -1.056547      -0.010225      -0.010589      -0.014947       0.020978       0.001441       0.010726       0.018166       0.012457       0.032962      -0.022532      -0.002724       0.025256             10.278036       8.228300       3.953990       1.806180      13.187926      -1.918293       9.417881          -0.000000
           72              C       8.313335      -0.308214      10.757882      -0.020942      35.580124 0.40974957E+03  0.93926869E+04                                 9.293258                            6.651924       0.165865       2.066190                    0.999334      26.409897      72.448196       0.659823       0.404956      -1.082941      -0.029833       0.036457       0.020611       0.051419       0.013404       0.004244      -0.001046       0.002501       0.006753      -0.015347       0.002429       0.012918             11.449531       9.759528      -6.486819      -1.189857      12.942075       2.614774      11.646989           0.000003
           73              C       2.447152       2.439883       7.638712      -0.106090      33.440951 0.42101720E+03  0.98231709E+04                                 9.029126                            6.862027       0.129507       2.016194                    0.999718      28.960498      83.056667       0.625919       0.419408      -1.061848       0.000317      -0.014947       0.019173       0.024313      -0.008076       0.004462      -0.016850       0.002933       0.044359      -0.019720      -0.005746       0.025465             10.365505       8.624957       4.754766       2.098443      13.046026      -0.644764       9.425530          -0.000002
           74              C       6.370800       3.078041      12.499551       0.682664      24.214152 0.22969247E+03  0.46802204E+04                                 7.801336                            5.466033      -0.242737       1.991934                    0.999075      21.704452      61.294651       0.616251       0.487786      -1.006255      -0.069961       0.049971       0.043745       0.096464       0.066141       0.000573      -0.015006       0.129592      -0.153713      -0.075250      -0.043125       0.118376              9.469707       6.044731      -3.137805       0.001520       9.957797       0.795488      12.406592           0.000015
           75              C       9.076817      -1.449090      10.129826       0.686841      21.639655 0.22682320E+03  0.46005133E+04                                 7.284975                            5.429024      -0.235054       1.999999                    0.998902      21.383206      59.961025       0.619726       0.487290      -1.007986       0.024919      -0.066436      -0.032244       0.077939       0.109272      -0.000938      -0.035059       0.026715      -0.123924      -0.100927      -0.033137       0.134063              8.662991       7.506577      -4.207981      -0.400094       9.515363       1.481718       8.967033           0.000013
           76              C       3.179477       3.021341       8.657324      -0.022418      36.087741 0.41981259E+03  0.96835949E+04                                 9.382661                            6.740337       0.146949       2.057799                    0.999335      26.605245      73.253762       0.654314       0.405825      -1.082172      -0.020599      -0.041079       0.006668       0.046436      -0.005612       0.007169       0.000055       0.009055       0.006321      -0.009384      -0.001686       0.011070             11.455113       8.834514       5.428415       2.001356      15.872190      -1.443711       9.658634           0.000004
           77              O       1.842630       1.326494       0.105556      -0.721824      40.485137 0.64420554E+03  0.16231953E+05                                 9.354873                            7.872772       0.198953       2.062340                    0.998246      30.538652      82.670062       0.673748       0.360796      -1.135514       0.051575       0.008014       0.100736       0.113455      -0.097246       0.002236      -0.016648       0.018713      -0.015451      -0.096415      -0.005408       0.101822             10.498649       7.197851       1.467691       1.663780       8.983235       3.354394      15.314861          -0.000003
           78              O      -3.401856       2.127953      16.273166      -0.679813      37.089759 0.56805948E+03  0.13861162E+05                                 8.811361                            7.362323       0.371458       2.137606                    0.998055      29.340771      77.996612       0.701509       0.357822      -1.138608       0.037197      -0.074997       0.021729       0.086488       0.065976       0.029497      -0.006987       0.042977       0.142381      -0.096849       0.028724       0.068124              9.821300       6.622898      -0.775092      -0.786334      11.174816      -3.981753      11.666185          -0.000002
           79              O      -4.546530       7.754360       0.536575      -0.714754      48.711012 0.74245343E+03  0.19410071E+05                                10.693691                            8.565822       0.013457       2.000628                    0.997333      31.142448      86.261719       0.632191       0.370595      -1.126374       0.089849      -0.062420      -0.025302       0.112291       0.068089       0.046521       0.053205       0.122440       0.057600      -0.109380      -0.013737       0.123117             12.373331      12.439781      -4.260734      -4.921594      12.607884       3.179031      12.072327          -0.000004
           80              O       4.269369       6.158108       4.938246      -0.685949      50.273658 0.63353183E+03  0.15898876E+05                                10.884420                            7.850900       0.114352       2.053529                    0.996737      29.778420      80.489705       0.668970       0.364839      -1.132184       0.021790      -0.058785      -0.082916       0.103949      -0.052572      -0.010812      -0.028633       0.087852      -0.011695      -0.078970       0.008432       0.070538             13.500921       6.777696       0.848964       1.508471       9.082132       3.158145      24.642935          -0.000002
           81              O       0.937416       0.797231       2.065373      -0.652028      38.501027 0.57195551E+03  0.13983001E+05                                 9.080016                            7.435196       0.237224       2.106032                    0.997421      28.848940      76.814798       0.691216       0.362455      -1.134716       0.075305       0.040115       0.017178       0.087035      -0.066511      -0.031402      -0.045778       0.019934      -0.080507      -0.097222       0.016117       0.081105             10.390638      10.588653       5.281456      -2.396217      11.794598      -1.969245       8.788664          -0.000004
           82              O       4.949085       6.790107       2.922133      -0.702445      46.465077 0.64171169E+03  0.16142223E+05                                10.262266                            7.870205       0.219237       2.082264                    0.997245      29.962900      80.860228       0.672697       0.361962      -1.135387       0.077627      -0.100290       0.065926       0.142934      -0.033257      -0.023904      -0.036117       0.091188      -0.063859      -0.077380       0.008527       0.068853             12.150012       8.285178       3.413214      -3.352912      14.834611      -5.126812      13.330246          -0.000004
           83              O      -3.526420       5.063972       8.690750      -0.721823      40.483119 0.64417921E+03  0.16231082E+05                                 9.354435                            7.872510       0.199254       2.062423                    0.998250      30.538548      82.668560       0.673774       0.360787      -1.135524       0.051578      -0.007976      -0.100706       0.113426       0.097249      -0.002235      -0.016647       0.018677      -0.015477      -0.096411      -0.005416       0.101828             10.498046       7.197497      -1.467459      -1.663504       8.982628       3.353913      15.314014          -0.000004
           84              O       1.967188      -1.610411      10.115752      -0.679812      37.090216 0.56806484E+03  0.13861321E+05                                 8.811425                            7.362350       0.371482       2.137614                    0.998062      29.340874      77.996880       0.701509       0.357821      -1.138609       0.037210       0.074988      -0.021745       0.086491      -0.065989      -0.029514      -0.006978       0.042973       0.142446      -0.096872       0.028717       0.068154              9.821396       6.622863       0.774954       0.786322      11.174891      -3.981954      11.666434          -0.000003
           85              O       0.822520      -1.363894       8.259731      -0.714749      48.710864 0.74243422E+03  0.19409479E+05                                10.693760                            8.565781       0.013831       2.000767                    0.997338      31.142011      86.260830       0.632183       0.370602      -1.126367       0.089842       0.062410       0.025309       0.112281      -0.068093      -0.046536       0.053190       0.122456       0.057617      -0.109381      -0.013747       0.123129             12.373486      12.439975       4.261088       4.921667      12.608254       3.179266      12.072228          -0.000004
           86              O       9.638417       0.232357       3.858060      -0.685942      50.272435 0.63349942E+03  0.15897854E+05                                10.884235                            7.850686       0.114107       2.053474                    0.996736      29.777742      80.487254       0.668981       0.364838      -1.132185       0.021780       0.058788       0.082905       0.103941       0.052562       0.010804      -0.028617       0.087827      -0.011589      -0.078954       0.008450       0.070504             13.500759       6.777596      -0.849031      -1.508629       9.082022       3.158582      24.642660          -0.000002
           87              O      -4.431632       5.593234       6.730933      -0.651995      38.499678 0.57193699E+03  0.13982455E+05                                 9.079900                            7.435154       0.237116       2.106017                    0.997421      28.848249      76.813072       0.691206       0.362462      -1.134708       0.075285      -0.040094      -0.017175       0.087008       0.066453       0.031406      -0.045780       0.019946      -0.080562      -0.097193       0.016136       0.081057             10.390452      10.588608      -5.281299       2.396036      11.794187      -1.969023       8.788559          -0.000004
           88              O      -0.419868      -0.399641       5.874173      -0.702445      46.464639 0.64171791E+03  0.16142391E+05                                10.262131                            7.870195       0.219058       2.082192                    0.997248      29.963095      80.860330       0.672705       0.361958      -1.135393       0.077621       0.100265      -0.065918       0.142911       0.033268       0.023914      -0.036143       0.091220      -0.063816      -0.077418       0.008552       0.068866             12.149750       8.285197      -3.413131       3.352983      14.833684      -5.126489      13.330370          -0.000005
           89              O       3.526299       2.127510      17.487056      -0.721814      40.484393 0.64420055E+03  0.16231778E+05                                 9.354704                            7.872700       0.199086       2.062373                    0.998250      30.538698      82.669747       0.673757       0.360793      -1.135518      -0.051580      -0.008001      -0.100731       0.113452      -0.097268       0.002231      -0.016639       0.018666      -0.015417      -0.096438      -0.005396       0.101834             10.498396       7.197663       1.467518       1.663554       8.982991       3.354143      15.314532          -0.000003
           90              O       8.770785       1.326051       1.319446      -0.679815      37.089899 0.56806197E+03  0.13861231E+05                                 8.811354                            7.362315       0.371423       2.137591                    0.998061      29.340902      77.996856       0.701513       0.357820      -1.138610      -0.037202       0.074985      -0.021737       0.086482       0.065996       0.029503      -0.006982       0.042961       0.142387      -0.096866       0.028729       0.068137              9.821285       6.622842      -0.774964      -0.786308      11.174689      -3.981875      11.666323          -0.000002
           91              O      -0.822541      -4.300356      17.056037      -0.714748      48.710126 0.74242747E+03  0.19409230E+05                                10.693587                            8.565687       0.013779       2.000746                    0.997337      31.141910      86.259973       0.632194       0.370597      -1.126373      -0.089850       0.062417       0.025307       0.112292       0.068078       0.046518       0.053197       0.122455       0.057587      -0.109375      -0.013734       0.123109             12.373237      12.439862      -4.260937      -4.921548      12.607901       3.179101      12.071947          -0.000003
           92              O       1.099560      -2.704104      12.654366      -0.685938      50.273839 0.63351566E+03  0.15898382E+05                                10.884493                            7.850832       0.113935       2.053415                    0.996733      29.777929      80.488376       0.668968       0.364842      -1.132181      -0.021786       0.058790       0.082910       0.103947      -0.052563      -0.010801      -0.028608       0.087824      -0.011585      -0.078948       0.008445       0.070503             13.501137       6.777706       0.849037       1.508607       9.082299       3.158793      24.643407          -0.000002
           93              O       4.431513       2.656773      15.527239      -0.651997      38.499934 0.57193716E+03  0.13982460E+05                                 9.079932                            7.435147       0.237102       2.106010                    0.997420      28.848287      76.813158       0.691208       0.362462      -1.134709      -0.075292      -0.040100      -0.017178       0.087017      -0.066464      -0.031404      -0.045781       0.019944      -0.080548      -0.097198       0.016132       0.081066             10.390525      10.588617       5.281399      -2.396011      11.794414      -1.969025       8.788546          -0.000004
           94              O       0.419844      -3.336103      14.670479      -0.702444      46.464847 0.64172049E+03  0.16142473E+05                                10.262155                            7.870204       0.219082       2.082197                    0.997248      29.963246      80.860798       0.672705       0.361957      -1.135393      -0.077621       0.100284      -0.065914       0.142922      -0.033267      -0.023914      -0.036129       0.091227      -0.063853      -0.077407       0.008532       0.068875             12.149790       8.285169       3.413126      -3.352959      14.833784      -5.126539      13.330416          -0.000004
           95              O       8.895349      -1.609968       8.901862      -0.721832      40.483614 0.64417899E+03  0.16231086E+05                                 9.354542                            7.872530       0.199102       2.062381                    0.998246      30.538464      82.668541       0.673770       0.360789      -1.135522      -0.051574       0.007989       0.100709       0.113429       0.097228      -0.002238      -0.016658       0.018720      -0.015508      -0.096390      -0.005426       0.101816             10.498229       7.197633      -1.467616      -1.663716       8.982807       3.354144      15.314248          -0.000003
           96              O       3.401741       5.064415       7.476860      -0.679807      37.090186 0.56806422E+03  0.13861312E+05                                 8.811461                            7.362378       0.371486       2.137620                    0.998056      29.340744      77.996744       0.701502       0.357824      -1.138605      -0.037205      -0.074997       0.021737       0.086494      -0.065972      -0.029508      -0.006986       0.042978       0.142441      -0.096857       0.028717       0.068140              9.821445       6.622938       0.775091       0.786347      11.175065      -3.981851      11.666332          -0.000002
           97              O       4.546409       4.817898       9.332881      -0.714752      48.711757 0.74246053E+03  0.19410330E+05                                10.693855                            8.565909       0.013533       2.000653                    0.997334      31.142576      86.262614       0.632181       0.370599      -1.126369      -0.089834      -0.062412      -0.025304       0.112275      -0.068100      -0.046539       0.053198       0.122457       0.057614      -0.109388      -0.013750       0.123139             12.373567      12.439883       4.260874       4.921709      12.608216       3.179188      12.072603          -0.000004
           98              O      -4.269488       3.221647      13.734552      -0.685950      50.272017 0.63351235E+03  0.15898246E+05                                10.884132                            7.850736       0.114535       2.053593                    0.996740      29.778157      80.488319       0.668983       0.364835      -1.132188      -0.021786      -0.058782      -0.082910       0.103942       0.052569       0.010814      -0.028640       0.087856      -0.011689      -0.078975       0.008439       0.070535             13.500502       6.777570      -0.848953      -1.508484       9.081829       3.157920      24.642108          -0.000001
           99              O       9.800561      -2.139230      10.861679      -0.652029      38.500814 0.57195610E+03  0.13983020E+05                                 9.079991                            7.435209       0.237250       2.106042                    0.997422      28.848922      76.814777       0.691215       0.362456      -1.134715      -0.075298       0.040108       0.017179       0.087026       0.066502       0.031408      -0.045783       0.019933      -0.080532      -0.097224       0.016124       0.081100             10.390573      10.588652      -5.281361       2.396242      11.794383      -1.969243       8.788684          -0.000004
          100              O       5.788797       3.853645      11.718439      -0.702453      46.465195 0.64171495E+03  0.16142322E+05                                10.262275                            7.870219       0.219282       2.082276                    0.997246      29.962913      80.860235       0.672697       0.361962      -1.135388      -0.077627      -0.100276       0.065930       0.142926       0.033265       0.023901      -0.036125       0.091195      -0.063811      -0.077390       0.008539       0.068851             12.150011       8.285232      -3.413234       3.352946      14.834556      -5.126775      13.330244          -0.000005

******************************************************
Auxiliary information for the entire system
The total spin magnetic moment of the unit cell is   0.000166
The total net atomic charge of the unit cell is   0.000002
Accuracy of reproducing the electrostatic potential in the unit cell:
  The inner radius (bohr) =    5.0000
  The outer radius (bohr) =   12.0000
  Valid grid points have density less than (e/(bohr^3)) =    0.0001
  The number of valid grid points were=       104836
  The rms potential error without charges in kcal/mol is=      4.85019
  The rms potential error with partial charges in kcal/mol is=      1.98414
  The RRMSE value at monopole order=      0.40909
  The rms potential error with partial charges and cloud penetration in kcal/mol is=      1.98154
  The RRMSE value at monopole order with cloud penetration is=      0.40855
  The rms potential error with partial charges and atomic dipoles in kcal/mol is=      0.71132
  The RRMSE value at dipole order=      0.14666
  The rms potential error with partial charges, atomic dipoles and cloud penetration in kcal/mol is=      0.70837
  The RRMSE value at dipole order with cloud penetration=      0.14605

******************************************************
The electron densities and ab initio electrostatic potential were computed in VASP using the PBE functional and
projector augmented wave method. See the main text of the journal article for a description of computational details.
The atomic charges, dipoles, and quadrupoles were computed with the DDEC6 method as described in
(a) T. A. Manz and N. Gabaldon Limas, RSC Adv. 6 (2016) 47771-47801 DOI: 10.1039/c6ra04656h
(b) N. Gabaldon Limas and T. A. Manz, RSC Adv. 8 (2018) 2678-2707 DOI: 10.1039/c7ra11829e.
For each atom in the material, the electron cloud parameters were fit to the spherically averaged atom-in-material
electron density using radial positions for which this density was between 10^-4 and 10^-2 electrons per cubic bohr.
The polarizabilities, dispersion coefficients, and quantum Drude oscillator (QDO) parameters were fit using the MCLF method.
The magnetic structure of the system was optimized in VASP from the default ferromagnetic initial guess using spin polarization.
The atomic spin moments (ASMs) were computed on this optimized magnetic structure using the DDEC6 partition as inputs
to the method of T. A. Manz and D. S. Sholl, J. Chem. Theory Comput. 7 (2011) 4146-4164 DOI: 10.1021/ct200539n.
The RMSE and RRMSE were computed using a uniform grid with Ewald summation.
