# Supplementary material for: A collection of forcefield precursors for metal–organic frameworks
Source: RSC Adv. 2019 Nov 13;9(63):36492–507. doi: 10.1039/c9ra07327b (PMC9075174; doi:10.1039/c9ra07327b)
Supplement: RA-009-C9RA07327B-s3783 [file RA-009-C9RA07327B-s3783.xyz]

   78
jmolscript: load "" {1 1 1} spacegroup "x,y,z" unitcell [{      8.473000     0.000000     0.000000 }, {      2.204648     9.911773     0.000000 }, {      2.638846     4.507625    12.336832 }]
Zn     9.370045     5.026304     1.951934     0.875411
Zn     3.946449     9.393094    10.384898     0.875410
H      2.936247     2.872619     1.017789     0.089059
H      5.269569     3.729905     3.993433     0.132812
H      3.332009     5.196233     4.078557     0.123307
H      6.125647     2.363678     1.412567     0.120583
H      5.733619     1.446247     2.601838     0.126782
H      6.406499    10.321202     3.326010     0.154661
H      5.367865     9.172382     3.081741     0.170774
H      6.897649     8.841433     3.160696     0.170806
H      8.243891     7.571563    12.003738     0.158214
H      8.804689     6.794972    10.762652     0.166163
H      7.359665     7.401114    10.720707     0.175853
H      8.344772     1.132566     2.014605     0.117958
H      3.230363     5.641625    10.397482     0.126958
H      8.917731     7.618017     6.401582     0.116374
H      5.876484     6.109329     4.304321     0.100425
H     10.380247    11.546779    11.319043     0.089059
H      8.046925    10.689493     8.343399     0.132812
H      9.984485     9.223165     8.258275     0.123309
H      7.190847    12.055720    10.924265     0.120584
H      7.582875    12.973151     9.734994     0.126782
H      6.909995     4.098196     9.010822     0.154662
H      7.948629     5.247016     9.255091     0.170776
H      6.418845     5.577965     9.176136     0.170807
H      5.072603     6.847835     0.333094     0.158217
H      4.511805     7.624426     1.574180     0.166165
H      5.956829     7.018284     1.616125     0.175853
H      4.971722    13.286832    10.322227     0.117960
H     10.086131     8.777773     1.939350     0.126960
H      4.398763     6.801381     5.935250     0.116377
H      7.440010     8.310069     8.032511     0.100425
C      3.283709     3.286710     1.774036     0.089684
C      4.561913     3.738445     3.390161    -0.125995
C      3.487101     4.545721     3.432107    -0.027530
C      5.389070     1.925206     1.845590    -0.153133
C      4.756880     0.940744     0.876532    -0.053388
C      6.372361     9.695050     1.384439     0.064914
C      7.457804     5.686403    11.838424     0.065838
C      6.249400     9.488709     2.873248    -0.503431
C      8.018593     6.982850    11.279565    -0.512240
C      9.000134     2.828711     0.093020     0.593650
C      8.729250     1.354714     0.049841    -0.025144
C      8.390801     0.675241     1.205679    -0.107992
C      2.989376     5.186051    11.171618    -0.095242
C      8.499497     6.343932     4.113593     0.570695
C      7.547932     6.786240     5.185787    -0.015468
C      8.008400     7.450580     6.304121    -0.115847
C      6.196070     6.552749     5.056744    -0.119565
C     10.032785    11.132688    10.562796     0.089684
C      8.754581    10.680953     8.946671    -0.125994
C      9.829393     9.873677     8.904725    -0.027530
C      7.927424    12.494192    10.491242    -0.153133
C      8.559614    13.478654    11.460300    -0.053388
C      6.944133     4.724348    10.952393     0.064913
C      5.858690     8.732995     0.498408     0.065837
C      7.067094     4.930689     9.463584    -0.503431
C      5.297901     7.436548     1.057267    -0.512241
C      4.316360    11.590687    12.243812     0.593650
C      4.587244    13.064684    12.286991    -0.025144
C      4.925693    13.744157    11.131153    -0.107993
C     10.327118     9.233347     1.165214    -0.095243
C      4.816997     8.075466     8.223239     0.570695
C      5.768562     7.633158     7.151045    -0.015467
C      5.308094     6.968818     6.032711    -0.115850
C      7.120424     7.866649     7.280088    -0.119566
N      2.673287     4.272976     2.404325    -0.284363
N      4.422038     2.947062     2.314760     0.100397
N     10.643207    10.146422     9.932507    -0.284363
N      8.894456    11.472336    10.022072     0.100397
O      8.515889     3.481426     1.056650    -0.556943
O      3.887670     7.812483    11.520504    -0.560221
O      8.053378     5.458878     3.304297    -0.579612
O      9.641513     6.810122     4.033404    -0.575209
O      4.800605    10.937972    11.280182    -0.556943
O      9.428824     6.606915     0.816328    -0.560221
O      5.263116     8.960520     9.032535    -0.579612
O      3.674981     7.609276     8.303428    -0.575209

The following XYZ coordinates are in angstroms. Other properties are in atomic units.
The sperically averaged electron density of each atom fit to a function of the form exp(a - br)
eigen_1, eigen_2 and eigen_3 are the three eigenvalues of traceless quadrupole moment tensor
  atom number  atomic symbol              X              Y              Z     net charge C6 coefficient C8 coefficient C10 coefficient fluctuating dipole atomic polarizability isotropic forcefield polarizability              a              b squared Pearson coefficient          <r^3>          <r^4>         wp_QDO          m_QDO          q_QDO       dipole_x       dipole_y       dipole_z         dipole            Qxy            Qxz            Qyz     Q(x^2-y^2)  Q(3z^2 - R^2)        eigen_1        eigen_2        eigen_3 static polarizability      alpha(xx)      alpha(xy)      alpha(xz)      alpha(yy)      alpha(yz)      alpha(zz) atomic spin moment
            1             Zn       9.370045       5.026304       1.951934       0.875411      92.989682 0.18647387E+04  0.59426941E+05                                16.936711                           14.281761       0.200908       1.921686                    0.998514      46.737850     128.668882       0.468559       0.410182      -1.134079      -0.090867       0.036337      -0.008830       0.098261       0.037411       0.005082      -0.002459      -0.045695      -0.086545      -0.034773      -0.023488       0.058261             19.533408      18.215227      -3.813691      -1.369742      22.839546       1.815405      17.545452           0.000020
            2             Zn       3.946449       9.393094      10.384898       0.875410      92.989736 0.18647399E+04  0.59426991E+05                                16.936718                           14.281766       0.200908       1.921686                    0.998514      46.737865     128.668942       0.468558       0.410182      -1.134079       0.090868      -0.036337       0.008830       0.098261       0.037410       0.005082      -0.002459      -0.045694      -0.086545      -0.034773      -0.023488       0.058261             19.533417      18.215235      -3.813693      -1.369744      22.839557       1.815407      17.545460           0.000020
            3              H       2.936247       2.872619       1.017789       0.089059       1.075161 0.78849528E+01  0.78155416E+02                                 1.796752                            1.687640      -1.359643       2.213912                    0.994358       4.004932      11.763268       0.456199       1.354539      -0.689748      -0.020549      -0.017872      -0.040666       0.048943      -0.001299       0.006390       0.010640       0.009967       0.017275      -0.014795       0.000972       0.013823              1.831297       1.756907       0.132728       0.406247       1.698072       0.440870       2.038911          -0.000003
            4              H       5.269569       3.729905       3.993433       0.132812       1.204066 0.85498496E+01  0.84451684E+02                                 1.805444                            1.666149      -0.929792       2.450084                    0.998976       3.297264       8.947195       0.509279       1.217589      -0.725376       0.032998       0.005829       0.029936       0.044934      -0.014415       0.013611       0.015421       0.009395       0.014804      -0.029748       0.012137       0.017610              1.858678       2.049374       0.078587       0.595812       1.549811       0.134560       1.976849          -0.000001
            5              H       3.332009       5.196233       4.078557       0.123307       1.149155 0.79205403E+01  0.77668339E+02                                 1.826154                            1.657725      -1.005961       2.414785                    0.997824       3.446961       9.686789       0.480082       1.301072      -0.705054      -0.005704       0.033818       0.032307       0.047116      -0.002954       0.009084       0.015990       0.001193       0.017509      -0.019279      -0.000059       0.019338              1.905892       1.595028      -0.150820      -0.092568       2.067692       0.652977       2.054958          -0.000001
            6              H       6.125647       2.363678       1.412567       0.120583       0.984266 0.73195124E+01  0.71141480E+02                                 1.702929                            1.629442      -1.269579       2.273841                    0.994685       3.769962      10.928813       0.463275       1.360275      -0.689718       0.025105       0.011720      -0.016607       0.032302       0.002777      -0.005434       0.001540      -0.005948      -0.002171      -0.008040       0.003408       0.004631              1.739365       2.057581       0.256526      -0.307822       1.565181      -0.139219       1.595334          -0.000001
            7              H       5.733619       1.446247       2.601838       0.126782       1.060484 0.82062982E+01  0.80757356E+02                                 1.711990                            1.670075      -0.761455       2.527150                    0.999337       3.329580       9.212650       0.488332       1.274547      -0.712461       0.015997      -0.023106       0.023219       0.036454      -0.009329       0.009457      -0.003165      -0.009950       0.010591      -0.014952       0.000203       0.014749              1.717934       1.609167      -0.110029       0.139592       1.755184      -0.295201       1.789450          -0.000002
            8              H       6.406499      10.321202       3.326010       0.154661       0.991530 0.73177933E+01  0.69637444E+02                                 1.595217                            1.541996      -0.953610       2.432099                    0.999135       3.210427       8.596333       0.528233       1.218478      -0.724063       0.001505       0.013308       0.003562       0.013858       0.001194      -0.000043       0.002076      -0.004976       0.008284      -0.004181      -0.000039       0.004220              1.597708       1.283710       0.174505       0.018242       2.023909       0.217774       1.485507          -0.000004
            9              H       5.367865       9.172382       3.081741       0.170774       0.956826 0.71868649E+01  0.68329464E+02                                 1.588240                            1.555222      -0.840741       2.502838                    0.999615       3.130667       8.478237       0.510459       1.262050      -0.715147      -0.015038      -0.005075      -0.000805       0.015892       0.002490      -0.001826       0.001946       0.009817      -0.002400      -0.006138      -0.000036       0.006174              1.583413       1.895026       0.273361      -0.148124       1.430471      -0.081288       1.424742          -0.000001
           10              H       6.897649       8.841433       3.160696       0.170806       0.867627 0.62922432E+01  0.58693527E+02                                 1.563178                            1.512143      -0.866985       2.490541                    0.999042       3.289559       9.241706       0.481848       1.362735      -0.691691       0.013381      -0.011798      -0.001272       0.017885      -0.006092      -0.000714       0.003212       0.002526      -0.010660      -0.006284      -0.002280       0.008563              1.580937       1.558496      -0.358906       0.204752       1.715591      -0.294350       1.468724          -0.000009
           11              H       8.243891       7.571563      12.003738       0.158214       0.897135 0.66247737E+01  0.62468004E+02                                 1.584737                            1.541033      -0.923494       2.455458                    0.998895       3.339833       9.370971       0.483210       1.344262      -0.695478       0.002569       0.007686       0.013915       0.016102       0.003865       0.000484       0.003582      -0.009530       0.006278      -0.007248      -0.000196       0.007444              1.596405       1.361543       0.144281       0.125608       1.648760       0.286853       1.778911          -0.000004
           12              H       8.804689       6.794972      10.762652       0.166163       0.890890 0.66326811E+01  0.62530857E+02                                 1.574860                            1.540512      -0.874801       2.481020                    0.999241       3.307362       9.264292       0.484204       1.341751      -0.696141       0.011328      -0.005601      -0.007516       0.014703       0.001405      -0.007009       0.002351       0.004063      -0.005360      -0.007923      -0.000046       0.007970              1.582008       1.905246      -0.058666      -0.291888       1.353633       0.037200       1.487147          -0.000003
           13              H       7.359665       7.401114      10.720707       0.175853       0.826772 0.59255496E+01  0.54612919E+02                                 1.531965                            1.481979      -0.895109       2.483561                    0.998880       3.270787       9.223766       0.478137       1.389910      -0.686226      -0.015308       0.002920      -0.008672       0.017835       0.000092       0.004233       0.000477       0.003809      -0.009250      -0.005196      -0.000346       0.005542              1.550031       1.587904      -0.215805       0.319711       1.484972      -0.222643       1.577217          -0.000007
           14              H       8.344772       1.132566       2.014605       0.117958       1.068627 0.80323897E+01  0.77842910E+02                                 1.642453                            1.595221      -0.884772       2.461084                    0.999071       3.238778       8.607684       0.531990       1.188032      -0.732366      -0.002694       0.015495       0.036491       0.039736       0.003954      -0.003631       0.003260      -0.010352       0.052163      -0.015818      -0.002354       0.018172              1.638131       1.464030      -0.018461      -0.040101       1.674390       0.300768       1.775974           0.000012
           15              H       3.230363       5.641625      10.397482       0.126958       0.990190 0.72112401E+01  0.69176249E+02                                 1.657050                            1.583740      -1.034421       2.396704                    0.998194       3.419511       9.550810       0.489520       1.304334      -0.703569       0.011750       0.016823      -0.035017       0.040586       0.001163      -0.004888       0.001555      -0.010856       0.030731      -0.011822       0.000342       0.011480              1.679312       1.471889       0.139040      -0.210267       1.731243      -0.374485       1.834804          -0.000000
           16              H       8.917731       7.618017       6.401582       0.116374       1.138023 0.83045160E+01  0.82095073E+02                                 1.780620                            1.669465      -1.086519       2.366047                    0.996811       3.521615       9.815893       0.492302       1.258554      -0.713602       0.036954       0.005970       0.005782       0.037877       0.004634       0.006371       0.008842       0.014544      -0.005368      -0.013221      -0.001416       0.014637              1.817954       2.349995       0.164443       0.086190       1.431753       0.118416       1.672114          -0.000005
           17              H       5.876484       6.109329       4.304321       0.100425       1.079596 0.75950653E+01  0.74265419E+02                                 1.776870                            1.635527      -1.314044       2.242974                    0.993695       3.856175      11.095159       0.474281       1.320734      -0.697063      -0.012788      -0.015085      -0.026250       0.032865       0.004233       0.001646       0.003961       0.015150       0.000786      -0.009990       0.000648       0.009342              1.867696       1.637716       0.217373       0.263883       1.690348       0.449459       2.275023          -0.000011
           18              H      10.380247      11.546779      11.319043       0.089059       1.075160 0.78849481E+01  0.78155359E+02                                 1.796751                            1.687639      -1.359642       2.213913                    0.994358       4.004931      11.763265       0.456199       1.354539      -0.689748       0.020549       0.017872       0.040666       0.048943      -0.001299       0.006390       0.010640       0.009967       0.017275      -0.014795       0.000972       0.013823              1.831296       1.756907       0.132728       0.406247       1.698072       0.440870       2.038911          -0.000003
           19              H       8.046925      10.689493       8.343399       0.132812       1.204067 0.85498569E+01  0.84451777E+02                                 1.805445                            1.666150      -0.929793       2.450083                    0.998976       3.297265       8.947200       0.509278       1.217589      -0.725375      -0.032998      -0.005829      -0.029936       0.044934      -0.014415       0.013611       0.015421       0.009395       0.014804      -0.029748       0.012137       0.017610              1.858679       2.049375       0.078587       0.595813       1.549812       0.134561       1.976850          -0.000001
           20              H       9.984485       9.223165       8.258275       0.123309       1.149152 0.79205216E+01  0.77668099E+02                                 1.826150                            1.657721      -1.005959       2.414786                    0.997824       3.446957       9.686770       0.480083       1.301070      -0.705054       0.005704      -0.033818      -0.032307       0.047116      -0.002954       0.009084       0.015990       0.001194       0.017509      -0.019279      -0.000059       0.019338              1.905888       1.595024      -0.150820      -0.092568       2.067687       0.652974       2.054953          -0.000001
           21              H       7.190847      12.055720      10.924265       0.120584       0.984267 0.73195173E+01  0.71141541E+02                                 1.702930                            1.629442      -1.269580       2.273841                    0.994685       3.769963      10.928817       0.463275       1.360275      -0.689718      -0.025105      -0.011720       0.016607       0.032302       0.002777      -0.005434       0.001540      -0.005948      -0.002171      -0.008040       0.003408       0.004631              1.739366       2.057581       0.256526      -0.307822       1.565181      -0.139219       1.595334          -0.000001
           22              H       7.582875      12.973151       9.734994       0.126782       1.060484 0.82063021E+01  0.80757411E+02                                 1.711991                            1.670076      -0.761456       2.527150                    0.999337       3.329581       9.212656       0.488332       1.274547      -0.712461      -0.015997       0.023106      -0.023219       0.036454      -0.009329       0.009457      -0.003165      -0.009950       0.010591      -0.014952       0.000203       0.014749              1.717934       1.609168      -0.110029       0.139592       1.755185      -0.295201       1.789450          -0.000002
           23              H       6.909995       4.098196       9.010822       0.154662       0.991529 0.73177882E+01  0.69637381E+02                                 1.595215                            1.541995      -0.953610       2.432100                    0.999135       3.210426       8.596328       0.528234       1.218477      -0.724063      -0.001505      -0.013308      -0.003562       0.013858       0.001194      -0.000043       0.002076      -0.004976       0.008284      -0.004181      -0.000039       0.004220              1.597707       1.283709       0.174504       0.018241       2.023907       0.217773       1.485506          -0.000004
           24              H       7.948629       5.247016       9.255091       0.170776       0.956824 0.71868444E+01  0.68329216E+02                                 1.588236                            1.555219      -0.840739       2.502839                    0.999615       3.130663       8.478221       0.510460       1.262049      -0.715147       0.015038       0.005075       0.000805       0.015892       0.002490      -0.001826       0.001946       0.009817      -0.002400      -0.006138      -0.000036       0.006174              1.583410       1.895022       0.273360      -0.148124       1.430468      -0.081288       1.424740          -0.000001
           25              H       6.418845       5.577965       9.176136       0.170807       0.867626 0.62922405E+01  0.58693491E+02                                 1.563177                            1.512142      -0.866985       2.490541                    0.999042       3.289558       9.241700       0.481849       1.362733      -0.691691      -0.013381       0.011798       0.001272       0.017885      -0.006092      -0.000714       0.003212       0.002526      -0.010660      -0.006284      -0.002280       0.008563              1.580936       1.558495      -0.358905       0.204752       1.715590      -0.294350       1.468723          -0.000009
           26              H       5.072603       6.847835       0.333094       0.158217       0.897132 0.66247505E+01  0.62467730E+02                                 1.584733                            1.541030      -0.923491       2.455460                    0.998895       3.339827       9.370950       0.483210       1.344262      -0.695478      -0.002569      -0.007686      -0.013914       0.016102       0.003865       0.000484       0.003582      -0.009530       0.006278      -0.007248      -0.000196       0.007444              1.596401       1.361540       0.144281       0.125607       1.648756       0.286852       1.778906          -0.000004
           27              H       4.511805       7.624426       1.574180       0.166165       0.890888 0.66326706E+01  0.62530730E+02                                 1.574858                            1.540510      -0.874799       2.481021                    0.999241       3.307359       9.264280       0.484205       1.341750      -0.696141      -0.011328       0.005601       0.007515       0.014703       0.001405      -0.007009       0.002351       0.004063      -0.005360      -0.007923      -0.000046       0.007970              1.582006       1.905243      -0.058666      -0.291887       1.353632       0.037200       1.487145          -0.000003
           28              H       5.956829       7.018284       1.616125       0.175853       0.826772 0.59255494E+01  0.54612916E+02                                 1.531965                            1.481979      -0.895110       2.483561                    0.998880       3.270787       9.223766       0.478137       1.389910      -0.686226       0.015308      -0.002920       0.008672       0.017834       0.000092       0.004233       0.000477       0.003809      -0.009250      -0.005196      -0.000346       0.005542              1.550031       1.587904      -0.215805       0.319711       1.484972      -0.222643       1.577217          -0.000007
           29              H       4.971722      13.286832      10.322227       0.117960       1.068627 0.80323833E+01  0.77842837E+02                                 1.642452                            1.595220      -0.884771       2.461084                    0.999071       3.238777       8.607682       0.531990       1.188032      -0.732366       0.002694      -0.015495      -0.036491       0.039736       0.003954      -0.003631       0.003260      -0.010352       0.052162      -0.015818      -0.002354       0.018172              1.638130       1.464029      -0.018461      -0.040101       1.674389       0.300768       1.775973           0.000011
           30              H      10.086131       8.777773       1.939350       0.126960       0.990188 0.72112237E+01  0.69176046E+02                                 1.657047                            1.583737      -1.034419       2.396706                    0.998194       3.419507       9.550793       0.489520       1.304333      -0.703569      -0.011750      -0.016823       0.035017       0.040586       0.001163      -0.004888       0.001555      -0.010856       0.030731      -0.011822       0.000342       0.011480              1.679309       1.471887       0.139039      -0.210267       1.731239      -0.374484       1.834800          -0.000000
           31              H       4.398763       6.801381       5.935250       0.116377       1.138017 0.83044642E+01  0.82094429E+02                                 1.780613                            1.669459      -1.086514       2.366050                    0.996811       3.521605       9.815855       0.492303       1.258553      -0.713602      -0.036954      -0.005970      -0.005782       0.037877       0.004634       0.006371       0.008842       0.014544      -0.005368      -0.013221      -0.001416       0.014637              1.817947       2.349984       0.164442       0.086190       1.431748       0.118415       1.672108          -0.000005
           32              H       7.440010       8.310069       8.032511       0.100425       1.079596 0.75950677E+01  0.74265450E+02                                 1.776871                            1.635527      -1.314045       2.242974                    0.993695       3.856176      11.095163       0.474281       1.320734      -0.697063       0.012788       0.015085       0.026250       0.032865       0.004233       0.001646       0.003961       0.015150       0.000786      -0.009990       0.000648       0.009342              1.867696       1.637717       0.217373       0.263883       1.690348       0.449459       2.275023          -0.000011
           33              C       3.283709       3.286710       1.774036       0.089684      24.773004 0.31081885E+03  0.67485346E+04                                 7.474048                            5.937593       0.471738       2.173844                    0.999832      25.660225      71.903793       0.663223       0.425348      -1.053991       0.006677       0.037442       0.042439       0.056987       0.026950      -0.003203      -0.004079      -0.004193       0.070054      -0.038710       0.012819       0.025890              8.270380       8.878215      -2.133752       1.681974       8.389344       2.793966       7.543581           0.000004
           34              C       4.561913       3.738445       3.390161      -0.125995      29.084212 0.37178011E+03  0.83930001E+04                                 8.125027                            6.364510       0.530953       2.156845                    0.999798      28.017850      78.554854       0.664049       0.408578      -1.070829       0.019480      -0.024589      -0.047809       0.057182      -0.021377       0.029727       0.050724       0.028926       0.022156      -0.072650       0.022000       0.050650              9.032317       9.405438      -1.317945       2.554114       8.459323       3.102538       9.232189          -0.000004
           35              C       3.487101       4.545721       3.432107      -0.027530      28.269928 0.36192676E+03  0.81622458E+04                                 8.113399                            6.372304       0.230607       2.059627                    0.999853      27.921362      79.714233       0.645526       0.420730      -1.056972      -0.049518       0.003213      -0.055323       0.074316       0.005896       0.011738       0.030609       0.001464       0.027227      -0.029840      -0.007529       0.037369              8.964328       8.697001      -2.054210       1.069071       9.149041       3.657550       9.046943           0.000006
           36              C       5.389070       1.925206       1.845590      -0.153133      28.348466 0.40888167E+03  0.95400934E+04                                 8.276440                            6.853882      -0.365769       1.886086                    0.997196      29.119180      85.532713       0.609318       0.430831      -1.047047      -0.071505       0.018005      -0.006107       0.073989      -0.031758       0.010634       0.028106      -0.029872      -0.034042      -0.047323       0.000173       0.047149              9.260062       8.865582      -1.181869      -0.828769      11.218773       2.437394       7.695830          -0.000002
           37              C       4.756880       0.940744       0.876532      -0.053388      34.946091 0.49768048E+03  0.12051756E+05                                 9.262351                            7.451994      -0.048778       1.972131                    0.999450      28.695889      82.581104       0.604478       0.418433      -1.067406       0.037818       0.047512       0.046593       0.076541       0.022097       0.022730       0.026843      -0.035576       0.028644      -0.036156      -0.015534       0.051691             10.327276       6.449455       3.279879       0.034946      13.294076       0.806713      11.238298          -0.000004
           38              C       6.372361       9.695050       1.384439       0.064914      32.021975 0.43877153E+03  0.10300814E+05                                 8.807568                            7.051042       0.082375       2.031075                    0.999668      27.003984      76.638362       0.614007       0.424912      -1.062796      -0.000878      -0.014183       0.098778       0.099795       0.004006      -0.003830      -0.018828      -0.012668       0.127560      -0.028806      -0.019640       0.048447              9.770706       6.018194       3.329836       0.110077      12.003833      -0.044046      11.290090          -0.000008
           39              C       7.457804       5.686403      11.838424       0.065838      31.659271 0.44941412E+03  0.10628641E+05                                 8.797129                            7.180001       0.022323       2.013504                    0.999631      27.223722      77.895291       0.602062       0.430163      -1.058085       0.036111       0.087380      -0.033048       0.100157       0.024536      -0.009041      -0.026976      -0.038001      -0.012381      -0.030032      -0.018283       0.048315              9.653765       6.197796       3.298909       0.070560      11.911273       0.153517      10.852226          -0.000005
           40              C       6.249400       9.488709       2.873248      -0.503431      26.304733 0.44087090E+03  0.10424972E+05                                 7.516441                            6.825665       0.119262       1.997966                    0.998330      32.239151      93.648231       0.653631       0.396287      -1.075004       0.005398       0.007613      -0.075900       0.076471       0.002351      -0.007330       0.011492      -0.000213       0.095155      -0.021583      -0.013632       0.035215              7.716546       6.028743       0.282542      -0.035788       7.573677      -1.323090       9.547216          -0.000005
           41              C       8.018593       6.982850      11.279565      -0.512240      27.802193 0.47232776E+03  0.11358101E+05                                 7.810087                            7.062938       0.092156       1.988424                    0.997593      32.587262      95.326002       0.643110       0.396058      -1.075616      -0.030115      -0.065157       0.026999       0.076689       0.030040      -0.002520      -0.002993      -0.042039      -0.024955      -0.032534      -0.008583       0.041117              8.222212       7.674575       1.446711      -0.280152       9.648168      -1.134353       7.343892          -0.000008
           42              C       9.000134       2.828711       0.093020       0.593650      22.966049 0.25665139E+03  0.53669888E+04                                 7.534919                            5.740998      -0.057399       2.036896                    0.999573      22.729157      64.645373       0.608214       0.481573      -1.011304       0.007407       0.065492      -0.003668       0.066011      -0.028277       0.056177      -0.011887       0.127955       0.033562      -0.075542      -0.025505       0.101046              8.812066       6.327239       1.970825      -1.721209      13.056749       0.287634       7.052209           0.000004
           43              C       8.729250       1.354714       0.049841      -0.025144      34.605941 0.45954543E+03  0.10903908E+05                                 9.310197                            7.191999       0.015893       2.015319                    0.999271      27.479382      78.166900       0.611576       0.422087      -1.065556      -0.009799      -0.050672      -0.004371       0.051795      -0.001294      -0.012624       0.001357       0.024061      -0.016695      -0.011781      -0.009168       0.020949             11.088275       6.380921       2.789256      -1.022900      18.559761       0.075917       8.324142          -0.000002
           44              C       8.390801       0.675241       1.205679      -0.107992      29.461756 0.41940844E+03  0.97974571E+04                                 8.349149                            6.898256       0.116867       2.016158                    0.999751      29.030881      83.899887       0.616250       0.425474      -1.055755      -0.005103      -0.020255      -0.015356       0.025925      -0.009700      -0.002208       0.009569       0.030885       0.077409      -0.032417       0.004367       0.028050              9.237714       5.989999       1.855018      -0.955998      14.315616      -0.523058       7.407526           0.000012
           45              C       2.989376       5.186051      11.171618      -0.095242      29.795684 0.42537003E+03  0.99769863E+04                                 8.448480                            6.970906       0.128353       2.026646                    0.999563      28.868741      83.741044       0.609580       0.428393      -1.053408      -0.000750      -0.017831       0.015281       0.023495      -0.004508      -0.006756      -0.006900       0.031338       0.043120      -0.025063       0.005979       0.019084              9.329990       5.752901       1.508091      -0.888481      14.485997       0.318429       7.751073           0.000001
           46              C       8.499497       6.343932       4.113593       0.570695      24.807468 0.26593496E+03  0.55832483E+04                                 7.855733                            5.773652      -0.069208       2.023944                    0.999633      22.812797      63.977291       0.620637       0.470064      -1.022448       0.024027      -0.031550      -0.048338       0.062524      -0.031404       0.049678      -0.063095      -0.056258       0.036502      -0.067070      -0.036918       0.103988              9.508598      10.429017      -0.499019      -4.005710       6.709782       3.344827      11.386994          -0.000004
           47              C       7.547932       6.786240       5.185787      -0.015468      38.290598 0.43269972E+03  0.10093116E+05                                 9.850758                            6.901518      -0.049699       1.989336                    0.999329      27.178358      76.147962       0.636112       0.412795      -1.073675      -0.025501       0.009993       0.033894       0.043577       0.000254       0.000611       0.000498      -0.011623      -0.018955      -0.006431      -0.002563       0.008993             12.461805      13.085125      -1.007105      -4.202956       6.939933       4.595237      17.360358          -0.000015
           48              C       8.008400       7.450580       6.304121      -0.115847      34.521483 0.42235973E+03  0.98865332E+04                                 9.263185                            6.884119       0.102442       2.003819                    0.999696      29.382872      85.083059       0.621869       0.420771      -1.058391      -0.025941      -0.005944       0.004297       0.026958       0.005341       0.013054      -0.010465       0.016959      -0.056537      -0.027713       0.005447       0.022266             11.014727      10.672468      -0.172737      -2.176475       6.488965       4.085967      15.882746          -0.000018
           49              C       6.196070       6.552749       5.056744      -0.119565      34.997341 0.44679776E+03  0.10633160E+05                                 9.461894                            7.173865      -0.048986       1.956278                    0.999363      29.921692      88.077827       0.595838       0.431943      -1.048861       0.002468       0.016184       0.023518       0.028656       0.005641       0.017191       0.004619      -0.020742       0.010816      -0.023365       0.004162       0.019203             11.050118      12.455101       0.009342      -2.513448       6.507594       3.302940      14.187658          -0.000022
           50              C      10.032785      11.132688      10.562796       0.089684      24.773004 0.31081886E+03  0.67485346E+04                                 7.474048                            5.937593       0.471738       2.173844                    0.999832      25.660224      71.903790       0.663222       0.425348      -1.053991      -0.006677      -0.037442      -0.042439       0.056987       0.026950      -0.003203      -0.004079      -0.004193       0.070055      -0.038710       0.012819       0.025891              8.270380       8.878215      -2.133752       1.681974       8.389343       2.793966       7.543580           0.000004
           51              C       8.754581      10.680953       8.946671      -0.125994      29.084212 0.37178011E+03  0.83930001E+04                                 8.125027                            6.364509       0.530953       2.156844                    0.999798      28.017852      78.554859       0.664049       0.408578      -1.070829      -0.019479       0.024589       0.047809       0.057182      -0.021377       0.029727       0.050724       0.028926       0.022156      -0.072650       0.022000       0.050650              9.032316       9.405438      -1.317944       2.554116       8.459321       3.102537       9.232189          -0.000004
           52              C       9.829393       9.873677       8.904725      -0.027530      28.269936 0.36192693E+03  0.81622506E+04                                 8.113401                            6.372307       0.230607       2.059627                    0.999853      27.921366      79.714245       0.645525       0.420730      -1.056972       0.049518      -0.003213       0.055323       0.074317       0.005896       0.011738       0.030609       0.001464       0.027226      -0.029840      -0.007529       0.037369              8.964330       8.697005      -2.054210       1.069072       9.149041       3.657548       9.046943           0.000006
           53              C       7.927424      12.494192      10.491242      -0.153133      28.348474 0.40888181E+03  0.95400979E+04                                 8.276442                            6.853883      -0.365770       1.886086                    0.997196      29.119188      85.532748       0.609318       0.430831      -1.047047       0.071505      -0.018005       0.006107       0.073989      -0.031758       0.010634       0.028106      -0.029872      -0.034042      -0.047323       0.000173       0.047149              9.260064       8.865584      -1.181869      -0.828769      11.218775       2.437395       7.695832          -0.000003
           54              C       8.559614      13.478654      11.460300      -0.053388      34.946089 0.49768042E+03  0.12051754E+05                                 9.262352                            7.451994      -0.048779       1.972131                    0.999450      28.695889      82.581114       0.604478       0.418433      -1.067406      -0.037818      -0.047512      -0.046593       0.076541       0.022097       0.022730       0.026843      -0.035576       0.028644      -0.036156      -0.015534       0.051691             10.327278       6.449456       3.279879       0.034946      13.294078       0.806713      11.238299          -0.000003
           55              C       6.944133       4.724348      10.952393       0.064913      32.021979 0.43877158E+03  0.10300816E+05                                 8.807570                            7.051043       0.082374       2.031075                    0.999668      27.003987      76.638380       0.614007       0.424913      -1.062796       0.000878       0.014183      -0.098778       0.099795       0.004006      -0.003830      -0.018828      -0.012668       0.127560      -0.028806      -0.019640       0.048447              9.770708       6.018195       3.329838       0.110077      12.003836      -0.044046      11.290092          -0.000008
           56              C       5.858690       8.732995       0.498408       0.065837      31.659278 0.44941423E+03  0.10628645E+05                                 8.797130                            7.180002       0.022323       2.013504                    0.999631      27.223727      77.895311       0.602062       0.430164      -1.058085      -0.036111      -0.087380       0.033048       0.100157       0.024536      -0.009041      -0.026976      -0.038000      -0.012381      -0.030032      -0.018283       0.048315              9.653766       6.197796       3.298909       0.070560      11.911273       0.153517      10.852229          -0.000006
           57              C       7.067094       4.930689       9.463584      -0.503431      26.304751 0.44087132E+03  0.10424985E+05                                 7.516446                            6.825670       0.119261       1.997966                    0.998330      32.239162      93.648275       0.653631       0.396287      -1.075004      -0.005398      -0.007613       0.075900       0.076471       0.002351      -0.007330       0.011492      -0.000213       0.095156      -0.021583      -0.013632       0.035215              7.716551       6.028745       0.282542      -0.035787       7.573681      -1.323092       9.547225          -0.000005
           58              C       5.297901       7.436548       1.057267      -0.512241      27.802219 0.47232838E+03  0.11358119E+05                                 7.810093                            7.062944       0.092157       1.988424                    0.997593      32.587278      95.326066       0.643110       0.396058      -1.075616       0.030115       0.065157      -0.026999       0.076689       0.030039      -0.002520      -0.002994      -0.042039      -0.024956      -0.032534      -0.008583       0.041117              8.222219       7.674580       1.446714      -0.280153       9.648178      -1.134357       7.343898          -0.000008
           59              C       4.316360      11.590687      12.243812       0.593650      22.966051 0.25665141E+03  0.53669894E+04                                 7.534920                            5.740998      -0.057400       2.036896                    0.999573      22.729159      64.645383       0.608214       0.481573      -1.011303      -0.007407      -0.065492       0.003668       0.066011      -0.028277       0.056177      -0.011887       0.127955       0.033562      -0.075542      -0.025505       0.101046              8.812067       6.327240       1.970825      -1.721209      13.056752       0.287634       7.052210           0.000004
           60              C       4.587244      13.064684      12.286991      -0.025144      34.605931 0.45954524E+03  0.10903903E+05                                 9.310196                            7.191998       0.015892       2.015319                    0.999271      27.479378      78.166893       0.611576       0.422087      -1.065556       0.009799       0.050672       0.004371       0.051796      -0.001294      -0.012624       0.001357       0.024061      -0.016695      -0.011781      -0.009168       0.020949             11.088274       6.380921       2.789256      -1.022900      18.559761       0.075917       8.324141          -0.000001
           61              C       4.925693      13.744157      11.131153      -0.107993      29.461784 0.41940895E+03  0.97974719E+04                                 8.349155                            6.898261       0.116867       2.016158                    0.999751      29.030898      83.899952       0.616250       0.425474      -1.055755       0.005103       0.020255       0.015356       0.025926      -0.009700      -0.002208       0.009569       0.030885       0.077409      -0.032417       0.004367       0.028050              9.237721       5.990003       1.855020      -0.955999      14.315629      -0.523060       7.407529           0.000012
           62              C      10.327118       9.233347       1.165214      -0.095243      29.795710 0.42537053E+03  0.99770012E+04                                 8.448486                            6.970911       0.128351       2.026646                    0.999563      28.868755      83.741104       0.609580       0.428394      -1.053408       0.000750       0.017831      -0.015281       0.023495      -0.004508      -0.006756      -0.006900       0.031339       0.043120      -0.025063       0.005979       0.019084              9.329997       5.752906       1.508091      -0.888480      14.486009       0.318432       7.751077           0.000000
           63              C       4.816997       8.075466       8.223239       0.570695      24.807469 0.26593494E+03  0.55832479E+04                                 7.855735                            5.773653      -0.069208       2.023944                    0.999633      22.812796      63.977294       0.620637       0.470064      -1.022448      -0.024027       0.031550       0.048338       0.062524      -0.031404       0.049679      -0.063095      -0.056258       0.036502      -0.067070      -0.036918       0.103988              9.508600      10.429020      -0.499019      -4.005712       6.709783       3.344828      11.386997          -0.000004
           64              C       5.768562       7.633158       7.151045      -0.015467      38.290579 0.43269941E+03  0.10093107E+05                                 9.850756                            6.901517      -0.049700       1.989336                    0.999329      27.178349      76.147941       0.636112       0.412795      -1.073675       0.025501      -0.009994      -0.033894       0.043577       0.000254       0.000611       0.000498      -0.011624      -0.018955      -0.006431      -0.002563       0.008994             12.461803      13.085123      -1.007105      -4.202956       6.939932       4.595236      17.360355          -0.000015
           65              C       5.308094       6.968818       6.032711      -0.115850      34.521565 0.42236094E+03  0.98865691E+04                                 9.263203                            6.884132       0.102439       2.003818                    0.999696      29.382907      85.083204       0.621868       0.420771      -1.058390       0.025942       0.005943      -0.004297       0.026958       0.005341       0.013054      -0.010465       0.016958      -0.056537      -0.027714       0.005448       0.022265             11.014750      10.672482      -0.172739      -2.176482       6.488978       4.085978      15.882788          -0.000018
           66              C       7.120424       7.866649       7.280088      -0.119566      34.997374 0.44679829E+03  0.10633176E+05                                 9.461901                            7.173870      -0.048986       1.956278                    0.999363      29.921709      88.077895       0.595838       0.431943      -1.048861      -0.002468      -0.016184      -0.023518       0.028655       0.005641       0.017191       0.004619      -0.020742       0.010816      -0.023365       0.004162       0.019203             11.050126      12.455112       0.009342      -2.513453       6.507597       3.302942      14.187667          -0.000022
           67              N       2.673287       4.272976       2.404325      -0.284363      36.341328 0.50497674E+03  0.12088752E+05                                 9.019194                            7.151315       0.202423       2.074588                    0.999576      28.247350      76.927885       0.673697       0.379780      -1.110256       0.127105      -0.039588       0.056377       0.144573       0.019841      -0.009227       0.050293      -0.060770       0.092979      -0.060018      -0.014152       0.074170             10.257314      12.802068      -3.957490       2.195415       9.768109       1.869865       8.201764           0.000003
           68              N       4.422038       2.947062       2.314760       0.100397      27.063286 0.30176369E+03  0.63249611E+04                                 7.444538                            5.478669       0.344985       2.216584                    0.999299      21.853977      54.933608       0.783431       0.373005      -1.119942       0.040183      -0.008229       0.003154       0.041138      -0.054878       0.011181       0.055367       0.021125      -0.051878      -0.086006       0.011535       0.074471              8.860454       8.755541      -4.117456      -0.474746      10.680845       3.809734       7.144975          -0.000007
           69              N      10.643207      10.146422       9.932507      -0.284363      36.341316 0.50497654E+03  0.12088746E+05                                 9.019192                            7.151313       0.202423       2.074588                    0.999576      28.247344      76.927866       0.673697       0.379780      -1.110256      -0.127105       0.039588      -0.056378       0.144573       0.019841      -0.009227       0.050293      -0.060770       0.092979      -0.060018      -0.014152       0.074170             10.257312      12.802067      -3.957490       2.195414       9.768107       1.869864       8.201761           0.000003
           70              N       8.894456      11.472336      10.022072       0.100397      27.063283 0.30176364E+03  0.63249599E+04                                 7.444537                            5.478669       0.344985       2.216584                    0.999299      21.853975      54.933604       0.783431       0.373005      -1.119942      -0.040182       0.008229      -0.003154       0.041138      -0.054878       0.011181       0.055367       0.021124      -0.051878      -0.086006       0.011535       0.074471              8.860453       8.755541      -4.117456      -0.474746      10.680844       3.809734       7.144975          -0.000007
           71              O       8.515889       3.481426       1.056650      -0.556943      35.453124 0.54552716E+03  0.13152547E+05                                 8.518570                            7.198528       0.412409       2.191068                    0.996479      27.389771      71.930756       0.713198       0.356207      -1.142045      -0.002718       0.002656      -0.016766       0.017191      -0.043726       0.009955       0.056808       0.035684       0.061489      -0.084982       0.021153       0.063828              9.452469       7.447383       0.421819      -0.682263      12.258303       4.375191       8.651720           0.000009
           72              O       3.887670       7.812483      11.520504      -0.560221      38.977106 0.59562726E+03  0.14701056E+05                                 9.133223                            7.579740       0.178400       2.111168                    0.995508      27.829609      74.304834       0.686067       0.361714      -1.135996      -0.004559      -0.013003       0.010512       0.017331       0.016905      -0.003113      -0.053052       0.105113       0.047993      -0.089097       0.034038       0.055059             10.246631       8.031359       2.520171      -2.671122      12.085162      -4.715955      10.623372           0.000002
           73              O       8.053378       5.458878       3.304297      -0.579612      34.461842 0.50721667E+03  0.12013782E+05                                 8.347965                            6.889136       0.552185       2.223939                    0.998194      27.628308      72.023651       0.736975       0.350887      -1.145826       0.025004       0.032758       0.011034       0.042662      -0.008583       0.014976       0.046074      -0.077229       0.114410      -0.063669      -0.012464       0.076133              9.495115       7.713717      -0.418731      -1.647902       8.973851       4.714097      11.797775           0.000001
           74              O       9.641513       6.810122       4.033404      -0.575209      30.383482 0.46829727E+03  0.10846499E+05                                 7.562518                            6.584603       0.981231       2.352349                    0.999345      27.478086      70.277667       0.761674       0.347191      -1.151645      -0.016925      -0.014875      -0.001335       0.022572       0.000927       0.015725      -0.084679       0.051851      -0.112536      -0.109411       0.041739       0.067672              8.153148      11.676388       0.972802      -1.936196       5.846440       0.130223       6.936617          -0.000006
           75              O       4.800605      10.937972      11.280182      -0.556943      35.453144 0.54552750E+03  0.13152558E+05                                 8.518574                            7.198531       0.412408       2.191068                    0.996479      27.389777      71.930784       0.713198       0.356207      -1.142045       0.002718      -0.002656       0.016766       0.017191      -0.043726       0.009955       0.056808       0.035684       0.061489      -0.084982       0.021153       0.063828              9.452474       7.447386       0.421820      -0.682263      12.258311       4.375194       8.651724           0.000009
           76              O       9.428824       6.606915       0.816328      -0.560221      38.977105 0.59562725E+03  0.14701055E+05                                 9.133222                            7.579739       0.178399       2.111168                    0.995508      27.829609      74.304832       0.686068       0.361714      -1.135996       0.004559       0.013003      -0.010512       0.017331       0.016905      -0.003113      -0.053052       0.105113       0.047993      -0.089097       0.034038       0.055058             10.246630       8.031358       2.520171      -2.671122      12.085161      -4.715955      10.623372           0.000002
           77              O       5.263116       8.960520       9.032535      -0.579612      34.461859 0.50721695E+03  0.12013791E+05                                 8.347969                            6.889139       0.552184       2.223939                    0.998194      27.628312      72.023671       0.736974       0.350887      -1.145826      -0.025004      -0.032758      -0.011034       0.042662      -0.008583       0.014976       0.046074      -0.077229       0.114410      -0.063669      -0.012464       0.076133              9.495119       7.713721      -0.418732      -1.647904       8.973855       4.714099      11.797781           0.000001
           78              O       3.674981       7.609276       8.303428      -0.575209      30.383480 0.46829721E+03  0.10846497E+05                                 7.562518                            6.584603       0.981231       2.352349                    0.999345      27.478085      70.277662       0.761674       0.347191      -1.151645       0.016925       0.014876       0.001335       0.022572       0.000926       0.015725      -0.084679       0.051851      -0.112536      -0.109411       0.041739       0.067672              8.153148      11.676388       0.972803      -1.936196       5.846440       0.130223       6.936616          -0.000006

******************************************************
Auxiliary information for the entire system
The total spin magnetic moment of the unit cell is   -0.000173
The total net atomic charge of the unit cell is   0.000001
Accuracy of reproducing the electrostatic potential in the unit cell:
  The inner radius (bohr) =    5.0000
  The outer radius (bohr) =   12.0000
  Valid grid points have density less than (e/(bohr^3)) =    0.0001
  The number of valid grid points were=        22699
  The rms potential error without charges in kcal/mol is=      3.44194
  The rms potential error with partial charges in kcal/mol is=      0.55683
  The RRMSE value at monopole order=      0.16178
  The rms potential error with partial charges and cloud penetration in kcal/mol is=      0.55213
  The RRMSE value at monopole order with cloud penetration is=      0.16041
  The rms potential error with partial charges and atomic dipoles in kcal/mol is=      0.42791
  The RRMSE value at dipole order=      0.12432
  The rms potential error with partial charges, atomic dipoles and cloud penetration in kcal/mol is=      0.41382
  The RRMSE value at dipole order with cloud penetration=      0.12023

******************************************************
The electron densities and ab initio electrostatic potential were computed in VASP using the PBE functional and
projector augmented wave method. See the main text of the journal article for a description of computational details.
The atomic charges, dipoles, and quadrupoles were computed with the DDEC6 method as described in
(a) T. A. Manz and N. Gabaldon Limas, RSC Adv. 6 (2016) 47771-47801 DOI: 10.1039/c6ra04656h
(b) N. Gabaldon Limas and T. A. Manz, RSC Adv. 8 (2018) 2678-2707 DOI: 10.1039/c7ra11829e.
For each atom in the material, the electron cloud parameters were fit to the spherically averaged atom-in-material
electron density using radial positions for which this density was between 10^-4 and 10^-2 electrons per cubic bohr.
The polarizabilities, dispersion coefficients, and quantum Drude oscillator (QDO) parameters were fit using the MCLF method.
The magnetic structure of the system was optimized in VASP from the default ferromagnetic initial guess using spin polarization.
The atomic spin moments (ASMs) were computed on this optimized magnetic structure using the DDEC6 partition as inputs
to the method of T. A. Manz and D. S. Sholl, J. Chem. Theory Comput. 7 (2011) 4146-4164 DOI: 10.1021/ct200539n.
The RMSE and RRMSE were computed using a uniform grid with Ewald summation.
