# Supplementary material for: A collection of forcefield precursors for metal–organic frameworks
Source: RSC Adv. 2019 Nov 13;9(63):36492–507. doi: 10.1039/c9ra07327b (PMC9075174; doi:10.1039/c9ra07327b)
Supplement: RA-009-C9RA07327B-s3784 [file RA-009-C9RA07327B-s3784.xyz]

  136
jmolscript: load "" {1 1 1} spacegroup "x,y,z" unitcell [{      9.226000     0.000000     0.000000 }, {     -4.211538     8.580891     0.000000 }, {      0.000000     0.000000    21.606000 }]
Eu     2.791199     1.058195     0.185596     1.319647
Eu     4.329032     3.232250    10.988596     1.319641
Eu     2.223263     7.522696    21.420404     1.319645
Eu     0.685430     5.348641    10.617404     1.319644
Cu     6.195477     0.353704    13.952939     0.488482
Cu     0.924754     3.936741     3.149939     0.488453
Cu    -1.181015     8.227187     7.653061     0.488482
Cu     4.089708     4.644150    18.456061     0.488461
H      3.386183     1.050301    14.156251     0.104536
H      1.838448     1.226209    15.804789     0.122430
H      2.452668     0.935317    18.023725     0.133028
H      1.854555     8.541419    16.764095     0.094172
H      6.086973     2.575983    18.159843     0.079969
H     -1.025267     2.134068    18.855556     0.140656
H      0.051350     3.769585    20.082777     0.116953
H      5.978781     6.031508    20.080616     0.112140
H      3.734048     3.240144     3.353251     0.104535
H      5.281783     3.064236     5.001789     0.122431
H      4.667563     3.355128     7.220725     0.133030
H      1.054138     4.329918     5.961095     0.094174
H      1.033258     1.714462     7.356843     0.079969
H     -1.080502     2.156378     8.052556     0.140657
H      7.068881     0.520860     9.279777     0.116956
H     -3.070088     6.839828     9.277616     0.112147
H      1.628279     7.530590     7.449749     0.104538
H      3.176014     7.354682     5.801211     0.122430
H      2.561794     7.645574     3.582275     0.133029
H      3.159907     0.039472     4.841905     0.094173
H     -1.072511     6.004908     3.446157     0.079968
H     -3.186271     6.446823     2.750444     0.140656
H      4.963112     4.811306     1.523223     0.116954
H     -0.964319     2.549383     1.525384     0.112141
H      1.280414     5.340747    18.252749     0.104533
H     -0.267321     5.516655    16.604211     0.122429
H      0.346899     5.225763    14.385275     0.133027
H      3.960324     4.250973    15.644905     0.094170
H      3.981204     6.866429    14.249157     0.079968
H     -3.131036     6.424513    13.553444     0.140656
H     -2.054419     8.060031    12.326223     0.116953
H      8.084550     1.741063    12.328384     0.112144
C      3.634055     0.876109    15.035615     0.096710
C      2.714970     1.000532    16.018688    -0.127972
C      3.067916     0.794591    17.340976    -0.041758
C      4.332484     0.383566    17.619693    -0.049537
C      5.201769     0.249704    16.580444     0.026378
C      4.802257     0.101255    19.015441     0.585381
C      6.523327     3.196382    18.697832     0.080883
C     -1.449311     2.930374    19.078098    -0.088282
C     -0.829247     3.898299    19.814863    -0.041226
C     -1.503681     5.110779    20.186486    -0.060651
C      6.447032     5.272958    19.814863     0.049616
C     -0.845823     6.255470    20.949178     0.595088
C      2.290120     4.313614     0.743246     0.470838
C      4.994703     8.483927     0.771334     0.506564
C      3.486176     3.414337     4.232615     0.096704
C      4.405261     3.289914     5.215688    -0.127975
C      4.052315     3.495855     6.537976    -0.041755
C      2.787747     3.906880     6.816693    -0.049531
C      1.918462     4.040742     5.777444     0.026376
C      2.317974     4.189191     8.212441     0.585375
C      0.596904     1.094064     7.894832     0.080879
C     -0.656458     1.360071     8.275098    -0.088281
C      7.949478     0.392147     9.011863    -0.041227
C      4.412374     7.760558     9.383486    -0.060651
C     -3.538339     7.598379     9.011863     0.049615
C      3.754516     6.615867    10.146178     0.595087
C      4.830111    -0.023168    11.546246     0.470838
C     -2.086010     4.387410    11.574334     0.506536
C      1.380407     7.704782     6.570385     0.096709
C      2.299492     7.580359     5.587312    -0.127973
C      1.946546     7.786300     4.265024    -0.041757
C      0.681978     8.197325     3.986307    -0.049535
C     -0.187307     8.331187     5.025556     0.026377
C      0.212205     8.479636     2.590559     0.585379
C     -1.508865     5.384509     2.908168     0.080883
C     -2.762227     5.650517     2.527902    -0.088283
C      5.843709     4.682592     1.791137    -0.041227
C      6.518143     3.470112     1.419514    -0.060652
C     -1.432570     3.307933     1.791137     0.049614
C      5.860285     2.325421     0.656822     0.595085
C      2.724342     4.267277    20.862754     0.470836
C      0.019759     0.096964    20.834666     0.506570
C      1.528286     5.166554    17.373385     0.096704
C      0.609201     5.290977    16.390312    -0.127976
C      0.962147     5.085036    15.068024    -0.041754
C      2.226715     4.674011    14.789307    -0.049533
C      3.096000     4.540149    15.828556     0.026377
C      2.696488     4.391700    13.393559     0.585375
C      4.417558     7.486827    13.711168     0.080880
C     -3.555080     7.220820    13.330902    -0.088283
C     -2.935016     8.188744    12.594137    -0.041226
C      0.602088     0.820333    12.222514    -0.060651
C      8.552801     0.982512    12.594137     0.049612
C      1.259946     1.965024    11.459822     0.595079
C      4.395889     0.023168    10.059754     0.470839
C      7.100472     4.193481    10.031666     0.506538
N      4.880072     0.512279    15.297048    -0.204167
N      5.841229     4.343647    19.060813    -0.217614
N      2.240159     3.778166     4.494048    -0.204164
N     -2.932536     8.527689     8.257813    -0.217619
N      0.134390     8.068612     6.308952    -0.204169
N     -0.826767     4.237244     2.545187    -0.217613
N      2.774303     4.802725    17.111952    -0.204167
N      7.946998     0.053202    13.348187    -0.217618
O      4.093172     0.435051    19.979068    -0.576096
O      1.684720     8.096071    19.142916    -0.570269
O     -1.562086     7.175341    21.500131    -0.596675
O      0.363061     6.162796    20.951338    -0.556725
O      1.954792     3.190375     1.250987    -0.482149
O      2.285351     5.473750     1.312565    -0.522400
O      0.852479     0.443632     1.434638    -0.483764
O      4.077793     7.806895     1.218578    -0.504159
O      3.027059     3.855394     9.176068    -0.576087
O      1.223973     4.775266     8.339916    -0.570265
O      4.470779     5.695995    10.697131    -0.596689
O      2.545632     6.708541    10.148338    -0.556719
O      5.165439     1.100070    12.053987    -0.482146
O      0.623342     7.397586    12.115565    -0.522416
O      6.267752     3.846813    12.237638    -0.483775
O     -1.169100     5.064442    12.021578    -0.504136
O      0.921290     8.145840     1.626932    -0.576095
O      3.329742     0.484820     2.463084    -0.570272
O      6.576548     1.405550     0.105869    -0.596662
O      4.651401     2.418095     0.654662    -0.556720
O      3.059670     5.390516    20.355013    -0.482146
O      2.729111     3.107141    20.293436    -0.522399
O      4.161983     8.137259    20.171362    -0.483766
O      0.936669     0.773996    20.387422    -0.504156
O      1.987403     4.725497    12.429932    -0.576093
O      3.790489     3.805625    13.266084    -0.570268
O      0.543683     2.884896    10.908869    -0.596665
O      2.468830     1.872350    11.457662    -0.556713
O     -0.150977     7.480821     9.552013    -0.482148
O      4.391120     1.183305     9.490436    -0.522416
O     -1.253290     4.734078     9.368362    -0.483781
O      6.183562     3.516449     9.584422    -0.504139

The following XYZ coordinates are in angstroms. Other properties are in atomic units.
The sperically averaged electron density of each atom fit to a function of the form exp(a - br)
eigen_1, eigen_2 and eigen_3 are the three eigenvalues of traceless quadrupole moment tensor
  atom number  atomic symbol              X              Y              Z     net charge C6 coefficient C8 coefficient C10 coefficient fluctuating dipole atomic polarizability isotropic forcefield polarizability              a              b squared Pearson coefficient          <r^3>          <r^4>         wp_QDO          m_QDO          q_QDO       dipole_x       dipole_y       dipole_z         dipole            Qxy            Qxz            Qyz     Q(x^2-y^2)  Q(3z^2 - R^2)        eigen_1        eigen_2        eigen_3 static polarizability      alpha(xx)      alpha(xy)      alpha(xz)      alpha(yy)      alpha(yz)      alpha(zz) atomic spin moment
            1             Eu       2.791199       1.058195       0.185596       1.319647     180.523689 0.43382174E+04  0.16582356E+06                                24.685836                           20.871938       0.340580       1.793989                    0.999419      95.615620     262.012361       0.425526       0.376570      -1.192971       0.013620      -0.005415      -0.006207       0.015917      -0.006283      -0.012061       0.010010      -0.063933       0.136607      -0.056561       0.006768       0.049793             28.360301      30.854872       3.313248       0.752424      33.045337       1.117317      21.180694           0.015863
            2             Eu       4.329032       3.232250      10.988596       1.319641     180.523424 0.43382028E+04  0.16582291E+06                                24.685844                           20.871926       0.340582       1.793990                    0.999419      95.615687     262.012723       0.425525       0.376571      -1.192970      -0.013628       0.005411      -0.006214       0.015925      -0.006284       0.012059      -0.010007      -0.063950       0.136609      -0.056569       0.006778       0.049792             28.360347      30.855041       3.313331      -0.752424      33.045330      -1.117278      21.180671           0.015447
            3             Eu       2.223263       7.522696      21.420404       1.319645     180.523727 0.43382199E+04  0.16582369E+06                                24.685849                           20.871951       0.340580       1.793989                    0.999419      95.615705     262.012716       0.425525       0.376570      -1.192970      -0.013620       0.005411       0.006211       0.015918      -0.006282      -0.012062       0.010010      -0.063933       0.136608      -0.056561       0.006768       0.049794             28.360313      30.854918       3.313251       0.752424      33.045322       1.117316      21.180699           0.015872
            4             Eu       0.685430       5.348641      10.617404       1.319644     180.523448 0.43382038E+04  0.16582293E+06                                24.685830                           20.871916       0.340587       1.793992                    0.999419      95.615592     262.012300       0.425525       0.376570      -1.192970       0.013627      -0.005417       0.006206       0.015923      -0.006284       0.012060      -0.010006      -0.063948       0.136612      -0.056569       0.006776       0.049793             28.360331      30.855045       3.313331      -0.752409      33.045283      -1.117279      21.180666           0.015437
            5             Cu       6.195477       0.353704      13.952939       0.488482      81.386329 0.14399379E+04  0.42999242E+05                                16.536212                           13.410411       0.782101       2.084762                    0.998548      48.837555     129.971247       0.437943       0.468351      -1.097550      -0.056955       0.015778      -0.094232       0.111232      -0.018022       0.024832      -0.051678      -0.100131       0.029442      -0.063398      -0.024660       0.088058             19.298929      25.558545      -2.425462     -10.089870       9.893267       1.810843      22.444976           0.391260
            6             Cu       0.924754       3.936741       3.149939       0.488453      81.388502 0.14399854E+04  0.43001015E+05                                16.536458                           13.410602       0.782107       2.084756                    0.998548      48.838392     129.973977       0.437941       0.468349      -1.097551       0.056964      -0.015793      -0.094248       0.111252      -0.018010      -0.024817       0.051663      -0.100161       0.029372      -0.063395      -0.024651       0.088045             19.299219      25.558910      -2.425501      10.090027       9.893396      -1.810873      22.445350           0.391490
            7             Cu      -1.181015       8.227187       7.653061       0.488482      81.387035 0.14399516E+04  0.42999744E+05                                16.536266                           13.410444       0.782119       2.084765                    0.998548      48.837877     129.972119       0.437944       0.468349      -1.097551       0.056968      -0.015783       0.094253       0.111257      -0.018016       0.024819      -0.051673      -0.100149       0.029398      -0.063394      -0.024660       0.088053             19.299003      25.558653      -2.425474     -10.089927       9.893293       1.810852      22.445063           0.391162
            8             Cu       4.089708       4.644150      18.456061       0.488461      81.388625 0.14399868E+04  0.43001059E+05                                16.536454                           13.410591       0.782121       2.084759                    0.998548      48.838477     129.974133       0.437942       0.468348      -1.097552      -0.056968       0.015793       0.094254       0.111259      -0.018014      -0.024812       0.051664      -0.100145       0.029382      -0.063386      -0.024656       0.088042             19.299221      25.558920      -2.425502      10.090045       9.893390      -1.810876      22.445354           0.391520
            9              H       3.386183       1.050301      14.156251       0.104536       0.975040 0.67183850E+01  0.64272731E+02                                 1.726743                            1.590312      -1.281785       2.273938                    0.994429       3.781051      11.074693       0.453538       1.411663      -0.679548      -0.013614       0.010931      -0.042023       0.045506      -0.008218       0.003945      -0.003339       0.015907       0.027011      -0.016036       0.002975       0.013061              1.797692       1.503513      -0.069128       0.306745       1.403125      -0.153303       2.486437           0.000250
           10              H       1.838448       1.226209      15.804789       0.122430       0.985093 0.71061912E+01  0.67168299E+02                                 1.590233                            1.526577      -0.735913       2.536468                    0.999851       3.186867       8.520504       0.526923       1.229792      -0.721975      -0.036936       0.009157      -0.006136       0.038546      -0.007041      -0.001946      -0.002088       0.030871       0.020226      -0.020558       0.006658       0.013899              1.593942       2.012852      -0.191821       0.220003       1.344116      -0.041618       1.424859           0.000027
           11              H       2.452668       0.935317      18.023725       0.133028       0.957199 0.67362976E+01  0.63889353E+02                                 1.656615                            1.557936      -1.075391       2.387470                    0.997438       3.428687       9.699759       0.477958       1.351168      -0.693456      -0.027000       0.008429       0.030089       0.041296      -0.007861      -0.003300       0.001737       0.013264      -0.000152      -0.010263      -0.001247       0.011510              1.692432       1.748873      -0.108141      -0.459797       1.351649       0.074815       1.976774           0.000697
           12              H       1.854555       8.541419      16.764095       0.094172       1.266619 0.10013205E+02  0.10427665E+03                                 1.947289                            1.862146      -1.300391       2.250466                    0.995287       3.850375      11.207222       0.452904       1.298630      -0.704298       0.044518      -0.015094       0.013734       0.048972      -0.007411       0.003106       0.003859       0.024386      -0.035708      -0.015078      -0.005262       0.020341              1.948195       2.327410      -0.300567       0.150062       1.684700      -0.044892       1.832474           0.001190
           13              H       6.086973       2.575983      18.159843       0.079969       1.160790 0.84230385E+01  0.84407992E+02                                 1.866144                            1.725715      -1.187106       2.299365                    0.994894       3.853440      11.175787       0.460989       1.325868      -0.697310      -0.012403      -0.037266      -0.020596       0.044349      -0.005317       0.003491       0.010696      -0.006327      -0.003839      -0.013196       0.000641       0.012556              1.921693       1.834366       0.446896       0.410304       2.077138       0.499176       1.853576           0.000492
           14              H      -1.025267       2.134068      18.855556       0.140656       0.983322 0.70299553E+01  0.66985535E+02                                 1.655802                            1.570506      -0.909045       2.471586                    0.999085       3.284987       9.133700       0.488562       1.315703      -0.702293       0.016738      -0.036697      -0.002185       0.040393      -0.004176       0.001894       0.012424      -0.000206      -0.020785      -0.015957       0.003462       0.012495              1.676115       1.586346      -0.366267      -0.067747       2.058780       0.150488       1.383220           0.000788
           15              H       0.051350       3.769585      20.082777       0.116953       0.893371 0.63930423E+01  0.60387655E+02                                 1.627875                            1.552430      -1.193804       2.319645                    0.995142       3.674878      10.684900       0.458689       1.413668      -0.679513       0.037228      -0.011075       0.012375       0.040764      -0.004272       0.003932       0.002726       0.009635      -0.007698      -0.008177      -0.000287       0.008464              1.655813       2.156030      -0.064103       0.225953       1.400346      -0.018317       1.411062           0.000189
           16              H       5.978781       6.031508      20.080616       0.112140       1.014528 0.74651429E+01  0.73355163E+02                                 1.774825                            1.679391      -1.362236       2.238703                    0.993714       3.857367      11.466677       0.439963       1.416762      -0.678642      -0.020392       0.035965       0.015188       0.044045      -0.004908      -0.004782       0.001113      -0.006440      -0.019338      -0.009118      -0.000673       0.009791              1.799441       1.781586      -0.390850      -0.099671       2.136888       0.268136       1.479848           0.000099
           17              H       3.734048       3.240144       3.353251       0.104535       0.975044 0.67184193E+01  0.64273131E+02                                 1.726746                            1.590315      -1.281781       2.273938                    0.994429       3.781060      11.074720       0.453538       1.411661      -0.679548       0.013614      -0.010932      -0.042023       0.045505      -0.008218      -0.003945       0.003339       0.015907       0.027010      -0.016036       0.002975       0.013061              1.797695       1.503516      -0.069128      -0.306746       1.403128       0.153305       2.486442           0.000307
           18              H       5.281783       3.064236       5.001789       0.122431       0.985094 0.71062086E+01  0.67168496E+02                                 1.590233                            1.526578      -0.735911       2.536468                    0.999851       3.186872       8.520516       0.526923       1.229790      -0.721975       0.036936      -0.009157      -0.006135       0.038546      -0.007041       0.001946       0.002088       0.030871       0.020226      -0.020558       0.006658       0.013899              1.593943       2.012852      -0.191822      -0.220003       1.344117       0.041619       1.424859           0.000033
           19              H       4.667563       3.355128       7.220725       0.133030       0.957205 0.67363519E+01  0.63890075E+02                                 1.656629                            1.557949      -1.075415       2.387460                    0.997437       3.428710       9.699879       0.477952       1.351179      -0.693454       0.026999      -0.008429       0.030090       0.041296      -0.007862       0.003299      -0.001737       0.013262      -0.000151      -0.010263      -0.001246       0.011510              1.692447       1.748889      -0.108143       0.459803       1.351660      -0.074816       1.976793           0.000618
           20              H       1.054138       4.329918       5.961095       0.094174       1.266634 0.10013363E+02  0.10427878E+03                                 1.947308                            1.862163      -1.300410       2.250457                    0.995286       3.850411      11.207377       0.452901       1.298634      -0.704297      -0.044517       0.015094       0.013734       0.048972      -0.007410      -0.003107      -0.003859       0.024385      -0.035708      -0.015078      -0.005262       0.020340              1.948214       2.327433      -0.300571      -0.150064       1.684715       0.044892       1.832493           0.001147
           21              H       1.033258       1.714462       7.356843       0.079969       1.160789 0.84230308E+01  0.84407882E+02                                 1.866141                            1.725712      -1.187101       2.299366                    0.994894       3.853440      11.175779       0.460990       1.325866      -0.697310       0.012403       0.037266      -0.020595       0.044349      -0.005317      -0.003491      -0.010697      -0.006326      -0.003839      -0.013197       0.000641       0.012556              1.921690       1.834365       0.446895      -0.410304       2.077134      -0.499174       1.853573           0.000434
           22              H      -1.080502       2.156378       8.052556       0.140657       0.983341 0.70301408E+01  0.66987836E+02                                 1.655832                            1.570532      -0.909083       2.471567                    0.999085       3.285036       9.133913       0.488555       1.315712      -0.702291      -0.016738       0.036696      -0.002184       0.040392      -0.004175      -0.001894      -0.012423      -0.000205      -0.020782      -0.015956       0.003463       0.012494              1.676146       1.586374      -0.366277       0.067749       2.058823      -0.150492       1.383242           0.000706
           23              H       7.068881       0.520860       9.279777       0.116956       0.893368 0.63930084E+01  0.60387257E+02                                 1.627870                            1.552425      -1.193804       2.319646                    0.995142       3.674869      10.684868       0.458689       1.413668      -0.679513      -0.037228       0.011075       0.012376       0.040764      -0.004272      -0.003932      -0.002726       0.009635      -0.007697      -0.008177      -0.000287       0.008464              1.655808       2.156023      -0.064101      -0.225952       1.400342       0.018316       1.411058           0.000099
           24              H      -3.070088       6.839828       9.277616       0.112147       1.014509 0.74649716E+01  0.73353087E+02                                 1.774806                            1.679375      -1.362225       2.238712                    0.993714       3.857328      11.466545       0.439964       1.416767      -0.678642       0.020391      -0.035966       0.015189       0.044046      -0.004908       0.004783      -0.001114      -0.006440      -0.019339      -0.009119      -0.000673       0.009792              1.799421       1.781566      -0.390843       0.099669       2.136863      -0.268131       1.479834           0.000010
           25              H       1.628279       7.530590       7.449749       0.104538       0.975041 0.67183914E+01  0.64272798E+02                                 1.726742                            1.590311      -1.281783       2.273938                    0.994429       3.781051      11.074689       0.453538       1.411661      -0.679548       0.013614      -0.010931       0.042023       0.045506      -0.008218       0.003945      -0.003339       0.015907       0.027010      -0.016036       0.002975       0.013061              1.797691       1.503513      -0.069128       0.306745       1.403125      -0.153303       2.486435           0.000243
           26              H       3.176014       7.354682       5.801211       0.122430       0.985092 0.71061908E+01  0.67168309E+02                                 1.590234                            1.526578      -0.735916       2.536467                    0.999851       3.186867       8.520511       0.526922       1.229795      -0.721974       0.036937      -0.009157       0.006136       0.038546      -0.007041      -0.001946      -0.002088       0.030871       0.020226      -0.020558       0.006659       0.013899              1.593944       2.012854      -0.191822       0.220003       1.344118      -0.041618       1.424860           0.000006
           27              H       2.561794       7.645574       3.582275       0.133029       0.957196 0.67362665E+01  0.63888989E+02                                 1.656612                            1.557933      -1.075387       2.387472                    0.997438       3.428679       9.699734       0.477958       1.351170      -0.693456       0.026999      -0.008429      -0.030090       0.041296      -0.007861      -0.003300       0.001737       0.013264      -0.000151      -0.010263      -0.001247       0.011510              1.692429       1.748870      -0.108140      -0.459796       1.351647       0.074815       1.976770           0.000688
           28              H       3.159907       0.039472       4.841905       0.094173       1.266629 0.10013309E+02  0.10427803E+03                                 1.947301                            1.862156      -1.300407       2.250459                    0.995286       3.850396      11.207308       0.452903       1.298631      -0.704297      -0.044517       0.015094      -0.013735       0.048972      -0.007411       0.003107       0.003859       0.024386      -0.035710      -0.015078      -0.005262       0.020341              1.948206       2.327423      -0.300569       0.150063       1.684709      -0.044892       1.832485           0.001173
           29              H      -1.072511       6.004908       3.446157       0.079968       1.160787 0.84230117E+01  0.84407646E+02                                 1.866140                            1.725711      -1.187102       2.299367                    0.994894       3.853433      11.175757       0.460990       1.325868      -0.697310       0.012404       0.037266       0.020596       0.044348      -0.005317       0.003491       0.010696      -0.006326      -0.003839      -0.013197       0.000641       0.012555              1.921690       1.834363       0.446895       0.410303       2.077134       0.499175       1.853572           0.000480
           30              H      -3.186271       6.446823       2.750444       0.140656       0.983324 0.70299710E+01  0.66985719E+02                                 1.655804                            1.570507      -0.909045       2.471585                    0.999085       3.284991       9.133712       0.488562       1.315702      -0.702293      -0.016738       0.036697       0.002185       0.040393      -0.004176       0.001894       0.012423      -0.000206      -0.020785      -0.015957       0.003462       0.012495              1.676117       1.586347      -0.366267      -0.067747       2.058782       0.150488       1.383221           0.000775
           31              H       4.963112       4.811306       1.523223       0.116954       0.893374 0.63930635E+01  0.60387909E+02                                 1.627877                            1.552432      -1.193808       2.319642                    0.995141       3.674885      10.684927       0.458688       1.413668      -0.679513      -0.037228       0.011075      -0.012375       0.040764      -0.004272       0.003932       0.002727       0.009635      -0.007698      -0.008177      -0.000287       0.008464              1.655815       2.156034      -0.064103       0.225953       1.400348      -0.018317       1.411064           0.000186
           32              H      -0.964319       2.549383       1.525384       0.112141       1.014529 0.74651517E+01  0.73355274E+02                                 1.774826                            1.679392      -1.362239       2.238702                    0.993714       3.857369      11.466686       0.439963       1.416762      -0.678642       0.020392      -0.035965      -0.015188       0.044045      -0.004908      -0.004782       0.001113      -0.006440      -0.019337      -0.009118      -0.000673       0.009791              1.799442       1.781587      -0.390851      -0.099671       2.136889       0.268136       1.479849           0.000100
           33              H       1.280414       5.340747      18.252749       0.104533       0.975045 0.67184282E+01  0.64273237E+02                                 1.726748                            1.590316      -1.281781       2.273938                    0.994429       3.781063      11.074731       0.453537       1.411661      -0.679548      -0.013614       0.010932       0.042023       0.045505      -0.008218      -0.003945       0.003339       0.015908       0.027011      -0.016036       0.002976       0.013061              1.797697       1.503518      -0.069129      -0.306746       1.403129       0.153305       2.486445           0.000311
           34              H      -0.267321       5.516655      16.604211       0.122429       0.985093 0.71061955E+01  0.67168335E+02                                 1.590232                            1.526576      -0.735910       2.536469                    0.999851       3.186869       8.520503       0.526923       1.229790      -0.721975      -0.036936       0.009157       0.006135       0.038546      -0.007041       0.001946       0.002088       0.030871       0.020226      -0.020558       0.006658       0.013899              1.593941       2.012850      -0.191822      -0.220003       1.344116       0.041618       1.424858           0.000051
           35              H       0.346899       5.225763      14.385275       0.133027       0.957208 0.67363808E+01  0.63890429E+02                                 1.656635                            1.557953      -1.075421       2.387457                    0.997437       3.428718       9.699913       0.477951       1.351181      -0.693454      -0.026999       0.008429      -0.030090       0.041296      -0.007862       0.003299      -0.001737       0.013262      -0.000150      -0.010263      -0.001246       0.011510              1.692453       1.748895      -0.108143       0.459807       1.351663      -0.074817       1.976801           0.000630
           36              H       3.960324       4.250973      15.644905       0.094170       1.266644 0.10013462E+02  0.10428011E+03                                 1.947322                            1.862176      -1.300424       2.250451                    0.995286       3.850431      11.207469       0.452898       1.298639      -0.704296       0.044517      -0.015094      -0.013735       0.048972      -0.007411      -0.003107      -0.003859       0.024385      -0.035709      -0.015078      -0.005262       0.020340              1.948228       2.327452      -0.300574      -0.150066       1.684726       0.044893       1.832507           0.001165
           37              H       3.981204       6.866429      14.249157       0.079968       1.160784 0.84229846E+01  0.84407284E+02                                 1.866135                            1.725707      -1.187092       2.299371                    0.994895       3.853427      11.175724       0.460991       1.325865      -0.697310      -0.012403      -0.037266       0.020595       0.044349      -0.005317      -0.003491      -0.010696      -0.006327      -0.003839      -0.013197       0.000641       0.012556              1.921684       1.834358       0.446893      -0.410302       2.077126      -0.499172       1.853567           0.000449
           38              H      -3.131036       6.424513      13.553444       0.140656       0.983346 0.70301832E+01  0.66988339E+02                                 1.655837                            1.570537      -0.909087       2.471564                    0.999085       3.285046       9.133947       0.488554       1.315712      -0.702291       0.016737      -0.036696       0.002184       0.040392      -0.004175      -0.001894      -0.012423      -0.000205      -0.020782      -0.015957       0.003463       0.012494              1.676151       1.586378      -0.366279       0.067749       2.058829      -0.150493       1.383246           0.000721
           39              H      -2.054419       8.060031      12.326223       0.116953       0.893368 0.63930150E+01  0.60387336E+02                                 1.627872                            1.552427      -1.193801       2.319647                    0.995142       3.674871      10.684876       0.458689       1.413669      -0.679513       0.037228      -0.011075      -0.012375       0.040764      -0.004272      -0.003932      -0.002726       0.009635      -0.007698      -0.008177      -0.000287       0.008464              1.655809       2.156026      -0.064101      -0.225952       1.400343       0.018316       1.411059           0.000103
           40              H       8.084550       1.741063      12.328384       0.112144       1.014512 0.74649979E+01  0.73353406E+02                                 1.774809                            1.679378      -1.362226       2.238711                    0.993714       3.857334      11.466565       0.439964       1.416767      -0.678642      -0.020391       0.035965      -0.015189       0.044046      -0.004908       0.004782      -0.001114      -0.006440      -0.019338      -0.009118      -0.000673       0.009791              1.799425       1.781570      -0.390845       0.099669       2.136868      -0.268132       1.479836           0.000016
           41              C       3.634055       0.876109      15.035615       0.096710      25.503548 0.33869111E+03  0.75504710E+04                                 7.835518                            6.364480      -0.063605       2.007776                    0.998360      26.237212      75.708814       0.612608       0.448491      -1.035001       0.048734      -0.005828       0.027833       0.056424       0.012383       0.022460       0.001185      -0.069215      -0.052344      -0.045402      -0.000519       0.045921              8.466408       9.218334      -1.678117       0.029472       4.818690      -0.518654      11.362198          -0.002207
           42              C       2.714970       1.000532      16.018688      -0.127972      28.580084 0.39899526E+03  0.91686504E+04                                 8.061195                            6.637298       0.371835       2.108663                    0.999796      28.128564      79.589783       0.643757       0.414044      -1.067188       0.010011       0.002576       0.024155       0.026274      -0.013323      -0.005422      -0.005492       0.031026      -0.033604      -0.020372      -0.005954       0.026327              8.619125       8.743229      -1.296230       0.238504       4.838735      -0.631639      12.275411           0.000575
           43              C       3.067916       0.794591      17.340976      -0.041758      28.560429 0.39107197E+03  0.89863252E+04                                 8.244246                            6.709627       0.047759       2.014326                    0.999570      27.787882      79.915816       0.617461       0.431689      -1.050858       0.003575      -0.000339      -0.012903       0.013393       0.014333      -0.007881       0.000802      -0.047695      -0.072258      -0.028797      -0.011098       0.039895              8.890287       8.961706      -1.672326       0.640333       5.133262      -0.945421      12.575892          -0.001053
           44              C       4.332484       0.383566      17.619693      -0.049537      35.023602 0.43503933E+03  0.10177099E+05                                 9.307429                            6.963604       0.099614       2.042742                    0.999486      27.167932      76.614871       0.626383       0.417995      -1.068667      -0.024380       0.001516      -0.022143       0.032970       0.007076      -0.012189       0.005604      -0.024040      -0.073609      -0.030664       0.004338       0.026325             10.880255       9.504485      -1.759391       0.920625       5.696694      -1.541936      17.439585           0.003470
           45              C       5.201769       0.249704      16.580444       0.026378      29.408762 0.37593515E+03  0.86020433E+04                                 8.479896                            6.615056      -0.069358       1.966957                    0.999716      28.171722      82.351685       0.613242       0.436501      -1.042057      -0.029195       0.012133      -0.037535       0.049076       0.012525       0.044537       0.005448      -0.038359      -0.143550      -0.073293       0.021604       0.051689              9.566119       8.062174      -1.299638      -0.577820       5.205933      -0.706169      15.430250           0.003666
           46              C       4.802257       0.101255      19.015441       0.585381      21.884163 0.24199987E+03  0.49885406E+04                                 7.239151                            5.545207      -0.000440       2.061029                    0.999364      22.445381      63.455308       0.623586       0.476488      -1.013633       0.012057      -0.008426       0.055876       0.057780       0.065403       0.003587       0.002545      -0.068690      -0.140907      -0.051144      -0.046325       0.097469              8.263507       7.155400      -1.721986       0.161397       5.470770      -0.772389      12.164351          -0.000986
           47              C       6.523327       3.196382      18.697832       0.080883      25.408808 0.34985025E+03  0.78467968E+04                                 7.719628                            6.392581       0.062971       2.033416                    0.999146      26.709860      76.797503       0.623439       0.438028      -1.043238      -0.018040       0.029058       0.056070       0.065678       0.019708      -0.024481       0.006241      -0.086707       0.059296      -0.065024       0.027210       0.037814              8.175206       9.935207      -0.493311       2.048879       8.548446       1.937751       6.041966           0.004301
           48              C      -1.449311       2.930374      19.078098      -0.088282      26.651150 0.37899453E+03  0.86447038E+04                                 7.844916                            6.577874       0.088790       2.035753                    0.998723      27.707416      79.508735       0.627219       0.428124      -1.052560       0.000625      -0.011629       0.044413       0.045914       0.007614      -0.005481       0.000113      -0.005997      -0.004373      -0.010052       0.000249       0.009803              8.256935       9.883670      -0.281781       1.834666       9.004314       1.706121       5.882821           0.001760
           49              C      -0.829247       3.898299      19.814863      -0.041226      29.058075 0.43707030E+03  0.10347099E+05                                 8.468427                            7.194868      -0.138811       1.954117                    0.998200      28.570079      83.945153       0.582523       0.444146      -1.041328      -0.027110      -0.007622       0.013854       0.031385      -0.000422      -0.015770      -0.035889       0.002182       0.032330      -0.037970      -0.004337       0.042307              8.938339       9.910821       0.288657       1.515024      10.401396       2.477445       6.502800           0.002334
           50              C      -1.503681       5.110779      20.186486      -0.060651      33.624662 0.45914786E+03  0.10853445E+05                                 8.971711                            7.090733       0.176482       2.059852                    0.999405      27.435256      76.994531       0.631001       0.410640      -1.076728       0.010311      -0.039008      -0.010899       0.041794      -0.000098      -0.012666      -0.024286       0.017551      -0.005281      -0.031135       0.005444       0.025692             10.066661      11.714250       1.520901       2.476264      11.527555       3.336625       6.958177           0.005006
           51              C       6.447032       5.272958      19.814863       0.049616      26.717854 0.35700015E+03  0.80773505E+04                                 8.043910                            6.515639      -0.067504       1.986320                    0.999177      27.414736      80.123641       0.607056       0.445940      -1.034774      -0.026715      -0.042708      -0.018846       0.053785       0.019163      -0.046922      -0.032838      -0.068521       0.062582      -0.069192      -0.004860       0.074051              8.744162      11.055282       0.650942       2.421896       8.709522       2.524978       6.467680           0.000767
           52              C      -0.845823       6.255470      20.949178       0.595088      21.173325 0.24463631E+03  0.50543483E+04                                 7.059849                            5.576344      -0.007443       2.059203                    0.999364      22.448310      63.444653       0.621946       0.476661      -1.013986       0.027191       0.048714       0.032718       0.064676      -0.000130       0.006497      -0.067795      -0.043395       0.184420      -0.054896      -0.047939       0.102835              7.840520       9.356005       0.539415       0.306033       8.632144       2.427775       5.533412          -0.000697
           53              C       2.290120       4.313614       0.743246       0.470838      24.278447 0.30804043E+03  0.67300709E+04                                 7.692531                            6.227873      -0.056106       2.016713                    0.999252      24.460847      70.689297       0.593733       0.472175      -1.018152      -0.027632      -0.003104       0.085158       0.089582      -0.021069       0.056910      -0.012525       0.151032      -0.200322      -0.084517      -0.044511       0.129028              8.498760       5.461517       0.376014      -1.526921      10.819869      -0.479907       9.214895           0.018141
           54              C       4.994703       8.483927       0.771334       0.506564      22.483100 0.26461267E+03  0.55683285E+04                                 7.275850                            5.781883      -0.050492       2.032156                    0.999217      23.326452      66.258331       0.614374       0.473761      -1.016827      -0.002234      -0.018622       0.093108       0.094978      -0.083931      -0.008886       0.011458      -0.067376      -0.168734      -0.062492      -0.057260       0.119752              8.020150      10.155354       3.051849       0.081145       6.662699      -0.483053       7.242397           0.048693
           55              C       3.486176       3.414337       4.232615       0.096704      25.503716 0.33869354E+03  0.75505377E+04                                 7.835542                            6.364495      -0.063588       2.007779                    0.998360      26.237332      75.709188       0.612608       0.448489      -1.035001      -0.048735       0.005827       0.027834       0.056425       0.012383      -0.022460      -0.001184      -0.069213      -0.052338      -0.045401      -0.000517       0.045919              8.466437       9.218372      -1.678124      -0.029472       4.818702       0.518657      11.362237          -0.002101
           56              C       4.405261       3.289914       5.215688      -0.127975      28.580207 0.39899727E+03  0.91687075E+04                                 8.061212                            6.637310       0.371842       2.108663                    0.999796      28.128654      79.590070       0.643758       0.414043      -1.067189      -0.010012      -0.002576       0.024156       0.026276      -0.013324       0.005423       0.005492       0.031028      -0.033604      -0.020374      -0.005955       0.026329              8.619145       8.743247      -1.296234      -0.238498       4.838743       0.631640      12.275444           0.000562
           57              C       4.052315       3.495855       6.537976      -0.041755      28.560416 0.39107145E+03  0.89863151E+04                                 8.244264                            6.709637       0.047740       2.014322                    0.999569      27.787853      79.915882       0.617458       0.431691      -1.050857      -0.003575       0.000338      -0.012902       0.013393       0.014334       0.007880      -0.000802      -0.047701      -0.072254      -0.028795      -0.011102       0.039897              8.890309       8.961735      -1.672333      -0.640319       5.133270       0.945418      12.575923          -0.001223
           58              C       2.787747       3.906880       6.816693      -0.049531      35.023379 0.43503612E+03  0.10177005E+05                                 9.307394                            6.963580       0.099626       2.042748                    0.999486      27.167817      76.614472       0.626384       0.417995      -1.068666       0.024380      -0.001516      -0.022142       0.032969       0.007076       0.012190      -0.005605      -0.024041      -0.073613      -0.030666       0.004339       0.026326             10.880212       9.504473      -1.759391      -0.920618       5.696674       1.541927      17.439488           0.003378
           59              C       1.918462       4.040742       5.777444       0.026376      29.408907 0.37593722E+03  0.86021054E+04                                 8.479932                            6.615078      -0.069379       1.966949                    0.999716      28.171829      82.352163       0.613240       0.436502      -1.042056       0.029195      -0.012134      -0.037534       0.049075       0.012526      -0.044540      -0.005446      -0.038362      -0.143548      -0.073295       0.021604       0.051690              9.566162       8.062215      -1.299647       0.577816       5.205953       0.706177      15.430320           0.003626
           60              C       2.317974       4.189191       8.212441       0.585375      21.884057 0.24199859E+03  0.49885066E+04                                 7.239121                            5.545187      -0.000439       2.061032                    0.999364      22.445297      63.454980       0.623588       0.476487      -1.013634      -0.012057       0.008425       0.055875       0.057778       0.065398      -0.003588      -0.002542      -0.068680      -0.140888      -0.051142      -0.046317       0.097459              8.263473       7.155381      -1.721980      -0.161396       5.470749       0.772381      12.164288          -0.001089
           61              C       0.596904       1.094064       7.894832       0.080879      25.408909 0.34985205E+03  0.78468478E+04                                 7.719646                            6.392597       0.062968       2.033413                    0.999146      26.709949      76.797827       0.623439       0.438028      -1.043238       0.018041      -0.029056       0.056072       0.065680       0.019708       0.024481      -0.006241      -0.086707       0.059293      -0.065024       0.027209       0.037815              8.175227       9.935238      -0.493319      -2.048885       8.548464      -1.937752       6.041977           0.004152
           62              C      -0.656458       1.360071       8.275098      -0.088281      26.651187 0.37899481E+03  0.86447169E+04                                 7.844937                            6.577885       0.088766       2.035745                    0.998723      27.707462      79.509057       0.627217       0.428125      -1.052559      -0.000624       0.011629       0.044416       0.045917       0.007615       0.005480      -0.000111      -0.005996      -0.004374      -0.010051       0.000246       0.009805              8.256961       9.883690      -0.281794      -1.834667       9.004360      -1.706130       5.882831           0.001595
           63              C       7.949478       0.392147       9.011863      -0.041227      29.058108 0.43707075E+03  0.10347112E+05                                 8.468429                            7.194869      -0.138806       1.954118                    0.998200      28.570101      83.945210       0.582523       0.444145      -1.041328       0.027111       0.007624       0.013855       0.031386      -0.000423       0.015770       0.035890       0.002182       0.032330      -0.037971      -0.004337       0.042307              8.938344       9.910814       0.288664      -1.515025      10.401417      -2.477454       6.502802           0.002165
           64              C       4.412374       7.760558       9.383486      -0.060651      33.624679 0.45914803E+03  0.10853451E+05                                 8.971716                            7.090736       0.176471       2.059848                    0.999405      27.435268      76.994596       0.631001       0.410640      -1.076728      -0.010309       0.039007      -0.010899       0.041793      -0.000101       0.012667       0.024287       0.017547      -0.005280      -0.031136       0.005444       0.025692             10.066670      11.714251       1.520908      -2.476266      11.527576      -3.336634       6.958183           0.004862
           65              C      -3.538339       7.598379       9.011863       0.049615      26.717929 0.35700168E+03  0.80773961E+04                                 8.043938                            6.515665      -0.067520       1.986315                    0.999177      27.414771      80.123869       0.607053       0.445942      -1.034773       0.026714       0.042708      -0.018845       0.053784       0.019165       0.046922       0.032836      -0.068523       0.062581      -0.069193      -0.004859       0.074052              8.744193      11.055325       0.650954      -2.421911       8.709552      -2.524987       6.467703           0.000552
           66              C       3.754516       6.615867      10.146178       0.595087      21.173381 0.24463689E+03  0.50543620E+04                                 7.059855                            5.576346      -0.007431       2.059206                    0.999364      22.448325      63.444657       0.621946       0.476660      -1.013987      -0.027189      -0.048718       0.032720       0.064678      -0.000129      -0.006499       0.067796      -0.043392       0.184419      -0.054898      -0.047937       0.102836              7.840531       9.356018       0.539416      -0.306033       8.632158      -2.427781       5.533416          -0.000796
           67              C       4.830111      -0.023168      11.546246       0.470838      24.278307 0.30803820E+03  0.67300114E+04                                 7.692511                            6.227858      -0.056105       2.016715                    0.999252      24.460755      70.689024       0.593733       0.472176      -1.018151       0.027631       0.003106       0.085153       0.089577      -0.021068      -0.056909       0.012525       0.151030      -0.200318      -0.084515      -0.044511       0.129026              8.498740       5.461506       0.376021       1.526914      10.819857       0.479911       9.214857           0.017978
           68              C      -2.086010       4.387410      11.574334       0.506536      22.483820 0.26462252E+03  0.55685844E+04                                 7.275950                            5.781952      -0.050513       2.032141                    0.999217      23.327043      66.260176       0.614377       0.473755      -1.016831       0.002232       0.018625       0.093136       0.095007      -0.083942       0.008886      -0.011464      -0.067384      -0.168840      -0.062486      -0.057295       0.119781              8.020269      10.155513       3.051901      -0.081146       6.662792       0.483067       7.242502           0.048544
           69              C       1.380407       7.704782       6.570385       0.096709      25.503584 0.33869163E+03  0.75504866E+04                                 7.835529                            6.364488      -0.063605       2.007776                    0.998360      26.237246      75.708968       0.612607       0.448491      -1.035000      -0.048735       0.005829      -0.027833       0.056425       0.012383       0.022460       0.001186      -0.069215      -0.052345      -0.045402      -0.000520       0.045921              8.466420       9.218354      -1.678121       0.029473       4.818697      -0.518654      11.362208          -0.002229
           70              C       2.299492       7.580359       5.587312      -0.127973      28.580093 0.39899546E+03  0.91686563E+04                                 8.061196                            6.637299       0.371832       2.108662                    0.999796      28.128573      79.589816       0.643757       0.414044      -1.067188      -0.010012      -0.002576      -0.024155       0.026274      -0.013323      -0.005421      -0.005491       0.031026      -0.033603      -0.020372      -0.005955       0.026327              8.619125       8.743237      -1.296232       0.238503       4.838735      -0.631637      12.275403           0.000545
           71              C       1.946546       7.786300       4.265024      -0.041757      28.560374 0.39107108E+03  0.89862992E+04                                 8.244236                            6.709621       0.047760       2.014327                    0.999569      27.787837      79.915652       0.617461       0.431690      -1.050858      -0.003576       0.000337       0.012902       0.013393       0.014334      -0.007881       0.000803      -0.047696      -0.072255      -0.028796      -0.011099       0.039895              8.890276       8.961698      -1.672324       0.640328       5.133256      -0.945417      12.575874          -0.001078
           72              C       0.681978       8.197325       3.986307      -0.049535      35.023521 0.43503813E+03  0.10177064E+05                                 9.307416                            6.963595       0.099618       2.042744                    0.999486      27.167888      76.614712       0.626383       0.417995      -1.068667       0.024380      -0.001517       0.022143       0.032970       0.007076      -0.012189       0.005604      -0.024041      -0.073611      -0.030665       0.004339       0.026326             10.880240       9.504475      -1.759389       0.920616       5.696686      -1.541931      17.439558           0.003459
           73              C      -0.187307       8.331187       5.025556       0.026377      29.408880 0.37593683E+03  0.86020937E+04                                 8.479923                            6.615073      -0.069374       1.966950                    0.999716      28.171819      82.352102       0.613241       0.436501      -1.042057       0.029196      -0.012133       0.037533       0.049075       0.012525       0.044540       0.005447      -0.038363      -0.143552      -0.073296       0.021605       0.051691              9.566152       8.062201      -1.299643      -0.577820       5.205948      -0.706173      15.430307           0.003640
           74              C       0.212205       8.479636       2.590559       0.585379      21.884096 0.24199907E+03  0.49885179E+04                                 7.239123                            5.545188      -0.000428       2.061035                    0.999364      22.445320      63.455005       0.623589       0.476486      -1.013634      -0.012058       0.008425      -0.055876       0.057780       0.065400       0.003588       0.002544      -0.068687      -0.140899      -0.051143      -0.046322       0.097464              8.263475       7.155373      -1.721978       0.161393       5.470750      -0.772383      12.164303          -0.001002
           75              C      -1.508865       5.384509       2.908168       0.080883      25.408783 0.34984983E+03  0.78467835E+04                                 7.719618                            6.392574       0.062978       2.033418                    0.999146      26.709833      76.797353       0.623440       0.438027      -1.043238       0.018041      -0.029058      -0.056069       0.065678       0.019708      -0.024480       0.006240      -0.086705       0.059293      -0.065023       0.027209       0.037814              8.175195       9.935192      -0.493309       2.048876       8.548434       1.937750       6.041959           0.004278
           76              C      -2.762227       5.650517       2.527902      -0.088283      26.651161 0.37899474E+03  0.86447098E+04                                 7.844919                            6.577876       0.088791       2.035753                    0.998723      27.707427      79.508774       0.627219       0.428124      -1.052560      -0.000625       0.011629      -0.044413       0.045914       0.007614      -0.005481       0.000113      -0.005998      -0.004376      -0.010052       0.000248       0.009804              8.256937       9.883668      -0.281778       1.834666       9.004320       1.706124       5.882824           0.001739
           77              C       5.843709       4.682592       1.791137      -0.041227      29.058103 0.43707078E+03  0.10347114E+05                                 8.468432                            7.194872      -0.138814       1.954116                    0.998200      28.570106      83.945263       0.582523       0.444146      -1.041328       0.027111       0.007622      -0.013853       0.031384      -0.000422      -0.015770      -0.035889       0.002182       0.032330      -0.037970      -0.004337       0.042307              8.938345       9.910823       0.288657       1.515024      10.401407       2.477448       6.502805           0.002326
           78              C       6.518143       3.470112       1.419514      -0.060652      33.624711 0.45914860E+03  0.10853471E+05                                 8.971732                            7.090749       0.176465       2.059846                    0.999405      27.435284      76.994731       0.630999       0.410641      -1.076727      -0.010312       0.039008       0.010900       0.041794      -0.000098      -0.012666      -0.024287       0.017550      -0.005279      -0.031136       0.005443       0.025693             10.066685      11.714275       1.520905       2.476270      11.527586       3.336635       6.958193           0.005007
           79              C      -1.432570       3.307933       1.791137       0.049614      26.717859 0.35700024E+03  0.80773529E+04                                 8.043910                            6.515639      -0.067504       1.986320                    0.999177      27.414737      80.123637       0.607056       0.445940      -1.034774       0.026715       0.042707       0.018847       0.053785       0.019162      -0.046921      -0.032838      -0.068520       0.062583      -0.069191      -0.004860       0.074051              8.744162      11.055284       0.650940       2.421896       8.709522       2.524977       6.467679           0.000763
           80              C       5.860285       2.325421       0.656822       0.595085      21.173428 0.24463771E+03  0.50543852E+04                                 7.059876                            5.576363      -0.007450       2.059199                    0.999364      22.448383      63.444938       0.621944       0.476661      -1.013985      -0.027190      -0.048717      -0.032718       0.064677      -0.000131       0.006496      -0.067797      -0.043396       0.184424      -0.054897      -0.047941       0.102838              7.840551       9.356039       0.539418       0.306035       8.632181       2.427788       5.533432          -0.000695
           81              C       2.724342       4.267277      20.862754       0.470836      24.278475 0.30804077E+03  0.67300804E+04                                 7.692538                            6.227878      -0.056108       2.016713                    0.999252      24.460872      70.689400       0.593732       0.472175      -1.018152       0.027632       0.003103      -0.085158       0.089582      -0.021069       0.056911      -0.012525       0.151032      -0.200324      -0.084517      -0.044511       0.129029              8.498769       5.461522       0.376015      -1.526923      10.819885      -0.479912       9.214901           0.018141
           82              C       0.019759       0.096964      20.834666       0.506570      22.483061 0.26461210E+03  0.55683137E+04                                 7.275841                            5.781877      -0.050494       2.032155                    0.999217      23.326427      66.258243       0.614374       0.473761      -1.016827       0.002233       0.018621      -0.093108       0.094978      -0.083931      -0.008886       0.011458      -0.067376      -0.168735      -0.062492      -0.057260       0.119751              8.020140      10.155340       3.051845       0.081144       6.662692      -0.483053       7.242388           0.048695
           83              C       1.528286       5.166554      17.373385       0.096704      25.503703 0.33869326E+03  0.75505299E+04                                 7.835539                            6.364491      -0.063587       2.007780                    0.998360      26.237329      75.709172       0.612609       0.448489      -1.035002       0.048735      -0.005827      -0.027834       0.056425       0.012383      -0.022460      -0.001184      -0.069211      -0.052337      -0.045401      -0.000517       0.045918              8.466433       9.218369      -1.678125      -0.029474       4.818699       0.518657      11.362231          -0.002086
           84              C       0.609201       5.290977      16.390312      -0.127976      28.580188 0.39899691E+03  0.91686962E+04                                 8.061205                            6.637305       0.371848       2.108665                    0.999796      28.128637      79.589975       0.643758       0.414043      -1.067189       0.010012       0.002577      -0.024156       0.026275      -0.013323       0.005423       0.005491       0.031028      -0.033605      -0.020373      -0.005955       0.026329              8.619138       8.743242      -1.296233      -0.238494       4.838739       0.631638      12.275432           0.000591
           85              C       0.962147       5.085036      15.068024      -0.041754      28.560337 0.39106999E+03  0.89862726E+04                                 8.244246                            6.709621       0.047743       2.014324                    0.999569      27.787802      79.915672       0.617459       0.431691      -1.050857       0.003576      -0.000337       0.012901       0.013392       0.014334       0.007879      -0.000803      -0.047700      -0.072253      -0.028794      -0.011102       0.039897              8.890290       8.961718      -1.672329      -0.640308       5.133258       0.945412      12.575894          -0.001188
           86              C       2.226715       4.674011      14.789307      -0.049533      35.023411 0.43503645E+03  0.10177015E+05                                 9.307401                            6.963584       0.099628       2.042748                    0.999486      27.167825      76.614505       0.626383       0.417995      -1.068666      -0.024379       0.001517       0.022141       0.032968       0.007076       0.012190      -0.005605      -0.024041      -0.073616      -0.030667       0.004340       0.026327             10.880222       9.504482      -1.759392      -0.920610       5.696676       1.541925      17.439509           0.003393
           87              C       3.096000       4.540149      15.828556       0.026377      29.408892 0.37593677E+03  0.86020947E+04                                 8.479931                            6.615075      -0.069389       1.966946                    0.999716      28.171839      82.352250       0.613240       0.436502      -1.042056      -0.029195       0.012134       0.037533       0.049075       0.012526      -0.044541      -0.005446      -0.038363      -0.143546      -0.073296       0.021606       0.051691              9.566163       8.062221      -1.299650       0.577814       5.205951       0.706178      15.430318           0.003649
           88              C       2.696488       4.391700      13.393559       0.585375      21.884027 0.24199823E+03  0.49884961E+04                                 7.239106                            5.545177      -0.000443       2.061032                    0.999364      22.445276      63.454853       0.623589       0.476486      -1.013635       0.012058      -0.008424      -0.055874       0.057778       0.065396      -0.003589      -0.002543      -0.068680      -0.140883      -0.051141      -0.046316       0.097457              8.263455       7.155366      -1.721975      -0.161394       5.470738       0.772378      12.164261          -0.001082
           89              C       4.417558       7.486827      13.711168       0.080880      25.408786 0.34985002E+03  0.78467893E+04                                 7.719620                            6.392577       0.062979       2.033418                    0.999146      26.709848      76.797421       0.623440       0.438027      -1.043238      -0.018042       0.029057      -0.056072       0.065680       0.019708       0.024479      -0.006240      -0.086707       0.059293      -0.065022       0.027208       0.037815              8.175198       9.935202      -0.493318      -2.048876       8.548434      -1.937745       6.041958           0.004182
           90              C      -3.555080       7.220820      13.330902      -0.088283      26.651227 0.37899567E+03  0.86447414E+04                                 7.844944                            6.577891       0.088766       2.035745                    0.998723      27.707497      79.509176       0.627217       0.428125      -1.052559       0.000624      -0.011630      -0.044418       0.045919       0.007615       0.005479      -0.000111      -0.005996      -0.004378      -0.010051       0.000246       0.009805              8.256967       9.883694      -0.281794      -1.834666       9.004372      -1.706133       5.882837           0.001621
           91              C      -2.935016       8.188744      12.594137      -0.041226      29.058006 0.43706885E+03  0.10347056E+05                                 8.468413                            7.194855      -0.138804       1.954120                    0.998200      28.570035      83.944980       0.582524       0.444146      -1.041328      -0.027110      -0.007624      -0.013855       0.031386      -0.000422       0.015770       0.035890       0.002182       0.032326      -0.037971      -0.004337       0.042308              8.938326       9.910791       0.288662      -1.515021      10.401397      -2.477450       6.502790           0.002172
           92              C       0.602088       0.820333      12.222514      -0.060651      33.624636 0.45914763E+03  0.10853441E+05                                 8.971717                            7.090739       0.176478       2.059850                    0.999405      27.435249      76.994573       0.631000       0.410641      -1.076727       0.010311      -0.039007       0.010897       0.041792      -0.000098       0.012666       0.024285       0.017550      -0.005284      -0.031135       0.005444       0.025691             10.066669      11.714249       1.520902      -2.476262      11.527576      -3.336631       6.958181           0.004869
           93              C       8.552801       0.982512      12.594137       0.049612      26.717917 0.35700161E+03  0.80773922E+04                                 8.043928                            6.515657      -0.067509       1.986319                    0.999177      27.414765      80.123783       0.607054       0.445941      -1.034774      -0.026715      -0.042709       0.018844       0.053785       0.019164       0.046922       0.032835      -0.068524       0.062581      -0.069193      -0.004857       0.074050              8.744180      11.055306       0.650947      -2.421902       8.709541      -2.524982       6.467693           0.000569
           94              C       1.259946       1.965024      11.459822       0.595079      21.173344 0.24463653E+03  0.50543524E+04                                 7.059847                            5.576342      -0.007445       2.059204                    0.999364      22.448283      63.444513       0.621947       0.476660      -1.013987       0.027191       0.048714      -0.032718       0.064675      -0.000130      -0.006497       0.067791      -0.043391       0.184405      -0.054894      -0.047934       0.102828              7.840521       9.356007       0.539413      -0.306031       8.632146      -2.427776       5.533409          -0.000786
           95              C       4.395889       0.023168      10.059754       0.470839      24.278300 0.30803802E+03  0.67300074E+04                                 7.692514                            6.227859      -0.056106       2.016714                    0.999252      24.460760      70.689070       0.593732       0.472177      -1.018151      -0.027631      -0.003106      -0.085153       0.089577      -0.021067      -0.056909       0.012525       0.151032      -0.200321      -0.084516      -0.044510       0.129027              8.498744       5.461508       0.376022       1.526915      10.819866       0.479914       9.214858           0.017970
           96              C       7.100472       4.193481      10.031666       0.506538      22.483769 0.26462178E+03  0.55685655E+04                                 7.275942                            5.781945      -0.050517       2.032140                    0.999217      23.327016      66.260096       0.614377       0.473755      -1.016830      -0.002234      -0.018624      -0.093137       0.095007      -0.083942       0.008885      -0.011464      -0.067384      -0.168836      -0.062486      -0.057294       0.119780              8.020259      10.155500       3.051898      -0.081146       6.662785       0.483067       7.242493           0.048538
           97              N       4.880072       0.512279      15.297048      -0.204167      37.788739 0.49865444E+03  0.11942577E+05                                 9.379265                            7.179661       0.002156       2.017539                    0.999646      27.830897      76.702713       0.659733       0.387650      -1.100627      -0.091308       0.011613       0.083387       0.124199      -0.007976       0.037024      -0.015210      -0.008293       0.045802      -0.037828      -0.009095       0.046923             10.768526      11.004893      -1.982313      -0.640257       5.629303      -0.796593      15.671380           0.013267
           98              N       5.841229       4.343647      19.060813      -0.217614      36.551327 0.52300687E+03  0.12659855E+05                                 9.152234                            7.347583       0.045333       2.028731                    0.999615      28.093139      77.515010       0.653690       0.387091      -1.102429       0.106324      -0.022812       0.070927       0.129830      -0.005195      -0.017050       0.029401      -0.060332      -0.060412      -0.041593      -0.012351       0.053944             10.091119      12.356978      -0.268937       2.950702      10.321344       2.662426       7.595034           0.015271
           99              N       2.240159       3.778166       4.494048      -0.204164      37.788751 0.49865423E+03  0.11942570E+05                                 9.379256                            7.179651       0.002145       2.017535                    0.999646      27.830916      76.702734       0.659735       0.387649      -1.100627       0.091308      -0.011615       0.083386       0.124199      -0.007974      -0.037022       0.015211      -0.008295       0.045809      -0.037827      -0.009095       0.046922             10.768516      11.004889      -1.982313       0.640243       5.629296       0.796598      15.671361           0.013327
          100              N      -2.932536       8.527689       8.257813      -0.217619      36.551455 0.52300912E+03  0.12659925E+05                                 9.152259                            7.347601       0.045335       2.028730                    0.999615      28.093208      77.515279       0.653689       0.387091      -1.102429      -0.106324       0.022813       0.070929       0.129832      -0.005194       0.017050      -0.029401      -0.060332      -0.060410      -0.041593      -0.012350       0.053943             10.091150      12.357030      -0.268941      -2.950715      10.321367      -2.662429       7.595051           0.015139
          101              N       0.134390       8.068612       6.308952      -0.204169      37.788970 0.49865777E+03  0.11942679E+05                                 9.379302                            7.179684       0.002143       2.017533                    0.999646      27.831011      76.703137       0.659732       0.387650      -1.100626       0.091311      -0.011613      -0.083386       0.124201      -0.007974       0.037024      -0.015209      -0.008299       0.045812      -0.037830      -0.009093       0.046923             10.768572      11.004940      -1.982323      -0.640263       5.629323      -0.796596      15.671452           0.013249
          102              N      -0.826767       4.237244       2.545187      -0.217613      36.551122 0.52300338E+03  0.12659746E+05                                 9.152191                            7.347552       0.045352       2.028738                    0.999615      28.093038      77.514570       0.653693       0.387090      -1.102430      -0.106323       0.022811      -0.070925       0.129828      -0.005195      -0.017049       0.029401      -0.060334      -0.060410      -0.041592      -0.012352       0.053944             10.091070      12.356908      -0.268934       2.950682      10.321300       2.662416       7.595000           0.015265
          103              N       2.774303       4.802725      17.111952      -0.204167      37.789016 0.49865816E+03  0.11942691E+05                                 9.379307                            7.179684       0.002132       2.017529                    0.999646      27.831037      76.703226       0.659732       0.387649      -1.100627      -0.091309       0.011615      -0.083386       0.124200      -0.007973      -0.037022       0.015211      -0.008296       0.045814      -0.037827      -0.009095       0.046922             10.768578      11.004950      -1.982324       0.640253       5.629323       0.796602      15.671463           0.013335
          104              N       7.946998       0.053202      13.348187      -0.217618      36.551206 0.52300506E+03  0.12659801E+05                                 9.152223                            7.347576       0.045346       2.028736                    0.999615      28.093076      77.514813       0.653690       0.387091      -1.102428       0.106323      -0.022814      -0.070927       0.129830      -0.005194       0.017046      -0.029401      -0.060331      -0.060400      -0.041589      -0.012353       0.053942             10.091107      12.356969      -0.268940      -2.950696      10.321330      -2.662420       7.595022           0.015155
          105              O       4.093172       0.435051      19.979068      -0.576096      41.952158 0.66221670E+03  0.16805553E+05                                 9.667627                            8.098297      -0.107338       2.013155                    0.993313      28.535548      77.589872       0.649883       0.371380      -1.127044       0.032398      -0.016268      -0.025718       0.044448       0.027972      -0.032632       0.022340      -0.052442      -0.080454      -0.064959       0.012267       0.052692             10.702794       9.312043      -1.164250      -4.550378       7.852914       1.593495      14.943426           0.028446
          106              O       1.684720       8.096071      19.142916      -0.570269      36.603948 0.59276716E+03  0.14606802E+05                                 8.751147                            7.597917       0.229895       2.124783                    0.995178      27.957534      74.484908       0.680611       0.365205      -1.133742      -0.010471       0.018820       0.016323       0.027024      -0.004435       0.020798      -0.010192       0.001706      -0.250966      -0.087674       0.037474       0.050200              9.364482      10.899578      -2.961873       2.323507       8.330018      -1.315355       8.863851           0.021347
          107              O      -1.562086       7.175341      21.500131      -0.596675      41.304242 0.69839244E+03  0.17874875E+05                                 9.453918                            8.230374       0.219235       2.108152                    0.994969      28.795912      77.408303       0.657948       0.363723      -1.138379       0.033507      -0.013704       0.000014       0.036201      -0.057530      -0.029103       0.001837      -0.029333       0.079506      -0.077357       0.018335       0.059022             10.205536       9.127417      -2.828219      -1.725987      13.799399       2.823244       7.689791           0.027741
          108              O       0.363061       6.162796      20.951338      -0.556725      39.910089 0.62576496E+03  0.15663609E+05                                 9.361518                            7.881289      -0.033015       2.045403                    0.994384      27.990245      75.685307       0.657372       0.372233      -1.125944      -0.033537       0.005016       0.016646       0.037775      -0.014046      -0.006562      -0.057021       0.035103       0.078030      -0.069141       0.007703       0.061437             10.301982      16.426175       1.008513       1.069197       7.987244       0.322740       6.492528           0.029931
          109              O       1.954792       3.190375       1.250987      -0.482149      39.228165 0.63310061E+03  0.15882656E+05                                 9.287818                            7.944648      -0.095029       2.033913                    0.993328      27.603280      74.556401       0.653052       0.373859      -1.125483       0.007046       0.026728       0.007113       0.028542       0.005941       0.001854      -0.042850       0.005576      -0.067666      -0.052971       0.013847       0.039125             10.206123       7.772960       0.829940      -1.612131      13.877191      -1.928303       8.968218           0.070663
          110              O       2.285351       5.473750       1.312565      -0.522400      38.872610 0.64430214E+03  0.16204759E+05                                 9.136564                            7.958324       0.210420       2.109087                    0.996469      28.310964      76.104763       0.660645       0.368625      -1.131544       0.002525      -0.006183      -0.009978       0.012007      -0.010058       0.047113       0.053629      -0.011294      -0.227622      -0.112135       0.045313       0.066822              9.861066       6.845984      -0.357292      -0.420781      14.475234       1.576369       8.261979           0.035441
          111              O       0.852479       0.443632       1.434638      -0.483764      35.030659 0.51239292E+03  0.12225852E+05                                 8.606891                            7.147769       0.056453       2.086073                    0.995028      26.969826      71.682336       0.686532       0.373912      -1.122356      -0.024870      -0.030344       0.025751       0.046930      -0.009349       0.032319       0.021120       0.003032      -0.177719      -0.074739       0.032591       0.042148              9.442408      12.913682       2.910416       2.377429       8.298305       1.251191       7.115238           0.103526
          112              O       4.077793       7.806895       1.218578      -0.504159      35.998982 0.52343826E+03  0.12504777E+05                                 8.660434                            7.130918       0.345346       2.181239                    0.996001      26.738552      70.165113       0.703783       0.364298      -1.134331       0.036741       0.016331       0.032457       0.051673      -0.003105      -0.024493      -0.009356      -0.006092      -0.176343      -0.066306       0.032514       0.033792              9.703715      13.248599       3.867329      -1.823981       9.221568      -1.612915       6.640980           0.091183
          113              O       3.027059       3.855394       9.176068      -0.576087      41.951535 0.66220450E+03  0.16805187E+05                                 9.667605                            8.098280      -0.107364       2.013150                    0.993313      28.535215      77.589156       0.649875       0.371385      -1.127039      -0.032395       0.016269      -0.025722       0.044449       0.027955       0.032617      -0.022330      -0.052427      -0.080467      -0.064934       0.012258       0.052676             10.702769       9.312046      -1.164254       4.550373       7.852896      -1.593494      14.943365           0.028128
          114              O       1.223973       4.775266       8.339916      -0.570265      36.604159 0.59277109E+03  0.14606942E+05                                 8.751244                            7.597995       0.229860       2.124771                    0.995178      27.957468      74.485153       0.680599       0.365210      -1.133737       0.010473      -0.018825       0.016319       0.027026      -0.004437      -0.020787       0.010189       0.001713      -0.250889      -0.087645       0.037458       0.050187              9.364595      10.899715      -2.961906      -2.323554       8.330101       1.315377       8.863969           0.021047
          115              O       4.470779       5.695995      10.697131      -0.596689      41.304429 0.69839601E+03  0.17874974E+05                                 9.453907                            8.230364       0.219246       2.108157                    0.994969      28.796021      77.408412       0.657953       0.363720      -1.138382      -0.033504       0.013700       0.000016       0.036197      -0.057545       0.029112      -0.001837      -0.029352       0.079526      -0.077380       0.018342       0.059038             10.205527       9.127419      -2.828230       1.725989      13.799384      -2.823242       7.689779           0.027329
          116              O       2.545632       6.708541      10.148338      -0.556719      39.909998 0.62576260E+03  0.15663534E+05                                 9.361501                            7.881273      -0.033011       2.045405                    0.994384      27.990195      75.685113       0.657373       0.372233      -1.125944       0.033536      -0.005019       0.016652       0.037777      -0.014044       0.006560       0.057026       0.035101       0.078040      -0.069143       0.007699       0.061444             10.301970      16.426164       1.008519      -1.069195       7.987231      -0.322741       6.492514           0.029665
          117              O       5.165439       1.100070      12.053987      -0.482146      39.228024 0.63309720E+03  0.15882554E+05                                 9.287816                            7.944643      -0.095046       2.033909                    0.993328      27.603185      74.556194       0.653050       0.373861      -1.125482      -0.007046      -0.026727       0.007109       0.028540       0.005942      -0.001851       0.042846       0.005571      -0.067648      -0.052963       0.013841       0.039123             10.206127       7.772958       0.829953       1.612126      13.877221       1.928305       8.968202           0.070505
          118              O       0.623342       7.397586      12.115565      -0.522416      38.872952 0.64430925E+03  0.16204988E+05                                 9.136635                            7.958382       0.210431       2.109087                    0.996469      28.311070      76.105253       0.660641       0.368626      -1.131543      -0.002525       0.006179      -0.009976       0.012004      -0.010056      -0.047110      -0.053627      -0.011293      -0.227605      -0.112128       0.045309       0.066819              9.861150       6.846037      -0.357285       0.420785      14.475377      -1.576374       8.262034           0.035187
          119              O       6.267752       3.846813      12.237638      -0.483775      35.032363 0.51242277E+03  0.12226739E+05                                 8.607119                            7.147939       0.056459       2.086060                    0.995029      26.970706      71.685128       0.686530       0.373908      -1.122360       0.024872       0.030346       0.025725       0.046917      -0.009355      -0.032337      -0.021139       0.003032      -0.177892      -0.074803       0.032623       0.042180              9.442673      12.914079       2.910520      -2.377501       8.298526      -1.251225       7.115415           0.103206
          120              O      -1.169100       5.064442      12.021578      -0.504136      35.999536 0.52344663E+03  0.12505019E+05                                 8.660475                            7.130938       0.345400       2.181250                    0.996001      26.738863      70.165896       0.703788       0.364294      -1.134335      -0.036747      -0.016335       0.032442       0.051669      -0.003107       0.024499       0.009354      -0.006095      -0.176459      -0.066343       0.032529       0.033814              9.703775      13.248696       3.867374       1.823998       9.221617       1.612931       6.641011           0.090866
          121              O       0.921290       8.145840       1.626932      -0.576095      41.951952 0.66221266E+03  0.16805433E+05                                 9.667624                            8.098295      -0.107351       2.013152                    0.993313      28.535435      77.589648       0.649880       0.371382      -1.127042      -0.032397       0.016267       0.025719       0.044448       0.027967      -0.032627       0.022337      -0.052439      -0.080460      -0.064952       0.012264       0.052688             10.702791       9.312042      -1.164251      -4.550377       7.852912       1.593496      14.943420           0.028443
          122              O       3.329742       0.484820       2.463084      -0.570272      36.603934 0.59276706E+03  0.14606806E+05                                 8.751170                            7.597938       0.229879       2.124778                    0.995178      27.957477      74.484887       0.680607       0.365207      -1.133740       0.010470      -0.018820      -0.016321       0.027022      -0.004435       0.020794      -0.010191       0.001706      -0.250954      -0.087669       0.037472       0.050197              9.364508      10.899600      -2.961878       2.323515       8.330038      -1.315361       8.863886           0.021330
          123              O       6.576548       1.405550       0.105869      -0.596662      41.304091 0.69838901E+03  0.17874752E+05                                 9.453859                            8.230324       0.219268       2.108164                    0.994969      28.795898      77.408012       0.657954       0.363720      -1.138382      -0.033507       0.013703      -0.000012       0.036201      -0.057533      -0.029106       0.001839      -0.029338       0.079501      -0.077360       0.018333       0.059028             10.205470       9.127357      -2.828205      -1.725977      13.799305       2.823226       7.689748           0.027758
          124              O       4.651401       2.418095       0.654662      -0.556720      39.909998 0.62576315E+03  0.15663550E+05                                 9.361495                            7.881271      -0.033005       2.045407                    0.994383      27.990216      75.685154       0.657373       0.372232      -1.125945       0.033536      -0.005016      -0.016645       0.037774      -0.014046      -0.006561      -0.057023       0.035103       0.078031      -0.069142       0.007703       0.061439             10.301956      16.426131       1.008515       1.069196       7.987223       0.322739       6.492514           0.029935
          125              O       3.059670       5.390516      20.355013      -0.482146      39.228110 0.63309932E+03  0.15882615E+05                                 9.287810                            7.944641      -0.095030       2.033913                    0.993328      27.603252      74.556310       0.653052       0.373859      -1.125483      -0.007046      -0.026727      -0.007112       0.028541       0.005941       0.001853      -0.042849       0.005576      -0.067664      -0.052970       0.013846       0.039124             10.206115       7.772954       0.829940      -1.612129      13.877183      -1.928302       8.968209           0.070664
          126              O       2.729111       3.107141      20.293436      -0.522399      38.872701 0.64430386E+03  0.16204813E+05                                 9.136576                            7.958333       0.210422       2.109086                    0.996469      28.311008      76.104910       0.660645       0.368625      -1.131544      -0.002526       0.006183       0.009979       0.012008      -0.010057       0.047114       0.053629      -0.011294      -0.227621      -0.112136       0.045313       0.066823              9.861080       6.845992      -0.357293      -0.420782      14.475261       1.576367       8.261987           0.035446
          127              O       4.161983       8.137259      20.171362      -0.483766      35.030833 0.51239615E+03  0.12225948E+05                                 8.606918                            7.147790       0.056451       2.086071                    0.995028      26.969911      71.682626       0.686531       0.373912      -1.122356       0.024870       0.030344      -0.025749       0.046929      -0.009348       0.032320       0.021120       0.003032      -0.177721      -0.074740       0.032592       0.042148              9.442438      12.913725       2.910427       2.377435       8.298330       1.251194       7.115258           0.103539
          128              O       0.936669       0.773996      20.387422      -0.504156      35.998956 0.52343769E+03  0.12504760E+05                                 8.660430                            7.130914       0.345348       2.181240                    0.996001      26.738537      70.165055       0.703784       0.364298      -1.134332      -0.036741      -0.016330      -0.032456       0.051672      -0.003106      -0.024493      -0.009356      -0.006094      -0.176343      -0.066306       0.032513       0.033793              9.703711      13.248592       3.867328      -1.823980       9.221564      -1.612914       6.640975           0.091191
          129              O       1.987403       4.725497      12.429932      -0.576093      41.951694 0.66220755E+03  0.16805287E+05                                 9.667637                            8.098306      -0.107361       2.013149                    0.993313      28.535274      77.589420       0.649873       0.371386      -1.127038       0.032396      -0.016264       0.025722       0.044448       0.027956       0.032617      -0.022330      -0.052429      -0.080473      -0.064935       0.012257       0.052679             10.702807       9.312077      -1.164260       4.550390       7.852922      -1.593502      14.943422           0.028130
          130              O       3.790489       3.805625      13.266084      -0.570268      36.604166 0.59277128E+03  0.14606950E+05                                 8.751253                            7.598003       0.229862       2.124771                    0.995178      27.957458      74.485169       0.680598       0.365210      -1.133736      -0.010470       0.018825      -0.016318       0.027024      -0.004438      -0.020785       0.010188       0.001712      -0.250889      -0.087644       0.037457       0.050188              9.364605      10.899722      -2.961909      -2.323556       8.330108       1.315378       8.863984           0.021061
          131              O       0.543683       2.884896      10.908869      -0.596665      41.303543 0.69837764E+03  0.17874418E+05                                 9.453873                            8.230338       0.219195       2.108145                    0.994969      28.795524      77.407338       0.657943       0.363728      -1.138375       0.033499      -0.013705      -0.000013       0.036194      -0.057523       0.029099      -0.001839      -0.029317       0.079484      -0.077344       0.018328       0.059016             10.205490       9.127387      -2.828220       1.725984      13.799328      -2.823228       7.689754           0.027321
          132              O       2.468830       1.872350      11.457662      -0.556713      39.909779 0.62575872E+03  0.15663420E+05                                 9.361492                            7.881267      -0.033020       2.045403                    0.994384      27.990088      75.684890       0.657370       0.372234      -1.125943      -0.033537       0.005015      -0.016646       0.037775      -0.014045       0.006561       0.057012       0.035094       0.078021      -0.069130       0.007701       0.061429             10.301958      16.426141       1.008519      -1.069193       7.987224      -0.322739       6.492509           0.029659
          133              O      -0.150977       7.480821       9.552013      -0.482148      39.228105 0.63309872E+03  0.15882599E+05                                 9.287820                            7.944645      -0.095053       2.033907                    0.993328      27.603223      74.556271       0.653051       0.373860      -1.125483       0.007045       0.026728      -0.007109       0.028540       0.005942      -0.001853       0.042846       0.005572      -0.067657      -0.052965       0.013843       0.039123             10.206132       7.772961       0.829954       1.612129      13.877228       1.928306       8.968206           0.070494
          134              O       4.391120       1.183305       9.490436      -0.522416      38.872999 0.64431001E+03  0.16205011E+05                                 9.136636                            7.958382       0.210423       2.109085                    0.996469      28.311096      76.105310       0.660641       0.368626      -1.131543       0.002527      -0.006180       0.009979       0.012006      -0.010055      -0.047110      -0.053626      -0.011293      -0.227613      -0.112129       0.045310       0.066820              9.861152       6.846038      -0.357284       0.420785      14.475385      -1.576369       8.262032           0.035176
          135              O      -1.253290       4.734078       9.368362      -0.483781      35.032541 0.51242599E+03  0.12226835E+05                                 8.607146                            7.147961       0.056462       2.086059                    0.995029      26.970788      71.685408       0.686529       0.373908      -1.122360      -0.024873      -0.030346      -0.025727       0.046919      -0.009357      -0.032337      -0.021140       0.003031      -0.177903      -0.074807       0.032625       0.042182              9.442705      12.914127       2.910532      -2.377507       8.298553      -1.251229       7.115435           0.103186
          136              O       6.183562       3.516449       9.584422      -0.504139      35.999577 0.52344731E+03  0.12505040E+05                                 8.660485                            7.130945       0.345393       2.181248                    0.996001      26.738869      70.165943       0.703787       0.364294      -1.134335       0.036748       0.016337      -0.032441       0.051670      -0.003106       0.024496       0.009355      -0.006094      -0.176447      -0.066338       0.032527       0.033811              9.703787      13.248715       3.867382       1.823999       9.221630       1.612932       6.641017           0.090851

******************************************************
Auxiliary information for the entire system
The total spin magnetic moment of the unit cell is   3.716609
The total net atomic charge of the unit cell is   -0.000004
Accuracy of reproducing the electrostatic potential in the unit cell:
  The inner radius (bohr) =    5.0000
  The outer radius (bohr) =   12.0000
  Valid grid points have density less than (e/(bohr^3)) =    0.0001
  The number of valid grid points were=         4744
  The rms potential error without charges in kcal/mol is=      4.30152
  The rms potential error with partial charges in kcal/mol is=      1.04854
  The RRMSE value at monopole order=      0.24376
  The rms potential error with partial charges and cloud penetration in kcal/mol is=      1.04844
  The RRMSE value at monopole order with cloud penetration is=      0.24374
  The rms potential error with partial charges and atomic dipoles in kcal/mol is=      0.31269
  The RRMSE value at dipole order=      0.07269
  The rms potential error with partial charges, atomic dipoles and cloud penetration in kcal/mol is=      0.30184
  The RRMSE value at dipole order with cloud penetration=      0.07017

******************************************************
The electron densities and ab initio electrostatic potential were computed in VASP using the PBE functional and
projector augmented wave method. See the main text of the journal article for a description of computational details.
The atomic charges, dipoles, and quadrupoles were computed with the DDEC6 method as described in
(a) T. A. Manz and N. Gabaldon Limas, RSC Adv. 6 (2016) 47771-47801 DOI: 10.1039/c6ra04656h
(b) N. Gabaldon Limas and T. A. Manz, RSC Adv. 8 (2018) 2678-2707 DOI: 10.1039/c7ra11829e.
For each atom in the material, the electron cloud parameters were fit to the spherically averaged atom-in-material
electron density using radial positions for which this density was between 10^-4 and 10^-2 electrons per cubic bohr.
The polarizabilities, dispersion coefficients, and quantum Drude oscillator (QDO) parameters were fit using the MCLF method.
The magnetic structure of the system was optimized in VASP from the default ferromagnetic initial guess using spin polarization.
The atomic spin moments (ASMs) were computed on this optimized magnetic structure using the DDEC6 partition as inputs
to the method of T. A. Manz and D. S. Sholl, J. Chem. Theory Comput. 7 (2011) 4146-4164 DOI: 10.1021/ct200539n.
The RMSE and RRMSE were computed using a uniform grid with Ewald summation.
