# Supplementary material for: A collection of forcefield precursors for metal–organic frameworks
Source: RSC Adv. 2019 Nov 13;9(63):36492–507. doi: 10.1039/c9ra07327b (PMC9075174; doi:10.1039/c9ra07327b)
Supplement: RA-009-C9RA07327B-s3785 [file RA-009-C9RA07327B-s3785.xyz]

  136
jmolscript: load "" {1 1 1} spacegroup "x,y,z" unitcell [{      9.241000     0.000000     0.000000 }, {     -4.211035     8.576460     0.000000 }, {      0.000000     0.000000    21.602600 }]
Eu    -2.472309     7.365464    10.617894     1.321402
Eu     2.881774     1.210996    21.419194     1.321418
Eu     7.502274     1.210996    10.984706     1.321394
Eu     2.148191     7.365464     0.183406     1.321427
Cu    -0.431613     1.641106    18.454453     0.500245
Cu     0.841078     6.935354     7.653153     0.500225
Cu     5.461578     6.935354     3.148147     0.500217
Cu     4.188887     1.641106    13.949447     0.500255
H     -0.682188     1.321632    15.631641     0.096809
H     -2.459677     6.993245    14.395973     0.133898
H     -1.878888     6.625315    16.605919     0.126503
H     -2.766636     7.938371    18.252037     0.104879
H      6.075833     2.552354    18.228274     0.080459
H      4.776056     4.313102    18.895794     0.132229
H      5.720638     6.029251    20.099059     0.124031
H     -0.066568     4.044659    20.083937     0.104328
H      1.091653     7.254828     4.830341     0.096820
H      2.869142     1.583215     3.594673     0.133899
H      2.288353     1.951145     5.804619     0.126511
H      3.176101     0.638089     7.450737     0.104881
H      3.574632     6.024106     7.426974     0.080458
H      4.874409     4.263358     8.094494     0.132224
H      3.929827     2.547209     9.297759     0.124033
H      0.476033     4.531801     9.282637     0.104329
H     -3.528847     7.254828     5.970959     0.096810
H      7.489642     1.583215     7.206627     0.133899
H      6.908853     1.951145     4.996681     0.126503
H      7.796601     0.638089     3.350563     0.104881
H     -1.045868     6.024106     3.374326     0.080458
H      0.253909     4.263358     2.706806     0.132222
H     -0.690673     2.547209     1.503541     0.124030
H      5.096533     4.531801     1.518663     0.104328
H      3.938312     1.321632    16.772259     0.096812
H      2.160823     6.993245    18.007927     0.133898
H      2.741612     6.625315    15.797981     0.126509
H      1.853864     7.938371    14.151863     0.104880
H      1.455333     2.552354    14.175626     0.080454
H      0.155556     4.313102    13.508106     0.132227
H      1.100138     6.029251    12.304841     0.124031
H      4.553932     4.044659    12.319963     0.104328
C     -0.054670     0.664676    15.828225     0.023769
C     -3.748564     8.507848    14.784819    -0.055645
C     -2.830120     7.508691    15.074294    -0.039453
C     -2.481139     7.298567    16.385572    -0.125830
C     -3.024809     8.085886    17.372811     0.098533
C     -0.004058     0.224703    13.391452     0.577243
C      6.460520     3.225607    18.742416     0.076559
C      5.676247     4.286515    19.124782    -0.091402
C      6.233579     5.295106    19.844148    -0.052127
C     -1.672764     5.223064    20.196271    -0.058403
C     -0.954628     4.112413    19.816065     0.051833
C     -1.009148     6.357730    20.954522     0.594018
C      7.060548     4.218761    10.040888     0.480559
C     -0.124998     0.198116    20.863791     0.490589
C      0.464135     7.911784     5.026925     0.023778
C      4.158029     0.068612     3.983519    -0.055642
C      3.239585     1.067769     4.272994    -0.039440
C      2.890604     1.277893     5.584272    -0.125835
C      3.434274     0.490574     6.571511     0.098532
C      0.413523     8.351757     2.590152     0.577237
C      3.189945     5.350853     7.941116     0.076558
C      3.974218     4.289945     8.323482    -0.091401
C      3.416886     3.281354     9.042848    -0.052129
C      2.082229     3.353396     9.394971    -0.058398
C      1.364093     4.464047     9.014765     0.051827
C      1.418613     2.218730    10.153222     0.593977
C      2.589917     4.357699    20.842188     0.480558
C      0.534463     8.378344    10.062491     0.490615
C      5.084635     7.911784     5.774375     0.023775
C      8.778529     0.068612     6.817781    -0.055646
C      7.860085     1.067769     6.528306    -0.039450
C      7.511104     1.277893     5.217028    -0.125830
C      8.054774     0.490574     4.229789     0.098532
C      5.034023     8.351757     8.211148     0.577244
C     -1.430555     5.350853     2.860184     0.076559
C     -0.646282     4.289945     2.477818    -0.091398
C     -1.203614     3.281354     1.758452    -0.052131
C      6.702729     3.353396     1.406329    -0.058403
C      5.984593     4.464047     1.786535     0.051830
C      6.039113     2.218730     0.648078     0.593999
C     -2.030583     4.357699    11.561712     0.480565
C     -4.086037     8.378344     0.738809     0.490588
C      4.565830     0.664676    16.575675     0.023766
C      0.871936     8.507848    17.619081    -0.055639
C      1.790380     7.508691    17.329606    -0.039435
C      2.139361     7.298567    16.018328    -0.125831
C      1.595691     8.085886    15.031089     0.098540
C      4.616442     0.224703    19.012448     0.577250
C      1.840020     3.225607    13.661484     0.076560
C      1.055747     4.286515    13.279118    -0.091398
C      1.613079     5.295106    12.559752    -0.052123
C      2.947736     5.223064    12.207629    -0.058400
C      3.665872     4.112413    12.587835     0.051840
C      3.611352     6.357730    11.449378     0.593988
C      2.440048     4.218761     0.760412     0.480559
C      4.495502     0.198116    11.540109     0.490617
N      0.294019     0.487143    17.113580    -0.206213
N     -1.485009     3.116686    19.072936    -0.207419
N      0.115446     8.089317     6.312280    -0.206207
N      1.894474     5.459774     8.271636    -0.207401
N      4.735946     8.089317     4.489020    -0.206208
N      6.514974     5.459774     2.529664    -0.207410
N      4.914519     0.487143    15.290320    -0.206225
N      3.135491     3.116686    13.330964    -0.207432
O     -3.593633     8.288291    12.429056    -0.568568
O      8.246394     0.971713    13.249523    -0.564227
O      0.104777     6.114158    21.483786    -0.577145
O     -1.615105     7.446940    20.963163    -0.573260
O     -2.122625     5.284815     9.371640    -0.474012
O      6.892776     3.066084     9.579457    -0.503301
O      0.691912     1.011165    20.350297    -0.500075
O      3.922540     8.249697    20.284841    -0.520778
O      4.003098     0.288169     1.627756    -0.568600
O      1.404071     7.604747     2.448223    -0.564257
O      0.304688     2.462302    10.682486    -0.577097
O      2.024570     1.129520    10.161863    -0.573202
O      2.532090     3.291645    20.172940    -0.474039
O      2.757689     5.510376    20.380757    -0.503311
O     -0.282447     7.565295     9.548997    -0.500118
O      5.727925     0.326763     9.483541    -0.520855
O      8.623598     0.288169     9.173544    -0.568566
O     -3.216429     7.604747     8.353077    -0.564226
O      4.925188     2.462302     0.118814    -0.577108
O      6.645070     1.129520     0.639437    -0.573233
O      7.152590     3.291645    12.230960    -0.474015
O     -1.862811     5.510376    12.023143    -0.503306
O      4.338053     7.565295     1.252303    -0.500087
O      1.107425     0.326763     1.317759    -0.520771
O      1.026867     8.288291    19.974844    -0.568615
O      3.625894     0.971713    19.154377    -0.564256
O      4.725277     6.114158    10.920114    -0.577101
O      3.005395     7.446940    11.440737    -0.573202
O      2.497875     5.284815     1.429660    -0.474029
O      2.272276     3.066084     1.221843    -0.503312
O      5.312412     1.011165    12.053603    -0.500111
O     -0.697960     8.249697    12.119059    -0.520853

The following XYZ coordinates are in angstroms. Other properties are in atomic units.
The sperically averaged electron density of each atom fit to a function of the form exp(a - br)
eigen_1, eigen_2 and eigen_3 are the three eigenvalues of traceless quadrupole moment tensor
  atom number  atomic symbol              X              Y              Z     net charge C6 coefficient C8 coefficient C10 coefficient fluctuating dipole atomic polarizability isotropic forcefield polarizability              a              b squared Pearson coefficient          <r^3>          <r^4>         wp_QDO          m_QDO          q_QDO       dipole_x       dipole_y       dipole_z         dipole            Qxy            Qxz            Qyz     Q(x^2-y^2)  Q(3z^2 - R^2)        eigen_1        eigen_2        eigen_3 static polarizability      alpha(xx)      alpha(xy)      alpha(xz)      alpha(yy)      alpha(yz)      alpha(zz) atomic spin moment
            1             Eu      -2.472309       7.365464      10.617894       1.321402     179.234029 0.42899396E+04  0.16363301E+06                                24.642964                           20.807902       0.336725       1.792096                    0.999459      95.739975     262.668618       0.424277       0.378475      -1.190645      -0.013408       0.012266       0.005732       0.019055       0.018130      -0.015098       0.002769       0.029182       0.147776      -0.048760      -0.004149       0.052909             28.352835      31.162871       3.311333      -0.867910      32.666361      -0.960285      21.229273           0.016639
            2             Eu       2.881774       1.210996      21.419194       1.321418     179.233212 0.42899044E+04  0.16363126E+06                                24.642852                           20.807783       0.336734       1.792102                    0.999459      95.739475     262.666509       0.424280       0.378473      -1.190646       0.013456      -0.012267       0.005725       0.019087       0.018128       0.015085      -0.002764       0.029157       0.147768      -0.048748      -0.004152       0.052900             28.352749      31.162556       3.311207       0.867917      32.666515       0.960275      21.229175           0.015644
            3             Eu       7.502274       1.210996      10.984706       1.321394     179.234763 0.42899618E+04  0.16363410E+06                                24.643037                           20.807960       0.336746       1.792099                    0.999459      95.740326     262.669888       0.424276       0.378475      -1.190644       0.013417      -0.012262      -0.005733       0.019059       0.018129      -0.015093       0.002771       0.029167       0.147808      -0.048759      -0.004156       0.052915             28.352922      31.162960       3.311346      -0.867882      32.666473      -0.960238      21.229333           0.016640
            4             Eu       2.148191       7.365464       0.183406       1.321427     179.232677 0.42898855E+04  0.16363038E+06                                24.642816                           20.807748       0.336731       1.792101                    0.999459      95.739476     262.666517       0.424280       0.378474      -1.190646      -0.013455       0.012269      -0.005725       0.019088       0.018128       0.015086      -0.002765       0.029158       0.147766      -0.048747      -0.004152       0.052899             28.352713      31.162603       3.311244       0.867939      32.666382       0.960297      21.229155           0.015631
            5             Cu      -0.431613       1.641106      18.454453       0.500245      78.769198 0.14318571E+04  0.42680609E+05                                16.232796                           13.398154       0.812144       2.097420                    0.998215      48.473087     128.714949       0.437073       0.470134      -1.096950       0.038414      -0.038486       0.095367       0.109780       0.030056       0.051890      -0.008540       0.103908       0.036801      -0.073147      -0.013107       0.086254             18.749961      14.628863      -7.326524      -5.610023      19.987550       7.791899      21.633471           0.379425
            6             Cu       0.841078       6.935354       7.653153       0.500225      78.764983 0.14317723E+04  0.42677609E+05                                16.232659                           13.398114       0.811852       2.097355                    0.998215      48.470499     128.708941       0.437054       0.470159      -1.096931      -0.038353       0.038440       0.095258       0.109648       0.029990      -0.051959       0.008594       0.103885       0.037069      -0.073174      -0.013109       0.086283             18.749735      14.628670      -7.326335       5.609865      19.987244      -7.791667      21.633291           0.379474
            7             Cu       5.461578       6.935354       3.148147       0.500217      78.767757 0.14318313E+04  0.42679703E+05                                16.232750                           13.398160       0.812028       2.097394                    0.998215      48.472252     128.713071       0.437066       0.470143      -1.096944      -0.038396       0.038467      -0.095327       0.109732       0.030056       0.051910      -0.008564       0.103914       0.036849      -0.073172      -0.013097       0.086269             18.749865      14.628780      -7.326429      -5.609933      19.987406       7.791786      21.633409           0.379130
            8             Cu       4.188887       1.641106      13.949447       0.500255      78.772858 0.14319284E+04  0.42683200E+05                                16.233084                           13.398316       0.812221       2.097428                    0.998216      48.474770     128.719478       0.437079       0.470122      -1.096959       0.038464      -0.038541      -0.095480       0.109916       0.030129      -0.051807       0.008471       0.103926       0.036502      -0.073107      -0.013106       0.086214             18.750363      14.629123      -7.326724       5.610230      19.987963      -7.792165      21.634004           0.380095
            9              H      -0.682188       1.321632      15.631641       0.096809       1.269689 0.10098735E+02  0.10555776E+03                                 1.963205                            1.880080      -1.314671       2.246504                    0.994830       3.873207      11.352990       0.446443       1.312554      -0.701314      -0.032302       0.033293      -0.014731       0.048671      -0.014613      -0.002302      -0.004827      -0.005674      -0.034985      -0.015467      -0.005410       0.020877              1.964125       2.041985      -0.424676       0.115349       1.989480      -0.137874       1.860910           0.001196
           10              H      -2.459677       6.993245      14.395973       0.133898       0.955405 0.67578801E+01  0.64184159E+02                                 1.659499                            1.564716      -1.062017       2.395485                    0.997680       3.425557       9.716905       0.474676       1.358601      -0.692087       0.018773      -0.022080      -0.029726       0.041516      -0.009309      -0.002437       0.002795       0.003749       0.000466      -0.009616      -0.001073       0.010689              1.692782       1.495609      -0.210810      -0.243958       1.606708       0.390107       1.976030           0.000497
           11              H      -1.878888       6.625315      16.605919       0.126503       0.978644 0.70736462E+01  0.66860850E+02                                 1.591923                            1.530143      -0.739084       2.539334                    0.999849       3.176790       8.525541       0.522067       1.241228      -0.719478       0.026085      -0.028730       0.004815       0.039103      -0.016818       0.001748       0.003135      -0.006909       0.020448      -0.020979       0.006962       0.014017              1.594817       1.647068      -0.374693       0.148287       1.706857      -0.181507       1.430525          -0.000008
           12              H      -2.766636       7.938371      18.252037       0.104879       0.958474 0.66279448E+01  0.63175885E+02                                 1.705775                            1.578895      -1.263410       2.284132                    0.994664       3.750934      10.956674       0.455590       1.410455      -0.679878       0.016264      -0.007680       0.043597       0.047162      -0.011746       0.002599      -0.003053       0.002409       0.027710      -0.016437       0.004113       0.012324              1.772120       1.468567      -0.076527       0.257585       1.411010      -0.195024       2.436783           0.000184
           13              H       6.075833       2.552354      18.228274       0.080459       1.171767 0.84855038E+01  0.85350168E+02                                 1.890218                            1.740984      -1.241766       2.273974                    0.994017       3.907131      11.421904       0.454607       1.339502      -0.694233      -0.028274      -0.028202      -0.017942       0.043780      -0.000233       0.009558       0.006716       0.011983      -0.006621      -0.012747      -0.000989       0.013736              1.952128       1.714700       0.409209       0.281342       2.290882       0.589820       1.850801           0.000383
           14              H       4.776056       4.313102      18.895794       0.132229       1.041710 0.75851476E+01  0.73657914E+02                                 1.716124                            1.627180      -1.048815       2.397501                    0.997552       3.403884       9.552488       0.481851       1.308996      -0.703233      -0.039380       0.000297      -0.003078       0.039501      -0.002517       0.011080       0.008056       0.004527      -0.019198      -0.016849       0.004313       0.012536              1.737487       2.339109      -0.028296       0.171631       1.438281       0.009934       1.435072           0.000500
           15              H       5.720638       6.029251      20.099059       0.124031       0.883684 0.62986436E+01  0.59295101E+02                                 1.620701                            1.544893      -1.129395       2.354249                    0.995958       3.628205      10.542968       0.457882       1.420957      -0.678411      -0.025289       0.027224       0.012328       0.039149      -0.008688       0.000329       0.003333      -0.000607      -0.006640      -0.008642      -0.001549       0.010191              1.648120       1.612785      -0.341930      -0.107980       1.943749       0.178484       1.387826           0.000078
           16              H      -0.066568       4.044659      20.083937       0.104328       1.028155 0.75922749E+01  0.74904081E+02                                 1.786655                            1.689903      -1.353132       2.236395                    0.993636       3.915254      11.654001       0.440139       1.410532      -0.679535       0.042408      -0.001481       0.015736       0.045257       0.000259       0.005112      -0.001685       0.008471      -0.018344      -0.008241      -0.000787       0.009028              1.812586       2.415688      -0.074663       0.290962       1.535123       0.033637       1.486948          -0.000063
           17              H       1.091653       7.254828       4.830341       0.096820       1.269583 0.10097640E+02  0.10554327E+03                                 1.963089                            1.879974      -1.314505       2.246588                    0.994832       3.872992      11.352134       0.446458       1.312547      -0.701316       0.032302      -0.033292      -0.014730       0.048670      -0.014613       0.002302       0.004824      -0.005675      -0.034968      -0.015462      -0.005412       0.020874              1.964008       2.041862      -0.424640      -0.115340       1.989365       0.137864       1.860796           0.001059
           18              H       2.869142       1.583215       3.594673       0.133899       0.955415 0.67579617E+01  0.64185087E+02                                 1.659505                            1.564721      -1.061994       2.395492                    0.997680       3.425573       9.716942       0.474677       1.358592      -0.692088      -0.018771       0.022079      -0.029728       0.041516      -0.009310       0.002436      -0.002794       0.003749       0.000469      -0.009617      -0.001072       0.010689              1.692788       1.495613      -0.210810       0.243959       1.606712      -0.390110       1.976041           0.000294
           19              H       2.288353       1.951145       5.804619       0.126511       0.978656 0.70737755E+01  0.66862418E+02                                 1.591938                            1.530157      -0.739085       2.539332                    0.999849       3.176821       8.525663       0.522063       1.241229      -0.719478      -0.026084       0.028731       0.004814       0.039103      -0.016819      -0.001747      -0.003136      -0.006909       0.020447      -0.020979       0.006961       0.014017              1.594831       1.647083      -0.374695      -0.148289       1.706871       0.181509       1.430541          -0.000009
           20              H       3.176101       0.638089       7.450737       0.104881       0.958480 0.66279925E+01  0.63176465E+02                                 1.705782                            1.578901      -1.263418       2.284128                    0.994664       3.750949      10.956735       0.455589       1.410455      -0.679878      -0.016263       0.007679       0.043598       0.047162      -0.011746      -0.002599       0.003053       0.002409       0.027715      -0.016438       0.004113       0.012325              1.772129       1.468572      -0.076527      -0.257586       1.411014       0.195024       2.436800           0.000300
           21              H       3.574632       6.024106       7.426974       0.080458       1.171728 0.84851270E+01  0.85345174E+02                                 1.890157                            1.740932      -1.241691       2.274011                    0.994018       3.907003      11.421337       0.454620       1.339481      -0.694238       0.028271       0.028202      -0.017943       0.043779      -0.000234      -0.009556      -0.006716       0.011985      -0.006625      -0.012747      -0.000988       0.013734              1.952062       1.714644       0.409188      -0.281328       2.290800      -0.589791       1.850742           0.000450
           22              H       4.874409       4.263358       8.094494       0.132224       1.041714 0.75851796E+01  0.73658256E+02                                 1.716125                            1.627181      -1.048812       2.397502                    0.997552       3.403882       9.552465       0.481852       1.308992      -0.703234       0.039381      -0.000297      -0.003079       0.039502      -0.002517      -0.011080      -0.008056       0.004528      -0.019199      -0.016850       0.004312       0.012537              1.737488       2.339109      -0.028295      -0.171632       1.438281      -0.009934       1.435074           0.000642
           23              H       3.929827       2.547209       9.297759       0.124033       0.883670 0.62985233E+01  0.59293654E+02                                 1.620682                            1.544876      -1.129368       2.354264                    0.995959       3.628162      10.542797       0.457885       1.420954      -0.678412       0.025288      -0.027225       0.012329       0.039150      -0.008686      -0.000329      -0.003334      -0.000607      -0.006641      -0.008641      -0.001549       0.010190              1.648100       1.612766      -0.341922       0.107978       1.943722      -0.178480       1.387812           0.000248
           24              H       0.476033       4.531801       9.282637       0.104329       1.028120 0.75919478E+01  0.74899966E+02                                 1.786612                            1.689865      -1.353074       2.236428                    0.993637       3.915149      11.653578       0.440145       1.410528      -0.679536      -0.042408       0.001481       0.015736       0.045258       0.000260      -0.005113       0.001683       0.008472      -0.018342      -0.008240      -0.000789       0.009028              1.812541       2.415621      -0.074661      -0.290951       1.535087      -0.033635       1.486915           0.000122
           25              H      -3.528847       7.254828       5.970959       0.096810       1.269642 0.10098254E+02  0.10555140E+03                                 1.963157                            1.880036      -1.314609       2.246537                    0.994831       3.873107      11.352600       0.446448       1.312554      -0.701315       0.032302      -0.033293       0.014730       0.048671      -0.014613      -0.002302      -0.004826      -0.005675      -0.034978      -0.015465      -0.005411       0.020876              1.964076       2.041933      -0.424662       0.115346       1.989432      -0.137870       1.860863           0.001152
           26              H       7.489642       1.583215       7.206627       0.133899       0.955402 0.67578462E+01  0.64183768E+02                                 1.659497                            1.564714      -1.062007       2.395491                    0.997680       3.425547       9.716877       0.474675       1.358603      -0.692086      -0.018772       0.022080       0.029727       0.041516      -0.009309      -0.002437       0.002794       0.003748       0.000468      -0.009616      -0.001073       0.010689              1.692780       1.495607      -0.210809      -0.243958       1.606704       0.390106       1.976030           0.000466
           27              H       6.908853       1.951145       4.996681       0.126503       0.978650 0.70737072E+01  0.66861618E+02                                 1.591935                            1.530153      -0.739091       2.539331                    0.999849       3.176803       8.525608       0.522062       1.241235      -0.719477      -0.026084       0.028731      -0.004815       0.039103      -0.016819       0.001748       0.003135      -0.006909       0.020449      -0.020979       0.006962       0.014017              1.594828       1.647080      -0.374697       0.148289       1.706869      -0.181509       1.430536          -0.000059
           28              H       7.796601       0.638089       3.350563       0.104881       0.958476 0.66279571E+01  0.63176030E+02                                 1.705776                            1.578896      -1.263411       2.284131                    0.994664       3.750937      10.956684       0.455591       1.410453      -0.679878      -0.016265       0.007680      -0.043597       0.047162      -0.011746       0.002599      -0.003053       0.002408       0.027712      -0.016437       0.004113       0.012324              1.772122       1.468568      -0.076527       0.257586       1.411010      -0.195023       2.436788           0.000173
           29              H      -1.045868       6.024106       3.374326       0.080458       1.171758 0.84854097E+01  0.85348854E+02                                 1.890198                            1.740967      -1.241742       2.273986                    0.994018       3.907081      11.421676       0.454613       1.339491      -0.694235       0.028273       0.028202       0.017942       0.043779      -0.000234       0.009557       0.006716       0.011983      -0.006624      -0.012746      -0.000988       0.013734              1.952106       1.714681       0.409201       0.281337       2.290856       0.589810       1.850782           0.000345
           30              H       0.253909       4.263358       2.706806       0.132222       1.041715 0.75851838E+01  0.73658320E+02                                 1.716127                            1.627183      -1.048824       2.397497                    0.997551       3.403883       9.552475       0.481851       1.308994      -0.703234       0.039380      -0.000297       0.003079       0.039501      -0.002517       0.011080       0.008055       0.004528      -0.019199      -0.016849       0.004312       0.012537              1.737491       2.339115      -0.028295       0.171632       1.438283       0.009934       1.435075           0.000454
           31              H      -0.690673       2.547209       1.503541       0.124030       0.883683 0.62986326E+01  0.59294962E+02                                 1.620699                            1.544891      -1.129387       2.354253                    0.995958       3.628199      10.542942       0.457882       1.420956      -0.678411       0.025289      -0.027224      -0.012328       0.039149      -0.008688       0.000329       0.003334      -0.000607      -0.006640      -0.008642      -0.001549       0.010191              1.648117       1.612782      -0.341928      -0.107979       1.943745       0.178483       1.387825           0.000070
           32              H       5.096533       4.531801       1.518663       0.104328       1.028141 0.75921450E+01  0.74902453E+02                                 1.786639                            1.689889      -1.353116       2.236405                    0.993636       3.915212      11.653836       0.440141       1.410532      -0.679535      -0.042408       0.001480      -0.015736       0.045257       0.000260       0.005112      -0.001684       0.008471      -0.018342      -0.008240      -0.000788       0.009028              1.812570       2.415664      -0.074663       0.290959       1.535109       0.033636       1.486936          -0.000069
           33              H       3.938312       1.321632      16.772259       0.096812       1.269786 0.10099729E+02  0.10557084E+03                                 1.963302                            1.880169      -1.314808       2.246435                    0.994828       3.873398      11.353727       0.446433       1.312549      -0.701314      -0.032303       0.033291       0.014734       0.048671      -0.014612       0.002301       0.004831      -0.005672      -0.034994      -0.015470      -0.005409       0.020878              1.964223       2.042085      -0.424705      -0.115358       1.989576       0.137883       1.861007           0.001110
           34              H       2.160823       6.993245      18.007927       0.133898       0.955420 0.67579993E+01  0.64185525E+02                                 1.659509                            1.564724      -1.061988       2.395494                    0.997680       3.425583       9.716972       0.474677       1.358590      -0.692089       0.018772      -0.022079       0.029727       0.041516      -0.009309       0.002437      -0.002795       0.003750       0.000468      -0.009617      -0.001073       0.010690              1.692793       1.495617      -0.210813       0.243961       1.606718      -0.390113       1.976045           0.000325
           35              H       2.741612       6.625315      15.797981       0.126509       0.978652 0.70737257E+01  0.66861797E+02                                 1.591931                            1.530149      -0.739079       2.539334                    0.999849       3.176812       8.525616       0.522066       1.241225      -0.719479       0.026085      -0.028730      -0.004815       0.039103      -0.016819      -0.001747      -0.003135      -0.006908       0.020446      -0.020979       0.006961       0.014017              1.594824       1.647076      -0.374695      -0.148288       1.706866       0.181508       1.430532           0.000047
           36              H       1.853864       7.938371      14.151863       0.104880       0.958480 0.66279873E+01  0.63176376E+02                                 1.705780                            1.578899      -1.263407       2.284133                    0.994664       3.750941      10.956693       0.455591       1.410451      -0.679878       0.016263      -0.007678      -0.043598       0.047161      -0.011746      -0.002599       0.003053       0.002409       0.027710      -0.016437       0.004113       0.012324              1.772125       1.468571      -0.076528      -0.257588       1.411013       0.195026       2.436792           0.000317
           37              H       1.455333       2.552354      14.175626       0.080454       1.171795 0.84857680E+01  0.85353624E+02                                 1.890259                            1.741020      -1.241799       2.273958                    0.994016       3.907205      11.422232       0.454598       1.339515      -0.694230      -0.028273      -0.028203       0.017942       0.043780      -0.000233      -0.009559      -0.006715       0.011980      -0.006619      -0.012745      -0.000990       0.013735              1.952171       1.714736       0.409221      -0.281350       2.290937      -0.589838       1.850840           0.000481
           38              H       0.155556       4.313102      13.508106       0.132227       1.041708 0.75851146E+01  0.73657445E+02                                 1.716114                            1.627171      -1.048794       2.397510                    0.997552       3.403870       9.552410       0.481855       1.308988      -0.703235      -0.039380       0.000297       0.003079       0.039501      -0.002517      -0.011080      -0.008056       0.004528      -0.019196      -0.016849       0.004312       0.012537              1.737478       2.339095      -0.028297      -0.171629       1.438273      -0.009933       1.435064           0.000679
           39              H       1.100138       6.029251      12.304841       0.124031       0.883684 0.62986350E+01  0.59294979E+02                                 1.620699                            1.544890      -1.129389       2.354252                    0.995958       3.628198      10.542933       0.457883       1.420954      -0.678412      -0.025289       0.027225      -0.012329       0.039150      -0.008687      -0.000329      -0.003334      -0.000607      -0.006640      -0.008641      -0.001549       0.010190              1.648118       1.612782      -0.341930       0.107980       1.943747      -0.178484       1.387824           0.000259
           40              H       4.553932       4.044659      12.319963       0.104328       1.028123 0.75919775E+01  0.74900340E+02                                 1.786616                            1.689868      -1.353070       2.236428                    0.993637       3.915162      11.653627       0.440144       1.410529      -0.679536       0.042408      -0.001484      -0.015735       0.045257       0.000259      -0.005112       0.001684       0.008470      -0.018344      -0.008240      -0.000787       0.009028              1.812545       2.415625      -0.074659      -0.290953       1.535091      -0.033636       1.486919           0.000134
           41              C      -0.054670       0.664676      15.828225       0.023769      29.430744 0.38095377E+03  0.87509094E+04                                 8.491943                            6.664340      -0.094595       1.956367                    0.999681      28.383993      83.291968       0.609890       0.437193      -1.041039       0.023055      -0.022342       0.039649       0.051017       0.021262       0.015127      -0.039285       0.000780      -0.140345      -0.069933       0.020904       0.049029              9.564615       6.757637      -1.865552       0.374193       6.483581       0.710507      15.452627           0.003454
           42              C      -3.748564       8.507848      14.784819      -0.055645      36.235864 0.45926688E+03  0.10886532E+05                                 9.523504                            7.159864       0.063199       2.026012                    0.999499      27.572286      78.178394       0.617314       0.418577      -1.068676       0.015196      -0.020352       0.021160       0.033059       0.008287      -0.011444       0.008945       0.000526      -0.061347      -0.027555       0.008890       0.018665             11.127077       7.967891      -2.624318       1.789488       7.563926      -0.230232      17.849415           0.003801
           43              C      -2.830120       7.508691      15.074294      -0.039453      28.718812 0.39868793E+03  0.92076732E+04                                 8.285029                            6.785307       0.016597       2.003388                    0.999477      27.940565      80.616858       0.612424       0.433049      -1.049797      -0.001151       0.004714       0.009397       0.010576       0.021240      -0.004727       0.008943       0.010442      -0.085244      -0.032458      -0.003673       0.036132              8.908719       7.156312      -2.469902       1.282056       6.969388      -0.115818      12.600458          -0.001064
           44              C      -2.481139       7.298567      16.385572      -0.125830      28.450760 0.40230902E+03  0.92643115E+04                                 8.037796                            6.668053       0.362364       2.106544                    0.999768      28.174153      79.813492       0.641775       0.414448      -1.066885       0.001111       0.006497      -0.021375       0.022368      -0.018144       0.000196       0.009768       0.005162      -0.021261      -0.019637      -0.003590       0.023227              8.563413       6.743824      -2.281741       0.792189       6.809138       0.051090      12.137279           0.000532
           45              C      -3.024809       8.085886      17.372811       0.098533      25.958698 0.35413036E+03  0.79736323E+04                                 7.923703                            6.508014      -0.049574       2.009607                    0.998388      26.411517      76.294737       0.606524       0.448503      -1.036227      -0.030259       0.039891      -0.029118       0.057920       0.033285       0.008816      -0.026318       0.023472      -0.039852      -0.048888       0.005582       0.043306              8.527174       7.179490      -2.760513       0.478797       7.018970       0.193971      11.383061          -0.002265
           46              C      -0.004058       0.224703      13.391452       0.577243      22.296412 0.24902896E+03  0.51713310E+04                                 7.328404                            5.623475       0.003295       2.057468                    0.999417      22.724154      64.521549       0.619388       0.476202      -1.013586      -0.016354       0.008488      -0.056422       0.059355       0.063469      -0.003274      -0.005265      -0.057892      -0.141494      -0.047445      -0.046169       0.093614              8.367547       7.198724      -1.765869       0.777474       5.624766       0.198564      12.279152          -0.001308
           47              C       6.460520       3.225607      18.742416       0.076559      25.428190 0.34991153E+03  0.78536255E+04                                 7.739263                            6.399114       0.026177       2.021772                    0.998994      26.794539      77.231781       0.621844       0.438847      -1.042072       0.029859      -0.002502       0.056289       0.063767       0.043281       0.008365      -0.018629       0.006322       0.066543      -0.059115       0.022602       0.036512              8.213847       9.206190      -0.683054       0.866865       9.466037       2.705417       5.969314           0.003360
           48              C       5.676247       4.286515      19.124782      -0.091402      27.686755 0.39537208E+03  0.91170370E+04                                 8.068916                            6.731684       0.019530       2.007930                    0.998871      28.128201      81.240859       0.617996       0.429806      -1.051196      -0.003706      -0.006969       0.045432       0.046113       0.004072       0.000418      -0.005271      -0.005414      -0.011054      -0.007120      -0.001342       0.008462              8.530161       9.547406      -0.433797       0.779668      10.043701       2.533529       5.999376           0.001539
           49              C       6.233579       5.295106      19.844148      -0.052127      28.484297 0.41922779E+03  0.98359641E+04                                 8.348119                            7.037329      -0.127345       1.956656                    0.998652      28.559772      83.932444       0.589308       0.442993      -1.040506       0.000077      -0.021998       0.013849       0.025995       0.003845      -0.023978      -0.035901      -0.006072       0.051782      -0.037824      -0.013311       0.051135              8.834562      10.071533       0.455594       1.573884      10.155114       2.391304       6.277040           0.001524
           50              C      -1.672764       5.223064      20.196271      -0.058403      33.275785 0.45170541E+03  0.10639467E+05                                 8.914494                            7.035756       0.142212       2.050393                    0.999415      27.344554      76.732208       0.632767       0.410958      -1.075965      -0.023499      -0.020916      -0.010373       0.033126      -0.005579      -0.011551      -0.025098       0.008583       0.016781      -0.030802       0.004232       0.026570              9.999983      10.390311       0.942456       1.923479      12.785947       3.611295       6.823691           0.003271
           51              C      -0.954628       4.112413      19.816065       0.051833      27.474852 0.37274026E+03  0.85148142E+04                                 8.202849                            6.664988      -0.087299       1.980469                    0.998975      27.511343      80.479744       0.599948       0.446914      -1.035440      -0.036253      -0.040266      -0.015954       0.056482       0.032251      -0.002719      -0.051382       0.022335       0.048959      -0.065329       0.004183       0.061146              8.907527       8.887706      -0.450063       1.209211      11.346871       3.316985       6.488004           0.000367
           52              C      -1.009148       6.357730      20.954522       0.594018      21.269000 0.24515588E+03  0.50682760E+04                                 7.081501                            5.580753      -0.011027       2.057544                    0.999308      22.469294      63.544689       0.621890       0.476403      -1.014022       0.024510       0.047530       0.031206       0.061916       0.019905      -0.061939      -0.024015       0.028454       0.170468      -0.054771      -0.044611       0.099382              7.879405       8.213682       0.062228       1.976377       9.923838       1.369311       5.500694          -0.001322
           53              C       7.060548       4.218761      10.040888       0.480559      23.721279 0.28940283E+03  0.62175247E+04                                 7.510624                            6.022092      -0.057088       2.021166                    0.999089      23.890168      68.194796       0.606692       0.469919      -1.020595      -0.015020      -0.012926      -0.093541       0.095617      -0.018467      -0.012856      -0.000880       0.179630      -0.204688      -0.069454      -0.057182       0.126636              8.242725       5.133580       0.249265       0.516955      12.100848       0.266701       7.493748           0.029264
           54              C      -0.124998       0.198116      20.863791       0.490589      23.140619 0.28552104E+03  0.61345420E+04                                 7.491259                            6.025017      -0.072949       2.017742                    0.999089      24.068240      69.482555       0.597933       0.476771      -1.013413      -0.009058       0.031120      -0.086404       0.092283      -0.071171      -0.040722       0.048438      -0.050141      -0.188870      -0.084421      -0.043381       0.127802              8.301962       9.182378       2.386170       0.372713       6.753554      -1.526340       8.969955           0.020132
           55              C       0.464135       7.911784       5.026925       0.023778      29.430107 0.38094473E+03  0.87506249E+04                                 8.491769                            6.664226      -0.094458       1.956417                    0.999681      28.383346      83.288930       0.609902       0.437188      -1.041045      -0.023049       0.022339       0.039648       0.051013       0.021253      -0.015123       0.039273       0.000775      -0.140316      -0.069914       0.020899       0.049015              9.564420       6.757480      -1.865486      -0.374194       6.483438      -0.710484      15.452341           0.003319
           56              C       4.158029       0.068612       3.983519      -0.055642      36.236104 0.45926998E+03  0.10886623E+05                                 9.523552                            7.159891       0.063206       2.026010                    0.999499      27.572363      78.178654       0.617312       0.418578      -1.068676      -0.015196       0.020354       0.021163       0.033062       0.008283       0.011448      -0.008949       0.000527      -0.061343      -0.027558       0.008898       0.018660             11.127153       7.967926      -2.624321      -1.789569       7.563937       0.230302      17.849597           0.003589
           57              C       3.239585       1.067769       4.272994      -0.039440      28.718810 0.39868651E+03  0.92076269E+04                                 8.284998                            6.785269       0.016636       2.003400                    0.999477      27.940576      80.616676       0.612430       0.433046      -1.049800       0.001154      -0.004713       0.009395       0.010574       0.021237       0.004725      -0.008942       0.010439      -0.085209      -0.032448      -0.003674       0.036122              8.908702       7.156270      -2.469879      -1.282077       6.969340       0.115838      12.600495          -0.001453
           58              C       2.890604       1.277893       5.584272      -0.125835      28.451532 0.40232170E+03  0.92646782E+04                                 8.037930                            6.668147       0.362353       2.106531                    0.999768      28.174699      79.815402       0.641772       0.414446      -1.066885      -0.001109      -0.006496      -0.021376       0.022369      -0.018151      -0.000197      -0.009768       0.005159      -0.021263      -0.019642      -0.003592       0.023234              8.563573       6.743915      -2.281763      -0.792217       6.809217      -0.051087      12.137586           0.000487
           59              C       3.434274       0.490574       6.571511       0.098532      25.959040 0.35413593E+03  0.79737769E+04                                 7.923708                            6.508014      -0.049537       2.009615                    0.998388      26.411730      76.295062       0.606532       0.448496      -1.036232       0.030260      -0.039890      -0.029117       0.057920       0.033276      -0.008818       0.026312       0.023469      -0.039814      -0.048879       0.005588       0.043290              8.527184       7.179468      -2.760496      -0.478784       7.018952      -0.193992      11.383134          -0.002066
           60              C       0.413523       8.351757       2.590152       0.577237      22.296263 0.24902687E+03  0.51712786E+04                                 7.328370                            5.623446       0.003232       2.057451                    0.999417      22.724116      64.521458       0.619390       0.476201      -1.013586       0.016355      -0.008488      -0.056424       0.059357       0.063456       0.003265       0.005268      -0.057889      -0.141440      -0.047428      -0.046164       0.093592              8.367514       7.198696      -1.765867      -0.777488       5.624748      -0.198535      12.279099          -0.001577
           61              C       3.189945       5.350853       7.941116       0.076558      25.427698 0.34990398E+03  0.78533969E+04                                 7.739125                            6.399022       0.026291       2.021811                    0.998995      26.794082      77.229635       0.621853       0.438843      -1.042076      -0.029861       0.002502       0.056280       0.063761       0.043275      -0.008356       0.018624       0.006321       0.066547      -0.059105       0.022595       0.036510              8.213685       9.206005      -0.683061      -0.866840       9.465839      -2.705342       5.969211           0.003541
           62              C       3.974218       4.289945       8.323482      -0.091401      27.686731 0.39537259E+03  0.91170483E+04                                 8.068899                            6.731682       0.019550       2.007935                    0.998872      28.128207      81.240769       0.617997       0.429805      -1.051197       0.003704       0.006967       0.045430       0.046110       0.004071      -0.000420       0.005267      -0.005411      -0.011060      -0.007119      -0.001340       0.008458              8.530132       9.547370      -0.433770      -0.779681      10.043647      -2.533511       5.999379           0.001798
           63              C       3.416886       3.281354       9.042848      -0.052129      28.484290 0.41922851E+03  0.98359813E+04                                 8.348108                            7.037331      -0.127313       1.956666                    0.998652      28.559750      83.932264       0.589309       0.442993      -1.040507      -0.000080       0.021996       0.013847       0.025991       0.003847       0.023977       0.035895      -0.006077       0.051769      -0.037818      -0.013311       0.051128              8.834538      10.071515       0.455615      -1.573899      10.155051      -2.391287       6.277049           0.001855
           64              C       2.082229       3.353396       9.394971      -0.058398      33.275392 0.45170121E+03  0.10639337E+05                                 8.914410                            7.035716       0.142256       2.050409                    0.999415      27.344398      76.731493       0.632771       0.410957      -1.075966       0.023501       0.020909      -0.010367       0.033120      -0.005583       0.011543       0.025087       0.008577       0.016760      -0.030791       0.004237       0.026554              9.999859      10.390226       0.942446      -1.923466      12.785718      -3.611219       6.823633           0.003541
           65              C       1.364093       4.464047       9.014765       0.051827      27.474613 0.37273800E+03  0.85147291E+04                                 8.202740                            6.664925      -0.087200       1.980501                    0.998975      27.511100      80.478250       0.599958       0.446908      -1.035446       0.036249       0.040267      -0.015952       0.056479       0.032249       0.002717       0.051375       0.022344       0.048960      -0.065326       0.004188       0.061137              8.907388       8.887569      -0.450069      -1.209181      11.346674      -3.316913       6.487919           0.000758
           66              C       1.418613       2.218730      10.153222       0.593977      21.268949 0.24515577E+03  0.50682709E+04                                 7.081493                            5.580755      -0.011032       2.057547                    0.999308      22.469162      63.544201       0.621890       0.476404      -1.014022      -0.024500      -0.047525       0.031203       0.061907       0.019898       0.061930       0.024011       0.028462       0.170432      -0.054758      -0.044607       0.099365              7.879385       8.213682       0.062216      -1.976378       9.923784      -1.369295       5.500689          -0.001030
           67              C       2.589917       4.357699      20.842188       0.480558      23.721349 0.28940362E+03  0.62175570E+04                                 7.510675                            6.022123      -0.057176       2.021134                    0.999089      23.890358      68.195819       0.606686       0.469923      -1.020591       0.015018       0.012922      -0.093512       0.095587      -0.018468       0.012854       0.000878       0.179596      -0.204660      -0.069444      -0.057171       0.126615              8.242791       5.133622       0.249255      -0.516959      12.100957      -0.266702       7.493794           0.028900
           68              C       0.534463       8.378344      10.062491       0.490615      23.139898 0.28551034E+03  0.61342645E+04                                 7.491161                            6.024943      -0.072994       2.017733                    0.999089      24.067851      69.481533       0.597930       0.476777      -1.013408       0.009054      -0.031112      -0.086380       0.092257      -0.071149       0.040714      -0.048427      -0.050120      -0.188818      -0.084400      -0.043366       0.127766              8.301850       9.182244       2.386128      -0.372718       6.753457       1.526305       8.969850           0.020396
           69              C       5.084635       7.911784       5.774375       0.023775      29.430388 0.38094841E+03  0.87507419E+04                                 8.491845                            6.664273      -0.094540       1.956388                    0.999681      28.383629      83.290262       0.609897       0.437190      -1.041042      -0.023054       0.022339      -0.039650       0.051016       0.021258       0.015125      -0.039279       0.000775      -0.140336      -0.069925       0.020901       0.049024              9.564509       6.757548      -1.865520       0.374199       6.483503       0.710495      15.452474           0.003400
           70              C       8.778529       0.068612       6.817781      -0.055646      36.235837 0.45926630E+03  0.10886505E+05                                 9.523473                            7.159840       0.063230       2.026021                    0.999499      27.572242      78.178003       0.617318       0.418575      -1.068679      -0.015196       0.020352      -0.021160       0.033059       0.008284      -0.011445       0.008946       0.000527      -0.061343      -0.027554       0.008893       0.018661             11.127053       7.967863      -2.624306       1.789508       7.563886      -0.230262      17.849410           0.003771
           71              C       7.860085       1.067769       6.528306      -0.039450      28.718745 0.39868591E+03  0.92076104E+04                                 8.285002                            6.785277       0.016619       2.003396                    0.999477      27.940492      80.616448       0.612427       0.433048      -1.049799       0.001152      -0.004713      -0.009396       0.010574       0.021239      -0.004727       0.008942       0.010435      -0.085236      -0.032455      -0.003673       0.036129              8.908701       7.156280      -2.469886       1.282064       6.969345      -0.115835      12.600478          -0.001141
           72              C       7.511104       1.277893       5.217028      -0.125830      28.450944 0.40231141E+03  0.92643810E+04                                 8.037831                            6.668070       0.362346       2.106537                    0.999768      28.174264      79.813885       0.641775       0.414447      -1.066885      -0.001108      -0.006494       0.021375       0.022367      -0.018147       0.000196       0.009768       0.005155      -0.021253      -0.019638      -0.003590       0.023228              8.563462       6.743842      -2.281746       0.792201       6.809150       0.051085      12.137394           0.000454
           73              C       8.054774       0.490574       4.229789       0.098532      25.958850 0.35413266E+03  0.79736915E+04                                 7.923711                            6.508017      -0.049562       2.009609                    0.998388      26.411585      76.294797       0.606527       0.448500      -1.036229       0.030258      -0.039890       0.029117       0.057919       0.033283       0.008818      -0.026317       0.023467      -0.039846      -0.048886       0.005585       0.043302              8.527186       7.179482      -2.760509       0.478796       7.018967       0.193983      11.383110          -0.002303
           74              C       5.034023       8.351757       8.211148       0.577244      22.296383 0.24902838E+03  0.51713170E+04                                 7.328404                            5.623472       0.003274       2.057462                    0.999417      22.724129      64.521510       0.619387       0.476202      -1.013585       0.016354      -0.008487       0.056422       0.059355       0.063464      -0.003274      -0.005265      -0.057890      -0.141485      -0.047442      -0.046165       0.093607              8.367554       7.198725      -1.765875       0.777478       5.624762       0.198545      12.279176          -0.001336
           75              C      -1.430555       5.350853       2.860184       0.076559      25.427902 0.34990691E+03  0.78534896E+04                                 7.739196                            6.399069       0.026204       2.021784                    0.998994      26.794277      77.230664       0.621847       0.438846      -1.042073      -0.029860       0.002502      -0.056285       0.063764       0.043279       0.008361      -0.018630       0.006322       0.066546      -0.059112       0.022597       0.036514              8.213769       9.206098      -0.683057       0.866851       9.465945       2.705380       5.969265           0.003282
           76              C      -0.646282       4.289945       2.477818      -0.091398      27.686604 0.39536972E+03  0.91169671E+04                                 8.068882                            6.731661       0.019535       2.007933                    0.998871      28.128102      81.240444       0.617998       0.429806      -1.051197       0.003706       0.006968      -0.045429       0.046110       0.004072       0.000419      -0.005271      -0.005414      -0.011054      -0.007120      -0.001342       0.008462              8.530120       9.547359      -0.433782       0.779671      10.043641       2.533510       5.999360           0.001466
           77              C      -1.203614       3.281354       1.758452      -0.052131      28.484343 0.41922908E+03  0.98359989E+04                                 8.348115                            7.037331      -0.127324       1.956662                    0.998652      28.559803      83.932462       0.589309       0.442992      -1.040507      -0.000078       0.021996      -0.013847       0.025992       0.003845      -0.023977      -0.035898      -0.006074       0.051775      -0.037821      -0.013310       0.051131              8.834552      10.071526       0.455604       1.573890      10.155086       2.391295       6.277045           0.001504
           78              C       6.702729       3.353396       1.406329      -0.058403      33.275653 0.45170448E+03  0.10639438E+05                                 8.914469                            7.035750       0.142238       2.050402                    0.999415      27.344514      76.732027       0.632767       0.410958      -1.075965       0.023498       0.020913       0.010373       0.033123      -0.005580      -0.011547      -0.025094       0.008584       0.016768      -0.030798       0.004236       0.026563              9.999939      10.390290       0.942450       1.923474      12.785856       3.611261       6.823671           0.003259
           79              C       5.984593       4.464047       1.786535       0.051830      27.474659 0.37273784E+03  0.85147347E+04                                 8.202780                            6.664945      -0.087253       1.980485                    0.998975      27.511173      80.478817       0.599953       0.446911      -1.035443       0.036251       0.040264       0.015956       0.056479       0.032253      -0.002718      -0.051377       0.022339       0.048963      -0.065328       0.004186       0.061141              8.907441       8.887632      -0.450066       1.209196      11.346741       3.316937       6.487949           0.000340
           80              C       6.039113       2.218730       0.648078       0.593999      21.268958 0.24515567E+03  0.50682673E+04                                 7.081480                            5.580743      -0.011041       2.057543                    0.999308      22.469199      63.544258       0.621892       0.476402      -1.014023      -0.024510      -0.047527      -0.031202       0.061912       0.019902      -0.061933      -0.024010       0.028451       0.170446      -0.054765      -0.044605       0.099370              7.879375       8.213663       0.062222       1.976373       9.923784       1.369298       5.500679          -0.001373
           81              C      -2.030583       4.357699      11.561712       0.480565      23.721318 0.28940337E+03  0.62175406E+04                                 7.510633                            6.022099      -0.057098       2.021161                    0.999089      23.890219      68.195007       0.606691       0.469919      -1.020595       0.015023       0.012925       0.093539       0.095615      -0.018467      -0.012858      -0.000880       0.179633      -0.204698      -0.069458      -0.057182       0.126640              8.242735       5.133589       0.249263       0.516955      12.100865       0.266701       7.493752           0.029275
           82              C      -4.086037       8.378344       0.738809       0.490588      23.140616 0.28552101E+03  0.61345399E+04                                 7.491252                            6.025012      -0.072945       2.017743                    0.999089      24.068224      69.482452       0.597934       0.476770      -1.013413       0.009060      -0.031119       0.086403       0.092282      -0.071171      -0.040721       0.048438      -0.050138      -0.188871      -0.084421      -0.043380       0.127801              8.301952       9.182367       2.386165       0.372718       6.753542      -1.526332       8.969949           0.020142
           83              C       4.565830       0.664676      16.575675       0.023766      29.431433 0.38096273E+03  0.87511841E+04                                 8.492098                            6.664429      -0.094693       1.956329                    0.999680      28.384625      83.294688       0.609884       0.437195      -1.041036       0.023051      -0.022346      -0.039640       0.051010       0.021271      -0.015132       0.039294       0.000788      -0.140356      -0.069947       0.020908       0.049039              9.564813       6.757758      -1.865605      -0.374209       6.483702      -0.710523      15.452979           0.003380
           84              C       0.871936       8.507848      17.619081      -0.055639      36.235949 0.45926637E+03  0.10886521E+05                                 9.523535                            7.159867       0.063201       2.026012                    0.999499      27.572287      78.178494       0.617313       0.418578      -1.068675       0.015194      -0.020355      -0.021165       0.033063       0.008290       0.011446      -0.008945       0.000529      -0.061364      -0.027561       0.008890       0.018671             11.127137       7.967910      -2.624340      -1.789466       7.563959       0.230195      17.849543           0.003618
           85              C       1.790380       7.508691      17.329606      -0.039435      28.718692 0.39868501E+03  0.92075867E+04                                 8.284991                            6.785270       0.016628       2.003398                    0.999477      27.940494      80.616506       0.612427       0.433048      -1.049798      -0.001154       0.004714      -0.009397       0.010576       0.021239       0.004726      -0.008944       0.010446      -0.085226      -0.032454      -0.003674       0.036128              8.908683       7.156282      -2.469905      -1.282028       6.969371       0.115796      12.600397          -0.001377
           86              C       2.139361       7.298567      16.018328      -0.125831      28.451183 0.40231615E+03  0.92645164E+04                                 8.037862                            6.668102       0.362368       2.106540                    0.999768      28.174452      79.814501       0.641775       0.414446      -1.066885       0.001109       0.006498       0.021377       0.022370      -0.018149      -0.000197      -0.009767       0.005165      -0.021270      -0.019640      -0.003593       0.023232              8.563485       6.743887      -2.281778      -0.792189       6.809204      -0.051095      12.137364           0.000563
           87              C       1.595691       8.085886      15.031089       0.098540      25.958713 0.35412972E+03  0.79736138E+04                                 7.923689                            6.507992      -0.049559       2.009612                    0.998388      26.411569      76.294849       0.606527       0.448501      -1.036228      -0.030263       0.039893       0.029115       0.057922       0.033284      -0.008813       0.026310       0.023472      -0.039835      -0.048879       0.005578       0.043301              8.527163       7.179485      -2.760524      -0.478805       7.018971      -0.193961      11.383032          -0.002019
           88              C       4.616442       0.224703      19.012448       0.577250      22.296113 0.24902490E+03  0.51712268E+04                                 7.328339                            5.623425       0.003259       2.057462                    0.999417      22.724004      64.521043       0.619391       0.476201      -1.013586      -0.016358       0.008488       0.056425       0.059358       0.063462       0.003269       0.005267      -0.057893      -0.141449      -0.047431      -0.046169       0.093599              8.367478       7.198647      -1.765848      -0.777459       5.624722      -0.198568      12.279064          -0.001544
           89              C       1.840020       3.225607      13.661484       0.076560      25.428487 0.34991629E+03  0.78537684E+04                                 7.739341                            6.399169       0.026122       2.021751                    0.998994      26.794828      77.233095       0.621839       0.438848      -1.042070       0.029854      -0.002506      -0.056290       0.063766       0.043282      -0.008370       0.018636       0.006305       0.066549      -0.059119       0.022603       0.036516              8.213933       9.206276      -0.683071      -0.866865       9.466152      -2.705455       5.969373           0.003605
           90              C       1.055747       4.286515      13.279118      -0.091398      27.686664 0.39536987E+03  0.91169695E+04                                 8.068884                            6.731653       0.019565       2.007941                    0.998872      28.128124      81.240447       0.617999       0.429805      -1.051198      -0.003704      -0.006967      -0.045432       0.046112       0.004073      -0.000419       0.005271      -0.005409      -0.011046      -0.007120      -0.001341       0.008460              8.530129       9.547354      -0.433829      -0.779648      10.043681      -2.533524       5.999352           0.001854
           91              C       1.613079       5.295106      12.559752      -0.052123      28.484233 0.41922665E+03  0.98359274E+04                                 8.348098                            7.037313      -0.127323       1.956664                    0.998652      28.559705      83.932106       0.589310       0.442992      -1.040507       0.000079      -0.022000      -0.013849       0.025996       0.003845       0.023979       0.035896      -0.006073       0.051776      -0.037820      -0.013310       0.051130              8.834538      10.071480       0.455568      -1.573867      10.155104      -2.391304       6.277029           0.001879
           92              C       2.947736       5.223064      12.207629      -0.058400      33.275674 0.45170360E+03  0.10639410E+05                                 8.914463                            7.035733       0.142223       2.050398                    0.999415      27.344490      76.731877       0.632770       0.410957      -1.075966      -0.023501      -0.020913       0.010370       0.033124      -0.005580       0.011547       0.025091       0.008579       0.016770      -0.030795       0.004234       0.026561              9.999947      10.390241       0.942459      -1.923469      12.785916      -3.611301       6.823685           0.003561
           93              C       3.665872       4.112413      12.587835       0.051840      27.474660 0.37273683E+03  0.85147145E+04                                 8.202811                            6.664959      -0.087258       1.980485                    0.998974      27.511189      80.479141       0.599949       0.446914      -1.035440      -0.036249      -0.040273       0.015951       0.056483       0.032245       0.002721       0.051384       0.022332       0.048946      -0.065325       0.004180       0.061145              8.907488       8.887625      -0.450053      -1.209197      11.346845      -3.316991       6.487993           0.000796
           94              C       3.611352       6.357730      11.449378       0.593988      21.269304 0.24515995E+03  0.50683826E+04                                 7.081587                            5.580814      -0.011029       2.057539                    0.999308      22.469444      63.545309       0.621884       0.476406      -1.014020       0.024504       0.047525      -0.031206       0.061910       0.019900       0.061941       0.024018       0.028465       0.170462      -0.054765      -0.044618       0.099383              7.879503       8.213782       0.062232      -1.976409       9.923966      -1.369338       5.500760          -0.001000
           95              C       2.440048       4.218761       0.760412       0.480559      23.721276 0.28940268E+03  0.62175291E+04                                 7.510653                            6.022109      -0.057164       2.021140                    0.999089      23.890265      68.195410       0.606687       0.469922      -1.020592      -0.015018      -0.012925       0.093513       0.095589      -0.018469       0.012853       0.000880       0.179593      -0.204647      -0.069441      -0.057171       0.126612              8.242763       5.133603       0.249256      -0.516957      12.100905      -0.266701       7.493780           0.028887
           96              C       4.495502       0.198116      11.540109       0.490617      23.140060 0.28551281E+03  0.61343296E+04                                 7.491203                            6.024976      -0.072928       2.017749                    0.999089      24.067918      69.481752       0.597927       0.476778      -1.013407      -0.009046       0.031116       0.086377       0.092255      -0.071162       0.040712      -0.048423      -0.050134      -0.188824      -0.084398      -0.043379       0.127777              8.301898       9.182287       2.386142      -0.372720       6.753496       1.526329       8.969910           0.020420
           97              N       0.294019       0.487143      17.113580      -0.206213      38.043807 0.51210445E+03  0.12341220E+05                                 9.428324                            7.284376      -0.016961       2.011011                    0.999576      27.969769      77.215973       0.654107       0.388559      -1.100459       0.050866      -0.072652      -0.080483       0.119763      -0.006519       0.031638      -0.030161       0.012468       0.045703      -0.038106      -0.013765       0.051871             10.787111       8.299469      -3.246132       0.465557       8.291443       0.849158      15.770420           0.013926
           98              N      -1.485009       3.116686      19.072936      -0.207419      35.307615 0.50660763E+03  0.12170119E+05                                 8.951663                            7.236548       0.085945       2.045158                    0.999563      27.874180      76.712011       0.657750       0.387634      -1.101634      -0.069144       0.085835       0.065955       0.128447       0.027183       0.031223      -0.003672       0.033371      -0.048901      -0.042404      -0.008062       0.050466              9.825172      10.694905      -0.889700       0.980253      11.476406       3.674231       7.304207           0.012122
           99              N       0.115446       8.089317       6.312280      -0.206207      38.042287 0.51208147E+03  0.12340511E+05                                 9.428061                            7.284203      -0.016857       2.011054                    0.999576      27.969055      77.213170       0.654117       0.388558      -1.100462      -0.050854       0.072642      -0.080476       0.119747      -0.006540      -0.031638       0.030161       0.012461       0.045672      -0.038094      -0.013781       0.051875             10.786796       8.299229      -3.246016      -0.465555       8.291208      -0.849112      15.769951           0.013984
          100              N       1.894474       5.459774       8.271636      -0.207401      35.305340 0.50657007E+03  0.12168965E+05                                 8.951257                            7.236264       0.086078       2.045219                    0.999563      27.872999      76.707427       0.657766       0.387633      -1.101638       0.069138      -0.085827       0.065941       0.128431       0.027185      -0.031219       0.003655       0.033371      -0.048850      -0.042386      -0.008078       0.050464              9.824690      10.694399      -0.889619      -0.980232      11.475789      -3.673998       7.303883           0.012286
          101              N       4.735946       8.089317       4.489020      -0.206208      38.042873 0.51209013E+03  0.12340773E+05                                 9.428143                            7.284254      -0.016904       2.011036                    0.999576      27.969339      77.214152       0.654116       0.388557      -1.100462      -0.050863       0.072647       0.080483       0.119759      -0.006526       0.031639      -0.030161       0.012462       0.045684      -0.038102      -0.013770       0.051872             10.786895       8.299303      -3.246054       0.465574       8.291283       0.849117      15.770099           0.013900
          102              N       6.514974       5.459774       2.529664      -0.207410      35.306424 0.50658802E+03  0.12169512E+05                                 8.951432                            7.236385       0.086032       2.045195                    0.999563      27.873574      76.709525       0.657761       0.387632      -1.101638       0.069143      -0.085836      -0.065946       0.128442       0.027186       0.031218      -0.003666       0.033372      -0.048881      -0.042396      -0.008068       0.050465              9.824897      10.694620      -0.889646       0.980245      11.476048       3.674097       7.304023           0.012103
          103              N       4.914519       0.487143      15.290320      -0.206225      38.045578 0.51213020E+03  0.12342020E+05                                 9.428653                            7.284586      -0.017095       2.010956                    0.999576      27.970581      77.219267       0.654093       0.388562      -1.100455       0.050867      -0.072655       0.080465       0.119754      -0.006506      -0.031640       0.030158       0.012476       0.045764      -0.038111      -0.013762       0.051873             10.787526       8.299742      -3.246263      -0.465551       8.291727      -0.849225      15.771108           0.014020
          104              N       3.135491       3.116686      13.330964      -0.207432      35.308997 0.50663090E+03  0.12170835E+05                                 8.951914                            7.236728       0.085821       2.045106                    0.999563      27.874902      76.714836       0.657739       0.387636      -1.101632      -0.069135       0.085823      -0.065971       0.128442       0.027182      -0.031238       0.003686       0.033375      -0.048981      -0.042429      -0.008051       0.050480              9.825462      10.695190      -0.889783      -0.980242      11.476784      -3.674370       7.304411           0.012319
          105              O      -3.593633       8.288291      12.429056      -0.568568      42.206481 0.67001052E+03  0.17047916E+05                                 9.714379                            8.147022      -0.110444       2.012454                    0.993302      28.519287      77.569381       0.647991       0.371490      -1.127307      -0.026928       0.024219       0.026661       0.044972       0.034165      -0.036772       0.019894      -0.012050      -0.088554      -0.066303       0.015603       0.050700             10.766095       9.178022      -1.275290      -3.438791       8.203092       3.442811      14.917172           0.034240
          106              O       8.246394       0.971713      13.249523      -0.564227      36.755942 0.59727630E+03  0.14755613E+05                                 8.803281                            7.649238       0.154034       2.102518                    0.994458      27.964593      74.760929       0.674888       0.367360      -1.131324       0.017782      -0.001803      -0.013481       0.022387      -0.001892       0.019551      -0.013583      -0.001180      -0.243974      -0.085753       0.038912       0.046841              9.429516      11.126742      -2.773962       2.248721       8.152807      -1.565365       9.008999           0.025300
          107              O       0.104777       6.114158      21.483786      -0.577145      40.350739 0.66953874E+03  0.16997816E+05                                 9.365058                            8.104941       0.081696       2.071870                    0.994241      28.474933      76.842617       0.655743       0.367922      -1.132364      -0.031380       0.017364      -0.005411       0.036270      -0.020767       0.000073      -0.028016       0.088494       0.084574      -0.070564       0.029318       0.041246             10.133786      14.951713       0.213238       3.279937       7.896472      -0.247045       7.553173           0.027312
          108              O      -1.615105       7.446940      20.963163      -0.573260      41.332204 0.66282816E+03  0.16794078E+05                                 9.536902                            8.073510       0.071550       2.070693                    0.994960      28.369832      76.616322       0.655535       0.368770      -1.131109       0.027291      -0.026002       0.015294       0.040679      -0.031434      -0.046162      -0.029784      -0.018351       0.041812      -0.073944       0.025347       0.048597             10.486756       8.891790      -2.851890      -0.296598      15.922352       1.004046       6.646126           0.029548
          109              O      -2.122625       5.284815       9.371640      -0.474012      35.829691 0.53933102E+03  0.13021410E+05                                 8.740486                            7.334839       0.075628       2.085544                    0.995243      27.250260      72.617679       0.678182       0.374074      -1.123363      -0.015208      -0.033413      -0.009838       0.038006      -0.004432       0.000098      -0.045740      -0.009388      -0.184724      -0.079755       0.025502       0.054253              9.545063       7.180594      -0.252755       0.008848      14.300791      -2.632925       7.153804           0.125446
          110              O       6.892776       3.066084       9.579457      -0.503301      36.336517 0.54080835E+03  0.13012927E+05                                 8.703042                            7.239382       0.400225       2.192878                    0.996274      26.984010      70.838196       0.700460       0.363405      -1.136135      -0.001999       0.036189      -0.018851       0.040853       0.001779      -0.004000       0.030596      -0.000210      -0.226537      -0.083396       0.037734       0.045662              9.700904       7.084414       0.457823       0.606118      15.353371       2.423990       6.664928           0.080724
          111              O       0.691912       1.011165      20.350297      -0.500075      39.812333 0.63627648E+03  0.15999224E+05                                 9.393366                            7.971266      -0.200639       1.997009                    0.993462      27.814449      75.473858       0.650449       0.374490      -1.123820      -0.025075      -0.017357      -0.017198       0.035011      -0.000352      -0.036892      -0.015666      -0.014746      -0.059158      -0.049625       0.014538       0.035087             10.369487      12.235046       3.179891      -0.967239       9.867909      -2.331021       9.005505           0.069120
          112              O       3.922540       8.249697      20.284841      -0.520778      38.373564 0.62241601E+03  0.15546702E+05                                 9.090474                            7.846492       0.142530       2.091775                    0.996046      28.134050      75.799007       0.661069       0.370938      -1.127809       0.013419       0.005376      -0.000265       0.014458      -0.008921       0.015400       0.065295       0.011922      -0.214211      -0.105562       0.043721       0.061841              9.859326      13.161761       2.973701       1.756133       8.053540       0.412963       8.362676           0.036017
          113              O       4.003098       0.288169       1.627756      -0.568600      42.206851 0.67001807E+03  0.17048206E+05                                 9.714573                            8.147178      -0.110429       2.012450                    0.993303      28.519347      77.570499       0.647970       0.371500      -1.127296       0.026939      -0.024223       0.026669       0.044985       0.034111       0.036727      -0.019864      -0.012009      -0.088558      -0.066224       0.015579       0.050645             10.766321       9.178203      -1.275328       3.438864       8.203253      -3.442883      14.917507           0.033727
          114              O       1.404071       7.604747       2.448223      -0.564257      36.756812 0.59729376E+03  0.14756185E+05                                 8.803521                            7.649429       0.154067       2.102516                    0.994459      27.964846      74.762520       0.674868       0.367368      -1.131316      -0.017794       0.001807      -0.013470       0.022390      -0.001901      -0.019524       0.013557      -0.001184      -0.243813      -0.085689       0.038876       0.046812              9.429787      11.127045      -2.774065      -2.248802       8.153043       1.565435       9.009274           0.024826
          115              O       0.304688       2.462302      10.682486      -0.577097      40.348263 0.66948857E+03  0.16996297E+05                                 9.364924                            8.104836       0.081609       2.071853                    0.994242      28.473644      76.839672       0.655720       0.367940      -1.132345       0.031390      -0.017341      -0.005425       0.036269      -0.020777      -0.000074       0.027968       0.088320       0.084404      -0.070447       0.029258       0.041189             10.133631      14.951486       0.213233      -3.279873       7.896330       0.247051       7.553078           0.028299
          116              O       2.024570       1.129520      10.161863      -0.573202      41.329859 0.66278319E+03  0.16792674E+05                                 9.536632                            8.073306       0.071530       2.070700                    0.994959      28.368806      76.613240       0.655534       0.368776      -1.131103      -0.027264       0.026014       0.015285       0.040665      -0.031433       0.046115       0.029773      -0.018305       0.041761      -0.073896       0.025347       0.048549             10.486429       8.891537      -2.851810       0.296590      15.921787      -1.003992       6.645964           0.030183
          117              O       2.532090       3.291645      20.172940      -0.474039      35.831230 0.53935865E+03  0.13022257E+05                                 8.740763                            7.335048       0.075692       2.085552                    0.995244      27.250813      72.619885       0.678169       0.374076      -1.123361       0.015216       0.033405      -0.009835       0.038002      -0.004431      -0.000100       0.045730      -0.009401      -0.184662      -0.079732       0.025486       0.054246              9.545389       7.180826      -0.252795      -0.008852      14.301338       2.633013       7.154002           0.124966
          118              O       2.757689       5.510376      20.380757      -0.503311      36.337258 0.54082083E+03  0.13013324E+05                                 8.703232                            7.239521       0.400227       2.192871                    0.996274      26.984145      70.839209       0.700444       0.363411      -1.136128       0.001995      -0.036186      -0.018853       0.040851       0.001778       0.003990      -0.030583      -0.000208      -0.226398      -0.083347       0.037711       0.045636              9.701140       7.084569       0.457813      -0.606130      15.353800      -2.424042       6.665052           0.080247
          119              O      -0.282447       7.565295       9.548997      -0.500118      39.812494 0.63628013E+03  0.15999382E+05                                 9.393522                            7.971392      -0.200596       1.997013                    0.993463      27.814415      75.474593       0.650429       0.374499      -1.123810       0.025076       0.017365      -0.017192       0.035013      -0.000366       0.036861       0.015670      -0.014742      -0.059018      -0.049579       0.014521       0.035058             10.369663      12.235272       3.179955       0.967235       9.868041       2.331050       9.005676           0.069564
          120              O       5.727925       0.326763       9.483541      -0.520855      38.375609 0.62245813E+03  0.15548023E+05                                 9.090787                            7.846748       0.142632       2.091787                    0.996047      28.134982      75.802254       0.661060       0.370937      -1.127809      -0.013421      -0.005379      -0.000267       0.014461      -0.008911      -0.015407      -0.065275       0.011929      -0.214106      -0.105523       0.043710       0.061813              9.859673      13.162245       2.973830      -1.756173       8.053797      -0.412962       8.362978           0.036308
          121              O       8.623598       0.288169       9.173544      -0.568566      42.206404 0.67000859E+03  0.17047875E+05                                 9.714424                            8.147056      -0.110492       2.012439                    0.993302      28.519195      77.569444       0.647983       0.371494      -1.127302       0.026926      -0.024219      -0.026665       0.044973       0.034150      -0.036762       0.019887      -0.012037      -0.088552      -0.066283       0.015599       0.050684             10.766151       9.178074      -1.275299      -3.438817       8.203109       3.442811      14.917269           0.034214
          122              O      -3.216429       7.604747       8.353077      -0.564226      36.755901 0.59727540E+03  0.14755595E+05                                 8.803312                            7.649261       0.154014       2.102511                    0.994458      27.964524      74.760935       0.674883       0.367363      -1.131321      -0.017782       0.001802       0.013474       0.022383      -0.001894       0.019545      -0.013575      -0.001181      -0.243940      -0.085739       0.038904       0.046835              9.429552      11.126770      -2.773981       2.248734       8.152840      -1.565384       9.009046           0.025259
          123              O       4.925188       2.462302       0.118814      -0.577108      40.349046 0.66950427E+03  0.16996761E+05                                 9.364935                            8.104844       0.081627       2.071857                    0.994242      28.474068      76.840452       0.655732       0.367932      -1.132353       0.031383      -0.017351       0.005421       0.036267      -0.020776       0.000076      -0.027989       0.088409       0.084488      -0.070506       0.029285       0.041220             10.133647      14.951503       0.213223       3.279887       7.896352      -0.247050       7.553084           0.027408
          124              O       6.645070       1.129520       0.639437      -0.573233      41.331160 0.66280852E+03  0.16793471E+05                                 9.536800                            8.073437       0.071565       2.070702                    0.994960      28.369370      76.615049       0.655532       0.368774      -1.131105      -0.027282       0.026005      -0.015284       0.040672      -0.031428      -0.046135      -0.029778      -0.018318       0.041797      -0.073914       0.025339       0.048575             10.486632       8.891691      -2.851847      -0.296594      15.922139       1.004028       6.646066           0.029552
          125              O       7.152590       3.291645      12.230960      -0.474015      35.829965 0.53933620E+03  0.13021562E+05                                 8.740503                            7.334853       0.075658       2.085551                    0.995243      27.250445      72.618154       0.678185       0.374071      -1.123365       0.015209       0.033408       0.009835       0.038002      -0.004432       0.000093      -0.045749      -0.009385      -0.184761      -0.079772       0.025511       0.054262              9.545081       7.180616      -0.252762       0.008845      14.300819      -2.632926       7.153809           0.125493
          126              O      -1.862811       5.510376      12.023143      -0.503306      36.336899 0.54081517E+03  0.13013134E+05                                 8.703101                            7.239428       0.400206       2.192869                    0.996274      26.984165      70.838747       0.700458       0.363405      -1.136134       0.002002      -0.036189       0.018848       0.040852       0.001779      -0.003999       0.030596      -0.000208      -0.226536      -0.083396       0.037735       0.045660              9.700975       7.084464       0.457820       0.606121      15.353498       2.424003       6.664963           0.080765
          127              O       4.338053       7.565295       1.252303      -0.500087      39.812563 0.63628132E+03  0.15999382E+05                                 9.393416                            7.971308      -0.200621       1.997011                    0.993462      27.814549      75.474311       0.650445       0.374491      -1.123819       0.025075       0.017358       0.017199       0.035012      -0.000354      -0.036891      -0.015665      -0.014747      -0.059149      -0.049623       0.014539       0.035084             10.369542      12.235114       3.179904      -0.967236       9.867947      -2.331029       9.005565           0.069078
          128              O       1.107425       0.326763       1.317759      -0.520771      38.373191 0.62240831E+03  0.15546457E+05                                 9.090408                            7.846438       0.142535       2.091779                    0.996046      28.133901      75.798409       0.661073       0.370938      -1.127810      -0.013418      -0.005379       0.000266       0.014458      -0.008919       0.015404       0.065294       0.011928      -0.214205      -0.105561       0.043724       0.061837              9.859251      13.161654       2.973675       1.756123       8.053477       0.412972       8.362621           0.035993
          129              O       1.026867       8.288291      19.974844      -0.568615      42.207407 0.67002849E+03  0.17048522E+05                                 9.714611                            8.147202      -0.110434       2.012447                    0.993303      28.519594      77.571056       0.647974       0.371497      -1.127300      -0.026941       0.024221      -0.026664       0.044982       0.034132       0.036745      -0.019875      -0.012026      -0.088566      -0.066256       0.015589       0.050667             10.766370       9.178240      -1.275335       3.438885       8.203296      -3.442922      14.917573           0.033742
          130              O       3.625894       0.971713      19.154377      -0.564256      36.756761 0.59729293E+03  0.14756147E+05                                 8.803478                            7.649397       0.154061       2.102518                    0.994458      27.964814      74.762180       0.674873       0.367365      -1.131319       0.017791      -0.001808       0.013472       0.022389      -0.001898      -0.019530       0.013565      -0.001184      -0.243854      -0.085705       0.038886       0.046819              9.429742      11.126971      -2.774035      -2.248799       8.152992       1.565418       9.009265           0.024864
          131              O       4.725277       6.114158      10.920114      -0.577101      40.349274 0.66950822E+03  0.16996866E+05                                 9.364902                            8.104810       0.081686       2.071874                    0.994241      28.474253      76.840660       0.655741       0.367926      -1.132359      -0.031389       0.017353       0.005420       0.036274      -0.020768      -0.000076       0.027994       0.088417       0.084490      -0.070509       0.029289       0.041221             10.133609      14.951443       0.213244      -3.279884       7.896317       0.247037       7.553067           0.028323
          132              O       3.005395       7.446940      11.440737      -0.573202      41.330599 0.66279594E+03  0.16793048E+05                                 9.536644                            8.073302       0.071560       2.070708                    0.994959      28.369183      76.613935       0.655545       0.368768      -1.131111       0.027269      -0.026007      -0.015291       0.040667      -0.031441       0.046151       0.029781      -0.018342       0.041784      -0.073938       0.025357       0.048581             10.486456       8.891539      -2.851823       0.296593      15.921863      -1.004014       6.645967           0.030209
          133              O       2.497875       5.284815       1.429660      -0.474029      35.830556 0.53934646E+03  0.13021885E+05                                 8.740647                            7.334959       0.075710       2.085560                    0.995244      27.250568      72.618937       0.678174       0.374075      -1.123361      -0.015218      -0.033408       0.009841       0.038007      -0.004432      -0.000101       0.045724      -0.009402      -0.184638      -0.079721       0.025481       0.054240              9.545254       7.180729      -0.252785      -0.008848      14.301112       2.632977       7.153920           0.124922
          134              O       2.272276       3.066084       1.221843      -0.503312      36.336949 0.54081572E+03  0.13013170E+05                                 8.703186                            7.239491       0.400234       2.192875                    0.996274      26.984025      70.838803       0.700445       0.363411      -1.136128      -0.001994       0.036188       0.018855       0.040854       0.001778       0.003991      -0.030582      -0.000209      -0.226386      -0.083343       0.037709       0.045634              9.701080       7.084529       0.457812      -0.606127      15.353679      -2.424034       6.665032           0.080221
          135              O       5.312412       1.011165      12.053603      -0.500111      39.812346 0.63627745E+03  0.15999235E+05                                 9.393316                            7.971228      -0.200566       1.997031                    0.993462      27.814518      75.473727       0.650456       0.374486      -1.123824      -0.025080      -0.017352       0.017200       0.035014      -0.000356       0.036886       0.015672      -0.014746      -0.059127      -0.049617       0.014534       0.035083             10.369426      12.234954       3.179863       0.967218       9.867834       2.331011       9.005489           0.069590
          136              O      -0.697960       8.249697      12.119059      -0.520853      38.375031 0.62244697E+03  0.15547655E+05                                 9.090640                            7.846635       0.142661       2.091803                    0.996046      28.134826      75.801307       0.661070       0.370933      -1.127814       0.013416       0.005383       0.000267       0.014458      -0.008917      -0.015399      -0.065265       0.011910      -0.214151      -0.105523       0.043706       0.061817              9.859503      13.161986       2.973755      -1.756147       8.053675      -0.412946       8.362850           0.036321

******************************************************
Auxiliary information for the entire system
The total spin magnetic moment of the unit cell is   3.657581
The total net atomic charge of the unit cell is   0.000001
Accuracy of reproducing the electrostatic potential in the unit cell:
  The inner radius (bohr) =    5.0000
  The outer radius (bohr) =   12.0000
  Valid grid points have density less than (e/(bohr^3)) =    0.0001
  The number of valid grid points were=         5868
  The rms potential error without charges in kcal/mol is=      4.04294
  The rms potential error with partial charges in kcal/mol is=      0.93273
  The RRMSE value at monopole order=      0.23071
  The rms potential error with partial charges and cloud penetration in kcal/mol is=      0.93614
  The RRMSE value at monopole order with cloud penetration is=      0.23155
  The rms potential error with partial charges and atomic dipoles in kcal/mol is=      0.32058
  The RRMSE value at dipole order=      0.07929
  The rms potential error with partial charges, atomic dipoles and cloud penetration in kcal/mol is=      0.31283
  The RRMSE value at dipole order with cloud penetration=      0.07738

******************************************************
The electron densities and ab initio electrostatic potential were computed in VASP using the PBE functional and
projector augmented wave method. See the main text of the journal article for a description of computational details.
The atomic charges, dipoles, and quadrupoles were computed with the DDEC6 method as described in
(a) T. A. Manz and N. Gabaldon Limas, RSC Adv. 6 (2016) 47771-47801 DOI: 10.1039/c6ra04656h
(b) N. Gabaldon Limas and T. A. Manz, RSC Adv. 8 (2018) 2678-2707 DOI: 10.1039/c7ra11829e.
For each atom in the material, the electron cloud parameters were fit to the spherically averaged atom-in-material
electron density using radial positions for which this density was between 10^-4 and 10^-2 electrons per cubic bohr.
The polarizabilities, dispersion coefficients, and quantum Drude oscillator (QDO) parameters were fit using the MCLF method.
The magnetic structure of the system was optimized in VASP from the default ferromagnetic initial guess using spin polarization.
The atomic spin moments (ASMs) were computed on this optimized magnetic structure using the DDEC6 partition as inputs
to the method of T. A. Manz and D. S. Sholl, J. Chem. Theory Comput. 7 (2011) 4146-4164 DOI: 10.1021/ct200539n.
The RMSE and RRMSE were computed using a uniform grid with Ewald summation.
