# Supplementary material for: A collection of forcefield precursors for metal–organic frameworks
Source: RSC Adv. 2019 Nov 13;9(63):36492–507. doi: 10.1039/c9ra07327b (PMC9075174; doi:10.1039/c9ra07327b)
Supplement: RA-009-C9RA07327B-s3786 [file RA-009-C9RA07327B-s3786.xyz]

  210
jmolscript: load "" {1 1 1} spacegroup "x,y,z" unitcell [{      9.864200     0.000000     0.000000 }, {     -3.288033    23.833059     0.000000 }, {      3.288033    11.916522    20.640039 }]
Cu     7.177012     7.104274    10.635193     0.784741
Cu     0.600897    17.574733     9.169957     0.786535
Cu     3.888974    11.070575     0.834890     0.785664
Cu     2.687188    28.645307    10.004846     0.784781
Cu     9.263303    18.174848    11.470082     0.786533
Cu     5.975226    24.679006    19.805149     0.785645
H      6.264768    26.347443     9.110513     0.111173
H      8.390503    25.485878     8.749313     0.112754
H      3.195330     5.395802     8.309680     0.114810
H     10.959442     6.232342     8.850449     0.116931
H      0.747723    25.782600     8.000079     0.097759
H      1.274474    27.183984     7.591406     0.121262
H      1.065346    26.633440    10.464500     0.226427
H      3.134858    25.736126     8.708032     0.119423
H      3.289722    25.864824    10.243651     0.126980
H      1.200480    24.577838    11.428390     0.113892
H      0.394571    22.361363    11.696710     0.121206
H      1.938326    21.492650     8.061999     0.109882
H      2.699846    23.673375     7.810191     0.118032
H      2.976679    18.549265    13.907258     0.111652
H      5.102412    18.667238    14.833996     0.113270
H      6.483404    16.415015    11.812294     0.111876
H      4.383318    16.465065    10.817444     0.116229
H      7.323828    17.870022    14.951644     0.098315
H      7.850578    16.815410    13.942346     0.119527
H      7.641463    19.578853    12.982585     0.226804
H      9.710966    18.506365    14.637916     0.120378
H      9.865838    19.771901    13.758650     0.125741
H      7.776602    21.441406    14.280843     0.113122
H      6.970694    22.782015    16.066206     0.121151
H      8.514431    20.068621    18.635891     0.110416
H      9.275950    18.760186    16.873232     0.118582
H      9.552813    26.602454    18.262307     0.111359
H      1.814351    27.346045    17.696769     0.114164
H     -0.092705    13.938764     0.518065     0.114139
H      7.671404    13.052174     0.972146     0.116429
H      4.035768    27.846539    18.328355     0.099845
H      4.562512    27.499768    19.746325     0.120692
H      4.353392    25.286869    17.832994     0.226969
H      6.422904    27.256671    17.934130     0.119616
H      6.577772    25.862438    17.277777     0.124823
H      4.488538    25.479918    15.570845     0.112238
H      3.682639    26.355783    13.517162     0.122267
H      5.226389    29.937892    14.582188     0.110722
H      5.987899    29.065601    16.596655     0.118981
H      3.599432     9.402138    11.529526     0.111171
H      1.473697    10.263703    11.890726     0.112751
H      6.668870    30.353779    12.330359     0.114812
H     -1.095242    29.517239    11.789590     0.116935
H      9.116477     9.966981    12.639960     0.097763
H      8.589726     8.565597    13.048633     0.121269
H      8.798854     9.116141    10.175539     0.226435
H      6.729342    10.013455    11.932007     0.119430
H      6.574478     9.884757    10.396388     0.126988
H      8.663720    11.171743     9.211649     0.113890
H      9.469629    13.388218     8.943329     0.121206
H      7.925874    14.256931    12.578040     0.109884
H      7.164354    12.076206    12.829848     0.118030
H      6.887521    17.200316     6.732781     0.111650
H      4.761788    17.082343     5.806043     0.113268
H      3.380796    19.334566     8.827745     0.111877
H      5.480882    19.284516     9.822595     0.116231
H      2.540372    17.879559     5.688395     0.098314
H      2.013622    18.934171     6.697693     0.119528
H      2.222737    16.170728     7.657454     0.226805
H      0.153234    17.243216     6.002123     0.120379
H     -0.001638    15.977680     6.881389     0.125742
H      2.087598    14.308175     6.359196     0.113119
H      2.893506    12.967566     4.573833     0.121150
H      1.349769    15.680960     2.004148     0.110419
H      0.588250    16.989395     3.766807     0.118580
H      0.311387     9.147127     2.377732     0.111355
H      8.049849     8.403536     2.943270     0.114161
H      9.956905    21.810817    20.121974     0.114139
H      2.192796    22.697407    19.667893     0.116433
H      5.828432     7.903042     2.311684     0.099845
H      5.301688     8.249813     0.893714     0.120691
H      5.510808    10.462712     2.807045     0.226971
H      3.441296     8.492910     2.705909     0.119616
H      3.286428     9.887143     3.362262     0.124822
H      5.375662    10.269663     5.069194     0.112233
H      6.181561     9.393798     7.122877     0.122267
H      4.637811     5.811689     6.057851     0.110724
H      3.876301     6.683980     4.043384     0.118980
C      5.443083    28.842765     9.436626     0.589368
C      6.784615    28.288646     9.058913    -0.018711
C      7.004584    26.937312     9.001121    -0.108031
C      8.255365    26.426093     8.722480    -0.170519
C     -0.553364    27.269783     8.503696     0.122342
C     -0.792076    28.617543     8.509888    -0.139625
C     11.097540     5.292128     8.802977    -0.098517
C      0.830583    26.690640     8.268400    -0.137135
C      2.678143    25.693226     9.537762    -0.170597
C      2.099112    24.281117     9.638898     0.125394
C      1.394805    23.934346    10.759652    -0.173469
C      0.854245    22.611611    10.904133    -0.103313
C      1.070272    21.725021     9.876259    -0.026358
C      1.754851    22.125417     8.749313    -0.097146
C      2.270751    23.408827     8.615152    -0.163596
C      0.604680    20.302188    10.020739     0.589554
C      2.154995    17.584027    11.583190     0.587597
C      3.496525    17.533977    12.251927    -0.018441
C      3.716494    18.159594    13.451113    -0.109190
C      4.967274    18.173894    14.033163    -0.170775
C      6.022744    17.562576    13.411897     0.122594
C      5.784032    16.894059    12.241607    -0.136429
C      4.521416    16.894060    11.655430    -0.096689
C      7.406690    17.648375    14.031099    -0.137068
C      9.254256    19.246382    14.260203    -0.169015
C      8.675226    20.040022    15.432557     0.124529
C      7.970924    21.184009    15.172493    -0.173140
C      7.430364    21.970500    16.245775    -0.103122
C      7.646387    21.523629    17.527521    -0.023803
C      8.330960    20.347468    17.744242    -0.099613
C      8.846859    19.589577    16.699856    -0.164712
C      7.180795    22.360169    18.687491     0.587642
C      8.731118    25.072371    20.260262     0.587733
C     10.072651    25.676539    19.969238    -0.015451
C     10.292626    26.402256    18.827844    -0.109970
C      1.679208    26.899175    18.524435    -0.172710
C      2.734675    26.666803    19.364485     0.124892
C      2.495958    25.987560    20.528583    -0.139088
C      7.809506    13.563394     0.181632    -0.098901
C      4.118624    27.160147    18.980580    -0.138705
C      5.966192    26.559555    17.482113    -0.166421
C      5.387167    27.178023    16.208623     0.123891
C      4.682864    26.380807    15.347933    -0.170798
C      4.142310    26.917052    14.130171    -0.105243
C      4.358338    28.250511    13.876298    -0.024664
C      5.042913    29.026277    14.786524    -0.098596
C      5.558807    28.500758    15.965070    -0.165875
C      3.892752    28.836805    12.571848     0.590927
C      4.421117     6.906816    11.203413     0.589370
C      3.079585     7.460935    11.581126    -0.018710
C      2.859616     8.812269    11.638918    -0.108030
C      1.608835     9.323488    11.917559    -0.170520
C     10.417564     8.479798    12.136343     0.122343
C     10.656276     7.132038    12.130151    -0.139621
C     -1.233340    30.457453    11.837062    -0.098518
C      9.033617     9.058941    12.371639    -0.137138
C      7.186057    10.056355    11.102277    -0.170599
C      7.765088    11.468464    11.001141     0.125394
C      8.469395    11.815235     9.880387    -0.173468
C      9.009955    13.137970     9.735906    -0.103310
C      8.793928    14.024560    10.763780    -0.026355
C      8.109349    13.624164    11.890726    -0.097147
C      7.593449    12.340754    12.024887    -0.163595
C      9.259520    15.447393    10.619300     0.589554
C      7.709205    18.165554     9.056849     0.587597
C      6.367675    18.215604     8.388112    -0.018441
C      6.147706    17.589987     7.188926    -0.109190
C      4.896926    17.575687     6.606876    -0.170775
C      3.841456    18.187005     7.228142     0.122595
C      4.080168    18.855522     8.398432    -0.136428
C      5.342784    18.855521     8.984609    -0.096691
C      2.457510    18.101206     6.608940    -0.137067
C      0.609944    16.503199     6.379836    -0.169014
C      1.188974    15.709559     5.207482     0.124529
C      1.893276    14.565572     5.467546    -0.173138
C      2.433836    13.779081     4.394264    -0.103123
C      2.217813    14.225952     3.112518    -0.023803
C      1.533240    15.402113     2.895797    -0.099610
C      1.017341    16.160004     3.940183    -0.164710
C      2.683405    13.389412     1.952548     0.587643
C      1.133082    10.677210     0.379777     0.587733
C     -0.208451    10.073042     0.670801    -0.015451
C     -0.428426     9.347325     1.812195    -0.109972
C      8.184992     8.850406     2.115604    -0.172708
C      7.129525     9.082778     1.275554     0.124891
C      7.368242     9.762021     0.111456    -0.139088
C      2.054694    22.186187    20.458407    -0.098900
C      5.745576     8.589434     1.659459    -0.138703
C      3.898008     9.190026     3.157926    -0.166420
C      4.477033     8.571558     4.431416     0.123889
C      5.181336     9.368774     5.292106    -0.170797
C      5.721890     8.832529     6.509868    -0.105242
C      5.505862     7.499070     6.763741    -0.024663
C      4.821287     6.723304     5.853515    -0.098597
C      4.305393     7.248823     4.674969    -0.165873
C      5.971448     6.912776     8.068191     0.590928
N      1.642404    26.751414     9.525378    -0.292347
N      8.218516    18.706563    13.349977    -0.292581
N      4.930448    26.041185    18.404723    -0.295156
N      8.221796     8.998167    11.114661    -0.292343
N      1.645684    17.043018     7.290062    -0.292585
N      4.933752     9.708396     2.235316    -0.295160
O      8.707443     6.203742     9.832915    -0.539988
O      4.452717    28.074148     9.360258    -0.522048
O     -0.022686    20.019766    11.083701    -0.537048
O      0.919349    19.504972     9.127025    -0.523531
O      2.131324    17.330205    10.350980    -0.540175
O      1.164628    17.902198    12.287015    -0.521927
O      6.553434    23.421932    18.400595    -0.536566
O      7.495459    21.984798    19.824757    -0.522537
O      5.419408    12.215634     0.456145    -0.540047
O      7.740755    25.522816    19.632805    -0.522122
O      3.265390    28.057464    11.795782    -0.537915
O      4.207422    30.009392    12.328295    -0.523846
O      1.156757    29.545839    10.807124    -0.539980
O      5.411483     7.675433    11.279781    -0.522059
O      9.886886    15.729815     9.556338    -0.537056
O      8.944851    16.244609    11.513014    -0.523524
O      7.732876    18.419376    10.289059    -0.540168
O      8.699572    17.847383     8.353024    -0.521936
O      3.310766    12.327649     2.239444    -0.536558
O      2.368741    13.764783     0.815282    -0.522540
O      4.444792    23.533947    20.183894    -0.540053
O      2.123445    10.226765     1.007234    -0.522115
O      6.598810     7.692117     8.844257    -0.537925
O      5.656778     5.740189     8.311744    -0.523838

The following XYZ coordinates are in angstroms. Other properties are in atomic units.
The sperically averaged electron density of each atom fit to a function of the form exp(a - br)
eigen_1, eigen_2 and eigen_3 are the three eigenvalues of traceless quadrupole moment tensor
  atom number  atomic symbol              X              Y              Z     net charge C6 coefficient C8 coefficient C10 coefficient fluctuating dipole atomic polarizability isotropic forcefield polarizability              a              b squared Pearson coefficient          <r^3>          <r^4>         wp_QDO          m_QDO          q_QDO       dipole_x       dipole_y       dipole_z         dipole            Qxy            Qxz            Qyz     Q(x^2-y^2)  Q(3z^2 - R^2)        eigen_1        eigen_2        eigen_3 static polarizability      alpha(xx)      alpha(xy)      alpha(xz)      alpha(yy)      alpha(yz)      alpha(zz) atomic spin moment
            1             Cu       7.177012       7.104274      10.635193       0.784741      67.984019 0.11775868E+04  0.33033703E+05                                14.247254                           11.762625       1.332661       2.334163                    0.994369      41.998189     104.084527       0.495559       0.440602      -1.128159       0.035488       0.071628       0.020983       0.082645      -0.148747      -0.035408      -0.069561       0.161668       0.294120      -0.236452       0.112832       0.123619             18.498701      21.793915      -2.365560       1.675516      17.322410      -2.992306      16.379777           0.703986
            2             Cu       0.600897      17.574733       9.169957       0.786535      67.829601 0.11744617E+04  0.32919271E+05                                14.215270                           11.737582       1.340186       2.337072                    0.994442      41.937370     103.841213       0.496758       0.439896      -1.128780       0.035259      -0.017879      -0.071839       0.081998       0.043512       0.147518      -0.064105      -0.067350      -0.400271      -0.237271       0.113491       0.123780             18.454418      21.743517       2.627129       1.212257      19.162254       1.895108      14.457483           0.704019
            3             Cu       3.888974      11.070575       0.834890       0.785664      67.874969 0.11754984E+04  0.32956004E+05                                14.221829                           11.743230       1.341332       2.337270                    0.994466      41.958960     103.910974       0.496603       0.439931      -1.128743       0.034574      -0.054850       0.051118       0.082565       0.105148      -0.111453       0.133469       0.051233      -0.035950      -0.236705       0.112546       0.124159             18.462498      21.753793      -0.265688      -2.878348      13.999323       1.085396      19.634379           0.704874
            4             Cu       2.687188      28.645307      10.004846       0.784781      67.982555 0.11775615E+04  0.33032718E+05                                14.246824                           11.762307       1.332782       2.334208                    0.994369      41.997698     104.081900       0.495579       0.440588      -1.128172      -0.035484      -0.071620      -0.020981       0.082636      -0.148731      -0.035403      -0.069554       0.161648       0.294090      -0.236426       0.112819       0.123607             18.498082      21.793143      -2.365452       1.675430      17.321856      -2.992186      16.379247          -0.704216
            5             Cu       9.263303      18.174848      11.470082       0.786533      67.829863 0.11744686E+04  0.32919510E+05                                14.215303                           11.737615       1.340182       2.337070                    0.994442      41.937491     103.841577       0.496758       0.439896      -1.128780      -0.035259       0.017879       0.071838       0.081997       0.043512       0.147518      -0.064105      -0.067350      -0.400271      -0.237271       0.113491       0.123780             18.454452      21.743549       2.627128       1.212247      19.162286       1.895121      14.457522          -0.704329
            6             Cu       5.975226      24.679006      19.805149       0.785645      67.875689 0.11755114E+04  0.32956500E+05                                14.222021                           11.743373       1.341297       2.337256                    0.994466      41.959217     103.912224       0.496594       0.439937      -1.128738      -0.034577       0.054854      -0.051123       0.082572       0.105158      -0.111462       0.133481       0.051238      -0.035953      -0.236726       0.112557       0.124169             18.462772      21.754136      -0.265693      -2.878406      13.999510       1.085417      19.634672          -0.705231
            7              H       6.264768      26.347443       9.110513       0.111173       1.173563 0.83916034E+01  0.82164037E+02                                 1.739846                            1.618258      -0.941679       2.422904                    0.998576       3.353798       8.939930       0.534549       1.170259      -0.735618      -0.031469      -0.025234       0.002003       0.040387       0.008715      -0.004876       0.000333      -0.008999      -0.054042      -0.019172       0.000216       0.018956              1.819528       2.328070       0.434111      -0.144347       1.816761      -0.063189       1.313752          -0.000205
            8              H       8.390503      25.485878       8.749313       0.112754       1.308292 0.97379062E+01  0.98892177E+02                                 1.877858                            1.752896      -0.933403       2.428133                    0.998579       3.406168       9.226296       0.509720       1.183255      -0.734089       0.001673      -0.035842       0.003547       0.036056       0.002490      -0.005355      -0.001312      -0.004430      -0.065151      -0.022655       0.008121       0.014534              1.953522       1.761862      -0.247855      -0.013426       2.717153      -0.028817       1.381552           0.000095
            9              H       3.195330       5.395802       8.309680       0.114810       1.108567 0.79076652E+01  0.78159406E+02                                 1.826808                            1.683945      -1.222261       2.296519                    0.994589       3.756084      10.889967       0.460823       1.344741      -0.693454       0.026404       0.027355      -0.002599       0.038108       0.000958      -0.005819      -0.000432      -0.015922      -0.048278      -0.017968       0.001884       0.016085              1.956461       2.403179       0.554723      -0.264169       1.935273      -0.220471       1.530931          -0.000065
           10              H      10.959442       6.232342       8.850449       0.116931       1.225673 0.94333182E+01  0.95557593E+02                                 1.833121                            1.753446      -1.014146       2.395672                    0.997824       3.436561       9.463002       0.494714       1.222226      -0.724229      -0.005046       0.040166       0.004615       0.040744       0.002406      -0.002561      -0.002897      -0.017296      -0.053330      -0.018315       0.000160       0.018155              1.864464       1.762054      -0.186062      -0.069140       2.365610       0.024687       1.465729           0.000181
           11              H       0.747723      25.782600       8.000079       0.097759       1.239631 0.94843605E+01  0.96160372E+02                                 1.839009                            1.744745      -0.955077       2.410524                    0.997612       3.557627       9.786119       0.501916       1.203614      -0.727345      -0.002392      -0.025767      -0.005461       0.026447       0.003022       0.003943       0.002572       0.003584       0.008626      -0.004968      -0.002227       0.007196              1.918664       1.664352      -0.112205       0.051042       2.602333       0.127986       1.489306           0.000023
           12              H       1.274474      27.183984       7.591406       0.121262       1.092399 0.81035601E+01  0.78981697E+02                                 1.703527                            1.624465      -0.756717       2.526397                    0.999444       3.258774       8.785324       0.514611       1.221170      -0.724807       0.015617       0.019602      -0.021123       0.032776       0.002655       0.000356      -0.004983       0.007204       0.022676      -0.009631       0.000542       0.009089              1.770855       1.672134       0.221501      -0.257341       1.877392      -0.414980       1.763039           0.000011
           13              H       1.065346      26.633440      10.464500       0.226427       1.437883 0.12947913E+02  0.14352315E+03                                 2.142510                            2.133530      -1.383071       2.244303                    0.993156       3.689846      11.014107       0.419136       1.318344      -0.702941      -0.017137      -0.000210       0.050976       0.053780      -0.014184      -0.005211       0.000471       0.017466       0.058020      -0.026427       0.005369       0.021059              2.174220       2.114801      -0.072123      -0.193687       2.199828      -0.046961       2.208031           0.000096
           14              H       3.134858      25.736126       8.708032       0.119423       1.146547 0.89648254E+01  0.89841791E+02                                 1.779830                            1.723713      -0.940309       2.444409                    0.997385       3.386133       9.334848       0.491757       1.242852      -0.719768       0.010990       0.004056      -0.029046       0.031319      -0.007788      -0.003338      -0.004528      -0.000996       0.016246      -0.012250       0.004714       0.007536              1.831778       1.856049       0.120752      -0.267527       1.791179      -0.070804       1.848106          -0.000016
           15              H       3.289722      25.864824      10.243651       0.126980       1.172185 0.87114034E+01  0.87238557E+02                                 1.845453                            1.728725      -0.993851       2.417889                    0.997261       3.468260       9.760988       0.475435       1.286456      -0.709008       0.022345       0.008126       0.025678       0.034996      -0.006493       0.007572       0.001460       0.013083       0.005829      -0.011734      -0.000765       0.012499              1.943491       2.087455       0.304269       0.486099       1.838422       0.189437       1.904596           0.000054
           16              H       1.200480      24.577838      11.428390       0.113892       1.192384 0.88482398E+01  0.87572440E+02                                 1.747774                            1.656972      -0.889234       2.448728                    0.998893       3.314177       8.810174       0.531852       1.163603      -0.738500      -0.009226       0.021195       0.027118       0.035633       0.008093      -0.015440       0.007240      -0.013882       0.017022      -0.023475       0.007823       0.015651              1.800766       1.421259      -0.029893      -0.095765       2.186983       0.358919       1.794057           0.000100
           17              H       0.394571      22.361363      11.696710       0.121206       1.128062 0.81606042E+01  0.79515848E+02                                 1.707941                            1.607820      -1.004525       2.403615                    0.998339       3.323093       8.898344       0.529165       1.187910      -0.731310      -0.018540      -0.010697       0.036016       0.041896       0.002238      -0.011545       0.002933      -0.007189       0.036072      -0.015415      -0.001782       0.017197              1.746479       1.575777       0.215299      -0.391018       1.723028      -0.228734       1.940633          -0.000238
           18              H       1.938326      21.492650       8.061999       0.109882       1.230735 0.88669200E+01  0.88199016E+02                                 1.810295                            1.672648      -1.006959       2.393090                    0.997721       3.445821       9.318927       0.520412       1.183226      -0.732122       0.011678      -0.025328      -0.029947       0.040923       0.002042      -0.012558       0.007164      -0.010963       0.033865      -0.018100      -0.000599       0.018699              1.920057       1.476965      -0.131425      -0.159684       2.463548       0.529502       1.819659           0.000184
           19              H       2.699846      23.673375       7.810191       0.118032       1.157996 0.85237334E+01  0.82881534E+02                                 1.660668                            1.585615      -0.869795       2.461533                    0.999146       3.172367       8.134054       0.569483       1.106107      -0.754186       0.014052       0.007947      -0.032205       0.036025       0.006575      -0.009907       0.002929      -0.020943       0.028011      -0.020598       0.007695       0.012903              1.667443       1.505414       0.131354      -0.316312       1.689014      -0.163442       1.807901          -0.000068
           20              H       2.976679      18.549265      13.907258       0.111652       1.173289 0.83911304E+01  0.82180377E+02                                 1.741870                            1.620032      -0.953138       2.418605                    0.998460       3.352903       8.946552       0.533213       1.172892      -0.735007      -0.031597       0.014353       0.020963       0.040544      -0.008439      -0.004731       0.013308       0.014588       0.017617      -0.018927       0.000458       0.018469              1.821747       2.331140      -0.342593      -0.304187       1.495862       0.249855       1.638239          -0.000206
           21              H       5.102412      18.667238      14.833996       0.113270       1.306731 0.97235346E+01  0.98713386E+02                                 1.876750                            1.751908      -0.938172       2.426556                    0.998532       3.403448       9.218497       0.509712       1.183667      -0.733998       0.001814       0.020620       0.029034       0.035658      -0.005717       0.000539       0.015566       0.020312       0.009883      -0.022411       0.008064       0.014347              1.952358       1.760850       0.112245       0.221237       1.739406       0.592211       2.356816           0.000094
           22              H       6.483404      16.415015      11.812294       0.111876       1.113887 0.79498485E+01  0.78627732E+02                                 1.827360                            1.684411      -1.201018       2.304110                    0.994840       3.760771      10.883052       0.462723       1.338346      -0.694751       0.027500      -0.016330      -0.022947       0.039363      -0.005576       0.002347       0.014160       0.007523       0.022180      -0.018007       0.001998       0.016009              1.957042       2.403995      -0.506511      -0.348558       1.823518       0.285474       1.643613          -0.000066
           23              H       4.383318      16.465065      10.817444       0.116229       1.231924 0.94944715E+01  0.96345641E+02                                 1.840599                            1.760091      -1.020925       2.392801                    0.997760       3.444583       9.497613       0.493303       1.223575      -0.723931      -0.004486      -0.016336      -0.037443       0.041098      -0.003027      -0.000915       0.016841       0.007213       0.018498      -0.018494       0.000381       0.018113              1.872247       1.768958       0.033422       0.197028       1.675776       0.380116       2.172008           0.000177
           24              H       7.323828      17.870022      14.951644       0.098315       1.236833 0.94576534E+01  0.95819942E+02                                 1.835962                            1.742100      -0.950676       2.412682                    0.997715       3.553649       9.770934       0.502388       1.203356      -0.727400      -0.002587       0.007859       0.024783       0.026128       0.002024      -0.004298      -0.003811       0.001265       0.001191      -0.004678      -0.002265       0.006943              1.915320       1.661877       0.100073       0.071534       1.654074       0.416573       2.430007           0.000021
           25              H       7.850578      16.815410      13.942346       0.119527       1.093957 0.81135758E+01  0.79048247E+02                                 1.699265                            1.620717      -0.742249       2.530306                    0.999555       3.263259       8.775548       0.517837       1.214041      -0.726379       0.015947      -0.028910      -0.006853       0.033720      -0.000939      -0.002008      -0.004187      -0.008233      -0.024437      -0.009648       0.000427       0.009221              1.766192       1.667958      -0.332104      -0.062793       2.144622       0.255807       1.485996           0.000009
           26              H       7.641463      19.578853      12.982585       0.226804       1.435591 0.12922108E+02  0.14317396E+03                                 2.140912                            2.131996      -1.387987       2.242934                    0.993101       3.686187      11.002834       0.419087       1.319079      -0.702802      -0.016991       0.044130      -0.025249       0.053606       0.002705       0.014866      -0.016421      -0.010371      -0.025828      -0.026380       0.005540       0.020840              2.172586       2.113307      -0.131378       0.159049       2.244852       0.020012       2.159601           0.000096
           27              H       9.710966      18.506365      14.637916       0.120378       1.147388 0.89725668E+01  0.89941708E+02                                 1.780838                            1.724529      -0.946052       2.441692                    0.997235       3.386127       9.336984       0.491593       1.242956      -0.719729       0.010989      -0.026515       0.011161       0.030796       0.001266       0.008517      -0.000934      -0.010678      -0.012779      -0.012388       0.004770       0.007618              1.832841       1.857069      -0.292669       0.029383       1.896556       0.010547       1.744899          -0.000018
           28              H       9.865838      19.771901      13.758650       0.125741       1.176046 0.87424699E+01  0.87586390E+02                                 1.845408                            1.728521      -0.982125       2.421225                    0.997323       3.473337       9.762309       0.477042       1.281583      -0.710015       0.022497       0.018468      -0.020047       0.035342       0.009574       0.001393      -0.004868       0.007738      -0.011951      -0.011473      -0.001005       0.012478              1.943468       2.087507       0.269191      -0.506831       1.723984      -0.123744       2.018914           0.000054
           29              H       7.776602      21.441406      14.280843       0.113122       1.192083 0.88439929E+01  0.87502362E+02                                 1.745775                            1.655210      -0.882899       2.451084                    0.998964       3.314960       8.805077       0.532900       1.161687      -0.738953      -0.009486       0.013254      -0.032518       0.036374      -0.017380       0.000631      -0.004117      -0.008654       0.031264      -0.023246       0.007841       0.015405              1.798628       1.419890      -0.067853       0.073634       1.579763      -0.009301       2.396231           0.000099
           30              H       6.970694      22.782015      16.066206       0.121151       1.129775 0.81756257E+01  0.79696129E+02                                 1.709241                            1.608934      -1.000309       2.405123                    0.998367       3.326014       8.907068       0.529179       1.187372      -0.731418      -0.018789       0.036430      -0.008739       0.041911      -0.011175       0.004071      -0.007487      -0.016053       0.011677      -0.015707      -0.001541       0.017248              1.747866       1.576925      -0.446844       0.009054       2.086138       0.020202       1.580535          -0.000236
           31              H       8.514431      20.068621      18.635891       0.110416       1.228595 0.88494936E+01  0.87997198E+02                                 1.809633                            1.672114      -1.010888       2.391877                    0.997715       3.443382       9.315943       0.519890       1.184798      -0.731756       0.011759      -0.013091       0.036949       0.040925      -0.011735       0.004608      -0.008565      -0.013170       0.025993      -0.017794      -0.000824       0.018619              1.919344       1.476592      -0.072545       0.193464       1.521712       0.014181       2.759730           0.000184
           32              H       9.275950      18.760186      16.873232       0.118582       1.154732 0.84936769E+01  0.82513513E+02                                 1.657168                            1.582506      -0.870241       2.461745                    0.999185       3.168583       8.119705       0.570230       1.105672      -0.754286       0.013675      -0.031714       0.009109       0.035718      -0.011927      -0.000558      -0.002910      -0.021437       0.027622      -0.020736       0.007718       0.013018              1.663899       1.502427      -0.338331       0.044209       1.915188       0.030179       1.574081          -0.000073
           33              H       9.552813      26.602454      18.262307       0.111359       1.175376 0.84100149E+01  0.82426486E+02                                 1.745462                            1.623043      -0.963879       2.414395                    0.998424       3.355907       8.963167       0.532036       1.174613      -0.734605      -0.031390       0.011432      -0.022950       0.040530       0.000335       0.009965      -0.013749       0.014105       0.015004      -0.019196       0.000622       0.018575              1.825736       2.337051      -0.092455       0.450421       1.388674      -0.187187       1.751484          -0.000202
           34              H       1.814351      27.346045      17.696769       0.114164       1.304666 0.97078977E+01  0.98545601E+02                                 1.877769                            1.752903      -0.950089       2.422752                    0.998489       3.399153       9.215788       0.508361       1.186922      -0.733267       0.001897       0.014760      -0.031811       0.035120       0.003086       0.004890      -0.014331       0.022572       0.016930      -0.022453       0.007767       0.014686              1.953409       1.762024       0.135558      -0.207893       1.690425      -0.563675       2.407779           0.000100
           35              H      -0.092705      13.938764       0.518065       0.114139       1.111095 0.79293583E+01  0.78418779E+02                                 1.828591                            1.685490      -1.222645       2.296231                    0.994607       3.760163      10.900952       0.460976       1.343524      -0.693688       0.026624      -0.011673       0.024997       0.038340       0.004867       0.003737      -0.013579       0.008547       0.025460      -0.018072       0.002011       0.016061              1.958463       2.405861      -0.048619       0.613380       1.442299      -0.064923       2.027229          -0.000065
           36              H       7.671404      13.052174       0.972146       0.116429       1.228791 0.94630339E+01  0.95931539E+02                                 1.835940                            1.755934      -1.014556       2.395077                    0.997866       3.441347       9.478988       0.494491       1.221848      -0.724304      -0.004751      -0.024046       0.032972       0.041085       0.001089       0.003347      -0.013915       0.011938       0.033270      -0.018452       0.000365       0.018087              1.867414       1.764675       0.153321      -0.126942       1.714588      -0.403131       2.122978           0.000181
           37              H       4.035768      27.846539      18.328355       0.099845       1.233192 0.94251315E+01  0.95431155E+02                                 1.834451                            1.740747      -0.956083       2.410804                    0.997655       3.548081       9.760245       0.501751       1.205633      -0.726881      -0.002685       0.016930      -0.019007       0.025595      -0.004510       0.000485       0.001378      -0.003289      -0.012195      -0.004816      -0.002084       0.006900              1.913700       1.660614       0.011791      -0.122060       1.873527      -0.543484       2.206961           0.000025
           38              H       4.562512      27.499768      19.746325       0.120692       1.093041 0.81096953E+01  0.79046864E+02                                 1.703115                            1.624210      -0.757494       2.525433                    0.999486       3.261027       8.788215       0.515128       1.219862      -0.725089       0.015898       0.008304       0.028117       0.033351      -0.001232       0.001931       0.008978       0.000072       0.000904      -0.009457       0.000388       0.009069              1.770343       1.671868       0.112070       0.320049       1.432130       0.157869       2.207031           0.000013
           39              H       4.353392      25.286869      17.832994       0.226969       1.431056 0.12871544E+02  0.14248948E+03                                 2.137416                            2.128695      -1.382125       2.245619                    0.993243       3.681935      10.989251       0.419109       1.320162      -0.702582      -0.016976      -0.044091      -0.025533       0.053705       0.011483      -0.009665       0.016008      -0.011122      -0.027641      -0.026243       0.005401       0.020842              2.169015       2.109984       0.202673       0.033956       2.159811       0.026664       2.237248           0.000096
           40              H       6.422904      27.256671      17.934130       0.119616       1.145839 0.89532009E+01  0.89662055E+02                                 1.775751                            1.719820      -0.934591       2.446327                    0.997433       3.384695       9.316003       0.493693       1.238850      -0.720622       0.011143       0.023301       0.017653       0.031285       0.006585      -0.005177       0.005452      -0.002570       0.010554      -0.012055       0.004677       0.007378              1.827435       1.851336       0.171009       0.237486       1.768937       0.060444       1.862034          -0.000015
           41              H       6.577772      25.862438      17.277777       0.124823       1.178448 0.87658936E+01  0.87908164E+02                                 1.850806                            1.733150      -0.993393       2.416614                    0.997244       3.477663       9.789618       0.475298       1.285012      -0.709312       0.022454      -0.027140      -0.006012       0.035734      -0.003463      -0.009245       0.003355       0.005365      -0.019710      -0.011631      -0.001027       0.012659              1.949511       2.094490      -0.576318       0.020497       2.058570      -0.066455       1.695472           0.000055
           42              H       4.488538      25.479918      15.570845       0.112238       1.195656 0.88743342E+01  0.87864661E+02                                 1.747926                            1.656956      -0.881213       2.451280                    0.999000       3.320323       8.818143       0.533224       1.160159      -0.739306      -0.009001      -0.034931       0.004901       0.036404       0.009364       0.014682      -0.002981      -0.020995      -0.005897      -0.023367       0.007720       0.015647              1.800998       1.421244       0.098017       0.021910       2.203891      -0.349907       1.777857           0.000101
           43              H       3.682639      26.355783      13.517162       0.122267       1.123991 0.81256271E+01  0.79088872E+02                                 1.703534                            1.604133      -0.995323       2.407745                    0.998391       3.318098       8.879697       0.529898       1.187559      -0.731375      -0.018763      -0.025685      -0.026966       0.041701       0.009128       0.007497       0.004659      -0.020738      -0.003541      -0.015498      -0.001719       0.017217              1.741810       1.571857       0.229767       0.380032       1.683822       0.207300       1.969752          -0.000237
           44              H       5.226389      29.937892      14.582188       0.110722       1.230433 0.88649811E+01  0.88199025E+02                                 1.812312                            1.674232      -1.020333       2.388063                    0.997612       3.445044       9.326172       0.519201       1.185727      -0.731536       0.011418       0.038153      -0.006851       0.040410       0.009965       0.008043       0.001429      -0.025538      -0.010710      -0.018045      -0.000695       0.018740              1.922452       1.478371       0.204417      -0.034046       2.442761      -0.544775       1.846226           0.000188
           45              H       5.987899      29.065601      16.596655       0.118981       1.152297 0.84720949E+01  0.82251743E+02                                 1.654806                            1.580484      -0.862094       2.465213                    0.999194       3.165648       8.109688       0.570599       1.105658      -0.754287       0.013753       0.023520       0.022638       0.035423       0.005422       0.010650       0.000287      -0.026254       0.013210      -0.020729       0.007628       0.013101              1.661481       1.500428       0.206836       0.270085       1.630930       0.132068       1.853084          -0.000061
           46              H       3.599432       9.402138      11.529526       0.111171       1.173577 0.83917371E+01  0.82165865E+02                                 1.739878                            1.618286      -0.941686       2.422901                    0.998576       3.353826       8.940101       0.534536       1.170280      -0.735613       0.031469       0.025234      -0.002003       0.040387       0.008715      -0.004876       0.000333      -0.008999      -0.054042      -0.019172       0.000216       0.018956              1.819563       2.328122       0.434123      -0.144351       1.816794      -0.063191       1.313772           0.000203
           47              H       1.473697      10.263703      11.890726       0.112751       1.308320 0.97381861E+01  0.98895957E+02                                 1.877905                            1.752938      -0.933407       2.428131                    0.998578       3.406205       9.226509       0.509706       1.183277      -0.734084      -0.001672       0.035842      -0.003548       0.036056       0.002490      -0.005355      -0.001312      -0.004431      -0.065153      -0.022656       0.008121       0.014534              1.953573       1.761907      -0.247866      -0.013427       2.717233      -0.028818       1.381580          -0.000101
           48              H       6.668870      30.353779      12.330359       0.114812       1.108562 0.79076228E+01  0.78158866E+02                                 1.826802                            1.683939      -1.222257       2.296522                    0.994589       3.756071      10.889914       0.460825       1.344739      -0.693454      -0.026404      -0.027355       0.002599       0.038109       0.000958      -0.005818      -0.000432      -0.015922      -0.048278      -0.017968       0.001884       0.016085              1.956454       2.403170       0.554720      -0.264167       1.935267      -0.220470       1.530926           0.000064
           49              H      -1.095242      29.517239      11.789590       0.116935       1.225658 0.94331551E+01  0.95555377E+02                                 1.833092                            1.753420      -1.014138       2.395676                    0.997825       3.436530       9.462840       0.494723       1.222211      -0.724232       0.005046      -0.040166      -0.004615       0.040744       0.002406      -0.002561      -0.002898      -0.017297      -0.053329      -0.018315       0.000160       0.018155              1.864435       1.762026      -0.186057      -0.069138       2.365568       0.024686       1.465709          -0.000184
           50              H       9.116477       9.966981      12.639960       0.097763       1.239643 0.94844920E+01  0.96162168E+02                                 1.839030                            1.744765      -0.955081       2.410521                    0.997612       3.557654       9.786260       0.501909       1.203624      -0.727342       0.002392       0.025766       0.005460       0.026447       0.003022       0.003943       0.002572       0.003585       0.008625      -0.004968      -0.002227       0.007195              1.918686       1.664372      -0.112207       0.051042       2.602366       0.127988       1.489321          -0.000024
           51              H       8.589726       8.565597      13.048633       0.121269       1.092398 0.81035640E+01  0.78981828E+02                                 1.703533                            1.624471      -0.756715       2.526399                    0.999444       3.258776       8.785365       0.514607       1.221178      -0.724805      -0.015616      -0.019602       0.021122       0.032776       0.002655       0.000356      -0.004983       0.007204       0.022675      -0.009631       0.000542       0.009089              1.770862       1.672141       0.221502      -0.257342       1.877400      -0.414982       1.763045          -0.000011
           52              H       8.798854       9.116141      10.175539       0.226435       1.437860 0.12947661E+02  0.14351979E+03                                 2.142492                            2.133512      -1.383042       2.244316                    0.993156       3.689836      11.014088       0.419136       1.318348      -0.702940       0.017136       0.000209      -0.050976       0.053779      -0.014184      -0.005211       0.000471       0.017465       0.058018      -0.026427       0.005369       0.021058              2.174201       2.114783      -0.072122      -0.193684       2.199809      -0.046961       2.208012          -0.000100
           53              H       6.729342      10.013455      11.932007       0.119430       1.146542 0.89647963E+01  0.89841521E+02                                 1.779832                            1.723715      -0.940302       2.444412                    0.997385       3.386137       9.334892       0.491754       1.242859      -0.719766      -0.010990      -0.004056       0.029045       0.031319      -0.007788      -0.003338      -0.004528      -0.000997       0.016244      -0.012250       0.004714       0.007536              1.831780       1.856052       0.120752      -0.267526       1.791182      -0.070804       1.848106           0.000017
           54              H       6.574478       9.884757      10.396388       0.126988       1.172169 0.87112751E+01  0.87237056E+02                                 1.845445                            1.728719      -0.993842       2.417896                    0.997261       3.468249       9.760983       0.475432       1.286465      -0.709006      -0.022345      -0.008127      -0.025677       0.034995      -0.006492       0.007572       0.001460       0.013083       0.005829      -0.011734      -0.000765       0.012499              1.943482       2.087445       0.304267       0.486095       1.838414       0.189435       1.904588          -0.000054
           55              H       8.663720      11.171743       9.211649       0.113890       1.192415 0.88485526E+01  0.87576576E+02                                 1.747829                            1.657021      -0.889240       2.448725                    0.998893       3.314226       8.810444       0.531833       1.163630      -0.738494       0.009226      -0.021195      -0.027118       0.035633       0.008093      -0.015440       0.007239      -0.013882       0.017022      -0.023475       0.007824       0.015651              1.800824       1.421298      -0.029894      -0.095769       2.187061       0.358937       1.794114          -0.000103
           56              H       9.469629      13.388218       8.943329       0.121206       1.128063 0.81606272E+01  0.79516313E+02                                 1.707961                            1.607836      -1.004520       2.403619                    0.998339       3.323103       8.898452       0.529154       1.187932      -0.731305       0.018540       0.010698      -0.036016       0.041896       0.002239      -0.011545       0.002932      -0.007189       0.036072      -0.015415      -0.001782       0.017197              1.746499       1.575794       0.215304      -0.391025       1.723049      -0.228739       1.940655           0.000234
           57              H       7.925874      14.256931      12.578040       0.109884       1.230734 0.88669096E+01  0.88198900E+02                                 1.810294                            1.672647      -1.006958       2.393091                    0.997721       3.445822       9.318934       0.520412       1.183226      -0.732122      -0.011678       0.025328       0.029947       0.040923       0.002042      -0.012558       0.007164      -0.010963       0.033865      -0.018100      -0.000599       0.018699              1.920056       1.476965      -0.131425      -0.159684       2.463546       0.529501       1.819658          -0.000190
           58              H       7.164354      12.076206      12.829848       0.118030       1.158034 0.85240941E+01  0.82886088E+02                                 1.660721                            1.585663      -0.869803       2.461528                    0.999146       3.172408       8.134265       0.569466       1.106126      -0.754181      -0.014052      -0.007947       0.032205       0.036025       0.006574      -0.009907       0.002929      -0.020943       0.028010      -0.020598       0.007695       0.012903              1.667497       1.505460       0.131361      -0.316329       1.689069      -0.163450       1.807961           0.000066
           59              H       6.887521      17.200316       6.732781       0.111650       1.173296 0.83912003E+01  0.82181369E+02                                 1.741891                            1.620050      -0.953139       2.418605                    0.998460       3.352918       8.946657       0.533204       1.172907      -0.735003       0.031597      -0.014352      -0.020963       0.040544      -0.008439      -0.004731       0.013307       0.014589       0.017617      -0.018927       0.000458       0.018469              1.821769       2.331173      -0.342599      -0.304192       1.495878       0.249859       1.638257           0.000199
           60              H       4.761788      17.082343       5.806043       0.113268       1.306750 0.97237237E+01  0.98715934E+02                                 1.876782                            1.751935      -0.938176       2.426554                    0.998532       3.403474       9.218642       0.509702       1.183681      -0.733995      -0.001814      -0.020621      -0.029034       0.035658      -0.005717       0.000540       0.015566       0.020312       0.009883      -0.022411       0.008064       0.014347              1.952392       1.760880       0.112248       0.221243       1.739435       0.592226       2.356861          -0.000101
           61              H       3.380796      19.334566       8.827745       0.111877       1.113884 0.79498176E+01  0.78627351E+02                                 1.827356                            1.684408      -1.201016       2.304111                    0.994840       3.760763      10.883024       0.462723       1.338346      -0.694751      -0.027500       0.016330       0.022947       0.039363      -0.005576       0.002347       0.014160       0.007523       0.022179      -0.018007       0.001998       0.016009              1.957038       2.403990      -0.506510      -0.348558       1.823514       0.285474       1.643610           0.000062
           62              H       5.480882      19.284516       9.822595       0.116231       1.231922 0.94944424E+01  0.96345178E+02                                 1.840588                            1.760081      -1.020924       2.392800                    0.997760       3.444576       9.497555       0.493308       1.223566      -0.723933       0.004486       0.016336       0.037443       0.041097      -0.003027      -0.000915       0.016841       0.007213       0.018497      -0.018494       0.000381       0.018113              1.872236       1.768947       0.033422       0.197026       1.675767       0.380113       2.171994          -0.000186
           63              H       2.540372      17.879559       5.688395       0.098314       1.236843 0.94577604E+01  0.95821362E+02                                 1.835978                            1.742114      -0.950680       2.412680                    0.997715       3.553669       9.771028       0.502384       1.203362      -0.727398       0.002587      -0.007859      -0.024783       0.026128       0.002024      -0.004298      -0.003811       0.001265       0.001190      -0.004678      -0.002265       0.006943              1.915336       1.661891       0.100074       0.071535       1.654087       0.416579       2.430030          -0.000026
           64              H       2.013622      18.934171       6.697693       0.119528       1.093959 0.81135974E+01  0.79048554E+02                                 1.699272                            1.620722      -0.742248       2.530307                    0.999555       3.263262       8.775577       0.517834       1.214046      -0.726378      -0.015947       0.028910       0.006854       0.033720      -0.000939      -0.002008      -0.004187      -0.008233      -0.024437      -0.009648       0.000427       0.009221              1.766199       1.667965      -0.332106      -0.062794       2.144631       0.255809       1.486001          -0.000016
           65              H       2.222737      16.170728       7.657454       0.226805       1.435580 0.12921994E+02  0.14317246E+03                                 2.140905                            2.131990      -1.387977       2.242938                    0.993101       3.686187      11.002844       0.419087       1.319082      -0.702802       0.016991      -0.044129       0.025249       0.053606       0.002706       0.014866      -0.016420      -0.010371      -0.025827      -0.026379       0.005540       0.020839              2.172579       2.113300      -0.131377       0.159048       2.244844       0.020013       2.159594          -0.000103
           66              H       0.153234      17.243216       6.002123       0.120379       1.147386 0.89725481E+01  0.89941521E+02                                 1.780840                            1.724531      -0.946049       2.441694                    0.997235       3.386128       9.337003       0.491591       1.242961      -0.719728      -0.010989       0.026515      -0.011161       0.030796       0.001266       0.008517      -0.000933      -0.010678      -0.012779      -0.012388       0.004770       0.007618              1.832843       1.857070      -0.292670       0.029383       1.896558       0.010547       1.744900           0.000013
           67              H      -0.001638      15.977680       6.881389       0.125742       1.176041 0.87424326E+01  0.87586012E+02                                 1.845411                            1.728524      -0.982121       2.421227                    0.997323       3.473339       9.762347       0.477039       1.281592      -0.710013      -0.022497      -0.018468       0.020047       0.035342       0.009574       0.001393      -0.004868       0.007738      -0.011950      -0.011473      -0.001005       0.012478              1.943472       2.087511       0.269192      -0.506833       1.723987      -0.123744       2.018917          -0.000057
           68              H       2.087598      14.308175       6.359196       0.113119       1.192104 0.88442138E+01  0.87505317E+02                                 1.745817                            1.655247      -0.882902       2.451083                    0.998964       3.314995       8.805282       0.532884       1.161710      -0.738947       0.009486      -0.013254       0.032518       0.036374      -0.017380       0.000630      -0.004117      -0.008654       0.031265      -0.023246       0.007841       0.015405              1.798673       1.419920      -0.067856       0.073636       1.579799      -0.009300       2.396300          -0.000105
           69              H       2.893506      12.967566       4.573833       0.121150       1.129783 0.81757140E+01  0.79697387E+02                                 1.709266                            1.608957      -1.000304       2.405125                    0.998367       3.326039       8.907224       0.529168       1.187393      -0.731413       0.018789      -0.036430       0.008739       0.041911      -0.011175       0.004072      -0.007487      -0.016053       0.011677      -0.015708      -0.001541       0.017248              1.747893       1.576948      -0.446854       0.009053       2.086172       0.020204       1.580558           0.000236
           70              H       1.349769      15.680960       2.004148       0.110419       1.228590 0.88494548E+01  0.87996710E+02                                 1.809627                            1.672109      -1.010887       2.391878                    0.997715       3.443376       9.315919       0.519891       1.184797      -0.731756      -0.011759       0.013091      -0.036949       0.040925      -0.011735       0.004608      -0.008565      -0.013170       0.025993      -0.017794      -0.000825       0.018619              1.919338       1.476587      -0.072545       0.193463       1.521707       0.014181       2.759719          -0.000187
           71              H       0.588250      16.989395       3.766807       0.118580       1.154751 0.84938638E+01  0.82515873E+02                                 1.657196                            1.582531      -0.870246       2.461743                    0.999185       3.168604       8.119815       0.570221       1.105683      -0.754284      -0.013675       0.031714      -0.009109       0.035718      -0.011927      -0.000558      -0.002910      -0.021437       0.027622      -0.020736       0.007718       0.013018              1.663927       1.502451      -0.338340       0.044210       1.915224       0.030179       1.574107           0.000065
           72              H       0.311387       9.147127       2.377732       0.111355       1.175390 0.84101534E+01  0.82428392E+02                                 1.745496                            1.623073      -0.963878       2.414396                    0.998424       3.355936       8.963349       0.532022       1.174637      -0.734599       0.031389      -0.011432       0.022950       0.040530       0.000335       0.009965      -0.013749       0.014105       0.015003      -0.019197       0.000622       0.018575              1.825774       2.337107      -0.092457       0.450434       1.388697      -0.187192       1.751518           0.000201
           73              H       8.049849       8.403536       2.943270       0.114161       1.304696 0.97081956E+01  0.98549676E+02                                 1.877826                            1.752953      -0.950085       2.422755                    0.998489       3.399185       9.216014       0.508342       1.186952      -0.733260      -0.001897      -0.014760       0.031811       0.035120       0.003086       0.004890      -0.014331       0.022572       0.016930      -0.022453       0.007767       0.014686              1.953471       1.762077       0.135566      -0.207904       1.690474      -0.563702       2.407862          -0.000102
           74              H       9.956905      21.810817      20.121974       0.114139       1.111097 0.79293760E+01  0.78418968E+02                                 1.828591                            1.685489      -1.222647       2.296230                    0.994607       3.760163      10.900940       0.460978       1.343520      -0.693689      -0.026624       0.011672      -0.024997       0.038340       0.004867       0.003738      -0.013579       0.008547       0.025460      -0.018072       0.002011       0.016061              1.958463       2.405860      -0.048619       0.613380       1.442299      -0.064923       2.027230           0.000064
           75              H       2.192796      22.697407      19.667893       0.116433       1.228775 0.94628659E+01  0.95929272E+02                                 1.835912                            1.755908      -1.014551       2.395081                    0.997866       3.441317       9.478833       0.494499       1.221834      -0.724307       0.004751       0.024046      -0.032972       0.041085       0.001089       0.003347      -0.013915       0.011938       0.033272      -0.018452       0.000365       0.018087              1.867385       1.764647       0.153318      -0.126939       1.714563      -0.403121       2.122943          -0.000183
           76              H       5.828432       7.903042       2.311684       0.099845       1.233195 0.94251699E+01  0.95431759E+02                                 1.834465                            1.740759      -0.956081       2.410805                    0.997655       3.548088       9.760315       0.501745       1.205645      -0.726879       0.002685      -0.016930       0.019007       0.025595      -0.004510       0.000485       0.001378      -0.003289      -0.012195      -0.004816      -0.002084       0.006900              1.913715       1.660626       0.011791      -0.122061       1.873540      -0.543489       2.206979          -0.000027
           77              H       5.301688       8.249813       0.893714       0.120691       1.093048 0.81097658E+01  0.79047809E+02                                 1.703131                            1.624224      -0.757493       2.525434                    0.999486       3.261038       8.788290       0.515122       1.219873      -0.725087      -0.015898      -0.008305      -0.028117       0.033351      -0.001232       0.001931       0.008978       0.000072       0.000905      -0.009457       0.000387       0.009070              1.770361       1.671884       0.112071       0.320054       1.432141       0.157872       2.207056          -0.000014
           78              H       5.510808      10.462712       2.807045       0.226971       1.431045 0.12871439E+02  0.14248821E+03                                 2.137417                            2.128695      -1.382126       2.245620                    0.993243       3.681935      10.989293       0.419105       1.320174      -0.702579       0.016977       0.044091       0.025533       0.053705       0.011483      -0.009665       0.016008      -0.011122      -0.027641      -0.026243       0.005401       0.020842              2.169015       2.109984       0.202672       0.033956       2.159811       0.026664       2.237249          -0.000099
           79              H       3.441296       8.492910       2.705909       0.119616       1.145841 0.89532384E+01  0.89662639E+02                                 1.775764                            1.719831      -0.934590       2.446328                    0.997433       3.384706       9.316083       0.493687       1.238862      -0.720620      -0.011143      -0.023301      -0.017653       0.031285       0.006585      -0.005177       0.005452      -0.002569       0.010554      -0.012055       0.004677       0.007378              1.827449       1.851350       0.171011       0.237488       1.768949       0.060444       1.862047           0.000015
           80              H       3.286428       9.887143       3.362262       0.124822       1.178449 0.87659082E+01  0.87908471E+02                                 1.850818                            1.733160      -0.993390       2.416615                    0.997244       3.477677       9.789712       0.475292       1.285025      -0.709309      -0.022454       0.027140       0.006012       0.035734      -0.003463      -0.009245       0.003355       0.005365      -0.019711      -0.011631      -0.001027       0.012659              1.949524       2.094505      -0.576325       0.020498       2.058584      -0.066456       1.695483          -0.000054
           81              H       5.375662      10.269663       5.069194       0.112233       1.195681 0.88745831E+01  0.87867979E+02                                 1.747973                            1.656998      -0.881216       2.451278                    0.999000       3.320362       8.818367       0.533207       1.160185      -0.739300       0.009001       0.034931      -0.004901       0.036404       0.009363       0.014682      -0.002981      -0.020995      -0.005896      -0.023367       0.007721       0.015646              1.801047       1.421277       0.098021       0.021912       2.203957      -0.349922       1.777906          -0.000103
           82              H       6.181561       9.393798       7.122877       0.122267       1.124000 0.81257218E+01  0.79090211E+02                                 1.703561                            1.604156      -0.995325       2.407744                    0.998391       3.318123       8.879856       0.529886       1.187580      -0.731370       0.018763       0.025685       0.026966       0.041701       0.009128       0.007497       0.004659      -0.020738      -0.003541      -0.015498      -0.001719       0.017217              1.741838       1.571881       0.229772       0.380041       1.683847       0.207304       1.969787           0.000236
           83              H       4.637811       5.811689       6.057851       0.110724       1.230425 0.88649122E+01  0.88198177E+02                                 1.812304                            1.674227      -1.020323       2.388069                    0.997612       3.445032       9.326134       0.519201       1.185729      -0.731535      -0.011419      -0.038153       0.006850       0.040410       0.009965       0.008043       0.001429      -0.025538      -0.010710      -0.018045      -0.000696       0.018740              1.922444       1.478366       0.204415      -0.034045       2.442748      -0.544771       1.846218          -0.000189
           84              H       3.876301       6.683980       4.043384       0.118980       1.152331 0.84724320E+01  0.82256042E+02                                 1.654861                            1.580534      -0.862090       2.465214                    0.999194       3.165677       8.109880       0.570579       1.105683      -0.754281      -0.013753      -0.023520      -0.022638       0.035423       0.005422       0.010650       0.000287      -0.026254       0.013210      -0.020729       0.007629       0.013101              1.661537       1.500476       0.206847       0.270100       1.630985       0.132075       1.853150           0.000061
           85              C       5.443083      28.842765       9.436626       0.589368      24.696353 0.25107454E+03  0.52055986E+04                                 7.900065                            5.635258       0.000215       2.058740                    0.999738      22.301890      62.528686       0.622848       0.474303      -1.018279      -0.049577       0.024204       0.013346       0.056761       0.009590       0.036692      -0.058189      -0.046772       0.276232      -0.087094      -0.034175       0.121269             10.283974      17.089400      -1.351765      -2.081438       8.764192       1.285334       4.998329           0.000475
           86              C       6.784615      28.288646       9.058913      -0.018711      37.760120 0.40936328E+03  0.94137878E+04                                 9.773259                            6.695237       0.042831       2.023965                    0.999358      26.752875      74.332602       0.648629       0.410633      -1.075490       0.032977      -0.014861      -0.003983       0.036390      -0.001153       0.010485       0.013066       0.006338       0.025781      -0.017434      -0.002214       0.019648             13.239922      22.434486      -2.997375      -3.637527      11.628485       0.654103       5.656796          -0.000220
           87              C       7.004584      26.937312       9.001121      -0.108031      34.837020 0.42432654E+03  0.99242486E+04                                 9.278521                            6.883328       0.004773       1.966450                    0.999654      29.403436      84.552780       0.625433       0.418724      -1.061803       0.028622       0.014339      -0.008795       0.033199       0.029794      -0.003628      -0.000064      -0.004148      -0.037256      -0.024238      -0.011968       0.036206             11.209532      16.988087      -2.820420      -1.960669      11.762681       0.505261       4.877828           0.000620
           88              C       8.255365      26.426093       8.722480      -0.170519      34.800244 0.42973625E+03  0.10082289E+05                                 9.194430                            6.872205       0.170886       2.017013                    0.999773      29.913437      86.143922       0.633472       0.412118      -1.066071      -0.028997       0.012671       0.003300       0.031816      -0.008432       0.001114       0.004611      -0.046364      -0.085972      -0.029126      -0.010149       0.039275             11.028824      16.937682      -1.545328      -1.655898      11.398308       0.049106       4.750482           0.000507
           89              C      -0.553364      27.269783       8.503696       0.122342      32.770658 0.39033013E+03  0.89052799E+04                                 9.056695                            6.670172      -0.099664       1.989910                    0.999417      25.817621      72.385802       0.628083       0.427438      -1.060529       0.030680      -0.005538       0.006415       0.031829      -0.020309      -0.010272       0.018107       0.060289      -0.032851      -0.038999      -0.007029       0.046028             11.360702      17.625859      -2.718568      -0.892822      11.799094      -0.326648       4.657154          -0.000203
           90              C      -0.792076      28.617543       8.509888      -0.139625      35.586831 0.44884175E+03  0.10680224E+05                                 9.551180                            7.159716      -0.030960       1.968903                    0.998792      29.747655      87.191138       0.601021       0.428282      -1.052451      -0.023897       0.010305       0.032844       0.041904       0.021028       0.001670       0.001050       0.021694      -0.017092      -0.020812      -0.005818       0.026630             11.796867      17.701372      -1.646127      -2.196925      12.162785      -0.451098       5.526444          -0.000509
           91              C      11.097540       5.292128       8.802977      -0.098517      33.333044 0.41284422E+03  0.96180725E+04                                 9.099214                            6.829106      -0.007852       1.972920                    0.999677      29.170867      84.532149       0.620628       0.423616      -1.055601       0.019716      -0.022556       0.009123       0.031317      -0.001441       0.013997      -0.000300      -0.038318      -0.005296      -0.026297       0.006161       0.020136             11.274035      18.736274      -0.895308      -2.709057       9.735319       0.050451       5.350511          -0.000963
           92              C       0.830583      26.690640       8.268400      -0.137135      27.178215 0.38286012E+03  0.88101275E+04                                 8.135116                            6.642319      -0.351065       1.884639                    0.997914      29.226551      85.981248       0.615933       0.432146      -1.043539       0.032674       0.022622       0.082955       0.091983      -0.007246       0.031274       0.007135       0.046773       0.051099      -0.036736      -0.010508       0.047245              9.675100      12.771962      -2.775140       1.091537       9.532492      -0.947381       6.720848           0.000121
           93              C       2.678143      25.693226       9.537762      -0.170597      30.367382 0.39574383E+03  0.91864997E+04                                 8.770458                            6.719098      -0.357884       1.876358                    0.997561      29.799141      88.182266       0.616781       0.427798      -1.045698      -0.075012       0.041129       0.002570       0.085586      -0.046795      -0.001273      -0.009536       0.012387       0.017929      -0.051317       0.006361       0.044956             11.682343       9.886672       1.410275       0.700117      18.802292      -0.476472       6.358064           0.000155
           94              C       2.099112      24.281117       9.638898       0.125394      33.327761 0.38464917E+03  0.87319695E+04                                 9.181848                            6.596096      -0.090397       1.990637                    0.999027      25.662589      71.461353       0.636090       0.424170      -1.063976       0.009843       0.017321      -0.000401       0.019927       0.017001       0.010302      -0.013629      -0.029247      -0.116297      -0.044926       0.002263       0.042664             12.634268       6.750296       3.571235      -1.455165      23.339925       0.342901       7.812583           0.000009
           95              C       1.394805      23.934346      10.759652      -0.173469      35.302716 0.45387601E+03  0.10771241E+05                                 9.326201                            7.072557       0.193550       2.021958                    0.999762      30.057202      86.426856       0.624497       0.413282      -1.067683      -0.007916      -0.029785       0.001325       0.030848       0.009167      -0.008690       0.029071      -0.038601       0.036123      -0.034256      -0.007486       0.041742             11.707314       6.974017       3.798656      -1.865898      19.882842      -0.906892       8.265084           0.000545
           96              C       0.854245      22.611611      10.904133      -0.103313      35.946383 0.44156470E+03  0.10413649E+05                                 9.491204                            7.011443       0.006851       1.966303                    0.999637      29.512665      84.765046       0.622079       0.417495      -1.064328       0.014403       0.011411      -0.013191       0.022620      -0.000312      -0.018957      -0.011609       0.011292       0.042369      -0.021086      -0.007958       0.029043             12.154035       6.959269       3.628578      -1.795689      20.881488       0.687956       8.621348           0.000645
           97              C       1.070272      21.725021       9.876259      -0.026358      38.743776 0.42714421E+03  0.99191772E+04                                 9.940681                            6.828054      -0.008260       2.001262                    0.999310      27.132334      75.545327       0.644398       0.409308      -1.077279       0.015615       0.037250      -0.003442       0.040537       0.001871       0.000486      -0.001176       0.003402      -0.018619      -0.006437       0.000805       0.005632             13.939907       7.572629       4.767692      -2.016197      25.625497       0.315777       8.621595          -0.000233
           98              C       1.754851      22.125417       8.749313      -0.097146      35.905450 0.42842452E+03  0.10049563E+05                                 9.534570                            6.939148      -0.010086       1.963940                    0.999675      29.400371      84.816002       0.619532       0.421473      -1.059502       0.002418       0.025087       0.021493       0.033123      -0.012692      -0.001790       0.022081      -0.006889       0.044982      -0.025539      -0.005756       0.031295             12.244296       7.066619       3.363625      -2.023250      21.521900       0.046398       8.144368          -0.000786
           99              C       2.270751      23.408827       8.615152      -0.163596      34.811386 0.41681938E+03  0.96744205E+04                                 9.195842                            6.739505       0.256138       2.049767                    0.999854      29.255310      82.939053       0.645788       0.408639      -1.071700      -0.004981      -0.028436       0.002900       0.029014       0.008256      -0.019689      -0.009954      -0.006612       0.043489      -0.021780      -0.008285       0.030065             11.774892       6.341756       2.596187      -1.409381      21.123263       1.352623       7.859658          -0.000401
          100              C       0.604680      20.302188      10.020739       0.589554      24.722409 0.24985704E+03  0.51760324E+04                                 7.911618                            5.620178      -0.022252       2.050469                    0.999649      22.358850      62.740119       0.623679       0.474067      -1.018019      -0.021002      -0.055027       0.005511       0.059156      -0.035238       0.067164      -0.006774       0.153110      -0.001661      -0.085037      -0.036450       0.121487             10.562942       6.718147       2.932997      -2.029932      17.548586       0.553855       7.422094           0.000242
          101              C       2.154995      17.584027      11.583190       0.587597      24.731910 0.25152295E+03  0.52169705E+04                                 7.904091                            5.638119      -0.002054       2.057631                    0.999664      22.327383      62.602749       0.623079       0.473939      -1.018524      -0.049562      -0.000249      -0.028602       0.057223       0.026969      -0.025811      -0.020701      -0.185379      -0.138896      -0.086930      -0.036244       0.123174             10.288799      17.097349      -1.126862       2.213099       4.829013       0.988579       8.940035           0.000476
          102              C       3.496525      17.533977      12.251927      -0.018441      37.759642 0.40930927E+03  0.94126016E+04                                 9.774923                            6.696307       0.045647       2.024643                    0.999372      26.749696      74.333439       0.648332       0.410819      -1.075327       0.031464       0.004114       0.016430       0.035733       0.009363      -0.004375      -0.013122       0.005573       0.018391      -0.016494      -0.002285       0.018779             13.241759      22.435348      -1.652339       4.412819       6.585170       2.260768      10.704758          -0.000225
          103              C       3.716494      18.159594      13.451113      -0.109190      34.892225 0.42508107E+03  0.99466302E+04                                 9.288024                            6.889010       0.007894       1.966950                    0.999666      29.433051      84.666935       0.625214       0.418671      -1.061802       0.029361      -0.014909      -0.007191       0.033705      -0.018153      -0.023861       0.008416       0.010091       0.007671      -0.024592      -0.011081       0.035673             11.222511      17.009988      -0.287900       3.427931       6.167497       2.731673      10.490049           0.000615
          104              C       4.967274      18.173894      14.033163      -0.170775      34.805627 0.42975435E+03  0.10082525E+05                                 9.193985                            6.871187       0.173248       2.017719                    0.999795      29.915158      86.139852       0.633698       0.411979      -1.066193      -0.029040      -0.003591      -0.013340       0.032158       0.004641       0.006616       0.026674       0.006611       0.076595      -0.029181      -0.010667       0.039849             11.029171      16.940895      -0.661419       2.166675       6.369192       2.853081       9.777426           0.000506
          105              C       6.022744      17.562576      13.411897       0.122594      32.779806 0.39042490E+03  0.89083847E+04                                 9.060170                            6.672056      -0.095355       1.991190                    0.999415      25.819836      72.406517       0.627815       0.427576      -1.060396       0.033171       0.007992       0.002029       0.034180       0.000234       0.023513      -0.014997       0.066823      -0.018596      -0.039163      -0.008215       0.047378             11.365882      17.635321       0.586941       2.801265       6.728560       3.257451       9.733765          -0.000204
          106              C       5.784032      16.894059      12.241607      -0.136429      35.516157 0.44767182E+03  0.10646032E+05                                 9.543282                            7.154351      -0.029491       1.969735                    0.998780      29.706133      87.059377       0.600712       0.428758      -1.052100      -0.021642       0.022234      -0.026982       0.041119      -0.010994      -0.020031      -0.000095       0.019910      -0.019304      -0.021602      -0.006586       0.028188             11.786320      17.682598      -1.078247       2.522376       7.570646       3.097351      10.105718          -0.000511
          107              C       4.521416      16.894060      11.655430      -0.096689      33.255202 0.41168965E+03  0.95838809E+04                                 9.081320                            6.816215      -0.001305       1.974981                    0.999659      29.134212      84.377121       0.621708       0.423202      -1.055923       0.018454       0.020101       0.015848       0.031555       0.011220      -0.004246       0.010375      -0.021304       0.042250      -0.024266       0.003639       0.020626             11.249596      18.685147      -1.892873       2.123967       6.392247       1.873555       8.671393          -0.000965
          108              C       7.406690      17.648375      14.031099      -0.137068      27.183393 0.38292321E+03  0.88126840E+04                                 8.142309                            6.648138      -0.357513       1.883017                    0.997849      29.226233      86.009344       0.614879       0.432832      -1.043037       0.034808       0.059331      -0.060555       0.091645       0.029209      -0.009913      -0.024940       0.013337      -0.040930      -0.035502      -0.010749       0.046251              9.684492      12.789188       2.338520       1.860941       8.249491       1.691919       8.014797           0.000118
          109              C       9.254256      19.246382      14.260203      -0.169015      30.269529 0.39421176E+03  0.91414332E+04                                 8.750442                            6.705154      -0.357815       1.877515                    0.997509      29.739334      87.939705       0.617593       0.427680      -1.045842      -0.075590      -0.016479      -0.036476       0.085533       0.024213       0.039125      -0.000243      -0.008360      -0.040490      -0.049655       0.004286       0.045369             11.651679       9.865448      -0.097753      -1.566603       9.857435       5.604363      15.232155           0.000155
          110              C       8.675226      20.040022      15.432557       0.124529      33.349543 0.38501857E+03  0.87417932E+04                                 9.181804                            6.596548      -0.082152       1.992967                    0.999036      25.677969      71.492429       0.636508       0.423822      -1.064276       0.009114      -0.008971      -0.013011       0.018243       0.000622      -0.018745       0.037172       0.014161       0.014331      -0.043566       0.002360       0.041206             12.632841       6.750177      -3.045190      -2.364409      11.396016       6.550768      19.752329           0.000005
          111              C       7.970924      21.184009      15.172493      -0.173140      35.297458 0.45384893E+03  0.10770846E+05                                 9.327755                            7.074657       0.188288       2.020501                    0.999750      30.053098      86.426754       0.624075       0.413553      -1.067468      -0.007153       0.015254       0.024523       0.029753      -0.012110      -0.003828      -0.014702      -0.012075       0.114991      -0.034449      -0.007792       0.042240             11.707484       6.975339      -3.515729      -2.356168      11.956935       5.483207      16.190179           0.000556
          112              C       7.430364      21.970500      16.245775      -0.103122      35.940855 0.44149815E+03  0.10411850E+05                                 9.491344                            7.011863       0.007053       1.966375                    0.999644      29.508228      84.755717       0.621925       0.417608      -1.064239       0.015311      -0.017907      -0.004794       0.024043      -0.016526       0.008848      -0.005189      -0.019690      -0.046843      -0.020261      -0.008584       0.028845             12.152993       6.959544      -3.370116      -2.243674      11.091505       4.962863      18.407931           0.000662
          113              C       7.646387      21.523629      17.527521      -0.023803      38.610922 0.42559339E+03  0.98729859E+04                                 9.915007                            6.813331      -0.000201       2.004331                    0.999324      27.078627      75.327162       0.645501       0.409030      -1.077592       0.016616      -0.021836      -0.030819       0.041264      -0.000818      -0.001794       0.004151       0.006908      -0.001813      -0.006237       0.001083       0.005154             13.897694       7.553092      -4.117418      -3.108180      12.563057       7.175858      21.576934          -0.000226
          114              C       8.330960      20.347468      17.744242      -0.099613      35.979671 0.42949087E+03  0.10080765E+05                                 9.546531                            6.947163      -0.014297       1.962377                    0.999636      29.437378      84.946790       0.619262       0.421398      -1.059557       0.002749       0.005520      -0.031952       0.032542       0.005044       0.011111      -0.020098      -0.000634       0.055273      -0.025693      -0.004830       0.030523             12.260708       7.074966      -3.438050      -1.904123      11.463003       5.779103      18.244154          -0.000773
          115              C       8.846859      19.589577      16.699856      -0.164712      34.854047 0.41744505E+03  0.96928320E+04                                 9.204220                            6.745675       0.253198       2.048739                    0.999821      29.277270      83.025123       0.645315       0.408774      -1.071584      -0.005102       0.017415       0.025108       0.030979      -0.021625       0.001207      -0.002688      -0.026490      -0.028169      -0.020670      -0.009601       0.030271             11.785746       6.346741      -2.519073      -1.544696      10.010365       5.072599      19.000131          -0.000393
          116              C       7.180795      22.360169      18.687491       0.587642      24.757149 0.25028158E+03  0.51870449E+04                                 7.918903                            5.625120      -0.028912       2.048291                    0.999655      22.378242      62.808622       0.623374       0.474096      -1.018000      -0.020188       0.032640       0.045176       0.059277       0.076166      -0.001598      -0.028534       0.090033      -0.192414      -0.085259      -0.036604       0.121863             10.572747       6.724373      -3.228007      -1.526329       9.482668       4.111842      15.511202           0.000243
          117              C       8.731118      25.072371      20.260262       0.587733      24.738963 0.25162209E+03  0.52192504E+04                                 7.903774                            5.637934       0.002010       2.058890                    0.999666      22.330194      62.600585       0.623339       0.473721      -1.018698      -0.051167      -0.025985       0.015598       0.059469      -0.036980      -0.010499       0.080574      -0.082264       0.169498      -0.087605      -0.035570       0.123174             10.288659      17.096955       2.480076      -0.130670       7.056169      -2.274659       6.712851           0.000479
          118              C      10.072651      25.676539      19.969238      -0.015451      37.697186 0.40853885E+03  0.93904037E+04                                 9.765393                            6.690573       0.047776       2.025681                    0.999364      26.719976      74.231664       0.648531       0.410889      -1.075287       0.032179       0.011398      -0.010842       0.035818      -0.008375      -0.006017       0.001417      -0.014256      -0.041534      -0.016221      -0.002164       0.018385             13.228067      22.409829       4.642587      -0.774772       7.710046      -2.911632       9.564327          -0.000213
          119              C      10.292626      26.402256      18.827844      -0.109970      34.889317 0.42503205E+03  0.99447664E+04                                 9.284499                            6.885934       0.005835       1.966451                    0.999650      29.437520      84.664782       0.625746       0.418346      -1.062055       0.028361       0.000412       0.016419       0.032774      -0.012429       0.028049      -0.007500       0.012790       0.013946      -0.024702      -0.012081       0.036783             11.218400      17.005090       3.109314      -1.460142       7.040016      -3.235650       9.610094           0.000625
          120              C       1.679208      26.899175      18.524435      -0.172710      34.872309 0.43077998E+03  0.10112906E+05                                 9.205812                            6.879191       0.173125       2.017194                    0.999781      29.951122      86.278541       0.633337       0.411956      -1.066176      -0.031653      -0.010083       0.009835       0.034645       0.002978      -0.008197      -0.030607      -0.001088       0.051182      -0.028769      -0.010328       0.039097             11.044308      16.968013       2.209449      -0.509478       6.461576      -2.905511       9.703336           0.000519
          121              C       2.734675      26.666803      19.364485       0.124892      32.725722 0.38959443E+03  0.88851573E+04                                 9.052988                            6.666781      -0.098419       1.990505                    0.999421      25.791619      72.322009       0.627773       0.427810      -1.060196       0.030890      -0.002252      -0.009992       0.032543       0.019085      -0.012517      -0.002866       0.037482      -0.114653      -0.040225      -0.007496       0.047721             11.356756      17.622002       2.129704      -1.905074       6.156335      -2.926883      10.291931          -0.000203
          122              C       2.495958      25.987560      20.528583      -0.139088      35.595110 0.44894591E+03  0.10683853E+05                                 9.554774                            7.162160      -0.032071       1.968577                    0.998719      29.751400      87.220991       0.600685       0.428475      -1.052281      -0.022343      -0.034114      -0.006894       0.041358      -0.011081       0.017798       0.000322       0.017807      -0.024879      -0.020739      -0.005376       0.026116             11.801561      17.707870       2.726420      -0.327219       6.796870      -2.649458      10.899944          -0.000507
          123              C       7.809506      13.563394       0.181632      -0.098901      33.309775 0.41249764E+03  0.96073403E+04                                 9.091773                            6.823590      -0.003087       1.974397                    0.999706      29.162789      84.478660       0.621282       0.423288      -1.055876       0.020371       0.003154      -0.023569       0.031312      -0.009696      -0.008495      -0.008575      -0.024315       0.044557      -0.025923       0.005966       0.019957             11.264054      18.715521       2.790313       0.578720       6.485477      -1.923850       8.591163          -0.000959
          124              C       4.118624      27.160147      18.980580      -0.138705      27.229066 0.38373777E+03  0.88358517E+04                                 8.147274                            6.651460      -0.353586       1.883536                    0.997942      29.260254      86.122367       0.615264       0.432345      -1.043363       0.035648      -0.084522      -0.021132       0.094135      -0.024516      -0.022897       0.019754       0.003441      -0.077788      -0.038060      -0.011570       0.049630              9.691197      12.800884       0.442682      -2.957276       6.610930      -0.743219       9.661778           0.000124
          125              C       5.966192      26.559555      17.482113      -0.166421      30.239304 0.39367129E+03  0.91266262E+04                                 8.748866                            6.703294      -0.356000       1.878073                    0.997594      29.720632      87.900402       0.617242       0.428030      -1.045530      -0.075214      -0.023463       0.032906       0.085384       0.021660      -0.040377       0.010475       0.011561       0.014335      -0.049166       0.003447       0.045719             11.650341       9.864994      -1.310783       0.864945       9.034981      -5.129394      16.051048           0.000155
          126              C       5.387167      27.178023      16.208623       0.123891      33.342891 0.38489982E+03  0.87387179E+04                                 9.182810                            6.596853      -0.086376       1.992001                    0.999062      25.671716      71.481351       0.636281       0.423991      -1.064133       0.009146      -0.006952       0.014150       0.018226      -0.017301       0.008920      -0.025399       0.035602       0.079839      -0.044366       0.002288       0.042078             12.635807       6.750907      -0.525902       3.819687      11.993933      -6.898202      19.162580           0.000011
          127              C       4.682864      26.380807      15.347933      -0.170798      35.198104 0.45222975E+03  0.10722861E+05                                 9.311027                            7.062340       0.185925       2.020625                    0.999758      29.999800      86.235749       0.624576       0.413589      -1.067442      -0.007962       0.013548      -0.025712       0.030133       0.004176       0.012143      -0.015470      -0.064506      -0.038735      -0.035020      -0.007979       0.042999             11.685303       6.962054      -0.280964       4.211670      10.370033      -4.567153      17.723822           0.000548
          128              C       4.142310      26.917052      14.130171      -0.105243      36.052535 0.44320732E+03  0.10462791E+05                                 9.513467                            7.027791       0.000361       1.963600                    0.999663      29.558585      84.957625       0.620874       0.417890      -1.064006       0.015548       0.005252       0.018437       0.024683       0.015134       0.009321       0.016639       0.001042       0.015253      -0.019759      -0.007999       0.027757             12.184493       6.974064      -0.262783       4.049093      12.313356      -5.674959      17.266060           0.000654
          129              C       4.358338      28.250511      13.876298      -0.024664      38.657267 0.42617690E+03  0.98897720E+04                                 9.921068                            6.816657       0.003499       2.005081                    0.999309      27.101260      75.399096       0.645543       0.408869      -1.077713       0.016681      -0.015690       0.034704       0.041579      -0.000873       0.001435      -0.002201       0.009640       0.002728      -0.005994       0.000858       0.005136             13.908480       7.557930      -0.634766       5.124462      13.117787      -7.499382      21.049724          -0.000231
          130              C       5.042913      29.026277      14.786524      -0.098596      35.900435 0.42833463E+03  0.10046749E+05                                 9.532416                            6.937141      -0.015858       1.962398                    0.999620      29.398952      84.804020       0.619804       0.421317      -1.059618       0.003010      -0.031466       0.012142       0.033861       0.007536      -0.010664      -0.002507      -0.039276      -0.056687      -0.026146      -0.004746       0.030892             12.241671       7.064018       0.071226       3.921066      11.531531      -5.816740      18.129464          -0.000774
          131              C       5.558807      28.500758      15.965070      -0.165875      34.918384 0.41837196E+03  0.97202145E+04                                 9.217973                            6.755066       0.252904       2.048087                    0.999841      29.305433      83.143246       0.644562       0.409004      -1.071380      -0.004578       0.012246      -0.026428       0.029485       0.011950       0.017689       0.012467      -0.009810       0.028765      -0.021255      -0.008486       0.029741             11.805817       6.355462      -0.079781       2.957626      12.381263      -6.445910      16.680726          -0.000392
          132              C       3.892752      28.836805      12.571848       0.590927      24.710901 0.24971621E+03  0.51726186E+04                                 7.911201                            5.619980      -0.023044       2.050251                    0.999651      22.351097      62.724577       0.623431       0.474301      -1.017847      -0.020740       0.022425      -0.051635       0.059993      -0.039555      -0.064896       0.037175       0.102688      -0.152587      -0.085852      -0.035855       0.121708             10.562381       6.717917       0.291911       3.554614      10.433562      -4.661438      14.535664           0.000248
          133              C       4.421117       6.906816      11.203413       0.589370      24.696330 0.25107422E+03  0.52055898E+04                                 7.900059                            5.635253       0.000213       2.058739                    0.999738      22.301875      62.528622       0.622848       0.474303      -1.018279       0.049576      -0.024207      -0.013347       0.056761       0.009589       0.036692      -0.058189      -0.046772       0.276232      -0.087094      -0.034176       0.121269             10.283971      17.089402      -1.351765      -2.081436       8.764184       1.285332       4.998326          -0.000493
          134              C       3.079585       7.460935      11.581126      -0.018710      37.760090 0.40936286E+03  0.94137749E+04                                 9.773250                            6.695230       0.042832       2.023966                    0.999358      26.752862      74.332528       0.648630       0.410633      -1.075490      -0.032977       0.014861       0.003983       0.036389      -0.001152       0.010486       0.013066       0.006338       0.025782      -0.017433      -0.002215       0.019648             13.239916      22.434483      -2.997376      -3.637523      11.628473       0.654102       5.656791           0.000195
          135              C       2.859616       8.812269      11.638918      -0.108030      34.837127 0.42432733E+03  0.99242783E+04                                 9.278562                            6.883346       0.004764       1.966448                    0.999654      29.403463      84.553097       0.625430       0.418726      -1.061801      -0.028622      -0.014339       0.008794       0.033198       0.029793      -0.003628      -0.000064      -0.004147      -0.037256      -0.024237      -0.011968       0.036206             11.209598      16.988230      -2.820441      -1.960687      11.762719       0.505264       4.877846          -0.000674
          136              C       1.608835       9.323488      11.917559      -0.170520      34.800409 0.42973787E+03  0.10082345E+05                                 9.194480                            6.872227       0.170885       2.017013                    0.999773      29.913520      86.144461       0.633469       0.412119      -1.066070       0.028997      -0.012670      -0.003301       0.031816      -0.008432       0.001113       0.004611      -0.046365      -0.085975      -0.029127      -0.010149       0.039276             11.028897      16.937815      -1.545350      -1.655911      11.398375       0.049107       4.750502          -0.000540
          137              C      10.417564       8.479798      12.136343       0.122343      32.770736 0.39033090E+03  0.89053034E+04                                 9.056714                            6.670180      -0.099663       1.989910                    0.999417      25.817656      72.385967       0.628083       0.427438      -1.060529      -0.030681       0.005538      -0.006416       0.031830      -0.020308      -0.010272       0.018107       0.060291      -0.032856      -0.038999      -0.007030       0.046029             11.360733      17.625931      -2.718559      -0.892828      11.799108      -0.326650       4.657161           0.000168
          138              C      10.656276       7.132038      12.130151      -0.139621      35.586723 0.44884025E+03  0.10680178E+05                                 9.551157                            7.159703      -0.030964       1.968902                    0.998792      29.747594      87.190883       0.601021       0.428282      -1.052452       0.023897      -0.010305      -0.032845       0.041905       0.021028       0.001671       0.001051       0.021695      -0.017091      -0.020812      -0.005818       0.026630             11.796837      17.701322      -1.646105      -2.196916      12.162755      -0.451101       5.526433           0.000476
          139              C      -1.233340      30.457453      11.837062      -0.098518      33.333033 0.41284432E+03  0.96180715E+04                                 9.099205                            6.829104      -0.007845       1.972922                    0.999677      29.170851      84.531981       0.620629       0.423616      -1.055602      -0.019717       0.022555      -0.009124       0.031317      -0.001441       0.013998      -0.000301      -0.038318      -0.005296      -0.026298       0.006161       0.020136             11.274023      18.736262      -0.895292      -2.709052       9.735296       0.050447       5.350509           0.000907
          140              C       9.033617       9.058941      12.371639      -0.137138      27.178368 0.38286269E+03  0.88102056E+04                                 8.135152                            6.642344      -0.351064       1.884638                    0.997914      29.226691      85.981885       0.615931       0.432146      -1.043538      -0.032674      -0.022624      -0.082955       0.091984      -0.007245       0.031274       0.007136       0.046771       0.051091      -0.036734      -0.010509       0.047243              9.675150      12.772047      -2.775150       1.091546       9.532532      -0.947382       6.720871          -0.000115
          141              C       7.186057      10.056355      11.102277      -0.170599      30.367561 0.39574655E+03  0.91865817E+04                                 8.770500                            6.719128      -0.357883       1.876358                    0.997561      29.799241      88.182746       0.616779       0.427799      -1.045697       0.075011      -0.041130      -0.002570       0.085586      -0.046794      -0.001274      -0.009536       0.012382       0.017927      -0.051316       0.006361       0.044955             11.682408       9.886720       1.410293       0.700120      18.802417      -0.476480       6.358087          -0.000150
          142              C       7.765088      11.468464      11.001141       0.125394      33.327890 0.38465071E+03  0.87320164E+04                                 9.181878                            6.596114      -0.090394       1.990637                    0.999027      25.662656      71.461670       0.636088       0.424171      -1.063976      -0.009844      -0.017321       0.000400       0.019927       0.017001       0.010302      -0.013629      -0.029248      -0.116297      -0.044927       0.002262       0.042665             12.634305       6.750316       3.571238      -1.455181      23.339970       0.342905       7.812627          -0.000038
          143              C       8.469395      11.815235       9.880387      -0.173468      35.302812 0.45387688E+03  0.10771275E+05                                 9.326236                            7.072572       0.193552       2.021959                    0.999762      30.057257      86.427302       0.624495       0.413283      -1.067682       0.007915       0.029786      -0.001325       0.030848       0.009168      -0.008691       0.029071      -0.038599       0.036124      -0.034256      -0.007485       0.041741             11.707362       6.974037       3.798666      -1.865910      19.882921      -0.906876       8.265127          -0.000577
          144              C       9.009955      13.137970       9.735906      -0.103310      35.946414 0.44156466E+03  0.10413653E+05                                 9.491230                            7.011453       0.006855       1.966306                    0.999637      29.512633      84.765118       0.622077       0.417497      -1.064326      -0.014403      -0.011410       0.013190       0.022619      -0.000311      -0.018957      -0.011609       0.011291       0.042365      -0.021085      -0.007957       0.029042             12.154076       6.959289       3.628600      -1.795697      20.881569       0.687950       8.621370          -0.000714
          145              C       8.793928      14.024560      10.763780      -0.026355      38.743681 0.42714280E+03  0.99191356E+04                                 9.940664                            6.828041      -0.008251       2.001266                    0.999310      27.132284      75.545136       0.644399       0.409308      -1.077279      -0.015615      -0.037250       0.003442       0.040537       0.001871       0.000486      -0.001176       0.003404      -0.018618      -0.006437       0.000804       0.005633             13.939882       7.572619       4.767685      -2.016198      25.625440       0.315771       8.621587           0.000215
          146              C       8.109349      13.624164      11.890726      -0.097147      35.905566 0.42842575E+03  0.10049601E+05                                 9.534598                            6.939162      -0.010081       1.963942                    0.999675      29.400407      84.816187       0.619531       0.421473      -1.059501      -0.002419      -0.025088      -0.021493       0.033124      -0.012692      -0.001790       0.022081      -0.006887       0.044982      -0.025538      -0.005756       0.031295             12.244336       7.066641       3.363648      -2.023260      21.521977       0.046380       8.144390           0.000719
          147              C       7.593449      12.340754      12.024887      -0.163595      34.811482 0.41682015E+03  0.96744505E+04                                 9.195874                            6.739519       0.256136       2.049766                    0.999854      29.255381      82.939523       0.645785       0.408640      -1.071699       0.004980       0.028437      -0.002901       0.029015       0.008255      -0.019690      -0.009953      -0.006612       0.043489      -0.021780      -0.008284       0.030064             11.774929       6.341779       2.596198      -1.409404      21.123302       1.352610       7.859705           0.000374
          148              C       9.259520      15.447393      10.619300       0.589554      24.722406 0.24985695E+03  0.51760302E+04                                 7.911618                            5.620178      -0.022250       2.050470                    0.999649      22.358846      62.740108       0.623679       0.474067      -1.018019       0.021002       0.055027      -0.005511       0.059156      -0.035238       0.067165      -0.006773       0.153109      -0.001663      -0.085036      -0.036451       0.121487             10.562945       6.718148       2.932999      -2.029931      17.548593       0.553855       7.422093          -0.000274
          149              C       7.709205      18.165554       9.056849       0.587597      24.731901 0.25152282E+03  0.52169670E+04                                 7.904089                            5.638118      -0.002054       2.057631                    0.999664      22.327377      62.602724       0.623079       0.473939      -1.018524       0.049561       0.000249       0.028602       0.057223       0.026969      -0.025811      -0.020701      -0.185380      -0.138893      -0.086930      -0.036244       0.123174             10.288798      17.097345      -1.126860       2.213104       4.829012       0.988579       8.940036          -0.000505
          150              C       6.367675      18.215604       8.388112      -0.018441      37.759649 0.40930927E+03  0.94126019E+04                                 9.774924                            6.696307       0.045649       2.024643                    0.999372      26.749699      74.333451       0.648332       0.410819      -1.075327      -0.031464      -0.004114      -0.016430       0.035733       0.009363      -0.004376      -0.013122       0.005574       0.018389      -0.016494      -0.002285       0.018779             13.241762      22.435354      -1.652339       4.412821       6.585171       2.260769      10.704760           0.000196
          151              C       6.147706      17.589987       7.188926      -0.109190      34.892279 0.42508143E+03  0.99466453E+04                                 9.288049                            6.889021       0.007891       1.966950                    0.999666      29.433059      84.667111       0.625212       0.418672      -1.061801      -0.029360       0.014909       0.007192       0.033705      -0.018152      -0.023860       0.008416       0.010093       0.007670      -0.024591      -0.011081       0.035672             11.222549      17.010065      -0.287902       3.427946       6.167509       2.731679      10.490073          -0.000682
          152              C       4.896926      17.575687       6.606876      -0.170775      34.805677 0.42975465E+03  0.10082539E+05                                 9.194007                            6.871196       0.173249       2.017719                    0.999795      29.915182      86.140088       0.633697       0.411979      -1.066192       0.029040       0.003591       0.013340       0.032158       0.004641       0.006616       0.026674       0.006611       0.076595      -0.029182      -0.010667       0.039849             11.029204      16.940949      -0.661417       2.166691       6.369207       2.853093       9.777455          -0.000545
          153              C       3.841456      18.187005       7.228142       0.122595      32.779806 0.39042477E+03  0.89083820E+04                                 9.060174                            6.672057      -0.095353       1.991191                    0.999415      25.819830      72.406525       0.627814       0.427576      -1.060395      -0.033171      -0.007992      -0.002028       0.034181       0.000234       0.023512      -0.014997       0.066823      -0.018596      -0.039163      -0.008214       0.047378             11.365890      17.635342       0.586936       2.801262       6.728561       3.257451       9.733766           0.000165
          154              C       4.080168      18.855522       8.398432      -0.136428      35.516107 0.44767108E+03  0.10646010E+05                                 9.543274                            7.154346      -0.029493       1.969735                    0.998780      29.706102      87.059267       0.600712       0.428758      -1.052100       0.021642      -0.022235       0.026982       0.041119      -0.010994      -0.020031      -0.000095       0.019910      -0.019305      -0.021602      -0.006586       0.028188             11.786309      17.682579      -1.078249       2.522365       7.570640       3.097349      10.105707           0.000471
          155              C       5.342784      18.855521       8.984609      -0.096691      33.255277 0.41169084E+03  0.95839145E+04                                 9.081331                            6.816225      -0.001303       1.974981                    0.999659      29.134258      84.377250       0.621708       0.423202      -1.055923      -0.018454      -0.020101      -0.015848       0.031556       0.011220      -0.004246       0.010375      -0.021305       0.042249      -0.024266       0.003639       0.020627             11.249609      18.685175      -1.892879       2.123964       6.392255       1.873556       8.671398           0.000900
          156              C       2.457510      18.101206       6.608940      -0.137067      27.183366 0.38292272E+03  0.88126716E+04                                 8.142303                            6.648132      -0.357511       1.883018                    0.997849      29.226239      86.009409       0.614880       0.432832      -1.043037      -0.034808      -0.059332       0.060556       0.091646       0.029209      -0.009913      -0.024939       0.013337      -0.040929      -0.035501      -0.010749       0.046250              9.684485      12.789180       2.338511       1.860933       8.249485       1.691918       8.014792          -0.000122
          157              C       0.609944      16.503199       6.379836      -0.169014      30.269507 0.39421152E+03  0.91414280E+04                                 8.750440                            6.705154      -0.357812       1.877517                    0.997509      29.739324      87.939730       0.617592       0.427680      -1.045842       0.075590       0.016479       0.036477       0.085533       0.024212       0.039123      -0.000242      -0.008361      -0.040488      -0.049653       0.004285       0.045368             11.651673       9.865453      -0.097756      -1.566611       9.857432       5.604354      15.232134          -0.000155
          158              C       1.188974      15.709559       5.207482       0.124529      33.349604 0.38501934E+03  0.87418177E+04                                 9.181824                            6.596561      -0.082150       1.992968                    0.999036      25.677998      71.492612       0.636507       0.423822      -1.064275      -0.009114       0.008972       0.013011       0.018243       0.000622      -0.018745       0.037172       0.014161       0.014331      -0.043566       0.002360       0.041206             12.632861       6.750193      -3.045204      -2.364409      11.396043       6.550764      19.752347          -0.000042
          159              C       1.893276      14.565572       5.467546      -0.173138      35.297510 0.45384905E+03  0.10770858E+05                                 9.327786                            7.074669       0.188288       2.020503                    0.999750      30.053109      86.427049       0.624073       0.413554      -1.067466       0.007153      -0.015254      -0.024523       0.029753      -0.012110      -0.003829      -0.014702      -0.012075       0.114992      -0.034449      -0.007791       0.042240             11.707529       6.975359      -3.515744      -2.356175      11.956971       5.483223      16.190258          -0.000572
          160              C       2.433836      13.779081       4.394264      -0.103123      35.941055 0.44150056E+03  0.10411928E+05                                 9.491400                            7.011894       0.007060       1.966378                    0.999644      29.508298      84.756191       0.621921       0.417610      -1.064237      -0.015311       0.017907       0.004795       0.024043      -0.016527       0.008849      -0.005189      -0.019691      -0.046840      -0.020261      -0.008584       0.028846             12.153074       6.959585      -3.370146      -2.243696      11.091581       4.962907      18.408057          -0.000697
          161              C       2.217813      14.225952       3.112518      -0.023803      38.610974 0.42559382E+03  0.98729995E+04                                 9.915019                            6.813336      -0.000197       2.004332                    0.999324      27.078644      75.327253       0.645501       0.409030      -1.077592      -0.016617       0.021836       0.030819       0.041265      -0.000818      -0.001794       0.004150       0.006908      -0.001813      -0.006237       0.001083       0.005154             13.897714       7.553098      -4.117421      -3.108181      12.563067       7.175862      21.576976           0.000221
          162              C       1.533240      15.402113       2.895797      -0.099610      35.979668 0.42949078E+03  0.10080763E+05                                 9.546534                            6.947165      -0.014295       1.962378                    0.999636      29.437364      84.946767       0.619261       0.421398      -1.059556      -0.002749      -0.005520       0.031952       0.032542       0.005045       0.011111      -0.020098      -0.000634       0.055273      -0.025693      -0.004829       0.030522             12.260708       7.074970      -3.438056      -1.904127      11.463013       5.779105      18.244141           0.000730
          163              C       1.017341      16.160004       3.940183      -0.164710      34.854062 0.41744512E+03  0.96928380E+04                                 9.204230                            6.745681       0.253201       2.048741                    0.999821      29.277290      83.025316       0.645314       0.408774      -1.071583       0.005102      -0.017415      -0.025107       0.030979      -0.021625       0.001207      -0.002688      -0.026491      -0.028168      -0.020671      -0.009600       0.030271             11.785749       6.346750      -2.519086      -1.544692      10.010387       5.072586      19.000110           0.000383
          164              C       2.683405      13.389412       1.952548       0.587643      24.757144 0.25028146E+03  0.51870416E+04                                 7.918903                            5.625119      -0.028909       2.048292                    0.999655      22.378233      62.808591       0.623374       0.474096      -1.018000       0.020189      -0.032642      -0.045174       0.059277       0.076165      -0.001599      -0.028534       0.090033      -0.192416      -0.085259      -0.036604       0.121863             10.572749       6.724370      -3.228003      -1.526330       9.482663       4.111843      15.511215          -0.000268
          165              C       1.133082      10.677210       0.379777       0.587733      24.738950 0.25162199E+03  0.52192475E+04                                 7.903770                            5.637932       0.002013       2.058891                    0.999666      22.330184      62.600534       0.623339       0.473721      -1.018698       0.051168       0.025983      -0.015596       0.059469      -0.036981      -0.010499       0.080574      -0.082263       0.169497      -0.087605      -0.035570       0.123175             10.288650      17.096929       2.480080      -0.130681       7.056170      -2.274663       6.712851          -0.000500
          166              C      -0.208451      10.073042       0.670801      -0.015451      37.697138 0.40853831E+03  0.93903877E+04                                 9.765383                            6.690567       0.047779       2.025682                    0.999364      26.719958      74.231586       0.648532       0.410889      -1.075288      -0.032179      -0.011396       0.010841       0.035818      -0.008375      -0.006017       0.001417      -0.014257      -0.041533      -0.016221      -0.002165       0.018385             13.228050      22.409779       4.642586      -0.774786       7.710045      -2.911638       9.564326           0.000203
          167              C      -0.428426       9.347325       1.812195      -0.109972      34.889417 0.42503291E+03  0.99447981E+04                                 9.284537                            6.885951       0.005840       1.966453                    0.999650      29.437550      84.665090       0.625743       0.418347      -1.062053      -0.028362      -0.000412      -0.016418       0.032773      -0.012428       0.028049      -0.007500       0.012790       0.013945      -0.024702      -0.012081       0.036783             11.218457      17.005196       3.109335      -1.460150       7.040042      -3.235666       9.610132          -0.000678
          168              C       8.184992       8.850406       2.115604      -0.172708      34.872287 0.43077892E+03  0.10112882E+05                                 9.205827                            6.879189       0.173133       2.017197                    0.999781      29.951104      86.278702       0.633336       0.411956      -1.066175       0.031653       0.010083      -0.009835       0.034645       0.002979      -0.008197      -0.030607      -0.001088       0.051181      -0.028769      -0.010328       0.039097             11.044335      16.968046       2.209461      -0.509489       6.461588      -2.905528       9.703372          -0.000543
          169              C       7.129525       9.082778       1.275554       0.124891      32.725732 0.38959450E+03  0.88851590E+04                                 9.052990                            6.666781      -0.098412       1.990508                    0.999421      25.791621      72.322010       0.627773       0.427810      -1.060197      -0.030889       0.002251       0.009991       0.032543       0.019085      -0.012517      -0.002866       0.037482      -0.114652      -0.040225      -0.007496       0.047721             11.356758      17.622009       2.129697      -1.905053       6.156332      -2.926882      10.291933           0.000165
          170              C       7.368242       9.762021       0.111456      -0.139088      35.595106 0.44894598E+03  0.10683854E+05                                 9.554767                            7.162156      -0.032069       1.968577                    0.998719      29.751408      87.220971       0.600686       0.428474      -1.052281       0.022344       0.034113       0.006894       0.041358      -0.011080       0.017799       0.000322       0.017806      -0.024877      -0.020739      -0.005376       0.026115             11.801547      17.707837       2.726407      -0.327202       6.796862      -2.649454      10.899942           0.000476
          171              C       2.054694      22.186187      20.458407      -0.098900      33.309743 0.41249739E+03  0.96073300E+04                                 9.091763                            6.823588      -0.003088       1.974397                    0.999706      29.162757      84.478460       0.621282       0.423288      -1.055877      -0.020371      -0.003154       0.023570       0.031312      -0.009696      -0.008495      -0.008574      -0.024317       0.044558      -0.025924       0.005967       0.019957             11.264038      18.715499       2.790306       0.578727       6.485467      -1.923840       8.591147           0.000907
          172              C       5.745576       8.589434       1.659459      -0.138703      27.229020 0.38373707E+03  0.88358346E+04                                 8.147267                            6.651454      -0.353587       1.883536                    0.997942      29.260253      86.122454       0.615264       0.432345      -1.043362      -0.035648       0.084522       0.021132       0.094135      -0.024516      -0.022898       0.019755       0.003441      -0.077787      -0.038060      -0.011571       0.049631              9.691188      12.800871       0.442680      -2.957260       6.610920      -0.743213       9.661772          -0.000120
          173              C       3.898008       9.190026       3.157926      -0.166420      30.239269 0.39367100E+03  0.91266217E+04                                 8.748863                            6.703294      -0.355996       1.878074                    0.997594      29.720647      87.900576       0.617241       0.428030      -1.045530       0.075215       0.023462      -0.032905       0.085384       0.021660      -0.040378       0.010475       0.011562       0.014333      -0.049167       0.003448       0.045720             11.650326       9.865001      -1.310785       0.864945       9.034967      -5.129368      16.051010          -0.000152
          174              C       4.477033       8.571558       4.431416       0.123889      33.342942 0.38490053E+03  0.87387407E+04                                 9.182827                            6.596865      -0.086370       1.992003                    0.999062      25.671742      71.481519       0.636279       0.423992      -1.064132      -0.009147       0.006952      -0.014149       0.018226      -0.017301       0.008920      -0.025400       0.035601       0.079840      -0.044366       0.002287       0.042079             12.635818       6.750921      -0.525890       3.819697      11.993952      -6.898181      19.162581          -0.000037
          175              C       5.181336       9.368774       5.292106      -0.170797      35.198155 0.45222984E+03  0.10722871E+05                                 9.311056                            7.062350       0.185931       2.020627                    0.999758      29.999815      86.236042       0.624574       0.413590      -1.067440       0.007961      -0.013548       0.025712       0.030133       0.004176       0.012143      -0.015471      -0.064506      -0.038734      -0.035020      -0.007979       0.043000             11.685344       6.962073      -0.280959       4.211687      10.370081      -4.567172      17.723877          -0.000577
          176              C       5.721890       8.832529       6.509868      -0.105242      36.052667 0.44320865E+03  0.10462837E+05                                 9.513515                            7.027816       0.000356       1.963599                    0.999663      29.558608      84.957953       0.620870       0.417892      -1.064004      -0.015548      -0.005252      -0.018436       0.024682       0.015133       0.009321       0.016639       0.001043       0.015255      -0.019758      -0.007998       0.027756             12.184565       6.974101      -0.262788       4.049133      12.313408      -5.674994      17.266185          -0.000705
          177              C       5.505862       7.499070       6.763741      -0.024663      38.657249 0.42617638E+03  0.98897580E+04                                 9.921069                            6.816655       0.003504       2.005083                    0.999309      27.101240      75.399057       0.645543       0.408869      -1.077713      -0.016681       0.015691      -0.034704       0.041579      -0.000873       0.001435      -0.002201       0.009640       0.002727      -0.005994       0.000857       0.005136             13.908480       7.557936      -0.634762       5.124473      13.117773      -7.499364      21.049731           0.000218
          178              C       4.821287       6.723304       5.853515      -0.098597      35.900477 0.42833509E+03  0.10046763E+05                                 9.532430                            6.937148      -0.015846       1.962402                    0.999620      29.398951      84.804049       0.619804       0.421318      -1.059618      -0.003011       0.031466      -0.012142       0.033861       0.007536      -0.010664      -0.002506      -0.039276      -0.056689      -0.026146      -0.004745       0.030892             12.241683       7.064033       0.071228       3.921088      11.531516      -5.816724      18.129501           0.000723
          179              C       4.305393       7.248823       4.674969      -0.165873      34.918351 0.41837123E+03  0.97202000E+04                                 9.217978                            6.755065       0.252910       2.048090                    0.999841      29.305445      83.143479       0.644561       0.409005      -1.071379       0.004578      -0.012246       0.026429       0.029486       0.011950       0.017689       0.012467      -0.009810       0.028765      -0.021255      -0.008485       0.029740             11.805809       6.355470      -0.079764       2.957642      12.381244      -6.445857      16.680712           0.000373
          180              C       5.971448       6.912776       8.068191       0.590928      24.710886 0.24971598E+03  0.51726133E+04                                 7.911202                            5.619980      -0.023044       2.050251                    0.999651      22.351091      62.724581       0.623430       0.474301      -1.017847       0.020739      -0.022427       0.051634       0.059993      -0.039555      -0.064896       0.037175       0.102687      -0.152587      -0.085852      -0.035856       0.121708             10.562381       6.717922       0.291910       3.554622      10.433550      -4.661432      14.535672          -0.000271
          181              N       1.642404      26.751414       9.525378      -0.292347      36.228665 0.57567442E+03  0.14266916E+05                                 9.129411                            7.646410      -0.088690       1.997495                    0.997565      28.687393      79.980914       0.648908       0.380864      -1.107381      -0.012725      -0.143620      -0.104482       0.178059      -0.110160       0.028538      -0.017454       0.134294       0.242703      -0.169468       0.051087       0.118381             11.139102      12.049418      -2.697042       2.603375      13.424073      -0.922016       7.943815           0.000731
          182              N       8.218516      18.706563      13.349977      -0.292581      36.266069 0.57641470E+03  0.14290856E+05                                 9.138771                            7.653727      -0.090347       1.996650                    0.997670      28.704898      80.063745       0.648247       0.381103      -1.107129      -0.011432      -0.018345       0.177013       0.178328       0.080701       0.081193      -0.072328      -0.021757      -0.227350      -0.169584       0.050253       0.119331             11.151662      12.066002       3.607913       1.034214      10.121313       2.838761      11.267670           0.000728
          183              N       4.930448      26.041185      18.404723      -0.295156      36.370514 0.57836309E+03  0.14352471E+05                                 9.158392                            7.668192      -0.098192       1.993536                    0.997535      28.758353      80.272124       0.647386       0.381256      -1.106925      -0.011072       0.160812      -0.072757       0.176852       0.031016      -0.109897       0.089700       0.011347      -0.134711      -0.169254       0.050795       0.118460             11.179089      12.096143      -0.913922      -3.653710       8.539498      -1.923690      12.901627           0.000725
          184              N       8.221796       8.998167      11.114661      -0.292343      36.228603 0.57567297E+03  0.14266876E+05                                 9.129416                            7.646412      -0.088699       1.997492                    0.997565      28.687359      79.980910       0.648907       0.380865      -1.107379       0.012722       0.143615       0.104481       0.178054      -0.110161       0.028539      -0.017453       0.134293       0.242703      -0.169469       0.051086       0.118382             11.139112      12.049434      -2.697028       2.603390      13.424085      -0.922010       7.943817          -0.000728
          185              N       1.645684      17.043018       7.290062      -0.292585      36.266142 0.57641608E+03  0.14290902E+05                                 9.138793                            7.653744      -0.090353       1.996647                    0.997670      28.704933      80.063939       0.648245       0.381104      -1.107128       0.011432       0.018345      -0.177012       0.178327       0.080701       0.081193      -0.072328      -0.021757      -0.227350      -0.169584       0.050253       0.119331             11.151692      12.066042       3.607928       1.034208      10.121337       2.838769      11.267697          -0.000736
          186              N       4.933752       9.708396       2.235316      -0.295160      36.370657 0.57836598E+03  0.14352562E+05                                 9.158415                            7.668212      -0.098197       1.993534                    0.997535      28.758427      80.272411       0.647385       0.381256      -1.106925       0.011073      -0.160813       0.072758       0.176853       0.031016      -0.109897       0.089700       0.011348      -0.134710      -0.169254       0.050795       0.118460             11.179118      12.096184      -0.913927      -3.653731       8.539514      -1.923689      12.901656          -0.000730
          187              O       8.707443       6.203742       9.832915      -0.539988      36.731680 0.57731491E+03  0.14155787E+05                                 8.844877                            7.487073       0.153992       2.085281                    0.998376      28.122701      75.144484       0.686029       0.364118      -1.132712      -0.008223      -0.016908      -0.009625       0.021122      -0.034268       0.006628       0.000693      -0.090071       0.142873      -0.080732       0.032639       0.048093             10.089303      11.431461      -3.185586      -1.293735      12.326699       2.269182       6.509748           0.049897
          188              O       4.452717      28.074148       9.360258      -0.522048      37.894463 0.52589447E+03  0.12587516E+05                                 9.072101                            7.112062       0.204050       2.112809                    0.998271      27.438064      72.244734       0.709481       0.360681      -1.136320       0.001050       0.019531       0.006971       0.020764       0.039071       0.019165      -0.035565       0.073038       0.048629      -0.078680       0.032521       0.046159             11.613012      20.381201       3.134600      -1.183259       8.682506      -0.069467       5.775329          -0.053621
          189              O      -0.022686      20.019766      11.083701      -0.537048      37.004094 0.54861493E+03  0.13262617E+05                                 8.883111                            7.256568       0.267764       2.126417                    0.998609      27.754500      73.292167       0.703912       0.359937      -1.137619       0.011553      -0.010004      -0.019170       0.024516       0.012460       0.000990      -0.049319       0.078547       0.051040      -0.075623       0.030131       0.045492             10.417828       9.098385       3.775541      -3.556651      12.355346      -2.731240       9.799754          -0.054238
          190              O       0.919349      19.504972       9.127025      -0.523531      37.935477 0.54699713E+03  0.13245274E+05                                 9.117500                            7.312817       0.114789       2.086259                    0.997391      27.619685      73.566578       0.689945       0.366620      -1.129704      -0.008491      -0.001075       0.014408       0.016759      -0.036812       0.041421       0.042378       0.028938      -0.044152      -0.082806       0.031612       0.051195             11.684459       7.780574       0.015682      -1.299642      18.700530       4.854507       8.572272           0.046166
          191              O       2.131324      17.330205      10.350980      -0.540175      36.723581 0.57716789E+03  0.14150870E+05                                 8.842353                            7.485294       0.157079       2.086492                    0.998428      28.123357      75.135626       0.686244       0.364038      -1.132808      -0.006588       0.000403       0.019683       0.020760       0.022549       0.026140      -0.011551      -0.110235       0.082922      -0.080575       0.032105       0.048470             10.085528      11.425189       0.472167       3.403577       5.997527       1.384053      12.833869           0.049825
          192              O       1.164628      17.902198      12.287015      -0.521927      37.941960 0.52663640E+03  0.12610310E+05                                 9.081185                            7.118534       0.197782       2.110626                    0.998283      27.452971      72.309513       0.708908       0.360829      -1.136150       0.002071      -0.005066      -0.020018       0.020752      -0.003414      -0.043604      -0.007596      -0.004829      -0.182636      -0.079312       0.033465       0.045847             11.625431      20.405847      -2.594442      -2.123191       6.568363       1.294325       7.902085          -0.053672
          193              O       6.553434      23.421932      18.400595      -0.536566      36.993663 0.54844426E+03  0.13257690E+05                                 8.882043                            7.255974       0.269558       2.126990                    0.998629      27.749126      73.279904       0.703851       0.359990      -1.137558       0.010555      -0.011688       0.018170       0.024045      -0.004998      -0.012153      -0.003287      -0.013382      -0.221829      -0.075465       0.030137       0.045328             10.415677       9.097274      -4.966869      -1.489666      12.801289       2.469263       9.348467          -0.054281
          194              O       7.495459      21.984798      19.824757      -0.522537      37.892782 0.54628753E+03  0.13223630E+05                                 9.110130                            7.307686       0.113726       2.085979                    0.997283      27.604812      73.511496       0.690251       0.366581      -1.129748      -0.010059       0.013207      -0.007661       0.018284       0.053654       0.012212      -0.018851       0.072221       0.086523      -0.083552       0.033090       0.050462             11.672951       7.774895      -1.132292       0.638513       6.894114       1.952565      20.349845           0.046199
          195              O       5.419408      12.215634       0.456145      -0.540047      36.726645 0.57721764E+03  0.14152754E+05                                 8.844109                            7.486633       0.159416       2.086993                    0.998425      28.122310      75.140829       0.686025       0.364137      -1.132702      -0.007769       0.016265      -0.009233       0.020252       0.012042      -0.032591       0.011628      -0.108567       0.080107      -0.079662       0.031808       0.047853             10.087968      11.428356       2.712221      -2.111400       9.928387      -3.653488       8.907162           0.049803
          196              O       7.740755      25.522816      19.632805      -0.522122      37.909292 0.52611563E+03  0.12594441E+05                                 9.075284                            7.114472       0.200256       2.111633                    0.998268      27.443809      72.270316       0.709207       0.360774      -1.136219       0.002469      -0.014861       0.012775       0.019752      -0.035455       0.024133       0.044469       0.059064       0.004661      -0.078725       0.032830       0.045895             11.617289      20.390149      -0.541833       3.306807       6.443886      -1.224184       8.017832          -0.053701
          197              O       3.265390      28.057464      11.795782      -0.537915      37.012565 0.54877255E+03  0.13267366E+05                                 8.884115                            7.257247       0.264316       2.125388                    0.998603      27.758158      73.304165       0.703932       0.359901      -1.137649       0.010245       0.020744       0.000471       0.023141      -0.007851       0.009875       0.052006       0.072052       0.034875      -0.074917       0.030143       0.044774             10.419070       9.099492       1.193198       5.048417       8.076059       0.259142      14.081658          -0.054319
          198              O       4.207422      30.009392      12.328295      -0.523846      37.965967 0.54753147E+03  0.13261896E+05                                 9.122921                            7.316832       0.108548       2.084191                    0.997355      27.631707      73.616920       0.689670       0.366664      -1.129632      -0.009775      -0.011585      -0.008776       0.017515      -0.016801      -0.052339      -0.024351      -0.001740      -0.136370      -0.082214       0.031320       0.050894             11.691717       7.785746       1.119504       0.664075      15.318172      -6.816592      11.971232           0.046124
          199              O       1.156757      29.545839      10.807124      -0.539980      36.731449 0.57731079E+03  0.14155653E+05                                 8.844817                            7.487031       0.153994       2.085282                    0.998376      28.122663      75.144167       0.686033       0.364117      -1.132714       0.008218       0.016910       0.009627       0.021123      -0.034264       0.006628       0.000693      -0.090072       0.142866      -0.080729       0.032639       0.048090             10.089224      11.431346      -3.185533      -1.293715      12.326621       2.269165       6.509706          -0.049924
          200              O       5.411483       7.675433      11.279781      -0.522059      37.894838 0.52590011E+03  0.12587690E+05                                 9.072181                            7.112114       0.204043       2.112805                    0.998271      27.438141      72.245168       0.709476       0.360683      -1.136318      -0.001044      -0.019534      -0.006974       0.020768       0.039070       0.019165      -0.035567       0.073044       0.048635      -0.078683       0.032523       0.046160             11.613136      20.381462       3.134609      -1.183281       8.682567      -0.069468       5.775379           0.053594
          201              O       9.886886      15.729815       9.556338      -0.537056      37.004310 0.54861857E+03  0.13262731E+05                                 8.883159                            7.256603       0.267764       2.126416                    0.998609      27.754542      73.292412       0.703908       0.359938      -1.137618      -0.011552       0.010004       0.019169       0.024515       0.012460       0.000991      -0.049319       0.078547       0.051037      -0.075623       0.030133       0.045491             10.417893       9.098437       3.775574      -3.556670      12.355442      -2.731261       9.799800           0.054204
          202              O       8.944851      16.244609      11.513014      -0.523524      37.935333 0.54699475E+03  0.13245199E+05                                 9.117467                            7.312794       0.114792       2.086260                    0.997391      27.619650      73.566388       0.689947       0.366619      -1.129705       0.008492       0.001075      -0.014410       0.016760      -0.036813       0.041420       0.042379       0.028938      -0.044151      -0.082807       0.031613       0.051194             11.684411       7.780546       0.015677      -1.299638      18.700443       4.854489       8.572245          -0.046196
          203              O       7.732876      18.419376      10.289059      -0.540168      36.723403 0.57716452E+03  0.14150762E+05                                 8.842311                            7.485261       0.157080       2.086493                    0.998428      28.123314      75.135375       0.686247       0.364037      -1.132809       0.006589      -0.000404      -0.019684       0.020762       0.022549       0.026140      -0.011551      -0.110235       0.082926      -0.080575       0.032106       0.048469             10.085475      11.425112       0.472163       3.403551       5.997501       1.384048      12.833812          -0.049858
          204              O       8.699572      17.847383       8.353024      -0.521936      37.942193 0.52664004E+03  0.12610422E+05                                 9.081233                            7.118567       0.197781       2.110624                    0.998283      27.453026      72.309786       0.708905       0.360830      -1.136149      -0.002070       0.005066       0.020016       0.020751      -0.003413      -0.043603      -0.007597      -0.004831      -0.182638      -0.079312       0.033466       0.045846             11.625503      20.405990      -2.594457      -2.123190       6.568396       1.294329       7.902121           0.053637
          205              O       3.310766      12.327649       2.239444      -0.536558      36.993520 0.54844179E+03  0.13257612E+05                                 8.882013                            7.255953       0.269560       2.126992                    0.998629      27.749070      73.279652       0.703853       0.359989      -1.137559      -0.010557       0.011692      -0.018168       0.024047      -0.004999      -0.012152      -0.003288      -0.013384      -0.221823      -0.075463       0.030135       0.045328             10.415640       9.097242      -4.966849      -1.489657      12.801244       2.469248       9.348432           0.054265
          206              O       2.368741      13.764783       0.815282      -0.522540      37.892861 0.54628867E+03  0.13223667E+05                                 9.110150                            7.307698       0.113732       2.085980                    0.997284      27.604827      73.511604       0.690250       0.366581      -1.129748       0.010059      -0.013208       0.007656       0.018282       0.053657       0.012211      -0.018851       0.072223       0.086523      -0.083554       0.033090       0.050464             11.672983       7.774911      -1.132293       0.638504       6.894128       1.952580      20.349909          -0.046211
          207              O       4.444792      23.533947      20.183894      -0.540053      36.726739 0.57721931E+03  0.14152807E+05                                 8.844130                            7.486647       0.159421       2.086993                    0.998425      28.122347      75.140999       0.686024       0.364137      -1.132701       0.007772      -0.016261       0.009231       0.020249       0.012042      -0.032593       0.011629      -0.108569       0.080110      -0.079664       0.031808       0.047856             10.087995      11.428390       2.712236      -2.111415       9.928411      -3.653498       8.907185          -0.049819
          208              O       2.123445      10.226765       1.007234      -0.522115      37.909096 0.52611270E+03  0.12594350E+05                                 9.075243                            7.114446       0.200255       2.111635                    0.998268      27.443751      72.270040       0.709209       0.360774      -1.136220      -0.002474       0.014860      -0.012776       0.019753      -0.035455       0.024133       0.044467       0.059063       0.004661      -0.078723       0.032827       0.045896             11.617229      20.390031      -0.541833       3.306789       6.443859      -1.224180       8.017797           0.053684
          209              O       6.598810       7.692117       8.844257      -0.537925      37.012951 0.54877890E+03  0.13267566E+05                                 8.884202                            7.257307       0.264311       2.125385                    0.998603      27.758230      73.304622       0.703927       0.359902      -1.137647      -0.010243      -0.020748      -0.000465       0.023143      -0.007854       0.009875       0.052006       0.072058       0.034882      -0.074920       0.030146       0.044775             10.419189       9.099591       1.193193       5.048496       8.076124       0.259121      14.081853           0.054290
          210              O       5.656778       5.740189       8.311744      -0.523838      37.965745 0.54752807E+03  0.13261787E+05                                 9.122867                            7.316797       0.108552       2.084194                    0.997355      27.631668      73.616633       0.689674       0.366663      -1.129633       0.009774       0.011588       0.008770       0.017513      -0.016799      -0.052337      -0.024349      -0.001742      -0.136370      -0.082211       0.031320       0.050891             11.691629       7.785703       1.119512       0.664062      15.318060      -6.816516      11.971124          -0.046149

******************************************************
Auxiliary information for the entire system
The total spin magnetic moment of the unit cell is   -0.002763
The total net atomic charge of the unit cell is   0.000004
Accuracy of reproducing the electrostatic potential in the unit cell:
  The inner radius (bohr) =    5.0000
  The outer radius (bohr) =   12.0000
  Valid grid points have density less than (e/(bohr^3)) =    0.0001
  The number of valid grid points were=       548542
  The rms potential error without charges in kcal/mol is=      2.77406
  The rms potential error with partial charges in kcal/mol is=      0.68699
  The RRMSE value at monopole order=      0.24765
  The rms potential error with partial charges and cloud penetration in kcal/mol is=      0.68655
  The RRMSE value at monopole order with cloud penetration is=      0.24749
  The rms potential error with partial charges and atomic dipoles in kcal/mol is=      0.33354
  The RRMSE value at dipole order=      0.12023
  The rms potential error with partial charges, atomic dipoles and cloud penetration in kcal/mol is=      0.32083
  The RRMSE value at dipole order with cloud penetration=      0.11565

******************************************************
The electron densities and ab initio electrostatic potential were computed in VASP using the PBE functional and
projector augmented wave method. See the main text of the journal article for a description of computational details.
The atomic charges, dipoles, and quadrupoles were computed with the DDEC6 method as described in
(a) T. A. Manz and N. Gabaldon Limas, RSC Adv. 6 (2016) 47771-47801 DOI: 10.1039/c6ra04656h
(b) N. Gabaldon Limas and T. A. Manz, RSC Adv. 8 (2018) 2678-2707 DOI: 10.1039/c7ra11829e.
For each atom in the material, the electron cloud parameters were fit to the spherically averaged atom-in-material
electron density using radial positions for which this density was between 10^-4 and 10^-2 electrons per cubic bohr.
The polarizabilities, dispersion coefficients, and quantum Drude oscillator (QDO) parameters were fit using the MCLF method.
The magnetic structure of the system was optimized in VASP from the default ferromagnetic initial guess using spin polarization.
The atomic spin moments (ASMs) were computed on this optimized magnetic structure using the DDEC6 partition as inputs
to the method of T. A. Manz and D. S. Sholl, J. Chem. Theory Comput. 7 (2011) 4146-4164 DOI: 10.1021/ct200539n.
The RMSE and RRMSE were computed using a uniform grid with Ewald summation.
