# Supplementary material for: A collection of forcefield precursors for metal–organic frameworks
Source: RSC Adv. 2019 Nov 13;9(63):36492–507. doi: 10.1039/c9ra07327b (PMC9075174; doi:10.1039/c9ra07327b)
Supplement: RA-009-C9RA07327B-s3787 [file RA-009-C9RA07327B-s3787.xyz]

  124
jmolscript: load "" {1 1 1} spacegroup "x,y,z" unitcell [{      6.667600     0.000000     0.000000 }, {      3.333797    16.782784     0.000000 }, {      3.333802     4.086564    17.007249 }]
Cu     7.732080    15.744873     6.005770     0.785402
Cu     6.754343    14.447698     3.068618     0.873576
Cu     7.732081    11.472585     2.497855     0.771390
Cu     6.754344    12.769760     5.435007     0.872324
Cu     5.603119     5.124475    11.001479     0.785777
Cu     6.580856     6.421650    13.938631     0.878938
Cu     5.603118     9.396763    14.509394     0.784781
Cu     6.580855     8.099588    11.572242     0.879903
H      3.620507     1.310302     0.983019     0.133959
H      3.643176     5.285511     1.539156     0.117281
H      4.146581     2.865128     4.659986     0.120664
H     10.188091    17.239887     5.331773     0.104927
H      1.786917     1.742084     6.272273     0.133892
H     10.127416    17.878944     9.835292     0.137003
H      8.526525    16.667966     8.804653     0.103097
H      6.954306     9.124372     7.520606     0.134541
H      6.976977     5.149163     6.964468     0.117757
H      7.480380     7.569546     3.843638     0.119622
H      3.520492     9.977571     3.171852     0.104140
H      5.120716     8.692590     2.231351     0.134249
H      6.793618    13.425078    15.675581     0.137575
H     11.860327    14.636056    16.706221     0.103170
H      9.714692    19.559046    16.024230     0.134067
H      9.692023    15.583837    15.468093     0.117238
H      9.188618    18.004220    12.347263     0.120747
H      3.147108     3.629461    11.675476     0.104829
H     11.548282    19.127264    10.734976     0.133905
H      3.207783     2.990404     7.171957     0.137193
H      4.808674     4.201382     8.202596     0.103121
H      6.380893    11.744976     9.486643     0.134380
H      6.358222    15.720185    10.042781     0.117676
H      5.854819    13.299802    13.163611     0.119559
H      9.814707    10.891777    13.835397     0.103936
H      8.214483    12.176758    14.775898     0.134145
H      6.541581     7.444270     1.331668     0.137295
H      1.474872     6.233292     0.301028     0.102985
C      3.905213     1.870153     2.921845    -0.027429
C      3.687183     2.046799     1.547660    -0.109573
C      3.571166     3.332686     1.039143    -0.022087
C      3.695183     4.427772     1.887805    -0.094715
C      3.891211     4.251753     3.229677    -0.003462
C      4.003227     2.981744     3.748398    -0.089448
C      7.334357    17.254752     3.472880     0.617814
C      6.651599     7.604403    16.588871     0.612450
C      3.935217     5.482561     4.112353     0.537113
C     10.164087    17.376648     6.250164     0.106255
C     11.130223    18.151337     6.813104    -0.152095
C     11.154226    18.399339     8.180487     0.111551
C     10.151419    17.780827     8.910098    -0.159095
C      9.200620    17.035514     8.280830     0.108306
C      7.239013     8.564521     5.581779    -0.028354
C      7.020982     8.387875     6.955965    -0.108019
C      6.904966     7.101988     7.464482    -0.022921
C      7.028984     6.006902     6.615820    -0.093900
C      7.225011     6.182921     5.273948    -0.004341
C      7.337026     7.452930     4.755227    -0.089114
C      7.334359     9.962706     5.030744     0.617261
C      6.651598     6.916835     8.922003     0.610079
C      7.269017     4.952113     4.391272     0.536166
C      3.496488     9.840810     2.253460     0.106182
C      4.462623     9.066121     1.690521    -0.151111
C      4.486627     8.818119     0.323138     0.114037
C      6.817621    13.523195    16.600776    -0.163476
C      2.533019    10.181944     0.222795     0.111444
C      9.429986    18.999195    14.085404    -0.027792
C      9.648016    18.822549    15.459589    -0.108830
C      9.764033    17.536662    15.968106    -0.022923
C      9.640016    16.441576    15.119444    -0.095044
C      9.443988    16.617595    13.777572    -0.003142
C      9.331972    17.887604    13.258851    -0.089138
C      6.000842     3.614596    13.534369     0.618144
C      6.683600    13.264945     0.418378     0.611102
C      9.399982    15.386787    12.894896     0.536841
C      3.171112     3.492700    10.757085     0.105892
C      2.204976     2.718011    10.194145    -0.152228
C      2.180973     2.470009     8.826762     0.112043
C      3.183780     3.088521     8.097151    -0.158915
C      4.134579     3.833834     8.726419     0.108301
C      6.096186    12.304827    11.425470    -0.028168
C      6.314217    12.481473    10.051284    -0.108848
C      6.430233    13.767360     9.542767    -0.022201
C      6.306215    14.862446    10.391429    -0.094177
C      6.110188    14.686427    11.733301    -0.004735
C      5.998173    13.416418    12.252022    -0.088934
C      6.000840    10.906642    11.976505     0.618629
C      6.683601    13.952513     8.085246     0.609767
C      6.066182    15.917235    12.615977     0.536433
C      9.838711    11.028538    14.753789     0.107111
C      8.872576    11.803227    15.316728    -0.151324
C      8.848572    12.051229    16.684111     0.113765
C      6.517578     7.346153     0.406473    -0.163981
C     10.802180    10.687404    16.784454     0.112161
N      9.165948    16.794328     6.962768    -0.234359
N      2.498348    10.423130     1.540857    -0.231838
N      4.169251     4.075020    10.044481    -0.234759
N     10.836851    10.446218    15.466392    -0.235629
O      7.689074    17.173955     4.687198    -0.535912
O      7.031648    16.313968     2.731364    -0.491039
O      6.784951     6.602092    15.837150    -0.501107
O      6.256877     8.744253    16.228317    -0.516847
O      3.951886     6.594462     3.648055    -0.466717
O      3.905213     5.205377     5.396400    -0.429959
O      6.454235    14.670408     5.010336    -0.776049
O      7.689075    10.043503     3.816427    -0.524614
O      7.031650    10.903490     5.772260    -0.493844
O      6.784950     7.919146     9.673723    -0.499610
O      6.256876     5.776985     9.282557    -0.515689
O      7.285687     3.840212     4.855570    -0.464883
O      7.239013     5.229297     3.107224    -0.429508
O      6.454235    12.547050     3.493289    -0.769929
O      5.646125     3.695393    12.320051    -0.535767
O      6.303551     4.555380    14.275885    -0.491413
O      6.550248    14.267256     1.170099    -0.500129
O      7.078322    12.125095     0.778932    -0.506860
O      9.383313    14.274886    13.359194    -0.465904
O      9.429986    15.663971    11.610849    -0.429558
O      6.880964     6.198940    11.996913    -0.775758
O      5.646124    10.825845    13.190822    -0.535676
O      6.303549     9.965858    11.234989    -0.492607
O      6.550249    12.950202     7.333526    -0.501699
O      7.078323    15.092363     7.724692    -0.515894
O      6.049512    17.029136    12.151679    -0.465778
O      6.096186    15.640051    13.900025    -0.429350
O      6.880964     8.322298    13.513960    -0.775691

The following XYZ coordinates are in angstroms. Other properties are in atomic units.
The sperically averaged electron density of each atom fit to a function of the form exp(a - br)
eigen_1, eigen_2 and eigen_3 are the three eigenvalues of traceless quadrupole moment tensor
  atom number  atomic symbol              X              Y              Z     net charge C6 coefficient C8 coefficient C10 coefficient fluctuating dipole atomic polarizability isotropic forcefield polarizability              a              b squared Pearson coefficient          <r^3>          <r^4>         wp_QDO          m_QDO          q_QDO       dipole_x       dipole_y       dipole_z         dipole            Qxy            Qxz            Qyz     Q(x^2-y^2)  Q(3z^2 - R^2)        eigen_1        eigen_2        eigen_3 static polarizability      alpha(xx)      alpha(xy)      alpha(xz)      alpha(yy)      alpha(yz)      alpha(zz) atomic spin moment
            1             Cu       7.732080      15.744873       6.005770       0.785402      67.900557 0.11012117E+04  0.30819056E+05                                14.754432                           11.747610       0.636321       2.085121                    0.997882      44.310188     114.978009       0.465691       0.469958      -1.094215      -0.119605       0.030850      -0.010970       0.124006       0.062696       0.003925      -0.053570       0.025467       0.105506      -0.096962       0.019249       0.077713             17.529790      14.583531       6.328891       3.690456      18.466832      -1.227927      19.539007           0.727687
            2             Cu       6.754343      14.447698       3.068618       0.873576      67.452224 0.10595584E+04  0.29446036E+05                                14.817903                           11.628306       0.349726       2.004912                    0.998616      43.539744     113.552644       0.460537       0.478563      -1.086408      -0.116080       0.023369      -0.004057       0.118478       0.058073      -0.054650      -0.023541      -0.181565       0.196373      -0.150524       0.038178       0.112346             17.585721       7.897787       0.980006       0.388726      23.274447       3.674370      21.584928           0.172096
            3             Cu       7.732081      11.472585       2.497855       0.771390      69.056140 0.11243356E+04  0.31646152E+05                                14.943587                           11.892048       0.600112       2.071111                    0.997880      44.644021     116.367531       0.461352       0.471681      -1.092660      -0.117668      -0.028532       0.012156       0.121686      -0.058340      -0.002831      -0.055519       0.028520       0.103899      -0.094354       0.016846       0.077507             17.759124      14.780054      -6.428633      -3.755740      18.709334      -1.216706      19.787984          -0.020403
            4             Cu       6.754344      12.769760       5.435007       0.872324      67.556229 0.10610530E+04  0.29499695E+05                                14.835402                           11.638406       0.348227       2.004275                    0.998554      43.563983     113.660973       0.460198       0.478720      -1.086255      -0.117191      -0.023882       0.004045       0.119668      -0.058817       0.054195      -0.023894      -0.184175       0.195783      -0.151655       0.038511       0.113144             17.609805       7.905797      -0.986600      -0.393361      23.306979       3.681372      21.616638          -0.325338
            5             Cu       5.603119       5.124475      11.001479       0.785777      67.851367 0.11003441E+04  0.30788212E+05                                14.745885                           11.741752       0.639048       2.086021                    0.997854      44.305898     114.948599       0.465888       0.469860      -1.094290       0.119853      -0.031742       0.010629       0.124440       0.062805       0.004306      -0.054572       0.027508       0.105417      -0.098015       0.019832       0.078183             17.517683      14.576485       6.321418       3.686051      18.447256      -1.234414      19.529307           0.759728
            6             Cu       6.580856       6.421650      13.938631       0.878938      66.843768 0.10485551E+04  0.29055333E+05                                14.714397                           11.554818       0.360098       2.009479                    0.998629      43.385355     112.871275       0.462919       0.477492      -1.087351       0.118412      -0.023642       0.004072       0.120817       0.057899      -0.054535      -0.023687      -0.181967       0.193020      -0.150070       0.037896       0.112174             17.456869       7.849348       0.978116       0.384472      23.099371       3.647089      21.421889          -0.297896
            7             Cu       5.603118       9.396763      14.509394       0.784781      68.008896 0.11033734E+04  0.30896660E+05                                14.772011                           11.761105       0.630901       2.083349                    0.997779      44.348319     115.132706       0.465278       0.470116      -1.094054       0.120112       0.031404      -0.010798       0.124618      -0.060906      -0.003659      -0.055607       0.028552       0.106241      -0.097031       0.018545       0.078486             17.549704      14.601351      -6.333238      -3.692345      18.481574      -1.239403      19.566187           0.768435
            8             Cu       6.580855       8.099588      11.572242       0.879903      66.724663 0.10463185E+04  0.28976711E+05                                14.695697                           11.541164       0.357566       2.009105                    0.998613      43.349289     112.730161       0.463291       0.477383      -1.087458       0.118635       0.024187      -0.003420       0.121124      -0.057885       0.055067      -0.023371      -0.182131       0.195970      -0.150805       0.038446       0.112359             17.433458       7.840251      -0.977645      -0.384004      23.069870       3.638195      21.390253          -0.296625
            9              H       3.620507       1.310302       0.983019       0.133959       1.007132 0.71694934E+01  0.68093863E+02                                 1.621055                            1.536743      -1.064887       2.389034                    0.997962       3.282196       8.871564       0.522085       1.235223      -0.719307      -0.003130      -0.033750      -0.026358       0.042937      -0.000467       0.002395       0.011934      -0.012320      -0.001594      -0.010534      -0.004898       0.015432              1.642488       1.250942       0.014910       0.061768       1.918319       0.311204       1.758203          -0.000036
           10              H       3.643176       5.285511       1.539156       0.117281       0.972836 0.71595630E+01  0.69478680E+02                                 1.716032                            1.637800      -1.261150       2.287648                    0.994764       3.739770      10.974174       0.449236       1.404968      -0.681457      -0.002233       0.034649      -0.013153       0.037129      -0.002554      -0.000738      -0.008583      -0.014450      -0.009483      -0.008777      -0.004703       0.013480              1.747879       1.422699      -0.038844       0.068835       2.117931      -0.296395       1.703009           0.000644
           11              H       4.146581       2.865128       4.659986       0.120664       0.979358 0.71759272E+01  0.69684782E+02                                 1.725465                            1.641024      -1.265446       2.287353                    0.994622       3.726685      10.943358       0.448191       1.407289      -0.681102       0.009007      -0.003693       0.037051       0.038309       0.000512       0.004635      -0.004048       0.001360       0.043578      -0.009467      -0.006652       0.016119              1.762660       1.429573      -0.028737       0.118587       1.606294      -0.136529       2.252112           0.001442
           12              H      10.188091      17.239887       5.331773       0.104927       1.124313 0.82083682E+01  0.80875822E+02                                 1.778383                            1.672053      -0.848198       2.483762                    0.999173       3.393149       9.429612       0.486709       1.277247      -0.711266       0.006567       0.000817      -0.050450       0.050882       0.005323      -0.009566       0.002177       0.007187       0.054401      -0.016813      -0.004713       0.021526              1.810189       1.585394       0.042592       0.082370       1.459837       0.160707       2.385335           0.000421
           13              H       1.786917       1.742084       6.272273       0.133892       0.900500 0.62844287E+01  0.58938392E+02                                 1.626050                            1.531758      -1.066570       2.392164                    0.996665       3.497328      10.037704       0.466474       1.400057      -0.683118       0.022928       0.017207      -0.025238       0.038193       0.011292      -0.006053       0.002242       0.009964       0.025076      -0.017581       0.004972       0.012609              1.673002       1.860902       0.302620      -0.279570       1.525952      -0.173171       1.632152           0.000309
           14              H      10.127416      17.878944       9.835292       0.137003       0.877159 0.61174230E+01  0.57036572E+02                                 1.603611                            1.515753      -1.068507       2.392991                    0.997006       3.477296       9.979218       0.466446       1.408379      -0.681515       0.000156      -0.000293       0.036854       0.036855       0.006056      -0.002824       0.004915       0.010295       0.029484      -0.014190       0.003006       0.011185              1.639430       1.441778       0.094513       0.033186       1.347170       0.048286       2.129341           0.000633
           15              H       8.526525      16.667966       8.804653       0.103097       1.026087 0.70740298E+01  0.67994273E+02                                 1.739591                            1.596793      -1.011612       2.400365                    0.997504       3.602366      10.296989       0.471454       1.351642      -0.692619      -0.031365      -0.018998       0.033116       0.049410       0.005103      -0.009678      -0.000129       0.011348       0.030354      -0.013304      -0.003143       0.016447              1.825470       2.109292       0.482354      -0.384323       1.638899      -0.246385       1.728218           0.000571
           16              H       6.954306       9.124372       7.520606       0.134541       1.004446 0.71470542E+01  0.67843009E+02                                 1.620083                            1.535881      -1.068645       2.388221                    0.997868       3.277342       8.862570       0.521325       1.237711      -0.718782      -0.003380       0.033751       0.026182       0.042849       0.000448      -0.002323       0.011943      -0.012547      -0.001775      -0.010494      -0.005013       0.015507              1.641481       1.250313      -0.014896      -0.061701       1.917091       0.310915       1.757039          -0.000107
           17              H       6.976977       5.149163       6.964468       0.117757       0.970637 0.71382786E+01  0.69211633E+02                                 1.712690                            1.634809      -1.252141       2.291863                    0.994932       3.732162      10.942440       0.449934       1.404016      -0.681660      -0.002527      -0.034496       0.013326       0.037067       0.002275       0.000518      -0.008653      -0.014524      -0.009687      -0.008560      -0.004990       0.013550              1.744352       1.420191       0.038673      -0.068552       2.113339      -0.295509       1.699528           0.000670
           18              H       7.480380       7.569546       3.843638       0.119622       0.979972 0.71804411E+01  0.69725744E+02                                 1.724876                            1.640545      -1.258933       2.289927                    0.994663       3.726166      10.934520       0.448753       1.405583      -0.681444       0.008619       0.003552      -0.037653       0.038790      -0.000431      -0.004730      -0.003991       0.001325       0.043434      -0.009373      -0.006726       0.016099              1.761998       1.429194       0.028689      -0.118489       1.605705      -0.136301       2.251095           0.001183
           19              H       3.520492       9.977571       3.171852       0.104140       1.126741 0.82297136E+01  0.81120674E+02                                 1.778902                            1.672625      -0.835089       2.488189                    0.999285       3.397564       9.437003       0.487434       1.274804      -0.711765       0.006783      -0.000527       0.051377       0.051825      -0.005450       0.009655       0.002155       0.006805       0.054622      -0.016908      -0.004713       0.021621              1.810683       1.586026      -0.042683      -0.082416       1.460356       0.160712       2.385668           0.000012
           20              H       5.120716       8.692590       2.231351       0.134249       0.900517 0.62863935E+01  0.58982728E+02                                 1.628465                            1.533841      -1.076754       2.388310                    0.996458       3.501654      10.064196       0.465150       1.403428      -0.682461       0.023005      -0.017579       0.025025       0.038269      -0.011343       0.006031       0.002174       0.010217       0.025788      -0.017748       0.004996       0.012752              1.675609       1.864035      -0.303430       0.280330       1.528177      -0.173650       1.634616           0.000022
           21              H       6.793618      13.425078      15.675581       0.137575       0.875258 0.61005878E+01  0.56822097E+02                                 1.599205                            1.512100      -1.060862       2.396237                    0.997165       3.468873       9.939531       0.467886       1.405467      -0.682088       0.000203       0.000585      -0.037303       0.037308      -0.005758       0.002725       0.005005       0.010233       0.028278      -0.013806       0.002967       0.010838              1.634763       1.438616      -0.094235      -0.033038       1.344271       0.047936       2.121401           0.000400
           22              H      11.860327      14.636056      16.706221       0.103170       1.027939 0.70903556E+01  0.68232685E+02                                 1.746193                            1.601991      -1.027739       2.394067                    0.997241       3.611964      10.351495       0.468919       1.357324      -0.691465      -0.031164       0.018456      -0.033181       0.049120      -0.005288       0.009568      -0.000086       0.011433       0.030961      -0.013561      -0.002923       0.016484              1.832921       2.118818      -0.485825       0.387430       1.644921      -0.248336       1.735024          -0.000022
           23              H       9.714692      19.559046      16.024230       0.134067       1.006009 0.71591244E+01  0.67970004E+02                                 1.619867                            1.535652      -1.062638       2.390235                    0.997986       3.279768       8.863015       0.522266       1.235256      -0.719311       0.003123       0.033811       0.026414       0.043019      -0.000461       0.002390       0.011929      -0.012361      -0.001661      -0.010528      -0.004910       0.015438              1.641274       1.250144       0.014923       0.061708       1.916750       0.311014       1.756927           0.000012
           24              H       9.692023      15.583837      15.468093       0.117238       0.972681 0.71582598E+01  0.69462591E+02                                 1.715866                            1.637676      -1.260046       2.288212                    0.994757       3.739175      10.972011       0.449245       1.405011      -0.681454       0.002193      -0.034667       0.013105       0.037126      -0.002562      -0.000732      -0.008607      -0.014461      -0.009211      -0.008765      -0.004723       0.013488              1.747662       1.422582      -0.038824       0.068797       2.117621      -0.296286       1.702782           0.000433
           25              H       9.188618      18.004220      12.347263       0.120747       0.978881 0.71713976E+01  0.69629675E+02                                 1.724936                            1.640536      -1.264906       2.287698                    0.994628       3.725410      10.938675       0.448246       1.407339      -0.681097      -0.009025       0.003669      -0.037076       0.038335       0.000495       0.004652      -0.004056       0.001382       0.043566      -0.009463      -0.006662       0.016125              1.762121       1.429179      -0.028716       0.118539       1.605719      -0.136448       2.251466           0.001479
           26              H       3.147108       3.629461      11.675476       0.104829       1.124755 0.82122146E+01  0.80921120E+02                                 1.778652                            1.672288      -0.848192       2.483656                    0.999171       3.393664       9.430684       0.486756       1.277007      -0.711317      -0.006548      -0.000893       0.050433       0.050864       0.005311      -0.009571       0.002189       0.007232       0.054347      -0.016807      -0.004710       0.021517              1.810460       1.585634       0.042615       0.082386       1.460028       0.160744       2.385717           0.000471
           27              H      11.548282      19.127264      10.734976       0.133905       0.900643 0.62857239E+01  0.58954281E+02                                 1.626285                            1.531959      -1.067208       2.391855                    0.996659       3.497835      10.039870       0.466418       1.400137      -0.683100      -0.022894      -0.017292       0.025201       0.038187       0.011286      -0.006054       0.002249       0.009953       0.025032      -0.017570       0.004971       0.012599              1.673249       1.861211       0.302709      -0.279631       1.526157      -0.173205       1.632380           0.000330
           28              H       3.207783       2.990404       7.171957       0.137193       0.876561 0.61122406E+01  0.56976898E+02                                 1.603007                            1.515216      -1.068475       2.393173                    0.997013       3.475808       9.974365       0.466474       1.408575      -0.681483      -0.000140       0.000223      -0.036883       0.036884       0.006039      -0.002822       0.004909       0.010275       0.029516      -0.014174       0.002981       0.011193              1.638794       1.441254       0.094447       0.033156       1.346717       0.048241       2.128411           0.000642
           29              H       4.808674       4.201382       8.202596       0.103121       1.025689 0.70706357E+01  0.67953051E+02                                 1.739133                            1.596408      -1.010914       2.400749                    0.997508       3.601450      10.293499       0.471514       1.351639      -0.692624       0.031396       0.018947      -0.033147       0.049431       0.005147      -0.009678      -0.000113       0.011341       0.030355      -0.013342      -0.003106       0.016448              1.824963       2.108649       0.482138      -0.384179       1.638474      -0.246306       1.727765           0.000615
           30              H       6.380893      11.744976       9.486643       0.134380       1.005882 0.71602287E+01  0.68000028E+02                                 1.621568                            1.537238      -1.071241       2.386792                    0.997837       3.280478       8.873417       0.521120       1.237617      -0.718789       0.003363      -0.033649      -0.026149       0.042747       0.000437      -0.002327       0.011916      -0.012621      -0.002064      -0.010497      -0.005005       0.015502              1.643004       1.251309      -0.014902      -0.061820       1.918753       0.311239       1.758950          -0.000144
           31              H       6.358222      15.720185      10.042781       0.117676       0.971109 0.71427101E+01  0.69265207E+02                                 1.713183                            1.635261      -1.252733       2.291481                    0.994930       3.733417      10.946886       0.449895       1.403921      -0.681673       0.002506       0.034460      -0.013346       0.037039       0.002269       0.000534      -0.008647      -0.014523      -0.009713      -0.008568      -0.004975       0.013544              1.744855       1.420562       0.038684      -0.068595       2.113924      -0.295582       1.700080           0.000614
           32              H       5.854819      13.299802      13.163611       0.119559       0.980602 0.71862102E+01  0.69796616E+02                                 1.725623                            1.641192      -1.260292       2.289162                    0.994663       3.728069      10.941698       0.448664       1.405563      -0.681438      -0.008637      -0.003624       0.037633       0.038781      -0.000441      -0.004711      -0.003919       0.001386       0.043471      -0.009366      -0.006715       0.016081              1.762825       1.429724       0.028725      -0.118588       1.606442      -0.136473       2.252309           0.001469
           33              H       9.814707      10.891777      13.835397       0.103936       1.125803 0.82193684E+01  0.80980755E+02                                 1.776824                            1.670715      -0.833542       2.488764                    0.999296       3.394979       9.422873       0.488163       1.273496      -0.712058      -0.006744       0.000585      -0.051372       0.051816      -0.005276       0.009668       0.002139       0.006896       0.054521      -0.016749      -0.004857       0.021606              1.808544       1.584093      -0.042520      -0.082234       1.458678       0.160471       2.382862           0.000454
           34              H       8.214483      12.176758      14.775898       0.134145       0.900722 0.62878966E+01  0.58998822E+02                                 1.628528                            1.533874      -1.076508       2.388347                    0.996458       3.501891      10.064191       0.465225       1.403154      -0.682512      -0.023015       0.017504      -0.025060       0.038264      -0.011355       0.006030       0.002181       0.010221       0.025790      -0.017762       0.005009       0.012753              1.675667       1.864105      -0.303444       0.280471       1.528162      -0.173711       1.634733           0.000301
           35              H       6.541581       7.444270       1.331668       0.137295       0.876050 0.61073504E+01  0.56898452E+02                                 1.599848                            1.512682      -1.060348       2.396220                    0.997166       3.470436       9.943813       0.467934       1.404992      -0.682174      -0.000213      -0.000685       0.037246       0.037253      -0.005770       0.002721       0.005009       0.010231       0.028264      -0.013813       0.002979       0.010834              1.635418       1.439174      -0.094300      -0.033075       1.344776       0.047956       2.122305           0.000611
           36              H       1.474872       6.233292       0.301028       0.102985       1.028243 0.70925404E+01  0.68258701E+02                                 1.746489                            1.602200      -1.027781       2.393964                    0.997242       3.612773      10.354060       0.468907       1.357259      -0.691476       0.031203      -0.018593       0.033152       0.049177      -0.005290       0.009584      -0.000115       0.011404       0.030881      -0.013535      -0.002949       0.016485              1.833270       2.119292      -0.486082       0.387592       1.645278      -0.248454       1.735238           0.000606
           37              C       3.905213       1.870153       2.921845      -0.027429      38.625577 0.43159494E+03  0.10032094E+05                                 9.841289                            6.842507       0.174077       2.064591                    0.999340      26.864801      74.436771       0.647747       0.406804      -1.080702      -0.002084       0.043328      -0.016660       0.046468       0.002788       0.009796       0.002399       0.002334       0.029594      -0.009513      -0.006012       0.015525             12.185966       5.189956      -1.025325       1.424596      18.375768      -2.914030      12.992173           0.012928
           38              C       3.687183       2.046799       1.547660      -0.109573      33.991591 0.43228931E+03  0.10161406E+05                                 9.198257                            7.007915      -0.037674       1.961552                    0.999508      29.261203      84.459078       0.611635       0.426024      -1.056827      -0.000157       0.015806       0.013876       0.021034       0.004940      -0.009946       0.036234       0.055746      -0.087913      -0.059532       0.015655       0.043877             10.524725       4.957729      -0.985812       1.661864      12.452812      -3.071769      14.163635           0.001353
           39              C       3.571166       3.332686       1.039143      -0.022087      37.856601 0.42178483E+03  0.97558703E+04                                 9.724485                            6.772953       0.146522       2.059213                    0.999372      26.699794      73.995475       0.649284       0.407846      -1.079125       0.000212      -0.004918       0.047070       0.047327      -0.007990      -0.002040       0.002699      -0.006848      -0.019228      -0.007042      -0.005459       0.012500             12.007810       5.363781      -0.687163       2.602155      11.723885      -1.164234      18.935764           0.009154
           40              C       3.695183       4.427772       1.887805      -0.094715      33.816469 0.45615314E+03  0.10964992E+05                                 9.429286                            7.383968      -0.310547       1.878569                    0.998878      30.202869      90.771501       0.568471       0.448229      -1.034197      -0.001901      -0.017922       0.004181       0.018501      -0.003381      -0.014673      -0.019005       0.056093      -0.140617      -0.056227       0.002596       0.053631             10.584182       5.411229       0.025566       1.709021      10.614736       1.115749      15.726581           0.000682
           41              C       3.891211       4.251753       3.229677      -0.003462      35.250643 0.45162718E+03  0.10736521E+05                                 9.542232                            7.237774      -0.319117       1.911829                    0.998069      27.782249      80.737038       0.592327       0.434972      -1.050980      -0.003335      -0.036877      -0.020225       0.042191      -0.000460      -0.004241      -0.015214       0.039838      -0.011595      -0.027843       0.005191       0.022652             10.921447       5.405352      -0.297968       1.217529      14.168485       1.137470      13.190504           0.003891
           42              C       4.003227       2.981744       3.748398      -0.089448      34.122999 0.45747536E+03  0.11001780E+05                                 9.483973                            7.396792      -0.302610       1.882952                    0.998812      30.114612      90.447437       0.567885       0.448488      -1.034326       0.001060       0.003337      -0.022151       0.022426       0.002213      -0.004515      -0.007381       0.109875      -0.000443      -0.055865       0.000415       0.055450             10.685039       5.359618      -0.560302       0.908218      16.190758      -0.307000      10.504742           0.001521
           43              C       7.334357      17.254752       3.472880       0.617814      24.736858 0.23848242E+03  0.48728412E+04                                 7.812701                            5.472459       0.053509       2.083193                    0.999341      21.684683      60.013892       0.636561       0.470912      -1.021884       0.001153      -0.057453       0.026206       0.063158       0.000888      -0.046837       0.017359       0.178452      -0.049548      -0.086316      -0.028073       0.114389              9.500074       4.707535       0.000186       1.784232      13.828790      -0.910689       9.963899           0.003079
           44              C       6.651599       7.604403      16.588871       0.612450      24.961073 0.24319660E+03  0.49950289E+04                                 7.883704                            5.533558       0.046408       2.078764                    0.999437      21.817032      60.596027       0.631601       0.472153      -1.020908      -0.006451       0.009848      -0.062684       0.063780       0.046180      -0.045238      -0.006807       0.100182      -0.226236      -0.087501      -0.028758       0.116259              9.612208       4.910918      -1.675195       1.570986       9.737050       0.160252      14.188656           0.002310
           45              C       3.935217       5.482561       4.112353       0.537113      22.597065 0.28422108E+03  0.60965391E+04                                 7.429939                            6.066638      -0.456382       1.897891                    0.997477      23.672759      68.170793       0.588041       0.485592      -1.009294       0.000148       0.041820       0.037988       0.056499      -0.005511       0.007912      -0.002795       0.151677      -0.107280      -0.058441      -0.035971       0.094411              8.019039       4.807644       0.333608       0.053591      10.275213       0.305707       8.974260          -0.005466
           46              C      10.164087      17.376648       6.250164       0.106255      26.069649 0.32766966E+03  0.72098984E+04                                 7.778695                            6.139381       0.179166       2.080851                    0.999741      25.763379      72.707777       0.645311       0.431364      -1.050155      -0.030262       0.008733       0.035245       0.047267      -0.047834      -0.018949      -0.025164      -0.019578       0.023787      -0.065606       0.018827       0.046779              8.712415      10.280165       3.689345       0.732602       6.838539       0.820323       9.018541           0.001407
           47              C      11.130223      18.151337       6.813104      -0.152095      32.719198 0.44234787E+03  0.10466789E+05                                 8.996243                            7.110245       0.054698       2.007510                    0.999015      29.050851      84.365744       0.603977       0.428584      -1.054340      -0.016594       0.010317      -0.003842       0.019913      -0.015672      -0.009531      -0.019174      -0.012140      -0.022498      -0.030128       0.004948       0.025180             10.132706      11.199616       4.097959       1.574939       8.110051       1.495287      11.088450           0.003154
           48              C      11.154226      18.399339       8.180487       0.111551      33.574966 0.39406199E+03  0.89918471E+04                                 9.127229                            6.677086       0.157418       2.075457                    0.999207      25.583045      71.215436       0.632676       0.424268      -1.064866       0.001429       0.000355      -0.002466       0.002872      -0.004633       0.005592      -0.011023      -0.012346      -0.000615      -0.009989      -0.006734       0.016723             11.151125      13.512232       5.987699       2.174934       9.266899       1.923074      10.674245          -0.001093
           49              C      10.151419      17.780827       8.910098      -0.159095      32.937383 0.43424624E+03  0.10209238E+05                                 8.980563                            6.991244       0.205889       2.056764                    0.999332      28.794745      82.862699       0.617227       0.422089      -1.060288       0.003747      -0.022351      -0.002375       0.022787      -0.021293       0.001359      -0.002796      -0.018943       0.019098      -0.026492       0.005710       0.020782             10.400249      12.752684       5.063324       0.853769       8.377795       0.658505      10.070269           0.003348
           50              C       9.200620      17.035514       8.280830       0.108306      26.550414 0.32687740E+03  0.71912420E+04                                 7.904833                            6.145071       0.124572       2.064722                    0.999679      25.723820      72.693187       0.642668       0.433212      -1.048577       0.026311      -0.008332      -0.043646       0.051640      -0.032332      -0.013630      -0.027813      -0.018380      -0.006765      -0.049493       0.008753       0.040740              9.028608      10.188287       3.939380       0.847211       7.013258       0.954921       9.884279           0.000952
           51              C       7.239013       8.564521       5.581779      -0.028354      38.619063 0.43155586E+03  0.10031071E+05                                 9.840929                            6.842957       0.173506       2.064404                    0.999354      26.861949      74.431180       0.647611       0.406895      -1.080629      -0.002737      -0.043559       0.016431       0.046635      -0.003356      -0.009434       0.002655       0.002184       0.026250      -0.009325      -0.005372       0.014697             12.183967       5.189343       1.023386      -1.422664      18.377439      -2.905928      12.985118          -0.004344
           52              C       7.020982       8.387875       6.955965      -0.108019      33.976594 0.43214497E+03  0.10157122E+05                                 9.195777                            7.006852      -0.030201       1.963598                    0.999558      29.249705      84.421009       0.611670       0.426037      -1.056824       0.000168      -0.016069      -0.014699       0.021779      -0.004348       0.009639       0.035874       0.055567      -0.083894      -0.058489       0.015409       0.043080             10.520877       4.956300       0.985129      -1.660593      12.449091      -3.070125      14.157238           0.000786
           53              C       6.904966       7.101988       7.464482      -0.022921      37.826054 0.42145757E+03  0.97454757E+04                                 9.715617                            6.767772       0.150412       2.060504                    0.999321      26.691930      73.939820       0.649962       0.407539      -1.079432       0.000139       0.004660      -0.046321       0.046555       0.007945       0.001991       0.001798      -0.007319      -0.018051      -0.006833      -0.005293       0.012126             11.995427       5.359123       0.685893      -2.598991      11.710918      -1.162498      18.916240           0.007994
           54              C       7.028984       6.006902       6.615820      -0.093900      33.781983 0.45560255E+03  0.10948345E+05                                 9.424701                            7.381230      -0.313060       1.878109                    0.998885      30.176587      90.675531       0.568383       0.448438      -1.034086      -0.001741       0.019068      -0.003511       0.019466       0.003235       0.014892      -0.018047       0.056819      -0.143125      -0.056362       0.001921       0.054441             10.578307       5.408667      -0.026186      -1.707712      10.606763       1.116578      15.719491           0.001643
           55              C       7.225011       6.182921       5.273948      -0.004341      35.281270 0.45215242E+03  0.10751527E+05                                 9.544549                            7.239845      -0.320604       1.911227                    0.998042      27.798923      80.780127       0.592537       0.434715      -1.051194      -0.003527       0.037347       0.021037       0.043009       0.000591       0.004419      -0.015633       0.041055      -0.009426      -0.028726       0.005750       0.022976             10.923554       5.406392       0.297381      -1.217255      14.170075       1.140772      13.194194           0.003025
           56              C       7.337026       7.452930       4.755227      -0.089114      34.136409 0.45772433E+03  0.11009340E+05                                 9.486314                            7.399095      -0.305249       1.882141                    0.998791      30.125578      90.488846       0.567759       0.448523      -1.034298       0.001877      -0.004293       0.020958       0.021475      -0.001445       0.003608      -0.007634       0.108524       0.002689      -0.055748       0.001653       0.054095             10.686807       5.360951       0.559269      -0.907829      16.193284      -0.301824      10.506185           0.001769
           57              C       7.334359       9.962706       5.030744       0.617261      24.720840 0.23829877E+03  0.48679481E+04                                 7.809504                            5.470464       0.055150       2.083900                    0.999414      21.669770      59.957423       0.636684       0.470932      -1.021916       0.001798       0.058040      -0.025557       0.063443      -0.001033       0.047579       0.017421       0.178309      -0.049290      -0.086375      -0.028393       0.114769              9.495562       4.705351      -0.000073      -1.783614      13.820186      -0.909060       9.961148          -0.000525
           58              C       6.651598       6.916835       8.922003       0.610079      25.028779 0.24397657E+03  0.50146854E+04                                 7.893478                            5.539731       0.043155       2.077278                    0.999428      21.856321      60.712288       0.631757       0.471694      -1.021232      -0.006560      -0.010472       0.060687       0.061932      -0.046751       0.044297      -0.006952       0.099831      -0.227737      -0.087477      -0.028860       0.116338              9.624267       4.916294       1.677459      -1.573415       9.748740       0.159944      14.207766           0.002033
           59              C       7.269017       4.952113       4.391272       0.536166      22.576948 0.28388322E+03  0.60871041E+04                                 7.423919                            6.061715      -0.452002       1.899695                    0.997470      23.656558      68.098110       0.588508       0.485381      -1.009466      -0.000020      -0.041031      -0.036211       0.054725       0.006129      -0.007445      -0.002231       0.152610      -0.105039      -0.059201      -0.035294       0.094495              8.012583       4.803734      -0.333372      -0.053276      10.266912       0.304515       8.967101          -0.005738
           60              C       3.496488       9.840810       2.253460       0.106182      26.094720 0.32800803E+03  0.72197925E+04                                 7.787420                            6.145385       0.173058       2.079112                    0.999754      25.777172      72.778345       0.644497       0.431763      -1.049827      -0.031677      -0.007575      -0.034227       0.047247       0.047007       0.018748      -0.025267      -0.020601       0.025542      -0.065075       0.018976       0.046099              8.723463      10.296677      -3.697810      -0.734298       6.848777       0.821879       9.024935           0.000161
           61              C       4.462623       9.066121       1.690521      -0.151111      32.710436 0.44216982E+03  0.10461751E+05                                 8.994761                            7.108241       0.055669       2.007781                    0.998981      29.043867      84.348126       0.604122       0.428515      -1.054359      -0.018060      -0.009255       0.004737       0.020839       0.014887       0.008795      -0.017810      -0.012124      -0.020696      -0.028119       0.004283       0.023837             10.131746      11.199225      -4.098455      -1.573112       8.109047       1.494198      11.086967           0.000008
           62              C       4.486627       8.818119       0.323138       0.114037      33.508212 0.39311321E+03  0.89653577E+04                                 9.118690                            6.671172       0.157867       2.076113                    0.999172      25.550130      71.119249       0.632613       0.424539      -1.064629      -0.000729       0.000003       0.001544       0.001707       0.005133      -0.004975      -0.011584      -0.012663      -0.001065      -0.009598      -0.007706       0.017304             11.140564      13.498896      -5.980902      -2.170711       9.257736       1.919923      10.665061           0.000530
           63              C       6.817621      13.523195      16.600776      -0.163476      33.097311 0.43690971E+03  0.10288470E+05                                 9.013719                            7.016846       0.200304       2.054230                    0.999260      28.880712      83.201015       0.615494       0.422594      -1.059879       0.003999       0.021944      -0.000015       0.022305       0.023137      -0.000644      -0.002498      -0.020176       0.019951      -0.028585       0.006288       0.022297             10.440521      12.810336      -5.088398      -0.855643       8.412484       0.658882      10.098744          -0.000027
           64              C       2.533019      10.181944       0.222795       0.111444      26.437430 0.32513838E+03  0.71422479E+04                                 7.876581                            6.122790       0.135167       2.068917                    0.999681      25.652273      72.396733       0.644878       0.432376      -1.049260       0.029028       0.007052       0.043070       0.052416       0.030849       0.014571      -0.026845      -0.018310      -0.007484      -0.048437       0.009604       0.038832              8.996182      10.152598      -3.924231      -0.835896       6.987003       0.946723       9.848945           0.000301
           65              C       9.429986      18.999195      14.085404      -0.027792      38.627422 0.43168764E+03  0.10034673E+05                                 9.841095                            6.843051       0.175070       2.064891                    0.999341      26.867339      74.442601       0.647756       0.406782      -1.080729       0.002036      -0.043483       0.016626       0.046598       0.002705       0.009861       0.002397       0.002019       0.030163      -0.009639      -0.006018       0.015657             12.184093       5.189730      -1.024783       1.424645      18.368577      -2.912855      12.993971           0.008016
           66              C       9.648016      18.822549      15.459589      -0.108830      33.959562 0.43185690E+03  0.10148465E+05                                 9.192102                            7.004119      -0.036646       1.962076                    0.999507      29.244347      84.392424       0.611853       0.425989      -1.056874      -0.000078      -0.015992      -0.013672       0.021040       0.005080      -0.009985       0.036078       0.055389      -0.087642      -0.059304       0.015634       0.043670             10.516686       4.954676      -0.984157       1.660514      12.439350      -3.066975      14.156032           0.000835
           67              C       9.764033      17.536662      15.968106      -0.022923      37.879936 0.42211585E+03  0.97656367E+04                                 9.728842                            6.776006       0.145601       2.058761                    0.999371      26.711542      74.040853       0.649068       0.407894      -1.079072      -0.000517       0.005245      -0.047351       0.047643      -0.008068      -0.002116       0.002837      -0.007199      -0.018965      -0.007017      -0.005635       0.012653             12.013235       5.365763      -0.685772       2.603046      11.723823      -1.158587      18.950120           0.005966
           68              C       9.640016      16.441576      15.119444      -0.095044      33.820435 0.45622666E+03  0.10967168E+05                                 9.429682                            7.384314      -0.309683       1.878816                    0.998874      30.206176      90.782243       0.568488       0.448199      -1.034217       0.001803       0.017870      -0.004298       0.018468      -0.003398      -0.014793      -0.018950       0.055862      -0.140604      -0.056208       0.002658       0.053551             10.584859       5.411474       0.026012       1.708557      10.613875       1.118734      15.729226           0.001799
           69              C       9.443988      16.617595      13.777572      -0.003142      35.243064 0.45153887E+03  0.10734077E+05                                 9.541700                            7.237718      -0.320275       1.911533                    0.998062      27.779236      80.731400       0.592239       0.435050      -1.050915       0.003354       0.036869       0.020234       0.042190      -0.000479      -0.004271      -0.015298       0.040223      -0.011798      -0.028054       0.005177       0.022877             10.920429       5.405206      -0.297619       1.217480      14.163721       1.138724      13.192359           0.003665
           70              C       9.331972      17.887604      13.258851      -0.089138      34.109951 0.45731400E+03  0.10996930E+05                                 9.481793                            7.395779      -0.302966       1.882953                    0.998809      30.107447      90.421939       0.567890       0.448523      -1.034305      -0.001056      -0.003334       0.022124       0.022399       0.002235      -0.004486      -0.007329       0.109901      -0.000693      -0.055826       0.000325       0.055500             10.681330       5.358538      -0.559804       0.908044      16.181428      -0.306431      10.504024           0.001758
           71              C       6.000842       3.614596      13.534369       0.618144      24.728091 0.23841013E+03  0.48709114E+04                                 7.810273                            5.471316       0.055924       2.083995                    0.999339      21.680561      59.996336       0.636693       0.470858      -1.021931      -0.001330       0.057327      -0.025935       0.062934       0.000908      -0.046930       0.017620       0.178850      -0.048496      -0.086779      -0.027734       0.114513              9.495891       4.706340       0.000501       1.784144      13.817939      -0.909346       9.963394           0.001832
           72              C       6.683600      13.264945       0.418378       0.611102      24.982848 0.24342298E+03  0.50006514E+04                                 7.888414                            5.536256       0.046688       2.078924                    0.999438      21.820213      60.603230       0.631450       0.472174      -1.020935       0.006427      -0.009875       0.062403       0.063506       0.045867      -0.044595      -0.006797       0.099684      -0.227048      -0.087417      -0.028317       0.115733              9.618781       4.913138      -1.675600       1.573288       9.740579       0.161248      14.202626           0.000732
           73              C       9.399982      15.386787      12.894896       0.536841      22.599252 0.28426955E+03  0.60976739E+04                                 7.429877                            6.066828      -0.455741       1.898124                    0.997475      23.671620      68.162028       0.588096       0.485539      -1.009348      -0.000142      -0.041844      -0.038024       0.056539      -0.005519       0.007920      -0.002650       0.151560      -0.107405      -0.058332      -0.036043       0.094374              8.018775       4.807704       0.333603       0.053574      10.273242       0.306266       8.975380          -0.005536
           74              C       3.171112       3.492700      10.757085       0.105892      26.078990 0.32780525E+03  0.72136007E+04                                 7.779923                            6.140184       0.180028       2.080943                    0.999744      25.771284      72.732813       0.645345       0.431299      -1.050199       0.030509      -0.009101      -0.035261       0.047508      -0.047793      -0.019023      -0.025147      -0.019426       0.024374      -0.065647       0.019037       0.046611              8.713777      10.281876       3.689973       0.732585       6.839284       0.820228       9.020170           0.001295
           75              C       2.204976       2.718011      10.194145      -0.152228      32.721203 0.44236712E+03  0.10467285E+05                                 8.996171                            7.110035       0.054840       2.007517                    0.999018      29.052076      84.367520       0.604036       0.428541      -1.054374       0.016808      -0.010770       0.003852       0.020331      -0.015621      -0.009468      -0.019127      -0.012184      -0.022873      -0.030044       0.004862       0.025182             10.132697      11.200026       4.098288       1.574983       8.109752       1.495041      11.088314           0.003300
           76              C       2.180973       2.470009       8.826762       0.112043      33.565985 0.39393077E+03  0.89882247E+04                                 9.126364                            6.676501       0.156906       2.075375                    0.999206      25.578016      71.202057       0.632620       0.424335      -1.064810      -0.001224      -0.000708       0.002512       0.002882      -0.004867       0.005511      -0.011136      -0.012492      -0.000640      -0.009900      -0.007034       0.016934             11.150050      13.510915       5.987118       2.174886       9.266016       1.922860      10.673220          -0.001322
           77              C       3.183780       3.088521       8.097151      -0.158915      32.931028 0.43415324E+03  0.10206601E+05                                 8.980156                            6.991076       0.204878       2.056584                    0.999325      28.789620      82.848675       0.617151       0.422159      -1.060234      -0.003518       0.021973       0.002332       0.022374      -0.021303       0.001418      -0.002774      -0.018993       0.018797      -0.026460       0.005610       0.020849             10.399616      12.751909       5.063032       0.853677       8.377599       0.658168      10.069340           0.003614
           78              C       4.134579       3.833834       8.726419       0.108301      26.550448 0.32689303E+03  0.71917067E+04                                 7.904905                            6.145304       0.124608       2.064736                    0.999678      25.724461      72.696759       0.642639       0.433224      -1.048565      -0.026165       0.008029       0.043695       0.051559      -0.032182      -0.013719      -0.027786      -0.018349      -0.006256      -0.049441       0.008905       0.040535              9.028399      10.188060       3.939096       0.846896       7.013119       0.954248       9.884019           0.001011
           79              C       6.096186      12.304827      11.425470      -0.028168      38.614530 0.43145469E+03  0.10028030E+05                                 9.839678                            6.841670       0.173811       2.064527                    0.999355      26.859152      74.418401       0.647747       0.406837      -1.080679       0.002480       0.043632      -0.015925       0.046513      -0.003391      -0.009357       0.002486       0.002484       0.026550      -0.009336      -0.005339       0.014675             12.182580       5.188920       1.024335      -1.424726      18.364061      -2.910669      12.994760           0.008681
           80              C       6.314217      12.481473      10.051284      -0.108848      34.014680 0.43264846E+03  0.10172192E+05                                 9.202974                            7.011144      -0.031459       1.962943                    0.999558      29.270059      84.500665       0.611439       0.426063      -1.056779      -0.000350       0.016252       0.014352       0.021685      -0.004405       0.009546       0.035932       0.055798      -0.084487      -0.058661       0.015400       0.043260             10.530549       4.959978       0.985847      -1.663657      12.453123      -3.072773      14.178547           0.001878
           81              C       6.430233      13.767360       9.542767      -0.022201      37.818855 0.42126371E+03  0.97399646E+04                                 9.715103                            6.766488       0.149126       2.060161                    0.999320      26.685506      73.920401       0.649978       0.407572      -1.079400      -0.000165      -0.004891       0.046121       0.046380       0.007907       0.002016       0.001918      -0.006604      -0.018710      -0.006895      -0.005195       0.012090             11.997110       5.359087       0.685100      -2.599987      11.707315      -1.158759      18.924926           0.005969
           82              C       6.306215      14.862446      10.391429      -0.094177      33.794153 0.45573590E+03  0.10952295E+05                                 9.426609                            7.381914      -0.312643       1.878131                    0.998890      30.182552      90.695011       0.568405       0.448390      -1.034119       0.001606      -0.019017       0.003613       0.019424       0.003242       0.014899      -0.018147       0.056903      -0.143139      -0.056434       0.001947       0.054486             10.581991       5.409691      -0.026384      -1.708778      10.608047       1.118790      15.728236           0.001128
           83              C       6.110188      14.686427      11.733301      -0.004735      35.292211 0.45228852E+03  0.10755335E+05                                 9.545361                            7.240037      -0.319169       1.911568                    0.998050      27.803715      80.790365       0.592653       0.434608      -1.051283       0.003507      -0.037220      -0.021195       0.042975       0.000629       0.004463      -0.015471       0.040441      -0.009241      -0.028373       0.005707       0.022665             10.924916       5.406642       0.297484      -1.217851      14.168958       1.141077      13.199147           0.003467
           84              C       5.998173      13.416418      12.252022      -0.088934      34.139175 0.45775769E+03  0.11010487E+05                                 9.487149                            7.399552      -0.306263       1.881771                    0.998794      30.128301      90.502307       0.567713       0.448545      -1.034272      -0.001980       0.003930      -0.021095       0.021549      -0.001352       0.003632      -0.007733       0.108264       0.002828      -0.055666       0.001724       0.053942             10.687461       5.361064       0.560030      -0.908490      16.190942      -0.304600      10.510379           0.001542
           85              C       6.000840      10.906642      11.976505       0.618629      24.699040 0.23807671E+03  0.48626350E+04                                 7.806090                            5.468700       0.051909       2.082873                    0.999411      21.665859      59.956169       0.636603       0.471067      -1.021768      -0.001515      -0.058413       0.025423       0.063723      -0.001331       0.048133       0.017729       0.178550      -0.049771      -0.086671      -0.028604       0.115276              9.490414       4.704104      -0.000166      -1.783204      13.807907      -0.909474       9.959231           0.001996
           86              C       6.683601      13.952513       8.085246       0.609767      25.034205 0.24399163E+03  0.50150677E+04                                 7.894305                            5.539483       0.043178       2.077244                    0.999433      21.860105      60.723056       0.631843       0.471623      -1.021272       0.006600       0.010807      -0.060904       0.062207      -0.046764       0.044211      -0.007161       0.100429      -0.225706      -0.086784      -0.029484       0.116268              9.627089       4.916749       1.676687      -1.574219       9.747856       0.163133      14.216663           0.002159
           87              C       6.066182      15.917235      12.615977       0.536433      22.575168 0.28384757E+03  0.60862829E+04                                 7.424011                            6.061651      -0.452689       1.899453                    0.997472      23.657292      68.104807       0.588452       0.485431      -1.009417       0.000036       0.041014       0.036151       0.054672       0.006107      -0.007453      -0.002314       0.152673      -0.104686      -0.059302      -0.035166       0.094467              8.012705       4.803659      -0.333299      -0.053356      10.265761       0.304919       8.968695          -0.005586
           88              C       9.838711      11.028538      14.753789       0.107111      26.056763 0.32745192E+03  0.72040739E+04                                 7.778102                            6.139064       0.175404       2.080065                    0.999758      25.754824      72.683825       0.645041       0.431607      -1.049984       0.031771       0.007591       0.034322       0.047382       0.047516       0.018701      -0.025489      -0.020725       0.025307      -0.065567       0.018870       0.046697              8.711922      10.281669      -3.689981      -0.732797       6.838235       0.819940       9.015862           0.001257
           89              C       8.872576      11.803227      15.316728      -0.151324      32.699848 0.44201713E+03  0.10456667E+05                                 8.990984                            7.105707       0.057661       2.008428                    0.998990      29.037142      84.307707       0.604429       0.428358      -1.054514       0.018068       0.009080      -0.004660       0.020751       0.015021       0.008880      -0.017961      -0.011798      -0.020337      -0.028340       0.004476       0.023864             10.127005      11.194618      -4.096085      -1.570507       8.104407       1.491907      11.081991           0.003573
           90              C       8.848572      12.051229      16.684111       0.113765      33.514103 0.39320081E+03  0.89677094E+04                                 9.119162                            6.671499       0.158094       2.076120                    0.999173      25.553133      71.125232       0.632667       0.424486      -1.064679       0.000514      -0.000388      -0.001545       0.001674       0.004836      -0.005162      -0.011466      -0.012418      -0.001098      -0.009790      -0.007282       0.017072             11.141296      13.500274      -5.981515      -2.170853       9.258259       1.919813      10.665356          -0.001670
           91              C       6.517578       7.346153       0.406473      -0.163981      33.107214 0.43704933E+03  0.10292403E+05                                 9.014432                            7.017118       0.201524       2.054446                    0.999270      28.887580      83.218739       0.615604       0.422492      -1.059961      -0.004244      -0.022250      -0.000037       0.022652       0.023221      -0.000585      -0.002596      -0.020039       0.020708      -0.028766       0.006523       0.022244             10.441532      12.811896      -5.089247      -0.856697       8.413434       0.659339      10.099265           0.003930
           92              C      10.802180      10.687404      16.784454       0.112161      26.421672 0.32489846E+03  0.71359879E+04                                 7.874293                            6.121207       0.133983       2.068660                    0.999681      25.646029      72.384924       0.644825       0.432472      -1.049154      -0.029253      -0.007298      -0.043262       0.052732       0.031031       0.014627      -0.027003      -0.018569      -0.008194      -0.048690       0.009520       0.039170              8.993162      10.150425      -3.923491      -0.834180       6.985516       0.944325       9.843546           0.000933
           93              N       9.165948      16.794328       6.962768      -0.234359      38.153468 0.52235002E+03  0.12609736E+05                                 9.435079                            7.356232       0.061057       2.034512                    0.999472      27.986178      76.514157       0.653102       0.388491      -1.104077       0.093074       0.094746       0.064594       0.147689      -0.025593      -0.032601      -0.055247       0.028766       0.111977      -0.082393       0.010694       0.071698             10.909904      12.130465       4.565912       0.941908       8.204574       0.823355      12.394672           0.047137
           94              N       2.498348      10.423130       1.540857      -0.231838      38.057975 0.52072294E+03  0.12559644E+05                                 9.417484                            7.342782       0.065655       2.036615                    0.999467      27.937681      76.328591       0.654018       0.388281      -1.104315       0.088159      -0.093977      -0.063131       0.143490       0.024762       0.032719      -0.054225       0.029049       0.107424      -0.080952       0.010782       0.070170             10.889528      12.107381      -4.557196      -0.937828       8.189794       0.823161      12.371407           0.000020
           95              N       4.169251       4.075020      10.044481      -0.234759      38.177183 0.52273874E+03  0.12621868E+05                                 9.439812                            7.359693       0.060102       2.034065                    0.999471      27.997056      76.560182       0.652832       0.388567      -1.103987      -0.092743      -0.094931      -0.064549       0.147580      -0.025181      -0.032486      -0.055273       0.029016       0.111967      -0.082132       0.010398       0.071734             10.915311      12.137427       4.568533       0.942302       8.208198       0.822940      12.400309           0.049926
           96              N      10.836851      10.446218      15.466392      -0.235629      38.208838 0.52327824E+03  0.12637881E+05                                 9.444875                            7.363463       0.060674       2.034115                    0.999462      28.006571      76.589869       0.652682       0.388564      -1.104013      -0.089576       0.094500       0.063844       0.145018       0.025434       0.033107      -0.054965       0.028271       0.108102      -0.081996       0.011076       0.070919             10.921903      12.145610      -4.571939      -0.943863       8.212473       0.823830      12.407627           0.050616
           97              O       7.689074      17.173955       4.687198      -0.535912      42.808543 0.59762763E+03  0.14753143E+05                                 9.770063                            7.608216       0.244072       2.122620                    0.998271      27.846158      74.197145       0.683103       0.363217      -1.135561      -0.021317      -0.004776      -0.026156       0.034079       0.020759       0.005338      -0.023523       0.074230       0.046305      -0.058144       0.023288       0.034856             11.388252       7.319885      -0.770724       3.801528       9.856603      -4.037731      16.988269           0.065439
           98              O       7.031648      16.313968       2.731364      -0.491039      38.546153 0.47741573E+03  0.11151256E+05                                 9.099860                            6.743749       0.208299       2.125192                    0.998266      26.664655      69.296214       0.734077       0.357221      -1.139360      -0.005488       0.019650       0.011995       0.023667       0.032276      -0.029335       0.028654       0.027844      -0.015683      -0.061469       0.020545       0.040924             10.909848       5.369799       1.818997       1.063109      18.620007       4.170984       8.739740           0.016047
           99              O       6.784951       6.602092      15.837150      -0.501107      38.732568 0.48981571E+03  0.11507170E+05                                 9.132894                            6.818631       0.245613       2.131942                    0.998405      26.918261      70.012543       0.732449       0.355953      -1.141097       0.002689       0.011806       0.019006       0.022535       0.027968      -0.033659       0.028152      -0.022773      -0.012592      -0.061478       0.026751       0.034727             10.985373       5.198903      -0.496711       0.206909      11.393277       6.214322      16.363938          -0.014462
          100              O       6.256877       8.744253      16.228317      -0.516847      40.984162 0.57642136E+03  0.14127543E+05                                 9.564301                            7.519179       0.147179       2.099310                    0.997434      27.609260      73.741328       0.679434       0.367817      -1.129923       0.022494      -0.022254      -0.001184       0.031664      -0.021195      -0.023080      -0.032330       0.023828      -0.050239      -0.055980       0.022590       0.033390             11.097764       7.765037      -4.082702       2.424849      13.902972      -4.469264      11.625283           0.068643
          101              O       3.951886       6.594462       3.648055      -0.466717      29.636977 0.46290104E+03  0.10717427E+05                                 7.527244                            6.670626       0.721416       2.296709                    0.997512      26.355270      67.949322       0.733884       0.360476      -1.138017      -0.005397      -0.041188       0.010667       0.042888       0.001437      -0.001501      -0.051294       0.058334      -0.107102      -0.076232       0.028979       0.047253              7.895122       5.801854       0.414893      -0.160425      11.637279      -2.443638       6.246233           0.098729
          102              O       3.905213       5.205377       5.396400      -0.429959      29.248552 0.49039219E+03  0.11486155E+05                                 7.469586                            6.860349       0.911595       2.357072                    0.998076      26.345306      67.686319       0.726599       0.359899      -1.141716       0.003130       0.003684      -0.048903       0.049141       0.003983       0.002457      -0.044491      -0.084838       0.051530      -0.051642      -0.019143       0.070785              7.729958       6.149339       0.159739      -0.081112       5.488113      -0.863271      11.552423           0.279168
          103              O       6.454235      14.670408       5.010336      -0.776049      61.622830 0.12219933E+04  0.36117190E+05                                12.579108                           10.881719      -0.139123       1.884107                    0.999083      36.511419     106.876696       0.570300       0.363377      -1.134047      -0.138092       0.059356       0.028441       0.152975       0.041333       0.005483       0.003994      -0.149527       0.137277      -0.108428       0.044372       0.064057             13.998327       8.725928       1.383223       1.211893      16.970848       2.864078      16.298206           0.057067
          104              O       7.689075      10.043503       3.816427      -0.524614      42.406784 0.59098345E+03  0.14547902E+05                                 9.711029                            7.566757       0.248687       2.126740                    0.998180      27.690155      73.668844       0.684866       0.363308      -1.135529      -0.021009       0.005824       0.028337       0.035753      -0.021758      -0.005704      -0.024069       0.064707       0.044181      -0.055085       0.023198       0.031887             11.314011       7.277562       0.763922      -3.773775       9.784947      -4.001528      16.879522          -0.007292
          105              O       7.031650      10.903490       5.772260      -0.493844      38.725073 0.47991838E+03  0.11225274E+05                                 9.129178                            6.762807       0.169063       2.111445                    0.998169      26.723389      69.515259       0.732755       0.357370      -1.139150      -0.006352      -0.018396      -0.008949       0.021421      -0.031432       0.029909       0.030745       0.029577      -0.016869      -0.063041       0.022057       0.040984             10.947401       5.384284      -1.823835      -1.065833      18.692226       4.184242       8.765694          -0.019548
          106              O       6.784950       7.919146       9.673723      -0.499610      38.695143 0.48922115E+03  0.11489977E+05                                 9.128354                            6.815731       0.200047       2.117457                    0.998296      26.900814      69.962594       0.732388       0.356083      -1.140967       0.003160      -0.013145      -0.019672       0.023870      -0.028208       0.033579       0.028236      -0.023212      -0.014214      -0.061679       0.026502       0.035177             10.979112       5.196607       0.496404      -0.206440      11.388081       6.210986      16.352648          -0.014450
          107              O       6.256876       5.776985       9.282557      -0.515689      40.930145 0.57548368E+03  0.14098906E+05                                 9.556867                            7.513951       0.144935       2.099074                    0.997495      27.588258      73.671908       0.679546       0.367904      -1.129849       0.022306       0.022695       0.001489       0.031856       0.021008       0.023359      -0.032371       0.024058      -0.051018      -0.056172       0.022610       0.033562             11.088137       7.759438       4.079356      -2.421946      13.893100      -4.464434      11.611872           0.067618
          108              O       7.285687       3.840212       4.855570      -0.464883      29.595237 0.46203401E+03  0.10692239E+05                                 7.520710                            6.664748       0.724601       2.298053                    0.997549      26.330925      67.868239       0.734153       0.360516      -1.137996      -0.005378       0.041542      -0.011284       0.043382      -0.001134       0.001379      -0.051747       0.058230      -0.107165      -0.076662       0.029511       0.047151              7.888343       5.796543      -0.414528       0.160466      11.626741      -2.442724       6.241745           0.099664
          109              O       7.239013       5.229297       3.107224      -0.429508      29.316880 0.49190871E+03  0.11531866E+05                                 7.485968                            6.875149       0.906138       2.354917                    0.997974      26.361396      67.782426       0.725070       0.360339      -1.141239       0.003217      -0.003856       0.050555       0.050804      -0.003540      -0.002186      -0.045195      -0.085285       0.054497      -0.052224      -0.019498       0.071722              7.747174       6.163119      -0.160385       0.081509       5.499467      -0.864259      11.578937           0.278157
          110              O       6.454235      12.547050       3.493289      -0.769929      61.422353 0.12168015E+04  0.35921763E+05                                12.542356                           10.849574      -0.127566       1.887083                    0.999211      36.474849     106.671244       0.571915       0.362775      -1.134635      -0.139619      -0.060252      -0.025735       0.154227      -0.048715      -0.014996       0.012087      -0.171681       0.112366      -0.118271       0.033177       0.085094             13.957698       8.707777      -1.385046      -1.214898      16.913712       2.860972      16.251604          -0.052848
          111              O       5.646125       3.695393      12.320051      -0.535767      42.795230 0.59736858E+03  0.14745216E+05                                 9.768951                            7.607069       0.244651       2.122955                    0.998265      27.839730      74.177246       0.683083       0.363265      -1.135519       0.021250       0.004482       0.025898       0.033799       0.021454       0.005165      -0.023872       0.074387       0.046434      -0.058701       0.023394       0.035307             11.387181       7.319337      -0.770600       3.801800       9.851699      -4.036992      16.990506           0.066907
          112              O       6.303551       4.555380      14.275885      -0.491413      38.547082 0.47750790E+03  0.11153882E+05                                 9.100306                            6.744838       0.208665       2.125193                    0.998274      26.670109      69.310542       0.733951       0.357268      -1.139330       0.005386      -0.020123      -0.011329       0.023712       0.032586      -0.029490       0.028634       0.028088      -0.015659      -0.061761       0.020474       0.041287             10.909436       5.370219       1.819495       1.063630      18.615371       4.173288       8.742719          -0.011376
          113              O       6.550248      14.267256       1.170099      -0.500129      38.734422 0.48975352E+03  0.11505852E+05                                 9.134775                            6.819309       0.241180       2.130770                    0.998395      26.908234      69.997003       0.732201       0.356069      -1.140953      -0.002262      -0.011363      -0.018516       0.021842       0.027437      -0.032994       0.028529      -0.021848      -0.016384      -0.060851       0.025974       0.034878             10.988667       5.200064      -0.495382       0.209066      11.390217       6.215471      16.375719           0.016227
          114              O       7.078322      12.125095       0.778932      -0.506860      40.639218 0.57070593E+03  0.13951882E+05                                 9.510525                            7.481380       0.146593       2.101208                    0.997427      27.475833      73.278209       0.681245       0.367775      -1.130018      -0.022208       0.023712       0.001815       0.032539      -0.021031      -0.020830      -0.030107       0.021578      -0.039659      -0.051749       0.021226       0.030523             11.029997       7.721065      -4.053332       2.406860      13.819064      -4.436423      11.549863           0.002343
          115              O       9.383313      14.274886      13.359194      -0.465904      29.608224 0.46235415E+03  0.10701514E+05                                 7.522239                            6.666674       0.721989       2.297162                    0.997507      26.341577      67.901879       0.734109       0.360475      -1.138028       0.005446       0.040997      -0.010957       0.042784       0.001353      -0.001560      -0.051061       0.058094      -0.106773      -0.075914       0.028842       0.047072              7.889215       5.798414       0.414492      -0.160336      11.626629      -2.441292       6.242601           0.099326
          116              O       9.429986      15.663971      11.610849      -0.429558      29.225845 0.48990296E+03  0.11471720E+05                                 7.465649                            6.856814       0.912470       2.357569                    0.998072      26.334652      67.647992       0.726811       0.359887      -1.141736      -0.003134      -0.003840       0.048690       0.048942       0.003973       0.002450      -0.044601      -0.084774       0.051743      -0.051645      -0.019238       0.070882              7.726180       6.146386       0.159645      -0.081109       5.484657      -0.862110      11.547498           0.279043
          117              O       6.880964       6.198940      11.996913      -0.775758      61.567723 0.12210380E+04  0.36079546E+05                                12.571320                           10.877907      -0.136538       1.884689                    0.999123      36.502328     106.813409       0.570402       0.363407      -1.134098       0.140326      -0.061571      -0.027863       0.155752       0.038873       0.006776       0.002961      -0.160596       0.130657      -0.111217       0.042990       0.068227             13.987260       8.722103       1.384013       1.212295      16.953960       2.864452      16.285716          -0.021574
          118              O       5.646124      10.825845      13.190822      -0.535676      42.835430 0.59799582E+03  0.14765275E+05                                 9.776754                            7.612272       0.245492       2.123148                    0.998200      27.849128      74.225339       0.682655       0.363381      -1.135374       0.020951      -0.004249      -0.027180       0.034580      -0.021186      -0.005347      -0.023672       0.074367       0.048355      -0.058715       0.023911       0.034804             11.397182       7.324430       0.771688      -3.805398       9.860298      -4.042006      17.006817           0.067702
          119              O       6.303549       9.965858      11.234989      -0.492607      38.632828 0.47876241E+03  0.11190791E+05                                 9.113720                            6.753888       0.173026       2.112956                    0.998185      26.700905      69.419586       0.733409       0.357288      -1.139286       0.006202       0.019787       0.009907       0.022981      -0.031764       0.029784       0.028942       0.027286      -0.015244      -0.061568       0.020980       0.040589             10.925855       5.376771      -1.821685      -1.065246      18.645198       4.178440       8.755595          -0.011279
          120              O       6.550249      12.950202       7.333526      -0.501699      38.812419 0.49072538E+03  0.11534655E+05                                 9.146899                            6.826163       0.199783       2.117032                    0.998275      26.931950      70.081915       0.731803       0.356079      -1.140920      -0.003128       0.013096       0.018523       0.022900      -0.029020       0.034196       0.029230      -0.022778      -0.016774      -0.063226       0.027044       0.036183             11.005527       5.205772       0.496507      -0.208872      11.409179       6.228136      16.401630          -0.023235
          121              O       7.078323      15.092363       7.724692      -0.515894      40.926910 0.57546861E+03  0.14098023E+05                                 9.554517                            7.512616       0.147206       2.099707                    0.997500      27.590687      73.669859       0.679794       0.367783      -1.129976      -0.022357      -0.023378      -0.001774       0.032397       0.021134       0.023025      -0.032123       0.024119      -0.050254      -0.055780       0.022315       0.033464             11.084934       7.757091       4.077658      -2.420182      13.888980      -4.459124      11.608732           0.062142
          122              O       6.049512      17.029136      12.151679      -0.465778      29.618819 0.46250758E+03  0.10705997E+05                                 7.524544                            6.668088       0.724460       2.297770                    0.997552      26.343404      67.910451       0.733978       0.360508      -1.137997       0.005373      -0.041632       0.011017       0.043399      -0.001158       0.001314      -0.052025       0.058464      -0.107970      -0.077091       0.029694       0.047397              7.892021       5.799194      -0.414692       0.160518      11.631359      -2.443957       6.245510           0.099048
          123              O       6.096186      15.640051      13.900025      -0.429350      29.324628 0.49206225E+03  0.11536492E+05                                 7.487768                            6.876543       0.905209       2.354560                    0.997976      26.363405      67.793041       0.724938       0.360372      -1.141200      -0.003189       0.003826      -0.050831       0.051074      -0.003468      -0.002140      -0.044716      -0.086265       0.053793      -0.052562      -0.018948       0.071510              7.749478       6.164335      -0.160378       0.081469       5.500230      -0.864099      11.583869           0.279109
          124              O       6.880964       8.322298      13.513960      -0.775691      61.531899 0.12202360E+04  0.36048723E+05                                12.563690                           10.871978      -0.133813       1.885490                    0.999180      36.500481     106.785801       0.570763       0.363249      -1.134258       0.139718       0.061498       0.028709       0.155329      -0.038862      -0.006549       0.003551      -0.159504       0.129293      -0.110469       0.042323       0.068145             13.978092       8.717661      -1.383541      -1.212015      16.943726       2.861455      16.272888          -0.020345

******************************************************
Auxiliary information for the entire system
The total spin magnetic moment of the unit cell is   3.556442
The total net atomic charge of the unit cell is   -0.000005
Accuracy of reproducing the electrostatic potential in the unit cell:
  The inner radius (bohr) =    5.0000
  The outer radius (bohr) =   12.0000
  Valid grid points have density less than (e/(bohr^3)) =    0.0001
  The number of valid grid points were=        48199
  The rms potential error without charges in kcal/mol is=      6.18548
  The rms potential error with partial charges in kcal/mol is=      2.43918
  The RRMSE value at monopole order=      0.39434
  The rms potential error with partial charges and cloud penetration in kcal/mol is=      2.44268
  The RRMSE value at monopole order with cloud penetration is=      0.39491
  The rms potential error with partial charges and atomic dipoles in kcal/mol is=      1.44383
  The RRMSE value at dipole order=      0.23342
  The rms potential error with partial charges, atomic dipoles and cloud penetration in kcal/mol is=      1.45107
  The RRMSE value at dipole order with cloud penetration=      0.23459

******************************************************
The electron densities and ab initio electrostatic potential were computed in VASP using the PBE functional and
projector augmented wave method. See the main text of the journal article for a description of computational details.
The atomic charges, dipoles, and quadrupoles were computed with the DDEC6 method as described in
(a) T. A. Manz and N. Gabaldon Limas, RSC Adv. 6 (2016) 47771-47801 DOI: 10.1039/c6ra04656h
(b) N. Gabaldon Limas and T. A. Manz, RSC Adv. 8 (2018) 2678-2707 DOI: 10.1039/c7ra11829e.
For each atom in the material, the electron cloud parameters were fit to the spherically averaged atom-in-material
electron density using radial positions for which this density was between 10^-4 and 10^-2 electrons per cubic bohr.
The polarizabilities, dispersion coefficients, and quantum Drude oscillator (QDO) parameters were fit using the MCLF method.
The magnetic structure of the system was optimized in VASP from the default ferromagnetic initial guess using spin polarization.
The atomic spin moments (ASMs) were computed on this optimized magnetic structure using the DDEC6 partition as inputs
to the method of T. A. Manz and D. S. Sholl, J. Chem. Theory Comput. 7 (2011) 4146-4164 DOI: 10.1021/ct200539n.
The RMSE and RRMSE were computed using a uniform grid with Ewald summation.
