# Supplementary material for: A collection of forcefield precursors for metal–organic frameworks
Source: RSC Adv. 2019 Nov 13;9(63):36492–507. doi: 10.1039/c9ra07327b (PMC9075174; doi:10.1039/c9ra07327b)
Supplement: RA-009-C9RA07327B-s3788 [file RA-009-C9RA07327B-s3788.xyz]

  194
jmolscript: load "" {1 1 1} spacegroup "x,y,z" unitcell [{      8.557700     0.000000     0.000000 }, {      0.000000    18.802000     0.000000 }, {      0.000000    -2.641140    15.835458 }]
Cu     5.860142    12.947306    11.626710     0.714218
Cu     5.860142     1.892984    12.126477     0.714199
Cu     2.697558     3.213554     4.208748     0.714218
Cu     2.697558    14.267876     3.708981     0.714222
Cu     4.747812     7.420145    11.876594     0.749005
Cu     3.809888     8.740715     3.958864     0.749026
H     -0.016260    10.391686    11.409447     0.159432
H      1.091963     9.283381    11.482291     0.167704
H      1.450530    10.719994    10.962888     0.178456
H      4.040946     9.132711    15.564672     0.174246
H      4.068331    13.076078     0.601747     0.161825
H      4.748668    10.424222    15.024683     0.174738
H      8.150353    15.022279     0.859865     0.173345
H      7.437497    12.759548    15.350893     0.160397
H      0.089000    16.256832     0.030087     0.169728
H      6.796525     9.042922    13.262196     0.096291
H      5.753342     5.373840    13.639080     0.102157
H      8.407940     8.761918    14.856827     0.115026
H      7.327959     5.012842    15.251130     0.121902
H      4.082879    12.854060    13.916200     0.091161
H      6.337833    15.687344    12.620860     0.098987
H      3.401686    14.098526    15.732528     0.134740
H      5.823515    -1.791970    14.362760     0.140364
H     -0.016260     4.448604    12.343740     0.159431
H      1.091963     5.556909    12.270896     0.167704
H      1.450530     4.120296    12.790299     0.178458
H      4.040946     5.707579     8.188515     0.174246
H      4.068331     4.405352     7.315982     0.161826
H      4.748668     4.416068     8.728504     0.174737
H      8.150353     2.459151     7.057864     0.173342
H      7.437497     2.080742     8.402294     0.160395
H      0.089000     1.224598     7.887642     0.169723
H      6.796525     5.797368    10.490991     0.096292
H      5.753342     9.466450    10.114107     0.102157
H      8.407940     6.078372     8.896360     0.115027
H      7.327959     9.827448     8.502057     0.121902
H      4.082879     1.986230     9.836987     0.091164
H      6.337833    -0.847054    11.132327     0.098986
H      3.401686     0.741764     8.020659     0.134742
H      5.823515    16.632260     9.390427     0.140366
H      0.016260     5.769174     4.426011     0.159431
H      7.465737     6.877479     4.353167     0.167702
H      7.107170     5.440866     4.872570     0.178459
H      4.516754     7.028149     0.270786     0.174247
H      4.489369     3.084782    15.233711     0.161828
H      3.809032     5.736638     0.810775     0.174739
H      0.407347     1.138581    14.975593     0.173342
H      1.120203     3.401312     0.484565     0.160396
H      8.468700     2.545168    -0.030087     0.169724
H      1.761175     7.117938     2.573262     0.096291
H      2.804358    10.787020     2.196378     0.102156
H      0.149760     7.398942     0.978631     0.115026
H      1.229741    11.148018     0.584328     0.121900
H      4.474821     3.306800     1.919258     0.091163
H      2.219867     0.473516     3.214598     0.098987
H      5.156014     2.062334     0.102930     0.134740
H      2.734185    17.952830     1.472698     0.140364
H      0.016260    11.712256     3.491718     0.159432
H      7.465737    10.603951     3.564562     0.167704
H      7.107170    12.040564     3.045159     0.178458
H      4.516754    10.453281     7.646943     0.174248
H      4.489369    11.755508     8.519476     0.161827
H      3.809032    11.744792     7.106954     0.174739
H      0.407347    13.701709     8.777594     0.173348
H      1.120203    14.080118     7.433164     0.160398
H      8.468700    14.936262     7.947816     0.169727
H      1.761175    10.363492     5.344467     0.096291
H      2.804358     6.694410     5.721351     0.102158
H      0.149760    10.082488     6.939098     0.115027
H      1.229741     6.333412     7.333401     0.121902
H      4.474821    14.174630     5.998471     0.091164
H      2.219867    17.007914     4.703131     0.098987
H      5.156014    15.419096     7.814799     0.134741
H      2.734185    -0.471400     6.445031     0.140365
C      7.633468    11.942481    13.080088     0.582424
C      0.913107    10.221619    11.583638    -0.522276
C      3.322099     9.294500    12.847307     0.597092
C      4.010994    10.093430    15.542502    -0.526077
C      2.117175    14.369566     1.233582     0.600413
C      8.280431    15.371100    -0.025337    -0.515503
C      0.415904    11.481804    13.734093    -0.153071
C      1.260549    10.666290    13.054752     0.138859
C      2.409848    10.203809    13.640664    -0.156206
C      2.709368    10.542624    14.912251     0.145215
C      1.822790    11.370073    15.632764    -0.178149
C      0.684616    11.828794    15.046852     0.146793
C      6.890660     8.210332    13.666000     0.101065
C      6.295044     6.085013    13.895614     0.097565
C      7.861959     8.040117    14.641464    -0.163983
C      7.246660     5.862712    14.878996    -0.154298
C      8.055363     6.852099    15.304970     0.119791
C      4.407215    13.719732    14.001712     0.101187
C      5.731947    15.367884    13.251111     0.091835
C      3.987032    14.465551    15.110194    -0.161433
C      5.415313    16.178498    14.286750    -0.165542
C      4.461129    15.766001    15.260631     0.107050
C      7.633468     2.897809    10.673099     0.582417
C      0.913107     4.618671    12.169549    -0.522277
C      3.322099     5.545790    10.905880     0.597091
C      4.010994     4.746860     8.210685    -0.526078
C      2.117175     3.111864     6.684147     0.600410
C      8.280431     2.110330     7.943066    -0.515502
C      0.415904     3.358486    10.019094    -0.153067
C      1.260549     4.174000    10.698435     0.138858
C      2.409848     4.636481    10.112523    -0.156205
C      2.709368     4.297666     8.840936     0.145216
C      1.822790     3.470217     8.120423    -0.178150
C      0.684616     3.011496     8.706335     0.146792
C      6.890660     6.629958    10.087187     0.101064
C      6.295044     8.755277     9.857573     0.097564
C      7.861959     6.800173     9.111723    -0.163982
C      7.246660     8.977578     8.874191    -0.154298
C      8.055363     7.988191     8.448217     0.119792
C      4.407215     1.120558     9.751475     0.101187
C      5.731947    -0.527594    10.502076     0.091833
C      3.987032     0.374739     8.642993    -0.161431
C      5.415313    -1.338208     9.466437    -0.165542
C      4.461129    -0.925711     8.492556     0.107051
C      0.924232     4.218379     2.755370     0.582422
C      7.644593     5.939241     4.251820    -0.522275
C      5.235601     6.866360     2.988151     0.597092
C      4.546706     6.067430     0.292956    -0.526076
C      6.440525     1.791294    14.601876     0.600405
C      0.277269     3.430900     0.025337    -0.515501
C      8.141796     4.679056     2.101365    -0.153071
C      7.297151     5.494570     2.780706     0.138858
C      6.147852     5.957051     2.194794    -0.156209
C      5.848332     5.618236     0.923207     0.145214
C      6.734910     4.790787     0.202694    -0.178148
C      7.873084     4.332066     0.788606     0.146790
C      1.667040     7.950528     2.169458     0.101067
C      2.262656    10.075847     1.939844     0.097567
C      0.695741     8.120743     1.193994    -0.163983
C      1.311040    10.298148     0.956462    -0.154296
C      0.502337     9.308761     0.530488     0.119794
C      4.150485     2.441128     1.833746     0.101188
C      2.825753     0.792976     2.584347     0.091835
C      4.570668     1.695309     0.725264    -0.161431
C      3.142387    -0.017638     1.548708    -0.165541
C      4.096571     0.394859     0.574827     0.107044
C      0.924232    13.263051     5.162359     0.582426
C      7.644593    11.542189     3.665909    -0.522274
C      5.235601    10.615070     4.929578     0.597092
C      4.546706    11.414000     7.624773    -0.526076
C      6.440525    13.048996     9.151311     0.600413
C      0.277269    14.050530     7.892392    -0.515502
C      8.141796    12.802374     5.816364    -0.153071
C      7.297151    11.986860     5.137023     0.138858
C      6.147852    11.524379     5.722935    -0.156209
C      5.848332    11.863194     6.994522     0.145212
C      6.734910    12.690643     7.715035    -0.178149
C      7.873084    13.149364     7.129123     0.146789
C      1.667040     9.530902     5.748271     0.101066
C      2.262656     7.405583     5.977885     0.097567
C      0.695741     9.360687     6.723735    -0.163984
C      1.311040     7.183282     6.961267    -0.154295
C      0.502337     8.172669     7.387241     0.119795
C      4.150485    15.040302     6.083983     0.101187
C      2.825753    16.688454     5.333382     0.091835
C      4.570668    15.786121     7.192465    -0.161431
C      3.142387    17.499068     6.369021    -0.165541
C      4.096571    17.086571     7.342902     0.107043
N      6.116188     7.251482    13.304952    -0.200902
N      5.239024    14.153565    13.069003    -0.223163
N      6.116188     7.588808    10.448235    -0.200901
N      5.239024     0.686725    10.684184    -0.223154
N      2.441512     8.909378     2.530506    -0.200904
N      3.318676     2.007295     2.766455    -0.223162
N      2.441512     8.572052     5.387223    -0.200903
N      3.318676    15.474135     5.151274    -0.223163
O      6.603977    11.334528    13.230525    -0.522754
O      7.750709    13.029604    12.356408    -0.526006
O      4.038379     9.771608    11.925683    -0.570638
O      3.386282     8.060679    13.176685    -0.518074
O      2.077810    13.409290     2.076029    -0.509305
O      2.410704    15.522341     1.593047    -0.571139
O      6.603977     3.505762    10.522662    -0.522752
O      7.750709     1.810686    11.396779    -0.525991
O      4.038379     5.068682    11.827504    -0.570635
O      3.386282     6.779611    10.576502    -0.518075
O      2.077810     4.072140     5.841700    -0.509306
O      2.410704     1.959089     6.324682    -0.571142
O      1.953723     4.826332     2.604933    -0.522753
O      0.806991     3.131256     3.479050    -0.526005
O      4.519321     6.389252     3.909775    -0.570647
O      5.171418     8.100181     2.658773    -0.518067
O      6.479890     2.751570    13.759429    -0.509294
O      6.146996     0.638519    14.242411    -0.571133
O      1.953723    12.655098     5.312796    -0.522753
O      0.806991    14.350174     4.438679    -0.526009
O      4.519321    11.092178     4.007954    -0.570649
O      5.171418     9.381249     5.258956    -0.518068
O      6.479890    12.088720     9.993758    -0.509303
O      6.146996    14.201771     9.510776    -0.571140

The following XYZ coordinates are in angstroms. Other properties are in atomic units.
The sperically averaged electron density of each atom fit to a function of the form exp(a - br)
eigen_1, eigen_2 and eigen_3 are the three eigenvalues of traceless quadrupole moment tensor
  atom number  atomic symbol              X              Y              Z     net charge C6 coefficient C8 coefficient C10 coefficient fluctuating dipole atomic polarizability isotropic forcefield polarizability              a              b squared Pearson coefficient          <r^3>          <r^4>         wp_QDO          m_QDO          q_QDO       dipole_x       dipole_y       dipole_z         dipole            Qxy            Qxz            Qyz     Q(x^2-y^2)  Q(3z^2 - R^2)        eigen_1        eigen_2        eigen_3 static polarizability      alpha(xx)      alpha(xy)      alpha(xz)      alpha(yy)      alpha(yz)      alpha(zz) atomic spin moment
            1             Cu       5.860142      12.947306      11.626710       0.714218      64.180442 0.11252811E+04  0.31577316E+05                                14.321952                           11.892604       0.744992       2.117963                    0.998214      44.218241     113.876718       0.463093       0.471329      -1.096398       0.028671      -0.072547      -0.049820       0.092559       0.029990       0.012142       0.021368       0.071962      -0.011508      -0.050784      -0.004185       0.054969             17.003026      11.984746      -3.562705      -1.715426      12.570941       4.174844      26.453389           0.616383
            2             Cu       5.860142       1.892984      12.126477       0.714199      64.180443 0.11252831E+04  0.31577440E+05                                14.322105                           11.892744       0.744918       2.117945                    0.998213      44.217748     113.876212       0.463081       0.471339      -1.096390       0.028623       0.072546       0.049843       0.092556      -0.029976      -0.012173       0.021387       0.072050      -0.011529      -0.050815      -0.004197       0.055012             17.003192      11.984877       3.562749       1.715417      12.571086       4.174859      26.453613           0.616368
            3             Cu       2.697558       3.213554       4.208748       0.714218      64.180684 0.11252861E+04  0.31577490E+05                                14.321986                           11.892628       0.744989       2.117962                    0.998214      44.218328     113.877007       0.463092       0.471329      -1.096398      -0.028680       0.072546       0.049817       0.092559       0.029996       0.012138       0.021361       0.071944      -0.011511      -0.050777      -0.004187       0.054963             17.003068      11.984773      -3.562715      -1.715432      12.570974       4.174862      26.453457           0.616361
            4             Cu       2.697558      14.267876       3.708981       0.714222      64.180119 0.11252740E+04  0.31577074E+05                                14.321930                           11.892587       0.744988       2.117963                    0.998214      44.218047     113.876231       0.463092       0.471331      -1.096397      -0.028659      -0.072544      -0.049827       0.092556      -0.029984      -0.012151       0.021370       0.071980      -0.011508      -0.050788      -0.004188       0.054976             17.003001      11.984734       3.562700       1.715415      12.570922       4.174835      26.453347           0.616349
            5             Cu       4.747812       7.420145      11.876594       0.749005      66.285177 0.11915063E+04  0.33522787E+05                                13.971740                           11.784309       1.274826       2.315678                    0.994712      42.313144     105.022509       0.498103       0.437062      -1.130428      -0.116917       0.000000       0.000000       0.116917      -0.000000       0.000000       0.006025       0.003113       0.016216      -0.007151      -0.001146       0.008297             16.718744      20.877061      -0.000005       0.000006      11.562957       4.060685      17.716215           0.659287
            6             Cu       3.809888       8.740715       3.958864       0.749026      66.283816 0.11914779E+04  0.33521718E+05                                13.971425                           11.784067       1.274916       2.315709                    0.994713      42.312959     105.020912       0.498116       0.437055      -1.130435       0.116914       0.000001      -0.000000       0.116914       0.000000       0.000000       0.006029       0.003121       0.016218      -0.007157      -0.001143       0.008300             16.718339      20.876532      -0.000001       0.000005      11.562700       4.060568      17.715785           0.659315
            7              H      -0.016260      10.391686      11.409447       0.159432       0.893047 0.65019839E+01  0.61760295E+02                                 1.642803                            1.574532      -1.302404       2.277913                    0.994782       3.629262      10.628671       0.450977       1.429843      -0.676666      -0.015561       0.006898      -0.000565       0.017031      -0.002286      -0.000514      -0.000286       0.010357      -0.005133      -0.004853      -0.001687       0.006540              1.677168       2.167860      -0.175156       0.210943       1.374815       0.006208       1.488828          -0.000056
            8              H       1.091963       9.283381      11.482291       0.167704       0.874158 0.65641100E+01  0.61855618E+02                                 1.567564                            1.543406      -0.888829       2.478937                    0.999117       3.319892       9.362231       0.477625       1.360868      -0.692205       0.005698      -0.015980       0.000538       0.016974      -0.002241       0.000435      -0.000381      -0.010171      -0.004249      -0.004884      -0.001409       0.006293              1.561220       1.396541      -0.152706       0.029104       1.925613       0.122654       1.361505           0.000075
            9              H       1.450530      10.719994      10.962888       0.178456       0.881814 0.64902160E+01  0.60089532E+02                                 1.498864                            1.473836      -0.761099       2.544261                    0.999982       3.010485       8.017558       0.527103       1.255078      -0.716895       0.010112       0.010225      -0.007724       0.016323       0.003705      -0.003177      -0.002066      -0.004532       0.007870      -0.006070      -0.000243       0.006313              1.498612       1.503513       0.172848      -0.237711       1.371703      -0.234561       1.620619           0.000275
           10              H       4.040946       9.132711      15.564672       0.174246       0.899033 0.66704166E+01  0.62913426E+02                                 1.582589                            1.543458      -0.897705       2.476911                    0.999188       3.250118       9.076425       0.484895       1.339269      -0.697155      -0.002364      -0.016212      -0.000556       0.016393      -0.002000       0.002997      -0.002028      -0.006901      -0.011798      -0.005978      -0.000726       0.006704              1.590541       1.369124      -0.052379      -0.028184       2.044201      -0.047732       1.358298           0.000258
           11              H       4.068331      13.076078       0.601747       0.161825       1.003107 0.73959563E+01  0.71303027E+02                                 1.675161                            1.603444      -1.010628       2.411440                    0.999084       3.330412       9.284627       0.487358       1.303601      -0.704607      -0.001616       0.004471       0.012449       0.013326      -0.002167       0.004240       0.000818       0.001102      -0.001837      -0.005055       0.000345       0.004710              1.700607       1.461292      -0.027112      -0.023789       1.467089       0.254026       2.173441           0.000160
           12              H       4.748668      10.424222      15.024683       0.174738       0.875178 0.61828957E+01  0.57592067E+02                                 1.591744                            1.512395      -0.990215       2.435966                    0.998357       3.321440       9.415552       0.473986       1.387299      -0.686567       0.010456       0.006072      -0.011211       0.016489       0.001404       0.000084      -0.002497       0.002994       0.009302      -0.004360       0.000333       0.004027              1.639155       1.973756       0.221710      -0.409437       1.409006      -0.156430       1.534704           0.000168
           13              H       8.150353      15.022279       0.859865       0.173345       0.904597 0.65526114E+01  0.60510928E+02                                 1.495668                            1.457316      -0.773524       2.537865                    0.999909       2.970258       7.772972       0.545711       1.215414      -0.726276       0.000582      -0.010222       0.014878       0.018060      -0.001902      -0.000895      -0.003823      -0.004553       0.008783      -0.005144      -0.000714       0.005858              1.494713       1.299190       0.003726      -0.068747       1.318277      -0.242982       1.866673           0.000062
           14              H       7.437497      12.759548      15.350893       0.160397       0.931031 0.66204503E+01  0.62151016E+02                                 1.594261                            1.516016      -0.973188       2.431767                    0.998826       3.302268       9.116957       0.501180       1.301821      -0.704079      -0.012149      -0.002799      -0.009284       0.015544      -0.001618       0.001767       0.000507       0.005470      -0.001223      -0.003331      -0.000632       0.003963              1.618999       2.032231      -0.106610       0.382209       1.308350       0.006915       1.516416          -0.000070
           15              H       0.089000      16.256832       0.030087       0.169728       0.958192 0.70691543E+01  0.66510571E+02                                 1.551292                            1.510610      -0.821418       2.506667                    0.999848       3.052068       8.053782       0.537792       1.210511      -0.727235       0.009741       0.011177      -0.001433       0.014895       0.004603      -0.004123       0.000613      -0.003594      -0.007622      -0.007007       0.000371       0.006635              1.556080       1.426416       0.236463       0.055722       1.994453       0.084854       1.247373           0.000231
           16              H       6.796525       9.042922      13.262196       0.096291       0.986702 0.69333858E+01  0.66794364E+02                                 1.730779                            1.607461      -1.224028       2.289353                    0.994629       3.853440      11.293231       0.454930       1.397548      -0.681865      -0.005500       0.038874      -0.018203       0.043275       0.002957       0.005686      -0.009495      -0.001335      -0.004438      -0.012709       0.002866       0.009843              1.783097       1.471120      -0.061933       0.077899       2.280012      -0.410342       1.598157           0.000701
           17              H       5.753342       5.373840      13.639080       0.102157       1.057420 0.75343897E+01  0.73912125E+02                                 1.798402                            1.665809      -1.274139       2.274080                    0.994452       3.812766      11.178452       0.452069       1.381128      -0.685700      -0.027253      -0.038653      -0.011308       0.048628       0.009670       0.003281       0.001010      -0.008549      -0.021424      -0.009428      -0.005041       0.014469              1.861989       1.879561       0.456510       0.279151       2.050543       0.163318       1.655862           0.000700
           18              H       8.407940       8.761918      14.856827       0.115026       1.007338 0.73253298E+01  0.70994104E+02                                 1.701239                            1.612808      -1.308181       2.256587                    0.993697       3.716521      10.651215       0.474615       1.331587      -0.695533       0.020454       0.024992       0.009499       0.033663       0.002961       0.008562       0.001434      -0.003813      -0.005944      -0.010105       0.001294       0.008811              1.731559       1.776572       0.421983       0.227005       1.908484       0.054214       1.509622           0.000346
           19              H       7.327959       5.012842      15.251130       0.121902       0.972522 0.69691324E+01  0.67087276E+02                                 1.701666                            1.603974      -1.286240       2.272976                    0.994274       3.733706      10.865048       0.459618       1.384355      -0.684888       0.004851      -0.028966       0.012907       0.032081      -0.001000       0.006723      -0.003712      -0.002766      -0.014793      -0.009793       0.002034       0.007759              1.739475       1.455614       0.024658       0.116127       2.105796      -0.374835       1.657015           0.000467
           20              H       4.082879      12.854060      13.916200       0.091161       1.107011 0.78003174E+01  0.77031721E+02                                 1.842323                            1.685198      -1.227577       2.291447                    0.994498       3.822579      11.170698       0.454284       1.365278      -0.689071      -0.015793      -0.043615      -0.001121       0.046400       0.005192      -0.002576       0.001644      -0.014359      -0.001802      -0.009541       0.000317       0.009224              1.935380       1.667150       0.455765      -0.055017       2.663239       0.120240       1.475751           0.000502
           21              H       6.337833      15.687344      12.620860       0.098987       1.206401 0.87046118E+01  0.86340561E+02                                 1.809557                            1.678734      -0.804340       2.498015                    0.999288       3.364469       9.139575       0.508622       1.214075      -0.726121       0.034962       0.017632      -0.030090       0.049383       0.014579      -0.014226       0.000296      -0.002293       0.000226      -0.020827       0.000874       0.019952              1.844160       1.736187       0.170986      -0.478441       1.728918      -0.244005       2.067377           0.000216
           22              H       3.401686      14.098526      15.732528       0.134740       0.954066 0.66292453E+01  0.62665821E+02                                 1.641048                            1.533531      -1.285634       2.274262                    0.995395       3.585255      10.148658       0.487065       1.330309      -0.695680      -0.020120      -0.012193       0.023471       0.033233       0.000258      -0.003391       0.005672      -0.004678      -0.002414      -0.006780      -0.000510       0.007290              1.681231       1.639531       0.293574      -0.424755       1.686782      -0.158917       1.717378           0.000296
           23              H       5.823515      -1.791970      14.362760       0.140364       0.987454 0.66642033E+01  0.62641360E+02                                 1.645501                            1.512408      -1.115459       2.366310                    0.997139       3.374470       9.310801       0.506258       1.287125      -0.706346       0.017212       0.033149       0.002083       0.037410       0.006219      -0.009130       0.002579       0.001126       0.001674      -0.012222       0.001964       0.010258              1.724446       1.398631       0.332579      -0.038266       2.345527       0.195723       1.429181           0.000202
           24              H      -0.016260       4.448604      12.343740       0.159431       0.893048 0.65019899E+01  0.61760360E+02                                 1.642804                            1.574532      -1.302405       2.277913                    0.994782       3.629261      10.628665       0.450977       1.429842      -0.676666      -0.015561      -0.006898       0.000565       0.017031       0.002286       0.000514      -0.000286       0.010357      -0.005133      -0.004853      -0.001687       0.006540              1.677168       2.167860       0.175156      -0.210943       1.374815       0.006208       1.488828          -0.000055
           25              H       1.091963       5.556909      12.270896       0.167704       0.874157 0.65641041E+01  0.61855547E+02                                 1.567563                            1.543406      -0.888828       2.478937                    0.999117       3.319889       9.362221       0.477625       1.360868      -0.692205       0.005698       0.015980      -0.000538       0.016974       0.002241      -0.000435      -0.000381      -0.010171      -0.004248      -0.004884      -0.001409       0.006293              1.561219       1.396540       0.152707      -0.029104       1.925612       0.122655       1.361505           0.000078
           26              H       1.450530       4.120296      12.790299       0.178458       0.881805 0.64901233E+01  0.60088422E+02                                 1.498850                            1.473823      -0.761092       2.544266                    0.999982       3.010462       8.017464       0.527108       1.255073      -0.716896       0.010112      -0.010225       0.007724       0.016324      -0.003705       0.003177      -0.002066      -0.004532       0.007870      -0.006071      -0.000243       0.006313              1.498597       1.503499      -0.172845       0.237708       1.371691      -0.234558       1.620602           0.000281
           27              H       4.040946       5.707579       8.188515       0.174246       0.899035 0.66704415E+01  0.62913718E+02                                 1.582591                            1.543460      -0.897706       2.476910                    0.999188       3.250125       9.076448       0.484895       1.339268      -0.697155      -0.002364       0.016212       0.000556       0.016393       0.002000      -0.002997      -0.002028      -0.006900      -0.011798      -0.005978      -0.000726       0.006704              1.590544       1.369126       0.052379       0.028185       2.044205      -0.047732       1.358300           0.000256
           28              H       4.068331       4.405352       7.315982       0.161826       1.003108 0.73959742E+01  0.71303277E+02                                 1.675165                            1.603448      -1.010632       2.411439                    0.999084       3.330419       9.284666       0.487356       1.303605      -0.704606      -0.001616      -0.004471      -0.012449       0.013326       0.002167      -0.004240       0.000818       0.001102      -0.001838      -0.005055       0.000345       0.004710              1.700612       1.461296       0.027112       0.023789       1.467093       0.254027       2.173447           0.000159
           29              H       4.748668       4.416068       8.728504       0.174737       0.875176 0.61828742E+01  0.57591826E+02                                 1.591743                            1.512394      -0.990214       2.435966                    0.998357       3.321436       9.415543       0.473985       1.387302      -0.686567       0.010457      -0.006072       0.011211       0.016489      -0.001404      -0.000084      -0.002497       0.002994       0.009302      -0.004360       0.000333       0.004027              1.639154       1.973754      -0.221710       0.409437       1.409005      -0.156430       1.534703           0.000169
           30              H       8.150353       2.459151       7.057864       0.173342       0.904601 0.65526480E+01  0.60511418E+02                                 1.495680                            1.457327      -0.773522       2.537867                    0.999909       2.970266       7.773031       0.545704       1.215426      -0.726273       0.000583       0.010222      -0.014878       0.018061       0.001902       0.000895      -0.003823      -0.004553       0.008784      -0.005144      -0.000714       0.005859              1.494725       1.299199      -0.003726       0.068748       1.318287      -0.242985       1.866691           0.000062
           31              H       7.437497       2.080742       8.402294       0.160395       0.931037 0.66205009E+01  0.62151629E+02                                 1.594269                            1.516024      -0.973190       2.431764                    0.998826       3.302282       9.117015       0.501178       1.301824      -0.704079      -0.012149       0.002799       0.009284       0.015544       0.001618      -0.001767       0.000507       0.005470      -0.001223      -0.003331      -0.000632       0.003963              1.619008       2.032244       0.106611      -0.382213       1.308356       0.006915       1.516424          -0.000070
           32              H       0.089000       1.224598       7.887642       0.169723       0.958201 0.70692417E+01  0.66511641E+02                                 1.551307                            1.510624      -0.821427       2.506662                    0.999848       3.052086       8.053861       0.537787       1.210517      -0.727234       0.009741      -0.011177       0.001432       0.014895      -0.004603       0.004123       0.000613      -0.003593      -0.007622      -0.007007       0.000371       0.006635              1.556096       1.426429      -0.236467      -0.055723       1.994476       0.084855       1.247383           0.000234
           33              H       6.796525       5.797368      10.490991       0.096292       0.986699 0.69333650E+01  0.66794110E+02                                 1.730776                            1.607458      -1.224025       2.289355                    0.994629       3.853433      11.293204       0.454931       1.397548      -0.681865      -0.005499      -0.038874       0.018203       0.043276      -0.002957      -0.005686      -0.009495      -0.001335      -0.004438      -0.012709       0.002866       0.009843              1.783093       1.471118       0.061932      -0.077899       2.280008      -0.410341       1.598154           0.000702
           34              H       5.753342       9.466450      10.114107       0.102157       1.057418 0.75343677E+01  0.73911882E+02                                 1.798402                            1.665809      -1.274135       2.274082                    0.994452       3.812767      11.178466       0.452068       1.381131      -0.685699      -0.027253       0.038654       0.011308       0.048628      -0.009670      -0.003281       0.001010      -0.008549      -0.021424      -0.009428      -0.005041       0.014469              1.861989       1.879561      -0.456510      -0.279151       2.050543       0.163318       1.655862           0.000698
           35              H       8.407940       6.078372       8.896360       0.115027       1.007338 0.73253354E+01  0.70994170E+02                                 1.701239                            1.612809      -1.308180       2.256587                    0.993697       3.716522      10.651218       0.474615       1.331587      -0.695533       0.020453      -0.024993      -0.009499       0.033663      -0.002960      -0.008562       0.001434      -0.003813      -0.005944      -0.010105       0.001294       0.008811              1.731559       1.776572      -0.421983      -0.227005       1.908484       0.054214       1.509622           0.000346
           36              H       7.327959       9.827448       8.502057       0.121902       0.972523 0.69691403E+01  0.67087376E+02                                 1.701668                            1.603975      -1.286240       2.272976                    0.994274       3.733711      10.865067       0.459618       1.384355      -0.684888       0.004851       0.028966      -0.012907       0.032081       0.001000      -0.006723      -0.003712      -0.002766      -0.014793      -0.009793       0.002035       0.007759              1.739476       1.455615      -0.024658      -0.116127       2.105798      -0.374835       1.657016           0.000465
           37              H       4.082879       1.986230       9.836987       0.091164       1.107007 0.78002805E+01  0.77031243E+02                                 1.842317                            1.685193      -1.227572       2.291450                    0.994498       3.822564      11.170636       0.454286       1.365275      -0.689071      -0.015793       0.043615       0.001122       0.046399      -0.005192       0.002575       0.001644      -0.014359      -0.001800      -0.009542       0.000317       0.009224              1.935373       1.667144      -0.455763       0.055016       2.663230       0.120239       1.475746           0.000504
           38              H       6.337833      -0.847054      11.132327       0.098986       1.206409 0.87046844E+01  0.86341493E+02                                 1.809568                            1.678743      -0.804351       2.498010                    0.999288       3.364480       9.139627       0.508619       1.214079      -0.726120       0.034962      -0.017632       0.030091       0.049383      -0.014579       0.014226       0.000296      -0.002293       0.000227      -0.020827       0.000874       0.019953              1.844172       1.736197      -0.170987       0.478445       1.728928      -0.244007       2.067391           0.000216
           39              H       3.401686       0.741764       8.020659       0.134742       0.954063 0.66292277E+01  0.62665634E+02                                 1.641047                            1.533531      -1.285631       2.274264                    0.995395       3.585253      10.148662       0.487064       1.330311      -0.695679      -0.020120       0.012194      -0.023471       0.033233      -0.000258       0.003391       0.005672      -0.004677      -0.002414      -0.006780      -0.000510       0.007290              1.681230       1.639530      -0.293574       0.424754       1.686782      -0.158917       1.717377           0.000298
           40              H       5.823515      16.632260       9.390427       0.140366       0.987453 0.66641946E+01  0.62641263E+02                                 1.645500                            1.512407      -1.115456       2.366311                    0.997139       3.374470       9.310803       0.506259       1.287126      -0.706345       0.017212      -0.033149      -0.002083       0.037410      -0.006219       0.009130       0.002579       0.001126       0.001674      -0.012222       0.001964       0.010258              1.724445       1.398630      -0.332579       0.038266       2.345525       0.195723       1.429180           0.000202
           41              H       0.016260       5.769174       4.426011       0.159431       0.893043 0.65019521E+01  0.61759932E+02                                 1.642802                            1.574530      -1.302408       2.277912                    0.994782       3.629255      10.628654       0.450976       1.429847      -0.676665       0.015561      -0.006898       0.000565       0.017031      -0.002286      -0.000514      -0.000286       0.010357      -0.005133      -0.004853      -0.001687       0.006540              1.677165       2.167857      -0.175156       0.210943       1.374813       0.006208       1.488826          -0.000060
           42              H       7.465737       6.877479       4.353167       0.167702       0.874158 0.65641019E+01  0.61855492E+02                                 1.567561                            1.543403      -0.888820       2.478940                    0.999117       3.319885       9.362193       0.477626       1.360865      -0.692206      -0.005698       0.015980      -0.000538       0.016974      -0.002241       0.000435      -0.000381      -0.010171      -0.004249      -0.004884      -0.001409       0.006293              1.561217       1.396538      -0.152706       0.029104       1.925609       0.122654       1.361503           0.000061
           43              H       7.107170       5.440866       4.872570       0.178459       0.881808 0.64901578E+01  0.60088853E+02                                 1.498857                            1.473829      -0.761091       2.544266                    0.999982       3.010471       8.017509       0.527105       1.255077      -0.716895      -0.010111      -0.010225       0.007724       0.016324       0.003705      -0.003177      -0.002066      -0.004532       0.007871      -0.006070      -0.000243       0.006313              1.498604       1.503506       0.172846      -0.237710       1.371697      -0.234559       1.620610           0.000270
           44              H       4.516754       7.028149       0.270786       0.174247       0.899030 0.66703895E+01  0.62913089E+02                                 1.582584                            1.543453      -0.897694       2.476916                    0.999188       3.250109       9.076386       0.484897       1.339266      -0.697155       0.002364       0.016212       0.000556       0.016393      -0.002000       0.002997      -0.002028      -0.006901      -0.011798      -0.005978      -0.000726       0.006704              1.590536       1.369120      -0.052378      -0.028184       2.044194      -0.047733       1.358294           0.000257
           45              H       4.489369       3.084782      15.233711       0.161828       1.003087 0.73957658E+01  0.71300689E+02                                 1.675135                            1.603421      -1.010611       2.411451                    0.999084       3.330367       9.284451       0.487363       1.303597      -0.704608       0.001616      -0.004471      -0.012450       0.013326      -0.002167       0.004240       0.000819       0.001102      -0.001835      -0.005055       0.000345       0.004710              1.700581       1.461271      -0.027111      -0.023788       1.467068       0.254020       2.173403           0.000164
           46              H       3.809032       5.736638       0.810775       0.174739       0.875176 0.61828729E+01  0.57591783E+02                                 1.591739                            1.512391      -0.990210       2.435968                    0.998357       3.321430       9.415508       0.473987       1.387296      -0.686568      -0.010457      -0.006072       0.011210       0.016489       0.001404       0.000084      -0.002497       0.002994       0.009302      -0.004360       0.000333       0.004027              1.639150       1.973749       0.221709      -0.409434       1.409002      -0.156429       1.534698           0.000165
           47              H       0.407347       1.138581      14.975593       0.173342       0.904603 0.65526747E+01  0.60511736E+02                                 1.495684                            1.457331      -0.773527       2.537865                    0.999909       2.970271       7.773053       0.545703       1.215427      -0.726273      -0.000582       0.010222      -0.014878       0.018061      -0.001902      -0.000895      -0.003823      -0.004553       0.008784      -0.005144      -0.000714       0.005859              1.494730       1.299202       0.003726      -0.068749       1.318290      -0.242986       1.866697           0.000068
           48              H       1.120203       3.401312       0.484565       0.160396       0.931031 0.66204461E+01  0.62150993E+02                                 1.594264                            1.516018      -0.973183       2.431769                    0.998826       3.302269       9.116974       0.501178       1.301826      -0.704078       0.012149       0.002799       0.009284       0.015544      -0.001618       0.001767       0.000507       0.005470      -0.001224      -0.003331      -0.000632       0.003963              1.619002       2.032235      -0.106610       0.382211       1.308351       0.006915       1.516419          -0.000069
           49              H       8.468700       2.545168      -0.030087       0.169724       0.958201 0.70692455E+01  0.66511699E+02                                 1.551309                            1.510625      -0.821424       2.506664                    0.999848       3.052086       8.053868       0.537786       1.210519      -0.727233      -0.009741      -0.011177       0.001432       0.014895       0.004603      -0.004123       0.000613      -0.003594      -0.007622      -0.007007       0.000371       0.006635              1.556097       1.426430       0.236468       0.055723       1.994478       0.084855       1.247384           0.000233
           50              H       1.761175       7.117938       2.573262       0.096291       0.986700 0.69333715E+01  0.66794196E+02                                 1.730778                            1.607460      -1.224030       2.289353                    0.994629       3.853436      11.293219       0.454930       1.397549      -0.681865       0.005499      -0.038874       0.018202       0.043276       0.002957       0.005686      -0.009494      -0.001335      -0.004437      -0.012709       0.002866       0.009843              1.783095       1.471119      -0.061933       0.077899       2.280011      -0.410342       1.598156           0.000692
           51              H       2.804358      10.787020       2.196378       0.102156       1.057418 0.75343680E+01  0.73911883E+02                                 1.798403                            1.665809      -1.274143       2.274079                    0.994452       3.812766      11.178462       0.452068       1.381131      -0.685699       0.027253       0.038654       0.011307       0.048628       0.009671       0.003281       0.001010      -0.008549      -0.021424      -0.009428      -0.005041       0.014469              1.861989       1.879561       0.456510       0.279152       2.050544       0.163318       1.655862           0.000688
           52              H       0.149760       7.398942       0.978631       0.115026       1.007334 0.73252958E+01  0.70993684E+02                                 1.701235                            1.612804      -1.308181       2.256587                    0.993698       3.716510      10.651173       0.474616       1.331587      -0.695533      -0.020453      -0.024993      -0.009499       0.033663       0.002960       0.008562       0.001434      -0.003813      -0.005944      -0.010105       0.001294       0.008811              1.731555       1.776567       0.421981       0.227004       1.908479       0.054214       1.509618           0.000344
           53              H       1.229741      11.148018       0.584328       0.121900       0.972518 0.69690946E+01  0.67086854E+02                                 1.701666                            1.603974      -1.286243       2.272976                    0.994274       3.733702      10.865049       0.459617       1.384361      -0.684887      -0.004851       0.028966      -0.012907       0.032081      -0.001000       0.006723      -0.003712      -0.002766      -0.014793      -0.009793       0.002034       0.007759              1.739474       1.455613       0.024658       0.116127       2.105795      -0.374835       1.657014           0.000467
           54              H       4.474821       3.306800       1.919258       0.091163       1.107009 0.78003018E+01  0.77031522E+02                                 1.842320                            1.685196      -1.227572       2.291450                    0.994498       3.822574      11.170677       0.454285       1.365277      -0.689071       0.015793       0.043615       0.001121       0.046399       0.005192      -0.002576       0.001644      -0.014359      -0.001802      -0.009541       0.000317       0.009224              1.935377       1.667147       0.455764      -0.055017       2.663234       0.120240       1.475749           0.000498
           55              H       2.219867       0.473516       3.214598       0.098987       1.206398 0.87045784E+01  0.86340116E+02                                 1.809551                            1.678728      -0.804342       2.498015                    0.999288       3.364462       9.139539       0.508624       1.214072      -0.726121      -0.034962      -0.017631       0.030090       0.049383       0.014579      -0.014226       0.000296      -0.002292       0.000227      -0.020827       0.000874       0.019953              1.844154       1.736181       0.170985      -0.478438       1.728911      -0.244004       2.067369           0.000210
           56              H       5.156014       2.062334       0.102930       0.134740       0.954064 0.66292320E+01  0.62665651E+02                                 1.641045                            1.533529      -1.285631       2.274264                    0.995395       3.585248      10.148628       0.487066       1.330307      -0.695680       0.020120       0.012193      -0.023471       0.033232       0.000258      -0.003391       0.005672      -0.004677      -0.002414      -0.006780      -0.000510       0.007290              1.681228       1.639528       0.293573      -0.424754       1.686779      -0.158916       1.717375           0.000297
           57              H       2.734185      17.952830       1.472698       0.140364       0.987456 0.66642198E+01  0.62641539E+02                                 1.645502                            1.512408      -1.115464       2.366307                    0.997139       3.374473       9.310804       0.506259       1.287123      -0.706346      -0.017212      -0.033149      -0.002083       0.037410       0.006219      -0.009130       0.002579       0.001126       0.001674      -0.012222       0.001964       0.010258              1.724447       1.398631       0.332580      -0.038266       2.345530       0.195723       1.429181           0.000199
           58              H       0.016260      11.712256       3.491718       0.159432       0.893045 0.65019688E+01  0.61760129E+02                                 1.642803                            1.574532      -1.302410       2.277911                    0.994782       3.629259      10.628668       0.450976       1.429846      -0.676665       0.015561       0.006898      -0.000565       0.017031       0.002286       0.000514      -0.000286       0.010357      -0.005133      -0.004853      -0.001687       0.006540              1.677167       2.167859       0.175156      -0.210943       1.374814       0.006208       1.488828          -0.000059
           59              H       7.465737      10.603951       3.564562       0.167704       0.874154 0.65640682E+01  0.61855094E+02                                 1.567556                            1.543399      -0.888816       2.478943                    0.999117       3.319876       9.362161       0.477627       1.360864      -0.692206      -0.005698      -0.015980       0.000538       0.016974       0.002241      -0.000435      -0.000381      -0.010171      -0.004249      -0.004884      -0.001409       0.006293              1.561212       1.396535       0.152705      -0.029104       1.925603       0.122653       1.361500           0.000062
           60              H       7.107170      12.040564       3.045159       0.178458       0.881807 0.64901451E+01  0.60088693E+02                                 1.498854                            1.473827      -0.761091       2.544266                    0.999982       3.010467       8.017490       0.527106       1.255076      -0.716896      -0.010112       0.010225      -0.007724       0.016324      -0.003705       0.003177      -0.002066      -0.004532       0.007871      -0.006071      -0.000243       0.006313              1.498602       1.503503      -0.172846       0.237709       1.371695      -0.234559       1.620607           0.000272
           61              H       4.516754      10.453281       7.646943       0.174248       0.899029 0.66703814E+01  0.62913005E+02                                 1.582584                            1.543453      -0.897696       2.476916                    0.999188       3.250110       9.076394       0.484896       1.339268      -0.697155       0.002364      -0.016212      -0.000556       0.016393       0.002000      -0.002997      -0.002028      -0.006901      -0.011798      -0.005978      -0.000726       0.006704              1.590536       1.369120       0.052378       0.028184       2.044194      -0.047732       1.358294           0.000253
           62              H       4.489369      11.755508       8.519476       0.161827       1.003106 0.73959543E+01  0.71303055E+02                                 1.675165                            1.603448      -1.010630       2.411441                    0.999084       3.330415       9.284661       0.487355       1.303607      -0.704606       0.001616       0.004471       0.012449       0.013326       0.002167      -0.004240       0.000818       0.001102      -0.001838      -0.005055       0.000345       0.004710              1.700611       1.461295       0.027112       0.023789       1.467092       0.254026       2.173447           0.000161
           63              H       3.809032      11.744792       7.106954       0.174739       0.875180 0.61829139E+01  0.57592276E+02                                 1.591746                            1.512397      -0.990217       2.435964                    0.998357       3.321445       9.415568       0.473986       1.387298      -0.686567      -0.010456       0.006072      -0.011211       0.016489      -0.001404      -0.000084      -0.002497       0.002994       0.009302      -0.004360       0.000333       0.004027              1.639157       1.973758      -0.221710       0.409438       1.409007      -0.156430       1.534706           0.000162
           64              H       0.407347      13.701709       8.777594       0.173348       0.904595 0.65525918E+01  0.60510730E+02                                 1.495668                            1.457316      -0.773516       2.537870                    0.999909       2.970255       7.772975       0.545709       1.215418      -0.726275      -0.000582      -0.010222       0.014878       0.018061       0.001902       0.000895      -0.003823      -0.004553       0.008784      -0.005144      -0.000714       0.005858              1.494713       1.299190      -0.003726       0.068747       1.318277      -0.242982       1.866673           0.000062
           65              H       1.120203      14.080118       7.433164       0.160398       0.931034 0.66204759E+01  0.62151335E+02                                 1.594265                            1.516020      -0.973191       2.431764                    0.998826       3.302276       9.116994       0.501179       1.301823      -0.704079       0.012149      -0.002799      -0.009284       0.015544       0.001618      -0.001767       0.000507       0.005470      -0.001223      -0.003331      -0.000632       0.003963              1.619004       2.032238       0.106611      -0.382211       1.308353       0.006915       1.516420          -0.000072
           66              H       8.468700      14.936262       7.947816       0.169727       0.958195 0.70691917E+01  0.66511063E+02                                 1.551302                            1.510619      -0.821420       2.506667                    0.999848       3.052076       8.053832       0.537787       1.210518      -0.727233      -0.009741       0.011177      -0.001432       0.014895      -0.004603       0.004123       0.000613      -0.003594      -0.007622      -0.007007       0.000371       0.006635              1.556090       1.426424      -0.236466      -0.055723       1.994467       0.084855       1.247379           0.000232
           67              H       1.761175      10.363492       5.344467       0.096291       0.986703 0.69333988E+01  0.66794525E+02                                 1.730781                            1.607463      -1.224032       2.289351                    0.994629       3.853445      11.293251       0.454930       1.397548      -0.681865       0.005499       0.038874      -0.018203       0.043276      -0.002957      -0.005686      -0.009495      -0.001335      -0.004438      -0.012709       0.002866       0.009843              1.783099       1.471122       0.061933      -0.077899       2.280016      -0.410343       1.598159           0.000692
           68              H       2.804358       6.694410       5.721351       0.102158       1.057415 0.75343450E+01  0.73911613E+02                                 1.798401                            1.665807      -1.274141       2.274080                    0.994452       3.812761      11.178449       0.452068       1.381132      -0.685699       0.027253      -0.038654      -0.011308       0.048628      -0.009671      -0.003281       0.001010      -0.008549      -0.021424      -0.009428      -0.005041       0.014469              1.861987       1.879559      -0.456510      -0.279151       2.050542       0.163318       1.655860           0.000687
           69              H       0.149760      10.082488       6.939098       0.115027       1.007338 0.73253373E+01  0.70994186E+02                                 1.701239                            1.612808      -1.308181       2.256587                    0.993697       3.716522      10.651214       0.474616       1.331585      -0.695533      -0.020453       0.024992       0.009499       0.033663      -0.002961      -0.008562       0.001434      -0.003813      -0.005944      -0.010105       0.001294       0.008811              1.731559       1.776571      -0.421983      -0.227005       1.908483       0.054214       1.509621           0.000342
           70              H       1.229741       6.333412       7.333401       0.121902       0.972519 0.69691075E+01  0.67087002E+02                                 1.701666                            1.603974      -1.286245       2.272975                    0.994274       3.733704      10.865053       0.459617       1.384359      -0.684887      -0.004851      -0.028966       0.012907       0.032081       0.001000      -0.006723      -0.003711      -0.002766      -0.014793      -0.009793       0.002034       0.007759              1.739474       1.455613      -0.024658      -0.116127       2.105796      -0.374835       1.657014           0.000467
           71              H       4.474821      14.174630       5.998471       0.091164       1.107013 0.78003367E+01  0.77031944E+02                                 1.842323                            1.685198      -1.227577       2.291447                    0.994498       3.822582      11.170702       0.454285       1.365275      -0.689071       0.015793      -0.043614      -0.001121       0.046399      -0.005192       0.002576       0.001644      -0.014359      -0.001802      -0.009542       0.000317       0.009224              1.935380       1.667150      -0.455765       0.055017       2.663239       0.120240       1.475751           0.000497
           72              H       2.219867      17.007914       4.703131       0.098987       1.206402 0.87046185E+01  0.86340602E+02                                 1.809554                            1.678731      -0.804347       2.498012                    0.999288       3.364469       9.139559       0.508624       1.214070      -0.726122      -0.034962       0.017632      -0.030090       0.049383      -0.014579       0.014226       0.000296      -0.002292       0.000226      -0.020827       0.000874       0.019953              1.844157       1.736184      -0.170985       0.478439       1.728914      -0.244004       2.067373           0.000209
           73              H       5.156014      15.419096       7.814799       0.134741       0.954067 0.66292531E+01  0.62665915E+02                                 1.641048                            1.533532      -1.285632       2.274262                    0.995395       3.585258      10.148669       0.487065       1.330308      -0.695680       0.020120      -0.012193       0.023471       0.033232      -0.000258       0.003391       0.005672      -0.004678      -0.002414      -0.006780      -0.000510       0.007290              1.681231       1.639532      -0.293574       0.424755       1.686783      -0.158917       1.717379           0.000296
           74              H       2.734185      -0.471400       6.445031       0.140365       0.987451 0.66641808E+01  0.62641108E+02                                 1.645499                            1.512406      -1.115457       2.366311                    0.997139       3.374467       9.310796       0.506258       1.287127      -0.706345      -0.017213       0.033149       0.002083       0.037410      -0.006219       0.009130       0.002579       0.001127       0.001674      -0.012222       0.001964       0.010258              1.724445       1.398630      -0.332579       0.038266       2.345525       0.195723       1.429179           0.000200
           75              C       7.633468      11.942481      13.080088       0.582424      22.873103 0.27007948E+03  0.57135839E+04                                 7.534957                            5.900932      -0.200598       1.986759                    0.998980      22.945389      65.389549       0.598836       0.483483      -1.011484      -0.021102       0.015738      -0.024727       0.036116      -0.018626      -0.026232       0.069010      -0.051316       0.175458      -0.061331      -0.048075       0.109406              8.673760      11.458020      -1.348484       2.516259       7.743978      -2.452926       6.819283          -0.003734
           76              C       0.913107      10.221619      11.583638      -0.522276      28.715447 0.49272416E+03  0.11967309E+05                                 8.006819                            7.233553       0.072736       1.978237                    0.997319      33.009169      96.853450       0.633261       0.398227      -1.074791       0.020894       0.024078       0.062050       0.069760      -0.008957       0.011621       0.018369      -0.011269       0.097049      -0.032707      -0.007459       0.040166              8.406408       8.207390      -0.287962       1.319065       6.683499       0.971548      10.328336           0.000505
           77              C       3.322099       9.294500      12.847307       0.597092      22.983352 0.26686700E+03  0.56457199E+04                                 7.658426                            5.923241      -0.372365       1.938727                    0.998111      22.907530      65.926935       0.587255       0.493009      -1.003538       0.015742      -0.027335      -0.014224       0.034602       0.016317       0.086935       0.021081       0.078527       0.067463      -0.063344      -0.053063       0.116407              8.924176       9.408387      -2.964917      -3.850502       9.340764       1.494592       8.023377          -0.001730
           78              C       4.010994      10.093430      15.542502      -0.526077      27.903889 0.45667186E+03  0.10890497E+05                                 7.805155                            6.908762       0.140854       2.004567                    0.997832      32.501504      94.709062       0.655292       0.391947      -1.078323      -0.055884       0.014527      -0.026037       0.063340      -0.016226       0.027080      -0.008127       0.040778      -0.002231      -0.025847      -0.018346       0.044193              8.275791       9.794417      -0.894227       0.347967       7.087936      -0.306911       7.945018           0.000273
           79              C       2.117175      14.369566       1.233582       0.600413      24.333316 0.25992959E+03  0.54505178E+04                                 7.833166                            5.775873      -0.257337       1.968999                    0.999269      22.747838      64.698433       0.606895       0.481294      -1.011876      -0.010800       0.003948       0.036819       0.038572      -0.039313      -0.035206      -0.003963       0.129358      -0.157341      -0.068227      -0.040425       0.108651              9.301212       4.864406       1.203937       1.296138       9.455686       0.348141      13.583543           0.000046
           80              C       8.280431      15.371100      -0.025337      -0.515503      26.935878 0.44223085E+03  0.10441081E+05                                 7.608406                            6.812601       0.212997       2.022356                    0.999040      32.229247      92.845617       0.659176       0.393557      -1.079349       0.042459      -0.044600      -0.034671       0.070668      -0.013677      -0.020125       0.011800       0.008237      -0.000111      -0.018209      -0.013248       0.031457              7.858041       8.556961      -1.640774      -0.178884       7.685304       0.904872       7.331858           0.000346
           81              C       0.415904      11.481804      13.734093      -0.153071      41.647748 0.50440219E+03  0.12247067E+05                                10.381897                            7.485322       0.004664       1.992834                    0.998621      29.192705      83.932329       0.605586       0.416558      -1.069347      -0.007012       0.017872      -0.010189       0.021735       0.019303      -0.005957      -0.021108      -0.030604      -0.020530      -0.023218      -0.015198       0.038416             12.506407      15.420571      -4.574395       3.184663       8.774939       1.714168      13.323710           0.015587
           82              C       1.260549      10.666290      13.054752       0.138859      33.240174 0.41100082E+03  0.95422241E+04                                 9.220687                            6.947349      -0.059561       1.992293                    0.999630      26.624695      76.438785       0.599063       0.440379      -1.047841      -0.006875      -0.014027      -0.063166       0.065068       0.012283       0.013624       0.010899      -0.005859       0.119410      -0.032782      -0.012696       0.045479             10.798147      12.936568      -3.642265       1.673726       7.626155       2.178869      11.831719           0.009434
           83              C       2.409848      10.203809      13.640664      -0.156206      42.283665 0.49427715E+03  0.11983502E+05                                10.564568                            7.453447      -0.126486       1.953797                    0.998207      29.306859      85.191822       0.599402       0.421478      -1.062390       0.009485      -0.003619      -0.012471       0.016081       0.013328      -0.004937      -0.020863      -0.016866      -0.040819      -0.024720      -0.007362       0.032082             12.983470      15.191880      -4.937287      -0.063087       9.458829       3.626695      14.299700           0.003809
           84              C       2.709368      10.542624      14.912251       0.145215      32.739093 0.41606932E+03  0.96941540E+04                                 9.141805                            6.997439      -0.009021       2.008748                    0.999697      26.623490      76.689773       0.595687       0.441310      -1.046790       0.056862      -0.015587       0.032381       0.067266      -0.021751       0.021123      -0.013519       0.030618      -0.039603      -0.024962      -0.019138       0.044100             10.584322      11.617528      -2.917076       0.959153       7.568890       2.438012      12.566547           0.008635
           85              C       1.822790      11.370073      15.632764      -0.178149      43.237987 0.52194879E+03  0.12779243E+05                                10.619699                            7.594130       0.058081       2.007340                    0.998706      29.468623      85.021693       0.603767       0.414342      -1.070997       0.007305       0.000321       0.005817       0.009343       0.012382      -0.007986      -0.010256      -0.030117      -0.027636      -0.018047      -0.010171       0.028217             12.840579      12.425592      -3.052669       2.268887       8.702512       2.874953      17.393632           0.003154
           86              C       0.684616      11.828794      15.046852       0.146793      31.972865 0.39753526E+03  0.91293392E+04                                 8.889995                            6.765305       0.084012       2.037730                    0.999218      26.181808      74.127191       0.617749       0.431748      -1.055774      -0.044718       0.042966       0.031057       0.069357      -0.017156      -0.028120       0.017076       0.001187      -0.021142      -0.030364      -0.011702       0.042066             10.166544      11.292351      -3.216523       2.015504       7.480080       2.043162      11.727202           0.008105
           87              C       6.890660       8.210332      13.666000       0.101065      25.470321 0.32327428E+03  0.71068348E+04                                 7.729411                            6.150263       0.092538       2.061878                    0.999006      25.698785      73.083503       0.634970       0.438781      -1.043096      -0.018267      -0.041055       0.013161       0.046823      -0.012992      -0.046693       0.003949       0.004895      -0.002957      -0.046632      -0.003896       0.050528              8.640464       8.732011       0.888364       3.709463       9.052182      -1.072179       8.137200          -0.002051
           88              C       6.295044       6.085013      13.895614       0.097565      26.435063 0.33171171E+03  0.73334304E+04                                 7.905709                            6.212094       0.150989       2.077117                    0.999330      25.859190      73.549399       0.635058       0.436261      -1.045455       0.010723       0.052457      -0.000505       0.053544      -0.000366      -0.042281       0.021514       0.002308      -0.020072      -0.048948       0.002368       0.046580              8.931705       8.357917       0.298988       3.878251       9.371774      -1.751162       9.065423           0.000690
           89              C       7.861959       8.040117      14.641464      -0.163983      32.412948 0.43506220E+03  0.10237273E+05                                 8.868241                            6.992887       0.185985       2.043894                    0.999446      29.068540      83.795056       0.617561       0.421496      -1.060242      -0.011638      -0.008633      -0.007396       0.016269       0.008693      -0.013073       0.025078       0.019577      -0.003032      -0.035565       0.012949       0.022616             10.069001       9.888859       0.123409       4.805136       9.890645      -2.585121      10.427497           0.003047
           90              C       7.246660       5.862712      14.878996      -0.154298      32.345490 0.43086721E+03  0.10138689E+05                                 8.935469                            7.018652       0.052220       2.009516                    0.998408      28.987847      84.230194       0.607117       0.428741      -1.053166      -0.006401       0.004037      -0.008442       0.011337      -0.022491      -0.023943      -0.004703       0.007371       0.014373      -0.035317       0.003636       0.031680             10.151776      10.170110       1.354834       4.957462       9.682689      -0.979228      10.602529           0.003914
           91              C       8.055363       6.852099      15.304970       0.119791      31.933374 0.36181739E+03  0.80801115E+04                                 8.791769                            6.370803       0.129147       2.072434                    0.999187      24.989798      68.773330       0.652001       0.420659      -1.067358       0.006129       0.000991       0.005773       0.008478      -0.003903      -0.009869       0.003335       0.004947      -0.003433      -0.009141      -0.003687       0.012828             10.783027      11.029569       0.312943       6.709428       8.833435      -1.748415      12.486077          -0.002368
           92              C       4.407215      13.719732      14.001712       0.101187      27.247439 0.33635373E+03  0.74664964E+04                                 8.098377                            6.262717       0.127425       2.063046                    0.999372      26.171413      74.738662       0.630993       0.437281      -1.044207       0.028812       0.035726      -0.008137       0.046613       0.000681       0.036082      -0.030449       0.018975      -0.079101      -0.057887       0.010841       0.047046              9.167411       7.347102       1.098280      -3.301284      10.826433       2.063476       9.328697           0.001797
           93              C       5.731947      15.367884      13.251111       0.091835      26.667451 0.31690037E+03  0.69138775E+04                                 7.857497                            6.007419       0.173672       2.073058                    0.999755      25.861849      72.640078       0.657389       0.427056      -1.052953      -0.020496      -0.048197       0.014478       0.054339       0.006301       0.007614      -0.032656       0.046068      -0.052332      -0.049764       0.016786       0.032978              8.921281       5.825236       0.497920      -2.385191      11.830098       2.650976       9.108509           0.000771
           94              C       3.987032      14.465551      15.110194      -0.161433      34.710223 0.44234040E+03  0.10449447E+05                                 9.345733                            7.086194       0.073515       2.009557                    0.999088      29.138973      84.101287       0.609072       0.425697      -1.057854       0.004232      -0.009079      -0.002891       0.010426      -0.014452       0.008108      -0.011917       0.028865       0.020591      -0.025976       0.000572       0.025404             10.954024       7.339152       1.151579      -2.977181      14.869473       3.956104      10.653447           0.002210
           95              C       5.415313      16.178498      14.286750      -0.165542      34.218742 0.43011370E+03  0.10075451E+05                                 9.188558                            6.952582       0.168370       2.040138                    0.999388      28.898630      82.675781       0.620418       0.421444      -1.062008      -0.006168      -0.006807       0.005644       0.010781       0.002857       0.009048      -0.005785      -0.006580      -0.054227      -0.022304       0.008648       0.013656             10.519713       7.218753       0.463512      -3.490386      12.807091       3.722284      11.533293           0.001747
           96              C       4.461129      15.766001      15.260631       0.107050      35.306636 0.38456781E+03  0.86969153E+04                                 9.339021                            6.518678       0.056216       2.036504                    0.999193      25.531874      70.096217       0.653637       0.414360      -1.074249       0.002590       0.006566      -0.008854       0.011323       0.002771      -0.002809      -0.006206      -0.004767      -0.014744      -0.008165      -0.001198       0.009363             11.644135       7.236818      -0.268824      -3.834441      14.823317       5.898167      12.872271           0.000693
           97              C       7.633468       2.897809      10.673099       0.582417      22.873137 0.27008001E+03  0.57135983E+04                                 7.534966                            5.900939      -0.200601       1.986757                    0.998980      22.945409      65.389626       0.598836       0.483483      -1.011484      -0.021100      -0.015736       0.024726       0.036114       0.018625       0.026232       0.069009      -0.051317       0.175458      -0.061331      -0.048074       0.109405              8.673769      11.458028       1.348485      -2.516261       7.743989      -2.452929       6.819289          -0.003728
           98              C       0.913107       4.618671      12.169549      -0.522277      28.715418 0.49272350E+03  0.11967288E+05                                 8.006812                            7.233548       0.072738       1.978238                    0.997319      33.009125      96.853248       0.633261       0.398227      -1.074791       0.020894      -0.024078      -0.062049       0.069760       0.008957      -0.011622       0.018369      -0.011269       0.097052      -0.032707      -0.007460       0.040167              8.406400       8.207381       0.287964      -1.319067       6.683497       0.971551      10.328323           0.000516
           99              C       3.322099       5.545790      10.905880       0.597091      22.983366 0.26686721E+03  0.56457245E+04                                 7.658426                            5.923242      -0.372365       1.938727                    0.998111      22.907518      65.926864       0.587255       0.493009      -1.003538       0.015741       0.027334       0.014223       0.034602      -0.016317      -0.086936       0.021081       0.078526       0.067463      -0.063344      -0.053063       0.116407              8.924176       9.408384       2.964916       3.850501       9.340765       1.494593       8.023378          -0.001726
          100              C       4.010994       4.746860       8.210685      -0.526078      27.903912 0.45667237E+03  0.10890513E+05                                 7.805161                            6.908767       0.140851       2.004566                    0.997832      32.501527      94.709173       0.655292       0.391947      -1.078323      -0.055884      -0.014528       0.026037       0.063340       0.016226      -0.027080      -0.008127       0.040778      -0.002232      -0.025847      -0.018346       0.044193              8.275796       9.794423       0.894229      -0.347967       7.087945      -0.306908       7.945021           0.000274
          101              C       2.117175       3.111864       6.684147       0.600410      24.333271 0.25992903E+03  0.54505051E+04                                 7.833169                            5.775875      -0.257344       1.968997                    0.999269      22.747830      64.698483       0.606893       0.481296      -1.011875      -0.010801      -0.003948      -0.036818       0.038573       0.039313       0.035208      -0.003963       0.129360      -0.157343      -0.068228      -0.040425       0.108653              9.301213       4.864408      -1.203937      -1.296139       9.455693       0.348143      13.583539           0.000033
          102              C       8.280431       2.110330       7.943066      -0.515502      26.935804 0.44222910E+03  0.10441032E+05                                 7.608393                            6.812585       0.212992       2.022356                    0.999040      32.229206      92.845538       0.659177       0.393557      -1.079349       0.042459       0.044600       0.034670       0.070668       0.013677       0.020124       0.011801       0.008238      -0.000111      -0.018207      -0.013249       0.031456              7.858029       8.556944       1.640763       0.178877       7.685297       0.904865       7.331845           0.000352
          103              C       0.415904       3.358486      10.019094      -0.153067      41.647553 0.50439968E+03  0.12246988E+05                                10.381858                            7.485299       0.004679       1.992840                    0.998621      29.192622      83.931961       0.605587       0.416557      -1.069347      -0.007015      -0.017872       0.010190       0.021736      -0.019302       0.005957      -0.021108      -0.030602      -0.020530      -0.023218      -0.015197       0.038414             12.506355      15.420498       4.574373      -3.184644       8.774911       1.714167      13.323657           0.015600
          104              C       1.260549       4.174000      10.698435       0.138858      33.240146 0.41100054E+03  0.95422132E+04                                 9.220673                            6.947341      -0.059557       1.992294                    0.999630      26.624677      76.438646       0.599064       0.440378      -1.047842      -0.006874       0.014027       0.063166       0.065069      -0.012283      -0.013624       0.010898      -0.005858       0.119409      -0.032782      -0.012695       0.045478             10.798128      12.936543       3.642258      -1.673724       7.626147       2.178867      11.831694           0.009438
          105              C       2.409848       4.636481      10.112523      -0.156205      42.283614 0.49427663E+03  0.11983484E+05                                10.564554                            7.453440      -0.126484       1.953798                    0.998207      29.306838      85.191698       0.599402       0.421478      -1.062390       0.009486       0.003619       0.012472       0.016082      -0.013329       0.004937      -0.020864      -0.016866      -0.040819      -0.024720      -0.007362       0.032082             12.983449      15.191849       4.937277       0.063082       9.458822       3.626692      14.299676           0.003816
          106              C       2.709368       4.297666       8.840936       0.145216      32.739133 0.41606995E+03  0.96941707E+04                                 9.141803                            6.997438      -0.009018       2.008749                    0.999697      26.623507      76.689784       0.595688       0.441309      -1.046791       0.056863       0.015587      -0.032381       0.067267       0.021751      -0.021123      -0.013517       0.030619      -0.039601      -0.024961      -0.019139       0.044100             10.584319      11.617525       2.917078      -0.959152       7.568894       2.438015      12.566538           0.008643
          107              C       1.822790       3.470217       8.120423      -0.178150      43.238010 0.52194916E+03  0.12779255E+05                                10.619706                            7.594136       0.058078       2.007338                    0.998706      29.468638      85.021777       0.603766       0.414343      -1.070996       0.007305      -0.000322      -0.005818       0.009344      -0.012382       0.007987      -0.010255      -0.030115      -0.027638      -0.018047      -0.010170       0.028217             12.840586      12.425602       3.052675      -2.268885       8.702526       2.874961      17.393630           0.003155
          108              C       0.684616       3.011496       8.706335       0.146792      31.972871 0.39753544E+03  0.91293429E+04                                 8.889992                            6.765303       0.084015       2.037731                    0.999218      26.181809      74.127156       0.617750       0.431748      -1.055774      -0.044719      -0.042966      -0.031057       0.069357       0.017155       0.028120       0.017075       0.001188      -0.021139      -0.030363      -0.011702       0.042065             10.166539      11.292347       3.216525      -2.015500       7.480082       2.043164      11.727190           0.008111
          109              C       6.890660       6.629958      10.087187       0.101064      25.470335 0.32327452E+03  0.71068421E+04                                 7.729417                            6.150269       0.092534       2.061877                    0.999006      25.698794      73.083562       0.634970       0.438781      -1.043095      -0.018267       0.041055      -0.013161       0.046823       0.012992       0.046693       0.003949       0.004895      -0.002957      -0.046632      -0.003896       0.050528              8.640472       8.732020      -0.888366      -3.709467       9.052190      -1.072177       8.137206          -0.002053
          110              C       6.295044       8.755277       9.857573       0.097564      26.435099 0.33171225E+03  0.73334459E+04                                 7.905717                            6.212101       0.150989       2.077117                    0.999330      25.859212      73.549498       0.635057       0.436261      -1.045455       0.010723      -0.052457       0.000505       0.053544       0.000366       0.042281       0.021514       0.002308      -0.020073      -0.048948       0.002368       0.046580              8.931716       8.357930      -0.298990      -3.878257       9.371786      -1.751163       9.065431           0.000680
          111              C       7.861959       6.800173       9.111723      -0.163982      32.412976 0.43506266E+03  0.10237288E+05                                 8.868248                            6.992892       0.185983       2.043893                    0.999446      29.068560      83.795147       0.617561       0.421496      -1.060242      -0.011638       0.008633       0.007396       0.016269      -0.008694       0.013073       0.025078       0.019576      -0.003031      -0.035564       0.012948       0.022616             10.069008       9.888867      -0.123410      -4.805139       9.890656      -2.585121      10.427501           0.003042
          112              C       7.246660       8.977578       8.874191      -0.154298      32.345555 0.43086823E+03  0.10138720E+05                                 8.935481                            7.018660       0.052219       2.009515                    0.998408      28.987891      84.230366       0.607117       0.428741      -1.053166      -0.006401      -0.004037       0.008442       0.011338       0.022491       0.023943      -0.004703       0.007369       0.014372      -0.035316       0.003637       0.031679             10.151791      10.170128      -1.354839      -4.957472       9.682703      -0.979224      10.602540           0.003906
          113              C       8.055363       7.988191       8.448217       0.119792      31.933431 0.36181804E+03  0.80801304E+04                                 8.791780                            6.370808       0.129145       2.072433                    0.999187      24.989827      68.773445       0.652000       0.420659      -1.067358       0.006129      -0.000991      -0.005773       0.008478       0.003903       0.009868       0.003335       0.004947      -0.003432      -0.009140      -0.003687       0.012827             10.783042      11.029587      -0.312944      -6.709440       8.833446      -1.748416      12.486092          -0.002373
          114              C       4.407215       1.120558       9.751475       0.101187      27.247330 0.33635222E+03  0.74664502E+04                                 8.098343                            6.262694       0.127447       2.063053                    0.999372      26.171325      74.738213       0.630996       0.437280      -1.044208       0.028811      -0.035726       0.008138       0.046612      -0.000682      -0.036083      -0.030447       0.018974      -0.079087      -0.057885       0.010840       0.047045              9.167371       7.347070      -1.098278       3.301265      10.826393       2.063464       9.328650           0.001804
          115              C       5.731947      -0.527594      10.502076       0.091833      26.667498 0.31690098E+03  0.69138935E+04                                 7.857504                            6.007423       0.173669       2.073057                    0.999755      25.861870      72.640132       0.657390       0.427055      -1.052953      -0.020497       0.048196      -0.014478       0.054338      -0.006302      -0.007615      -0.032655       0.046068      -0.052326      -0.049763       0.016786       0.032977              8.921290       5.825244      -0.497921       2.385198      11.830107       2.650975       9.108518           0.000772
          116              C       3.987032       0.374739       8.642993      -0.161431      34.710276 0.44234136E+03  0.10449477E+05                                 9.345748                            7.086206       0.073514       2.009556                    0.999088      29.138994      84.101410       0.609071       0.425698      -1.057853       0.004233       0.009080       0.002891       0.010427       0.014451      -0.008108      -0.011917       0.028864       0.020590      -0.025975       0.000572       0.025403             10.954041       7.339161      -1.151589       2.977177      14.869516       3.956105      10.653446           0.002216
          117              C       5.415313      -1.338208       9.466437      -0.165542      34.218824 0.43011501E+03  0.10075489E+05                                 9.188568                            6.952590       0.168376       2.040139                    0.999388      28.898684      82.675953       0.620418       0.421444      -1.062008      -0.006168       0.006807      -0.005645       0.010782      -0.002858      -0.009048      -0.005784      -0.006581      -0.054227      -0.022304       0.008646       0.013657             10.519723       7.218766      -0.463511       3.490398      12.807096       3.722279      11.533307           0.001747
          118              C       4.461129      -0.925711       8.492556       0.107051      35.306747 0.38456909E+03  0.86969526E+04                                 9.339040                            6.518689       0.056217       2.036504                    0.999193      25.531927      70.096424       0.653636       0.414360      -1.074249       0.002591      -0.006565       0.008853       0.011322      -0.002772       0.002810      -0.006205      -0.004769      -0.014744      -0.008165      -0.001199       0.009363             11.644157       7.236833       0.268820       3.834450      14.823351       5.898172      12.872289           0.000694
          119              C       0.924232       4.218379       2.755370       0.582422      22.873132 0.27007987E+03  0.57135948E+04                                 7.534966                            5.900938      -0.200598       1.986758                    0.998980      22.945408      65.389631       0.598836       0.483483      -1.011484       0.021102      -0.015737       0.024726       0.036116      -0.018626      -0.026232       0.069010      -0.051316       0.175462      -0.061332      -0.048075       0.109407              8.673769      11.458031      -1.348487       2.516263       7.743987      -2.452930       6.819290          -0.003727
          120              C       7.644593       5.939241       4.251820      -0.522275      28.715380 0.49272274E+03  0.11967264E+05                                 8.006803                            7.233539       0.072741       1.978239                    0.997319      33.009097      96.853133       0.633262       0.398227      -1.074791      -0.020893      -0.024079      -0.062049       0.069760      -0.008958       0.011622       0.018368      -0.011271       0.097052      -0.032708      -0.007459       0.040166              8.406390       8.207371      -0.287962       1.319060       6.683489       0.971547      10.328309           0.000486
          121              C       5.235601       6.866360       2.988151       0.597092      22.983308 0.26686643E+03  0.56457034E+04                                 7.658411                            5.923232      -0.372352       1.938732                    0.998111      22.907481      65.926715       0.587256       0.493009      -1.003538      -0.015741       0.027336       0.014223       0.034603       0.016319       0.086937       0.021080       0.078527       0.067462      -0.063344      -0.053064       0.116409              8.924155       9.408363      -2.964903      -3.850488       9.340745       1.494580       8.023357          -0.001747
          122              C       4.546706       6.067430       0.292956      -0.526076      27.903856 0.45667130E+03  0.10890477E+05                                 7.805147                            6.908758       0.140861       2.004570                    0.997832      32.501438      94.708746       0.655293       0.391947      -1.078324       0.055883      -0.014528       0.026036       0.063339      -0.016227       0.027082      -0.008126       0.040778      -0.002233      -0.025847      -0.018347       0.044194              8.275780       9.794415      -0.894227       0.347971       7.087933      -0.306921       7.944992           0.000274
          123              C       6.440525       1.791294      14.601876       0.600405      24.333267 0.25992911E+03  0.54505017E+04                                 7.833151                            5.775866      -0.257315       1.969007                    0.999269      22.747733      64.697969       0.606896       0.481294      -1.011877       0.010799      -0.003948      -0.036818       0.038572      -0.039314      -0.035203      -0.003963       0.129361      -0.157339      -0.068226      -0.040425       0.108651              9.301189       4.864394       1.203934       1.296136       9.455668       0.348136      13.583505           0.000028
          124              C       0.277269       3.430900       0.025337      -0.515501      26.935786 0.44222874E+03  0.10441022E+05                                 7.608392                            6.812584       0.212988       2.022355                    0.999040      32.229186      92.845492       0.659177       0.393557      -1.079349      -0.042458       0.044600       0.034670       0.070668      -0.013678      -0.020125       0.011801       0.008237      -0.000113      -0.018209      -0.013249       0.031458              7.858028       8.556933      -1.640760      -0.178884       7.685298       0.904867       7.331852           0.000357
          125              C       8.141796       4.679056       2.101365      -0.153071      41.647740 0.50440218E+03  0.12247067E+05                                10.381896                            7.485323       0.004662       1.992834                    0.998621      29.192706      83.932343       0.605586       0.416558      -1.069347       0.007013      -0.017872       0.010188       0.021735       0.019303      -0.005958      -0.021107      -0.030604      -0.020528      -0.023217      -0.015198       0.038415             12.506403      15.420564      -4.574397       3.184657       8.774943       1.714168      13.323703           0.015587
          126              C       7.297151       5.494570       2.780706       0.138858      33.240171 0.41100095E+03  0.95422265E+04                                 9.220681                            6.947346      -0.059556       1.992294                    0.999630      26.624699      76.438756       0.599064       0.440379      -1.047841       0.006875       0.014026       0.063166       0.065069       0.012283       0.013625       0.010898      -0.005858       0.119409      -0.032782      -0.012697       0.045478             10.798136      12.936556      -3.642263       1.673721       7.626152       2.178867      11.831699           0.009426
          127              C       6.147852       5.957051       2.194794      -0.156209      42.283679 0.49427781E+03  0.11983520E+05                                10.564564                            7.453449      -0.126481       1.953798                    0.998207      29.306879      85.191855       0.599402       0.421478      -1.062390      -0.009486       0.003618       0.012472       0.016082       0.013328      -0.004937      -0.020862      -0.016867      -0.040820      -0.024719      -0.007362       0.032081             12.983458      15.191873      -4.937283      -0.063086       9.458823       3.626686      14.299679           0.003798
          128              C       5.848332       5.618236       0.923207       0.145214      32.739109 0.41606987E+03  0.96941677E+04                                 9.141798                            6.997437      -0.009015       2.008750                    0.999697      26.623499      76.689748       0.595688       0.441309      -1.046791      -0.056863       0.015586      -0.032380       0.067267      -0.021751       0.021123      -0.013518       0.030618      -0.039600      -0.024961      -0.019138       0.044100             10.584308      11.617521      -2.917077       0.959148       7.568887       2.438004      12.566517           0.008632
          129              C       6.734910       4.790787       0.202694      -0.178148      43.237856 0.52194764E+03  0.12779206E+05                                10.619675                            7.594121       0.058081       2.007340                    0.998706      29.468581      85.021509       0.603768       0.414342      -1.070997      -0.007305      -0.000322      -0.005819       0.009345       0.012381      -0.007987      -0.010255      -0.030115      -0.027637      -0.018047      -0.010170       0.028216             12.840538      12.425569      -3.052669       2.268870       8.702497       2.874939      17.393550           0.003156
          130              C       7.873084       4.332066       0.788606       0.146790      31.972876 0.39753558E+03  0.91293481E+04                                 8.889997                            6.765308       0.084011       2.037729                    0.999218      26.181817      74.127219       0.617749       0.431748      -1.055774       0.044719      -0.042966      -0.031056       0.069357      -0.017154      -0.028120       0.017075       0.001188      -0.021141      -0.030364      -0.011701       0.042064             10.166544      11.292348      -3.216529       2.015492       7.480087       2.043168      11.727197           0.008103
          131              C       1.667040       7.950528       2.169458       0.101067      25.470273 0.32327358E+03  0.71068153E+04                                 7.729401                            6.150257       0.092541       2.061879                    0.999006      25.698750      73.083372       0.634971       0.438781      -1.043096       0.018267       0.041055      -0.013161       0.046823      -0.012991      -0.046695       0.003950       0.004895      -0.002955      -0.046633      -0.003896       0.050529              8.640451       8.731992       0.888362       3.709452       9.052176      -1.072180       8.137186          -0.002077
          132              C       2.262656      10.075847       1.939844       0.097567      26.435005 0.33171086E+03  0.73334054E+04                                 7.905691                            6.212081       0.151002       2.077121                    0.999330      25.859148      73.549197       0.635059       0.436260      -1.045456      -0.010722      -0.052457       0.000504       0.053544      -0.000366      -0.042283       0.021513       0.002306      -0.020072      -0.048950       0.002369       0.046581              8.931684       8.357896       0.298995       3.878237       9.371757      -1.751154       9.065397           0.000665
          133              C       0.695741       8.120743       1.193994      -0.163983      32.412846 0.43506058E+03  0.10237224E+05                                 8.868221                            6.992873       0.185986       2.043895                    0.999446      29.068470      83.794773       0.617562       0.421495      -1.060242       0.011638       0.008632       0.007394       0.016268       0.008693      -0.013074       0.025078       0.019578      -0.003027      -0.035564       0.012947       0.022617             10.068976       9.888830       0.123406       4.805120       9.890626      -2.585118      10.427473           0.003039
          134              C       1.311040      10.298148       0.956462      -0.154296      32.345376 0.43086543E+03  0.10138637E+05                                 8.935453                            7.018642       0.052215       2.009516                    0.998408      28.987764      84.229920       0.607117       0.428742      -1.053166       0.006402      -0.004036       0.008439       0.011336      -0.022491      -0.023944      -0.004702       0.007373       0.014374      -0.035316       0.003635       0.031681             10.151757      10.170092       1.354835       4.957451       9.682673      -0.979221      10.602507           0.003913
          135              C       0.502337       9.308761       0.530488       0.119794      31.933307 0.36181641E+03  0.80800852E+04                                 8.791766                            6.370800       0.129144       2.072433                    0.999187      24.989753      68.773218       0.652000       0.420660      -1.067358      -0.006129      -0.000992      -0.005775       0.008479      -0.003904      -0.009871       0.003336       0.004947      -0.003433      -0.009144      -0.003687       0.012831             10.783023      11.029564       0.312943       6.709425       8.833432      -1.748415      12.486073          -0.002370
          136              C       4.150485       2.441128       1.833746       0.101188      27.247451 0.33635393E+03  0.74665016E+04                                 8.098378                            6.262718       0.127430       2.063047                    0.999372      26.171420      74.738677       0.630994       0.437281      -1.044207      -0.028813      -0.035726       0.008136       0.046612       0.000681       0.036082      -0.030448       0.018976      -0.079101      -0.057887       0.010841       0.047046              9.167412       7.347103       1.098278      -3.301283      10.826435       2.063480       9.328699           0.001791
          137              C       2.825753       0.792976       2.584347       0.091835      26.667479 0.31690079E+03  0.69138876E+04                                 7.857497                            6.007420       0.173672       2.073058                    0.999755      25.861866      72.640093       0.657390       0.427055      -1.052953       0.020495       0.048198      -0.014478       0.054339       0.006301       0.007614      -0.032656       0.046068      -0.052329      -0.049763       0.016787       0.032977              8.921282       5.825234       0.497918      -2.385188      11.830106       2.650983       9.108507           0.000764
          138              C       4.570668       1.695309       0.725264      -0.161431      34.710150 0.44233925E+03  0.10449413E+05                                 9.345721                            7.086185       0.073514       2.009557                    0.999088      29.138930      84.101126       0.609072       0.425697      -1.057854      -0.004234       0.009079       0.002890       0.010426      -0.014452       0.008109      -0.011917       0.028866       0.020591      -0.025977       0.000571       0.025406             10.954010       7.339142       1.151574      -2.977175      14.869453       3.956105      10.653435           0.002208
          139              C       3.142387      -0.017638       1.548708      -0.165541      34.218702 0.43011303E+03  0.10075429E+05                                 9.188540                            6.952569       0.168373       2.040139                    0.999388      28.898623      82.675672       0.620420       0.421443      -1.062009       0.006168       0.006807      -0.005646       0.010782       0.002857       0.009048      -0.005784      -0.006580      -0.054227      -0.022304       0.008648       0.013656             10.519693       7.218737       0.463513      -3.490374      12.807078       3.722279      11.533264           0.001740
          140              C       4.096571       0.394859       0.574827       0.107044      35.306688 0.38456848E+03  0.86969337E+04                                 9.339028                            6.518682       0.056216       2.036504                    0.999193      25.531900      70.096285       0.653637       0.414359      -1.074249      -0.002592      -0.006565       0.008853       0.011322       0.002771      -0.002808      -0.006207      -0.004767      -0.014745      -0.008166      -0.001197       0.009363             11.644145       7.236822      -0.268826      -3.834444      14.823330       5.898177      12.872282           0.000691
          141              C       0.924232      13.263051       5.162359       0.582426      22.873138 0.27007989E+03  0.57135965E+04                                 7.534971                            5.900941      -0.200609       1.986754                    0.998980      22.945434      65.389763       0.598835       0.483483      -1.011483       0.021101       0.015737      -0.024726       0.036115       0.018626       0.026231       0.069010      -0.051315       0.175458      -0.061331      -0.048075       0.109406              8.673778      11.458044       1.348489      -2.516268       7.743992      -2.452933       6.819298          -0.003736
          142              C       7.644593      11.542189       3.665909      -0.522274      28.715387 0.49272284E+03  0.11967267E+05                                 8.006804                            7.233541       0.072741       1.978239                    0.997319      33.009094      96.853115       0.633262       0.398227      -1.074791      -0.020894       0.024079       0.062049       0.069759       0.008957      -0.011622       0.018369      -0.011270       0.097053      -0.032708      -0.007460       0.040167              8.406392       8.207376       0.287962      -1.319064       6.683485       0.971547      10.328316           0.000486
          143              C       5.235601      10.615070       4.929578       0.597092      22.983314 0.26686648E+03  0.56457047E+04                                 7.658410                            5.923231      -0.372353       1.938731                    0.998111      22.907493      65.926752       0.587256       0.493009      -1.003538      -0.015741      -0.027337      -0.014223       0.034603      -0.016318      -0.086937       0.021080       0.078526       0.067462      -0.063344      -0.053064       0.116408              8.924155       9.408363       2.964902       3.850490       9.340743       1.494581       8.023360          -0.001749
          144              C       4.546706      11.414000       7.624773      -0.526076      27.903901 0.45667210E+03  0.10890505E+05                                 7.805159                            6.908765       0.140853       2.004567                    0.997832      32.501510      94.709102       0.655292       0.391947      -1.078323       0.055884       0.014527      -0.026036       0.063340       0.016227      -0.027081      -0.008128       0.040778      -0.002231      -0.025847      -0.018346       0.044193              8.275795       9.794427       0.894227      -0.347968       7.087936      -0.306913       7.945022           0.000262
          145              C       6.440525      13.048996       9.151311       0.600413      24.333299 0.25992941E+03  0.54505127E+04                                 7.833159                            5.775869      -0.257329       1.969002                    0.999269      22.747832      64.698396       0.606895       0.481294      -1.011877       0.010801       0.003948       0.036819       0.038573       0.039313       0.035207      -0.003963       0.129357      -0.157341      -0.068227      -0.040424       0.108651              9.301201       4.864402      -1.203936      -1.296138       9.455678       0.348138      13.583522           0.000042
          146              C       0.277269      14.050530       7.892392      -0.515502      26.935868 0.44223063E+03  0.10441077E+05                                 7.608406                            6.812600       0.212994       2.022355                    0.999040      32.229243      92.845662       0.659176       0.393558      -1.079349      -0.042459      -0.044600      -0.034671       0.070668       0.013678       0.020125       0.011801       0.008237      -0.000109      -0.018208      -0.013249       0.031457              7.858042       8.556963       1.640772       0.178881       7.685309       0.904872       7.331854           0.000345
          147              C       8.141796      12.802374       5.816364      -0.153071      41.647797 0.50440271E+03  0.12247085E+05                                10.381911                            7.485330       0.004660       1.992833                    0.998621      29.192725      83.932449       0.605585       0.416558      -1.069346       0.007013       0.017873      -0.010190       0.021736      -0.019303       0.005957      -0.021107      -0.030603      -0.020529      -0.023218      -0.015197       0.038415             12.506426      15.420603       4.574405      -3.184676       8.774951       1.714164      13.323724           0.015580
          148              C       7.297151      11.986860       5.137023       0.138858      33.240171 0.41100088E+03  0.95422240E+04                                 9.220678                            6.947343      -0.059558       1.992294                    0.999630      26.624699      76.438742       0.599064       0.440378      -1.047842       0.006874      -0.014026      -0.063166       0.065069      -0.012282      -0.013625       0.010899      -0.005858       0.119410      -0.032782      -0.012697       0.045479             10.798135      12.936559       3.642261      -1.673726       7.626147       2.178864      11.831699           0.009426
          149              C       6.147852      11.524379       5.722935      -0.156209      42.283749 0.49427839E+03  0.11983540E+05                                10.564582                            7.453457      -0.126488       1.953796                    0.998207      29.306904      85.191993       0.599401       0.421478      -1.062390      -0.009486      -0.003617      -0.012472       0.016082      -0.013328       0.004937      -0.020863      -0.016867      -0.040819      -0.024719      -0.007363       0.032082             12.983485      15.191903       4.937292       0.063086       9.458838       3.626696      14.299714           0.003792
          150              C       5.848332      11.863194       6.994522       0.145212      32.739160 0.41607038E+03  0.96941839E+04                                 9.141811                            6.997443      -0.009020       2.008748                    0.999697      26.623531      76.689890       0.595687       0.441309      -1.046790      -0.056863      -0.015586       0.032381       0.067267       0.021752      -0.021123      -0.013518       0.030619      -0.039600      -0.024962      -0.019139       0.044101             10.584328      11.617542       2.917079      -0.959158       7.568893       2.438009      12.566547           0.008630
          151              C       6.734910      12.690643       7.715035      -0.178149      43.238005 0.52194903E+03  0.12779250E+05                                10.619700                            7.594131       0.058082       2.007340                    0.998706      29.468635      85.021733       0.603767       0.414342      -1.070997      -0.007305       0.000321       0.005817       0.009344      -0.012381       0.007987      -0.010255      -0.030116      -0.027635      -0.018047      -0.010170       0.028217             12.840579      12.425599       3.052672      -2.268891       8.702513       2.874948      17.393624           0.003150
          152              C       7.873084      13.149364       7.129123       0.146789      31.972928 0.39753617E+03  0.91293659E+04                                 8.890008                            6.765313       0.084009       2.037728                    0.999218      26.181846      74.127338       0.617749       0.431748      -1.055774       0.044718       0.042967       0.031057       0.069357       0.017156       0.028120       0.017075       0.001187      -0.021140      -0.030364      -0.011702       0.042066             10.166559      11.292372       3.216532      -2.015510       7.480092       2.043163      11.727214           0.008098
          153              C       1.667040       9.530902       5.748271       0.101066      25.470339 0.32327453E+03  0.71068427E+04                                 7.729418                            6.150269       0.092537       2.061877                    0.999006      25.698804      73.083603       0.634970       0.438781      -1.043095       0.018267      -0.041055       0.013160       0.046823       0.012991       0.046695       0.003950       0.004895      -0.002956      -0.046633      -0.003896       0.050529              8.640472       8.732014      -0.888362      -3.709463       9.052196      -1.072183       8.137205          -0.002083
          154              C       2.262656       7.405583       5.977885       0.097567      26.435017 0.33171108E+03  0.73334122E+04                                 7.905696                            6.212086       0.150997       2.077120                    0.999330      25.859154      73.549244       0.635059       0.436261      -1.045456      -0.010723       0.052457      -0.000505       0.053544       0.000366       0.042284       0.021513       0.002305      -0.020072      -0.048950       0.002369       0.046581              8.931690       8.357903      -0.298996      -3.878239       9.371767      -1.751154       9.065399           0.000659
          155              C       0.695741       9.360687       6.723735      -0.163984      32.412960 0.43506234E+03  0.10237278E+05                                 8.868245                            6.992890       0.185982       2.043892                    0.999446      29.068546      83.795089       0.617561       0.421496      -1.060242       0.011638      -0.008632      -0.007395       0.016268      -0.008693       0.013073       0.025078       0.019578      -0.003026      -0.035564       0.012948       0.022617             10.069005       9.888861      -0.123405      -4.805138       9.890652      -2.585125      10.427501           0.003029
          156              C       1.311040       7.183282       6.961267      -0.154295      32.345391 0.43086565E+03  0.10138645E+05                                 8.935458                            7.018645       0.052211       2.009515                    0.998407      28.987777      84.229986       0.607117       0.428742      -1.053166       0.006402       0.004036      -0.008440       0.011336       0.022491       0.023944      -0.004701       0.007372       0.014375      -0.035316       0.003635       0.031681             10.151762      10.170098      -1.354839      -4.957452       9.682683      -0.979219      10.602506           0.003908
          157              C       0.502337       8.172669       7.387241       0.119795      31.933357 0.36181695E+03  0.80801014E+04                                 8.791776                            6.370806       0.129140       2.072432                    0.999187      24.989778      68.773329       0.651999       0.420660      -1.067357      -0.006129       0.000992       0.005774       0.008479       0.003904       0.009871       0.003336       0.004947      -0.003432      -0.009143      -0.003687       0.012830             10.783037      11.029581      -0.312944      -6.709436       8.833444      -1.748416      12.486087          -0.002376
          158              C       4.150485      15.040302       6.083983       0.101187      27.247462 0.33635408E+03  0.74665039E+04                                 8.098370                            6.262712       0.127433       2.063047                    0.999372      26.171438      74.738668       0.630995       0.437280      -1.044208      -0.028812       0.035726      -0.008137       0.046612      -0.000682      -0.036082      -0.030448       0.018974      -0.079097      -0.057887       0.010841       0.047046              9.167403       7.347096      -1.098279       3.301279      10.826427       2.063475       9.328685           0.001790
          159              C       2.825753      16.688454       5.333382       0.091835      26.667484 0.31690086E+03  0.69138895E+04                                 7.857497                            6.007420       0.173669       2.073056                    0.999755      25.861874      72.640117       0.657390       0.427055      -1.052953       0.020496      -0.048197       0.014478       0.054338      -0.006301      -0.007614      -0.032656       0.046068      -0.052329      -0.049763       0.016786       0.032977              8.921281       5.825237      -0.497918       2.385191      11.830102       2.650978       9.108506           0.000764
          160              C       4.570668      15.786121       7.192465      -0.161431      34.710265 0.44234097E+03  0.10449465E+05                                 9.345740                            7.086198       0.073513       2.009556                    0.999088      29.139000      84.101392       0.609072       0.425697      -1.057854      -0.004233      -0.009079      -0.002890       0.010426       0.014451      -0.008108      -0.011917       0.028865       0.020593      -0.025976       0.000573       0.025404             10.954033       7.339157      -1.151582       2.977182      14.869493       3.956106      10.653449           0.002205
          161              C       3.142387      17.499068       6.369021      -0.165541      34.218737 0.43011362E+03  0.10075448E+05                                 9.188555                            6.952580       0.168371       2.040138                    0.999388      28.898629      82.675767       0.620419       0.421444      -1.062008       0.006168      -0.006807       0.005645       0.010782      -0.002858      -0.009048      -0.005785      -0.006580      -0.054227      -0.022304       0.008647       0.013657             10.519709       7.218752      -0.463514       3.490385      12.807094       3.722279      11.533281           0.001740
          162              C       4.096571      17.086571       7.342902       0.107043      35.306817 0.38456992E+03  0.86969763E+04                                 9.339055                            6.518698       0.056211       2.036502                    0.999193      25.531955      70.096533       0.653635       0.414360      -1.074248      -0.002591       0.006565      -0.008853       0.011322      -0.002771       0.002809      -0.006206      -0.004767      -0.014745      -0.008165      -0.001198       0.009363             11.644179       7.236843       0.268825       3.834456      14.823381       5.898191      12.872313           0.000692
          163              N       6.116188       7.251482      13.304952      -0.200902      33.546912 0.47290023E+03  0.11154983E+05                                 8.629548                            6.993997       0.159911       2.078205                    0.999702      27.097466      73.648535       0.669413       0.387894      -1.102588       0.078183      -0.014182       0.101999       0.129296       0.008846      -0.049153       0.008628      -0.048706      -0.085197      -0.070652       0.030543       0.040109              9.732379       9.556101       0.827504       3.931389      10.293702      -1.193042       9.347334           0.048964
          164              N       5.239024      14.153565      13.069003      -0.223163      36.818799 0.49949845E+03  0.11956176E+05                                 9.250057                            7.209126      -0.020906       2.005771                    0.999579      28.044164      77.023199       0.655821       0.390178      -1.099912      -0.012515       0.084055       0.123626       0.150017       0.013608      -0.005755      -0.052811       0.026122      -0.163746      -0.083223       0.026854       0.056369             10.631572       8.173998       0.542511      -3.645761      13.047201       2.496471      10.673516           0.027770
          165              N       6.116188       7.588808      10.448235      -0.200901      33.546895 0.47289997E+03  0.11154975E+05                                 8.629546                            6.993994       0.159912       2.078205                    0.999702      27.097458      73.648508       0.669413       0.387894      -1.102588       0.078183       0.014182      -0.101999       0.129296      -0.008846       0.049153       0.008628      -0.048706      -0.085197      -0.070652       0.030542       0.040109              9.732375       9.556097      -0.827505      -3.931386      10.293700      -1.193039       9.347329           0.048961
          166              N       5.239024       0.686725      10.684184      -0.223154      36.818063 0.49948670E+03  0.11955817E+05                                 9.249923                            7.209031      -0.020842       2.005795                    0.999579      28.043813      77.021818       0.655828       0.390177      -1.099914      -0.012521      -0.084054      -0.123617       0.150010      -0.013613       0.005747      -0.052809       0.026123      -0.163723      -0.083216       0.026850       0.056366             10.631406       8.173880      -0.542528       3.645689      13.047010       2.496401      10.673328           0.027774
          167              N       2.441512       8.909378       2.530506      -0.200904      33.547026 0.47290244E+03  0.11155042E+05                                 8.629549                            6.994000       0.159914       2.078205                    0.999702      27.097529      73.648611       0.669415       0.387892      -1.102589      -0.078185       0.014182      -0.102000       0.129298       0.008847      -0.049150       0.008627      -0.048707      -0.085196      -0.070650       0.030539       0.040110              9.732376       9.556092       0.827507       3.931380      10.293709      -1.193042       9.347329           0.048939
          168              N       3.318676       2.007295       2.766455      -0.223162      36.818876 0.49949963E+03  0.11956213E+05                                 9.250071                            7.209136      -0.020914       2.005768                    0.999579      28.044200      77.023343       0.655821       0.390178      -1.099912       0.012513      -0.084055      -0.123627       0.150019       0.013609      -0.005756      -0.052812       0.026121      -0.163747      -0.083224       0.026853       0.056371             10.631589       8.174009       0.542506      -3.645767      13.047223       2.496484      10.673535           0.027764
          169              N       2.441512       8.572052       5.387223      -0.200903      33.547020 0.47290233E+03  0.11155039E+05                                 8.629548                            6.993999       0.159914       2.078205                    0.999702      27.097527      73.648608       0.669415       0.387892      -1.102589      -0.078185      -0.014182       0.101999       0.129298      -0.008847       0.049150       0.008627      -0.048707      -0.085197      -0.070649       0.030539       0.040110              9.732375       9.556091      -0.827508      -3.931379      10.293709      -1.193039       9.347325           0.048936
          170              N       3.318676      15.474135       5.151274      -0.223163      36.818776 0.49949812E+03  0.11956165E+05                                 9.250050                            7.209121      -0.020894       2.005774                    0.999579      28.044161      77.023155       0.655822       0.390177      -1.099913       0.012516       0.084055       0.123623       0.150015      -0.013609       0.005753      -0.052811       0.026123      -0.163739      -0.083221       0.026853       0.056368             10.631563       8.173992      -0.542508       3.645757      13.047192       2.496469      10.673504           0.027762
          171              O       6.603977      11.334528      13.230525      -0.522754      33.094562 0.53277801E+03  0.12754384E+05                                 8.107281                            7.152840       0.594762       2.255913                    0.994912      26.933582      70.211002       0.710479       0.360116      -1.140279       0.006519      -0.010113      -0.006256       0.013561       0.031373      -0.034525       0.057953      -0.009031       0.011818      -0.083066       0.021738       0.061328              8.655653      11.865976       1.916124      -0.224783       8.286355      -0.982332       5.814627           0.006101
          172              O       7.750709      13.029604      12.356408      -0.526006      29.731273 0.49707051E+03  0.11727078E+05                                 7.572038                            6.866356       0.545386       2.217204                    0.998052      27.618305      72.115188       0.729908       0.355685      -1.140682      -0.006959      -0.018863      -0.005850       0.020939      -0.025582       0.014354      -0.037284      -0.064806       0.052557      -0.050081      -0.015576       0.065657              8.060128       7.034773      -1.696935       1.540341       9.242439      -3.049989       7.903173           0.110619
          173              O       4.038379       9.771608      11.925683      -0.570638      34.776747 0.56584030E+03  0.13747587E+05                                 8.380908                            7.335821       0.745571       2.277275                    0.997161      28.106168      73.746039       0.706868       0.356644      -1.143353      -0.005081      -0.008201       0.002862       0.010063       0.055123       0.002208      -0.011484       0.147972       0.177086      -0.122518       0.059134       0.063384              9.221574      10.681665       0.279227      -4.485027       7.022921      -0.589428       9.960137           0.011133
          174              O       3.386282       8.060679      13.176685      -0.518074      31.004125 0.51885884E+03  0.12351101E+05                                 7.764230                            7.008350       0.613276       2.246068                    0.998949      27.235963      71.021406       0.724830       0.354988      -1.143275       0.011750       0.015042      -0.021548       0.028786      -0.020402       0.012290       0.010388      -0.080459      -0.060053      -0.043929      -0.011901       0.055830              8.244340       7.472582      -2.166710      -1.409197      10.801768       0.852477       6.458671           0.064588
          175              O       2.077810      13.409290       2.076029      -0.509305      38.876832 0.56826659E+03  0.13836173E+05                                 9.187436                            7.393426       0.314234       2.165128                    0.994654      27.114347      71.470412       0.697383       0.360720      -1.138885      -0.016327       0.019046       0.000017       0.025086      -0.017485      -0.009236      -0.028059      -0.031757       0.097692      -0.045579      -0.003049       0.048629             10.702876       5.666393       0.956311      -0.228094      10.315144      -3.014240      16.127091           0.057054
          176              O       2.410704      15.522341       1.593047      -0.571139      34.917062 0.52135807E+03  0.12407958E+05                                 8.397762                            7.009799       0.790089       2.297092                    0.997410      27.693431      71.873994       0.728175       0.353432      -1.146150      -0.024873      -0.001861      -0.017743       0.030610       0.017114      -0.038109       0.029017      -0.008285      -0.235149      -0.097627       0.040820       0.056808              9.321740       5.850401       2.857296       0.539172      13.804326       1.239436       8.310493           0.020663
          177              O       6.603977       3.505762      10.522662      -0.522752      33.094518 0.53277717E+03  0.12754360E+05                                 8.107276                            7.152837       0.594755       2.255910                    0.994912      26.933556      70.210942       0.710478       0.360116      -1.140279       0.006518       0.010114       0.006256       0.013562      -0.031374       0.034524       0.057953      -0.009027       0.011815      -0.083066       0.021740       0.061327              8.655646      11.865963      -1.916124       0.224782       8.286353      -0.982331       5.814623           0.006109
          178              O       7.750709       1.810686      11.396779      -0.525991      29.731041 0.49706554E+03  0.11726935E+05                                 7.572019                            6.866339       0.545389       2.217208                    0.998052      27.618084      72.114617       0.729906       0.355687      -1.140680      -0.006957       0.018863       0.005850       0.020939       0.025583      -0.014358      -0.037283      -0.064790       0.052548      -0.050073      -0.015580       0.065653              8.060106       7.034749       1.696926      -1.540331       9.242421      -3.049980       7.903149           0.110657
          179              O       4.038379       5.068682      11.827504      -0.570635      34.776313 0.56583144E+03  0.13747314E+05                                 8.380825                            7.335754       0.745594       2.277285                    0.997161      28.106017      73.745400       0.706873       0.356643      -1.143354      -0.005081       0.008198      -0.002862       0.010061      -0.055123      -0.002208      -0.011485       0.147967       0.177082      -0.122516       0.059132       0.063383              9.221478      10.681546      -0.279230       4.484970       7.022852      -0.589426       9.960037           0.011143
          180              O       3.386282       6.779611      10.576502      -0.518075      31.004205 0.51886056E+03  0.12351152E+05                                 7.764244                            7.008363       0.613273       2.246066                    0.998949      27.235999      71.021536       0.724829       0.354988      -1.143275       0.011750      -0.015043       0.021549       0.028787       0.020403      -0.012291       0.010389      -0.080459      -0.060053      -0.043930      -0.011900       0.055830              8.244356       7.472597       2.166717       1.409201      10.801789       0.852486       6.458683           0.064588
          181              O       2.077810       4.072140       5.841700      -0.509306      38.876836 0.56826667E+03  0.13836176E+05                                 9.187437                            7.393426       0.314216       2.165123                    0.994653      27.114341      71.470403       0.697383       0.360720      -1.138885      -0.016330      -0.019045      -0.000019       0.025087       0.017487       0.009238      -0.028063      -0.031754       0.097691      -0.045582      -0.003049       0.048632             10.702875       5.666394      -0.956312       0.228093      10.315153      -3.014237      16.127079           0.057056
          182              O       2.410704       1.959089       6.324682      -0.571142      34.917185 0.52136030E+03  0.12408028E+05                                 8.397794                            7.009823       0.790072       2.297088                    0.997410      27.693430      71.874094       0.728172       0.353433      -1.146149      -0.024876       0.001859       0.017743       0.030611      -0.017114       0.038111       0.029021      -0.008283      -0.235151      -0.097631       0.040823       0.056808              9.321777       5.850422      -2.857310      -0.539175      13.804387       1.239440       8.310523           0.020670
          183              O       1.953723       4.826332       2.604933      -0.522753      33.094433 0.53277536E+03  0.12754303E+05                                 8.107256                            7.152819       0.594765       2.255915                    0.994912      26.933530      70.210794       0.710480       0.360115      -1.140279      -0.006520       0.010112       0.006257       0.013561       0.031373      -0.034524       0.057953      -0.009031       0.011820      -0.083065       0.021738       0.061328              8.655624      11.865934       1.916119      -0.224782       8.286330      -0.982328       5.814609           0.006092
          184              O       0.806991       3.131256       3.479050      -0.526005      29.731317 0.49707146E+03  0.11727105E+05                                 7.572041                            6.866359       0.545392       2.217205                    0.998052      27.618343      72.115292       0.729909       0.355685      -1.140682       0.006962       0.018863       0.005853       0.020941      -0.025584       0.014352      -0.037284      -0.064813       0.052567      -0.050086      -0.015573       0.065659              8.060132       7.034776      -1.696937       1.540342       9.242443      -3.049990       7.903176           0.110609
          185              O       4.519321       6.389252       3.909775      -0.570647      34.776902 0.56584349E+03  0.13747682E+05                                 8.380923                            7.335834       0.745584       2.277278                    0.997161      28.106277      73.746322       0.706869       0.356643      -1.143354       0.005078       0.008195      -0.002858       0.010055       0.055132       0.002214      -0.011487       0.147989       0.177108      -0.122534       0.059145       0.063389              9.221591      10.681686       0.279229      -4.485035       7.022932      -0.589429       9.960153           0.011081
          186              O       5.171418       8.100181       2.658773      -0.518067      31.003779 0.51885155E+03  0.12350883E+05                                 7.764179                            7.008308       0.613254       2.246066                    0.998949      27.235763      71.020737       0.724831       0.354989      -1.143275      -0.011747      -0.015043       0.021544       0.028783      -0.020401       0.012290       0.010385      -0.080458      -0.060052      -0.043927      -0.011901       0.055828              8.244281       7.472521      -2.166684      -1.409176      10.801698       0.852459       6.458623           0.064557
          187              O       6.479890       2.751570      13.759429      -0.509294      38.875826 0.56824956E+03  0.13835647E+05                                 9.187264                            7.393304       0.314265       2.165144                    0.994654      27.113992      71.469056       0.697391       0.360719      -1.138886       0.016323      -0.019050      -0.000020       0.025087      -0.017483      -0.009234      -0.028056      -0.031749       0.097691      -0.045574      -0.003051       0.048625             10.702658       5.666298       0.956286      -0.228085      10.314953      -3.014184      16.126723           0.057081
          188              O       6.146996       0.638519      14.242411      -0.571133      34.916324 0.52134481E+03  0.12407559E+05                                 8.397634                            7.009702       0.790122       2.297108                    0.997410      27.693135      71.872877       0.728181       0.353432      -1.146151       0.024872       0.001862       0.017741       0.030607       0.017112      -0.038105       0.029017      -0.008282      -0.235151      -0.097625       0.040819       0.056806              9.321590       5.850320       2.857241       0.539165      13.804091       1.239423       8.310360           0.020679
          189              O       1.953723      12.655098       5.312796      -0.522753      33.094687 0.53278045E+03  0.12754457E+05                                 8.107298                            7.152853       0.594768       2.255913                    0.994912      26.933646      70.211206       0.710478       0.360115      -1.140279      -0.006520      -0.010112      -0.006258       0.013562      -0.031373       0.034524       0.057953      -0.009030       0.011815      -0.083066       0.021738       0.061327              8.655672      11.866004      -1.916129       0.224783       8.286373      -0.982336       5.814638           0.006084
          190              O       0.806991      14.350174       4.438679      -0.526009      29.731471 0.49707462E+03  0.11727199E+05                                 7.572067                            6.866380       0.545385       2.217200                    0.998052      27.618429      72.115590       0.729908       0.355685      -1.140682       0.006960      -0.018863      -0.005851       0.020941       0.025583      -0.014354      -0.037285      -0.064805       0.052557      -0.050081      -0.015577       0.065658              8.060161       7.034803       1.696945      -1.540351       9.242476      -3.050005       7.903206           0.110592
          191              O       4.519321      11.092178       4.007954      -0.570649      34.776988 0.56584513E+03  0.13747732E+05                                 8.380936                            7.335844       0.745587       2.277278                    0.997161      28.106320      73.746470       0.706869       0.356643      -1.143354       0.005078      -0.008196       0.002857       0.010056      -0.055131      -0.002213      -0.011487       0.147988       0.177109      -0.122533       0.059145       0.063388              9.221608      10.681706      -0.279228       4.485047       7.022942      -0.589429       9.960176           0.011078
          192              O       5.171418       9.381249       5.258956      -0.518068      31.003905 0.51885424E+03  0.12350964E+05                                 7.764201                            7.008327       0.613252       2.246064                    0.998949      27.235822      71.020955       0.724830       0.354989      -1.143274      -0.011747       0.015043      -0.021546       0.028784       0.020401      -0.012289       0.010386      -0.080458      -0.060052      -0.043926      -0.011902       0.055828              8.244306       7.472545       2.166692       1.409183      10.801730       0.852465       6.458642           0.064551
          193              O       6.479890      12.088720       9.993758      -0.509303      38.876830 0.56826640E+03  0.13836170E+05                                 9.187443                            7.393431       0.314207       2.165120                    0.994653      27.114321      71.470384       0.697382       0.360721      -1.138884       0.016329       0.019044       0.000019       0.025086       0.017487       0.009238      -0.028062      -0.031755       0.097691      -0.045582      -0.003049       0.048631             10.702885       5.666398      -0.956313       0.228094      10.315159      -3.014244      16.127098           0.057065
          194              O       6.146996      14.201771       9.510776      -0.571140      34.917138 0.52135943E+03  0.12408002E+05                                 8.397785                            7.009817       0.790075       2.297089                    0.997410      27.693420      71.874045       0.728172       0.353433      -1.146149       0.024874      -0.001858      -0.017742       0.030610      -0.017114       0.038111       0.029021      -0.008282      -0.235156      -0.097632       0.040823       0.056808              9.321766       5.850416      -2.857307      -0.539174      13.804366       1.239435       8.310515           0.020669

******************************************************
Auxiliary information for the entire system
The total spin magnetic moment of the unit cell is   5.408664
The total net atomic charge of the unit cell is   -0.000004
Accuracy of reproducing the electrostatic potential in the unit cell:
  The inner radius (bohr) =    5.0000
  The outer radius (bohr) =   12.0000
  Valid grid points have density less than (e/(bohr^3)) =    0.0001
  The number of valid grid points were=        38972
  The rms potential error without charges in kcal/mol is=      3.38366
  The rms potential error with partial charges in kcal/mol is=      0.85856
  The RRMSE value at monopole order=      0.25374
  The rms potential error with partial charges and cloud penetration in kcal/mol is=      0.87386
  The RRMSE value at monopole order with cloud penetration is=      0.25826
  The rms potential error with partial charges and atomic dipoles in kcal/mol is=      0.32923
  The RRMSE value at dipole order=      0.09730
  The rms potential error with partial charges, atomic dipoles and cloud penetration in kcal/mol is=      0.33507
  The RRMSE value at dipole order with cloud penetration=      0.09902

******************************************************
The electron densities and ab initio electrostatic potential were computed in VASP using the PBE functional and
projector augmented wave method. See the main text of the journal article for a description of computational details.
The atomic charges, dipoles, and quadrupoles were computed with the DDEC6 method as described in
(a) T. A. Manz and N. Gabaldon Limas, RSC Adv. 6 (2016) 47771-47801 DOI: 10.1039/c6ra04656h
(b) N. Gabaldon Limas and T. A. Manz, RSC Adv. 8 (2018) 2678-2707 DOI: 10.1039/c7ra11829e.
For each atom in the material, the electron cloud parameters were fit to the spherically averaged atom-in-material
electron density using radial positions for which this density was between 10^-4 and 10^-2 electrons per cubic bohr.
The polarizabilities, dispersion coefficients, and quantum Drude oscillator (QDO) parameters were fit using the MCLF method.
The magnetic structure of the system was optimized in VASP from the default ferromagnetic initial guess using spin polarization.
The atomic spin moments (ASMs) were computed on this optimized magnetic structure using the DDEC6 partition as inputs
to the method of T. A. Manz and D. S. Sholl, J. Chem. Theory Comput. 7 (2011) 4146-4164 DOI: 10.1021/ct200539n.
The RMSE and RRMSE were computed using a uniform grid with Ewald summation.
