# Supplementary material for: A collection of forcefield precursors for metal–organic frameworks
Source: RSC Adv. 2019 Nov 13;9(63):36492–507. doi: 10.1039/c9ra07327b (PMC9075174; doi:10.1039/c9ra07327b)
Supplement: RA-009-C9RA07327B-s3789 [file RA-009-C9RA07327B-s3789.xyz]

   34
jmolscript: load "" {1 1 1} spacegroup "x,y,z" unitcell [{      9.427200     0.000000     0.000000 }, {      1.018868     9.371980     0.000000 }, {      0.423972     0.380378    16.393107 }]
Cu     8.871952     4.946346     8.154915     0.504238
Cu     4.781823     1.276774     0.041638     0.504238
Cu     1.998088     4.806012     8.238192     0.504239
Cu     6.088217     8.475584    16.351469     0.504238
Cu     0.211986     0.190189     8.196554     0.473157
Cu     0.000000     0.000000     0.000000     0.473159
Cu     6.401438     4.012239    12.294830     0.260562
Cu     4.468602     5.740119     4.098277     0.260557
Cu     6.477773     3.500685     4.098277     0.248695
Cu     4.392267     6.251673    12.294830     0.248694
C      7.287783     4.593126    10.821090    -0.027698
C      9.951045     6.591791     8.017869    -0.066699
C      7.334586     4.139485     5.568738    -0.024978
C      5.728159     3.193866    13.768571    -0.027697
C      3.029390     0.381837     0.178685    -0.066704
C      5.750113     2.717931     2.627815    -0.024976
C      3.582257     5.159232     5.572017    -0.027696
C      0.918995     3.160567     8.375238    -0.066700
C      3.535454     5.612873    10.824369    -0.024976
C      5.141881     6.558492     2.624536    -0.027694
C      7.840650     9.370521    16.214422    -0.066704
C      5.119927     7.034427    13.765292    -0.024974
N      7.882606     4.766482     9.850618    -0.294931
N     10.220562     7.691225     7.981804    -0.286236
N      7.912281     4.448025     6.506424    -0.294903
N      5.491532     2.621263    14.739043    -0.294933
N      1.907268     0.232722     0.214750    -0.286232
N      5.380944     2.176966     1.690129    -0.294905
N      2.987434     4.985876     6.542489    -0.294931
N      0.649478     2.061133     8.411303    -0.286235
N      2.957759     5.304333     9.886683    -0.294905
N      5.378508     7.131095     1.654064    -0.294932
N      8.962772     9.519636    16.178357    -0.286232
N      5.489096     7.575392    14.702978    -0.294906

The following XYZ coordinates are in angstroms. Other properties are in atomic units.
The sperically averaged electron density of each atom fit to a function of the form exp(a - br)
eigen_1, eigen_2 and eigen_3 are the three eigenvalues of traceless quadrupole moment tensor
  atom number  atomic symbol              X              Y              Z     net charge C6 coefficient C8 coefficient C10 coefficient fluctuating dipole atomic polarizability isotropic forcefield polarizability              a              b squared Pearson coefficient          <r^3>          <r^4>         wp_QDO          m_QDO          q_QDO       dipole_x       dipole_y       dipole_z         dipole            Qxy            Qxz            Qyz     Q(x^2-y^2)  Q(3z^2 - R^2)        eigen_1        eigen_2        eigen_3 static polarizability      alpha(xx)      alpha(xy)      alpha(xz)      alpha(yy)      alpha(yz)      alpha(zz) atomic spin moment
            1             Cu       8.871952       4.946346       8.154915       0.504238     100.875129 0.15084572E+04  0.45446154E+05                                18.525988                           13.430169       1.131193       2.172670                    0.998020      49.641032     131.503469       0.453399       0.448395      -1.112633      -0.115936      -0.064986       0.004737       0.132992      -0.028430       0.001087      -0.011694      -0.147273      -0.151669      -0.054088      -0.051003       0.105091             24.167887      24.606343       5.722764      -0.025203      22.129015       0.623728      25.768303           0.321241
            2             Cu       4.781823       1.276774       0.041638       0.504238     100.875889 0.15084696E+04  0.45446595E+05                                18.526010                           13.430172       1.131222       2.172677                    0.998020      49.641372     131.504216       0.453402       0.448392      -1.112636       0.077128       0.108229      -0.004736       0.132984      -0.043601      -0.011506       0.002346       0.131599      -0.151654      -0.054089      -0.050999       0.105088             24.167933      23.387778       5.855270       0.617339      23.347681      -0.092485      25.768339           0.321238
            3             Cu       1.998088       4.806012       8.238192       0.504239     100.875053 0.15084561E+04  0.45446107E+05                                18.525970                           13.430158       1.131195       2.172671                    0.998020      49.641032     131.503411       0.453400       0.448395      -1.112634       0.115936       0.064983      -0.004736       0.132990      -0.028438       0.001086      -0.011693      -0.147269      -0.151672      -0.054089      -0.051003       0.105093             24.167862      24.606318       5.722754      -0.025189      22.128992       0.623735      25.768276           0.321244
            4             Cu       6.088217       8.475584      16.351469       0.504238     100.875908 0.15084701E+04  0.45446611E+05                                18.526011                           13.430174       1.131222       2.172676                    0.998020      49.641380     131.504241       0.453402       0.448392      -1.112636      -0.077129      -0.108229       0.004735       0.132984      -0.043599      -0.011505       0.002343       0.131600      -0.151651      -0.054090      -0.050997       0.105087             24.167933      23.387779       5.855269       0.617348      23.347682      -0.092473      25.768338           0.321239
            5             Cu       0.211986       0.190189       8.196554       0.473157     122.533494 0.15353571E+04  0.46894310E+05                                21.969886                           14.167721       0.431521       1.953752                    0.999754      50.810304     139.693840       0.409047       0.490255      -1.078039      -0.000000       0.000000      -0.000002       0.000002      -0.003155       0.000783      -0.008999      -0.006484      -0.021331      -0.011570      -0.000506       0.012076             31.905322      15.425955       9.310369       0.474457      66.746535       2.047721      13.543476           0.023434
            6             Cu       0.000000       0.000000       0.000000       0.473159     122.534582 0.15353668E+04  0.46894690E+05                                21.970025                           14.167776       0.431522       1.953753                    0.999754      50.810376     139.694231       0.409046       0.490255      -1.078038      -0.000000       0.000000       0.000001       0.000001      -0.003777      -0.008861       0.001752       0.004984      -0.021325      -0.011568      -0.000509       0.012077             31.905587      68.148411       3.578795       2.087026      14.024803       0.250367      13.543546           0.023433
            7             Cu       6.401438       4.012239      12.294830       0.260562     148.286909 0.19327809E+04  0.62702274E+05                                24.218295                           15.759661       0.413570       1.904650                    0.999077      57.348015     163.963620       0.391799       0.481884      -1.079711       0.021732      -0.024222       0.000000       0.032543      -0.030276       0.126531       0.113521      -0.006584      -0.162977      -0.200705       0.057618       0.143087             33.612923      24.404457       5.927750     -18.567035      23.115602     -16.657936      53.318708           0.082945
            8             Cu       4.468602       5.740119       4.098277       0.260557     148.286901 0.19327837E+04  0.62702399E+05                                24.218318                           15.759692       0.413580       1.904653                    0.999077      57.347964     163.963610       0.391798       0.481885      -1.079710      -0.021749       0.024242       0.000000       0.032569      -0.030289       0.126531       0.113522      -0.006586      -0.163006      -0.200715       0.057635       0.143079             33.612936      24.404470       5.927737     -18.567024      23.115618     -16.657926      53.318719           0.082946
            9             Cu       6.477773       3.500685       4.098277       0.248695     155.416642 0.19780599E+04  0.64587457E+05                                24.981837                           15.982548       0.382379       1.893914                    0.998888      57.822833     166.223522       0.387359       0.484266      -1.077652       0.026500      -0.029536      -0.000000       0.039682      -0.021188      -0.123052      -0.110400      -0.004606      -0.200795      -0.197370       0.054779       0.142591             35.060833      26.403506       7.337652      20.276096      24.808093      18.191263      53.970899           0.080243
           10             Cu       4.392267       6.251673      12.294830       0.248694     155.417153 0.19780671E+04  0.64587728E+05                                24.981830                           15.982534       0.382384       1.893914                    0.998888      57.823120     166.224201       0.387361       0.484263      -1.077654      -0.026483       0.029518      -0.000000       0.039657      -0.021176      -0.123051      -0.110399      -0.004605      -0.200768      -0.197360       0.054762       0.142598             35.060831      26.403506       7.337662      20.276107      24.808091      18.191272      53.970895           0.080236
           11              C       7.287783       4.593126      10.821090      -0.027698      53.896405 0.53939082E+03  0.13333874E+05                                12.254164                            7.865779       0.391575       2.060910                    0.999901      30.918712      90.045228       0.576026       0.430141      -1.059543       0.027761       0.016003      -0.047769       0.057521      -0.009441       0.121541       0.021051      -0.070738      -0.291246      -0.177405       0.084254       0.093151             16.123404      14.546144       2.324954     -11.267232       8.420359      -4.229650      25.403710           0.006347
           12              C       9.951045       6.591791       8.017869      -0.066699      49.702848 0.57540477E+03  0.14438362E+05                                11.715207                            8.125386       0.354453       2.044238                    0.999752      31.678665      92.583696       0.567304       0.430275      -1.060744       0.010637       0.084658      -0.015206       0.086668      -0.076611      -0.000214       0.009922       0.326651       0.432720      -0.252755       0.108127       0.144628             15.169521      10.615808       5.035474      -0.087771      27.534237      -0.532481       7.358518           0.033356
           13              C       7.334586       4.139485       5.568738      -0.024978      54.423877 0.53718936E+03  0.13279206E+05                                12.369916                            7.876715       0.384665       2.060032                    0.999905      30.913692      90.325454       0.572094       0.433106      -1.056664       0.025770       0.017718       0.044420       0.054324      -0.023610      -0.113759      -0.048290      -0.048561      -0.247254      -0.169015       0.075020       0.093995             16.377983      14.643889       3.349491      11.169326       9.433637       5.857216      25.056425           0.005828
           14              C       5.728159       3.193866      13.768571      -0.027697      53.896444 0.53939119E+03  0.13333886E+05                                12.254170                            7.865782       0.391578       2.060911                    0.999901      30.918725      90.045287       0.576026       0.430141      -1.059543      -0.018909      -0.025868       0.047770       0.057521      -0.016821       0.034062       0.118554       0.065025      -0.291247      -0.177405       0.084255       0.093150             16.123413       8.991522       2.928821      -5.422607      13.974997     -10.744114      25.403721           0.006346
           15              C       3.029390       0.381837       0.178685      -0.066704      49.703292 0.57541040E+03  0.14438537E+05                                11.715259                            8.125413       0.354458       2.044237                    0.999752      31.678870      92.584368       0.567304       0.430273      -1.060745      -0.085316      -0.001425       0.015206       0.086672      -0.039723       0.009840      -0.001285      -0.351946       0.432723      -0.252755       0.108126       0.144629             15.169605      28.418859       3.100077      -0.538852       9.731409      -0.029709       7.358547           0.033354
           16              C       5.750113       2.717931       2.627815      -0.024976      54.423853 0.53718905E+03  0.13279196E+05                                12.369910                            7.876712       0.384670       2.060033                    0.999905      30.913686      90.325427       0.572094       0.433106      -1.056664      -0.020399      -0.023704      -0.044420       0.054324      -0.028276      -0.060301      -0.107874       0.037279      -0.247256      -0.169015       0.075021       0.093994             16.377975      10.214261       3.831053       7.030057      13.863256      10.470861      25.056409           0.005828
           17              C       3.582257       5.159232       5.572017      -0.027696      53.896106 0.53938782E+03  0.13333779E+05                                12.254112                            7.865752       0.391588       2.060915                    0.999901      30.918631      90.044872       0.576028       0.430141      -1.059543      -0.027763      -0.016000       0.047769       0.057522      -0.009440       0.121544       0.021048      -0.070743      -0.291246      -0.177408       0.084257       0.093151             16.123329      14.546076       2.324939     -11.267170       8.420324      -4.229623      25.403587           0.006347
           18              C       0.918995       3.160567       8.375238      -0.066700      49.702843 0.57540478E+03  0.14438360E+05                                11.715199                            8.125380       0.354461       2.044240                    0.999752      31.678674      92.583673       0.567305       0.430274      -1.060745      -0.010638      -0.084659       0.015205       0.086669      -0.076610      -0.000214       0.009922       0.326654       0.432718      -0.252755       0.108128       0.144627             15.169509      10.615800       5.035469      -0.087770      27.534216      -0.532476       7.358513           0.033355
           19              C       3.535454       5.612873      10.824369      -0.024976      54.424056 0.53719111E+03  0.13279261E+05                                12.369943                            7.876729       0.384658       2.060029                    0.999905      30.913746      90.325676       0.572093       0.433106      -1.056664      -0.025767      -0.017719      -0.044420       0.054324      -0.023610      -0.113756      -0.048293      -0.048556      -0.247255      -0.169013       0.075019       0.093994             16.378022      14.643927       3.349501      11.169358       9.433657       5.857233      25.056483           0.005828
           20              C       5.141881       6.558492       2.624536      -0.027694      53.896116 0.53938784E+03  0.13333780E+05                                12.254115                            7.865754       0.391591       2.060916                    0.999901      30.918632      90.044894       0.576027       0.430141      -1.059543       0.018908       0.025872      -0.047769       0.057522      -0.016821       0.034060       0.118558       0.065032      -0.291247      -0.177408       0.084257       0.093151             16.123334       8.991481       2.928802      -5.422573      13.974929     -10.744052      25.403591           0.006347
           21              C       7.840650       9.370521      16.214422      -0.066704      49.703279 0.57541027E+03  0.14438532E+05                                11.715254                            8.125410       0.354458       2.044237                    0.999752      31.678869      92.584345       0.567305       0.430273      -1.060745       0.085316       0.001426      -0.015205       0.086672      -0.039723       0.009841      -0.001285      -0.351945       0.432723      -0.252755       0.108126       0.144629             15.169599      28.418847       3.100075      -0.538847       9.731405      -0.029708       7.358544           0.033354
           22              C       5.119927       7.034427      13.765292      -0.024974      54.424009 0.53719054E+03  0.13279243E+05                                12.369933                            7.876724       0.384663       2.060030                    0.999905      30.913733      90.325617       0.572094       0.433106      -1.056664       0.020401       0.023702       0.044420       0.054324      -0.028276      -0.060304      -0.107870       0.037273      -0.247256      -0.169013       0.075019       0.093994             16.378009      10.214281       3.831064       7.030075      13.863286      10.470887      25.056459           0.005827
           23              N       7.882606       4.766482       9.850618      -0.294931      53.111492 0.58278610E+03  0.14518699E+05                                11.882946                            7.971972       0.054758       2.000382                    0.998784      30.237065      85.116330       0.601221       0.408934      -1.085535      -0.004047      -0.000370      -0.002137       0.004592      -0.019321       0.081352       0.029080      -0.058328      -0.169799      -0.121527       0.057073       0.064454             15.385952      14.185574       1.661771     -10.616024       7.855674      -2.864887      24.116609           0.008376
           24              N      10.220562       7.691225       7.981804      -0.286236      55.596285 0.59064990E+03  0.14850042E+05                                12.523232                            8.168181      -0.069715       1.961776                    0.998449      30.746506      88.614019       0.575118       0.423596      -1.069782      -0.006951      -0.016688      -0.008245       0.019869      -0.044630       0.004542       0.013676       0.200228       0.216805      -0.146682       0.071743       0.074939             16.790705       9.067563       5.004555       0.077795      33.651117       0.204510       7.653436          -0.005195
           25              N       7.912281       4.448025       6.506424      -0.294903      53.501246 0.58125758E+03  0.14483967E+05                                11.980988                            7.986785       0.035218       1.995475                    0.998541      30.250271      85.410655       0.597284       0.411535      -1.082854      -0.004148       0.001182       0.003119       0.005323      -0.029146      -0.078374      -0.043871      -0.040734      -0.147907      -0.121935       0.059127       0.062808             15.619734      14.187444       3.003909      10.439697       8.958602       4.979208      23.713155           0.007841
           26              N       5.491532       2.621263      14.739043      -0.294933      53.111880 0.58279062E+03  0.14518841E+05                                11.883002                            7.972003       0.054755       2.000380                    0.998784      30.237188      85.116799       0.601219       0.408934      -1.085534       0.000805       0.003983       0.002136       0.004591      -0.025137       0.037701       0.077734       0.048659      -0.169804      -0.121528       0.057075       0.064453             15.386031       8.286744       2.303074      -3.995480      13.754614     -10.244273      24.116735           0.008380
           27              N       1.907268       0.232722       0.214750      -0.286232      55.596646 0.59065294E+03  0.14850145E+05                                12.523310                            8.168220      -0.069733       1.961770                    0.998449      30.746571      88.614442       0.575114       0.423598      -1.069780       0.017343       0.005107       0.008245       0.019870      -0.022073       0.014087       0.003038      -0.214730       0.216813      -0.146683       0.071743       0.074940             16.790832      34.439671       2.246300       0.211723       8.279345       0.055237       7.653478          -0.005194
           28              N       5.380944       2.176966       1.690129      -0.294905      53.501612 0.58126200E+03  0.14484106E+05                                11.981041                            7.986815       0.035216       1.995472                    0.998541      30.250386      85.411084       0.597282       0.411535      -1.082854      -0.000727       0.004251      -0.003119       0.005322      -0.032842      -0.052084      -0.073174       0.027255      -0.147913      -0.121936       0.059129       0.062807             15.619806       9.665230       3.495563       6.078373      13.480922       9.840457      23.713266           0.007843
           29              N       2.987434       4.985876       6.542489      -0.294931      53.111433 0.58278563E+03  0.14518682E+05                                11.882933                            7.971965       0.054762       2.000384                    0.998784      30.237056      85.116258       0.601221       0.408934      -1.085535       0.004048       0.000370       0.002136       0.004591      -0.019320       0.081351       0.029078      -0.058329      -0.169795      -0.121525       0.057073       0.064453             15.385933      14.185554       1.661766     -10.616007       7.855664      -2.864880      24.116580           0.008379
           30              N       0.649478       2.061133       8.411303      -0.286235      55.596244 0.59064938E+03  0.14850025E+05                                12.523224                            8.168176      -0.069713       1.961777                    0.998449      30.746497      88.613967       0.575118       0.423596      -1.069782       0.006951       0.016688       0.008244       0.019869      -0.044630       0.004542       0.013677       0.200228       0.216806      -0.146683       0.071743       0.074940             16.790694       9.067557       5.004551       0.077795      33.651094       0.204511       7.653431          -0.005196
           31              N       2.957759       5.304333       9.886683      -0.294905      53.501346 0.58125860E+03  0.14484000E+05                                11.981005                            7.986794       0.035218       1.995474                    0.998541      30.250296      85.410770       0.597283       0.411535      -1.082854       0.004148      -0.001182      -0.003120       0.005323      -0.029147      -0.078374      -0.043872      -0.040732      -0.147912      -0.121937       0.059129       0.062808             15.619757      14.187469       3.003916      10.439717       8.958614       4.979216      23.713187           0.007838
           32              N       5.378508       7.131095       1.654064      -0.294932      53.111834 0.58279028E+03  0.14518830E+05                                11.882994                            7.972000       0.054756       2.000380                    0.998784      30.237177      85.116740       0.601220       0.408934      -1.085535      -0.000805      -0.003984      -0.002135       0.004591      -0.025136       0.037699       0.077733       0.048660      -0.169798      -0.121526       0.057074       0.064452             15.386018       8.286737       2.303070      -3.995474      13.754600     -10.244261      24.116716           0.008382
           33              N       8.962772       9.519636      16.178357      -0.286232      55.596627 0.59065269E+03  0.14850137E+05                                12.523308                            8.168219      -0.069733       1.961770                    0.998449      30.746564      88.614416       0.575114       0.423598      -1.069780      -0.017343      -0.005107      -0.008244       0.019870      -0.022073       0.014087       0.003038      -0.214730       0.216815      -0.146683       0.071743       0.074940             16.790828      34.439664       2.246299       0.211727       8.279344       0.055237       7.653477          -0.005196
           34              N       5.489096       7.575392      14.702978      -0.294906      53.501695 0.58126278E+03  0.14484132E+05                                11.981056                            7.986824       0.035213       1.995471                    0.998541      30.250402      85.411176       0.597282       0.411535      -1.082854       0.000726      -0.004251       0.003119       0.005322      -0.032842      -0.052086      -0.073174       0.027253      -0.147915      -0.121938       0.059130       0.062808             15.619828       9.665244       3.495571       6.078383      13.480944       9.840475      23.713297           0.007842

******************************************************
Auxiliary information for the entire system
The total spin magnetic moment of the unit cell is   1.884414
The total net atomic charge of the unit cell is   -0.000000
Accuracy of reproducing the electrostatic potential in the unit cell:
  The inner radius (bohr) =    5.0000
  The outer radius (bohr) =   12.0000
  Valid grid points have density less than (e/(bohr^3)) =    0.0001
  The number of valid grid points were=       148162
  The rms potential error without charges in kcal/mol is=      2.43296
  The rms potential error with partial charges in kcal/mol is=      0.62063
  The RRMSE value at monopole order=      0.25509
  The rms potential error with partial charges and cloud penetration in kcal/mol is=      0.60904
  The RRMSE value at monopole order with cloud penetration is=      0.25033
  The rms potential error with partial charges and atomic dipoles in kcal/mol is=      0.32660
  The RRMSE value at dipole order=      0.13424
  The rms potential error with partial charges, atomic dipoles and cloud penetration in kcal/mol is=      0.30974
  The RRMSE value at dipole order with cloud penetration=      0.12731

******************************************************
The electron densities and ab initio electrostatic potential were computed in VASP using the PBE functional and
projector augmented wave method. See the main text of the journal article for a description of computational details.
The atomic charges, dipoles, and quadrupoles were computed with the DDEC6 method as described in
(a) T. A. Manz and N. Gabaldon Limas, RSC Adv. 6 (2016) 47771-47801 DOI: 10.1039/c6ra04656h
(b) N. Gabaldon Limas and T. A. Manz, RSC Adv. 8 (2018) 2678-2707 DOI: 10.1039/c7ra11829e.
For each atom in the material, the electron cloud parameters were fit to the spherically averaged atom-in-material
electron density using radial positions for which this density was between 10^-4 and 10^-2 electrons per cubic bohr.
The polarizabilities, dispersion coefficients, and quantum Drude oscillator (QDO) parameters were fit using the MCLF method.
The magnetic structure of the system was optimized in VASP from the default ferromagnetic initial guess using spin polarization.
The atomic spin moments (ASMs) were computed on this optimized magnetic structure using the DDEC6 partition as inputs
to the method of T. A. Manz and D. S. Sholl, J. Chem. Theory Comput. 7 (2011) 4146-4164 DOI: 10.1021/ct200539n.
The RMSE and RRMSE were computed using a uniform grid with Ewald summation.
