# Supplementary material for: A collection of forcefield precursors for metal–organic frameworks
Source: RSC Adv. 2019 Nov 13;9(63):36492–507. doi: 10.1039/c9ra07327b (PMC9075174; doi:10.1039/c9ra07327b)
Supplement: RA-009-C9RA07327B-s3790 [file RA-009-C9RA07327B-s3790.xyz]

   34
jmolscript: load "" {1 1 1} spacegroup "x,y,z" unitcell [{      9.436600     0.000000     0.000000 }, {      1.028708     9.380361     0.000000 }, {      0.428526     0.384100    16.413915 }]
Cu     5.000521     1.470451     8.248977     0.500914
Cu     9.101290     5.146089    16.371895     0.500920
Cu     5.893313     8.294010     8.164938     0.500917
Cu     1.792544     4.618372     0.042020     0.500917
Cu     0.214263     0.192050     8.206957     0.475384
Cu     0.000000     0.000000     0.000000     0.475378
Cu     6.702735     3.696711    12.310436     0.250719
Cu     4.191099     6.067750     4.103479     0.250717
Cu     6.199072     3.827533     4.103479     0.253885
Cu     4.694762     5.936928    12.310436     0.253880
C      3.248284     0.577041     8.384228    -0.064617
C      5.967465     2.907748    10.856163    -0.028689
C      5.537743     3.004698     5.579090    -0.022622
C     10.180391     6.790490    16.236645    -0.064615
C      7.567149     4.341591    13.764709    -0.028690
C      7.089096     4.395221     2.627868    -0.022624
C      7.645550     9.187420     8.029687    -0.064613
C      4.926369     6.856713     5.557752    -0.028687
C      5.356091     6.759763    10.834825    -0.022620
C      0.713443     2.973971     0.177270    -0.064617
C      3.326685     5.422870     2.649206    -0.028688
C      3.804738     5.369240    13.786047    -0.022621
N      2.122971     0.434520     8.426904    -0.288156
N      5.610877     2.381745     9.904156    -0.292672
N      5.289908     2.449299     6.537662    -0.294152
N     10.444736     7.893560    16.193969    -0.288159
N      8.128890     4.638713    14.716716    -0.292672
N      7.668202     4.581034     1.669295    -0.294153
N      8.770863     9.329941     7.987011    -0.288159
N      5.282957     7.382716     6.509759    -0.292671
N      5.603926     7.315162     9.876253    -0.294152
N      0.449098     1.870901     0.219946    -0.288157
N      2.764944     5.125748     1.697199    -0.292672
N      3.225632     5.183427    14.744620    -0.294152

The following XYZ coordinates are in angstroms. Other properties are in atomic units.
The sperically averaged electron density of each atom fit to a function of the form exp(a - br)
eigen_1, eigen_2 and eigen_3 are the three eigenvalues of traceless quadrupole moment tensor
  atom number  atomic symbol              X              Y              Z     net charge C6 coefficient C8 coefficient C10 coefficient fluctuating dipole atomic polarizability isotropic forcefield polarizability              a              b squared Pearson coefficient          <r^3>          <r^4>         wp_QDO          m_QDO          q_QDO       dipole_x       dipole_y       dipole_z         dipole            Qxy            Qxz            Qyz     Q(x^2-y^2)  Q(3z^2 - R^2)        eigen_1        eigen_2        eigen_3 static polarizability      alpha(xx)      alpha(xy)      alpha(xz)      alpha(yy)      alpha(yz)      alpha(zz) atomic spin moment
            1             Cu       5.000521       1.470451       8.248977       0.500914     100.896835 0.15235053E+04  0.46013025E+05                                18.553763                           13.512319       1.138206       2.172896                    0.998128      49.757007     131.968568       0.451255       0.449414      -1.112015       0.077876       0.111023      -0.003923       0.135669      -0.045057      -0.012366       0.004289       0.132567      -0.168368      -0.057199      -0.052044       0.109243             24.138754      23.543394       5.855696       0.647262      23.343011       0.006206      25.529858           0.320769
            2             Cu       9.101290       5.146089      16.371895       0.500920     100.895760 0.15234873E+04  0.46012380E+05                                18.553718                           13.512303       1.138178       2.172890                    0.998128      49.756550     131.967515       0.451252       0.449419      -1.112012      -0.118853      -0.065321       0.003924       0.135677      -0.029595       0.002912      -0.012760      -0.148960      -0.168369      -0.057199      -0.052042       0.109241             24.138664      24.614409       5.738190       0.076719      22.271781       0.642727      25.529803           0.320776
            3             Cu       5.893313       8.294010       8.164938       0.500917     100.896565 0.15235001E+04  0.46012835E+05                                18.553745                           13.512306       1.138203       2.172896                    0.998128      49.756898     131.968271       0.451255       0.449415      -1.112015      -0.077885      -0.111021       0.003924       0.135672      -0.045040      -0.012365       0.004287       0.132587      -0.168364      -0.057197      -0.052044       0.109241             24.138731      23.543368       5.855690       0.647251      23.342987       0.006191      25.529838           0.320772
            4             Cu       1.792544       4.618372       0.042020       0.500917     100.895997 0.15234917E+04  0.46012532E+05                                18.553712                           13.512297       1.138187       2.172892                    0.998128      49.756693     131.967788       0.451253       0.449417      -1.112013       0.118852       0.065315      -0.003923       0.135674      -0.029612       0.002914      -0.012760      -0.148953      -0.168373      -0.057201      -0.052044       0.109245             24.138658      24.614399       5.738185       0.076721      22.271769       0.642729      25.529807           0.320769
            5             Cu       0.214263       0.192050       8.206957       0.475384     121.788534 0.15334062E+04  0.46818628E+05                                21.896562                           14.161951       0.432283       1.954393                    0.999754      50.753422     139.501683       0.409001       0.490479      -1.077944      -0.000001       0.000000      -0.000000       0.000001      -0.004023      -0.008360       0.001674       0.005023      -0.020830      -0.011054      -0.000774       0.011828             31.748582      67.703421       3.646489       2.085809      14.015332       0.253320      13.526994           0.023402
            6             Cu       0.000000       0.000000       0.000000       0.475378     121.784939 0.15333665E+04  0.46817100E+05                                21.896152                           14.161769       0.432268       1.954392                    0.999754      50.752896     139.499656       0.409004       0.490479      -1.077944      -0.000001      -0.000000      -0.000000       0.000001      -0.003388       0.000753      -0.008495      -0.006626      -0.020829      -0.011057      -0.000767       0.011824             31.747861      15.443359       9.377358       0.479179      66.273450       2.045710      13.526776           0.023405
            7             Cu       6.702735       3.696711      12.310436       0.250719     155.103510 0.19604000E+04  0.63872970E+05                                24.926749                           15.903123       0.381779       1.894549                    0.998869      57.731790     165.829567       0.388582       0.483784      -1.077827       0.026541      -0.029609      -0.000001       0.039763      -0.026931      -0.124305      -0.111419      -0.005908      -0.167950      -0.196878       0.055084       0.141794             34.988238      26.397918       7.428150      20.323978      24.768694      18.216982      53.798104           0.080744
            8             Cu       4.191099       6.067750       4.103479       0.250717     155.104117 0.19604097E+04  0.63873362E+05                                24.926797                           15.903154       0.381781       1.894549                    0.998869      57.731952     165.830113       0.388582       0.483783      -1.077828      -0.026538       0.029609      -0.000001       0.039761      -0.026932      -0.124303      -0.111417      -0.005909      -0.167951      -0.196876       0.055085       0.141791             34.988303      26.397965       7.428159      20.324014      24.768729      18.217008      53.798215           0.080734
            9             Cu       6.199072       3.827533       4.103479       0.253885     147.879426 0.19397150E+04  0.62971118E+05                                24.153005                           15.778685       0.419394       1.905628                    0.999131      57.434953     164.163205       0.391983       0.481321      -1.080241       0.018076      -0.020167      -0.000000       0.027082      -0.029711       0.128299       0.115000      -0.006521      -0.169733      -0.203563       0.058179       0.145384             33.382558      24.276133       5.809494     -18.361438      23.001930     -16.457900      52.869610           0.087371
           10             Cu       4.694762       5.936928      12.310436       0.253880     147.880822 0.19397359E+04  0.62971973E+05                                24.153150                           15.778772       0.419396       1.905627                    0.999131      57.435210     164.164235       0.391982       0.481321      -1.080240      -0.018077       0.020168       0.000001       0.027084      -0.029713       0.128297       0.114998      -0.006518      -0.169732      -0.203561       0.058180       0.145382             33.382759      24.276272       5.809528     -18.361553      23.002070     -16.458005      52.869935           0.087371
           11              C       3.248284       0.577041       8.384228      -0.064617      49.609459 0.57538633E+03  0.14434814E+05                                11.692627                            8.119071       0.358267       2.045744                    0.999731      31.642624      92.406382       0.568290       0.429620      -1.061367      -0.085789      -0.001589       0.015085       0.087119      -0.037704       0.011046      -0.000872      -0.352800       0.429085      -0.252199       0.108752       0.143447             15.124504      28.344403       3.033678      -0.571596       9.676274      -0.025820       7.352837           0.033551
           12              C       5.967465       2.907748      10.856163      -0.028689      54.609157 0.53904244E+03  0.13338836E+05                                12.397589                            7.891589       0.369588       2.054628                    0.999904      30.988233      90.642247       0.571313       0.433249      -1.056391      -0.020073      -0.023251      -0.041586       0.051700      -0.025338      -0.059603      -0.106609       0.036684      -0.265455      -0.169994       0.075242       0.094752             16.410476      10.227219       3.807041       7.048285      13.804138      10.449794      25.200071           0.005842
           13              C       5.537743       3.004698       5.579090      -0.022622      51.916894 0.51892077E+03  0.12710429E+05                                11.965170                            7.723016       0.401676       2.068217                    0.999888      30.589760      88.816705       0.580153       0.431027      -1.058494      -0.016110      -0.025175       0.043747       0.052982      -0.017054       0.035418       0.116912       0.060807      -0.292689      -0.176074       0.083009       0.093065             15.663845       8.809988       2.855410      -5.305996      13.529021     -10.334255      24.652527           0.005795
           14              C      10.180391       6.790490      16.236645      -0.064615      49.609187 0.57538393E+03  0.14434741E+05                                11.692600                            8.119067       0.358248       2.045739                    0.999731      31.642513      92.406046       0.568289       0.429621      -1.061366       0.010932       0.085097      -0.015085       0.087113      -0.075040       0.000338       0.011077       0.328066       0.429087      -0.252197       0.108749       0.143448             15.124437      10.555567       4.984474      -0.087978      27.464921      -0.565379       7.352821           0.033553
           15              C       7.567149       4.341591      13.764709      -0.028690      54.609036 0.53904113E+03  0.13338794E+05                                12.397574                            7.891580       0.369587       2.054627                    0.999904      30.988182      90.642046       0.571313       0.433249      -1.056391       0.025301       0.017418       0.041586       0.051700      -0.020759      -0.112471      -0.047628      -0.046798      -0.265455      -0.169995       0.075241       0.094754             16.410455      14.586689       3.328946      11.155852       9.444629       5.867114      25.200046           0.005842
           16              C       7.089096       4.395221       2.627868      -0.022624      51.917094 0.51892304E+03  0.12710501E+05                                11.965213                            7.723042       0.401657       2.068211                    0.999888      30.589791      88.816911       0.580151       0.431028      -1.058493       0.026781       0.013270      -0.043746       0.052981      -0.010058       0.120075       0.022464      -0.066758      -0.292693      -0.176075       0.083009       0.093065             15.663904      14.091827       2.276186     -10.851129       8.247255      -4.147831      24.652632           0.005797
           17              C       7.645550       9.187420       8.029687      -0.064613      49.609375 0.57538508E+03  0.14434777E+05                                11.692623                            8.119068       0.358258       2.045741                    0.999731      31.642578      92.406273       0.568289       0.429621      -1.061366       0.085784       0.001590      -0.015085       0.087115      -0.037706       0.011047      -0.000872      -0.352793       0.429091      -0.252197       0.108747       0.143450             15.124499      28.344392       3.033677      -0.571603       9.676270      -0.025820       7.352836           0.033555
           18              C       4.926369       6.856713       5.557752      -0.028687      54.609010 0.53904096E+03  0.13338787E+05                                12.397557                            7.891571       0.369594       2.054630                    0.999904      30.988202      90.642059       0.571314       0.433248      -1.056392       0.020073       0.023252       0.041586       0.051701      -0.025337      -0.059604      -0.106609       0.036684      -0.265453      -0.169994       0.075241       0.094753             16.410430      10.227192       3.807028       7.048263      13.804096      10.449759      25.200003           0.005842
           19              C       5.356091       6.759763      10.834825      -0.022620      51.917011 0.51892186E+03  0.12710465E+05                                11.965195                            7.723030       0.401672       2.068216                    0.999888      30.589783      88.816873       0.580152       0.431027      -1.058493       0.016111       0.025175      -0.043747       0.052982      -0.017054       0.035419       0.116911       0.060809      -0.292688      -0.176074       0.083010       0.093065             15.663877       8.810005       2.855417      -5.306008      13.529051     -10.334279      24.652576           0.005797
           20              C       0.713443       2.973971       0.177270      -0.064617      49.609188 0.57538402E+03  0.14434740E+05                                11.692585                            8.119057       0.358261       2.045743                    0.999731      31.642535      92.406026       0.568290       0.429620      -1.061367      -0.010934      -0.085100       0.015085       0.087115      -0.075039       0.000337       0.011076       0.328070       0.429081      -0.252198       0.108751       0.143446             15.124416      10.555553       4.984468      -0.087978      27.464883      -0.565378       7.352812           0.033552
           21              C       3.326685       5.422870       2.649206      -0.028688      54.609146 0.53904226E+03  0.13338830E+05                                12.397587                            7.891588       0.369586       2.054627                    0.999904      30.988222      90.642203       0.571313       0.433249      -1.056391      -0.025301      -0.017418      -0.041586       0.051700      -0.020760      -0.112471      -0.047627      -0.046797      -0.265459      -0.169995       0.075243       0.094752             16.410472      14.586703       3.328949      11.155863       9.444637       5.867119      25.200075           0.005843
           22              C       3.804738       5.369240      13.786047      -0.022621      51.917114 0.51892307E+03  0.12710502E+05                                11.965214                            7.723042       0.401659       2.068211                    0.999888      30.589794      88.816936       0.580151       0.431028      -1.058493      -0.026781      -0.013269       0.043746       0.052982      -0.010059       0.120075       0.022463      -0.066757      -0.292695      -0.176075       0.083011       0.093064             15.663905      14.091825       2.276185     -10.851128       8.247255      -4.147831      24.652634           0.005797
           23              N       2.122971       0.434520       8.426904      -0.288156      55.734924 0.59447204E+03  0.14967527E+05                                12.540539                            8.191180      -0.070545       1.960820                    0.998475      30.802331      88.785465       0.574771       0.423246      -1.070198       0.017421       0.006016       0.008458       0.020278      -0.020806       0.015093       0.002700      -0.214906       0.214965      -0.146347       0.071852       0.074495             16.801904      34.441096       2.237784       0.175054       8.288137       0.054254       7.676480          -0.005239
           24              N       5.610877       2.381745       9.904156      -0.292672      53.361281 0.58200132E+03  0.14504044E+05                                11.959464                            7.989490       0.045774       1.998875                    0.998590      30.239856      85.326334       0.597579       0.411287      -1.083248       0.000229       0.005975      -0.001612       0.006193      -0.030818      -0.050050      -0.070608       0.024836      -0.156524      -0.119077       0.058316       0.060761             15.580995       9.622964       3.434188       6.041144      13.372278       9.761258      23.747742           0.007354
           25              N       5.289908       2.449299       6.537662      -0.294152      51.887623 0.57122960E+03  0.14168784E+05                                11.728026                            7.914161       0.052667       2.001377                    0.998755      30.130326      84.808000       0.600557       0.411178      -1.083357       0.000166       0.003901       0.004402       0.005884      -0.026721       0.040934       0.078791       0.046052      -0.181881      -0.125805       0.059123       0.066682             15.116691       8.231998       2.295904      -4.003655      13.470552      -9.959508      23.647524           0.007741
           26              N      10.444736       7.893560      16.193969      -0.288159      55.733785 0.59446108E+03  0.14967168E+05                                12.540330                            8.191075      -0.070519       1.960831                    0.998475      30.802104      88.784292       0.574778       0.423243      -1.070201      -0.007879      -0.016659      -0.008458       0.020276      -0.043600       0.004330       0.014708       0.200779       0.214955      -0.146346       0.071850       0.074496             16.801574       9.083769       5.018493       0.073010      33.644587       0.168083       7.676365          -0.005239
           27              N       8.128890       4.638713      14.716716      -0.292672      53.360790 0.58199558E+03  0.14503860E+05                                11.959383                            7.989443       0.045772       1.998876                    0.998590      30.239717      85.325740       0.597582       0.411287      -1.083249      -0.005964       0.000422       0.001612       0.006192      -0.027392      -0.075642      -0.042056      -0.037604      -0.156516      -0.119076       0.058312       0.060764             15.580883      14.071894       2.946255      10.361561       8.923180       4.941002      23.747574           0.007355
           28              N       7.668202       4.581034       1.669295      -0.294153      51.887467 0.57122788E+03  0.14168731E+05                                11.728008                            7.914151       0.052666       2.001377                    0.998755      30.130255      84.807769       0.600557       0.411179      -1.083357      -0.003895       0.000260      -0.004403       0.005884      -0.021094       0.082783       0.032105      -0.056542      -0.181878      -0.125805       0.059121       0.066685             15.116666      13.905853       1.673669     -10.336580       7.796656      -2.894079      23.647490           0.007740
           29              N       8.770863       9.329941       7.987011      -0.288159      55.735002 0.59447296E+03  0.14967556E+05                                12.540550                            8.191187      -0.070548       1.960819                    0.998475      30.802352      88.785548       0.574771       0.423246      -1.070198      -0.017419      -0.006016      -0.008458       0.020277      -0.020806       0.015093       0.002700      -0.214905       0.214967      -0.146347       0.071852       0.074495             16.801921      34.441133       2.237786       0.175046       8.288144       0.054254       7.676486          -0.005238
           30              N       5.282957       7.382716       6.509759      -0.292671      53.361155 0.58199980E+03  0.14503995E+05                                11.959442                            7.989478       0.045774       1.998876                    0.998590      30.239820      85.326171       0.597580       0.411287      -1.083248      -0.000230      -0.005975       0.001612       0.006192      -0.030817      -0.050052      -0.070608       0.024835      -0.156519      -0.119078       0.058314       0.060763             15.580966       9.622947       3.434180       6.041132      13.372248       9.761235      23.747702           0.007356
           31              N       5.603926       7.315162       9.876253      -0.294152      51.887752 0.57123090E+03  0.14168827E+05                                11.728055                            7.914177       0.052659       2.001375                    0.998755      30.130342      84.808136       0.600555       0.411179      -1.083356      -0.000166      -0.003901      -0.004402       0.005884      -0.026721       0.040936       0.078789       0.046054      -0.181881      -0.125805       0.059121       0.066684             15.116733       8.232018       2.295914      -4.003670      13.470592      -9.959541      23.647590           0.007741
           32              N       0.449098       1.870901       0.219946      -0.288157      55.733800 0.59446112E+03  0.14967170E+05                                12.540336                            8.191078      -0.070522       1.960830                    0.998475      30.802100      88.784297       0.574778       0.423243      -1.070201       0.007877       0.016660       0.008458       0.020277      -0.043600       0.004330       0.014708       0.200780       0.214954      -0.146346       0.071850       0.074496             16.801582       9.083773       5.018496       0.073010      33.644606       0.168083       7.676368          -0.005239
           33              N       2.764944       5.125748       1.697199      -0.292672      53.360934 0.58199721E+03  0.14503912E+05                                11.959403                            7.989455       0.045774       1.998876                    0.998590      30.239763      85.325912       0.597582       0.411287      -1.083249       0.005963      -0.000422      -0.001612       0.006192      -0.027394      -0.075643      -0.042054      -0.037604      -0.156521      -0.119076       0.058315       0.060762             15.580911      14.071917       2.946260      10.361581       8.923194       4.941011      23.747621           0.007357
           34              N       3.225632       5.183427      14.744620      -0.294152      51.887525 0.57122839E+03  0.14168746E+05                                11.728015                            7.914153       0.052669       2.001378                    0.998755      30.130272      84.807821       0.600557       0.411179      -1.083357       0.003895      -0.000260       0.004402       0.005884      -0.021095       0.082783       0.032102      -0.056541      -0.181881      -0.125805       0.059122       0.066683             15.116677      13.905860       1.673670     -10.336589       7.796659      -2.894082      23.647512           0.007742

******************************************************
Auxiliary information for the entire system
The total spin magnetic moment of the unit cell is   1.886310
The total net atomic charge of the unit cell is   0.000001
Accuracy of reproducing the electrostatic potential in the unit cell:
  The inner radius (bohr) =    5.0000
  The outer radius (bohr) =   12.0000
  Valid grid points have density less than (e/(bohr^3)) =    0.0001
  The number of valid grid points were=       148574
  The rms potential error without charges in kcal/mol is=      2.44393
  The rms potential error with partial charges in kcal/mol is=      0.63036
  The RRMSE value at monopole order=      0.25793
  The rms potential error with partial charges and cloud penetration in kcal/mol is=      0.61935
  The RRMSE value at monopole order with cloud penetration is=      0.25343
  The rms potential error with partial charges and atomic dipoles in kcal/mol is=      0.32351
  The RRMSE value at dipole order=      0.13237
  The rms potential error with partial charges, atomic dipoles and cloud penetration in kcal/mol is=      0.30677
  The RRMSE value at dipole order with cloud penetration=      0.12552

******************************************************
The electron densities and ab initio electrostatic potential were computed in VASP using the PBE functional and
projector augmented wave method. See the main text of the journal article for a description of computational details.
The atomic charges, dipoles, and quadrupoles were computed with the DDEC6 method as described in
(a) T. A. Manz and N. Gabaldon Limas, RSC Adv. 6 (2016) 47771-47801 DOI: 10.1039/c6ra04656h
(b) N. Gabaldon Limas and T. A. Manz, RSC Adv. 8 (2018) 2678-2707 DOI: 10.1039/c7ra11829e.
For each atom in the material, the electron cloud parameters were fit to the spherically averaged atom-in-material
electron density using radial positions for which this density was between 10^-4 and 10^-2 electrons per cubic bohr.
The polarizabilities, dispersion coefficients, and quantum Drude oscillator (QDO) parameters were fit using the MCLF method.
The magnetic structure of the system was optimized in VASP from the default ferromagnetic initial guess using spin polarization.
The atomic spin moments (ASMs) were computed on this optimized magnetic structure using the DDEC6 partition as inputs
to the method of T. A. Manz and D. S. Sholl, J. Chem. Theory Comput. 7 (2011) 4146-4164 DOI: 10.1021/ct200539n.
The RMSE and RRMSE were computed using a uniform grid with Ewald summation.
