# Supplementary material for: A collection of forcefield precursors for metal–organic frameworks
Source: RSC Adv. 2019 Nov 13;9(63):36492–507. doi: 10.1039/c9ra07327b (PMC9075174; doi:10.1039/c9ra07327b)
Supplement: RA-009-C9RA07327B-s3791 [file RA-009-C9RA07327B-s3791.xyz]

   34
jmolscript: load "" {1 1 1} spacegroup "x,y,z" unitcell [{      9.450500     0.000000     0.000000 }, {      1.021255     9.395158     0.000000 }, {      0.427194     0.383274    16.426677 }]
Cu     2.003322     4.817799     8.257033     0.501282
Cu     6.106474     8.499107    16.382982     0.501278
Cu     8.895627     4.960633     8.169644     0.501280
Cu     4.792475     1.279325     0.043695     0.501280
Cu     4.480533     5.754334     4.106669     0.256028
Cu     6.418416     4.024098    12.320008     0.256029
Cu     4.408378     6.264467    12.320008     0.248482
Cu     6.490571     3.513965     4.106669     0.248481
Cu     0.213597     0.191637     8.213338     0.475128
Cu     0.000000     0.000000     0.000000     0.475131
C      0.926713     3.170257     8.389597    -0.067345
C      3.582121     5.182814     5.600018    -0.024663
C      3.527628     5.619086    10.845056    -0.027316
C      7.860711     9.391373    16.250419    -0.067342
C      5.145792     6.585724     2.613320    -0.024663
C      5.145157     7.070318    13.794959    -0.027316
C      9.972236     6.608175     8.037080    -0.067345
C      7.316828     4.595618    10.826659    -0.024662
C      7.371321     4.159346     5.581621    -0.027316
C      3.038238     0.387059     0.176258    -0.067342
C      5.753157     3.192708    13.813357    -0.024662
C      5.753792     2.708114     2.631718    -0.027316
N      0.668428     2.064860     8.431485    -0.288414
N      2.996743     5.002201     6.564757    -0.293107
N      2.969004     5.320370     9.896909    -0.290256
N      8.987545     9.528692    16.208531    -0.288418
N      5.388606     7.148157     1.648581    -0.293105
N      5.502491     7.593390    14.743107    -0.290254
N     10.230521     7.713572     7.995192    -0.288415
N      7.902206     4.776231     9.861920    -0.293109
N      7.929945     4.458062     6.529768    -0.290255
N      1.911404     0.249740     0.218146    -0.288417
N      5.510343     2.630275    14.778096    -0.293108
N      5.396458     2.185042     1.683570    -0.290254

The following XYZ coordinates are in angstroms. Other properties are in atomic units.
The sperically averaged electron density of each atom fit to a function of the form exp(a - br)
eigen_1, eigen_2 and eigen_3 are the three eigenvalues of traceless quadrupole moment tensor
  atom number  atomic symbol              X              Y              Z     net charge C6 coefficient C8 coefficient C10 coefficient fluctuating dipole atomic polarizability isotropic forcefield polarizability              a              b squared Pearson coefficient          <r^3>          <r^4>         wp_QDO          m_QDO          q_QDO       dipole_x       dipole_y       dipole_z         dipole            Qxy            Qxz            Qyz     Q(x^2-y^2)  Q(3z^2 - R^2)        eigen_1        eigen_2        eigen_3 static polarizability      alpha(xx)      alpha(xy)      alpha(xz)      alpha(yy)      alpha(yz)      alpha(zz) atomic spin moment
            1             Cu       2.003322       4.817799       8.257033       0.501282     100.918299 0.15142621E+04  0.45664384E+05                                18.527941                           13.456014       1.131498       2.171907                    0.998013      49.714095     131.754987       0.452967       0.448397      -1.112644       0.113589       0.064218      -0.004117       0.130550      -0.030544       0.001585      -0.012231      -0.146183      -0.152319      -0.054132      -0.051440       0.105572             24.109940      24.575634       5.745507       0.020438      22.126444       0.628618      25.627743           0.319108
            2             Cu       6.106474       8.499107      16.382982       0.501278     100.918178 0.15142595E+04  0.45664301E+05                                18.527967                           13.456032       1.131483       2.171903                    0.998013      49.713967     131.754808       0.452965       0.448399      -1.112642      -0.076119      -0.105989       0.004116       0.130555      -0.045529      -0.011989       0.002895       0.129656      -0.152340      -0.054132      -0.051445       0.105577             24.109978      23.389587       5.874445       0.627164      23.312573      -0.047596      25.627776           0.319072
            3             Cu       8.895627       4.960633       8.169644       0.501280     100.918346 0.15142628E+04  0.45664414E+05                                18.527960                           13.456027       1.131495       2.171906                    0.998013      49.714075     131.755014       0.452966       0.448398      -1.112643      -0.113589      -0.064221       0.004117       0.130552      -0.030536       0.001582      -0.012230      -0.146187      -0.152315      -0.054132      -0.051438       0.105569             24.109967      24.575660       5.745513       0.020426      22.126468       0.628613      25.627772           0.319104
            4             Cu       4.792475       1.279325       0.043695       0.501280     100.918140 0.15142586E+04  0.45664266E+05                                18.527959                           13.456025       1.131485       2.171904                    0.998013      49.713960     131.754761       0.452965       0.448399      -1.112643       0.076119       0.105989      -0.004118       0.130555      -0.045530      -0.011990       0.002898       0.129654      -0.152340      -0.054130      -0.051447       0.105577             24.109969      23.389573       5.874442       0.627160      23.312562      -0.047603      25.627773           0.319079
            5             Cu       4.480533       5.754334       4.106669       0.256028     147.617936 0.19722203E+04  0.64284760E+05                                24.201774                           15.932115       0.420942       1.904784                    0.999073      57.533957     164.709188       0.389342       0.482639      -1.079640      -0.019899       0.022179       0.000000       0.029798      -0.031163       0.131458       0.117944      -0.006775      -0.183336      -0.210120       0.061903       0.148217             33.404948      24.295577       5.703509     -18.219243      23.055625     -16.346122      52.863642           0.087191
            6             Cu       6.418416       4.024098      12.320008       0.256029     147.618026 0.19722206E+04  0.64284788E+05                                24.201821                           15.932144       0.420924       1.904779                    0.999073      57.533833     164.708992       0.389340       0.482641      -1.079639       0.019896      -0.022174       0.000000       0.029791      -0.031160       0.131459       0.117945      -0.006774      -0.183331      -0.210120       0.061899       0.148221             33.405018      24.295628       5.703522     -18.219285      23.055673     -16.346161      52.863753           0.087191
            7             Cu       4.408378       6.264467      12.320008       0.248482     154.285538 0.20076314E+04  0.65779801E+05                                24.927630                           16.115945       0.388255       1.894454                    0.998929      57.896358     166.582989       0.385335       0.485131      -1.077447      -0.025794       0.028748       0.000001       0.038623      -0.027534      -0.127922      -0.114771      -0.005982      -0.180516      -0.203576       0.057781       0.145794             34.824140      26.333652       7.204064      19.985500      24.767489      17.930801      53.371278           0.083468
            8             Cu       6.490571       3.513965       4.106669       0.248481     154.285466 0.20076313E+04  0.65779786E+05                                24.927599                           16.115927       0.388267       1.894456                    0.998929      57.896439     166.583119       0.385336       0.485130      -1.077448       0.025798      -0.028753      -0.000001       0.038630      -0.027534      -0.127921      -0.114771      -0.005985      -0.180520      -0.203576       0.057783       0.145793             34.824095      26.333615       7.204053      19.985469      24.767455      17.930775      53.371214           0.083470
            9             Cu       0.213597       0.191637       8.213338       0.475128     121.944654 0.15409630E+04  0.47109942E+05                                21.929834                           14.205322       0.425881       1.952185                    0.999743      50.800358     139.747004       0.407985       0.491068      -1.077558      -0.000001      -0.000000       0.000001       0.000001      -0.003985       0.001039      -0.008290      -0.006598      -0.022698      -0.011347      -0.000879       0.012226             31.788420      15.488026       9.413646       0.479012      66.327182       2.047361      13.550052           0.024343
           10             Cu       0.000000       0.000000       0.000000       0.475131     121.945839 0.15409778E+04  0.47110516E+05                                21.929979                           14.205398       0.425882       1.952184                    0.999743      50.800517     139.747690       0.407984       0.491068      -1.077558      -0.000000       0.000000      -0.000000       0.000000      -0.004599      -0.008129       0.001928       0.004742      -0.022688      -0.011344      -0.000883       0.012227             31.788653      67.756660       3.732119       2.087143      14.059166       0.254963      13.550132           0.024339
           11              C       0.926713       3.170257       8.389597      -0.067345      49.781997 0.57847469E+03  0.14530833E+05                                11.719042                            8.140654       0.357895       2.044682                    0.999748      31.706768      92.634220       0.567590       0.429601      -1.061443      -0.010279      -0.085820       0.014410       0.087627      -0.074085      -0.000098       0.011211       0.329959       0.430680      -0.252932       0.108900       0.144033             15.155758      10.569869       4.959395      -0.092612      27.543444      -0.566425       7.353960           0.032211
           12              C       3.582121       5.182814       5.600018      -0.024663      52.631396 0.53130504E+03  0.13084151E+05                                12.079441                            7.812089       0.408291       2.068164                    0.999886      30.759787      89.404677       0.577408       0.430746      -1.059198      -0.028782      -0.013901       0.046728       0.056614      -0.010165       0.121659       0.021944      -0.069038      -0.295399      -0.178246       0.084602       0.093644             15.822925      14.251643       2.260813     -10.970786       8.300561      -4.119586      24.916570           0.006033
           13              C       3.527628       5.619086      10.845056      -0.027316      53.840543 0.53733585E+03  0.13281944E+05                                12.295112                            7.880354       0.386156       2.060421                    0.999903      30.925449      90.317073       0.571759       0.433388      -1.056634      -0.025229      -0.016494      -0.042753       0.052311      -0.022441      -0.114548      -0.048261      -0.048882      -0.267641      -0.172981       0.077613       0.095368             16.223096      14.439121       3.260541      10.980501       9.349103       5.741437      24.881063           0.005843
           14              C       7.860711       9.391373      16.250419      -0.067342      49.781802 0.57847152E+03  0.14530741E+05                                11.719042                            8.140652       0.357883       2.044680                    0.999748      31.706661      92.634009       0.567587       0.429603      -1.061442       0.086425       0.000943      -0.014411       0.087623      -0.036907       0.011136      -0.001308      -0.354089       0.430681      -0.252933       0.108900       0.144033             15.155763      28.410834       3.020079      -0.573113       9.702497      -0.030858       7.353960           0.032214
           15              C       5.145792       6.585724       2.613320      -0.024663      52.631341 0.53130455E+03  0.13084135E+05                                12.079428                            7.812082       0.408294       2.068165                    0.999886      30.759766      89.404562       0.577409       0.430746      -1.059199       0.016930       0.027110      -0.046729       0.056614      -0.017344       0.034963       0.118575       0.063059      -0.295397      -0.178245       0.084602       0.093643             15.822908       8.855812       2.847339      -5.281001      13.696373     -10.461352      24.916540           0.006035
           16              C       5.145157       7.070318      13.794959      -0.027316      53.840546 0.53733599E+03  0.13281946E+05                                12.295106                            7.880349       0.386182       2.060428                    0.999903      30.925443      90.317002       0.571760       0.433387      -1.056635       0.019124       0.023299       0.042753       0.052310      -0.027168      -0.060357      -0.108664       0.038097      -0.267641      -0.172983       0.077613       0.095369             16.223088      10.109104       3.731213       6.894406      13.679108      10.295753      24.881053           0.005844
           17              C       9.972236       6.608175       8.037080      -0.067345      49.781971 0.57847420E+03  0.14530820E+05                                11.719048                            8.140657       0.357886       2.044680                    0.999748      31.706742      92.634182       0.567589       0.429602      -1.061443       0.010278       0.085819      -0.014410       0.087625      -0.074086      -0.000098       0.011211       0.329957       0.430685      -0.252932       0.108898       0.144034             15.155766      10.569874       4.959399      -0.092613      27.543460      -0.566431       7.353963           0.032211
           18              C       7.316828       4.595618      10.826659      -0.024662      52.631309 0.53130398E+03  0.13084120E+05                                12.079433                            7.812084       0.408294       2.068166                    0.999886      30.759749      89.404574       0.577408       0.430747      -1.059198       0.028781       0.013901      -0.046728       0.056614      -0.010165       0.121658       0.021945      -0.069037      -0.295397      -0.178244       0.084601       0.093644             15.822914      14.251635       2.260811     -10.970778       8.300556      -4.119583      24.916550           0.006034
           19              C       7.371321       4.159346       5.581621      -0.027316      53.840535 0.53733586E+03  0.13281943E+05                                12.295106                            7.880351       0.386156       2.060421                    0.999903      30.925454      90.317053       0.571760       0.433388      -1.056635       0.025230       0.016494       0.042753       0.052311      -0.022439      -0.114548      -0.048261      -0.048883      -0.267640      -0.172981       0.077612       0.095369             16.223088      14.439112       3.260539      10.980494       9.349098       5.741434      24.881054           0.005842
           20              C       3.038238       0.387059       0.176258      -0.067342      49.781807 0.57847165E+03  0.14530743E+05                                11.719037                            8.140648       0.357888       2.044681                    0.999748      31.706673      92.634014       0.567588       0.429603      -1.061442      -0.086425      -0.000943       0.014410       0.087624      -0.036907       0.011135      -0.001309      -0.354089       0.430681      -0.252932       0.108900       0.144033             15.155756      28.410819       3.020079      -0.573117       9.702492      -0.030858       7.353957           0.032215
           21              C       5.753157       3.192708      13.813357      -0.024662      52.631277 0.53130373E+03  0.13084111E+05                                12.079425                            7.812080       0.408297       2.068167                    0.999886      30.759734      89.404489       0.577408       0.430746      -1.059198      -0.016930      -0.027110       0.046729       0.056614      -0.017344       0.034963       0.118574       0.063058      -0.295397      -0.178244       0.084601       0.093643             15.822903       8.855810       2.847338      -5.280999      13.696370     -10.461348      24.916530           0.006036
           22              C       5.753792       2.708114       2.631718      -0.027316      53.840555 0.53733611E+03  0.13281950E+05                                12.295105                            7.880349       0.386181       2.060428                    0.999903      30.925451      90.317014       0.571761       0.433387      -1.056635      -0.019123      -0.023299      -0.042753       0.052310      -0.027168      -0.060357      -0.108665       0.038097      -0.267640      -0.172983       0.077613       0.095371             16.223088      10.109103       3.731212       6.894405      13.679105      10.295752      24.881055           0.005843
           23              N       0.668428       2.064860       8.431485      -0.288414      55.701295 0.59530990E+03  0.14992236E+05                                12.531139                            8.193252      -0.067601       1.961326                    0.998492      30.817750      88.808409       0.575151       0.422864      -1.070559       0.007786       0.017822       0.008710       0.021310      -0.042375       0.004401       0.015124       0.200159       0.213636      -0.145424       0.071362       0.074063             16.783720       9.067879       4.985064       0.073155      33.619379       0.167976       7.663902          -0.005013
           24              N       2.996743       5.002201       6.564757      -0.293107      52.154721 0.57415651E+03  0.14256614E+05                                11.752825                            7.922468       0.041347       1.997683                    0.998703      30.142267      84.829097       0.601725       0.409942      -1.084399       0.004666      -0.000072       0.004447       0.006447      -0.020242       0.081595       0.030427      -0.056952      -0.176850      -0.123268       0.057865       0.065403             15.149709      13.938979       1.653173     -10.370689       7.792544      -2.856268      23.717605           0.008387
           25              N       2.969004       5.320370       9.896909      -0.290256      52.659045 0.57423253E+03  0.14266997E+05                                11.857299                            7.938608       0.029619       1.995342                    0.998601      30.137416      84.996733       0.599003       0.411559      -1.082723       0.004880      -0.000662      -0.003191       0.005868      -0.027947      -0.077666      -0.042547      -0.039830      -0.154457      -0.121138       0.059097       0.062040             15.399709      13.891209       2.901003      10.197333       8.840523       4.872696      23.467394           0.007630
           26              N       8.987545       9.528692      16.208531      -0.288418      55.701422 0.59531116E+03  0.14992277E+05                                12.531156                            8.193259      -0.067595       1.961327                    0.998492      30.817802      88.808604       0.575151       0.422864      -1.070559      -0.018558      -0.005814      -0.008710       0.021309      -0.019882       0.015511       0.002741      -0.213690       0.213638      -0.145423       0.071361       0.074062             16.783748      34.403837       2.231050       0.174896       8.283496       0.054574       7.663910          -0.005007
           27              N       5.388606       7.148157       1.648581      -0.293105      52.154531 0.57415420E+03  0.14256542E+05                                11.752800                            7.922454       0.041347       1.997684                    0.998703      30.142191      84.828830       0.601725       0.409942      -1.084399      -0.000433      -0.004648      -0.004448       0.006448      -0.025888       0.039067       0.077829       0.046926      -0.176847      -0.123268       0.057864       0.065404             15.149674       8.219509       2.274874      -3.960226      13.511970     -10.001274      23.717544           0.008393
           28              N       5.502491       7.593390      14.743107      -0.290254      52.658958 0.57423127E+03  0.14266958E+05                                11.857293                            7.938604       0.029609       1.995340                    0.998601      30.137357      84.996559       0.599003       0.411560      -1.082723       0.000131      -0.004924       0.003192       0.005870      -0.031574      -0.050692      -0.072612       0.026892      -0.154460      -0.121138       0.059096       0.062042             15.399702       9.522815       3.375845       5.946122      13.208905       9.611051      23.467387           0.007635
           29              N      10.230521       7.713572       7.995192      -0.288415      55.701246 0.59530936E+03  0.14992218E+05                                12.531127                            8.193245      -0.067600       1.961326                    0.998492      30.817743      88.808352       0.575152       0.422864      -1.070559      -0.007786      -0.017822      -0.008710       0.021309      -0.042375       0.004401       0.015124       0.200158       0.213637      -0.145424       0.071361       0.074063             16.783704       9.067871       4.985060       0.073154      33.619344       0.167970       7.663895          -0.005013
           30              N       7.902206       4.776231       9.861920      -0.293109      52.154885 0.57415849E+03  0.14256678E+05                                11.752857                            7.922487       0.041340       1.997680                    0.998703      30.142305      84.829288       0.601724       0.409942      -1.084399      -0.004666       0.000072      -0.004448       0.006447      -0.020242       0.081595       0.030428      -0.056952      -0.176849      -0.123268       0.057865       0.065403             15.149754      13.939022       1.653180     -10.370726       7.792564      -2.856279      23.717676           0.008388
           31              N       7.929945       4.458062       6.529768      -0.290255      52.658894 0.57423066E+03  0.14266938E+05                                11.857277                            7.938595       0.029619       1.995343                    0.998601      30.137367      84.996549       0.599004       0.411559      -1.082723      -0.004880       0.000662       0.003191       0.005868      -0.027947      -0.077666      -0.042548      -0.039830      -0.154456      -0.121138       0.059096       0.062042             15.399678      13.891178       2.900995      10.197308       8.840507       4.872685      23.467347           0.007629
           32              N       1.911404       0.249740       0.218146      -0.288417      55.701459 0.59531153E+03  0.14992289E+05                                12.531165                            8.193264      -0.067597       1.961326                    0.998492      30.817805      88.808642       0.575151       0.422864      -1.070559       0.018558       0.005814       0.008710       0.021309      -0.019882       0.015511       0.002741      -0.213691       0.213640      -0.145423       0.071362       0.074062             16.783761      34.403866       2.231053       0.174894       8.283502       0.054574       7.663916          -0.005008
           33              N       5.510343       2.630275      14.778096      -0.293108      52.154724 0.57415656E+03  0.14256617E+05                                11.752834                            7.922473       0.041342       1.997682                    0.998703      30.142244      84.829059       0.601724       0.409942      -1.084399       0.000433       0.004648       0.004448       0.006448      -0.025888       0.039067       0.077828       0.046925      -0.176848      -0.123268       0.057864       0.065404             15.149722       8.219532       2.274883      -3.960241      13.512013     -10.001310      23.717622           0.008392
           34              N       5.396458       2.185042       1.683570      -0.290254      52.658939 0.57423103E+03  0.14266951E+05                                11.857289                            7.938602       0.029610       1.995341                    0.998601      30.137353      84.996536       0.599003       0.411560      -1.082723      -0.000131       0.004925      -0.003192       0.005870      -0.031574      -0.050692      -0.072613       0.026892      -0.154459      -0.121139       0.059096       0.062042             15.399697       9.522811       3.375842       5.946119      13.208897       9.611045      23.467382           0.007635

******************************************************
Auxiliary information for the entire system
The total spin magnetic moment of the unit cell is   1.886770
The total net atomic charge of the unit cell is   -0.000001
Accuracy of reproducing the electrostatic potential in the unit cell:
  The inner radius (bohr) =    5.0000
  The outer radius (bohr) =   12.0000
  Valid grid points have density less than (e/(bohr^3)) =    0.0001
  The number of valid grid points were=       149126
  The rms potential error without charges in kcal/mol is=      2.42202
  The rms potential error with partial charges in kcal/mol is=      0.62416
  The RRMSE value at monopole order=      0.25770
  The rms potential error with partial charges and cloud penetration in kcal/mol is=      0.61284
  The RRMSE value at monopole order with cloud penetration is=      0.25303
  The rms potential error with partial charges and atomic dipoles in kcal/mol is=      0.32442
  The RRMSE value at dipole order=      0.13395
  The rms potential error with partial charges, atomic dipoles and cloud penetration in kcal/mol is=      0.30770
  The RRMSE value at dipole order with cloud penetration=      0.12704

******************************************************
The electron densities and ab initio electrostatic potential were computed in VASP using the PBE functional and
projector augmented wave method. See the main text of the journal article for a description of computational details.
The atomic charges, dipoles, and quadrupoles were computed with the DDEC6 method as described in
(a) T. A. Manz and N. Gabaldon Limas, RSC Adv. 6 (2016) 47771-47801 DOI: 10.1039/c6ra04656h
(b) N. Gabaldon Limas and T. A. Manz, RSC Adv. 8 (2018) 2678-2707 DOI: 10.1039/c7ra11829e.
For each atom in the material, the electron cloud parameters were fit to the spherically averaged atom-in-material
electron density using radial positions for which this density was between 10^-4 and 10^-2 electrons per cubic bohr.
The polarizabilities, dispersion coefficients, and quantum Drude oscillator (QDO) parameters were fit using the MCLF method.
The magnetic structure of the system was optimized in VASP from the default ferromagnetic initial guess using spin polarization.
The atomic spin moments (ASMs) were computed on this optimized magnetic structure using the DDEC6 partition as inputs
to the method of T. A. Manz and D. S. Sholl, J. Chem. Theory Comput. 7 (2011) 4146-4164 DOI: 10.1021/ct200539n.
The RMSE and RRMSE were computed using a uniform grid with Ewald summation.
