# Supplementary material for: A collection of forcefield precursors for metal–organic frameworks
Source: RSC Adv. 2019 Nov 13;9(63):36492–507. doi: 10.1039/c9ra07327b (PMC9075174; doi:10.1039/c9ra07327b)
Supplement: RA-009-C9RA07327B-s3792 [file RA-009-C9RA07327B-s3792.xyz]

  328
jmolscript: load "" {1 1 1} spacegroup "x,y,z" unitcell [{     27.920000     0.000000     0.000000 }, {      0.000049    27.920000     0.000000 }, {     13.960044    13.960020    23.470002 }]
Tb     9.469949    19.536471    11.506403     2.142643
Tb    32.410119     8.383548    11.506403     2.143433
Tb    26.516410    39.389975    23.241639     2.142840
Tb    15.363726    16.450065    23.241169     2.142647
Tb    32.410144    22.343549    11.963599     2.142643
Tb     9.469974    33.496472    11.963599     2.143433
Tb    15.363683     2.490045     0.228363     2.142840
Tb    26.516367    25.429955     0.228833     2.142647
C     11.572886    21.464904     9.801073     0.641896
C     11.712488    22.821816     9.139219    -0.089616
C     12.301602    23.891152     9.807644     0.079255
C     12.410492    25.111256     9.228405     0.050385
C     11.947019    25.356951     7.906574    -0.059806
C     11.408161    24.279238     7.217026     0.047525
C     11.285311    23.039591     7.848369     0.067325
C     12.025197    26.713862     7.302456     0.062845
C     10.310920    31.412801    10.275167     0.638534
C     10.735301    30.209448     9.465921    -0.092107
C     11.969364    30.150816     8.849599     0.080675
C     12.385370    29.050767     8.169908     0.049509
C     11.578480    27.883711     8.069456    -0.046780
C     10.338832    27.956303     8.709718     0.048717
C      9.931203    29.114984     9.372041     0.085287
C     13.957258    27.738522     1.957398     0.731526
C     13.449115    27.425819     3.345883    -0.131518
C     12.223428    27.917211     3.752384     0.085967
C     11.718077    27.649180     5.003804     0.048774
C     12.483084    26.914885     5.940727    -0.049406
C     13.747859    26.415117     5.495266     0.046788
C     14.211330    26.683148     4.230233     0.077408
C     30.307179     6.455112     9.801073     0.643055
C     30.167626    33.018200     9.139219    -0.087665
C     29.578512    31.948864     9.807644     0.078680
C     29.469622    30.728760     9.228405     0.050433
C     29.933092    30.483063     7.906574    -0.061144
C     30.471949    31.560774     7.217026     0.048731
C     30.594751     4.880423     7.848369     0.066975
C     29.854913    29.126150     7.302456     0.061934
C     31.569195    24.427217    10.275167     0.638008
C     31.144813    25.630568     9.465921    -0.091250
C     29.910748    25.689200     8.849599     0.079607
C     29.494742    26.789247     8.169908     0.048718
C     30.301632    27.956303     8.069456    -0.044576
C     31.541280    27.883711     8.709718     0.047180
C     31.948911    26.725032     9.372041     0.084831
C     27.922843    28.101482     1.957398     0.735680
C     28.430989    28.414187     3.345883    -0.130227
C     29.656676    27.922795     3.752384     0.083445
C     30.162030    28.190828     5.003804     0.049964
C     29.397024    28.925125     5.940727    -0.050022
C     28.132248    29.424893     5.495266     0.047341
C     27.668775    29.156860     4.230233     0.076598
C     28.444979    37.287178    21.536074     0.643042
C     29.801891    37.147578    20.874220    -0.088998
C     30.871226    36.558466    21.542645     0.078561
C     32.091329    36.449578    20.963406     0.051986
C     32.337025    36.913049    19.641575    -0.061109
C     31.259313    37.451904    18.952027     0.049822
C     30.019666    37.574753    19.583370     0.067355
C     33.693936    36.834872    19.037457     0.062423
C     38.392878    38.549163    22.010168     0.638308
C     37.189525    38.124778    21.200922    -0.092968
C     37.130890    36.890714    20.584600     0.080295
C     36.030841    36.474705    19.904909     0.049088
C     34.863786    37.281593    19.804457    -0.045472
C     34.936381    38.521241    20.444719     0.049194
C     36.095062    38.928874    21.107042     0.084761
C     34.718593    34.902804    13.692399     0.736118
C     34.405891    35.410949    15.080884    -0.132901
C     34.897285    36.636637    15.487385     0.086034
C     34.629255    37.141990    16.738805     0.050567
C     33.894959    36.376983    17.675728    -0.050262
C     33.395188    35.112207    17.230267     0.046152
C     33.663218    34.648734    15.965234     0.078421
C     13.435154    18.552858    21.536074     0.644277
C     39.998242    18.692458    20.874220    -0.091251
C     38.928908    19.281570    21.542645     0.079645
C     37.708803    19.390458    20.963406     0.051574
C     37.463106    18.926985    19.641575    -0.060060
C     38.540816    18.388128    18.952027     0.049237
C     11.860464    18.265281    19.583370     0.067520
C     36.106193    19.005160    19.037457     0.063248
C     31.407257    17.290875    22.010168     0.638345
C     32.610609    17.715258    21.200922    -0.092044
C     32.669242    18.949322    20.584600     0.079533
C     33.769291    19.365329    19.904909     0.049570
C     34.936345    18.558441    19.804457    -0.045650
C     34.863751    17.318793    20.444719     0.047736
C     33.705071    16.911162    21.107042     0.085579
C     35.081528    20.937220    13.692399     0.737530
C     35.394232    20.429077    15.080884    -0.130824
C     34.902839    19.203389    15.487385     0.084794
C     35.170871    18.698038    16.738805     0.050688
C     35.905169    19.463047    17.675728    -0.051209
C     36.404939    20.727823    17.230267     0.048305
C     36.136906    21.191294    15.965234     0.077329
C     30.307207    20.415116    13.668929     0.641896
C     30.167605    19.058204    14.330783    -0.089616
C     29.578491    17.988868    13.662358     0.079255
C     29.469601    16.768764    14.241597     0.050385
C     29.933074    16.523069    15.563428    -0.059806
C     30.471932    17.600782    16.252976     0.047525
C     30.594782    18.840429    15.621633     0.067325
C     29.854896    15.166158    16.167546     0.062845
C     31.569173    10.467219    13.194835     0.638534
C     31.144792    11.670572    14.004081    -0.092107
C     29.910729    11.729204    14.620403     0.080675
C     29.494723    12.829253    15.300094     0.049508
C     30.301613    13.996309    15.400546    -0.046780
C     31.541261    13.923717    14.760284     0.048717
C     31.948890    12.765036    14.097961     0.085287
C     27.922835    14.141498    21.512604     0.731526
C     28.430978    14.454201    20.124119    -0.131518
C     29.656665    13.962809    19.717618     0.085967
C     30.162016    14.230840    18.466198     0.048774
C     29.397009    14.965135    17.529275    -0.049406
C     28.132234    15.464903    17.974736     0.046788
C     27.668763    15.196872    19.239769     0.077408
C     11.572914    35.424908    13.668929     0.643055
C     11.712467     8.861820    14.330783    -0.087665
C     12.301581     9.931156    13.662358     0.078680
C     12.410471    11.151260    14.241597     0.050433
C     11.947001    11.396957    15.563428    -0.061144
C     11.408144    10.319246    16.252976     0.048731
C     11.285342    36.999597    15.621633     0.066975
C     12.025180    12.753870    16.167546     0.061934
C     10.310898    17.452803    13.194835     0.638008
C     10.735280    16.249452    14.004081    -0.091250
C     11.969345    16.190820    14.620403     0.079607
C     12.385351    15.090773    15.300094     0.048718
C     11.578461    13.923717    15.400546    -0.044576
C     10.338813    13.996309    14.760284     0.047180
C      9.931182    15.154988    14.097961     0.084831
C     13.957250    13.778538    21.512604     0.735680
C     13.449104    13.465833    20.124119    -0.130227
C     12.223417    13.957225    19.717618     0.083445
C     11.718063    13.689192    18.466198     0.049964
C     12.483069    12.954895    17.529275    -0.050022
C     13.747845    12.455127    17.974736     0.047341
C     14.211318    12.723160    19.239769     0.076598
C     13.435114     4.592842     1.933928     0.643042
C     12.078202     4.732442     2.595782    -0.088998
C     11.008867     5.321554     1.927357     0.078561
C      9.788764     5.430442     2.506596     0.051986
C      9.543068     4.966971     3.828427    -0.061108
C     10.620780     4.428116     4.517975     0.049822
C     11.860427     4.305267     3.886632     0.067355
C      8.186157     5.045148     4.432545     0.062423
C      3.487215     3.330857     1.459834     0.638308
C      4.690568     3.755242     2.269080    -0.092968
C      4.749203     4.989306     2.885402     0.080295
C      5.849252     5.405315     3.565093     0.049088
C      7.016307     4.598427     3.665545    -0.045472
C      6.943712     3.358779     3.025283     0.049194
C      5.785031     2.951146     2.362960     0.084761
C      7.161500     6.977216     9.777603     0.736118
C      7.474202     6.469071     8.389118    -0.132901
C      6.982808     5.243383     7.982617     0.086034
C      7.250838     4.738030     6.731197     0.050567
C      7.985134     5.503037     5.794274    -0.050262
C      8.484905     6.767813     6.239735     0.046152
C      8.216875     7.231286     7.504768     0.078421
C     28.444939    23.327162     1.933928     0.644277
C      1.881851    23.187562     2.595782    -0.091251
C      2.951185    22.598450     1.927357     0.079645
C      4.171290    22.489562     2.506596     0.051574
C      4.416987    22.953035     3.828427    -0.060060
C      3.339277    23.491892     4.517975     0.049237
C     30.019629    23.614739     3.886632     0.067520
C      5.773900    22.874860     4.432545     0.063248
C     10.472836    24.589145     1.459834     0.638345
C      9.269484    24.164762     2.269080    -0.092044
C      9.210851    22.930698     2.885402     0.079533
C      8.110802    22.514691     3.565093     0.049570
C      6.943748    23.321579     3.665545    -0.045650
C      7.016342    24.561227     3.025283     0.047736
C      8.175022    24.968858     2.362960     0.085579
C      6.798565    20.942800     9.777603     0.737530
C      6.485861    21.450943     8.389118    -0.130824
C      6.977254    22.676631     7.982617     0.084794
C      6.709222    23.181982     6.731197     0.050688
C      5.974924    22.416973     5.794274    -0.051209
C      5.475154    21.152197     6.239735     0.048305
C      5.743187    20.688726     7.504768     0.077329
Cl    12.896578    23.617817    11.408299    -0.054677
Cl    13.229667    26.373520    10.095387    -0.050647
Cl    10.769350    24.478865     5.642188    -0.027754
Cl    10.540682    21.725396     6.990305    -0.057639
Cl    13.007712    31.551004     8.976337    -0.055148
Cl    13.997749    29.027872     7.519319    -0.043377
Cl     9.248833    26.619494     8.584388    -0.057673
Cl     8.344231    29.142346    10.090693    -0.073351
Cl    11.285875    28.893293     2.670417    -0.030283
Cl    10.129430    28.128009     5.414060    -0.028067
Cl    14.757166    25.552948     6.588499    -0.031022
Cl    15.744137    26.110508     3.706383    -0.054617
Cl    28.983539    32.222203    11.408299    -0.055279
Cl    28.650447    29.466497    10.095387    -0.050424
Cl    31.110708     3.441145     5.642188    -0.028167
Cl    31.339379     6.194616     6.990305    -0.057605
Cl    28.872401    24.289012     8.976337    -0.054285
Cl    27.882361    26.812141     7.519319    -0.042935
Cl    32.631279    29.220521     8.584388    -0.056314
Cl    33.535884    26.697671    10.090693    -0.073362
Cl     2.674227    26.946711     2.670417    -0.029181
Cl     3.830677    27.712001     5.414060    -0.028425
Cl    27.122943    30.287063     6.588499    -0.031229
Cl    26.135967    29.729498     3.706383    -0.054122
Cl    30.597890    35.963493    23.143300    -0.055365
Cl    33.353592    35.630406    21.830388    -0.051039
Cl    31.458941    38.090712    17.377189    -0.028858
Cl    28.705472    38.319378    18.725306    -0.057437
Cl    38.531076    35.852369    20.711338    -0.054849
Cl    36.007943    34.862324    19.254320    -0.043328
Cl    33.599573    39.611238    20.319389    -0.057679
Cl    36.122427    40.515847    21.825694    -0.073147
Cl    35.873320     9.654190    14.405418    -0.030391
Cl    35.108037    10.810639    17.149061    -0.029097
Cl    32.533017    34.102900    18.323500    -0.031311
Cl    33.090576    33.115925    15.441384    -0.054827
Cl    39.202247    19.876547    23.143300    -0.055365
Cl    36.446542    20.209631    21.830388    -0.051688
Cl    10.421186    17.749317    17.377189    -0.028839
Cl    13.174657    17.520654    18.725306    -0.056915
Cl    31.269056    19.987666    20.711338    -0.054906
Cl    33.792187    20.977708    19.254320    -0.043276
Cl    36.200559    16.228797    20.319389    -0.056931
Cl    33.677707    15.324190    21.825694    -0.073378
Cl    33.926753    18.265835    14.405418    -0.030075
Cl    34.692040    17.109391    17.149061    -0.029183
Cl    37.267111    21.737132    18.323500    -0.032116
Cl    36.709548    22.724101    15.441384    -0.054889
Cl    28.983515    18.262203    12.061703    -0.054677
Cl    28.650426    15.506500    13.374615    -0.050647
Cl    31.110743    17.401155    17.827814    -0.027754
Cl    31.339411    20.154624    16.479697    -0.057639
Cl    28.872381    10.329016    14.493665    -0.055148
Cl    27.882344    12.852148    15.950683    -0.043377
Cl    32.631260    15.260526    14.885614    -0.057673
Cl    33.535862    12.737674    13.379309    -0.073351
Cl    30.594218    12.986727    20.799585    -0.030283
Cl    31.750663    13.752011    18.055942    -0.028067
Cl    27.122927    16.327072    16.881503    -0.031022
Cl    26.135956    15.769512    19.763619    -0.054617
Cl    12.896554     9.657817    12.061703    -0.055279
Cl    13.229646    12.413523    13.374615    -0.050424
Cl    10.769385    38.438875    17.827814    -0.028167
Cl    10.540714    35.685404    16.479697    -0.057605
Cl    13.007692    17.591008    14.493665    -0.054285
Cl    13.997732    15.067879    15.950683    -0.042935
Cl     9.248814    12.659499    14.885614    -0.056314
Cl     8.344209    15.182349    13.379309    -0.073362
Cl    39.205866    14.933309    20.799585    -0.029181
Cl    38.049416    14.168019    18.055942    -0.028425
Cl    14.757150    11.592957    16.881503    -0.031229
Cl    15.744126    12.150522    19.763619    -0.054122
Cl    11.282203     5.916527     0.326702    -0.055365
Cl     8.526501     6.249614     1.639614    -0.051039
Cl    10.421152     3.789308     6.092813    -0.028858
Cl    13.174621     3.560642     4.744696    -0.057437
Cl     3.349017     6.027651     2.758664    -0.054849
Cl     5.872150     7.017696     4.215682    -0.043328
Cl     8.280520     2.268782     3.150613    -0.057679
Cl     5.757666     1.364173     1.644308    -0.073147
Cl     6.006773    32.225830     9.064584    -0.030391
Cl     6.772056    31.069381     6.320941    -0.029097
Cl     9.347076     7.777120     5.146502    -0.031311
Cl     8.789517     8.764095     8.028618    -0.054827
Cl     2.677846    22.003473     0.326702    -0.055365
Cl     5.433551    21.670389     1.639614    -0.051688
Cl    31.458907    24.130703     6.092813    -0.028839
Cl    28.705436    24.359366     4.744696    -0.056915
Cl    10.611037    21.892354     2.758664    -0.054906
Cl     8.087906    20.902312     4.215682    -0.043276
Cl     5.679534    25.651223     3.150613    -0.056931
Cl     8.202386    26.555830     1.644308    -0.073378
Cl     7.953340    23.614185     9.064584    -0.030075
Cl     7.188053    24.770629     6.320941    -0.029183
Cl     4.612982    20.142888     5.146502    -0.032116
Cl     5.170545    19.155919     8.028618    -0.054889
O     10.525886    21.277841    10.455886    -0.733402
O     12.513788    20.697104     9.652742    -0.532336
O      9.453777    32.175016     9.809053    -0.649391
O     10.791145    31.566362    11.402196    -0.669811
O     14.526828    28.832986     1.800619    -0.667771
O     13.780243    26.864625     1.087130    -0.699227
O     31.354180     6.642177    10.455886    -0.734507
O     29.366277     7.222912     9.652742    -0.532479
O     32.426338    23.665000     9.809053    -0.649702
O     31.088972    24.273658    11.402196    -0.669571
O     27.353273    27.007018     1.800619    -0.671306
O     28.099808     1.055377     1.087130    -0.700063
O     28.257918    38.334179    22.190887    -0.733766
O     27.677178    36.346274    21.387743    -0.533285
O     39.155095    39.406306    21.544054    -0.650041
O     38.546438    38.068940    23.137197    -0.668397
O     35.813056    34.333236    13.535620    -0.670259
O     33.844696    35.079816    12.822131    -0.700623
O     13.622217    17.505859    22.190887    -0.733777
O     14.202956    19.493762    21.387743    -0.533773
O     30.645039    16.433730    21.544054    -0.649598
O     31.253698    17.771100    23.137197    -0.669455
O     33.987065    21.506788    13.535620    -0.671327
O      8.035423    20.760206    12.822131    -0.700997
O     31.354207    20.602179    13.014116    -0.733402
O     29.366305    21.182916    13.817260    -0.532336
O     32.426316     9.705004    13.660949    -0.649391
O     31.088948    10.313658    12.067806    -0.669812
O     27.353265    13.047034    21.669383    -0.667771
O     28.099850    15.015395    22.382872    -0.699227
O     10.525913    35.237843    13.014116    -0.734507
O     12.513816    34.657108    13.817260    -0.532479
O      9.453755    18.215020    13.660949    -0.649702
O     10.791121    17.606362    12.067806    -0.669571
O     14.526820    14.873002    21.669383    -0.671306
O     13.780285    40.824643    22.382872    -0.700063
O     13.622175     3.545841     1.279115    -0.733766
O     14.202915     5.533746     2.082259    -0.533285
O      2.724998     2.473714     1.925948    -0.650041
O      3.333655     3.811080     0.332805    -0.668397
O      6.067037     7.546784     9.934382    -0.670259
O      8.035397     6.800204    10.647871    -0.700623
O     28.257876    24.374161     1.279115    -0.733777
O     27.677137    22.386258     2.082259    -0.533773
O     11.235054    25.446290     1.925948    -0.649598
O     10.626395    24.108920     0.332805    -0.669455
O      7.893028    20.373232     9.934382    -0.671327
O     33.844670    21.119814    10.647871    -0.700997

The following XYZ coordinates are in angstroms. Other properties are in atomic units.
The sperically averaged electron density of each atom fit to a function of the form exp(a - br)
eigen_1, eigen_2 and eigen_3 are the three eigenvalues of traceless quadrupole moment tensor
  atom number  atomic symbol              X              Y              Z     net charge C6 coefficient C8 coefficient C10 coefficient fluctuating dipole atomic polarizability isotropic forcefield polarizability              a              b squared Pearson coefficient          <r^3>          <r^4>         wp_QDO          m_QDO          q_QDO       dipole_x       dipole_y       dipole_z         dipole            Qxy            Qxz            Qyz     Q(x^2-y^2)  Q(3z^2 - R^2)        eigen_1        eigen_2        eigen_3 static polarizability      alpha(xx)      alpha(xy)      alpha(xz)      alpha(yy)      alpha(yz)      alpha(zz) atomic spin moment
            1             Tb       9.469949      19.536471      11.506403       2.142643     100.590804 0.19063291E+04  0.57642255E+05                                14.403380                           11.567389       2.465217       2.543904                    0.999627      70.520417     156.436108       0.769589       0.263211      -1.342854       0.001927       0.034776      -0.030274       0.046148       0.119056       0.082347       0.235027      -0.044045       0.043623      -0.224781      -0.084946       0.309727             21.720391      13.651260      -3.045266       0.939299      26.648180     -15.616765      24.861733           0.002524
            2             Tb      32.410119       8.383548      11.506403       2.143433     100.427204 0.19028862E+04  0.57511141E+05                                14.386206                           11.555745       2.470610       2.545791                    0.999659      70.487788     156.318043       0.770110       0.263157      -1.342946      -0.002159      -0.034777      -0.029459       0.045628       0.117947      -0.081628      -0.234523      -0.045570       0.044669      -0.223741      -0.084894       0.308635             21.687288      13.635300      -3.040068      -0.935830      26.605481      15.586001      24.821082           0.002523
            3             Tb      26.516410      39.389975      23.241639       2.142840     100.521741 0.19049993E+04  0.57591451E+05                                14.395395                           11.562487       2.473808       2.546251                    0.999668      70.513215     156.400907       0.769846       0.263172      -1.342917       0.034618      -0.002407      -0.029806       0.045745      -0.118045       0.235071      -0.082012       0.045256       0.040704      -0.224501      -0.084646       0.309147             21.703243      26.627508       3.039374     -15.599853      13.642390      -0.932601      24.839832           0.002524
            4             Tb      15.363726      16.450065      23.241169       2.142647     100.514555 0.19047306E+04  0.57581878E+05                                14.395412                           11.562164       2.469602       2.545254                    0.999656      70.510332     156.397689       0.769800       0.263194      -1.342874      -0.034529       0.001847      -0.030317       0.045987      -0.118968      -0.234137       0.082833       0.044600       0.042717      -0.223698      -0.085518       0.309216             21.704648      26.627601       3.042155      15.602474      13.643561       0.938046      24.842781           0.002524
            5             Tb      32.410144      22.343549      11.963599       2.142643     100.590807 0.19063292E+04  0.57642257E+05                                14.403381                           11.567389       2.465217       2.543904                    0.999627      70.520417     156.436109       0.769589       0.263211      -1.342854      -0.001927      -0.034776       0.030274       0.046148       0.119056       0.082347       0.235027      -0.044045       0.043623      -0.224781      -0.084946       0.309727             21.720392      13.651260      -3.045266       0.939299      26.648182     -15.616766      24.861734           0.002524
            6             Tb       9.469974      33.496472      11.963599       2.143433     100.427199 0.19028861E+04  0.57511137E+05                                14.386206                           11.555745       2.470610       2.545791                    0.999659      70.487788     156.318041       0.770110       0.263157      -1.342946       0.002159       0.034777       0.029459       0.045628       0.117947      -0.081628      -0.234523      -0.045569       0.044669      -0.223741      -0.084894       0.308634             21.687286      13.635299      -3.040067      -0.935830      26.605479      15.586000      24.821081           0.002523
            7             Tb      15.363683       2.490045       0.228363       2.142840     100.521741 0.19049993E+04  0.57591451E+05                                14.395395                           11.562487       2.473808       2.546251                    0.999668      70.513216     156.400908       0.769846       0.263172      -1.342917      -0.034618       0.002407       0.029806       0.045745      -0.118045       0.235071      -0.082012       0.045256       0.040704      -0.224501      -0.084646       0.309147             21.703243      26.627507       3.039374     -15.599853      13.642390      -0.932600      24.839831           0.002524
            8             Tb      26.516367      25.429955       0.228833       2.142647     100.514557 0.19047306E+04  0.57581879E+05                                14.395412                           11.562164       2.469602       2.545254                    0.999656      70.510332     156.397690       0.769800       0.263194      -1.342874       0.034529      -0.001847       0.030317       0.045987      -0.118968      -0.234137       0.082833       0.044600       0.042717      -0.223698      -0.085518       0.309216             21.704648      26.627602       3.042156      15.602474      13.643561       0.938047      24.842781           0.002524
            9              C      11.572886      21.464904       9.801073       0.641896      25.971279 0.25901617E+03  0.54961689E+04                                 8.483541                            5.957239      -0.746653       1.802055                    0.998016      23.977744      71.517470       0.561796       0.513800      -0.982875      -0.040852      -0.008429       0.025805       0.049049       0.016194       0.049209       0.054291       0.046480       0.139698      -0.072127      -0.026353       0.098480             11.371372       9.676369       0.782755      -2.721791      14.928115      -6.001179       9.509633          -0.001332
           10              C      11.712488      22.821816       9.139219      -0.089616      45.683333 0.49962646E+03  0.12211884E+05                                11.433615                            7.617461      -0.383016       1.873997                    0.997759      29.555221      87.804818       0.575390       0.435518      -1.048023       0.016822       0.007346      -0.004359       0.018867      -0.032010      -0.058476       0.017118       0.125024      -0.097872      -0.059519      -0.052619       0.112138             16.866641       8.021428       3.381509       0.855297      25.296924     -10.032813      17.281572           0.060966
           11              C      12.301602      23.891152       9.807644       0.079255      39.982534 0.46461979E+03  0.11172813E+05                                10.533989                            7.450671      -0.176744       1.940321                    0.999158      28.525516      84.575009       0.568482       0.448048      -1.038668       0.022528      -0.039193       0.050906       0.068082      -0.017726      -0.005384       0.009779       0.073301       0.062059      -0.052019       0.017430       0.034588             13.900507       7.366233       2.457068       1.998826      19.995078      -6.210507      14.340209          -0.010016
           12              C      12.410492      25.111256       9.228405       0.050385      43.358841 0.51384369E+03  0.12687814E+05                                11.158679                            7.857889      -0.454913       1.837228                    0.998603      29.841706      90.032461       0.550476       0.450622      -1.035851       0.025247       0.057008       0.012363       0.063562      -0.000932       0.000929       0.047898       0.008208      -0.057748      -0.056362       0.013752       0.042610             15.052039       7.468276       1.638978       2.157412      21.118527      -7.713800      16.569314           0.049759
           13              C      11.947019      25.356951       7.906574      -0.059806      46.745968 0.50867129E+03  0.12573501E+05                                11.929854                            7.924421      -0.500962       1.811311                    0.998670      31.241543      95.420280       0.535252       0.462945      -1.025195       0.004498       0.016842      -0.002205       0.017571      -0.015787      -0.026359      -0.009852      -0.029615       0.005626      -0.041013       0.019288       0.021725             17.290131       7.908248       2.596090       0.970571      26.759781      -8.556031      17.202364          -0.016789
           14              C      11.408161      24.279238       7.217026       0.047525      41.329523 0.51436548E+03  0.12727495E+05                                10.823550                            7.868632      -0.537361       1.809162                    0.998170      30.202316      91.770569       0.548374       0.451396      -1.033488      -0.011918       0.015295      -0.058778       0.061894      -0.018738       0.005602      -0.003470       0.047883       0.097327      -0.046650       0.012149       0.034501             14.087462       7.520549       3.238377       1.370541      20.404626      -5.072994      14.337210           0.058244
           15              C      11.285311      23.039591       7.848369       0.067325      40.164830 0.49509017E+03  0.12101168E+05                                10.567034                            7.695595      -0.304114       1.890388                    0.998895      29.285327      87.657826       0.558640       0.448571      -1.037931      -0.010538      -0.059622      -0.018159       0.063211       0.010218       0.003436       0.037207       0.018758      -0.047348      -0.046759       0.011740       0.035019             13.819279       7.214425       2.109392       1.669342      18.557490      -6.713559      15.685923          -0.011327
           16              C      12.025197      26.713862       7.302456       0.062845      49.912697 0.44517968E+03  0.10704714E+05                                13.284720                            8.070681      -0.735720       1.762213                    0.997733      29.811868      91.508534       0.464248       0.548676      -0.976930      -0.001373       0.000852       0.000720       0.001769       0.003906       0.011144       0.004144       0.031674      -0.026116      -0.014987      -0.009705       0.024692             20.349157      10.340526      -0.843247      -6.539254      26.271849      -3.454235      24.435096           0.533829
           17              C      10.310920      31.412801      10.275167       0.638534      25.704475 0.25310767E+03  0.53292127E+04                                 8.393932                            5.831472      -0.478628       1.885539                    0.999042      23.693307      69.935839       0.577386       0.503828      -0.989683       0.013245       0.002561       0.003513       0.013940       0.062489      -0.005700      -0.067369       0.052309      -0.043865      -0.098467       0.003973       0.094494             11.705427       7.583145      -3.943200      -0.339565      15.357728       6.493648      12.175408           0.000392
           18              C      10.735301      30.209448       9.465921      -0.092107      44.146366 0.47381447E+03  0.11425073E+05                                11.175061                            7.418909      -0.310196       1.908498                    0.997584      28.913792      85.237381       0.583113       0.435615      -1.048272       0.005011       0.000465      -0.000260       0.005039      -0.035446       0.063484      -0.042149       0.012194       0.146285      -0.062560      -0.045845       0.108405             16.398348      12.238673      -3.142886      -4.576185      23.772426       9.963870      13.183945           0.046577
           19              C      11.969364      30.150816       8.849599       0.080675      39.444045 0.47548009E+03  0.11513264E+05                                10.470760                            7.565978      -0.252214       1.913369                    0.998863      28.851870      86.157371       0.560287       0.451470      -1.035519       0.021778       0.054403       0.027764       0.064845       0.031371       0.025138      -0.020090       0.014362       0.003322      -0.051626       0.017257       0.034369             13.404172      12.029561      -1.828931      -3.917060      17.678861       6.315804      10.504094          -0.008932
           20              C      12.385370      29.050767       8.169908       0.049509      42.366776 0.52596268E+03  0.13088749E+05                                11.056324                            7.995896      -0.546217       1.807706                    0.998022      30.258129      92.237790       0.539948       0.455838      -1.030840       0.055349      -0.018542      -0.030364       0.065797       0.004097      -0.013123      -0.009894       0.080697       0.076342      -0.054375       0.013656       0.040719             14.330187      11.789961      -0.883248      -3.310130      20.749570       6.405731      10.451031           0.045948
           21              C      11.578480      27.883711       8.069456      -0.046780      42.695374 0.48198122E+03  0.11777523E+05                                11.420907                            7.871027      -0.532253       1.803596                    0.998633      31.085297      95.008810       0.520018       0.482019      -1.012899       0.010608      -0.020281      -0.011220       0.025490      -0.010139      -0.001138      -0.011751      -0.052644       0.077109      -0.041224       0.008124       0.033100             15.598947      12.357071      -2.442088      -4.607423      22.149370       7.114518      12.290401          -0.012053
           22              C      10.338832      27.956303       8.709718       0.048717      42.045217 0.51670927E+03  0.12772534E+05                                10.890123                            7.850893      -0.453906       1.835547                    0.998664      29.941037      90.294063       0.553926       0.447325      -1.038062      -0.029853      -0.054015      -0.002268       0.061757       0.026278       0.024430      -0.021312      -0.020194      -0.025475      -0.049377       0.016382       0.032996             14.193720      13.022616      -1.406687      -4.276218      19.269041       5.790389      10.289504           0.053138
           23              C       9.931203      29.114984       9.372041       0.085287      38.752798 0.46622069E+03  0.11212503E+05                                10.289876                            7.447233      -0.133993       1.954300                    0.999162      28.440466      84.120045       0.570907       0.446097      -1.040585      -0.050385       0.017692       0.027260       0.059956      -0.003987       0.001915      -0.023923       0.070914       0.034243      -0.050534       0.019653       0.030881             13.272464      11.136263      -0.404633      -2.768590      19.498124       6.001607       9.183006          -0.008818
           24              C      13.957258      27.738522       1.957398       0.731526      24.300133 0.23260708E+03  0.48374027E+04                                 8.368707                            5.792155      -0.862639       1.789797                    0.997330      23.017216      69.480395       0.544538       0.540865      -0.963812       0.023438       0.012223      -0.055667       0.061624      -0.068596       0.021022      -0.005404       0.066550      -0.083678      -0.063609      -0.030104       0.093714             11.420722       7.835622       2.393060      -5.044473       9.328777      -1.007299      17.097769          -0.000248
           25              C      13.449115      27.425819       3.345883      -0.131518      47.718963 0.52109896E+03  0.12891205E+05                                11.796774                            7.787030      -0.453851       1.847575                    0.997007      30.323660      91.088558       0.567385       0.436370      -1.045903      -0.008095      -0.013295       0.023500       0.028188       0.062917       0.013968       0.032906      -0.071382      -0.095047      -0.057657      -0.040236       0.097893             17.940246      16.025144      -1.154127      -9.246637       9.006548      -4.256484      28.789045           0.052627
           26              C      12.223428      27.917211       3.752384       0.085967      38.715386 0.48045884E+03  0.11697139E+05                                10.450256                            7.681165      -0.403183       1.866085                    0.998046      29.204831      88.258732       0.546328       0.460500      -1.027499      -0.019990       0.015761      -0.055611       0.061161      -0.006881       0.038139      -0.013537      -0.018345      -0.071371      -0.051615       0.011819       0.039796             14.017118      14.120094      -2.028683      -6.599631       8.343396      -2.368920      19.587865          -0.010339
           27              C      11.718077      27.649180       5.003804       0.048774      39.668365 0.50478530E+03  0.12450382E+05                                10.661292                            7.898957      -0.538843       1.812505                    0.997982      30.147521      91.902603       0.535755       0.463515      -1.025139      -0.055446       0.009915       0.025834       0.061968      -0.013865      -0.003076       0.039931       0.012648      -0.072269      -0.052229       0.011096       0.041133             14.122379      12.612445      -1.759664      -4.471702       8.646491      -3.936260      21.108200           0.055040
           28              C      12.483084      26.914885       5.940727      -0.049406      43.678657 0.48160194E+03  0.11764959E+05                                11.642291                            7.903009      -0.519245       1.807045                    0.998647      31.129029      95.103258       0.515556       0.486327      -1.010732      -0.004441      -0.005494       0.015684       0.017202       0.005668      -0.015563       0.005342      -0.061453       0.024609      -0.040606       0.012503       0.028103             17.024032      14.174288      -1.396392      -7.553487       9.818660      -4.122816      27.079148          -0.014669
           29              C      13.747859      26.415117       5.495266       0.046788      43.613793 0.52837761E+03  0.13135823E+05                                11.214923                            7.971917      -0.453117       1.834973                    0.998742      30.072040      90.988017       0.546237       0.451037      -1.035782       0.019494      -0.032714       0.044821       0.058815       0.000493       0.034209      -0.016170      -0.030260      -0.045178      -0.047955       0.013673       0.034283             15.313641      15.387642      -1.931330      -7.225032       8.234853      -2.907513      22.318429           0.054162
           30              C      14.211330      26.683148       4.230233       0.077408      40.439101 0.47112018E+03  0.11378557E+05                                10.637771                            7.516527      -0.185677       1.935442                    0.999012      28.759681      85.701066       0.563919       0.449711      -1.036793       0.046401      -0.009715      -0.035631       0.059304      -0.000817       0.007552       0.024702       0.012560      -0.140497      -0.055903       0.025045       0.030858             14.298743      14.121466      -1.985395      -5.610038       7.819839      -3.318376      20.954925          -0.009548
           31              C      30.307179       6.455112       9.801073       0.643055      25.932961 0.25855417E+03  0.54851287E+04                                 8.484668                            5.958145      -0.751080       1.801276                    0.997948      23.961995      71.514014       0.560750       0.514875      -0.982145       0.040826       0.008549       0.026907       0.049637       0.016879      -0.049455      -0.053990       0.046529       0.137387      -0.071651      -0.026700       0.098351             11.373123       9.677683       0.782475       2.721906      14.930616       6.002303       9.511070          -0.001338
           32              C      30.167626      33.018200       9.139219      -0.087665      45.599747 0.49865060E+03  0.12181976E+05                                11.421368                            7.610567      -0.385879       1.873414                    0.997795      29.520006      87.676074       0.575593       0.435581      -1.047994      -0.016922      -0.008648      -0.003616       0.019345      -0.031024       0.058645      -0.017567       0.123279      -0.095459      -0.059597      -0.051475       0.111072             16.846723       8.013008       3.376849      -0.854935      25.266748      10.018573      17.260414           0.060988
           33              C      29.578512      31.948864       9.807644       0.078680      39.970477 0.46445432E+03  0.11167472E+05                                10.531421                            7.448901      -0.175028       1.940759                    0.999143      28.517994      84.538468       0.568619       0.447994      -1.038733      -0.022899       0.038326       0.051867       0.068435      -0.019332       0.004378      -0.010153       0.073433       0.065852      -0.053505       0.019114       0.034392             13.897577       7.364321       2.455814      -1.998340      19.990781       6.210143      14.337630          -0.010002
           34              C      29.469622      30.728760       9.228405       0.050433      43.371433 0.51403450E+03  0.12693368E+05                                11.158763                            7.857754      -0.449290       1.838724                    0.998619      29.848838      90.049191       0.550663       0.450439      -1.035983      -0.025841      -0.057311       0.012185       0.064038      -0.002174      -0.001979      -0.047598       0.009381      -0.055448      -0.056058       0.014044       0.042014             15.052436       7.468182       1.638230      -2.157673      21.118241       7.715077      16.570885           0.049770
           35              C      29.933092      30.483063       7.906574      -0.061144      46.802396 0.50915609E+03  0.12591004E+05                                11.948377                            7.934518      -0.504008       1.810549                    0.998575      31.279006      95.618200       0.534165       0.463683      -1.024581      -0.004978      -0.017719      -0.002716       0.018605      -0.016786       0.026966       0.009825      -0.028895       0.004285      -0.041820       0.018905       0.022915             17.320682       7.920063       2.601522      -0.971191      26.810528       8.574465      17.231455          -0.016785
           36              C      30.471949      31.560774       7.217026       0.048731      41.279566 0.51365098E+03  0.12705424E+05                                10.815340                            7.863089      -0.534610       1.810214                    0.998206      30.180704      91.689632       0.548574       0.451387      -1.033491       0.011450      -0.015993      -0.058725       0.061932      -0.018728      -0.005323       0.003907       0.047230       0.099151      -0.046712       0.011749       0.034963             14.075783       7.515348       3.236586      -1.369194      20.390000       5.066135      14.322000           0.058231
           37              C      30.594751       4.880423       7.848369       0.066975      40.201762 0.49561639E+03  0.12117814E+05                                10.575654                            7.701113      -0.301679       1.890830                    0.998872      29.300100      87.729134       0.558258       0.448738      -1.037786       0.010396       0.058829      -0.019101       0.062720       0.009161      -0.003790      -0.036921       0.017297      -0.044087      -0.045667       0.011252       0.034415             13.831828       7.220217       2.112711      -1.670357      18.578007       6.719949      15.697260          -0.011319
           38              C      29.854913      29.126150       7.302456       0.061934      49.979146 0.44575486E+03  0.10722546E+05                                13.298118                            8.077329      -0.735441       1.761803                    0.997705      29.846443      91.646881       0.463910       0.548872      -0.976794       0.000896       0.000037       0.001110       0.001427       0.004476      -0.011354      -0.004099       0.031804      -0.026849      -0.014973      -0.010136       0.025109             20.371099      10.350667      -0.844192       6.545601      26.303408       3.459695      24.459222           0.533488
           39              C      31.569195      24.427217      10.275167       0.638008      25.704976 0.25310660E+03  0.53293821E+04                                 8.395475                            5.832360      -0.486029       1.883369                    0.999011      23.695724      69.952710       0.577187       0.503984      -0.989570      -0.011657      -0.003469       0.004119       0.012841       0.062219       0.006176       0.067928       0.052098      -0.044055      -0.098591       0.003758       0.094833             11.708648       7.584505      -3.944475       0.340514      15.362569      -6.496739      12.178870           0.000391
           40              C      31.144813      25.630568       9.465921      -0.091250      44.084814 0.47306459E+03  0.11402341E+05                                11.165259                            7.413094      -0.306061       1.910155                    0.997528      28.888907      85.143395       0.583341       0.435622      -1.048280      -0.004385      -0.001038      -0.000501       0.004534      -0.035810      -0.063052       0.041184       0.010599       0.145075      -0.063071      -0.044310       0.107381             16.382916      12.228248      -3.139801       4.571706      23.749360      -9.953032      13.171141           0.046572
           41              C      29.910748      25.689200       8.849599       0.079607      39.505709 0.47631897E+03  0.11539265E+05                                10.482950                            7.573653      -0.251256       1.913363                    0.998854      28.880323      86.278380       0.559863       0.451590      -1.035396      -0.020639      -0.053754       0.028748       0.064358       0.029921      -0.024332       0.020334       0.015103       0.003447      -0.050308       0.017363       0.032945             13.421373      12.043908      -1.831055       3.921947      17.703890      -6.325174      10.516321          -0.008924
           42              C      29.494742      26.789247       8.169908       0.048718      42.369458 0.52596855E+03  0.13089349E+05                                11.058412                            7.996973      -0.539484       1.809949                    0.998048      30.260102      92.255008       0.539790       0.455956      -1.030740      -0.055426       0.017451      -0.029965       0.065379       0.003080       0.012864       0.010209       0.079987       0.075960      -0.053993       0.013842       0.040151             14.333489      11.792072      -0.883302       3.310438      20.756175      -6.407333      10.452221           0.045937
           43              C      30.301632      27.956303       8.069456      -0.044576      42.626512 0.48107094E+03  0.11749845E+05                                11.410275                            7.864218      -0.531325       1.804184                    0.998632      31.052622      94.890148       0.520175       0.482096      -1.012848      -0.010425       0.019763      -0.011361       0.025067      -0.009765       0.001528       0.011554      -0.053280       0.077383      -0.041461       0.008458       0.033003             15.583295      12.344582      -2.439324       4.601220      22.128858      -7.106745      12.276446          -0.012097
           44              C      31.541280      27.883711       8.709718       0.047180      42.081572 0.51721126E+03  0.12788316E+05                                10.897290                            7.855468      -0.456530       1.834632                    0.998668      29.955889      90.356997       0.553673       0.447412      -1.037990       0.030155       0.052112      -0.001315       0.060222       0.024954      -0.024188       0.021337      -0.019889      -0.023649      -0.048349       0.016739       0.031610             14.203722      13.031451      -1.407503       4.278896      19.284192      -5.795192      10.295524           0.053166
           45              C      31.948911      26.725032       9.372041       0.084831      38.768530 0.46643823E+03  0.11219064E+05                                10.292559                            7.448922      -0.135825       1.953594                    0.999200      28.447295      84.145740       0.570847       0.446092      -1.040587       0.050232      -0.018331       0.027415       0.060090      -0.004188      -0.002013       0.023549       0.072018       0.034316      -0.050786       0.019347       0.031439             13.276203      11.139801      -0.404741       2.769535      19.503707      -6.003264       9.185102          -0.008821
           46              C      27.922843      28.101482       1.957398       0.735680      24.225959 0.23185604E+03  0.48174126E+04                                 8.350299                            5.781818      -0.858582       1.791937                    0.997365      22.967563      69.276800       0.545216       0.540682      -0.963989      -0.024639      -0.014028      -0.056776       0.063461      -0.068204      -0.021509       0.006196       0.065487      -0.085497      -0.062647      -0.031052       0.093698             11.390677       7.815712       2.387349       5.025970       9.309215       1.002477      17.047103          -0.000251
           47              C      28.430989      28.414187       3.345883      -0.130227      47.547298 0.51928674E+03  0.12831649E+05                                11.759022                            7.766926      -0.437999       1.852943                    0.997169      30.253580      90.744142       0.568995       0.435635      -1.046633       0.008791       0.012538       0.023994       0.028464       0.062908      -0.013713      -0.032757      -0.071668      -0.094573      -0.057827      -0.039934       0.097761             17.871453      15.968036      -1.151652       9.201546       8.979217       4.241337      28.667106           0.052593
           48              C      29.656676      27.922795       3.752384       0.083445      38.779635 0.48142699E+03  0.11726135E+05                                10.459882                            7.688058      -0.407117       1.864828                    0.997973      29.232609      88.351459       0.546195       0.460399      -1.027597       0.019651      -0.015245      -0.055660       0.060964      -0.006455      -0.038409       0.012430      -0.020255      -0.071871      -0.052125       0.013151       0.038974             14.029088      14.131377      -2.030648       6.602586       8.351573       2.373753      19.604312          -0.010339
           49              C      30.162030      28.190828       5.003804       0.049964      39.634904 0.50430580E+03  0.12435712E+05                                10.655690                            7.895553      -0.533932       1.813972                    0.998002      30.134537      91.855214       0.535830       0.463556      -1.025108       0.055983      -0.009624       0.025148       0.062122      -0.014241       0.003088      -0.040070       0.012794      -0.072620      -0.052473       0.010964       0.041510             14.112117      12.601767      -1.758818       4.463000       8.643126       3.936120      21.091460           0.055004
           50              C      29.397024      28.925125       5.940727      -0.050022      43.725210 0.48218317E+03  0.11782394E+05                                11.647735                            7.905947      -0.514795       1.808018                    0.998644      31.149941      95.171881       0.515653       0.486102      -1.010876       0.004765       0.005222       0.015686       0.017206       0.005647       0.015815      -0.005246      -0.062412       0.025084      -0.041223       0.012782       0.028441             17.031550      14.181027      -1.397129       7.555910       9.824142       4.126807      27.089481          -0.014660
           51              C      28.132248      29.424893       5.495266       0.047341      43.596998 0.52816414E+03  0.13129141E+05                                11.211437                            7.969891      -0.452828       1.835129                    0.998759      30.067905      90.969669       0.546351       0.450990      -1.035813      -0.019855       0.033343       0.045370       0.059703       0.000489      -0.034112       0.016031      -0.030067      -0.044032      -0.047658       0.013584       0.034074             15.307915      15.385467      -1.930989       7.224309       8.231706       2.904250      22.306571           0.054163
           52              C      27.668775      29.156860       4.230233       0.076598      40.495007 0.47183840E+03  0.11400608E+05                                10.649051                            7.523611      -0.190451       1.933847                    0.999020      28.780874      85.790857       0.563483       0.449874      -1.036667      -0.045528       0.008576      -0.035687       0.058480      -0.000616      -0.007829      -0.024898       0.011764      -0.140923      -0.056136       0.025301       0.030835             14.315695      14.141601      -1.988400       5.620639       7.827685       3.320853      20.977798          -0.009550
           53              C      28.444979      37.287178      21.536074       0.643042      25.923096 0.25845292E+03  0.54819009E+04                                 8.478598                            5.954233      -0.748722       1.802352                    0.997947      23.954806      71.462399       0.561377       0.514401      -0.982468      -0.008900       0.040540       0.025443       0.048683      -0.016872       0.053477      -0.050226      -0.046375       0.136258      -0.071182      -0.027272       0.098454             11.364071      14.917959      -0.780979      -5.996032       9.670892       2.719594       9.503363          -0.001339
           54              C      29.801891      37.147578      20.874220      -0.088998      45.655415 0.49931740E+03  0.12202484E+05                                11.430337                            7.615660      -0.388042       1.872674                    0.997758      29.542409      87.761118       0.575393       0.435582      -1.047981       0.007386      -0.017217      -0.002673       0.018924       0.031288       0.017734       0.058466      -0.123606      -0.095515      -0.059657      -0.051549       0.111206             16.862580      25.291403      -3.380594     -10.030900       8.019511      -0.854501      17.276825           0.060950
           55              C      30.871226      36.558466      21.542645       0.078561      39.964397 0.46438857E+03  0.11165464E+05                                10.530394                            7.448329      -0.174505       1.940861                    0.999178      28.515486      84.528638       0.568648       0.447989      -1.038739      -0.039009      -0.023341       0.051272       0.068522       0.018265       0.009760       0.004979      -0.074393       0.068485      -0.053777       0.019200       0.034577             13.896399      19.989243      -2.455589      -6.210125       7.363750      -1.997803      14.336203          -0.009995
           56              C      32.091329      36.449578      20.963406       0.051986      43.314000 0.51326312E+03  0.12669903E+05                                11.151261                            7.853253      -0.449155       1.838848                    0.998642      29.822799      89.962873       0.550659       0.450599      -1.035863       0.056834      -0.024892       0.013161       0.063427       0.000933       0.046864      -0.001305      -0.007431      -0.051225      -0.054291       0.012291       0.042000             15.041704      21.103347      -1.637044      -7.708777       7.463532      -2.155658      16.558233           0.049731
           57              C      32.337025      36.913049      19.641575      -0.061109      46.807949 0.50909376E+03  0.12591333E+05                                11.959315                            7.941089      -0.516681       1.806678                    0.998566      31.288396      95.710017       0.533137       0.464508      -1.023942       0.018738      -0.004411      -0.003240       0.019521       0.016560      -0.010263       0.026872       0.031012       0.006224      -0.042331       0.019989       0.022343             17.339528      26.841516      -2.604282      -8.586441       7.927094      -0.971295      17.249973          -0.016737
           58              C      31.259313      37.451904      18.952027       0.049822      41.229923 0.51294551E+03  0.12684258E+05                                10.809992                            7.859827      -0.532877       1.811063                    0.998192      30.157168      91.619881       0.548436       0.451633      -1.033298       0.015891       0.011834      -0.058401       0.061671       0.018216      -0.003116      -0.006217      -0.048612       0.100674      -0.047166       0.011454       0.035712             14.068632      20.378561      -3.234254      -5.064066       7.511706      -1.367936      14.315629           0.058236
           59              C      30.019666      37.574753      19.583370       0.067355      40.175187 0.49523943E+03  0.12106178E+05                                10.571304                            7.698260      -0.307664       1.889172                    0.998892      29.286612      87.677225       0.558358       0.448747      -1.037791      -0.059173       0.010369      -0.018045       0.062727      -0.009893       0.037903      -0.004111      -0.018042      -0.044576      -0.046871       0.011160       0.035711             13.826186      18.569831      -2.111568      -6.717461       7.217316      -1.669227      15.691411          -0.011323
           60              C      33.693936      36.834872      19.037457       0.062423      49.894742 0.44500774E+03  0.10699211E+05                                13.279453                            8.067367      -0.733045       1.763087                    0.997707      29.804792      91.471612       0.464509       0.548438      -0.977067       0.000396       0.000543       0.000817       0.001058      -0.004493       0.003585      -0.011812      -0.033109      -0.025216      -0.014739      -0.010979       0.025718             20.341226      26.263795       0.843148      -3.453402      10.336317       6.535665      24.423567           0.533532
           61              C      38.392878      38.549163      22.010168       0.638308      25.723086 0.25328849E+03  0.53340118E+04                                 8.398311                            5.833812      -0.476142       1.886306                    0.999077      23.701356      69.967809       0.577227       0.503873      -0.989654       0.002722      -0.012080       0.001966       0.012538      -0.062145      -0.068153       0.005523      -0.052025      -0.045940      -0.098986       0.004315       0.094672             11.713301      15.369317       3.946073       6.500237       7.586846       0.340806      12.183739           0.000393
           62              C      37.189525      38.124778      21.200922      -0.092968      44.206639 0.47449155E+03  0.11446203E+05                                11.186296                            7.425059      -0.310339       1.908348                    0.997505      28.941453      85.354349       0.582734       0.435715      -1.048146       0.000214      -0.005817      -0.000460       0.005839       0.037163      -0.042533      -0.063460      -0.012014       0.148839      -0.064394      -0.045195       0.109589             16.416911      23.801567       3.148919       9.975991      12.252090       4.582185      13.197076           0.046579
           63              C      37.130890      36.890714      20.584600       0.080295      39.452509 0.47558883E+03  0.11516654E+05                                10.472086                            7.566639      -0.251874       1.913351                    0.998941      28.857354      86.178988       0.560281       0.451446      -1.035524       0.054429      -0.021713       0.027973       0.064934      -0.030181      -0.019147      -0.024614      -0.013919       0.003055      -0.049800       0.016383       0.033416             13.406053      17.681168       1.829507       6.316244      12.032215       3.917844      10.504777          -0.008930
           64              C      36.030841      36.474705      19.904909       0.049088      42.351166 0.52570609E+03  0.13081322E+05                                11.056351                            7.995751      -0.541009       1.809485                    0.998156      30.251222      92.225826       0.539748       0.456044      -1.030680      -0.017430      -0.055906      -0.029943       0.065771      -0.002621      -0.009904       0.013197      -0.079544       0.077167      -0.053877       0.013520       0.040358             14.330812      20.750537       0.884574       6.406053      11.790727       3.310851      10.451171           0.045954
           65              C      34.863786      37.281593      19.804457      -0.045472      42.689771 0.48188866E+03  0.11774829E+05                                11.420733                            7.870607      -0.530273       1.804188                    0.998644      31.079631      94.993262       0.519993       0.482060      -1.012865      -0.019423      -0.010188      -0.011659       0.024839       0.009282      -0.011301       0.001603       0.053278       0.078300      -0.041443       0.008522       0.032921             15.599916      22.154274       2.443449       7.115487      12.356229       4.606828      12.289244          -0.012033
           66              C      34.936381      38.521241      20.444719       0.049194      42.014610 0.51623695E+03  0.12758399E+05                                10.887310                            7.848980      -0.456707       1.834961                    0.998719      29.926217      90.251256       0.553797       0.447516      -1.037914      -0.052623       0.030700      -0.001407       0.060939      -0.026278      -0.020759      -0.024267       0.020873      -0.023536      -0.048950       0.016205       0.032745             14.190291      19.266373       1.406968       5.789448      13.018105       4.274226      10.286394           0.053155
           67              C      36.095062      38.928874      21.107042       0.084761      38.781317 0.46661485E+03  0.11224356E+05                                10.293773                            7.449544      -0.131830       1.954766                    0.999172      28.455884      84.174598       0.570915       0.445997      -1.040644       0.018619       0.050191       0.027012       0.059962       0.004720      -0.023526      -0.001848      -0.071069       0.036998      -0.050686       0.019949       0.030737             13.278115      19.507407       0.405176       6.004213      11.140752       2.769962       9.186184          -0.008825
           68              C      34.718593      34.902804      13.692399       0.736118      24.196237 0.23147600E+03  0.48083895E+04                                 8.350674                            5.781553      -0.860567       1.791457                    0.997307      22.954494      69.269036       0.544500       0.541520      -0.963446       0.012852      -0.024992      -0.056360       0.062978       0.065946      -0.005746      -0.020554      -0.064926      -0.084787      -0.060585      -0.030571       0.091156             11.392243       9.309802      -2.387409      -1.002569       7.816782       5.027438      17.050146          -0.000256
           69              C      34.405891      35.410949      15.080884      -0.132901      47.735253 0.52145099E+03  0.12901662E+05                                11.797752                            7.788528      -0.453091       1.847755                    0.996989      30.331773      91.109189       0.567473       0.436243      -1.046014      -0.012030       0.008829       0.024274       0.028494      -0.061425       0.033255      -0.013773       0.072546      -0.098161      -0.056360      -0.041138       0.097499             17.939843       9.008128       1.154361      -4.257582      16.026598       9.244897      28.784802           0.052618
           70              C      34.897285      36.636637      15.487385       0.086034      38.719697 0.48052708E+03  0.11700105E+05                                10.454493                            7.684282      -0.406979       1.864820                    0.998042      29.211804      88.306664       0.545901       0.460808      -1.027249       0.014416       0.019322      -0.056222       0.061173       0.008723      -0.012595      -0.037943       0.018102      -0.072459      -0.051266       0.010709       0.040557             14.022295       8.347231       2.029590      -2.371060      14.125496       6.600741      19.594157          -0.010336
           71              C      34.629255      37.141990      16.738805       0.050567      39.612465 0.50398359E+03  0.12425764E+05                                10.652348                            7.893160      -0.540549       1.812270                    0.997980      30.121265      91.806960       0.535899       0.463571      -1.025101       0.009804       0.056269       0.025982       0.062748       0.015535       0.040055       0.003567      -0.012085      -0.074833      -0.052766       0.009845       0.042920             14.109086       8.639916       1.757664      -3.933439      12.599845       4.465376      21.087496           0.055054
           72              C      33.894959      36.376983      17.675728      -0.050262      43.731970 0.48232823E+03  0.11785883E+05                                11.645687                            7.904786      -0.513575       1.808235                    0.998666      31.145217      95.132393       0.515962       0.485813      -1.011107      -0.005033       0.003538       0.015527       0.016701      -0.005939       0.005318       0.017075       0.061191       0.023181      -0.041305       0.013143       0.028162             17.030173       9.822537       1.395984      -4.126671      14.178441       7.556411      27.089540          -0.014630
           73              C      33.395188      35.112207      17.230267       0.046152      43.623532 0.52854357E+03  0.13140441E+05                                11.214182                            7.971573      -0.447715       1.836464                    0.998782      30.077952      90.995403       0.546435       0.450857      -1.035928      -0.033157      -0.020064       0.046684       0.060674      -0.001222      -0.016168      -0.034379       0.030850      -0.042701      -0.048120       0.014161       0.033959             15.312389       8.234317       1.930555      -2.907822      15.386484       7.224609      22.316367           0.054191
           74              C      33.663218      34.648734      15.965234       0.078421      40.429227 0.47097396E+03  0.11374795E+05                                10.638884                            7.517355      -0.188932       1.934501                    0.998941      28.755389      85.703460       0.563631       0.449950      -1.036596      -0.009527      -0.046346      -0.035492       0.059147       0.000236       0.024083      -0.006796      -0.012130      -0.141467      -0.055638       0.024812       0.030826             14.300087       7.820896       1.985999      -3.318278      14.124413       5.611111      20.954951          -0.009554
           75              C      13.435154      18.552858      21.536074       0.644277      25.922002 0.25841900E+03  0.54809844E+04                                 8.478387                            5.953870      -0.746374       1.802933                    0.997867      23.951697      71.451096       0.561392       0.514405      -0.982469       0.008366      -0.040188       0.025238       0.048187      -0.016137      -0.053968       0.049711      -0.045913       0.136513      -0.071511      -0.026605       0.098116             11.363846      14.917187      -0.781283       5.995870       9.671291      -2.719953       9.503062          -0.001339
           76              C      39.998242      18.692458      20.874220      -0.091251      45.734562 0.50031043E+03  0.12232752E+05                                11.440941                            7.621828      -0.386718       1.872582                    0.997727      29.578089      87.886925       0.575323       0.435422      -1.048084      -0.007155       0.016290      -0.002564       0.017976       0.032528      -0.017063      -0.058489      -0.126303      -0.095371      -0.059125      -0.053470       0.112595             16.878790      25.316544      -3.382831      10.041335       8.026263       0.856479      17.293563           0.060998
           77              C      38.928908      19.281570      21.542645       0.079645      39.965609 0.46440153E+03  0.11166264E+05                                10.531600                            7.449162      -0.172836       1.941365                    0.999164      28.517954      84.547959       0.568512       0.448077      -1.038650       0.039342       0.021410       0.050319       0.067366       0.019146      -0.010685      -0.004038      -0.073395       0.069405      -0.054114       0.020064       0.034050             13.897267      19.990182      -2.455854       6.208995       7.364404       1.998510      14.337214          -0.010003
           78              C      37.708803      19.390458      20.963406       0.051574      43.316650 0.51329613E+03  0.12670923E+05                                11.151934                            7.853765      -0.450987       1.838488                    0.998572      29.824077      89.967477       0.550613       0.450629      -1.035846      -0.056256       0.027529       0.015121       0.064430       0.002111      -0.047770       0.001458      -0.007244      -0.055316      -0.055767       0.012909       0.042857             15.042271      21.105084      -1.637680       7.708033       7.463857       2.155639      16.557871           0.049757
           79              C      37.463106      18.926985      19.641575      -0.060060      46.801452 0.50917162E+03  0.12591438E+05                                11.949368                            7.935455      -0.509864       1.808560                    0.998593      31.273642      95.600856       0.534053       0.463779      -1.024532      -0.018191       0.004889      -0.002052       0.018948       0.016575       0.009812      -0.026243       0.031396       0.007568      -0.041779       0.019552       0.022227             17.323388      26.815071      -2.601654       8.577339       7.920588       0.970808      17.234506          -0.016753
           80              C      38.540816      18.388128      18.952027       0.049237      41.247996 0.51320516E+03  0.12691842E+05                                10.811316                            7.860706      -0.535172       1.810204                    0.998126      30.165468      91.638873       0.548541       0.451506      -1.033407      -0.016256      -0.011867      -0.058804       0.062153       0.018770       0.003295       0.005944      -0.048191       0.100773      -0.047356       0.011704       0.035652             14.070590      20.380350      -3.233991       5.066109       7.512459       1.368481      14.318963           0.058229
           81              C      11.860464      18.265281      19.583370       0.067520      40.182008 0.49532569E+03  0.12109023E+05                                10.572506                            7.699041      -0.301023       1.891109                    0.998869      29.292437      87.702264       0.558308       0.448760      -1.037766       0.058573      -0.009084      -0.017231       0.061727      -0.009422      -0.036657       0.004259      -0.018805      -0.045256      -0.045847       0.011377       0.034470             13.827294      18.569962      -2.110981       6.717754       7.218155       1.670478      15.693764          -0.011319
           82              C      36.106193      19.005160      19.037457       0.063248      49.828887 0.44437055E+03  0.10679974E+05                                13.268655                            8.061642      -0.733000       1.763412                    0.997681      29.777938      91.369918       0.464674       0.548445      -0.977072      -0.001379      -0.001111       0.000868       0.001972      -0.004549      -0.003554       0.011488      -0.032971      -0.027804      -0.014800      -0.010963       0.025763             20.323073      26.239048       0.842704       3.448992      10.327565      -6.529600      24.402608           0.533691
           83              C      31.407257      17.290875      22.010168       0.638345      25.709340 0.25315504E+03  0.53305107E+04                                 8.396181                            5.832948      -0.482467       1.884638                    0.999096      23.692925      69.938880       0.577169       0.503989      -0.989595      -0.003484       0.012736       0.003291       0.013608      -0.062474       0.067514      -0.005673      -0.053493      -0.044126      -0.098863       0.004258       0.094605             11.709241      15.363297       3.945081      -6.496770       7.585189      -0.340502      12.179237           0.000392
           84              C      32.610609      17.715258      21.200922      -0.092044      44.120975 0.47359845E+03  0.11417343E+05                                11.165963                            7.413843      -0.304083       1.910338                    0.997579      28.905567      85.174013       0.583772       0.435219      -1.048622      -0.000199       0.005333       0.000224       0.005342       0.037599       0.041833       0.063100      -0.011724       0.145489      -0.064408      -0.044165       0.108573             16.382775      23.748394       3.139693      -9.951990      12.229307      -4.572097      13.170625           0.046588
           85              C      32.669242      18.949322      20.584600       0.079533      39.496505 0.47618288E+03  0.11535400E+05                                10.482553                            7.573411      -0.254247       1.912707                    0.998839      28.877040      86.272679       0.559766       0.451690      -1.035316      -0.055820       0.021211       0.028796       0.066295      -0.029874       0.019670       0.024111      -0.014596       0.000634      -0.049586       0.016433       0.033153             13.420789      17.703788       1.830462      -6.325084      12.042746      -3.921204      10.515832          -0.008929
           86              C      33.769291      19.365329      19.904909       0.049570      42.360793 0.52585366E+03  0.13086236E+05                                11.058223                            7.996985      -0.544349       1.808260                    0.998079      30.257880      92.257965       0.539681       0.456057      -1.030647       0.016617       0.055401      -0.030375       0.065330      -0.002508       0.009966      -0.013332      -0.079235       0.076106      -0.053569       0.013243       0.040326             14.332948      20.754351       0.882726      -6.407121      11.791789      -3.310294      10.452705           0.045932
           87              C      34.936345      18.558441      19.804457      -0.045650      42.681725 0.48173605E+03  0.11771299E+05                                11.424274                            7.872879      -0.537111       1.802291                    0.998665      31.083470      95.035620       0.519519       0.482491      -1.012542       0.019096       0.010454      -0.011212       0.024488       0.009264       0.011494      -0.001508       0.053369       0.076643      -0.041200       0.008404       0.032795             15.604642      22.159744       2.442726      -7.117758      12.360015      -4.608475      12.294167          -0.012067
           88              C      34.863751      17.318793      20.444719       0.047736      42.058234 0.51692845E+03  0.12779464E+05                                10.892674                            7.852912      -0.455870       1.835039                    0.998716      29.947784      90.323396       0.553811       0.447365      -1.038026       0.052598      -0.030300      -0.002383       0.060748      -0.025438       0.021622       0.023859       0.019772      -0.024692      -0.048560       0.016291       0.032270             14.196548      19.272765       1.405790      -5.790548      13.026006      -4.276855      10.290873           0.053142
           89              C      33.705071      16.911162      21.107042       0.085579      38.737633 0.46603969E+03  0.11206532E+05                                10.285582                            7.444674      -0.130800       1.955246                    0.999224      28.433624      84.080743       0.571160       0.445964      -1.040712      -0.018145      -0.049962       0.026722       0.059494       0.005895       0.023928       0.002085      -0.071148       0.033733      -0.050753       0.019043       0.031710             13.265960      19.487367       0.403997      -5.997451      11.132050      -2.767393       9.178463          -0.008826
           90              C      35.081528      20.937220      13.692399       0.737530      24.181693 0.23131952E+03  0.48045302E+04                                 8.349331                            5.780817      -0.859789       1.792019                    0.997355      22.947083      69.251865       0.544340       0.541748      -0.963304      -0.013680       0.024306      -0.057444       0.063857       0.066050       0.006386       0.021058      -0.064291      -0.084659      -0.060480      -0.030867       0.091347             11.389871       9.308761      -2.387230       1.001964       7.815044      -5.025511      17.045807          -0.000252
           91              C      35.394232      20.429077      15.080884      -0.130824      47.667546 0.52060200E+03  0.12876173E+05                                11.791550                            7.785277      -0.454503       1.847572                    0.997091      30.303708      91.026660       0.567220       0.436590      -1.045744       0.012285      -0.009672       0.025236       0.029687      -0.062820      -0.033126       0.013971       0.071333      -0.094763      -0.057661      -0.040204       0.097865             17.929144       9.003818       1.153147       4.255745      16.017488      -9.238631      28.766125           0.052593
           92              C      34.902839      19.203389      15.487385       0.084794      38.732725 0.48076114E+03  0.11706103E+05                                10.452455                            7.682941      -0.403915       1.865818                    0.998052      29.212920      88.283422       0.546344       0.460423      -1.027563      -0.015261      -0.020088      -0.055505       0.060969       0.007409       0.012994       0.037403       0.018179      -0.071705      -0.050826       0.011400       0.039426             14.019136       8.345614       2.028627       2.371225      14.121531      -6.598475      19.590263          -0.010332
           93              C      35.170871      18.698038      16.738805       0.050688      39.614750 0.50401715E+03  0.12427368E+05                                10.654424                            7.894672      -0.536598       1.813302                    0.997991      30.127354      91.842126       0.535696       0.463718      -1.024973      -0.009581      -0.056309       0.025829       0.062686       0.014332      -0.039820      -0.003264      -0.013715      -0.074914      -0.052751       0.011229       0.041521             14.111465       8.641547       1.758256       3.933881      12.602176      -4.465749      21.090672           0.055042
           94              C      35.905169      19.463047      17.675728      -0.051209      43.770866 0.48269594E+03  0.11799154E+05                                11.660665                            7.913769      -0.515218       1.807852                    0.998679      31.175858      95.297044       0.514997       0.486547      -1.010551       0.006710      -0.004710       0.016867       0.018753      -0.005753      -0.005393      -0.016000       0.061822       0.022698      -0.040827       0.012262       0.028566             17.054344       9.835384       1.398183       4.132044      14.197975      -7.569148      27.129673          -0.014631
           95              C      36.404939      20.727823      17.230267       0.048305      43.564540 0.52772224E+03  0.13115759E+05                                11.207924                            7.967748      -0.446689       1.836892                    0.998743      30.053888      90.926813       0.546287       0.451125      -1.035708       0.033547       0.019590       0.045999       0.060209       0.000617       0.016182       0.034815       0.030612      -0.043347      -0.048157       0.012862       0.035295             15.302675       8.230062       1.929998       2.904965      15.377943      -7.219451      22.300021           0.054168
           96              C      36.136906      21.191294      15.965234       0.077329      40.451939 0.47132212E+03  0.11384655E+05                                10.639980                            7.518080      -0.187081       1.935013                    0.998980      28.764706      85.720660       0.563867       0.449705      -1.036797       0.008937       0.047093      -0.036113       0.060015      -0.000107      -0.025224       0.007054      -0.013625      -0.138117      -0.055490       0.024173       0.031317             14.301931       7.821605       1.986165       3.318242      14.126770      -5.613161      20.957416          -0.009547
           97              C      30.307207      20.415116      13.668929       0.641896      25.971278 0.25901616E+03  0.54961686E+04                                 8.483541                            5.957239      -0.746653       1.802055                    0.998016      23.977744      71.517473       0.561796       0.513800      -0.982875       0.040852       0.008429      -0.025805       0.049049       0.016194       0.049209       0.054291       0.046480       0.139698      -0.072127      -0.026353       0.098480             11.371373       9.676369       0.782755      -2.721791      14.928115      -6.001179       9.509634          -0.001332
           98              C      30.167605      19.058204      14.330783      -0.089616      45.683331 0.49962644E+03  0.12211883E+05                                11.433615                            7.617461      -0.383016       1.873997                    0.997759      29.555220      87.804815       0.575390       0.435518      -1.048023      -0.016822      -0.007346       0.004359       0.018867      -0.032010      -0.058476       0.017118       0.125024      -0.097872      -0.059519      -0.052619       0.112138             16.866641       8.021428       3.381509       0.855297      25.296923     -10.032813      17.281572           0.060966
           99              C      29.578491      17.988868      13.662358       0.079255      39.982533 0.46461979E+03  0.11172813E+05                                10.533988                            7.450670      -0.176744       1.940321                    0.999158      28.525516      84.575006       0.568482       0.448048      -1.038668      -0.022528       0.039193      -0.050906       0.068082      -0.017726      -0.005384       0.009779       0.073301       0.062059      -0.052019       0.017430       0.034588             13.900506       7.366233       2.457068       1.998826      19.995077      -6.210507      14.340208          -0.010016
          100              C      29.469601      16.768764      14.241597       0.050385      43.358840 0.51384368E+03  0.12687813E+05                                11.158679                            7.857889      -0.454913       1.837228                    0.998603      29.841705      90.032458       0.550476       0.450622      -1.035851      -0.025247      -0.057008      -0.012363       0.063562      -0.000932       0.000929       0.047898       0.008208      -0.057748      -0.056362       0.013752       0.042610             15.052039       7.468276       1.638978       2.157412      21.118528      -7.713800      16.569314           0.049759
          101              C      29.933074      16.523069      15.563428      -0.059806      46.745966 0.50867127E+03  0.12573500E+05                                11.929853                            7.924420      -0.500962       1.811311                    0.998670      31.241542      95.420276       0.535252       0.462945      -1.025195      -0.004498      -0.016842       0.002205       0.017571      -0.015787      -0.026359      -0.009852      -0.029615       0.005626      -0.041013       0.019288       0.021725             17.290131       7.908248       2.596090       0.970571      26.759780      -8.556031      17.202364          -0.016789
          102              C      30.471932      17.600782      16.252976       0.047525      41.329521 0.51436546E+03  0.12727494E+05                                10.823550                            7.868632      -0.537360       1.809163                    0.998170      30.202315      91.770565       0.548374       0.451396      -1.033488       0.011918      -0.015295       0.058778       0.061894      -0.018738       0.005602      -0.003470       0.047883       0.097327      -0.046650       0.012149       0.034501             14.087461       7.520549       3.238377       1.370541      20.404625      -5.072994      14.337210           0.058244
          103              C      30.594782      18.840429      15.621633       0.067325      40.164830 0.49509017E+03  0.12101168E+05                                10.567034                            7.695595      -0.304114       1.890388                    0.998895      29.285327      87.657824       0.558640       0.448571      -1.037931       0.010538       0.059622       0.018159       0.063211       0.010218       0.003436       0.037207       0.018758      -0.047348      -0.046759       0.011740       0.035019             13.819279       7.214425       2.109392       1.669342      18.557489      -6.713559      15.685922          -0.011327
          104              C      29.854896      15.166158      16.167546       0.062845      49.912698 0.44517969E+03  0.10704714E+05                                13.284720                            8.070680      -0.735720       1.762213                    0.997733      29.811868      91.508533       0.464248       0.548676      -0.976930       0.001373      -0.000852      -0.000720       0.001769       0.003906       0.011144       0.004144       0.031674      -0.026116      -0.014987      -0.009705       0.024692             20.349157      10.340526      -0.843247      -6.539254      26.271849      -3.454235      24.435096           0.533829
          105              C      31.569173      10.467219      13.194835       0.638534      25.704475 0.25310767E+03  0.53292126E+04                                 8.393932                            5.831472      -0.478628       1.885539                    0.999042      23.693307      69.935840       0.577386       0.503828      -0.989683      -0.013245      -0.002561      -0.003513       0.013940       0.062489      -0.005700      -0.067369       0.052309      -0.043865      -0.098467       0.003973       0.094494             11.705427       7.583145      -3.943200      -0.339565      15.357729       6.493649      12.175408           0.000392
          106              C      31.144792      11.670572      14.004081      -0.092107      44.146368 0.47381450E+03  0.11425073E+05                                11.175061                            7.418909      -0.310196       1.908498                    0.997584      28.913793      85.237383       0.583113       0.435615      -1.048272      -0.005011      -0.000465       0.000260       0.005039      -0.035446       0.063484      -0.042149       0.012194       0.146285      -0.062560      -0.045845       0.108405             16.398348      12.238673      -3.142886      -4.576185      23.772427       9.963871      13.183945           0.046577
          107              C      29.910729      11.729204      14.620403       0.080675      39.444045 0.47548009E+03  0.11513264E+05                                10.470760                            7.565978      -0.252214       1.913369                    0.998863      28.851870      86.157369       0.560287       0.451470      -1.035519      -0.021778      -0.054403      -0.027764       0.064845       0.031371       0.025138      -0.020090       0.014362       0.003322      -0.051626       0.017257       0.034369             13.404171      12.029560      -1.828931      -3.917060      17.678860       6.315804      10.504093          -0.008932
          108              C      29.494723      12.829253      15.300094       0.049508      42.366776 0.52596268E+03  0.13088749E+05                                11.056324                            7.995896      -0.546217       1.807706                    0.998022      30.258129      92.237790       0.539948       0.455838      -1.030840      -0.055349       0.018542       0.030364       0.065797       0.004097      -0.013123      -0.009894       0.080697       0.076342      -0.054375       0.013656       0.040719             14.330187      11.789961      -0.883248      -3.310130      20.749570       6.405731      10.451031           0.045948
          109              C      30.301613      13.996309      15.400546      -0.046780      42.695374 0.48198121E+03  0.11777523E+05                                11.420907                            7.871027      -0.532253       1.803596                    0.998633      31.085297      95.008811       0.520018       0.482019      -1.012899      -0.010608       0.020281       0.011220       0.025490      -0.010139      -0.001138      -0.011751      -0.052644       0.077109      -0.041224       0.008124       0.033100             15.598947      12.357071      -2.442088      -4.607423      22.149370       7.114518      12.290402          -0.012053
          110              C      31.541261      13.923717      14.760284       0.048717      42.045217 0.51670927E+03  0.12772534E+05                                10.890123                            7.850893      -0.453906       1.835547                    0.998664      29.941037      90.294062       0.553926       0.447325      -1.038062       0.029853       0.054015       0.002268       0.061757       0.026278       0.024430      -0.021312      -0.020194      -0.025475      -0.049377       0.016382       0.032996             14.193720      13.022615      -1.406687      -4.276218      19.269041       5.790389      10.289504           0.053137
          111              C      31.948890      12.765036      14.097961       0.085287      38.752799 0.46622071E+03  0.11212504E+05                                10.289876                            7.447232      -0.133993       1.954300                    0.999162      28.440467      84.120046       0.570907       0.446097      -1.040585       0.050385      -0.017692      -0.027260       0.059956      -0.003987       0.001915      -0.023923       0.070914       0.034243      -0.050534       0.019653       0.030881             13.272464      11.136263      -0.404633      -2.768590      19.498124       6.001607       9.183006          -0.008818
          112              C      27.922835      14.141498      21.512604       0.731526      24.300131 0.23260706E+03  0.48374021E+04                                 8.368707                            5.792155      -0.862639       1.789797                    0.997330      23.017215      69.480393       0.544538       0.540865      -0.963812      -0.023438      -0.012223       0.055667       0.061624      -0.068596       0.021022      -0.005404       0.066550      -0.083678      -0.063609      -0.030104       0.093714             11.420722       7.835622       2.393060      -5.044473       9.328777      -1.007299      17.097768          -0.000248
          113              C      28.430978      14.454201      20.124119      -0.131518      47.718963 0.52109896E+03  0.12891205E+05                                11.796774                            7.787030      -0.453851       1.847575                    0.997007      30.323660      91.088559       0.567385       0.436370      -1.045903       0.008095       0.013295      -0.023500       0.028188       0.062917       0.013968       0.032906      -0.071382      -0.095047      -0.057657      -0.040236       0.097893             17.940246      16.025144      -1.154127      -9.246637       9.006548      -4.256484      28.789046           0.052627
          114              C      29.656665      13.962809      19.717618       0.085967      38.715386 0.48045883E+03  0.11697138E+05                                10.450257                            7.681165      -0.403183       1.866085                    0.998046      29.204831      88.258733       0.546328       0.460500      -1.027499       0.019990      -0.015761       0.055611       0.061161      -0.006881       0.038139      -0.013537      -0.018345      -0.071371      -0.051615       0.011819       0.039796             14.017118      14.120094      -2.028683      -6.599631       8.343397      -2.368920      19.587865          -0.010339
          115              C      30.162016      14.230840      18.466198       0.048774      39.668365 0.50478529E+03  0.12450382E+05                                10.661293                            7.898957      -0.538843       1.812505                    0.997982      30.147521      91.902604       0.535755       0.463515      -1.025139       0.055446      -0.009915      -0.025834       0.061968      -0.013865      -0.003076       0.039931       0.012648      -0.072269      -0.052229       0.011096       0.041133             14.122379      12.612445      -1.759664      -4.471703       8.646491      -3.936260      21.108201           0.055040
          116              C      29.397009      14.965135      17.529275      -0.049406      43.678656 0.48160192E+03  0.11764959E+05                                11.642291                            7.903009      -0.519245       1.807045                    0.998647      31.129029      95.103261       0.515556       0.486327      -1.010732       0.004441       0.005494      -0.015684       0.017202       0.005668      -0.015563       0.005342      -0.061453       0.024609      -0.040606       0.012503       0.028103             17.024032      14.174288      -1.396392      -7.553487       9.818660      -4.122817      27.079149          -0.014669
          117              C      28.132234      15.464903      17.974736       0.046788      43.613794 0.52837761E+03  0.13135823E+05                                11.214924                            7.971917      -0.453117       1.834973                    0.998742      30.072040      90.988018       0.546237       0.451037      -1.035782      -0.019494       0.032714      -0.044821       0.058815       0.000493       0.034209      -0.016170      -0.030260      -0.045178      -0.047955       0.013673       0.034283             15.313642      15.387642      -1.931330      -7.225032       8.234853      -2.907513      22.318429           0.054162
          118              C      27.668763      15.196872      19.239769       0.077408      40.439100 0.47112017E+03  0.11378556E+05                                10.637771                            7.516527      -0.185677       1.935442                    0.999012      28.759681      85.701065       0.563919       0.449711      -1.036793      -0.046401       0.009714       0.035631       0.059304      -0.000817       0.007552       0.024702       0.012560      -0.140497      -0.055903       0.025045       0.030858             14.298743      14.121466      -1.985395      -5.610038       7.819839      -3.318376      20.954924          -0.009548
          119              C      11.572914      35.424908      13.668929       0.643055      25.932960 0.25855415E+03  0.54851283E+04                                 8.484667                            5.958145      -0.751080       1.801276                    0.997948      23.961995      71.514014       0.560750       0.514875      -0.982145      -0.040826      -0.008549      -0.026907       0.049637       0.016879      -0.049455      -0.053990       0.046529       0.137387      -0.071651      -0.026700       0.098351             11.373122       9.677683       0.782475       2.721906      14.930615       6.002303       9.511069          -0.001338
          120              C      11.712467       8.861820      14.330783      -0.087665      45.599748 0.49865060E+03  0.12181976E+05                                11.421368                            7.610567      -0.385879       1.873414                    0.997795      29.520006      87.676074       0.575593       0.435581      -1.047994       0.016922       0.008648       0.003616       0.019345      -0.031024       0.058645      -0.017567       0.123279      -0.095459      -0.059597      -0.051475       0.111072             16.846723       8.013008       3.376849      -0.854935      25.266749      10.018573      17.260414           0.060988
          121              C      12.301581       9.931156      13.662358       0.078680      39.970478 0.46445432E+03  0.11167472E+05                                10.531422                            7.448901      -0.175028       1.940759                    0.999143      28.517994      84.538469       0.568619       0.447994      -1.038733       0.022899      -0.038326      -0.051867       0.068435      -0.019332       0.004378      -0.010153       0.073433       0.065852      -0.053505       0.019114       0.034392             13.897578       7.364321       2.455814      -1.998340      19.990782       6.210143      14.337630          -0.010002
          122              C      12.410471      11.151260      14.241597       0.050433      43.371434 0.51403451E+03  0.12693368E+05                                11.158763                            7.857754      -0.449290       1.838724                    0.998619      29.848838      90.049191       0.550663       0.450439      -1.035983       0.025841       0.057311      -0.012185       0.064038      -0.002174      -0.001979      -0.047598       0.009381      -0.055448      -0.056058       0.014044       0.042014             15.052436       7.468183       1.638230      -2.157673      21.118241       7.715077      16.570885           0.049770
          123              C      11.947001      11.396957      15.563428      -0.061144      46.802394 0.50915608E+03  0.12591003E+05                                11.948376                            7.934518      -0.504008       1.810549                    0.998575      31.279005      95.618195       0.534165       0.463683      -1.024581       0.004978       0.017719       0.002716       0.018605      -0.016786       0.026966       0.009825      -0.028895       0.004285      -0.041820       0.018905       0.022915             17.320681       7.920063       2.601522      -0.971191      26.810526       8.574464      17.231454          -0.016785
          124              C      11.408144      10.319246      16.252976       0.048731      41.279566 0.51365099E+03  0.12705424E+05                                10.815339                            7.863088      -0.534610       1.810214                    0.998206      30.180704      91.689629       0.548574       0.451387      -1.033492      -0.011450       0.015993       0.058725       0.061932      -0.018728      -0.005323       0.003907       0.047230       0.099151      -0.046712       0.011750       0.034963             14.075782       7.515348       3.236586      -1.369194      20.389999       5.066135      14.322000           0.058231
          125              C      11.285342      36.999597      15.621633       0.066975      40.201762 0.49561639E+03  0.12117814E+05                                10.575654                            7.701113      -0.301679       1.890830                    0.998872      29.300100      87.729133       0.558258       0.448738      -1.037786      -0.010396      -0.058829       0.019101       0.062720       0.009161      -0.003790      -0.036921       0.017297      -0.044087      -0.045667       0.011252       0.034415             13.831828       7.220217       2.112711      -1.670357      18.578007       6.719949      15.697260          -0.011319
          126              C      12.025180      12.753870      16.167546       0.061934      49.979146 0.44575486E+03  0.10722546E+05                                13.298118                            8.077329      -0.735441       1.761803                    0.997705      29.846443      91.646881       0.463910       0.548872      -0.976794      -0.000896      -0.000037      -0.001110       0.001427       0.004476      -0.011354      -0.004099       0.031804      -0.026849      -0.014973      -0.010136       0.025109             20.371099      10.350668      -0.844192       6.545601      26.303408       3.459695      24.459222           0.533488
          127              C      10.310898      17.452803      13.194835       0.638008      25.704976 0.25310659E+03  0.53293821E+04                                 8.395475                            5.832360      -0.486029       1.883369                    0.999011      23.695724      69.952711       0.577187       0.503984      -0.989570       0.011657       0.003469      -0.004119       0.012841       0.062219       0.006176       0.067928       0.052098      -0.044055      -0.098591       0.003758       0.094833             11.708648       7.584505      -3.944475       0.340514      15.362569      -6.496740      12.178870           0.000391
          128              C      10.735280      16.249452      14.004081      -0.091250      44.084812 0.47306456E+03  0.11402340E+05                                11.165259                            7.413094      -0.306061       1.910155                    0.997528      28.888906      85.143393       0.583341       0.435622      -1.048280       0.004385       0.001038       0.000501       0.004534      -0.035810      -0.063052       0.041184       0.010599       0.145075      -0.063071      -0.044310       0.107381             16.382916      12.228248      -3.139801       4.571706      23.749360      -9.953032      13.171140           0.046573
          129              C      11.969345      16.190820      14.620403       0.079607      39.505708 0.47631895E+03  0.11539265E+05                                10.482950                            7.573653      -0.251256       1.913363                    0.998854      28.880322      86.278377       0.559863       0.451590      -1.035396       0.020639       0.053754      -0.028748       0.064358       0.029921      -0.024332       0.020334       0.015103       0.003447      -0.050308       0.017363       0.032945             13.421373      12.043908      -1.831055       3.921947      17.703890      -6.325174      10.516321          -0.008924
          130              C      12.385351      15.090773      15.300094       0.048718      42.369458 0.52596855E+03  0.13089349E+05                                11.058412                            7.996973      -0.539484       1.809949                    0.998048      30.260102      92.255007       0.539790       0.455956      -1.030740       0.055426      -0.017451       0.029965       0.065379       0.003080       0.012864       0.010209       0.079987       0.075960      -0.053993       0.013842       0.040151             14.333489      11.792072      -0.883302       3.310438      20.756174      -6.407333      10.452221           0.045937
          131              C      11.578461      13.923717      15.400546      -0.044576      42.626512 0.48107095E+03  0.11749845E+05                                11.410275                            7.864218      -0.531325       1.804184                    0.998632      31.052622      94.890147       0.520175       0.482096      -1.012848       0.010425      -0.019763       0.011361       0.025067      -0.009765       0.001528       0.011554      -0.053280       0.077383      -0.041461       0.008458       0.033003             15.583295      12.344582      -2.439325       4.601220      22.128857      -7.106745      12.276446          -0.012097
          132              C      10.338813      13.996309      14.760284       0.047180      42.081572 0.51721127E+03  0.12788316E+05                                10.897290                            7.855468      -0.456530       1.834632                    0.998668      29.955889      90.356995       0.553673       0.447412      -1.037990      -0.030155      -0.052112       0.001315       0.060222       0.024954      -0.024188       0.021337      -0.019889      -0.023649      -0.048349       0.016739       0.031610             14.203722      13.031451      -1.407503       4.278896      19.284192      -5.795191      10.295524           0.053166
          133              C       9.931182      15.154988      14.097961       0.084831      38.768530 0.46643823E+03  0.11219064E+05                                10.292559                            7.448922      -0.135825       1.953594                    0.999200      28.447295      84.145740       0.570847       0.446092      -1.040587      -0.050232       0.018331      -0.027415       0.060090      -0.004188      -0.002013       0.023549       0.072018       0.034317      -0.050786       0.019347       0.031439             13.276203      11.139801      -0.404741       2.769535      19.503707      -6.003264       9.185102          -0.008822
          134              C      13.957250      13.778538      21.512604       0.735680      24.225960 0.23185605E+03  0.48174128E+04                                 8.350299                            5.781818      -0.858582       1.791937                    0.997365      22.967563      69.276798       0.545216       0.540682      -0.963989       0.024639       0.014028       0.056776       0.063461      -0.068204      -0.021509       0.006196       0.065487      -0.085497      -0.062647      -0.031052       0.093698             11.390676       7.815712       2.387349       5.025970       9.309215       1.002476      17.047103          -0.000251
          135              C      13.449104      13.465833      20.124119      -0.130227      47.547298 0.51928673E+03  0.12831649E+05                                11.759022                            7.766926      -0.437999       1.852943                    0.997169      30.253580      90.744143       0.568995       0.435635      -1.046633      -0.008791      -0.012538      -0.023994       0.028464       0.062908      -0.013713      -0.032757      -0.071668      -0.094573      -0.057827      -0.039934       0.097761             17.871453      15.968036      -1.151652       9.201546       8.979217       4.241337      28.667106           0.052593
          136              C      12.223417      13.957225      19.717618       0.083445      38.779635 0.48142699E+03  0.11726135E+05                                10.459882                            7.688058      -0.407117       1.864828                    0.997973      29.232609      88.351459       0.546195       0.460399      -1.027597      -0.019651       0.015245       0.055660       0.060964      -0.006455      -0.038409       0.012430      -0.020255      -0.071871      -0.052125       0.013151       0.038974             14.029088      14.131377      -2.030648       6.602586       8.351573       2.373753      19.604312          -0.010339
          137              C      11.718063      13.689192      18.466198       0.049964      39.634904 0.50430580E+03  0.12435712E+05                                10.655690                            7.895553      -0.533932       1.813972                    0.998002      30.134537      91.855215       0.535830       0.463556      -1.025108      -0.055983       0.009624      -0.025148       0.062122      -0.014241       0.003088      -0.040070       0.012794      -0.072620      -0.052473       0.010964       0.041510             14.112117      12.601767      -1.758818       4.463000       8.643126       3.936120      21.091459           0.055004
          138              C      12.483069      12.954895      17.529275      -0.050022      43.725210 0.48218317E+03  0.11782394E+05                                11.647735                            7.905947      -0.514795       1.808018                    0.998644      31.149941      95.171881       0.515653       0.486102      -1.010876      -0.004765      -0.005222      -0.015686       0.017206       0.005647       0.015815      -0.005246      -0.062412       0.025084      -0.041223       0.012782       0.028441             17.031550      14.181028      -1.397129       7.555910       9.824142       4.126807      27.089480          -0.014659
          139              C      13.747845      12.455127      17.974736       0.047341      43.597000 0.52816415E+03  0.13129142E+05                                11.211437                            7.969891      -0.452829       1.835129                    0.998759      30.067906      90.969673       0.546351       0.450990      -1.035813       0.019855      -0.033343      -0.045370       0.059703       0.000489      -0.034112       0.016031      -0.030067      -0.044032      -0.047658       0.013584       0.034074             15.307915      15.385467      -1.930989       7.224309       8.231706       2.904250      22.306571           0.054163
          140              C      14.211318      12.723160      19.239769       0.076598      40.495008 0.47183842E+03  0.11400608E+05                                10.649051                            7.523611      -0.190451       1.933847                    0.999020      28.780875      85.790859       0.563483       0.449874      -1.036667       0.045528      -0.008576       0.035687       0.058480      -0.000616      -0.007829      -0.024898       0.011764      -0.140923      -0.056136       0.025301       0.030835             14.315694      14.141601      -1.988400       5.620639       7.827685       3.320853      20.977798          -0.009549
          141              C      13.435114       4.592842       1.933928       0.643042      25.923096 0.25845291E+03  0.54819008E+04                                 8.478598                            5.954233      -0.748722       1.802352                    0.997947      23.954806      71.462399       0.561377       0.514401      -0.982468       0.008900      -0.040540      -0.025443       0.048683      -0.016872       0.053477      -0.050226      -0.046375       0.136258      -0.071182      -0.027272       0.098454             11.364071      14.917958      -0.780979      -5.996032       9.670892       2.719594       9.503363          -0.001339
          142              C      12.078202       4.732442       2.595782      -0.088998      45.655413 0.49931737E+03  0.12202483E+05                                11.430337                            7.615660      -0.388042       1.872674                    0.997758      29.542408      87.761116       0.575393       0.435582      -1.047981      -0.007386       0.017217       0.002673       0.018924       0.031288       0.017734       0.058466      -0.123606      -0.095515      -0.059657      -0.051549       0.111206             16.862579      25.291402      -3.380594     -10.030899       8.019511      -0.854501      17.276825           0.060950
          143              C      11.008867       5.321554       1.927357       0.078561      39.964397 0.46438856E+03  0.11165464E+05                                10.530394                            7.448329      -0.174505       1.940861                    0.999178      28.515486      84.528636       0.568648       0.447989      -1.038739       0.039009       0.023341      -0.051272       0.068522       0.018265       0.009760       0.004979      -0.074393       0.068485      -0.053777       0.019200       0.034577             13.896398      19.989242      -2.455589      -6.210125       7.363750      -1.997803      14.336202          -0.009995
          144              C       9.788764       5.430442       2.506596       0.051986      43.314000 0.51326311E+03  0.12669903E+05                                11.151261                            7.853254      -0.449155       1.838848                    0.998642      29.822799      89.962875       0.550659       0.450599      -1.035863      -0.056834       0.024892      -0.013161       0.063427       0.000933       0.046864      -0.001305      -0.007431      -0.051225      -0.054291       0.012291       0.042000             15.041704      21.103348      -1.637044      -7.708777       7.463532      -2.155658      16.558233           0.049731
          145              C       9.543068       4.966971       3.828427      -0.061108      46.807948 0.50909375E+03  0.12591333E+05                                11.959315                            7.941089      -0.516681       1.806678                    0.998566      31.288395      95.710014       0.533137       0.464508      -1.023942      -0.018738       0.004411       0.003240       0.019521       0.016560      -0.010263       0.026872       0.031012       0.006224      -0.042331       0.019989       0.022343             17.339527      26.841515      -2.604282      -8.586441       7.927094      -0.971295      17.249973          -0.016737
          146              C      10.620780       4.428116       4.517975       0.049822      41.229924 0.51294551E+03  0.12684258E+05                                10.809991                            7.859827      -0.532877       1.811063                    0.998192      30.157168      91.619878       0.548436       0.451633      -1.033298      -0.015891      -0.011834       0.058401       0.061671       0.018216      -0.003116      -0.006217      -0.048612       0.100674      -0.047166       0.011454       0.035712             14.068632      20.378560      -3.234253      -5.064065       7.511706      -1.367936      14.315629           0.058236
          147              C      11.860427       4.305267       3.886632       0.067355      40.175187 0.49523944E+03  0.12106178E+05                                10.571304                            7.698260      -0.307664       1.889172                    0.998892      29.286612      87.677225       0.558358       0.448747      -1.037791       0.059173      -0.010369       0.018045       0.062727      -0.009893       0.037903      -0.004111      -0.018042      -0.044576      -0.046871       0.011160       0.035711             13.826186      18.569831      -2.111568      -6.717461       7.217316      -1.669227      15.691411          -0.011323
          148              C       8.186157       5.045148       4.432545       0.062423      49.894742 0.44500774E+03  0.10699211E+05                                13.279453                            8.067367      -0.733045       1.763087                    0.997707      29.804792      91.471612       0.464509       0.548438      -0.977067      -0.000396      -0.000543      -0.000817       0.001058      -0.004493       0.003585      -0.011812      -0.033109      -0.025216      -0.014739      -0.010979       0.025718             20.341226      26.263795       0.843148      -3.453402      10.336317       6.535665      24.423568           0.533532
          149              C       3.487215       3.330857       1.459834       0.638308      25.723088 0.25328851E+03  0.53340124E+04                                 8.398311                            5.833812      -0.476142       1.886306                    0.999077      23.701357      69.967810       0.577227       0.503873      -0.989654      -0.002722       0.012080      -0.001966       0.012538      -0.062145      -0.068153       0.005523      -0.052025      -0.045940      -0.098986       0.004315       0.094672             11.713300      15.369317       3.946073       6.500237       7.586845       0.340806      12.183739           0.000393
          150              C       4.690568       3.755242       2.269080      -0.092968      44.206641 0.47449158E+03  0.11446204E+05                                11.186296                            7.425059      -0.310339       1.908348                    0.997505      28.941454      85.354351       0.582734       0.435715      -1.048146      -0.000214       0.005817       0.000460       0.005839       0.037163      -0.042533      -0.063460      -0.012014       0.148839      -0.064394      -0.045195       0.109589             16.416911      23.801567       3.148919       9.975991      12.252090       4.582185      13.197076           0.046579
          151              C       4.749203       4.989306       2.885402       0.080295      39.452509 0.47558883E+03  0.11516654E+05                                10.472086                            7.566639      -0.251874       1.913351                    0.998941      28.857354      86.178987       0.560281       0.451446      -1.035524      -0.054429       0.021713      -0.027973       0.064934      -0.030181      -0.019147      -0.024614      -0.013919       0.003055      -0.049800       0.016383       0.033416             13.406053      17.681168       1.829507       6.316244      12.032215       3.917844      10.504777          -0.008930
          152              C       5.849252       5.405315       3.565093       0.049088      42.351166 0.52570609E+03  0.13081322E+05                                11.056351                            7.995751      -0.541009       1.809485                    0.998156      30.251222      92.225826       0.539748       0.456044      -1.030680       0.017430       0.055906       0.029943       0.065771      -0.002621      -0.009904       0.013197      -0.079544       0.077167      -0.053877       0.013520       0.040358             14.330811      20.750537       0.884574       6.406053      11.790727       3.310851      10.451171           0.045954
          153              C       7.016307       4.598427       3.665545      -0.045472      42.689770 0.48188865E+03  0.11774829E+05                                11.420733                            7.870607      -0.530273       1.804188                    0.998644      31.079631      94.993264       0.519993       0.482060      -1.012865       0.019423       0.010188       0.011659       0.024839       0.009282      -0.011301       0.001603       0.053278       0.078300      -0.041443       0.008522       0.032921             15.599916      22.154274       2.443449       7.115487      12.356229       4.606828      12.289244          -0.012033
          154              C       6.943712       3.358779       3.025283       0.049194      42.014610 0.51623695E+03  0.12758399E+05                                10.887310                            7.848980      -0.456707       1.834961                    0.998719      29.926217      90.251257       0.553797       0.447516      -1.037914       0.052623      -0.030700       0.001407       0.060939      -0.026278      -0.020759      -0.024267       0.020873      -0.023536      -0.048950       0.016205       0.032745             14.190291      19.266373       1.406968       5.789448      13.018105       4.274226      10.286394           0.053155
          155              C       5.785031       2.951146       2.362960       0.084761      38.781316 0.46661485E+03  0.11224356E+05                                10.293773                            7.449544      -0.131830       1.954766                    0.999172      28.455884      84.174598       0.570915       0.445997      -1.040644      -0.018619      -0.050191      -0.027012       0.059962       0.004720      -0.023526      -0.001848      -0.071069       0.036998      -0.050686       0.019949       0.030737             13.278115      19.507407       0.405176       6.004213      11.140752       2.769962       9.186184          -0.008825
          156              C       7.161500       6.977216       9.777603       0.736118      24.196237 0.23147599E+03  0.48083893E+04                                 8.350674                            5.781553      -0.860567       1.791457                    0.997307      22.954494      69.269038       0.544500       0.541520      -0.963446      -0.012852       0.024992       0.056360       0.062978       0.065946      -0.005746      -0.020554      -0.064926      -0.084787      -0.060585      -0.030571       0.091156             11.392244       9.309802      -2.387409      -1.002569       7.816782       5.027438      17.050147          -0.000256
          157              C       7.474202       6.469071       8.389118      -0.132901      47.735253 0.52145098E+03  0.12901662E+05                                11.797752                            7.788528      -0.453091       1.847755                    0.996989      30.331773      91.109189       0.567473       0.436243      -1.046014       0.012030      -0.008829      -0.024274       0.028494      -0.061425       0.033255      -0.013773       0.072546      -0.098161      -0.056360      -0.041138       0.097499             17.939843       9.008128       1.154361      -4.257582      16.026598       9.244897      28.784802           0.052617
          158              C       6.982808       5.243383       7.982617       0.086034      38.719696 0.48052707E+03  0.11700105E+05                                10.454493                            7.684282      -0.406979       1.864820                    0.998042      29.211804      88.306665       0.545901       0.460808      -1.027249      -0.014416      -0.019322       0.056222       0.061173       0.008723      -0.012595      -0.037943       0.018102      -0.072459      -0.051266       0.010709       0.040557             14.022295       8.347231       2.029590      -2.371060      14.125496       6.600742      19.594158          -0.010336
          159              C       7.250838       4.738030       6.731197       0.050567      39.612465 0.50398359E+03  0.12425764E+05                                10.652348                            7.893160      -0.540549       1.812270                    0.997980      30.121265      91.806960       0.535899       0.463571      -1.025101      -0.009804      -0.056269      -0.025982       0.062748       0.015535       0.040055       0.003567      -0.012085      -0.074833      -0.052766       0.009845       0.042920             14.109086       8.639916       1.757664      -3.933439      12.599845       4.465376      21.087497           0.055054
          160              C       7.985134       5.503037       5.794274      -0.050262      43.731967 0.48232819E+03  0.11785882E+05                                11.645687                            7.904786      -0.513575       1.808235                    0.998666      31.145216      95.132392       0.515962       0.485813      -1.011107       0.005033      -0.003538      -0.015527       0.016701      -0.005939       0.005318       0.017075       0.061191       0.023181      -0.041305       0.013143       0.028162             17.030173       9.822537       1.395984      -4.126671      14.178441       7.556410      27.089540          -0.014630
          161              C       8.484905       6.767813       6.239735       0.046152      43.623532 0.52854359E+03  0.13140441E+05                                11.214182                            7.971573      -0.447715       1.836464                    0.998782      30.077952      90.995402       0.546435       0.450857      -1.035928       0.033157       0.020064      -0.046684       0.060674      -0.001222      -0.016168      -0.034379       0.030850      -0.042701      -0.048120       0.014161       0.033959             15.312389       8.234317       1.930555      -2.907822      15.386484       7.224609      22.316366           0.054191
          162              C       8.216875       7.231286       7.504768       0.078421      40.429228 0.47097398E+03  0.11374795E+05                                10.638884                            7.517356      -0.188932       1.934501                    0.998941      28.755389      85.703460       0.563631       0.449950      -1.036596       0.009527       0.046346       0.035492       0.059147       0.000236       0.024083      -0.006796      -0.012130      -0.141467      -0.055638       0.024812       0.030826             14.300087       7.820896       1.985999      -3.318278      14.124413       5.611111      20.954952          -0.009554
          163              C      28.444939      23.327162       1.933928       0.644277      25.922004 0.25841903E+03  0.54809849E+04                                 8.478387                            5.953870      -0.746374       1.802933                    0.997867      23.951697      71.451093       0.561392       0.514405      -0.982469      -0.008366       0.040188      -0.025238       0.048187      -0.016137      -0.053968       0.049711      -0.045913       0.136513      -0.071511      -0.026605       0.098116             11.363846      14.917186      -0.781283       5.995870       9.671290      -2.719953       9.503062          -0.001339
          164              C       1.881851      23.187562       2.595782      -0.091251      45.734560 0.50031040E+03  0.12232752E+05                                11.440941                            7.621828      -0.386718       1.872582                    0.997727      29.578088      87.886924       0.575323       0.435422      -1.048084       0.007155      -0.016290       0.002564       0.017976       0.032528      -0.017063      -0.058489      -0.126303      -0.095371      -0.059125      -0.053470       0.112595             16.878790      25.316544      -3.382831      10.041335       8.026263       0.856479      17.293563           0.060999
          165              C       2.951185      22.598450       1.927357       0.079645      39.965608 0.46440152E+03  0.11166264E+05                                10.531600                            7.449162      -0.172836       1.941365                    0.999164      28.517954      84.547959       0.568512       0.448077      -1.038650      -0.039342      -0.021410      -0.050319       0.067366       0.019146      -0.010685      -0.004038      -0.073395       0.069405      -0.054114       0.020064       0.034050             13.897266      19.990181      -2.455854       6.208995       7.364404       1.998509      14.337213          -0.010003
          166              C       4.171290      22.489562       2.506596       0.051574      43.316649 0.51329611E+03  0.12670922E+05                                11.151934                            7.853765      -0.450987       1.838488                    0.998572      29.824077      89.967480       0.550613       0.450629      -1.035846       0.056256      -0.027529      -0.015121       0.064430       0.002111      -0.047770       0.001458      -0.007244      -0.055316      -0.055767       0.012909       0.042857             15.042271      21.105084      -1.637680       7.708034       7.463857       2.155640      16.557872           0.049757
          167              C       4.416987      22.953035       3.828427      -0.060060      46.801452 0.50917162E+03  0.12591438E+05                                11.949368                            7.935455      -0.509864       1.808560                    0.998593      31.273642      95.600856       0.534053       0.463779      -1.024532       0.018191      -0.004889       0.002052       0.018948       0.016575       0.009812      -0.026243       0.031396       0.007568      -0.041779       0.019552       0.022227             17.323388      26.815070      -2.601654       8.577339       7.920588       0.970808      17.234506          -0.016753
          168              C       3.339277      23.491892       4.517975       0.049237      41.247996 0.51320516E+03  0.12691842E+05                                10.811316                            7.860706      -0.535172       1.810204                    0.998126      30.165468      91.638872       0.548541       0.451506      -1.033407       0.016256       0.011867       0.058804       0.062153       0.018770       0.003295       0.005944      -0.048191       0.100773      -0.047356       0.011704       0.035652             14.070590      20.380349      -3.233991       5.066109       7.512459       1.368481      14.318963           0.058229
          169              C      30.019629      23.614739       3.886632       0.067520      40.182008 0.49532570E+03  0.12109023E+05                                10.572506                            7.699041      -0.301023       1.891109                    0.998869      29.292437      87.702263       0.558308       0.448760      -1.037766      -0.058573       0.009084       0.017231       0.061727      -0.009422      -0.036657       0.004259      -0.018805      -0.045256      -0.045847       0.011377       0.034470             13.827293      18.569961      -2.110981       6.717754       7.218155       1.670478      15.693764          -0.011319
          170              C       5.773900      22.874860       4.432545       0.063248      49.828883 0.44437050E+03  0.10679973E+05                                13.268655                            8.061642      -0.733000       1.763412                    0.997681      29.777937      91.369918       0.464674       0.548445      -0.977072       0.001379       0.001111      -0.000868       0.001972      -0.004549      -0.003554       0.011488      -0.032971      -0.027804      -0.014800      -0.010963       0.025763             20.323073      26.239047       0.842704       3.448992      10.327565      -6.529600      24.402608           0.533690
          171              C      10.472836      24.589145       1.459834       0.638345      25.709340 0.25315503E+03  0.53305105E+04                                 8.396182                            5.832948      -0.482467       1.884638                    0.999096      23.692925      69.938881       0.577169       0.503989      -0.989595       0.003484      -0.012736      -0.003291       0.013608      -0.062474       0.067514      -0.005673      -0.053493      -0.044126      -0.098863       0.004258       0.094605             11.709241      15.363297       3.945081      -6.496770       7.585189      -0.340502      12.179237           0.000392
          172              C       9.269484      24.164762       2.269080      -0.092044      44.120976 0.47359845E+03  0.11417343E+05                                11.165963                            7.413843      -0.304083       1.910338                    0.997579      28.905567      85.174013       0.583772       0.435219      -1.048622       0.000199      -0.005333      -0.000224       0.005342       0.037599       0.041833       0.063100      -0.011724       0.145489      -0.064408      -0.044165       0.108573             16.382775      23.748394       3.139693      -9.951990      12.229307      -4.572097      13.170625           0.046588
          173              C       9.210851      22.930698       2.885402       0.079533      39.496505 0.47618288E+03  0.11535400E+05                                10.482553                            7.573410      -0.254247       1.912707                    0.998839      28.877040      86.272678       0.559766       0.451690      -1.035316       0.055820      -0.021211      -0.028796       0.066295      -0.029874       0.019670       0.024111      -0.014596       0.000634      -0.049586       0.016433       0.033153             13.420789      17.703788       1.830462      -6.325084      12.042746      -3.921204      10.515832          -0.008929
          174              C       8.110802      22.514691       3.565093       0.049570      42.360792 0.52585365E+03  0.13086236E+05                                11.058223                            7.996985      -0.544349       1.808260                    0.998079      30.257880      92.257966       0.539681       0.456057      -1.030647      -0.016617      -0.055401       0.030375       0.065330      -0.002508       0.009966      -0.013332      -0.079235       0.076106      -0.053569       0.013243       0.040326             14.332948      20.754351       0.882726      -6.407121      11.791789      -3.310294      10.452705           0.045932
          175              C       6.943748      23.321579       3.665545      -0.045650      42.681725 0.48173605E+03  0.11771299E+05                                11.424274                            7.872879      -0.537111       1.802291                    0.998665      31.083470      95.035620       0.519519       0.482491      -1.012542      -0.019096      -0.010454       0.011212       0.024488       0.009264       0.011494      -0.001508       0.053369       0.076643      -0.041200       0.008404       0.032795             15.604642      22.159744       2.442726      -7.117758      12.360015      -4.608475      12.294167          -0.012067
          176              C       7.016342      24.561227       3.025283       0.047736      42.058236 0.51692848E+03  0.12779465E+05                                10.892675                            7.852912      -0.455870       1.835039                    0.998716      29.947785      90.323399       0.553811       0.447365      -1.038026      -0.052598       0.030300       0.002383       0.060748      -0.025438       0.021622       0.023859       0.019772      -0.024692      -0.048560       0.016291       0.032270             14.196548      19.272766       1.405791      -5.790548      13.026006      -4.276855      10.290873           0.053142
          177              C       8.175022      24.968858       2.362960       0.085579      38.737635 0.46603971E+03  0.11206533E+05                                10.285582                            7.444675      -0.130800       1.955246                    0.999224      28.433625      84.080746       0.571160       0.445964      -1.040712       0.018145       0.049962      -0.026722       0.059494       0.005895       0.023928       0.002085      -0.071148       0.033733      -0.050753       0.019043       0.031710             13.265960      19.487367       0.403997      -5.997451      11.132050      -2.767393       9.178464          -0.008826
          178              C       6.798565      20.942800       9.777603       0.737530      24.181693 0.23131953E+03  0.48045302E+04                                 8.349331                            5.780817      -0.859789       1.792019                    0.997355      22.947083      69.251865       0.544340       0.541748      -0.963304       0.013680      -0.024306       0.057444       0.063857       0.066050       0.006386       0.021058      -0.064291      -0.084659      -0.060480      -0.030867       0.091347             11.389871       9.308761      -2.387230       1.001964       7.815044      -5.025511      17.045807          -0.000252
          179              C       6.485861      21.450943       8.389118      -0.130824      47.667546 0.52060201E+03  0.12876174E+05                                11.791550                            7.785277      -0.454503       1.847572                    0.997091      30.303708      91.026658       0.567220       0.436590      -1.045744      -0.012285       0.009672      -0.025236       0.029687      -0.062820      -0.033126       0.013971       0.071333      -0.094763      -0.057661      -0.040204       0.097865             17.929143       9.003818       1.153147       4.255744      16.017487      -9.238630      28.766124           0.052593
          180              C       6.977254      22.676631       7.982617       0.084794      38.732722 0.48076110E+03  0.11706102E+05                                10.452455                            7.682942      -0.403915       1.865818                    0.998052      29.212919      88.283421       0.546344       0.460423      -1.027563       0.015261       0.020088       0.055505       0.060969       0.007409       0.012994       0.037403       0.018179      -0.071705      -0.050826       0.011400       0.039426             14.019136       8.345614       2.028627       2.371225      14.121531      -6.598475      19.590263          -0.010332
          181              C       6.709222      23.181982       6.731197       0.050688      39.614750 0.50401716E+03  0.12427368E+05                                10.654424                            7.894672      -0.536598       1.813302                    0.997991      30.127354      91.842126       0.535696       0.463718      -1.024973       0.009581       0.056309      -0.025829       0.062686       0.014332      -0.039820      -0.003264      -0.013715      -0.074914      -0.052751       0.011229       0.041521             14.111465       8.641547       1.758256       3.933881      12.602176      -4.465749      21.090672           0.055042
          182              C       5.974924      22.416973       5.794274      -0.051209      43.770867 0.48269595E+03  0.11799154E+05                                11.660665                            7.913769      -0.515218       1.807852                    0.998679      31.175858      95.297042       0.514997       0.486546      -1.010551      -0.006710       0.004710      -0.016867       0.018753      -0.005753      -0.005393      -0.016000       0.061822       0.022698      -0.040827       0.012262       0.028566             17.054344       9.835384       1.398183       4.132044      14.197974      -7.569148      27.129672          -0.014631
          183              C       5.475154      21.152197       6.239735       0.048305      43.564539 0.52772223E+03  0.13115759E+05                                11.207924                            7.967748      -0.446689       1.836892                    0.998743      30.053888      90.926812       0.546287       0.451125      -1.035708      -0.033547      -0.019590      -0.045999       0.060209       0.000617       0.016182       0.034815       0.030612      -0.043347      -0.048157       0.012862       0.035295             15.302675       8.230062       1.929998       2.904965      15.377942      -7.219450      22.300020           0.054168
          184              C       5.743187      20.688726       7.504768       0.077329      40.451939 0.47132212E+03  0.11384654E+05                                10.639980                            7.518080      -0.187081       1.935013                    0.998980      28.764706      85.720659       0.563867       0.449705      -1.036797      -0.008937      -0.047093       0.036113       0.060015      -0.000107      -0.025224       0.007054      -0.013625      -0.138117      -0.055490       0.024173       0.031317             14.301930       7.821605       1.986165       3.318242      14.126770      -5.613160      20.957416          -0.009547
          185             Cl      12.896578      23.617817      11.408299      -0.054677     105.877423 0.24228140E+04  0.82276692E+05                                15.567246                           13.481598       1.241369       2.106881                    0.999901      63.445751     179.175330       0.641144       0.281316      -1.248599       0.033676      -0.023014       0.016263       0.043911      -0.040837       0.242442      -0.108130       0.053486       1.113620      -0.253074      -0.231463       0.484537             18.212170      12.673958      -1.024338       5.875511      15.059591      -7.555158      26.902961          -0.001185
          186             Cl      13.229667      26.373520      10.095387      -0.050647     100.553639 0.25192346E+04  0.86401374E+05                                14.927008                           13.789459       1.164007       2.085439                    0.999811      63.670393     180.780177       0.630953       0.283046      -1.246520       0.025216       0.047730       0.017509       0.056750       0.231873       0.181055       0.261382      -0.247697      -0.284289      -0.274355      -0.209935       0.484290             15.529345      12.766293       3.273467       3.853233      19.096457       1.518340      14.725283           0.010946
          187             Cl      10.769350      24.478865       5.642188      -0.027754     115.002773 0.29870852E+04  0.10647150E+06                                16.344785                           15.103401       1.116028       2.081993                    0.999073      63.235284     180.628898       0.600050       0.286374      -1.247933      -0.007523       0.019059      -0.036549       0.041901      -0.013824       0.212972      -0.097836       0.091279       0.967054      -0.237350      -0.186095       0.423445             17.912857      13.861801       2.084625       4.447829      13.924222      -2.771484      25.952549           0.011324
          188             Cl      10.540682      21.725396       6.990305      -0.057639      98.902346 0.25745686E+04  0.88682447E+05                                14.720937                           13.933734       1.250559       2.110864                    0.999734      63.647300     180.456746       0.628798       0.282789      -1.248176      -0.005775      -0.030212      -0.010564       0.032522       0.214259       0.135963       0.233874      -0.214777      -0.226926      -0.223850      -0.200056       0.423906             14.866651      12.727788       3.487550       2.433759      17.361584       1.729754      14.510582          -0.002230
          189             Cl      13.007712      31.551004       8.976337      -0.055148     100.706998 0.24336543E+04  0.82701788E+05                                14.975570                           13.502696       1.195601       2.094345                    0.999809      63.432566     178.950056       0.641559       0.280940      -1.249550       0.054426       0.033700       0.011593       0.065056       0.360259       0.014715       0.036363      -0.219039      -0.667992      -0.267460      -0.222435       0.489895             16.335187      15.168792       5.971726       1.110357      21.410573       4.300054      12.426197          -0.000785
          190             Cl      13.997749      29.027872       7.519319      -0.043377      99.822617 0.25539747E+04  0.87901127E+05                                14.867518                           13.913696       1.178895       2.092185                    0.999778      63.560405     180.837984       0.626078       0.284250      -1.245087       0.051655      -0.007084      -0.031408       0.060868      -0.009430      -0.248652       0.011625       0.613246      -0.330821      -0.253075      -0.215741       0.468816             15.824669      21.008728      -0.180917      -4.656795      12.762807       1.615390      13.702473           0.010816
          191             Cl       9.248833      26.619494       8.584388      -0.057673     125.421531 0.30693757E+04  0.11023942E+06                                17.411321                           15.298940       1.044592       2.043794                    0.999891      64.746596     186.140186       0.596369       0.285959      -1.247378      -0.006076      -0.030162      -0.013046       0.033420       0.256070       0.048181       0.022939      -0.124757      -0.573361      -0.208896      -0.154352       0.363248             20.192347      20.988350       9.309968      -0.905784      28.333434       1.276700      11.255255           0.009540
          192             Cl       8.344231      29.142346      10.090693      -0.073351     110.552697 0.27923494E+04  0.98253677E+05                                16.024288                           14.618388       1.058355       2.049652                    0.999613      64.902500     186.586641       0.606550       0.286986      -1.242357      -0.046350      -0.014438      -0.031124       0.057667       0.004789      -0.246802      -0.023328       0.565092      -0.387576      -0.247239      -0.204989       0.452228             16.901829      22.788167      -0.242170      -4.950234      14.913926       1.869114      13.003393          -0.000896
          193             Cl      11.285875      28.893293       2.670417      -0.030283     104.243907 0.26786478E+04  0.93055171E+05                                15.339834                           14.276364       1.232975       2.122328                    0.998274      62.604196     177.437869       0.617917       0.285332      -1.247138      -0.026504       0.059555       0.010552       0.066034      -0.186497       0.188258      -0.254219      -0.047393      -0.065091      -0.251784      -0.171122       0.422906             16.393314      16.406529      -4.560032       0.129961      17.218050      -3.560884      15.555363          -0.000439
          194             Cl      10.129430      28.128009       5.414060      -0.028067     108.082692 0.29299624E+04  0.10398591E+06                                15.625771                           14.940253       1.182030       2.096164                    0.999820      63.362598     180.905941       0.604100       0.285683      -1.248044      -0.046324       0.013690       0.025763       0.054745      -0.153669      -0.146043       0.059928       0.539749      -0.474715      -0.241049      -0.190229       0.431278             17.252668      22.358129      -4.822078      -3.558849      14.479997      -0.005528      14.919879           0.014599
          195             Cl      14.757166      25.552948       6.588499      -0.031022      98.739879 0.24234858E+04  0.82323600E+05                                14.745167                           13.502903       1.198577       2.098405                    0.999875      63.044117     178.197149       0.639112       0.282127      -1.247422       0.013807      -0.037718       0.055130       0.068210      -0.188137       0.269432      -0.254164       0.054113       0.172775      -0.267141      -0.216122       0.483263             15.608449      16.949381      -3.828298       1.845958      12.930076      -4.837186      16.945891           0.010121
          196             Cl      15.744137      26.110508       3.706383      -0.054617     107.320335 0.24391482E+04  0.83002520E+05                                15.731901                           13.544275       1.272643       2.115696                    0.999931      63.505767     179.755389       0.638188       0.282036      -1.247322       0.032768      -0.028194       0.005409       0.043565      -0.229818      -0.199196       0.074146       0.500118      -0.485406      -0.259068      -0.230772       0.489840             19.327798      29.103923      -5.295793      -9.416926      11.364354       1.471744      17.515116          -0.001142
          197             Cl      28.983539      32.222203      11.408299      -0.055279     105.900832 0.24234584E+04  0.82303821E+05                                15.569306                           13.483307       1.238862       2.106313                    0.999901      63.453086     179.200142       0.641111       0.281312      -1.248607      -0.033924       0.022943       0.016930       0.044315      -0.041331      -0.242267       0.108437       0.053397       1.113939      -0.252997      -0.231653       0.484649             18.215353      12.675424      -1.024779      -5.875885      15.063501       7.558145      26.907135          -0.001183
          198             Cl      28.650447      29.466497      10.095387      -0.050424     100.527073 0.25183817E+04  0.86364602E+05                                14.924243                           13.787052       1.166658       2.086089                    0.999805      63.662845     180.749453       0.631014       0.283043      -1.246526      -0.024918      -0.047577       0.017036       0.056344       0.231704      -0.181248      -0.261916      -0.247641      -0.283262      -0.274572      -0.210008       0.484580             15.526055      12.763915       3.272197      -3.853392      19.090205      -1.519174      14.724045           0.010944
          199             Cl      31.110708       3.441145       5.642188      -0.028167     115.012430 0.29875750E+04  0.10649263E+06                                16.345539                           15.104396       1.117316       2.082298                    0.999069      63.239031     180.638911       0.600048       0.286364      -1.247951       0.007872      -0.019300      -0.037508       0.042911      -0.013054      -0.211880       0.097594       0.090206       0.963117      -0.236796      -0.184698       0.421495             17.913048      13.862276       2.085049      -4.449331      13.924651       2.769337      25.952217           0.011334
          200             Cl      31.339379       6.194616       6.990305      -0.057605      98.916450 0.25749806E+04  0.88700271E+05                                14.722267                           13.934655       1.249372       2.110530                    0.999733      63.650980     180.471423       0.628790       0.282781      -1.248183       0.005845       0.030318      -0.009909       0.032428       0.213712      -0.135937      -0.234215      -0.215326      -0.225878      -0.223883      -0.199922       0.423805             14.868349      12.729176       3.488479      -2.433946      17.364965      -1.730357      14.510906          -0.002229
          201             Cl      28.872401      24.289012       8.976337      -0.054285     100.629660 0.24311243E+04  0.82593998E+05                                14.967588                           13.495046       1.198184       2.095168                    0.999794      63.411178     178.863757       0.641788       0.280914      -1.249584      -0.053723      -0.032759       0.011533       0.063971       0.360661      -0.014683      -0.036577      -0.220133      -0.667212      -0.268146      -0.222179       0.490325             16.326803      15.160668       5.969345      -1.110072      21.400854      -4.297409      12.418887          -0.000784
          202             Cl      27.882361      26.812141       7.519319      -0.042935      99.812368 0.25536381E+04  0.87887190E+05                                14.867277                           13.913312       1.179552       2.092453                    0.999771      63.552965     180.818049       0.626047       0.284271      -1.245055      -0.050924       0.006900      -0.031461       0.060255      -0.010167       0.248924      -0.012158       0.612873      -0.332105      -0.252819      -0.216185       0.469003             15.824671      21.009308      -0.181528       4.657519      12.763250      -1.615527      13.701454           0.010812
          203             Cl      32.631279      29.220521       8.584388      -0.056314     125.257383 0.30642304E+04  0.11000565E+06                                17.393844                           15.283931       1.049868       2.045400                    0.999896      64.714568     185.991169       0.596805       0.285877      -1.247499       0.004666       0.028248      -0.013289       0.031565       0.257950      -0.048046      -0.023263      -0.125308      -0.577326      -0.209919      -0.155884       0.365802             20.171366      20.966688       9.300288       0.903685      28.303246      -1.276198      11.244164           0.009540
          204             Cl      33.535884      26.697671      10.090693      -0.073362     110.517442 0.27911035E+04  0.98198212E+05                                16.020357                           14.614537       1.059827       2.050041                    0.999598      64.895090     186.550138       0.606671       0.286963      -1.242391       0.046606       0.014514      -0.030786       0.057711       0.004999       0.246199       0.023381       0.564029      -0.389601      -0.247070      -0.204465       0.451535             16.897880      22.783437      -0.242444       4.949167      14.909837      -1.868774      13.000367          -0.000896
          205             Cl       2.674227      26.946711       2.670417      -0.029181     104.182206 0.26765217E+04  0.92963360E+05                                15.334235                           14.271089       1.233449       2.122441                    0.998270      62.584117     177.366983       0.618003       0.285348      -1.247114       0.025660      -0.058264       0.012304       0.064842      -0.187253      -0.189873       0.255640      -0.047737      -0.063661      -0.253112      -0.172318       0.425429             16.387341      16.397176      -4.555199      -0.130672      17.211595       3.561470      15.553252          -0.000436
          206             Cl       3.830677      27.712001       5.414060      -0.028425     108.137379 0.29320292E+04  0.10407835E+06                                15.631473                           14.946152       1.176894       2.094739                    0.999801      63.375945     180.964826       0.603938       0.285708      -1.248009       0.046637      -0.013789       0.026379       0.055326      -0.153793       0.144764      -0.059540       0.540186      -0.475199      -0.241060      -0.189856       0.430916             17.258044      22.363639      -4.824592       3.556557      14.486550       0.006801      14.923943           0.014607
          207             Cl      27.122943      30.287063       6.588499      -0.031229      98.762285 0.24242679E+04  0.82357116E+05                                14.747485                           13.505445       1.197263       2.098019                    0.999875      63.049281     178.221421       0.639024       0.282142      -1.247400      -0.013772       0.037575       0.055131       0.068124      -0.188063      -0.269534       0.254247       0.053983       0.173275      -0.267224      -0.216148       0.483372             15.610495      16.953867      -3.829231      -1.844725      12.931113       4.836482      16.946506           0.010119
          208             Cl      26.135967      29.729498       3.706383      -0.054122     107.311298 0.24386503E+04  0.82981480E+05                                15.731107                           13.542694       1.273415       2.115928                    0.999938      63.501877     179.740924       0.638238       0.282028      -1.247329      -0.031631       0.028028       0.005505       0.042619      -0.229854       0.198969      -0.073637       0.501418      -0.486086      -0.259508      -0.230636       0.490144             19.329181      29.104121      -5.294588       9.421809      11.364032      -1.472359      17.519390          -0.001143
          209             Cl      30.597890      35.963493      23.143300      -0.055365     105.899321 0.24235544E+04  0.82307801E+05                                15.569068                           13.483427       1.240199       2.106613                    0.999906      63.455474     179.206993       0.641119       0.281306      -1.248615      -0.023190      -0.034147       0.016996       0.044639       0.040793      -0.108186      -0.241782      -0.053436       1.113652      -0.252653      -0.231468       0.484121             18.214314      15.062189       1.024299      -7.556355      12.675763      -5.875873      26.904991          -0.001184
          210             Cl      33.353592      35.630406      21.830388      -0.051039     100.523002 0.25183750E+04  0.86363406E+05                                14.922946                           13.786126       1.167240       2.086394                    0.999806      63.669070     180.759917       0.631105       0.283006      -1.246580       0.048327      -0.025732       0.017503       0.057480      -0.230878       0.261174      -0.180672       0.247859      -0.281519      -0.273692      -0.209479       0.483172             15.524637      19.088220      -3.271634       1.518560      12.763268      -3.852949      14.722424           0.010947
          211             Cl      31.458941      38.090712      17.377189      -0.028858     115.086119 0.29902361E+04  0.10661160E+06                                16.352741                           15.111069       1.114345       2.081343                    0.999040      63.261615     180.725954       0.599917       0.286363      -1.247948       0.019774       0.007775      -0.038366       0.043857       0.013063      -0.097241      -0.212322      -0.090710       0.962413      -0.236769      -0.184776       0.421545             17.921267      13.931135      -2.086684      -2.770842      13.868402      -4.450080      25.964264           0.011337
          212             Cl      28.705472      38.319378      18.725306      -0.057437      98.873818 0.25736184E+04  0.88640988E+05                                14.717839                           13.930696       1.250947       2.110988                    0.999743      63.639386     180.421770       0.628902       0.282770      -1.248204      -0.029773       0.005524      -0.010140       0.031934      -0.214806       0.234670      -0.136230       0.215803      -0.225793      -0.224207      -0.200882       0.425089             14.863687      17.358062      -3.486751       1.729776      12.725277      -2.432921      14.507723          -0.002229
          213             Cl      38.531076      35.852369      20.711338      -0.054849     100.683166 0.24328594E+04  0.82667937E+05                                14.973297                           13.500402       1.194763       2.094192                    0.999800      63.425168     178.921203       0.641621       0.280936      -1.249555       0.033460      -0.053915       0.011673       0.064518      -0.360747       0.036201      -0.014356       0.218368      -0.668240      -0.267868      -0.222399       0.490267             16.332753      21.407245      -5.972326       4.298605      15.167701      -1.110921      12.423311          -0.000785
          214             Cl      36.007943      34.862324      19.254320      -0.043328      99.823421 0.25540269E+04  0.87903432E+05                                14.867900                           13.913892       1.179899       2.092403                    0.999756      63.559475     180.836255       0.626070       0.284252      -1.245084      -0.006953      -0.051432      -0.031450       0.060685       0.010016       0.011958       0.248767      -0.612850      -0.331146      -0.252891      -0.215895       0.468786             15.825349      12.763188       0.181216       1.615365      21.010203       4.657349      13.702658           0.010819
          215             Cl      33.599573      39.611238      20.319389      -0.057679     125.428673 0.30696686E+04  0.11025225E+06                                17.411357                           15.299297       1.044656       2.043890                    0.999890      64.750447     186.151441       0.596386       0.285945      -1.247396      -0.029906       0.005976      -0.013011       0.033156      -0.256535       0.023156      -0.048015       0.124701      -0.572935      -0.208688      -0.154945       0.363633             20.192238      28.334236      -9.309059       1.277091      20.987303       0.905583      11.255174           0.009545
          216             Cl      36.122427      40.515847      21.825694      -0.073147     110.550660 0.27921873E+04  0.98246830E+05                                16.024297                           14.618072       1.058178       2.049546                    0.999610      64.900616     186.581893       0.606548       0.286990      -1.242349      -0.014769       0.046220      -0.031311       0.057748      -0.004401      -0.023248       0.246983      -0.564587      -0.388160      -0.247416      -0.204765       0.452181             16.901675      14.912513       0.241433       1.868088      22.789554       4.950713      13.002959          -0.000897
          217             Cl      35.873320       9.654190      14.405418      -0.030391     104.277792 0.26797933E+04  0.93106057E+05                                15.343841                           14.279953       1.228856       2.121160                    0.998216      62.611951     177.477528       0.617797       0.285354      -1.247099       0.059719       0.026771       0.010942       0.066354       0.186471      -0.254470      -0.188764       0.047074      -0.064710      -0.252146      -0.171211       0.423357             16.397526      17.222671       4.560381      -3.562560      16.410048      -0.130528      15.559858          -0.000437
          218             Cl      35.108037      10.810639      17.149061      -0.029097     108.218617 0.29350540E+04  0.10421405E+06                                15.640758                           14.955061       1.180049       2.095348                    0.999806      63.394769     181.051527       0.603677       0.285754      -1.247942       0.013315       0.047658       0.026067       0.055929       0.154660       0.059588       0.145069      -0.538441      -0.474092      -0.240669      -0.189963       0.430632             17.269146      14.494627       4.826635      -0.006922      22.377415       3.561273      14.935395           0.014604
          219             Cl      32.533017      34.102900      18.323500      -0.031311      98.743563 0.24235820E+04  0.82327525E+05                                14.745116                           13.503077       1.198516       2.098294                    0.999880      63.046329     178.202986       0.639116       0.282123      -1.247428      -0.038069      -0.013991       0.055001       0.068338       0.188193      -0.253726      -0.269616      -0.053861       0.173358      -0.266734      -0.216427       0.483161             15.608138      12.929320       3.828112      -4.836563      16.950177      -1.845498      16.944916           0.010116
          220             Cl      33.090576      33.115925      15.441384      -0.054827     107.313168 0.24388004E+04  0.82987251E+05                                15.730664                           13.542688       1.275153       2.116398                    0.999934      63.505728     179.748186       0.638273       0.282010      -1.247358      -0.028675      -0.032413       0.005654       0.043644       0.229424       0.074192       0.199208      -0.501046      -0.484637      -0.259221      -0.230614       0.489834             19.327314      11.363939       5.295652       1.472211      29.103463       9.418162      17.514540          -0.001141
          221             Cl      39.202247      19.876547      23.143300      -0.055365     105.900172 0.24235134E+04  0.82305839E+05                                15.568865                           13.483006       1.240319       2.106604                    0.999895      63.456154     179.206735       0.641153       0.281293      -1.248632       0.023443       0.034488       0.017551       0.045244       0.040820       0.107412       0.241201      -0.052548       1.111546      -0.252406      -0.230521       0.482926             18.214158      15.060750       1.024531       7.555719      12.675022       5.876243      26.906703          -0.001186
          222             Cl      36.446542      20.209631      21.830388      -0.051688     100.569565 0.25198170E+04  0.86425322E+05                                14.927347                           13.789981       1.166328       2.085994                    0.999806      63.683935     180.815830       0.631022       0.283002      -1.246583      -0.049407       0.026141       0.018076       0.058746      -0.230315      -0.260655       0.180521       0.246111      -0.281752      -0.273375      -0.208684       0.482059             15.529391      19.095544      -3.272900      -1.518610      12.766487       3.853791      14.726142           0.010956
          223             Cl      10.421186      17.749317      17.377189      -0.028839     115.093290 0.29903795E+04  0.10661849E+06                                16.353433                           15.111704       1.116161       2.081809                    0.999072      63.263397     180.735351       0.599885       0.286373      -1.247931      -0.018820      -0.008363      -0.038225       0.043420       0.013587       0.098265       0.211486      -0.090904       0.962076      -0.236654      -0.184595       0.421248             17.922299      13.932331      -2.086517       2.772884      13.869299       4.450564      25.965269           0.011333
          224             Cl      13.174657      17.520654      18.725306      -0.056915      98.882805 0.25738692E+04  0.88652323E+05                                14.719202                           13.931788       1.249563       2.110553                    0.999739      63.638666     180.426065       0.628845       0.282786      -1.248178       0.029303      -0.005442      -0.009295       0.031220      -0.214723      -0.234963       0.136547       0.215966      -0.224937      -0.224287      -0.201077       0.425364             14.864912      17.359019      -3.487420      -1.730516      12.726892       2.434466      14.508826          -0.002226
          225             Cl      31.269056      19.987666      20.711338      -0.054906     100.689618 0.24329605E+04  0.82672603E+05                                14.974141                           13.500650       1.193774       2.093905                    0.999790      63.425809     178.926952       0.641614       0.280935      -1.249551      -0.033084       0.054330       0.011659       0.064670      -0.360717      -0.036025       0.014786       0.220468      -0.668789      -0.267837      -0.222810       0.490647             16.334389      21.411760      -5.972676      -4.300479      15.166880       1.111297      12.424526          -0.000782
          226             Cl      33.792187      20.977708      19.254320      -0.043276      99.758003 0.25518137E+04  0.87806922E+05                                14.859928                           13.906594       1.179448       2.092494                    0.999758      63.546120     180.768561       0.626329       0.284200      -1.245159       0.007186       0.051778      -0.031471       0.061017       0.009637      -0.011981      -0.248995      -0.611616      -0.329234      -0.252644      -0.215606       0.468250             15.816409      12.755467       0.181724      -1.614486      20.998592      -4.654581      13.695169           0.010812
          227             Cl      36.200559      16.228797      20.319389      -0.056931     125.370420 0.30678139E+04  0.11016936E+06                                17.406404                           15.294947       1.045163       2.044117                    0.999892      64.734998     186.095358       0.596453       0.285955      -1.247381       0.029151      -0.005527      -0.012931       0.032366      -0.256644      -0.023407       0.048499       0.125362      -0.575383      -0.209515      -0.154783       0.364298             20.185740      28.322113      -9.306751      -1.276012      20.983007      -0.905333      11.252102           0.009541
          228             Cl      33.677707      15.324190      21.825694      -0.073378     110.546359 0.27921416E+04  0.98244286E+05                                16.023554                           14.617757       1.058383       2.049669                    0.999607      64.902518     186.583150       0.606570       0.286982      -1.242364       0.015007      -0.046489      -0.030665       0.057678      -0.003624       0.023036      -0.246075      -0.564542      -0.391258      -0.247465      -0.204293       0.451759             16.901293      14.913640       0.242717      -1.869562      22.787041      -4.950267      13.003199          -0.000896
          229             Cl      33.926753      18.265835      14.405418      -0.030075     104.225304 0.26779841E+04  0.93025914E+05                                15.337414                           14.274024       1.233851       2.122639                    0.998249      62.602678     177.424930       0.618008       0.285309      -1.247169      -0.059385      -0.026640       0.010957       0.066002       0.186349       0.254085       0.188461       0.047672      -0.064844      -0.251653      -0.171200       0.422852             16.390528      17.215160       4.557602       3.561340      16.402573       0.130897      15.553850          -0.000438
          230             Cl      34.692040      17.109391      17.149061      -0.029183     108.203126 0.29344625E+04  0.10418713E+06                                15.638429                           14.952675       1.180628       2.095456                    0.999804      63.394949     181.043117       0.603782       0.285720      -1.247986      -0.014288      -0.047336       0.026535       0.056116       0.153154      -0.059847      -0.144813      -0.540389      -0.473606      -0.241341      -0.189203       0.430544             17.266230      14.492406       4.826609       0.006398      22.375172      -3.559777      14.931111           0.014610
          231             Cl      37.267111      21.737132      18.323500      -0.032116      98.793826 0.24252752E+04  0.82399418E+05                                14.750203                           13.507674       1.196324       2.097768                    0.999878      63.063192     178.266115       0.639016       0.282118      -1.247434       0.038401       0.015056       0.056113       0.069642       0.187815       0.253422       0.268779      -0.053607       0.172764      -0.266243      -0.215850       0.482093             15.613550      12.934008       3.829933       4.838339      16.956720       1.846065      16.949923           0.010118
          232             Cl      36.709548      22.724101      15.441384      -0.054889     107.316333 0.24389172E+04  0.82992014E+05                                15.730646                           13.542772       1.274077       2.116133                    0.999931      63.509745     179.758977       0.638289       0.282000      -1.247372       0.028878       0.033067       0.005739       0.044275       0.228668      -0.073960      -0.199433      -0.501074      -0.484254      -0.258814      -0.230600       0.489414             19.326984      11.364110       5.295367      -1.472143      29.102022      -9.418149      17.514818          -0.001141
          233             Cl      28.983515      18.262203      12.061703      -0.054677     105.877430 0.24228142E+04  0.82276702E+05                                15.567247                           13.481598       1.241369       2.106881                    0.999901      63.445751     179.175334       0.641144       0.281316      -1.248599      -0.033676       0.023014      -0.016263       0.043911      -0.040837       0.242442      -0.108130       0.053486       1.113620      -0.253074      -0.231463       0.484537             18.212171      12.673959      -1.024338       5.875511      15.059592      -7.555159      26.902963          -0.001185
          234             Cl      28.650426      15.506500      13.374615      -0.050647     100.553614 0.25192338E+04  0.86401340E+05                                14.927005                           13.789456       1.164008       2.085439                    0.999811      63.670389     180.780154       0.630953       0.283046      -1.246520      -0.025216      -0.047730      -0.017509       0.056750       0.231873       0.181055       0.261382      -0.247697      -0.284289      -0.274355      -0.209935       0.484290             15.529341      12.766291       3.273466       3.853232      19.096453       1.518340      14.725280           0.010946
          235             Cl      31.110743      17.401155      17.827814      -0.027754     115.002773 0.29870852E+04  0.10647150E+06                                16.344785                           15.103401       1.116028       2.081993                    0.999073      63.235284     180.628898       0.600050       0.286374      -1.247933       0.007523      -0.019059       0.036549       0.041901      -0.013824       0.212972      -0.097836       0.091279       0.967054      -0.237350      -0.186095       0.423445             17.912857      13.861801       2.084625       4.447829      13.924222      -2.771484      25.952548           0.011324
          236             Cl      31.339411      20.154624      16.479697      -0.057639      98.902356 0.25745690E+04  0.88682463E+05                                14.720938                           13.933735       1.250559       2.110864                    0.999734      63.647302     180.456757       0.628798       0.282789      -1.248176       0.005775       0.030212       0.010564       0.032522       0.214259       0.135963       0.233874      -0.214777      -0.226926      -0.223850      -0.200056       0.423906             14.866652      12.727789       3.487550       2.433759      17.361585       1.729754      14.510583          -0.002230
          237             Cl      28.872381      10.329016      14.493665      -0.055148     100.706991 0.24336541E+04  0.82701779E+05                                14.975569                           13.502695       1.195601       2.094345                    0.999809      63.432566     178.950052       0.641559       0.280940      -1.249550      -0.054426      -0.033700      -0.011593       0.065056       0.360259       0.014715       0.036363      -0.219039      -0.667991      -0.267460      -0.222435       0.489895             16.335186      15.168791       5.971725       1.110356      21.410572       4.300053      12.426196          -0.000785
          238             Cl      27.882344      12.852148      15.950683      -0.043377      99.822604 0.25539742E+04  0.87901107E+05                                14.867517                           13.913695       1.178895       2.092185                    0.999778      63.560402     180.837970       0.626078       0.284250      -1.245087      -0.051655       0.007084       0.031408       0.060868      -0.009430      -0.248652       0.011625       0.613246      -0.330821      -0.253075      -0.215741       0.468816             15.824668      21.008726      -0.180917      -4.656795      12.762806       1.615390      13.702472           0.010816
          239             Cl      32.631260      15.260526      14.885614      -0.057673     125.421533 0.30693757E+04  0.11023942E+06                                17.411321                           15.298940       1.044592       2.043794                    0.999891      64.746596     186.140187       0.596369       0.285959      -1.247378       0.006076       0.030162       0.013046       0.033420       0.256070       0.048181       0.022939      -0.124757      -0.573361      -0.208896      -0.154352       0.363248             20.192347      20.988351       9.309968      -0.905784      28.333435       1.276700      11.255255           0.009540
          240             Cl      33.535862      12.737674      13.379309      -0.073351     110.552706 0.27923497E+04  0.98253690E+05                                16.024289                           14.618389       1.058355       2.049652                    0.999613      64.902501     186.586648       0.606550       0.286986      -1.242357       0.046350       0.014438       0.031124       0.057667       0.004789      -0.246802      -0.023328       0.565092      -0.387576      -0.247239      -0.204989       0.452228             16.901830      22.788168      -0.242170      -4.950234      14.913927       1.869114      13.003393          -0.000896
          241             Cl      30.594218      12.986727      20.799585      -0.030283     104.243911 0.26786480E+04  0.93055178E+05                                15.339835                           14.276364       1.232975       2.122328                    0.998274      62.604196     177.437872       0.617917       0.285332      -1.247138       0.026504      -0.059555      -0.010552       0.066034      -0.186497       0.188258      -0.254219      -0.047393      -0.065091      -0.251784      -0.171122       0.422906             16.393315      16.406530      -4.560033       0.129961      17.218051      -3.560884      15.555364          -0.000439
          242             Cl      31.750663      13.752011      18.055942      -0.028067     108.082692 0.29299624E+04  0.10398591E+06                                15.625771                           14.940253       1.182030       2.096164                    0.999820      63.362598     180.905941       0.604100       0.285683      -1.248044       0.046324      -0.013690      -0.025763       0.054745      -0.153669      -0.146043       0.059928       0.539749      -0.474715      -0.241049      -0.190229       0.431278             17.252668      22.358129      -4.822078      -3.558849      14.479997      -0.005528      14.919879           0.014599
          243             Cl      27.122927      16.327072      16.881503      -0.031022      98.739882 0.24234859E+04  0.82323604E+05                                14.745167                           13.502903       1.198577       2.098405                    0.999875      63.044117     178.197151       0.639112       0.282127      -1.247422      -0.013807       0.037718      -0.055130       0.068210      -0.188137       0.269432      -0.254164       0.054113       0.172775      -0.267141      -0.216122       0.483263             15.608450      16.949381      -3.828298       1.845958      12.930076      -4.837186      16.945891           0.010121
          244             Cl      26.135956      15.769512      19.763619      -0.054617     107.320371 0.24391492E+04  0.83002563E+05                                15.731904                           13.544278       1.272642       2.115696                    0.999931      63.505774     179.755422       0.638188       0.282036      -1.247322      -0.032768       0.028194      -0.005409       0.043565      -0.229818      -0.199196       0.074146       0.500118      -0.485406      -0.259068      -0.230772       0.489840             19.327803      29.103931      -5.295795      -9.416929      11.364357       1.471744      17.515121          -0.001142
          245             Cl      12.896554       9.657817      12.061703      -0.055279     105.900810 0.24234578E+04  0.82303796E+05                                15.569304                           13.483305       1.238862       2.106313                    0.999901      63.453083     179.200125       0.641111       0.281312      -1.248607       0.033924      -0.022943      -0.016930       0.044315      -0.041331      -0.242267       0.108437       0.053397       1.113939      -0.252997      -0.231653       0.484650             18.215350      12.675422      -1.024779      -5.875884      15.063498       7.558143      26.907130          -0.001183
          246             Cl      13.229646      12.413523      13.374615      -0.050424     100.527062 0.25183813E+04  0.86364586E+05                                14.924241                           13.787051       1.166659       2.086089                    0.999805      63.662843     180.749442       0.631015       0.283043      -1.246526       0.024918       0.047577      -0.017036       0.056344       0.231704      -0.181248      -0.261916      -0.247641      -0.283262      -0.274572      -0.210008       0.484580             15.526053      12.763913       3.272197      -3.853391      19.090203      -1.519175      14.724044           0.010944
          247             Cl      10.769385      38.438875      17.827814      -0.028167     115.012429 0.29875750E+04  0.10649263E+06                                16.345538                           15.104396       1.117317       2.082298                    0.999069      63.239031     180.638910       0.600048       0.286364      -1.247951      -0.007872       0.019300       0.037508       0.042911      -0.013054      -0.211880       0.097594       0.090206       0.963117      -0.236796      -0.184698       0.421495             17.913048      13.862276       2.085049      -4.449331      13.924651       2.769336      25.952216           0.011334
          248             Cl      10.540714      35.685404      16.479697      -0.057605      98.916460 0.25749810E+04  0.88700286E+05                                14.722268                           13.934656       1.249372       2.110530                    0.999733      63.650982     180.471433       0.628790       0.282781      -1.248183      -0.005845      -0.030318       0.009909       0.032428       0.213712      -0.135937      -0.234215      -0.215326      -0.225878      -0.223883      -0.199922       0.423805             14.868350      12.729177       3.488479      -2.433946      17.364966      -1.730357      14.510907          -0.002229
          249             Cl      13.007692      17.591008      14.493665      -0.054285     100.629634 0.24311235E+04  0.82593964E+05                                14.967584                           13.495044       1.198185       2.095168                    0.999794      63.411174     178.863734       0.641789       0.280914      -1.249584       0.053723       0.032759      -0.011533       0.063971       0.360661      -0.014683      -0.036577      -0.220133      -0.667213      -0.268146      -0.222179       0.490325             16.326799      15.160665       5.969344      -1.110072      21.400849      -4.297408      12.418884          -0.000784
          250             Cl      13.997732      15.067879      15.950683      -0.042935      99.812367 0.25536380E+04  0.87887187E+05                                14.867277                           13.913312       1.179552       2.092453                    0.999771      63.552965     180.818048       0.626047       0.284271      -1.245055       0.050924      -0.006900       0.031461       0.060255      -0.010167       0.248924      -0.012158       0.612873      -0.332106      -0.252819      -0.216185       0.469003             15.824671      21.009308      -0.181528       4.657519      12.763250      -1.615527      13.701454           0.010812
          251             Cl       9.248814      12.659499      14.885614      -0.056314     125.257383 0.30642304E+04  0.11000565E+06                                17.393844                           15.283931       1.049868       2.045400                    0.999896      64.714568     185.991169       0.596805       0.285877      -1.247499      -0.004666      -0.028248       0.013289       0.031565       0.257950      -0.048046      -0.023263      -0.125308      -0.577326      -0.209919      -0.155884       0.365802             20.171366      20.966688       9.300288       0.903685      28.303246      -1.276198      11.244164           0.009540
          252             Cl       8.344209      15.182349      13.379309      -0.073362     110.517451 0.27911038E+04  0.98198225E+05                                16.020358                           14.614538       1.059827       2.050041                    0.999598      64.895091     186.550145       0.606671       0.286963      -1.242391      -0.046606      -0.014514       0.030786       0.057711       0.004999       0.246199       0.023381       0.564029      -0.389601      -0.247070      -0.204465       0.451535             16.897881      22.783438      -0.242444       4.949168      14.909838      -1.868774      13.000368          -0.000896
          253             Cl      39.205866      14.933309      20.799585      -0.029181     104.182206 0.26765217E+04  0.92963361E+05                                15.334235                           14.271089       1.233449       2.122441                    0.998270      62.584117     177.366984       0.618003       0.285348      -1.247114      -0.025660       0.058264      -0.012304       0.064842      -0.187253      -0.189873       0.255640      -0.047737      -0.063661      -0.253112      -0.172318       0.425429             16.387341      16.397177      -4.555199      -0.130672      17.211595       3.561470      15.553252          -0.000436
          254             Cl      38.049416      14.168019      18.055942      -0.028425     108.137379 0.29320292E+04  0.10407835E+06                                15.631473                           14.946152       1.176894       2.094739                    0.999801      63.375944     180.964824       0.603938       0.285708      -1.248009      -0.046637       0.013789      -0.026379       0.055326      -0.153793       0.144764      -0.059540       0.540186      -0.475199      -0.241060      -0.189856       0.430916             17.258044      22.363640      -4.824593       3.556558      14.486550       0.006801      14.923943           0.014607
          255             Cl      14.757150      11.592957      16.881503      -0.031229      98.762319 0.24242690E+04  0.82357162E+05                                14.747490                           13.505449       1.197262       2.098019                    0.999875      63.049285     178.221449       0.639024       0.282142      -1.247400       0.013772      -0.037575      -0.055131       0.068124      -0.188063      -0.269534       0.254248       0.053983       0.173276      -0.267224      -0.216148       0.483372             15.610500      16.953872      -3.829232      -1.844725      12.931116       4.836484      16.946512           0.010119
          256             Cl      15.744126      12.150522      19.763619      -0.054122     107.311339 0.24386514E+04  0.82981529E+05                                15.731112                           13.542698       1.273414       2.115928                    0.999938      63.501882     179.740955       0.638238       0.282028      -1.247329       0.031631      -0.028028      -0.005505       0.042619      -0.229854       0.198969      -0.073636       0.501419      -0.486086      -0.259508      -0.230635       0.490144             19.329187      29.104131      -5.294590       9.421814      11.364035      -1.472359      17.519396          -0.001143
          257             Cl      11.282203       5.916527       0.326702      -0.055365     105.899358 0.24235555E+04  0.82307846E+05                                15.569073                           13.483431       1.240199       2.106613                    0.999906      63.455478     179.207020       0.641119       0.281306      -1.248615       0.023190       0.034147      -0.016996       0.044639       0.040793      -0.108186      -0.241782      -0.053436       1.113653      -0.252653      -0.231468       0.484121             18.214320      15.062194       1.024299      -7.556358      12.675766      -5.875875      26.905000          -0.001184
          258             Cl       8.526501       6.249614       1.639614      -0.051039     100.523030 0.25183759E+04  0.86363446E+05                                14.922950                           13.786129       1.167240       2.086394                    0.999806      63.669074     180.759942       0.631104       0.283006      -1.246580      -0.048327       0.025732      -0.017503       0.057480      -0.230878       0.261174      -0.180672       0.247859      -0.281519      -0.273692      -0.209479       0.483172             15.524641      19.088225      -3.271635       1.518560      12.763271      -3.852950      14.722427           0.010947
          259             Cl      10.421152       3.789308       6.092813      -0.028858     115.086119 0.29902361E+04  0.10661160E+06                                16.352741                           15.111069       1.114345       2.081343                    0.999040      63.261615     180.725954       0.599917       0.286363      -1.247948      -0.019774      -0.007775       0.038366       0.043857       0.013063      -0.097241      -0.212322      -0.090710       0.962413      -0.236769      -0.184776       0.421545             17.921267      13.931135      -2.086684      -2.770842      13.868402      -4.450080      25.964264           0.011337
          260             Cl      13.174621       3.560642       4.744696      -0.057437      98.873812 0.25736182E+04  0.88640979E+05                                14.717838                           13.930695       1.250947       2.110988                    0.999743      63.639386     180.421766       0.628902       0.282770      -1.248204       0.029773      -0.005524       0.010140       0.031934      -0.214806       0.234670      -0.136230       0.215803      -0.225793      -0.224207      -0.200882       0.425089             14.863686      17.358061      -3.486751       1.729776      12.725276      -2.432921      14.507723          -0.002229
          261             Cl       3.349017       6.027651       2.758664      -0.054849     100.683148 0.24328588E+04  0.82667914E+05                                14.973295                           13.500400       1.194763       2.094192                    0.999800      63.425166     178.921189       0.641621       0.280936      -1.249555      -0.033460       0.053915      -0.011673       0.064518      -0.360747       0.036201      -0.014356       0.218368      -0.668240      -0.267868      -0.222399       0.490267             16.332750      21.407242      -5.972325       4.298604      15.167699      -1.110921      12.423310          -0.000785
          262             Cl       5.872150       7.017696       4.215682      -0.043328      99.823421 0.25540269E+04  0.87903431E+05                                14.867900                           13.913892       1.179899       2.092403                    0.999756      63.559475     180.836255       0.626070       0.284252      -1.245084       0.006953       0.051432       0.031450       0.060685       0.010016       0.011958       0.248767      -0.612850      -0.331146      -0.252891      -0.215895       0.468786             15.825349      12.763187       0.181216       1.615365      21.010203       4.657349      13.702658           0.010819
          263             Cl       8.280520       2.268782       3.150613      -0.057679     125.428672 0.30696686E+04  0.11025225E+06                                17.411357                           15.299297       1.044656       2.043890                    0.999890      64.750447     186.151440       0.596386       0.285945      -1.247396       0.029906      -0.005976       0.013011       0.033156      -0.256535       0.023156      -0.048015       0.124701      -0.572935      -0.208688      -0.154945       0.363633             20.192237      28.334235      -9.309059       1.277091      20.987302       0.905583      11.255174           0.009545
          264             Cl       5.757666       1.364173       1.644308      -0.073147     110.550663 0.27921874E+04  0.98246835E+05                                16.024298                           14.618072       1.058178       2.049546                    0.999610      64.900616     186.581895       0.606548       0.286990      -1.242349       0.014769      -0.046220       0.031311       0.057748      -0.004401      -0.023248       0.246983      -0.564587      -0.388160      -0.247416      -0.204765       0.452181             16.901676      14.912513       0.241433       1.868088      22.789555       4.950713      13.002960          -0.000897
          265             Cl       6.006773      32.225830       9.064584      -0.030391     104.277797 0.26797935E+04  0.93106066E+05                                15.343842                           14.279954       1.228856       2.121160                    0.998216      62.611951     177.477531       0.617797       0.285354      -1.247099      -0.059719      -0.026771      -0.010942       0.066354       0.186471      -0.254470      -0.188764       0.047074      -0.064710      -0.252146      -0.171211       0.423357             16.397526      17.222672       4.560382      -3.562560      16.410049      -0.130528      15.559858          -0.000437
          266             Cl       6.772056      31.069381       6.320941      -0.029097     108.218614 0.29350539E+04  0.10421404E+06                                15.640757                           14.955061       1.180049       2.095348                    0.999806      63.394769     181.051525       0.603677       0.285754      -1.247942      -0.013315      -0.047658      -0.026067       0.055929       0.154660       0.059588       0.145069      -0.538441      -0.474092      -0.240669      -0.189963       0.430632             17.269145      14.494627       4.826634      -0.006922      22.377414       3.561273      14.935395           0.014604
          267             Cl       9.347076       7.777120       5.146502      -0.031311      98.743535 0.24235811E+04  0.82327486E+05                                14.745113                           13.503074       1.198516       2.098295                    0.999880      63.046325     178.202961       0.639116       0.282123      -1.247428       0.038069       0.013991      -0.055001       0.068338       0.188193      -0.253726      -0.269616      -0.053862       0.173357      -0.266734      -0.216427       0.483161             15.608134      12.929317       3.828111      -4.836562      16.950173      -1.845498      16.944912           0.010116
          268             Cl       8.789517       8.764095       8.028618      -0.054827     107.313098 0.24387985E+04  0.82987167E+05                                15.730656                           13.542681       1.275154       2.116398                    0.999934      63.505717     179.748127       0.638273       0.282010      -1.247358       0.028675       0.032413      -0.005654       0.043644       0.229423       0.074192       0.199207      -0.501046      -0.484637      -0.259221      -0.230613       0.489834             19.327303      11.363934       5.295649       1.472210      29.103446       9.418155      17.514529          -0.001141
          269             Cl       2.677846      22.003473       0.326702      -0.055365     105.900228 0.24235149E+04  0.82305906E+05                                15.568872                           13.483012       1.240318       2.106604                    0.999895      63.456161     179.206778       0.641153       0.281293      -1.248632      -0.023443      -0.034488      -0.017551       0.045244       0.040820       0.107412       0.241201      -0.052547       1.111546      -0.252406      -0.230520       0.482926             18.214167      15.060757       1.024532       7.555724      12.675027       5.876246      26.906715          -0.001186
          270             Cl       5.433551      21.670389       1.639614      -0.051688     100.569614 0.25198186E+04  0.86425392E+05                                14.927353                           13.789987       1.166328       2.085994                    0.999806      63.683942     180.815873       0.631022       0.283002      -1.246583       0.049407      -0.026141      -0.018076       0.058746      -0.230316      -0.260655       0.180521       0.246111      -0.281751      -0.273375      -0.208684       0.482059             15.529398      19.095553      -3.272901      -1.518610      12.766492       3.853792      14.726149           0.010956
          271             Cl      31.458907      24.130703       6.092813      -0.028839     115.093291 0.29903795E+04  0.10661849E+06                                16.353433                           15.111704       1.116162       2.081809                    0.999072      63.263397     180.735351       0.599885       0.286373      -1.247931       0.018820       0.008363       0.038225       0.043420       0.013587       0.098265       0.211486      -0.090904       0.962076      -0.236654      -0.184595       0.421248             17.922300      13.932331      -2.086517       2.772884      13.869299       4.450564      25.965269           0.011333
          272             Cl      28.705436      24.359366       4.744696      -0.056915      98.882800 0.25738690E+04  0.88652316E+05                                14.719201                           13.931787       1.249563       2.110553                    0.999739      63.638664     180.426058       0.628845       0.282786      -1.248178      -0.029303       0.005442       0.009295       0.031220      -0.214723      -0.234963       0.136547       0.215966      -0.224937      -0.224287      -0.201077       0.425364             14.864912      17.359018      -3.487420      -1.730517      12.726892       2.434466      14.508826          -0.002226
          273             Cl      10.611037      21.892354       2.758664      -0.054906     100.689615 0.24329604E+04  0.82672598E+05                                14.974140                           13.500650       1.193774       2.093905                    0.999790      63.425809     178.926950       0.641614       0.280935      -1.249551       0.033084      -0.054330      -0.011659       0.064670      -0.360717      -0.036025       0.014787       0.220468      -0.668788      -0.267837      -0.222810       0.490647             16.334388      21.411759      -5.972675      -4.300479      15.166880       1.111297      12.424526          -0.000782
          274             Cl       8.087906      20.902312       4.215682      -0.043276      99.758035 0.25518148E+04  0.87806970E+05                                14.859932                           13.906597       1.179447       2.092494                    0.999758      63.546125     180.768591       0.626329       0.284200      -1.245159      -0.007186      -0.051778       0.031471       0.061017       0.009637      -0.011981      -0.248995      -0.611616      -0.329233      -0.252644      -0.215606       0.468250             15.816414      12.755470       0.181724      -1.614487      20.998598      -4.654582      13.695172           0.010812
          275             Cl       5.679534      25.651223       3.150613      -0.056931     125.370419 0.30678139E+04  0.11016936E+06                                17.406404                           15.294947       1.045163       2.044117                    0.999892      64.734997     186.095355       0.596453       0.285955      -1.247381      -0.029151       0.005527       0.012931       0.032366      -0.256644      -0.023407       0.048499       0.125362      -0.575383      -0.209515      -0.154783       0.364298             20.185740      28.322112      -9.306751      -1.276012      20.983007      -0.905333      11.252101           0.009541
          276             Cl       8.202386      26.555830       1.644308      -0.073378     110.546357 0.27921416E+04  0.98244283E+05                                16.023553                           14.617757       1.058383       2.049669                    0.999607      64.902518     186.583149       0.606570       0.286982      -1.242364      -0.015007       0.046489       0.030665       0.057678      -0.003624       0.023036      -0.246075      -0.564542      -0.391258      -0.247465      -0.204293       0.451759             16.901293      14.913640       0.242717      -1.869562      22.787041      -4.950267      13.003198          -0.000896
          277             Cl       7.953340      23.614185       9.064584      -0.030075     104.225303 0.26779841E+04  0.93025913E+05                                15.337414                           14.274024       1.233851       2.122639                    0.998249      62.602677     177.424928       0.618008       0.285309      -1.247169       0.059385       0.026640      -0.010957       0.066002       0.186349       0.254085       0.188461       0.047672      -0.064844      -0.251653      -0.171200       0.422852             16.390528      17.215160       4.557602       3.561340      16.402573       0.130897      15.553850          -0.000438
          278             Cl       7.188053      24.770629       6.320941      -0.029183     108.203121 0.29344623E+04  0.10418712E+06                                15.638428                           14.952675       1.180628       2.095456                    0.999804      63.394948     181.043112       0.603782       0.285720      -1.247986       0.014288       0.047336      -0.026535       0.056116       0.153154      -0.059847      -0.144813      -0.540389      -0.473606      -0.241341      -0.189203       0.430544             17.266229      14.492405       4.826608       0.006398      22.375171      -3.559777      14.931110           0.014610
          279             Cl       4.612982      20.142888       5.146502      -0.032116      98.793844 0.24252758E+04  0.82399443E+05                                14.750205                           13.507676       1.196323       2.097768                    0.999878      63.063196     178.266134       0.639016       0.282118      -1.247434      -0.038401      -0.015056      -0.056113       0.069642       0.187815       0.253422       0.268779      -0.053607       0.172764      -0.266243      -0.215850       0.482093             15.613553      12.934010       3.829934       4.838339      16.956722       1.846065      16.949926           0.010118
          280             Cl       5.170545      19.155919       8.028618      -0.054889     107.316346 0.24389175E+04  0.82992030E+05                                15.730648                           13.542773       1.274077       2.116133                    0.999931      63.509747     179.758988       0.638289       0.282000      -1.247372      -0.028878      -0.033067      -0.005739       0.044275       0.228668      -0.073960      -0.199433      -0.501074      -0.484254      -0.258813      -0.230600       0.489414             19.326986      11.364111       5.295367      -1.472144      29.102025      -9.418151      17.514820          -0.001141
          281              O      10.525886      21.277841      10.455886      -0.733402      56.289158 0.76680208E+03  0.20267515E+05                                11.977692                            8.748860      -0.138639       1.951881                    0.995755      31.987671      89.935187       0.619067       0.374327      -1.120312       0.033392       0.114865      -0.074831       0.141098       0.019891      -0.004001       0.033201       0.085199       0.030582      -0.066559       0.024116       0.042444             16.800691      17.039622       7.460128      -8.559889      16.145277      -9.705594      17.217174           0.003405
          282              O      12.513788      20.697104       9.652742      -0.532336      31.393437 0.47245547E+03  0.11058846E+05                                 7.935251                            6.747369       0.265745       2.113413                    0.997586      28.151214      74.378404       0.724132       0.361359      -1.130719       0.044449       0.002163      -0.014887       0.046926      -0.062770       0.049911       0.087908       0.087547       0.034689      -0.146785       0.069387       0.077398              8.772461       9.522892      -4.084128      -0.120340      10.915041      -1.416615       5.879451           0.014178
          283              O       9.453777      32.175016       9.809053      -0.649391      44.740700 0.69669326E+03  0.17959642E+05                                10.235515                            8.352734       0.074949       2.034388                    0.994906      30.479388      84.343261       0.632708       0.375532      -1.120575      -0.004111      -0.046077      -0.116759       0.125589      -0.000653       0.017875      -0.072698       0.035340      -0.092710      -0.092104       0.029586       0.062518             12.161186      11.306828      -6.416964       1.244627      15.448981       1.386292       9.727749           0.002991
          284              O      10.791145      31.566362      11.402196      -0.669811      37.652955 0.56813780E+03  0.13940595E+05                                 9.077251                            7.448961       0.270766       2.100052                    0.996099      29.951567      81.301112       0.681569       0.366243      -1.125750       0.094059      -0.104697      -0.022586       0.142544       0.034638       0.035429      -0.033453       0.031042       0.098032      -0.075314       0.018638       0.056676             11.451827       6.890521      -0.415231       1.708371      11.232049       6.391764      16.232911           0.002605
          285              O      14.526828      28.832986       1.800619      -0.667771      45.740585 0.65281749E+03  0.16581403E+05                                10.425861                            8.058797       0.043906       2.027650                    0.995424      30.373688      83.831153       0.646393       0.373061      -1.120784      -0.070185      -0.039210       0.052500       0.096019      -0.030615       0.040049       0.004813      -0.015848      -0.155557      -0.072954       0.010944       0.062010             13.302508      11.164774       5.713539      -5.650410      15.395751      -5.474204      13.346998           0.003261
          286              O      13.780243      26.864625       1.087130      -0.699227      49.746996 0.74601395E+03  0.19582930E+05                                11.019330                            8.651986      -0.146458       1.958167                    0.994902      31.197480      87.410865       0.620097       0.376284      -1.118859       0.084228       0.068369       0.032998       0.113391      -0.042915       0.000537       0.016428       0.025475      -0.053668      -0.043257      -0.011698       0.054956             13.545078       8.063862       0.690186      -2.885107      11.434139       5.829329      21.137232           0.003721
          287              O      31.354180       6.642177      10.455886      -0.734507      56.298330 0.76713002E+03  0.20277662E+05                                11.976735                            8.748724      -0.139190       1.951684                    0.995802      31.996231      89.952555       0.619306       0.374155      -1.120479      -0.032157      -0.114778      -0.073729       0.140157       0.019785       0.003283      -0.032790       0.085194       0.032367      -0.066283       0.023970       0.042313             16.797745      17.038478       7.457610       8.558208      16.140719       9.702262      17.214039           0.003402
          288              O      29.366277       7.222912       9.652742      -0.532479      31.409136 0.47278725E+03  0.11068567E+05                                 7.937764                            6.749426       0.270961       2.114913                    0.997595      28.156852      74.400157       0.724071       0.361326      -1.130744      -0.044121      -0.002127      -0.015349       0.046763      -0.063393      -0.049841      -0.087855       0.088240       0.033011      -0.147181       0.070114       0.077067              8.775448       9.526137      -4.085686       0.120323      10.918785       1.417360       5.881421           0.014178
          289              O      32.426338      23.665000       9.809053      -0.649702      44.787237 0.69758734E+03  0.17989253E+05                                10.244316                            8.359460       0.070383       2.032838                    0.994952      30.493990      84.411276       0.632270       0.375655      -1.120433       0.004046       0.045586      -0.116508       0.125175      -0.000445      -0.017296       0.071788       0.035280      -0.092801      -0.091157       0.029784       0.061373             12.173168      11.316068      -6.423000      -1.245041      15.464836      -1.390513       9.738599           0.002994
          290              O      31.088972      24.273658      11.402196      -0.669571      37.643591 0.56797877E+03  0.13935443E+05                                 9.074412                            7.446760       0.271924       2.100277                    0.996133      29.953202      81.296691       0.681842       0.366129      -1.125859      -0.094463       0.104570      -0.022576       0.142716       0.034423      -0.034594       0.033014       0.030268       0.100359      -0.074619       0.018230       0.056389             11.447723       6.888692      -0.415354      -1.707915      11.227576      -6.388440      16.226900           0.002610
          291              O      27.353273      27.007018       1.800619      -0.671306      45.898241 0.65554794E+03  0.16668915E+05                                10.451015                            8.077267       0.039268       2.025497                    0.995444      30.425728      84.033340       0.645428       0.373212      -1.120618       0.068388       0.036338       0.052295       0.093446      -0.032629      -0.040043      -0.005687      -0.013257      -0.151071      -0.072350       0.009336       0.063015             13.337649      11.194743       5.729192       5.669984      15.432480       5.489698      13.385724           0.003272
          292              O      28.099808       1.055377       1.087130      -0.700063      49.727218 0.74584592E+03  0.19576199E+05                                11.013347                            8.649027      -0.138564       1.960381                    0.994798      31.198893      87.391873       0.620455       0.376111      -1.119057      -0.083227      -0.066631       0.032187       0.111366      -0.042755      -0.000023      -0.015671       0.026215      -0.054659      -0.042434      -0.012604       0.055038             13.533771       8.059105       0.691955       2.878789      11.429753      -5.824305      21.112456           0.003719
          293              O      28.257918      38.334179      22.190887      -0.733766      56.376472 0.76824800E+03  0.20315898E+05                                11.991108                            8.757826      -0.141967       1.950589                    0.995793      32.010373      90.030224       0.618656       0.374388      -1.120233       0.115376      -0.033338      -0.073865       0.140993      -0.020266       0.032829       0.004184      -0.086054       0.029496      -0.066683       0.023603       0.043080             16.822335      16.167300      -7.469663      -9.721180      17.058636       8.571220      17.241067           0.003405
          294              O      27.677178      36.346274      21.387743      -0.533285      31.417541 0.47292606E+03  0.11072494E+05                                 7.938662                            6.750015       0.270764       2.114746                    0.997569      28.164196      74.418868       0.724113       0.361283      -1.130791       0.000894      -0.045308      -0.015246       0.047812       0.061490       0.087915      -0.050292      -0.088680       0.037991      -0.146496       0.067786       0.078710              8.776494      10.919884       4.086372      -1.417286       9.527680       0.120699       5.881917           0.014199
          295              O      39.155095      39.406306      21.544054      -0.650041      44.776039 0.69733896E+03  0.17981050E+05                                10.242356                            8.357729       0.069343       2.032664                    0.994966      30.490114      84.393302       0.632370       0.375633      -1.120462      -0.045091       0.004519      -0.116512       0.125015      -0.000251      -0.072037      -0.017466      -0.035601      -0.091341      -0.091388       0.030113       0.061275             12.171686      15.465455       6.423435       1.391474      11.314289      -1.242790       9.735315           0.002994
          296              O      38.546438      38.068940      23.137197      -0.668397      37.537680 0.56602402E+03  0.13874620E+05                                 9.054883                            7.431702       0.277148       2.102412                    0.996155      29.919753      81.151104       0.682884       0.365909      -1.126101      -0.104463      -0.093350      -0.023295       0.142019      -0.034596      -0.032437      -0.035302      -0.030713       0.098674      -0.074632       0.018210       0.056422             11.420560      11.198198       0.412644       6.369879       6.874203      -1.705172      16.189280           0.002605
          297              O      35.813056      34.333236      13.535620      -0.670259      45.827306 0.65433743E+03  0.16630232E+05                                10.441158                            8.069831       0.035957       2.025047                    0.995447      30.395402      83.926065       0.645730       0.373214      -1.120631      -0.037550       0.070070       0.052644       0.095347       0.030639       0.004721      -0.039733       0.014219      -0.154620      -0.072340       0.010523       0.061817             13.325158      15.418010      -5.723718      -5.485219      11.184170       5.664190      13.373294           0.003270
          298              O      33.844696      35.079816      12.822131      -0.700623      49.726831 0.74580643E+03  0.19574570E+05                                11.012932                            8.647855      -0.143302       1.959125                    0.994910      31.197324      87.381295       0.620609       0.376029      -1.119137       0.067592      -0.083740       0.032405       0.112388       0.043241       0.016262      -0.000627      -0.025478      -0.054258      -0.043386      -0.011930       0.055316             13.535615      11.428271      -0.690548       5.825451       8.059022       2.881244      21.119552           0.003718
          299              O      13.622217      17.505859      22.190887      -0.733777      56.257398 0.76639142E+03  0.20252797E+05                                11.970411                            8.744039      -0.138089       1.952198                    0.995814      31.984041      89.899711       0.619537       0.374115      -1.120535      -0.114554       0.032593      -0.073902       0.140166      -0.019610      -0.032883      -0.003519      -0.085399       0.030663      -0.066253       0.023759       0.042494             16.788853      16.131962      -7.454050       9.696276      17.030403      -8.554287      17.204194           0.003401
          300              O      14.202956      19.493762      21.387743      -0.533773      31.440952 0.47335222E+03  0.11085164E+05                                 7.943429                            6.753769       0.271271       2.114781                    0.997606      28.171263      74.450891       0.723784       0.361359      -1.130712      -0.000651       0.045921      -0.015332       0.048417       0.061239      -0.087917       0.049907      -0.088256       0.038874      -0.146122       0.067603       0.078518              8.782519      10.929192       4.089499       1.419772       9.532689      -0.120004       5.885674           0.014192
          301              O      30.645039      16.433730      21.544054      -0.649598      44.741296 0.69672439E+03  0.17960738E+05                                10.235797                            8.353113       0.073562       2.034076                    0.994911      30.479447      84.345524       0.632668       0.375549      -1.120556       0.044811      -0.004702      -0.116333       0.124754      -0.000271       0.071316       0.017903      -0.035423      -0.090903      -0.090677       0.029782       0.060895             12.162097      15.451073       6.417139      -1.388590      11.306780       1.243274       9.728439           0.002990
          302              O      31.253698      17.771100      23.137197      -0.669455      37.574228 0.56675165E+03  0.13897235E+05                                 9.061558                            7.437369       0.275181       2.101622                    0.996152      29.932100      81.204604       0.682485       0.365997      -1.126008       0.105301       0.093898      -0.023064       0.142958      -0.035232       0.032776       0.035446      -0.031600       0.098953      -0.075541       0.018859       0.056683             11.428814      11.207405       0.413906      -6.374433       6.879211       1.705946      16.199825           0.002608
          303              O      33.987065      21.506788      13.535620      -0.671327      45.876618 0.65517078E+03  0.16656951E+05                                10.449081                            8.075274       0.034876       2.024590                    0.995404      30.410951      83.986921       0.645467       0.373243      -1.120593       0.036443      -0.069038       0.052635       0.094153       0.031584      -0.004669       0.039711       0.013507      -0.152863      -0.072004       0.009530       0.062474             13.336942      15.430220      -5.729456       5.491532      11.194166      -5.671174      13.386441           0.003262
          304              O       8.035423      20.760206      12.822131      -0.700997      49.686947 0.74514603E+03  0.19551741E+05                                11.004042                            8.641500      -0.135986       1.961306                    0.994939      31.190838      87.333855       0.621146       0.375810      -1.119367      -0.066307       0.084316       0.031406       0.111768       0.042509      -0.015740       0.001451      -0.025658      -0.055200      -0.042871      -0.011684       0.054555             13.522431      11.420494      -0.690929      -5.820931       8.051464      -2.874948      21.095334           0.003722
          305              O      31.354207      20.602179      13.014116      -0.733402      56.289162 0.76680213E+03  0.20267517E+05                                11.977692                            8.748860      -0.138639       1.951881                    0.995755      31.987671      89.935190       0.619067       0.374327      -1.120312      -0.033392      -0.114865       0.074831       0.141098       0.019891      -0.004001       0.033201       0.085199       0.030582      -0.066559       0.024116       0.042444             16.800692      17.039623       7.460129      -8.559890      16.145278      -9.705594      17.217175           0.003405
          306              O      29.366305      21.182916      13.817260      -0.532336      31.393441 0.47245554E+03  0.11058848E+05                                 7.935252                            6.747370       0.265745       2.113413                    0.997586      28.151215      74.378409       0.724132       0.361359      -1.130719      -0.044449      -0.002163       0.014887       0.046926      -0.062770       0.049911       0.087908       0.087547       0.034689      -0.146785       0.069387       0.077398              8.772462       9.522893      -4.084128      -0.120340      10.915042      -1.416616       5.879451           0.014178
          307              O      32.426316       9.705004      13.660949      -0.649391      44.740701 0.69669328E+03  0.17959643E+05                                10.235516                            8.352734       0.074949       2.034388                    0.994906      30.479388      84.343262       0.632708       0.375532      -1.120575       0.004111       0.046077       0.116759       0.125589      -0.000653       0.017875      -0.072698       0.035340      -0.092710      -0.092104       0.029586       0.062518             12.161186      11.306828      -6.416964       1.244627      15.448981       1.386292       9.727749           0.002991
          308              O      31.088948      10.313658      12.067806      -0.669812      37.652955 0.56813780E+03  0.13940594E+05                                 9.077251                            7.448961       0.270766       2.100052                    0.996099      29.951568      81.301113       0.681569       0.366243      -1.125750      -0.094059       0.104697       0.022586       0.142544       0.034638       0.035429      -0.033453       0.031042       0.098032      -0.075314       0.018638       0.056676             11.451827       6.890521      -0.415231       1.708371      11.232049       6.391764      16.232911           0.002605
          309              O      27.353265      13.047034      21.669383      -0.667771      45.740584 0.65281747E+03  0.16581402E+05                                10.425861                            8.058797       0.043906       2.027650                    0.995424      30.373687      83.831150       0.646393       0.373061      -1.120784       0.070185       0.039210      -0.052500       0.096019      -0.030615       0.040049       0.004813      -0.015848      -0.155557      -0.072954       0.010944       0.062010             13.302508      11.164774       5.713539      -5.650410      15.395751      -5.474203      13.346998           0.003261
          310              O      28.099850      15.015395      22.382872      -0.699227      49.746995 0.74601394E+03  0.19582930E+05                                11.019331                            8.651986      -0.146458       1.958167                    0.994902      31.197479      87.410863       0.620097       0.376284      -1.118859      -0.084228      -0.068369      -0.032998       0.113391      -0.042915       0.000537       0.016428       0.025475      -0.053668      -0.043257      -0.011698       0.054956             13.545078       8.063862       0.690186      -2.885107      11.434139       5.829329      21.137233           0.003721
          311              O      10.525913      35.237843      13.014116      -0.734507      56.298329 0.76713000E+03  0.20277661E+05                                11.976735                            8.748724      -0.139190       1.951684                    0.995802      31.996231      89.952554       0.619306       0.374155      -1.120479       0.032157       0.114778       0.073729       0.140157       0.019785       0.003283      -0.032790       0.085194       0.032367      -0.066283       0.023970       0.042313             16.797745      17.038478       7.457610       8.558208      16.140718       9.702262      17.214038           0.003402
          312              O      12.513816      34.657108      13.817260      -0.532479      31.409149 0.47278750E+03  0.11068574E+05                                 7.937767                            6.749428       0.270961       2.114913                    0.997595      28.156854      74.400172       0.724071       0.361326      -1.130744       0.044121       0.002127       0.015349       0.046763      -0.063393      -0.049841      -0.087855       0.088240       0.033011      -0.147181       0.070114       0.077067              8.775451       9.526140      -4.085688       0.120323      10.918790       1.417361       5.881423           0.014178
          313              O       9.453755      18.215020      13.660949      -0.649702      44.787238 0.69758736E+03  0.17989254E+05                                10.244316                            8.359460       0.070383       2.032838                    0.994952      30.493991      84.411278       0.632270       0.375655      -1.120434      -0.004046      -0.045586       0.116508       0.125175      -0.000445      -0.017297       0.071788       0.035280      -0.092801      -0.091157       0.029784       0.061373             12.173167      11.316068      -6.423000      -1.245041      15.464836      -1.390513       9.738599           0.002994
          314              O      10.791121      17.606362      12.067806      -0.669571      37.643588 0.56797871E+03  0.13935442E+05                                 9.074411                            7.446760       0.271924       2.100277                    0.996133      29.953201      81.296687       0.681842       0.366129      -1.125859       0.094463      -0.104570       0.022576       0.142716       0.034423      -0.034594       0.033014       0.030268       0.100359      -0.074619       0.018230       0.056389             11.447722       6.888692      -0.415354      -1.707915      11.227575      -6.388439      16.226899           0.002610
          315              O      14.526820      14.873002      21.669383      -0.671306      45.898239 0.65554791E+03  0.16668914E+05                                10.451015                            8.077267       0.039268       2.025497                    0.995444      30.425728      84.033338       0.645428       0.373212      -1.120618      -0.068388      -0.036338      -0.052295       0.093446      -0.032629      -0.040044      -0.005687      -0.013257      -0.151071      -0.072350       0.009336       0.063015             13.337648      11.194742       5.729191       5.669984      15.432479       5.489698      13.385723           0.003272
          316              O      13.780285      40.824643      22.382872      -0.700063      49.727217 0.74584590E+03  0.19576198E+05                                11.013347                            8.649026      -0.138564       1.960381                    0.994798      31.198893      87.391871       0.620455       0.376111      -1.119057       0.083227       0.066631      -0.032187       0.111366      -0.042755      -0.000023      -0.015671       0.026215      -0.054659      -0.042434      -0.012604       0.055038             13.533771       8.059105       0.691955       2.878789      11.429753      -5.824305      21.112455           0.003719
          317              O      13.622175       3.545841       1.279115      -0.733766      56.376472 0.76824800E+03  0.20315898E+05                                11.991108                            8.757826      -0.141967       1.950589                    0.995793      32.010373      90.030224       0.618656       0.374388      -1.120233      -0.115376       0.033338       0.073865       0.140993      -0.020266       0.032829       0.004184      -0.086054       0.029496      -0.066683       0.023603       0.043080             16.822335      16.167300      -7.469663      -9.721180      17.058636       8.571220      17.241067           0.003405
          318              O      14.202915       5.533746       2.082259      -0.533285      31.417542 0.47292608E+03  0.11072495E+05                                 7.938663                            6.750015       0.270764       2.114746                    0.997569      28.164196      74.418869       0.724113       0.361283      -1.130791      -0.000894       0.045308       0.015246       0.047812       0.061490       0.087915      -0.050292      -0.088680       0.037991      -0.146496       0.067786       0.078710              8.776494      10.919884       4.086373      -1.417286       9.527680       0.120699       5.881917           0.014199
          319              O       2.724998       2.473714       1.925948      -0.650041      44.776038 0.69733895E+03  0.17981050E+05                                10.242356                            8.357729       0.069343       2.032664                    0.994966      30.490114      84.393302       0.632370       0.375633      -1.120462       0.045091      -0.004519       0.116512       0.125015      -0.000251      -0.072037      -0.017466      -0.035601      -0.091341      -0.091388       0.030113       0.061275             12.171686      15.465455       6.423435       1.391474      11.314289      -1.242790       9.735315           0.002994
          320              O       3.333655       3.811080       0.332805      -0.668397      37.537681 0.56602403E+03  0.13874620E+05                                 9.054883                            7.431702       0.277148       2.102412                    0.996155      29.919754      81.151106       0.682884       0.365909      -1.126101       0.104463       0.093350       0.023295       0.142019      -0.034596      -0.032437      -0.035302      -0.030713       0.098674      -0.074632       0.018210       0.056422             11.420560      11.198197       0.412644       6.369879       6.874202      -1.705172      16.189280           0.002605
          321              O       6.067037       7.546784       9.934382      -0.670259      45.827308 0.65433748E+03  0.16630233E+05                                10.441158                            8.069832       0.035957       2.025047                    0.995447      30.395403      83.926069       0.645730       0.373214      -1.120631       0.037550      -0.070070      -0.052644       0.095347       0.030639       0.004721      -0.039733       0.014219      -0.154620      -0.072340       0.010523       0.061817             13.325159      15.418011      -5.723718      -5.485219      11.184171       5.664190      13.373294           0.003270
          322              O       8.035397       6.800204      10.647871      -0.700623      49.726832 0.74580645E+03  0.19574570E+05                                11.012933                            8.647855      -0.143302       1.959124                    0.994910      31.197324      87.381297       0.620609       0.376030      -1.119137      -0.067592       0.083740      -0.032405       0.112388       0.043241       0.016262      -0.000627      -0.025478      -0.054258      -0.043386      -0.011930       0.055316             13.535616      11.428272      -0.690548       5.825452       8.059023       2.881244      21.119553           0.003718
          323              O      28.257876      24.374161       1.279115      -0.733777      56.257398 0.76639144E+03  0.20252797E+05                                11.970411                            8.744038      -0.138089       1.952198                    0.995814      31.984042      89.899712       0.619537       0.374115      -1.120535       0.114554      -0.032593       0.073902       0.140166      -0.019610      -0.032883      -0.003519      -0.085399       0.030662      -0.066253       0.023759       0.042494             16.788853      16.131962      -7.454049       9.696276      17.030402      -8.554287      17.204194           0.003401
          324              O      27.677137      22.386258       2.082259      -0.533773      31.440941 0.47335201E+03  0.11085158E+05                                 7.943426                            6.753767       0.271271       2.114781                    0.997606      28.171261      74.450878       0.723785       0.361359      -1.130712       0.000651      -0.045921       0.015332       0.048417       0.061239      -0.087917       0.049907      -0.088256       0.038874      -0.146122       0.067603       0.078518              8.782516      10.929188       4.089497       1.419772       9.532686      -0.120004       5.885672           0.014192
          325              O      11.235054      25.446290       1.925948      -0.649598      44.741296 0.69672439E+03  0.17960738E+05                                10.235797                            8.353113       0.073562       2.034076                    0.994911      30.479447      84.345524       0.632668       0.375549      -1.120556      -0.044811       0.004702       0.116333       0.124754      -0.000271       0.071316       0.017903      -0.035423      -0.090903      -0.090677       0.029782       0.060895             12.162097      15.451073       6.417139      -1.388590      11.306780       1.243274       9.728440           0.002990
          326              O      10.626395      24.108920       0.332805      -0.669455      37.574230 0.56675170E+03  0.13897236E+05                                 9.061558                            7.437370       0.275181       2.101621                    0.996152      29.932100      81.204606       0.682485       0.365997      -1.126008      -0.105301      -0.093898       0.023064       0.142958      -0.035232       0.032776       0.035446      -0.031600       0.098953      -0.075541       0.018859       0.056683             11.428815      11.207406       0.413906      -6.374434       6.879212       1.705946      16.199826           0.002608
          327              O       7.893028      20.373232       9.934382      -0.671327      45.876616 0.65517074E+03  0.16656950E+05                                10.449081                            8.075274       0.034876       2.024590                    0.995404      30.410950      83.986918       0.645467       0.373243      -1.120593      -0.036443       0.069038      -0.052635       0.094153       0.031584      -0.004669       0.039711       0.013507      -0.152863      -0.072004       0.009530       0.062474             13.336942      15.430219      -5.729456       5.491531      11.194166      -5.671174      13.386440           0.003262
          328              O      33.844670      21.119814      10.647871      -0.700997      49.686947 0.74514604E+03  0.19551741E+05                                11.004042                            8.641500      -0.135986       1.961306                    0.994939      31.190838      87.333855       0.621146       0.375810      -1.119367       0.066307      -0.084316      -0.031406       0.111768       0.042509      -0.015740       0.001451      -0.025658      -0.055200      -0.042871      -0.011684       0.054555             13.522431      11.420494      -0.690929      -5.820931       8.051464      -2.874948      21.095334           0.003722

******************************************************
Auxiliary information for the entire system
The total spin magnetic moment of the unit cell is   7.998693
The total net atomic charge of the unit cell is   -0.000011
Accuracy of reproducing the electrostatic potential in the unit cell:
  The inner radius (bohr) =    5.0000
  The outer radius (bohr) =   12.0000
  Valid grid points have density less than (e/(bohr^3)) =    0.0001
  The number of valid grid points were=      3222118
  The rms potential error without charges in kcal/mol is=      6.22665
  The rms potential error with partial charges in kcal/mol is=      1.35676
  The RRMSE value at monopole order=      0.21790
  The rms potential error with partial charges and cloud penetration in kcal/mol is=      1.36136
  The RRMSE value at monopole order with cloud penetration is=      0.21863
  The rms potential error with partial charges and atomic dipoles in kcal/mol is=      0.69197
  The RRMSE value at dipole order=      0.11113
  The rms potential error with partial charges, atomic dipoles and cloud penetration in kcal/mol is=      0.68793
  The RRMSE value at dipole order with cloud penetration=      0.11048

******************************************************
The electron densities and ab initio electrostatic potential were computed in VASP using the PBE functional and
projector augmented wave method. See the main text of the journal article for a description of computational details.
The atomic charges, dipoles, and quadrupoles were computed with the DDEC6 method as described in
(a) T. A. Manz and N. Gabaldon Limas, RSC Adv. 6 (2016) 47771-47801 DOI: 10.1039/c6ra04656h
(b) N. Gabaldon Limas and T. A. Manz, RSC Adv. 8 (2018) 2678-2707 DOI: 10.1039/c7ra11829e.
For each atom in the material, the electron cloud parameters were fit to the spherically averaged atom-in-material
electron density using radial positions for which this density was between 10^-4 and 10^-2 electrons per cubic bohr.
The polarizabilities, dispersion coefficients, and quantum Drude oscillator (QDO) parameters were fit using the MCLF method.
The magnetic structure of the system was optimized in VASP from the default ferromagnetic initial guess using spin polarization.
The atomic spin moments (ASMs) were computed on this optimized magnetic structure using the DDEC6 partition as inputs
to the method of T. A. Manz and D. S. Sholl, J. Chem. Theory Comput. 7 (2011) 4146-4164 DOI: 10.1021/ct200539n.
The RMSE and RRMSE were computed using a uniform grid with Ewald summation.
