# Supplementary material for: A collection of forcefield precursors for metal–organic frameworks
Source: RSC Adv. 2019 Nov 13;9(63):36492–507. doi: 10.1039/c9ra07327b (PMC9075174; doi:10.1039/c9ra07327b)
Supplement: RA-009-C9RA07327B-s3793 [file RA-009-C9RA07327B-s3793.xyz]

   64
jmolscript: load "" {1 1 1} spacegroup "x,y,z" unitcell [{      7.199100     0.000000     0.000000 }, {     -1.592017    10.168731     0.000000 }, {      0.000000     0.000000    13.383800 }]
La     0.697119     2.871446    12.124920     1.976575
La     5.705973     2.212919     5.433020     1.976565
La     4.909964     7.297285     1.258880     1.976569
La    -0.098890     7.955812     7.950780     1.976576
P      5.534265     0.748419     0.695021     1.358216
P      0.868826     4.335947     7.386921     1.358217
P      0.072818     9.420312    12.688779     1.358216
P      4.738257     5.832784     5.996879     1.358216
H      3.940528     1.960531     0.657145     0.432837
H      6.285548     0.018304     3.424914     0.400743
H      0.294721     0.885696     1.982141     0.145829
H      2.462563     3.123834     7.349045     0.432838
H      0.117543     5.066062    10.116814     0.400743
H      6.108370     4.198669     8.674041     0.145830
H      1.666555     8.208200    12.726655     0.432837
H      0.913552    -0.018304     9.958886     0.400744
H      5.312362     9.283035    11.401659     0.145829
H      3.144520     7.044897     6.034755     0.432837
H      5.489540     5.102669     3.266986     0.400744
H     -0.501287     5.970062     4.709759     0.145829
C      6.604957     1.284311     2.087873    -0.243256
C     -0.455726     2.791317     2.180221     0.661070
C      2.381541     5.641612    13.035821     0.503920
C     -0.201866     3.800055     8.779773    -0.243256
C     -0.340282     2.293049     8.872121     0.661070
C      2.429534     9.611485     6.343921     0.503919
C     -0.997874     8.884420    11.295927    -0.243256
C     -1.136291     7.377414    11.203579     0.661070
C      3.225542     4.527119     0.347979     0.503919
C      5.808949     6.368676     4.604027    -0.243256
C     -1.251735     7.875682     4.511679     0.661070
C      3.177549     0.557246     7.039879     0.503919
O      4.129609     1.313800     1.124239    -0.667884
O      6.015712     1.337188    12.784741    -0.827788
O      3.874170     9.424380     0.775457    -0.800073
O      6.001121     0.772824     3.276087    -0.555953
O      0.036905     3.383137     1.189954    -0.632544
O      6.383133     3.358732     3.249319    -0.606892
O      1.402038     5.294858    12.360341    -0.574006
O      2.766316     6.821185    13.251970    -0.570791
O      2.273482     3.770565     7.816139    -0.667884
O      0.387380     3.747177     6.092841    -0.827786
O      0.936905     5.828717     7.467357    -0.800074
O      0.401970     4.311542     9.967987    -0.555955
O      6.366186     1.701229     7.881854    -0.632543
O      0.019958     1.725634     9.941219    -0.606892
O      3.409037     9.958238     5.668441    -0.574004
O      2.044759     8.431912     6.560070    -0.570792
O      1.477474     8.854931    12.259561    -0.667883
O     -0.408629     8.831543     0.599059    -0.827786
O      1.732913     0.744351    12.608343    -0.800073
O     -0.394038     9.395907    10.107713    -0.555955
O      5.570178     6.785594    12.193846    -0.632543
O     -0.776050     6.809999    10.134481    -0.606893
O      4.205045     4.873873     1.023459    -0.574004
O      2.840767     3.347546     0.131830    -0.570791
O      3.333601     6.398166     5.567661    -0.667884
O      5.219703     6.421554     7.290959    -0.827789
O      4.670178     4.340014     5.916443    -0.800073
O      5.205113     5.857189     3.415813    -0.555954
O     -0.759103     8.467502     5.501946    -0.632544
O      5.587125     8.443097     3.442581    -0.606892
O      2.198046     0.210493     7.715359    -0.574006
O      3.562324     1.736819     6.823730    -0.570791

The following XYZ coordinates are in angstroms. Other properties are in atomic units.
The sperically averaged electron density of each atom fit to a function of the form exp(a - br)
eigen_1, eigen_2 and eigen_3 are the three eigenvalues of traceless quadrupole moment tensor
  atom number  atomic symbol              X              Y              Z     net charge C6 coefficient C8 coefficient C10 coefficient fluctuating dipole atomic polarizability isotropic forcefield polarizability              a              b squared Pearson coefficient          <r^3>          <r^4>         wp_QDO          m_QDO          q_QDO       dipole_x       dipole_y       dipole_z         dipole            Qxy            Qxz            Qyz     Q(x^2-y^2)  Q(3z^2 - R^2)        eigen_1        eigen_2        eigen_3 static polarizability      alpha(xx)      alpha(xy)      alpha(xz)      alpha(yy)      alpha(yz)      alpha(zz) atomic spin moment
            1             La       0.697119       2.871446      12.124920       1.976575     188.528303 0.52357685E+04  0.20725188E+06                                23.113424                           20.926167       1.822863       2.169254                    0.999379      99.943205     267.941864       0.493353       0.313639      -1.263915      -0.003461      -0.054955       0.028177       0.061854      -0.133994      -0.099726       0.027914       0.224402      -0.360690      -0.154265      -0.107966       0.262231             24.744598      19.329646       3.607103       1.235564      26.744188      -1.594294      28.159960           0.000221
            2             La       5.705973       2.212919       5.433020       1.976565     188.529954 0.52358290E+04  0.20725492E+06                                23.113585                           20.926312       1.822828       2.169243                    0.999379      99.943504     267.943287       0.493350       0.313640      -1.263914       0.003459       0.054954       0.028178       0.061854      -0.133998       0.099726      -0.027916       0.224403      -0.360698      -0.154267      -0.107968       0.262235             24.744770      19.329773       3.607124      -1.235565      26.744365       1.594311      28.160171           0.000223
            3             La       4.909964       7.297285       1.258880       1.976569     188.529305 0.52358048E+04  0.20725371E+06                                23.113524                           20.926256       1.822839       2.169247                    0.999379      99.943360     267.942666       0.493351       0.313640      -1.263914       0.003460       0.054956      -0.028178       0.061856      -0.133994      -0.099725       0.027917       0.224404      -0.360701      -0.154266      -0.107967       0.262233             24.744706      19.329732       3.607116       1.235570      26.744285      -1.594299      28.160101           0.000223
            4             La      -0.098890       7.955812       7.950780       1.976576     188.528071 0.52357605E+04  0.20725148E+06                                23.113406                           20.926152       1.822857       2.169253                    0.999379      99.943133     267.941612       0.493353       0.313639      -1.263915      -0.003462      -0.054955      -0.028178       0.061855      -0.133996       0.099724      -0.027917       0.224399      -0.360702      -0.154265      -0.107967       0.262232             24.744578      19.329632       3.607098      -1.235556      26.744156       1.594293      28.159948           0.000230
            5              P       5.534265       0.748419       0.695021       1.358216      63.065365 0.12219414E+04  0.36658843E+05                                12.889123                           11.185493       0.211233       1.872994                    0.999386      47.522440     147.159082       0.531724       0.383965      -1.101944      -0.116060      -0.077167      -0.080642       0.161021      -0.010776      -0.036149      -0.004545       0.074104       0.127647      -0.060913      -0.006845       0.067758             13.840110      13.031865      -0.473502      -0.665646      15.060156       0.240485      13.428309           0.000006
            6              P       0.868826       4.335947       7.386921       1.358217      63.065344 0.12219409E+04  0.36658827E+05                                12.889124                           11.185494       0.211229       1.872994                    0.999386      47.522432     147.159083       0.531724       0.383965      -1.101944       0.116060       0.077166      -0.080642       0.161021      -0.010777       0.036148       0.004544       0.074105       0.127646      -0.060913      -0.006844       0.067757             13.840111      13.031863      -0.473502       0.665639      15.060163      -0.240485      13.428308           0.000006
            7              P       0.072818       9.420312      12.688779       1.358216      63.065343 0.12219409E+04  0.36658826E+05                                12.889123                           11.185493       0.211230       1.872994                    0.999386      47.522432     147.159075       0.531724       0.383965      -1.101944       0.116060       0.077167       0.080642       0.161022      -0.010777      -0.036148      -0.004544       0.074105       0.127648      -0.060913      -0.006844       0.067758             13.840110      13.031868      -0.473504      -0.665644      15.060155       0.240487      13.428307           0.000007
            8              P       4.738257       5.832784       5.996879       1.358216      63.065370 0.12219415E+04  0.36658848E+05                                12.889129                           11.185497       0.211228       1.872993                    0.999386      47.522456     147.159184       0.531724       0.383965      -1.101944      -0.116060      -0.077167       0.080642       0.161021      -0.010777       0.036149       0.004545       0.074105       0.127646      -0.060913      -0.006845       0.067758             13.840116      13.031866      -0.473501       0.665643      15.060168      -0.240483      13.428315           0.000006
            9              H       3.940528       1.960531       0.657145       0.432837       0.348322 0.19759011E+01  0.14256234E+02                                 0.955444                            0.931579      -1.255935       2.453985                    0.999863       2.289551       6.295424       0.515420       1.647044      -0.638445      -0.007210       0.007240      -0.006372       0.012042       0.002770      -0.004309      -0.000841       0.002016       0.006593      -0.004751      -0.001452       0.006204              0.965444       0.937001      -0.153961       0.069656       1.089717      -0.114311       0.869614           0.000000
           10              H       6.285548       0.018304       3.424914       0.400743       0.392026 0.22731591E+01  0.16905991E+02                                 1.015141                            0.984898      -1.286311       2.420632                    0.999684       2.408952       6.622296       0.514650       1.600234      -0.646099       0.002636      -0.018432       0.002387       0.018772       0.003321      -0.007045      -0.007739       0.001114       0.015570      -0.007996      -0.005651       0.013647              1.030744       0.893923      -0.093027      -0.000679       1.226776      -0.151195       0.971532           0.000000
           11              H       0.294721       0.885696       1.982141       0.145829       1.067904 0.85739908E+01  0.86523205E+02                                 1.804614                            1.772563      -1.261553       2.301503                    0.993491       3.637214      10.674051       0.441677       1.374206      -0.689337       0.046884      -0.019107       0.003583       0.050755      -0.001244      -0.000815      -0.005742       0.018540      -0.007553      -0.011729       0.001101       0.010628              1.821485       2.093870      -0.288049      -0.201583       1.750667       0.069393       1.619919           0.000001
           12              H       2.462563       3.123834       7.349045       0.432838       0.348321 0.19759001E+01  0.14256226E+02                                 0.955444                            0.931579      -1.255937       2.453985                    0.999863       2.289551       6.295426       0.515420       1.647045      -0.638445       0.007210      -0.007240      -0.006372       0.012042       0.002770       0.004309       0.000841       0.002016       0.006593      -0.004752      -0.001452       0.006204              0.965444       0.937001      -0.153960      -0.069656       1.089717       0.114311       0.869614           0.000000
           13              H       0.117543       5.066062      10.116814       0.400743       0.392027 0.22731649E+01  0.16906047E+02                                 1.015143                            0.984899      -1.286314       2.420631                    0.999684       2.408957       6.622316       0.514649       1.600235      -0.646099      -0.002636       0.018432       0.002387       0.018772       0.003321       0.007045       0.007739       0.001113       0.015570      -0.007996      -0.005652       0.013648              1.030746       0.893925      -0.093027       0.000679       1.226778       0.151196       0.971534           0.000000
           14              H       6.108370       4.198669       8.674041       0.145830       1.067905 0.85740085E+01  0.86523435E+02                                 1.804616                            1.772565      -1.261555       2.301501                    0.993491       3.637220      10.674075       0.441677       1.374206      -0.689337      -0.046884       0.019107       0.003582       0.050754      -0.001243       0.000815       0.005742       0.018540      -0.007553      -0.011729       0.001101       0.010628              1.821487       2.093872      -0.288049       0.201584       1.750669      -0.069392       1.619921           0.000001
           15              H       1.666555       8.208200      12.726655       0.432837       0.348322 0.19759027E+01  0.14256249E+02                                 0.955444                            0.931579      -1.255937       2.453985                    0.999863       2.289553       6.295433       0.515419       1.647045      -0.638445       0.007210      -0.007240       0.006372       0.012042       0.002770      -0.004309      -0.000840       0.002015       0.006593      -0.004751      -0.001452       0.006204              0.965445       0.937002      -0.153961       0.069656       1.089718      -0.114311       0.869615           0.000000
           16              H       0.913552      -0.018304       9.958886       0.400744       0.392027 0.22731628E+01  0.16906027E+02                                 1.015142                            0.984899      -1.286314       2.420631                    0.999684       2.408955       6.622309       0.514649       1.600235      -0.646099      -0.002636       0.018432      -0.002387       0.018772       0.003321      -0.007045      -0.007739       0.001114       0.015570      -0.007996      -0.005651       0.013647              1.030745       0.893924      -0.093027      -0.000679       1.226777      -0.151195       0.971533           0.000000
           17              H       5.312362       9.283035      11.401659       0.145829       1.067907 0.85740249E+01  0.86523639E+02                                 1.804618                            1.772567      -1.261556       2.301501                    0.993491       3.637222      10.674082       0.441677       1.374206      -0.689337      -0.046884       0.019107      -0.003582       0.050754      -0.001243      -0.000815      -0.005742       0.018540      -0.007553      -0.011729       0.001101       0.010628              1.821489       2.093874      -0.288050      -0.201584       1.750671       0.069393       1.619923           0.000001
           18              H       3.144520       7.044897       6.034755       0.432837       0.348322 0.19759064E+01  0.14256282E+02                                 0.955445                            0.931580      -1.255938       2.453984                    0.999863       2.289555       6.295438       0.515420       1.647044      -0.638445      -0.007210       0.007240       0.006372       0.012042       0.002770       0.004309       0.000840       0.002016       0.006593      -0.004751      -0.001452       0.006204              0.965445       0.937003      -0.153961      -0.069656       1.089719       0.114311       0.869615           0.000000
           19              H       5.489540       5.102669       3.266986       0.400744       0.392026 0.22731594E+01  0.16905991E+02                                 1.015140                            0.984897      -1.286310       2.420633                    0.999684       2.408951       6.622291       0.514650       1.600232      -0.646099       0.002636      -0.018432      -0.002387       0.018772       0.003321       0.007045       0.007739       0.001114       0.015570      -0.007996      -0.005651       0.013647              1.030743       0.893923      -0.093027       0.000679       1.226775       0.151195       0.971531           0.000000
           20              H      -0.501287       5.970062       4.709759       0.145829       1.067901 0.85739672E+01  0.86522914E+02                                 1.804612                            1.772562      -1.261550       2.301504                    0.993491       3.637210      10.674039       0.441677       1.374207      -0.689337       0.046884      -0.019107      -0.003583       0.050755      -0.001244       0.000815       0.005742       0.018540      -0.007554      -0.011729       0.001101       0.010628              1.821484       2.093868      -0.288048       0.201583       1.750665      -0.069392       1.619918           0.000001
           21              C       6.604957       1.284311       2.087873      -0.243256      32.054246 0.52437881E+03  0.12900263E+05                                 8.707643                            7.550095      -0.384529       1.865790                    0.997146      30.766900      90.038101       0.610747       0.407653      -1.071478      -0.004376      -0.048158       0.180086       0.186465       0.001271      -0.084888      -0.059976       0.067431      -0.000635      -0.103177      -0.011319       0.114496              9.442214       7.234029       0.747653      -0.437309      11.188953      -0.104548       9.903659          -0.000006
           22              C      -0.455726       2.791317       2.180221       0.661070      21.710355 0.24254790E+03  0.49932123E+04                                 7.194321                            5.565707      -0.241357       1.981771                    0.998842      21.947223      61.623918       0.621225       0.478933      -1.014254       0.014496       0.068022       0.017706       0.071768      -0.019264       0.056775      -0.010728       0.132868      -0.179542      -0.078756      -0.039092       0.117847              8.054455       5.044127       0.445817      -2.276931       9.309498       0.683012       9.809739          -0.000002
           23              C       2.381541       5.641612      13.035821       0.503920      24.026592 0.27034045E+03  0.56800908E+04                                 7.469368                            5.730456       0.145345       2.091266                    0.999409      23.070439      64.022020       0.639975       0.455511      -1.033968      -0.070030       0.103556      -0.071876       0.144202      -0.004006      -0.117652      -0.003017       0.075605       0.235450      -0.088021      -0.074754       0.162775              8.375651       8.638503       1.036712       2.902280      10.533544       0.095889       5.954907           0.000000
           24              C      -0.201866       3.800055       8.779773      -0.243256      32.054285 0.52437951E+03  0.12900288E+05                                 8.707655                            7.550104      -0.384536       1.865787                    0.997146      30.766948      90.038335       0.610747       0.407654      -1.071478       0.004376       0.048158       0.180086       0.186465       0.001271       0.084888       0.059976       0.067430      -0.000634      -0.103177      -0.011319       0.114496              9.442229       7.234041       0.747655       0.437311      11.188973       0.104550       9.903672          -0.000005
           25              C      -0.340282       2.293049       8.872121       0.661070      21.710370 0.24254806E+03  0.49932170E+04                                 7.194326                            5.565710      -0.241357       1.981771                    0.998842      21.947240      61.623997       0.621225       0.478933      -1.014253      -0.014495      -0.068022       0.017706       0.071768      -0.019264      -0.056775       0.010728       0.132868      -0.179542      -0.078756      -0.039092       0.117847              8.054461       5.044130       0.445817       2.276931       9.309510      -0.683014       9.809743          -0.000001
           26              C       2.429534       9.611485       6.343921       0.503919      24.026567 0.27034010E+03  0.56800814E+04                                 7.469362                            5.730452       0.145349       2.091267                    0.999409      23.070421      64.021943       0.639976       0.455511      -1.033968       0.070030      -0.103555      -0.071876       0.144202      -0.004006       0.117652       0.003016       0.075604       0.235451      -0.088021      -0.074754       0.162775              8.375644       8.638501       1.036705      -2.902281      10.533529      -0.095886       5.954903           0.000000
           27              C      -0.997874       8.884420      11.295927      -0.243256      32.054276 0.52437931E+03  0.12900281E+05                                 8.707652                            7.550101      -0.384536       1.865787                    0.997146      30.766934      90.038272       0.610747       0.407654      -1.071478       0.004376       0.048158      -0.180086       0.186465       0.001271      -0.084888      -0.059976       0.067430      -0.000635      -0.103177      -0.011319       0.114496              9.442226       7.234038       0.747655      -0.437310      11.188971      -0.104548       9.903668          -0.000006
           28              C      -1.136291       7.377414      11.203579       0.661070      21.710375 0.24254814E+03  0.49932191E+04                                 7.194329                            5.565711      -0.241361       1.981769                    0.998842      21.947248      61.624036       0.621225       0.478933      -1.014253      -0.014495      -0.068022      -0.017706       0.071768      -0.019264       0.056775      -0.010728       0.132868      -0.179542      -0.078755      -0.039092       0.117847              8.054463       5.044132       0.445817      -2.276933       9.309511       0.683013       9.809747          -0.000001
           29              C       3.225542       4.527119       0.347979       0.503919      24.026579 0.27034028E+03  0.56800858E+04                                 7.469363                            5.730453       0.145352       2.091268                    0.999409      23.070424      64.021943       0.639976       0.455511      -1.033968       0.070029      -0.103556       0.071877       0.144202      -0.004007      -0.117652      -0.003017       0.075604       0.235450      -0.088021      -0.074754       0.162775              8.375645       8.638497       1.036709       2.902278      10.533536       0.095888       5.954903           0.000000
           30              C       5.808949       6.368676       4.604027      -0.243256      32.054239 0.52437868E+03  0.12900260E+05                                 8.707643                            7.550095      -0.384530       1.865789                    0.997146      30.766903      90.038130       0.610747       0.407653      -1.071478      -0.004376      -0.048158      -0.180086       0.186465       0.001271       0.084888       0.059976       0.067430      -0.000635      -0.103177      -0.011319       0.114496              9.442215       7.234032       0.747654       0.437309      11.188952       0.104549       9.903660          -0.000005
           31              C      -1.251735       7.875682       4.511679       0.661070      21.710367 0.24254805E+03  0.49932167E+04                                 7.194327                            5.565711      -0.241359       1.981770                    0.998842      21.947236      61.623988       0.621225       0.478933      -1.014253       0.014496       0.068022      -0.017706       0.071768      -0.019264      -0.056775       0.010728       0.132868      -0.179543      -0.078756      -0.039092       0.117847              8.054461       5.044131       0.445817       2.276932       9.309506      -0.683015       9.809747          -0.000002
           32              C       3.177549       0.557246       7.039879       0.503919      24.026562 0.27034004E+03  0.56800796E+04                                 7.469360                            5.730451       0.145349       2.091267                    0.999409      23.070418      64.021925       0.639976       0.455511      -1.033968      -0.070030       0.103556       0.071875       0.144201      -0.004006       0.117652       0.003016       0.075604       0.235451      -0.088021      -0.074754       0.162775              8.375642       8.638498       1.036705      -2.902280      10.533527      -0.095886       5.954902           0.000001
           33              O       4.129609       1.313800       1.124239      -0.667884      26.742811 0.45594876E+03  0.10573133E+05                                 7.170106                            6.644738      -0.074340       2.059317                    0.995821      26.790660      70.347566       0.727357       0.363137      -1.129853      -0.050109      -0.055582       0.052657       0.091504      -0.046564      -0.004950      -0.004472       0.013550      -0.086400      -0.037625      -0.023837       0.061462              7.470413       9.694148      -2.467556       0.193522       7.330964      -0.307294       5.386126          -0.000012
           34              O       6.015712       1.337188      12.784741      -0.827788      40.250495 0.76095958E+03  0.19891841E+05                                 9.218374                            8.513272       0.149145       2.051416                    0.997485      31.398135      85.205953       0.656040       0.357160      -1.143957      -0.032127      -0.036691      -0.098378       0.109803       0.008537      -0.002741      -0.000998       0.004375       0.028796      -0.013647       0.002875       0.010772              9.615692       8.792146       1.245876      -3.085990       8.059443      -2.114284      11.995488          -0.000050
           35              O       3.874170       9.424380       0.775457      -0.800073      42.708843 0.74590596E+03  0.19397330E+05                                 9.659086                            8.466755       0.086288       2.050964                    0.993940      30.425208      82.298237       0.653532       0.360397      -1.141606      -0.064191      -0.023296      -0.033377       0.076008      -0.001608      -0.000512       0.006929      -0.007219       0.028378      -0.008753      -0.004198       0.012951             10.398344       7.780424      -0.365198       0.428169      16.583619       0.322726       6.830988          -0.000039
           36              O       6.001121       0.772824       3.276087      -0.555953      32.457708 0.52854564E+03  0.12773977E+05                                 8.305030                            7.261324      -0.355646       1.928958                    0.998311      27.969698      76.064970       0.677457       0.374094      -1.116555       0.052933       0.038733      -0.168489       0.180806       0.023986      -0.064499      -0.101462      -0.034215       0.109035      -0.097637      -0.046908       0.144545              8.951333       5.856888       0.274180      -1.944375       9.031412      -2.470407      11.965699          -0.000024
           37              O       0.036905       3.383137       1.189954      -0.632544      38.040109 0.59582998E+03  0.14663780E+05                                 8.865921                            7.521950       0.383431       2.148948                    0.997711      28.763417      75.948680       0.698896       0.356098      -1.143834       0.003800       0.012580       0.075555       0.076690      -0.001067       0.012904      -0.042316       0.137220       0.065262      -0.094921       0.031240       0.063681              9.631797       8.276513       1.896773      -3.969277       8.058167      -2.727412      12.560711          -0.000030
           38              O       6.383133       3.358732       3.249319      -0.606892      38.525788 0.56102053E+03  0.13575387E+05                                 8.992103                            7.293188       0.305143       2.161250                    0.992768      27.498185      71.556501       0.711943       0.355539      -1.146430       0.034269       0.041710      -0.060300       0.080933      -0.033079       0.010566       0.045299       0.072804       0.036131      -0.078683       0.032380       0.046303             10.093635       6.166931      -1.666692      -2.519644       9.873791       4.172158      14.240182          -0.000032
           39              O       1.402038       5.294858      12.360341      -0.574006      37.956014 0.56910929E+03  0.13867534E+05                                 8.953157                            7.429294       0.322665       2.152132                    0.995545      27.893758      73.652589       0.691149       0.363689      -1.136085       0.034058       0.090068       0.006310       0.096499       0.045040      -0.018536       0.025414       0.094868       0.148837      -0.096589       0.037475       0.059114              9.826525      11.802211       2.401815       4.506031       8.726917       1.513275       8.950445          -0.000025
           40              O       2.766316       6.821185      13.251970      -0.570791      36.640458 0.54284949E+03  0.13039975E+05                                 8.688953                            7.189790       0.399336       2.182039                    0.997368      27.413064      71.288081       0.714043       0.357095      -1.144128      -0.054587      -0.014579      -0.075986       0.094690       0.038881      -0.049623       0.025231      -0.055146       0.015993      -0.084738       0.039719       0.045019              9.586723       8.341555       2.034185       1.284317      14.722673       1.002353       5.695941          -0.000030
           41              O       2.273482       3.770565       7.816139      -0.667884      26.742913 0.45595108E+03  0.10573201E+05                                 7.170128                            6.644759      -0.074349       2.059314                    0.995821      26.790705      70.347758       0.727355       0.363138      -1.129852       0.050109       0.055582       0.052655       0.091503      -0.046563       0.004950       0.004471       0.013550      -0.086401      -0.037624      -0.023837       0.061461              7.470437       9.694183      -2.467566      -0.193524       7.330988       0.307293       5.386140          -0.000012
           42              O       0.387380       3.747177       6.092841      -0.827786      40.250317 0.76095544E+03  0.19891704E+05                                 9.218344                            8.513246       0.149150       2.051419                    0.997485      31.398067      85.205679       0.656041       0.357160      -1.143957       0.032127       0.036691      -0.098379       0.109804       0.008536       0.002740       0.000998       0.004375       0.028798      -0.013647       0.002874       0.010772              9.615659       8.792114       1.245870       3.085973       8.059417       2.114276      11.995446          -0.000046
           43              O       0.936905       5.828717       7.467357      -0.800074      42.708912 0.74590754E+03  0.19397382E+05                                 9.659099                            8.466766       0.086284       2.050963                    0.993940      30.425232      82.298340       0.653532       0.360397      -1.141606       0.064190       0.023296      -0.033379       0.076008      -0.001608       0.000511      -0.006929      -0.007220       0.028378      -0.008753      -0.004198       0.012951             10.398358       7.780436      -0.365197      -0.428171      16.583642      -0.322731       6.830995          -0.000041
           44              O       0.401970       4.311542       9.967987      -0.555955      32.457874 0.52854899E+03  0.12774081E+05                                 8.305064                            7.261352      -0.355654       1.928954                    0.998311      27.969776      76.065300       0.677455       0.374094      -1.116554      -0.052933      -0.038733      -0.168489       0.180806       0.023985       0.064499       0.101462      -0.034217       0.109037      -0.097637      -0.046908       0.144545              8.951372       5.856911       0.274182       1.944385       9.031453       2.470422      11.965752          -0.000023
           45              O       6.366186       1.701229       7.881854      -0.632543      38.040140 0.59583046E+03  0.14663795E+05                                 8.865928                            7.521955       0.383427       2.148947                    0.997711      28.763415      75.948695       0.698896       0.356098      -1.143833      -0.003800      -0.012581       0.075555       0.076689      -0.001067      -0.012904       0.042317       0.137220       0.065262      -0.094921       0.031240       0.063681              9.631806       8.276523       1.896777       3.969284       8.058173       2.727415      12.560724          -0.000028
           46              O       0.019958       1.725634       9.941219      -0.606892      38.525946 0.56102320E+03  0.13575470E+05                                 8.992133                            7.293209       0.305137       2.161247                    0.992768      27.498233      71.556709       0.711941       0.355539      -1.146430      -0.034269      -0.041710      -0.060300       0.080933      -0.033079      -0.010566      -0.045299       0.072803       0.036132      -0.078683       0.032380       0.046303             10.093669       6.166947      -1.666696       2.519651       9.873828      -4.172177      14.240232          -0.000032
           47              O       3.409037       9.958238       5.668441      -0.574004      37.955885 0.56910693E+03  0.13867461E+05                                 8.953134                            7.429276       0.322668       2.152133                    0.995545      27.893716      73.652419       0.691150       0.363689      -1.136086      -0.034059      -0.090067       0.006308       0.096499       0.045040       0.018536      -0.025415       0.094869       0.148838      -0.096589       0.037475       0.059114              9.826498      11.802182       2.401804      -4.506017       8.726891      -1.513268       8.950421          -0.000027
           48              O       2.044759       8.431912       6.560070      -0.570792      36.640438 0.54284926E+03  0.13039968E+05                                 8.688949                            7.189788       0.399339       2.182040                    0.997368      27.413064      71.288069       0.714043       0.357095      -1.144128       0.054587       0.014579      -0.075987       0.094691       0.038881       0.049624      -0.025231      -0.055146       0.015993      -0.084738       0.039719       0.045019              9.586718       8.341549       2.034180      -1.284316      14.722666      -1.002350       5.695938          -0.000031
           49              O       1.477474       8.854931      12.259561      -0.667883      26.742866 0.45594997E+03  0.10573169E+05                                 7.170118                            6.644749      -0.074346       2.059315                    0.995821      26.790683      70.347669       0.727356       0.363138      -1.129853       0.050109       0.055582      -0.052656       0.091504      -0.046563      -0.004950      -0.004471       0.013550      -0.086401      -0.037624      -0.023837       0.061461              7.470426       9.694169      -2.467562       0.193523       7.330977      -0.307294       5.386133          -0.000014
           50              O      -0.408629       8.831543       0.599059      -0.827786      40.250392 0.76095715E+03  0.19891761E+05                                 9.218359                            8.513259       0.149143       2.051416                    0.997485      31.398085      85.205779       0.656040       0.357160      -1.143957       0.032127       0.036692       0.098379       0.109804       0.008537      -0.002741      -0.000998       0.004374       0.028799      -0.013648       0.002874       0.010773              9.615676       8.792131       1.245873      -3.085983       8.059428      -2.114278      11.995469          -0.000048
           51              O       1.732913       0.744351      12.608343      -0.800073      42.708851 0.74590615E+03  0.19397336E+05                                 9.659088                            8.466756       0.086288       2.050964                    0.993940      30.425213      82.298255       0.653532       0.360397      -1.141606       0.064190       0.023296       0.033379       0.076008      -0.001608      -0.000512       0.006929      -0.007218       0.028378      -0.008753      -0.004199       0.012952             10.398346       7.780425      -0.365200       0.428170      16.583624       0.322727       6.830988          -0.000037
           52              O      -0.394038       9.395907      10.107713      -0.555955      32.457820 0.52854793E+03  0.12774048E+05                                 8.305053                            7.261342      -0.355650       1.928955                    0.998311      27.969754      76.065197       0.677456       0.374094      -1.116555      -0.052933      -0.038733       0.168490       0.180806       0.023986      -0.064499      -0.101462      -0.034216       0.109035      -0.097637      -0.046908       0.144545              8.951358       5.856903       0.274182      -1.944381       9.031438      -2.470416      11.965734          -0.000023
           53              O       5.570178       6.785594      12.193846      -0.632543      38.040199 0.59583161E+03  0.14663831E+05                                 8.865938                            7.521963       0.383426       2.148946                    0.997711      28.763442      75.948796       0.698895       0.356098      -1.143833      -0.003800      -0.012580      -0.075555       0.076689      -0.001068       0.012904      -0.042317       0.137220       0.065261      -0.094921       0.031240       0.063681              9.631816       8.276530       1.896777      -3.969288       8.058180      -2.727417      12.560739          -0.000029
           54              O      -0.776050       6.809999      10.134481      -0.606893      38.525970 0.56102363E+03  0.13575483E+05                                 8.992137                            7.293212       0.305137       2.161247                    0.992768      27.498238      71.556727       0.711941       0.355539      -1.146430      -0.034268      -0.041710       0.060300       0.080933      -0.033079       0.010566       0.045299       0.072804       0.036133      -0.078683       0.032380       0.046303             10.093674       6.166952      -1.666700      -2.519655       9.873833       4.172178      14.240238          -0.000034
           55              O       4.205045       4.873873       1.023459      -0.574004      37.955853 0.56910640E+03  0.13867444E+05                                 8.953129                            7.429273       0.322668       2.152134                    0.995545      27.893702      73.652367       0.691151       0.363689      -1.136086      -0.034059      -0.090068      -0.006308       0.096499       0.045040      -0.018536       0.025414       0.094868       0.148836      -0.096589       0.037475       0.059114              9.826492      11.802173       2.401804       4.506013       8.726886       1.513268       8.950417          -0.000027
           56              O       2.840767       3.347546       0.131830      -0.570791      36.640399 0.54284853E+03  0.13039945E+05                                 8.688941                            7.189782       0.399342       2.182041                    0.997368      27.413054      71.288020       0.714044       0.357095      -1.144129       0.054587       0.014578       0.075988       0.094691       0.038881      -0.049624       0.025231      -0.055146       0.015993      -0.084738       0.039719       0.045019              9.586709       8.341540       2.034179       1.284314      14.722653       1.002349       5.695933          -0.000030
           57              O       3.333601       6.398166       5.567661      -0.667884      26.742879 0.45595030E+03  0.10573179E+05                                 7.170121                            6.644752      -0.074347       2.059315                    0.995821      26.790691      70.347702       0.727355       0.363138      -1.129853      -0.050109      -0.055582      -0.052656       0.091504      -0.046563       0.004950       0.004472       0.013550      -0.086402      -0.037624      -0.023837       0.061462              7.470429       9.694171      -2.467563      -0.193523       7.330980       0.307294       5.386137          -0.000012
           58              O       5.219703       6.421554       7.290959      -0.827789      40.250576 0.76096163E+03  0.19891909E+05                                 9.218389                            8.513285       0.149140       2.051414                    0.997485      31.398165      85.206080       0.656039       0.357160      -1.143957      -0.032127      -0.036692       0.098378       0.109803       0.008537       0.002741       0.000998       0.004375       0.028797      -0.013647       0.002874       0.010773              9.615707       8.792159       1.245878       3.085994       8.059455       2.114289      11.995508          -0.000046
           59              O       4.670178       4.340014       5.916443      -0.800073      42.708825 0.74590557E+03  0.19397317E+05                                 9.659082                            8.466751       0.086289       2.050965                    0.993940      30.425202      82.298207       0.653533       0.360397      -1.141606      -0.064190      -0.023297       0.033377       0.076008      -0.001607       0.000512      -0.006928      -0.007219       0.028377      -0.008753      -0.004198       0.012951             10.398339       7.780421      -0.365195      -0.428170      16.583611      -0.322725       6.830985          -0.000040
           60              O       5.205113       5.857189       3.415813      -0.555954      32.457742 0.52854632E+03  0.12773998E+05                                 8.305037                            7.261330      -0.355646       1.928957                    0.998311      27.969715      76.065033       0.677457       0.374094      -1.116555       0.052933       0.038733       0.168489       0.180806       0.023986       0.064499       0.101462      -0.034216       0.109035      -0.097637      -0.046908       0.144545              8.951341       5.856892       0.274180       1.944376       9.031421       2.470412      11.965709          -0.000024
           61              O      -0.759103       8.467502       5.501946      -0.632544      38.040174 0.59583124E+03  0.14663819E+05                                 8.865933                            7.521960       0.383428       2.148947                    0.997711      28.763434      75.948758       0.698896       0.356098      -1.143833       0.003801       0.012581      -0.075556       0.076690      -0.001067      -0.012904       0.042316       0.137220       0.065261      -0.094921       0.031240       0.063681              9.631811       8.276527       1.896777       3.969286       8.058176       2.727414      12.560730          -0.000029
           62              O       5.587125       8.443097       3.442581      -0.606892      38.525844 0.56102136E+03  0.13575413E+05                                 8.992116                            7.293196       0.305140       2.161248                    0.992768      27.498194      71.556565       0.711942       0.355539      -1.146430       0.034269       0.041710       0.060300       0.080933      -0.033079      -0.010566      -0.045299       0.072804       0.036132      -0.078683       0.032380       0.046303             10.093650       6.166937      -1.666692       2.519647       9.873802      -4.172166      14.240211          -0.000031
           63              O       2.198046       0.210493       7.715359      -0.574006      37.955954 0.56910822E+03  0.13867500E+05                                 8.953146                            7.429286       0.322667       2.152133                    0.995545      27.893743      73.652518       0.691150       0.363689      -1.136086       0.034059       0.090068      -0.006309       0.096499       0.045040       0.018536      -0.025415       0.094868       0.148838      -0.096589       0.037475       0.059114              9.826511      11.802197       2.401807      -4.506024       8.726902      -1.513270       8.950434          -0.000028
           64              O       3.562324       1.736819       6.823730      -0.570791      36.640370 0.54284801E+03  0.13039929E+05                                 8.688936                            7.189778       0.399342       2.182042                    0.997368      27.413040      71.287967       0.714044       0.357095      -1.144129      -0.054587      -0.014579       0.075985       0.094689       0.038881       0.049624      -0.025231      -0.055146       0.015995      -0.084738       0.039720       0.045019              9.586703       8.341536       2.034178      -1.284313      14.722642      -1.002349       5.695930          -0.000031

******************************************************
Auxiliary information for the entire system
The total spin magnetic moment of the unit cell is   -0.000064
The total net atomic charge of the unit cell is   0.000001
Accuracy of reproducing the electrostatic potential in the unit cell:
  The inner radius (bohr) =    5.0000
  The outer radius (bohr) =   12.0000
  Valid grid points have density less than (e/(bohr^3)) =    0.0001
  The number of valid grid points were=        10704
  The rms potential error without charges in kcal/mol is=      7.11178
  The rms potential error with partial charges in kcal/mol is=      1.85726
  The RRMSE value at monopole order=      0.26115
  The rms potential error with partial charges and cloud penetration in kcal/mol is=      1.85791
  The RRMSE value at monopole order with cloud penetration is=      0.26124
  The rms potential error with partial charges and atomic dipoles in kcal/mol is=      0.43462
  The RRMSE value at dipole order=      0.06111
  The rms potential error with partial charges, atomic dipoles and cloud penetration in kcal/mol is=      0.42268
  The RRMSE value at dipole order with cloud penetration=      0.05943

******************************************************
The electron densities and ab initio electrostatic potential were computed in VASP using the PBE functional and
projector augmented wave method. See the main text of the journal article for a description of computational details.
The atomic charges, dipoles, and quadrupoles were computed with the DDEC6 method as described in
(a) T. A. Manz and N. Gabaldon Limas, RSC Adv. 6 (2016) 47771-47801 DOI: 10.1039/c6ra04656h
(b) N. Gabaldon Limas and T. A. Manz, RSC Adv. 8 (2018) 2678-2707 DOI: 10.1039/c7ra11829e.
For each atom in the material, the electron cloud parameters were fit to the spherically averaged atom-in-material
electron density using radial positions for which this density was between 10^-4 and 10^-2 electrons per cubic bohr.
The polarizabilities, dispersion coefficients, and quantum Drude oscillator (QDO) parameters were fit using the MCLF method.
The magnetic structure of the system was optimized in VASP from the default ferromagnetic initial guess using spin polarization.
The atomic spin moments (ASMs) were computed on this optimized magnetic structure using the DDEC6 partition as inputs
to the method of T. A. Manz and D. S. Sholl, J. Chem. Theory Comput. 7 (2011) 4146-4164 DOI: 10.1021/ct200539n.
The RMSE and RRMSE were computed using a uniform grid with Ewald summation.
