# Supplementary material for: A collection of forcefield precursors for metal–organic frameworks
Source: RSC Adv. 2019 Nov 13;9(63):36492–507. doi: 10.1039/c9ra07327b (PMC9075174; doi:10.1039/c9ra07327b)
Supplement: RA-009-C9RA07327B-s3794 [file RA-009-C9RA07327B-s3794.xyz]

   64
jmolscript: load "" {1 1 1} spacegroup "x,y,z" unitcell [{      7.230000     0.000000     0.000000 }, {     -1.757410    10.101771     0.000000 }, {      0.000000     0.000000    13.223900 }]
Pr     0.679088     2.845265    11.973712     2.113590
Pr     5.672207     2.205621     5.361762     2.113591
Pr     4.793502     7.256506     1.250188     2.113590
Pr    -0.199617     7.896150     7.862138     2.113590
P      5.563496     0.723893     0.660402     1.387596
P      0.787799     4.326993     7.272352     1.387596
P     -0.090906     9.377878    12.563498     1.387596
P      4.684791     5.774778     5.951548     1.387596
H      3.946016     1.908225     0.600365     0.437976
H      6.277146     0.012122     3.417056     0.408043
H      0.266757     0.868752     1.967716     0.150458
H      2.405279     3.142661     7.212315     0.437976
H      0.074149     5.038763    10.029006     0.408043
H      6.084538     4.182133     8.579666     0.150458
H      1.526574     8.193546    12.623535     0.437976
H      0.952854    -0.012122     9.806844     0.408043
H      5.205833     9.233019    11.256184     0.150458
H      3.067311     6.959110     6.011585     0.437976
H      5.398441     5.063008     3.194894     0.408043
H     -0.611948     5.919638     4.644234     0.150458
C      6.604545     1.263732     2.058961    -0.246385
C     -0.495072     2.770916     2.159463     0.677583
C      2.295449     5.598401    12.902559     0.517826
C     -0.253250     3.787154     8.670911    -0.246385
C     -0.383633     2.279970     8.771413     0.677583
C      2.298436     9.554255     6.290609     0.517825
C     -1.131955     8.838039    11.164939    -0.246385
C     -1.262338     7.330855    11.064437     0.677583
C      3.177141     4.503370     0.321341     0.517825
C      5.725840     6.314617     4.552989    -0.246385
C     -1.373777     7.821801     4.452487     0.677583
C      3.174154     0.547516     6.933291     0.517825
O      4.139291     1.262721     1.068491    -0.666788
O      6.049602     1.328383    12.603699    -0.858990
O      3.761936     9.328986     0.732604    -0.838703
O      5.989680     0.762684     3.255724    -0.592225
O     -0.003710     3.370961     1.158414    -0.663671
O      6.361989     3.343686     3.220020    -0.628156
O      1.305345     5.242819    12.250621    -0.600439
O      2.665908     6.785360    13.108852    -0.597714
O      2.212004     3.788164     7.680441    -0.666788
O      0.301693     3.722503     5.991749    -0.858991
O      0.831949     5.823671     7.344554    -0.838704
O      0.361615     4.288202     9.867674    -0.592225
O      6.355005     1.679925     7.770364    -0.663671
O     -0.010694     1.707199     9.831970    -0.628156
O      3.288540     9.909837     5.638671    -0.600439
O      1.927977     8.367297     6.496902    -0.597714
O      1.333299     8.839050    12.155409    -0.666788
O     -0.577012     8.773388     0.620201    -0.858990
O      1.710654     0.772785    12.491296    -0.838703
O     -0.517090     9.339087     9.968176    -0.592225
O      5.476300     6.730810    12.065486    -0.663671
O     -0.889399     6.758085    10.003880    -0.628156
O      4.167245     4.858952     0.973279    -0.600439
O      2.806682     3.316411     0.115048    -0.597714
O      3.260586     6.313607     5.543459    -0.666788
O      5.170897     6.379268     7.232151    -0.858990
O      4.640641     4.278100     5.879346    -0.838704
O      5.110975     5.813569     3.356226    -0.592225
O     -0.882415     8.421846     5.453536    -0.663671
O      5.483284     8.394572     3.391930    -0.628156
O      2.184050     0.191934     7.585229    -0.600439
O      3.544613     1.734474     6.726998    -0.597714

The following XYZ coordinates are in angstroms. Other properties are in atomic units.
The sperically averaged electron density of each atom fit to a function of the form exp(a - br)
eigen_1, eigen_2 and eigen_3 are the three eigenvalues of traceless quadrupole moment tensor
  atom number  atomic symbol              X              Y              Z     net charge C6 coefficient C8 coefficient C10 coefficient fluctuating dipole atomic polarizability isotropic forcefield polarizability              a              b squared Pearson coefficient          <r^3>          <r^4>         wp_QDO          m_QDO          q_QDO       dipole_x       dipole_y       dipole_z         dipole            Qxy            Qxz            Qyz     Q(x^2-y^2)  Q(3z^2 - R^2)        eigen_1        eigen_2        eigen_3 static polarizability      alpha(xx)      alpha(xy)      alpha(xz)      alpha(yy)      alpha(yz)      alpha(zz) atomic spin moment
            1             Pr       0.679088       2.845265      11.973712       2.113590     143.801733 0.36385077E+04  0.12958329E+06                                17.610888                           15.936292       2.700691       2.483796                    0.999687      86.733635     210.230099       0.657049       0.261748      -1.341939      -0.006593      -0.057920       0.039602       0.070474      -0.118267      -0.093635       0.022206       0.189129      -0.307322      -0.139151      -0.090232       0.229383             18.875247      14.790832       2.630242       1.093150      20.492307      -1.165781      21.342601           0.000063
            2             Pr       5.672207       2.205621       5.361762       2.113591     143.801683 0.36385057E+04  0.12958320E+06                                17.610884                           15.936288       2.700690       2.483796                    0.999687      86.733618     210.230041       0.657049       0.261747      -1.341939       0.006593       0.057920       0.039602       0.070474      -0.118268       0.093635      -0.022206       0.189130      -0.307323      -0.139151      -0.090232       0.229384             18.875243      14.790828       2.630238      -1.093150      20.492302       1.165783      21.342598           0.000065
            3             Pr       4.793502       7.256506       1.250188       2.113590     143.801726 0.36385076E+04  0.12958328E+06                                17.610887                           15.936292       2.700691       2.483796                    0.999687      86.733638     210.230104       0.657049       0.261747      -1.341939       0.006593       0.057920      -0.039602       0.070474      -0.118267      -0.093635       0.022206       0.189129      -0.307324      -0.139151      -0.090232       0.229384             18.875246      14.790832       2.630242       1.093150      20.492306      -1.165781      21.342599           0.000058
            4             Pr      -0.199617       7.896150       7.862138       2.113590     143.801729 0.36385072E+04  0.12958326E+06                                17.610889                           15.936292       2.700690       2.483796                    0.999687      86.733625     210.230074       0.657049       0.261748      -1.341939      -0.006593      -0.057920      -0.039602       0.070474      -0.118267       0.093635      -0.022206       0.189129      -0.307324      -0.139151      -0.090232       0.229384             18.875248      14.790831       2.630238      -1.093150      20.492309       1.165784      21.342604           0.000065
            5              P       5.563496       0.723893       0.660402       1.387596      61.591552 0.11735002E+04  0.34895297E+05                                12.748652                           11.008203       0.159874       1.863901                    0.999190      46.936683     145.300052       0.531914       0.387241      -1.098222      -0.111995      -0.080361      -0.085345       0.162125      -0.010893      -0.035023      -0.000576       0.078690       0.133195      -0.063324      -0.005277       0.068602             13.728389      12.962719      -0.431531      -0.648554      14.858808       0.220881      13.363641           0.000006
            6              P       0.787799       4.326993       7.272352       1.387596      61.591563 0.11735004E+04  0.34895305E+05                                12.748654                           11.008205       0.159873       1.863901                    0.999190      46.936687     145.300075       0.531914       0.387241      -1.098222       0.111995       0.080361      -0.085345       0.162125      -0.010893       0.035023       0.000575       0.078690       0.133195      -0.063324      -0.005277       0.068602             13.728392      12.962718      -0.431534       0.648554      14.858816      -0.220881      13.363643           0.000007
            7              P      -0.090906       9.377878      12.563498       1.387596      61.591557 0.11735002E+04  0.34895300E+05                                12.748652                           11.008204       0.159873       1.863901                    0.999190      46.936687     145.300070       0.531914       0.387241      -1.098222       0.111995       0.080361       0.085345       0.162125      -0.010893      -0.035023      -0.000575       0.078690       0.133195      -0.063324      -0.005277       0.068602             13.728390      12.962719      -0.431531      -0.648554      14.858810       0.220881      13.363642           0.000006
            8              P       4.684791       5.774778       5.951548       1.387596      61.591563 0.11735004E+04  0.34895305E+05                                12.748653                           11.008205       0.159873       1.863901                    0.999190      46.936684     145.300056       0.531914       0.387241      -1.098222      -0.111995      -0.080361       0.085345       0.162125      -0.010893       0.035022       0.000575       0.078690       0.133195      -0.063324      -0.005277       0.068602             13.728391      12.962717      -0.431533       0.648553      14.858815      -0.220881      13.363642           0.000006
            9              H       3.946016       1.908225       0.600365       0.437976       0.339149 0.19165012E+01  0.13740771E+02                                 0.945137                            0.923037      -1.227599       2.473525                    0.999992       2.253759       6.204349       0.512441       1.667095      -0.635673      -0.007848       0.007444      -0.007112       0.012946       0.003097      -0.004144      -0.001218       0.001561       0.007588      -0.004949      -0.001435       0.006384              0.954160       0.930817      -0.149338       0.068873       1.070758      -0.109048       0.860904           0.000001
           10              H       6.277146       0.012122       3.417056       0.408043       0.383140 0.22285321E+01  0.16567338E+02                                 1.019017                            0.990984      -1.327570       2.410123                    0.999378       2.418019       6.745366       0.498571       1.652515      -0.638018       0.003017      -0.019305       0.003359       0.019826       0.003458      -0.006374      -0.008641       0.002483       0.013348      -0.009066      -0.004522       0.013588              1.033443       0.902496      -0.093113      -0.003418       1.216007      -0.147661       0.981825           0.000001
           11              H       0.266757       0.868752       1.967716       0.150458       1.046430 0.83624796E+01  0.83952682E+02                                 1.788679                            1.757439      -1.273919       2.300144                    0.993350       3.611169      10.606986       0.440504       1.385022      -0.687256       0.047427      -0.019312       0.004584       0.051413      -0.001464      -0.000372      -0.005325       0.019836      -0.009031      -0.011772       0.000241       0.011531              1.805751       2.070963      -0.286297      -0.192432       1.738223       0.063974       1.608067           0.000001
           12              H       2.405279       3.142661       7.212315       0.437976       0.339149 0.19165021E+01  0.13740778E+02                                 0.945137                            0.923037      -1.227599       2.473525                    0.999992       2.253760       6.204351       0.512441       1.667094      -0.635673       0.007848      -0.007444      -0.007112       0.012946       0.003097       0.004144       0.001218       0.001561       0.007588      -0.004949      -0.001435       0.006384              0.954160       0.930817      -0.149338      -0.068873       1.070758       0.109048       0.860904           0.000001
           13              H       0.074149       5.038763      10.029006       0.408043       0.383140 0.22285305E+01  0.16567323E+02                                 1.019016                            0.990983      -1.327570       2.410123                    0.999378       2.418019       6.745366       0.498571       1.652515      -0.638018      -0.003017       0.019305       0.003359       0.019826       0.003458       0.006373       0.008641       0.002483       0.013348      -0.009066      -0.004522       0.013588              1.033442       0.902496      -0.093112       0.003418       1.216007       0.147661       0.981825           0.000001
           14              H       6.084538       4.182133       8.579666       0.150458       1.046430 0.83624722E+01  0.83952586E+02                                 1.788678                            1.757438      -1.273919       2.300144                    0.993350       3.611168      10.606981       0.440504       1.385022      -0.687256      -0.047427       0.019312       0.004584       0.051413      -0.001464       0.000372       0.005325       0.019836      -0.009031      -0.011772       0.000241       0.011531              1.805750       2.070962      -0.286296       0.192432       1.738221      -0.063974       1.608066           0.000001
           15              H       1.526574       8.193546      12.623535       0.437976       0.339149 0.19165045E+01  0.13740797E+02                                 0.945137                            0.923037      -1.227599       2.473525                    0.999992       2.253760       6.204349       0.512442       1.667092      -0.635673       0.007848      -0.007444       0.007112       0.012946       0.003097      -0.004144      -0.001218       0.001561       0.007588      -0.004949      -0.001435       0.006384              0.954160       0.930817      -0.149338       0.068873       1.070758      -0.109048       0.860904           0.000001
           16              H       0.952854      -0.012122       9.806844       0.408043       0.383140 0.22285314E+01  0.16567331E+02                                 1.019016                            0.990983      -1.327570       2.410123                    0.999378       2.418019       6.745366       0.498571       1.652515      -0.638018      -0.003017       0.019305      -0.003359       0.019826       0.003458      -0.006373      -0.008641       0.002483       0.013348      -0.009066      -0.004522       0.013588              1.033443       0.902496      -0.093113      -0.003418       1.216007      -0.147661       0.981825           0.000001
           17              H       5.205833       9.233019      11.256184       0.150458       1.046429 0.83624697E+01  0.83952559E+02                                 1.788678                            1.757438      -1.273919       2.300144                    0.993350       3.611167      10.606979       0.440504       1.385022      -0.687256      -0.047427       0.019312      -0.004584       0.051413      -0.001464      -0.000372      -0.005325       0.019836      -0.009031      -0.011772       0.000241       0.011531              1.805750       2.070962      -0.286297      -0.192432       1.738222       0.063974       1.608066           0.000001
           18              H       3.067311       6.959110       6.011585       0.437976       0.339149 0.19165021E+01  0.13740778E+02                                 0.945137                            0.923037      -1.227599       2.473525                    0.999992       2.253760       6.204351       0.512441       1.667094      -0.635673      -0.007848       0.007444       0.007112       0.012946       0.003097       0.004144       0.001218       0.001561       0.007588      -0.004949      -0.001435       0.006384              0.954160       0.930817      -0.149338      -0.068873       1.070758       0.109048       0.860904           0.000001
           19              H       5.398441       5.063008       3.194894       0.408043       0.383140 0.22285269E+01  0.16567292E+02                                 1.019016                            0.990983      -1.327570       2.410123                    0.999378       2.418018       6.745365       0.498571       1.652517      -0.638018       0.003017      -0.019305      -0.003359       0.019826       0.003458       0.006373       0.008641       0.002483       0.013348      -0.009066      -0.004522       0.013588              1.033442       0.902495      -0.093112       0.003418       1.216006       0.147661       0.981825           0.000002
           20              H      -0.611948       5.919638       4.644234       0.150458       1.046429 0.83624710E+01  0.83952577E+02                                 1.788678                            1.757438      -1.273919       2.300144                    0.993350       3.611168      10.606983       0.440504       1.385022      -0.687256       0.047427      -0.019312      -0.004584       0.051413      -0.001465       0.000372       0.005325       0.019836      -0.009031      -0.011772       0.000241       0.011531              1.805750       2.070963      -0.286296       0.192432       1.738222      -0.063974       1.608067           0.000001
           21              C       6.604545       1.263732       2.058961      -0.246385      32.384502 0.52979627E+03  0.13084537E+05                                 8.809725                            7.615024      -0.343010       1.871648                    0.995434      30.997479      91.287609       0.604215       0.410454      -1.068218      -0.005113      -0.052098       0.181115       0.188529       0.002947      -0.083901      -0.064468       0.067767      -0.007166      -0.105991      -0.009701       0.115693              9.573297       7.248382       0.693513      -0.451367      11.306052       0.023352      10.165459           0.000000
           22              C      -0.495072       2.770916       2.159463       0.677583      21.567746 0.24021765E+03  0.49409241E+04                                 7.204369                            5.565210      -0.266346       1.977718                    0.999010      21.863832      61.672480       0.615904       0.483492      -1.010297       0.017029       0.073625       0.015909       0.077225      -0.016533       0.060062      -0.010229       0.130395      -0.195221      -0.085241      -0.034598       0.119838              8.074494       5.052653       0.391206      -2.309786       9.357148       0.733265       9.813682           0.000002
           23              C       2.295449       5.598401      12.902559       0.517826      23.790397 0.26484986E+03  0.55495470E+04                                 7.474153                            5.706114       0.086755       2.076273                    0.999315      22.989250      64.210585       0.634068       0.461012      -1.028401      -0.077484       0.105069      -0.069021       0.147673      -0.004563      -0.119973      -0.013315       0.074412       0.258849      -0.096430      -0.072556       0.168986              8.399871       8.805566       0.991152       2.863815      10.574801       0.141218       5.819247           0.000005
           24              C      -0.253250       3.787154       8.670911      -0.246385      32.384499 0.52979618E+03  0.13084535E+05                                 8.809725                            7.615024      -0.343011       1.871648                    0.995434      30.997481      91.287620       0.604215       0.410454      -1.068218       0.005113       0.052098       0.181115       0.188529       0.002947       0.083901       0.064468       0.067767      -0.007166      -0.105991      -0.009701       0.115693              9.573297       7.248383       0.693515       0.451368      11.306049      -0.023350      10.165460           0.000000
           25              C      -0.383633       2.279970       8.771413       0.677583      21.567748 0.24021772E+03  0.49409260E+04                                 7.204370                            5.565211      -0.266346       1.977718                    0.999010      21.863831      61.672477       0.615904       0.483492      -1.010297      -0.017029      -0.073625       0.015909       0.077225      -0.016533      -0.060062       0.010229       0.130395      -0.195221      -0.085241      -0.034598       0.119839              8.074495       5.052653       0.391205       2.309785       9.357153      -0.733267       9.813679           0.000003
           26              C       2.298436       9.554255       6.290609       0.517825      23.790386 0.26484970E+03  0.55495429E+04                                 7.474151                            5.706113       0.086755       2.076273                    0.999315      22.989250      64.210587       0.634068       0.461012      -1.028401       0.077484      -0.105069      -0.069021       0.147673      -0.004563       0.119973       0.013315       0.074412       0.258850      -0.096430      -0.072556       0.168986              8.399869       8.805561       0.991154      -2.863812      10.574802      -0.141220       5.819244           0.000005
           27              C      -1.131955       8.838039      11.164939      -0.246385      32.384505 0.52979632E+03  0.13084539E+05                                 8.809725                            7.615024      -0.343011       1.871648                    0.995434      30.997479      91.287609       0.604215       0.410454      -1.068218       0.005113       0.052098      -0.181115       0.188529       0.002947      -0.083901      -0.064468       0.067767      -0.007166      -0.105991      -0.009701       0.115693              9.573298       7.248382       0.693514      -0.451367      11.306052       0.023352      10.165460           0.000000
           28              C      -1.262338       7.330855      11.064437       0.677583      21.567745 0.24021763E+03  0.49409237E+04                                 7.204369                            5.565210      -0.266346       1.977718                    0.999010      21.863830      61.672470       0.615905       0.483492      -1.010297      -0.017029      -0.073625      -0.015909       0.077225      -0.016533       0.060062      -0.010229       0.130395      -0.195221      -0.085241      -0.034598       0.119838              8.074494       5.052653       0.391206      -2.309786       9.357147       0.733265       9.813681           0.000002
           29              C       3.177141       4.503370       0.321341       0.517825      23.790400 0.26484990E+03  0.55495480E+04                                 7.474154                            5.706114       0.086756       2.076273                    0.999315      22.989252      64.210589       0.634068       0.461012      -1.028401       0.077484      -0.105069       0.069021       0.147673      -0.004563      -0.119973      -0.013315       0.074412       0.258849      -0.096430      -0.072556       0.168986              8.399872       8.805567       0.991152       2.863815      10.574802       0.141218       5.819247           0.000005
           30              C       5.725840       6.314617       4.552989      -0.246385      32.384501 0.52979623E+03  0.13084536E+05                                 8.809725                            7.615024      -0.343011       1.871648                    0.995434      30.997482      91.287623       0.604215       0.410454      -1.068218      -0.005113      -0.052098      -0.181115       0.188529       0.002947       0.083901       0.064468       0.067767      -0.007166      -0.105991      -0.009701       0.115693              9.573298       7.248383       0.693515       0.451368      11.306049      -0.023351      10.165460          -0.000000
           31              C      -1.373777       7.821801       4.452487       0.677583      21.567751 0.24021777E+03  0.49409271E+04                                 7.204370                            5.565211      -0.266346       1.977718                    0.999010      21.863833      61.672481       0.615904       0.483492      -1.010297       0.017029       0.073625      -0.015909       0.077225      -0.016533      -0.060062       0.010229       0.130395      -0.195221      -0.085241      -0.034598       0.119838              8.074495       5.052653       0.391205       2.309785       9.357153      -0.733267       9.813680           0.000003
           32              C       3.174154       0.547516       6.933291       0.517825      23.790392 0.26484977E+03  0.55495448E+04                                 7.474153                            5.706113       0.086755       2.076273                    0.999315      22.989254      64.210602       0.634068       0.461012      -1.028401      -0.077484       0.105069       0.069021       0.147673      -0.004563       0.119973       0.013315       0.074412       0.258850      -0.096430      -0.072556       0.168986              8.399870       8.805563       0.991155      -2.863813      10.574803      -0.141220       5.819245           0.000004
           33              O       4.139291       1.262721       1.068491      -0.666788      26.517291 0.45120203E+03  0.10430326E+05                                 7.123792                            6.603868      -0.064973       2.068206                    0.995362      26.594617      69.605803       0.731008       0.362457      -1.130967      -0.052215      -0.058084       0.050517       0.093017      -0.045515      -0.001939      -0.007516       0.020290      -0.095238      -0.038401      -0.024213       0.062614              7.422707       9.777883      -2.377569       0.247460       7.168270      -0.301313       5.321968           0.000000
           34              O       6.049602       1.328383      12.603699      -0.858990      42.440236 0.80799644E+03  0.21456167E+05                                 9.578563                            8.797881       0.131938       2.033057                    0.997969      32.194260      88.266467       0.642075       0.359234      -1.141467      -0.040966      -0.045437      -0.105152       0.121654       0.003938       0.005675       0.007835       0.009142       0.031021      -0.012774      -0.002984       0.015758             10.030468       9.143618       1.376830      -3.272689       8.413101      -2.333350      12.534684          -0.000003
           35              O       3.761936       9.328986       0.732604      -0.838703      45.894310 0.80825647E+03  0.21473145E+05                                10.183150                            8.857487      -0.093059       1.983958                    0.995504      31.497715      86.486788       0.633369       0.364001      -1.137269      -0.069743      -0.015783      -0.044097       0.084010       0.000965       0.000672       0.012033       0.004374       0.040388      -0.014199      -0.004548       0.018747             11.017317       8.259482      -0.507456       0.462964      17.659689       0.366243       7.132779          -0.000004
           36              O       5.989680       0.762684       3.255724      -0.592225      34.703282 0.57623238E+03  0.14254177E+05                                 8.741532                            7.626943      -0.415832       1.894023                    0.998344      29.040213      80.335154       0.654074       0.378560      -1.111398       0.053375       0.029069      -0.177194       0.187328       0.030662      -0.065100      -0.107321      -0.026981       0.101344      -0.100711      -0.050277       0.150988              9.435550       6.163544       0.271514      -2.164324       9.369889      -2.524732      12.773218           0.000001
           37              O      -0.003710       3.370961       1.158414      -0.663671      40.326403 0.64215494E+03  0.16107112E+05                                 9.236664                            7.825876       0.367765       2.130775                    0.997876      29.553167      78.853133       0.682764       0.357649      -1.142263       0.002447       0.027793       0.084101       0.088608       0.004335       0.017215      -0.040582       0.138560       0.039371      -0.092259       0.023611       0.068648             10.052955       8.617988       2.006290      -4.216297       8.415825      -2.858347      13.125052          -0.000002
           38              O       6.361989       3.343686       3.220020      -0.628156      40.602903 0.59592707E+03  0.14655675E+05                                 9.354358                            7.553216       0.269572       2.138914                    0.993497      28.110262      74.014358       0.693731       0.359006      -1.142374       0.043213       0.056054      -0.066234       0.096935      -0.029684       0.018529       0.047466       0.074491       0.016345      -0.080522       0.035356       0.045166             10.527751       6.446453      -1.813901      -2.714251      10.265021       4.376707      14.871778          -0.000004
           39              O       1.305345       5.242819      12.250621      -0.600439      40.340608 0.60927511E+03  0.15120654E+05                                 9.375646                            7.729614       0.264774       2.122303                    0.995815      28.598575      76.523702       0.671144       0.367734      -1.131517       0.030017       0.106289       0.008367       0.110762       0.045838      -0.021636       0.015502       0.094042       0.178458      -0.098645       0.029923       0.068722             10.332578      12.500037       2.646755       4.691051       9.228564       1.618557       9.269133          -0.000000
           40              O       2.665908       6.785360      13.108852      -0.597714      38.367298 0.56993568E+03  0.13872104E+05                                 8.988900                            7.386206       0.348602       2.152407                    0.997767      28.086764      73.762145       0.701038       0.358962      -1.141501      -0.064953      -0.013351      -0.088428       0.110529       0.038553      -0.057561       0.021623      -0.062948       0.012385      -0.091268       0.040814       0.050454              9.960966       8.601685       2.145322       1.304672      15.464041       1.115934       5.817172          -0.000002
           41              O       2.212004       3.788164       7.680441      -0.666788      26.517283 0.45120187E+03  0.10430322E+05                                 7.123791                            6.603868      -0.064974       2.068206                    0.995362      26.594618      69.605809       0.731008       0.362457      -1.130967       0.052215       0.058084       0.050517       0.093017      -0.045515       0.001939       0.007516       0.020290      -0.095238      -0.038401      -0.024213       0.062614              7.422706       9.777880      -2.377570      -0.247460       7.168269       0.301313       5.321968           0.000000
           42              O       0.301693       3.722503       5.991749      -0.858991      42.440261 0.80799709E+03  0.21456189E+05                                 9.578567                            8.797884       0.131937       2.033057                    0.997969      32.194271      88.266509       0.642074       0.359234      -1.141467       0.040966       0.045437      -0.105152       0.121654       0.003938      -0.005674      -0.007835       0.009142       0.031022      -0.012774      -0.002984       0.015758             10.030472       9.143622       1.376830       3.272690       8.413105       2.333351      12.534689          -0.000003
           43              O       0.831949       5.823671       7.344554      -0.838704      45.894316 0.80825648E+03  0.21473146E+05                                10.183151                            8.857487      -0.093059       1.983958                    0.995504      31.497716      86.486791       0.633369       0.364001      -1.137269       0.069743       0.015783      -0.044096       0.084010       0.000965      -0.000672      -0.012033       0.004374       0.040388      -0.014199      -0.004548       0.018747             11.017318       8.259482      -0.507456      -0.462964      17.659692      -0.366242       7.132780          -0.000004
           44              O       0.361615       4.288202       9.867674      -0.592225      34.703274 0.57623219E+03  0.14254171E+05                                 8.741531                            7.626942      -0.415833       1.894023                    0.998344      29.040218      80.335173       0.654074       0.378560      -1.111398      -0.053375      -0.029069      -0.177194       0.187328       0.030662       0.065100       0.107321      -0.026981       0.101344      -0.100711      -0.050277       0.150988              9.435549       6.163544       0.271514       2.164325       9.369885       2.524733      12.773219           0.000001
           45              O       6.355005       1.679925       7.770364      -0.663671      40.326385 0.64215473E+03  0.16107106E+05                                 9.236661                            7.825874       0.367765       2.130776                    0.997876      29.553164      78.853118       0.682765       0.357649      -1.142263      -0.002447      -0.027793       0.084101       0.088608       0.004335      -0.017215       0.040582       0.138560       0.039371      -0.092259       0.023611       0.068648             10.052951       8.617986       2.006289       4.216295       8.415823       2.858344      13.125046          -0.000002
           46              O      -0.010694       1.707199       9.831970      -0.628156      40.602919 0.59592752E+03  0.14655688E+05                                 9.354360                            7.553219       0.269572       2.138914                    0.993497      28.110267      74.014376       0.693731       0.359006      -1.142374      -0.043213      -0.056054      -0.066234       0.096935      -0.029684      -0.018529      -0.047466       0.074490       0.016345      -0.080522       0.035356       0.045166             10.527754       6.446456      -1.813903       2.714250      10.265029      -4.376710      14.871777          -0.000004
           47              O       3.288540       9.909837       5.638671      -0.600439      40.340598 0.60927497E+03  0.15120650E+05                                 9.375644                            7.729614       0.264776       2.122303                    0.995815      28.598571      76.523688       0.671144       0.367734      -1.131517      -0.030017      -0.106289       0.008367       0.110763       0.045838       0.021636      -0.015502       0.094043       0.178458      -0.098645       0.029923       0.068722             10.332576      12.500035       2.646755      -4.691050       9.228562      -1.618557       9.269130          -0.000001
           48              O       1.927977       8.367297       6.496902      -0.597714      38.367301 0.56993549E+03  0.13872098E+05                                 8.988900                            7.386205       0.348602       2.152407                    0.997767      28.086769      73.762164       0.701038       0.358962      -1.141501       0.064953       0.013351      -0.088428       0.110529       0.038553       0.057561      -0.021623      -0.062948       0.012385      -0.091267       0.040814       0.050454              9.960967       8.601686       2.145327      -1.304673      15.464042      -1.115936       5.817172          -0.000002
           49              O       1.333299       8.839050      12.155409      -0.666788      26.517287 0.45120194E+03  0.10430324E+05                                 7.123791                            6.603868      -0.064972       2.068206                    0.995362      26.594617      69.605801       0.731008       0.362457      -1.130967       0.052215       0.058084      -0.050517       0.093017      -0.045515      -0.001939      -0.007516       0.020290      -0.095238      -0.038401      -0.024213       0.062614              7.422706       9.777882      -2.377569       0.247459       7.168269      -0.301313       5.321968           0.000000
           50              O      -0.577012       8.773388       0.620201      -0.858990      42.440247 0.80799671E+03  0.21456176E+05                                 9.578564                            8.797882       0.131938       2.033057                    0.997969      32.194264      88.266484       0.642074       0.359234      -1.141467       0.040966       0.045437       0.105153       0.121654       0.003938       0.005675       0.007835       0.009142       0.031021      -0.012773      -0.002984       0.015758             10.030470       9.143620       1.376830      -3.272689       8.413103      -2.333350      12.534686          -0.000003
           51              O       1.710654       0.772785      12.491296      -0.838703      45.894319 0.80825664E+03  0.21473151E+05                                10.183151                            8.857488      -0.093059       1.983958                    0.995504      31.497718      86.486799       0.633369       0.364001      -1.137269       0.069743       0.015783       0.044097       0.084010       0.000965       0.000672       0.012033       0.004374       0.040387      -0.014199      -0.004548       0.018747             11.017318       8.259483      -0.507456       0.462964      17.659692       0.366243       7.132780          -0.000004
           52              O      -0.517090       9.339087       9.968176      -0.592225      34.703283 0.57623241E+03  0.14254178E+05                                 8.741533                            7.626943      -0.415832       1.894023                    0.998344      29.040213      80.335156       0.654074       0.378560      -1.111398      -0.053375      -0.029069       0.177194       0.187328       0.030662      -0.065100      -0.107321      -0.026981       0.101344      -0.100711      -0.050277       0.150988              9.435551       6.163544       0.271514      -2.164324       9.369889      -2.524732      12.773219           0.000001
           53              O       5.476300       6.730810      12.065486      -0.663671      40.326379 0.64215449E+03  0.16107098E+05                                 9.236660                            7.825873       0.367766       2.130776                    0.997876      29.553160      78.853101       0.682765       0.357649      -1.142263      -0.002447      -0.027793      -0.084101       0.088608       0.004335       0.017215      -0.040582       0.138560       0.039371      -0.092259       0.023611       0.068648             10.052950       8.617984       2.006289      -4.216295       8.415822      -2.858345      13.125045          -0.000002
           54              O      -0.889399       6.758085      10.003880      -0.628156      40.602894 0.59592694E+03  0.14655671E+05                                 9.354356                            7.553215       0.269572       2.138914                    0.993497      28.110260      74.014349       0.693732       0.359006      -1.142374      -0.043213      -0.056054       0.066234       0.096935      -0.029684       0.018529       0.047466       0.074491       0.016345      -0.080522       0.035356       0.045166             10.527749       6.446452      -1.813900      -2.714251      10.265020       4.376706      14.871775          -0.000003
           55              O       4.167245       4.858952       0.973279      -0.600439      40.340589 0.60927476E+03  0.15120643E+05                                 9.375643                            7.729612       0.264776       2.122303                    0.995815      28.598568      76.523675       0.671144       0.367734      -1.131517      -0.030017      -0.106289      -0.008367       0.110762       0.045838      -0.021636       0.015502       0.094042       0.178458      -0.098645       0.029923       0.068722             10.332575      12.500034       2.646754       4.691049       9.228561       1.618556       9.269130          -0.000000
           56              O       2.806682       3.316411       0.115048      -0.597714      38.367302 0.56993576E+03  0.13872106E+05                                 8.988901                            7.386207       0.348602       2.152407                    0.997767      28.086765      73.762151       0.701038       0.358962      -1.141501       0.064953       0.013351       0.088428       0.110529       0.038553      -0.057561       0.021623      -0.062948       0.012385      -0.091268       0.040814       0.050454              9.960967       8.601686       2.145322       1.304672      15.464043       1.115934       5.817172          -0.000002
           57              O       3.260586       6.313607       5.543459      -0.666788      26.517279 0.45120178E+03  0.10430319E+05                                 7.123790                            6.603866      -0.064973       2.068206                    0.995362      26.594618      69.605803       0.731008       0.362457      -1.130967      -0.052215      -0.058084      -0.050517       0.093017      -0.045515       0.001939       0.007516       0.020290      -0.095238      -0.038401      -0.024213       0.062614              7.422704       9.777878      -2.377569      -0.247460       7.168268       0.301313       5.321967           0.000000
           58              O       5.170897       6.379268       7.232151      -0.858990      42.440240 0.80799659E+03  0.21456172E+05                                 9.578563                            8.797882       0.131937       2.033057                    0.997969      32.194262      88.266477       0.642074       0.359234      -1.141467      -0.040966      -0.045437       0.105152       0.121654       0.003938      -0.005674      -0.007835       0.009142       0.031021      -0.012774      -0.002984       0.015758             10.030468       9.143619       1.376829       3.272688       8.413102       2.333350      12.534685          -0.000003
           59              O       4.640641       4.278100       5.879346      -0.838704      45.894320 0.80825658E+03  0.21473149E+05                                10.183151                            8.857487      -0.093059       1.983958                    0.995504      31.497718      86.486797       0.633369       0.364001      -1.137269      -0.069743      -0.015783       0.044097       0.084010       0.000965      -0.000672      -0.012033       0.004374       0.040388      -0.014200      -0.004548       0.018748             11.017319       8.259483      -0.507456      -0.462964      17.659693      -0.366242       7.132780          -0.000004
           60              O       5.110975       5.813569       3.356226      -0.592225      34.703267 0.57623205E+03  0.14254167E+05                                 8.741530                            7.626940      -0.415831       1.894023                    0.998344      29.040213      80.335154       0.654074       0.378560      -1.111398       0.053375       0.029069       0.177194       0.187328       0.030662       0.065100       0.107321      -0.026981       0.101344      -0.100711      -0.050277       0.150988              9.435548       6.163543       0.271514       2.164324       9.369883       2.524732      12.773216           0.000001
           61              O      -0.882415       8.421846       5.453536      -0.663671      40.326389 0.64215481E+03  0.16107108E+05                                 9.236661                            7.825875       0.367765       2.130775                    0.997876      29.553166      78.853125       0.682765       0.357649      -1.142263       0.002447       0.027793      -0.084101       0.088608       0.004335      -0.017215       0.040582       0.138560       0.039371      -0.092259       0.023611       0.068648             10.052952       8.617986       2.006289       4.216295       8.415823       2.858344      13.125047          -0.000002
           62              O       5.483284       8.394572       3.391930      -0.628156      40.602913 0.59592739E+03  0.14655684E+05                                 9.354359                            7.553218       0.269572       2.138914                    0.993497      28.110265      74.014367       0.693731       0.359006      -1.142374       0.043213       0.056054       0.066234       0.096935      -0.029684      -0.018529      -0.047466       0.074491       0.016345      -0.080522       0.035356       0.045166             10.527752       6.446455      -1.813903       2.714250      10.265027      -4.376710      14.871775          -0.000004
           63              O       2.184050       0.191934       7.585229      -0.600439      40.340605 0.60927509E+03  0.15120654E+05                                 9.375645                            7.729615       0.264775       2.122303                    0.995815      28.598573      76.523697       0.671144       0.367734      -1.131517       0.030017       0.106289      -0.008367       0.110762       0.045838       0.021636      -0.015502       0.094043       0.178458      -0.098645       0.029923       0.068722             10.332577      12.500037       2.646755      -4.691050       9.228564      -1.618558       9.269132          -0.000001
           64              O       3.544613       1.734474       6.726998      -0.597714      38.367310 0.56993563E+03  0.13872103E+05                                 8.988902                            7.386205       0.348601       2.152407                    0.997767      28.086772      73.762175       0.701038       0.358962      -1.141501      -0.064952      -0.013351       0.088428       0.110529       0.038553       0.057561      -0.021622      -0.062949       0.012385      -0.091268       0.040814       0.050454              9.960968       8.601687       2.145328      -1.304674      15.464045      -1.115936       5.817173          -0.000002

******************************************************
Auxiliary information for the entire system
The total spin magnetic moment of the unit cell is   0.000265
The total net atomic charge of the unit cell is   -0.000001
Accuracy of reproducing the electrostatic potential in the unit cell:
  The inner radius (bohr) =    5.0000
  The outer radius (bohr) =   12.0000
  Valid grid points have density less than (e/(bohr^3)) =    0.0001
  The number of valid grid points were=        10336
  The rms potential error without charges in kcal/mol is=      6.71518
  The rms potential error with partial charges in kcal/mol is=      2.18596
  The RRMSE value at monopole order=      0.32552
  The rms potential error with partial charges and cloud penetration in kcal/mol is=      2.17688
  The RRMSE value at monopole order with cloud penetration is=      0.32417
  The rms potential error with partial charges and atomic dipoles in kcal/mol is=      0.55791
  The RRMSE value at dipole order=      0.08308
  The rms potential error with partial charges, atomic dipoles and cloud penetration in kcal/mol is=      0.54273
  The RRMSE value at dipole order with cloud penetration=      0.08082

******************************************************
The electron densities and ab initio electrostatic potential were computed in VASP using the PBE functional and
projector augmented wave method. See the main text of the journal article for a description of computational details.
The atomic charges, dipoles, and quadrupoles were computed with the DDEC6 method as described in
(a) T. A. Manz and N. Gabaldon Limas, RSC Adv. 6 (2016) 47771-47801 DOI: 10.1039/c6ra04656h
(b) N. Gabaldon Limas and T. A. Manz, RSC Adv. 8 (2018) 2678-2707 DOI: 10.1039/c7ra11829e.
For each atom in the material, the electron cloud parameters were fit to the spherically averaged atom-in-material
electron density using radial positions for which this density was between 10^-4 and 10^-2 electrons per cubic bohr.
The polarizabilities, dispersion coefficients, and quantum Drude oscillator (QDO) parameters were fit using the MCLF method.
The magnetic structure of the system was optimized in VASP from the default ferromagnetic initial guess using spin polarization.
The atomic spin moments (ASMs) were computed on this optimized magnetic structure using the DDEC6 partition as inputs
to the method of T. A. Manz and D. S. Sholl, J. Chem. Theory Comput. 7 (2011) 4146-4164 DOI: 10.1021/ct200539n.
The RMSE and RRMSE were computed using a uniform grid with Ewald summation.
