# Supplementary material for: A collection of forcefield precursors for metal–organic frameworks
Source: RSC Adv. 2019 Nov 13;9(63):36492–507. doi: 10.1039/c9ra07327b (PMC9075174; doi:10.1039/c9ra07327b)
Supplement: RA-009-C9RA07327B-s3795 [file RA-009-C9RA07327B-s3795.xyz]

   64
jmolscript: load "" {1 1 1} spacegroup "x,y,z" unitcell [{      7.232600     0.000000     0.000000 }, {     -1.795881    10.074891     0.000000 }, {      0.000000     0.000000    13.155800 }]
Nd     0.672709     2.839810    11.912445     2.110403
Nd     5.661951     2.197636     5.334545     2.110402
Nd     4.764010     7.235081     1.243355     2.110402
Nd    -0.225232     7.877255     7.821255     2.110403
P      5.568360     0.712194     0.650686     1.389670
P      0.766299     4.325251     7.228586     1.389670
P     -0.131641     9.362697    12.505114     1.389670
P      4.670420     5.749640     5.927214     1.389670
H      3.950583     1.894080     0.588064     0.439497
H      6.276455     0.004030     3.402090     0.406938
H      0.262875     0.866441     1.966792     0.149607
H      2.384077     3.143366     7.165964     0.439497
H      0.058204     5.033416     9.979990     0.406938
H      6.071784     4.171005     8.544692     0.149607
H      1.486136     8.180811    12.567736     0.439498
H      0.956145    -0.004030     9.753710     0.406938
H      5.173844     9.208450    11.189008     0.149607
H      3.052642     6.931525     5.989836     0.439497
H      5.378515     5.041475     3.175810     0.406938
H     -0.635065     5.903886     4.611108     0.149607
C      6.603453     1.261376     2.054936    -0.247970
C     -0.495139     2.765558     2.149658     0.679952
C      2.279838     5.594587    12.836114     0.519243
C     -0.268794     3.776069     8.632836    -0.247970
C     -0.402801     2.271888     8.727558     0.679952
C      2.258940     9.517750     6.258214     0.519243
C     -1.166734     8.813515    11.100864    -0.247970
C     -1.300742     7.309333    11.006142     0.679952
C      3.156881     4.480304     0.319686     0.519243
C      5.705513     6.298822     4.522964    -0.247970
C     -1.393080     7.803003     4.428242     0.679952
C      3.177779     0.557141     6.897586     0.519243
O      4.143452     1.250294     1.057726    -0.667757
O      6.053490     1.323841    12.528268    -0.860842
O      3.734839     9.292072     0.715676    -0.838846
O      5.985171     0.753602     3.241589    -0.590243
O     -0.014348     3.362999     1.149817    -0.659154
O      6.356087     3.330759     3.212646    -0.631178
O      1.275322     5.224838    12.194111    -0.609652
O      2.646697     6.770327    13.042660    -0.589668
O      2.191208     3.787152     7.635626    -0.667757
O      0.281169     3.713605     5.950368    -0.860842
O      0.803940     5.820265     7.293576    -0.838846
O      0.349489     4.283844     9.819489    -0.590243
O      6.349007     1.674447     7.727717    -0.659154
O     -0.021428     1.706687     9.790546    -0.631178
O      3.263456     9.887498     5.616211    -0.609652
O      1.892081     8.342010     6.464760    -0.589668
O      1.293267     8.824597    12.098074    -0.667757
O     -0.616771     8.751050     0.627532    -0.860842
O      1.701880     0.782819    12.440124    -0.838846
O     -0.548452     9.321289     9.914211    -0.590243
O      5.451067     6.711892    12.005983    -0.659154
O     -0.919368     6.744132     9.943154    -0.631179
O      4.161397     4.850053     0.961689    -0.609652
O      2.790022     3.304564     0.113140    -0.589668
O      3.245511     6.287739     5.520174    -0.667757
O      5.155550     6.361286     7.205432    -0.860842
O      4.632779     4.254626     5.862224    -0.838846
O      5.087230     5.791047     3.336311    -0.590243
O     -0.912288     8.400444     5.428083    -0.659154
O      5.458147     8.368204     3.365254    -0.631178
O      2.173263     0.187393     7.539589    -0.609652
O      3.544638     1.732881     6.691040    -0.589668

The following XYZ coordinates are in angstroms. Other properties are in atomic units.
The sperically averaged electron density of each atom fit to a function of the form exp(a - br)
eigen_1, eigen_2 and eigen_3 are the three eigenvalues of traceless quadrupole moment tensor
  atom number  atomic symbol              X              Y              Z     net charge C6 coefficient C8 coefficient C10 coefficient fluctuating dipole atomic polarizability isotropic forcefield polarizability              a              b squared Pearson coefficient          <r^3>          <r^4>         wp_QDO          m_QDO          q_QDO       dipole_x       dipole_y       dipole_z         dipole            Qxy            Qxz            Qyz     Q(x^2-y^2)  Q(3z^2 - R^2)        eigen_1        eigen_2        eigen_3 static polarizability      alpha(xx)      alpha(xy)      alpha(xz)      alpha(yy)      alpha(yz)      alpha(zz) atomic spin moment
            1             Nd       0.672709       2.839810      11.912445       2.110403     135.899963 0.33650880E+04  0.11741377E+06                                16.960739                           15.326122       2.605324       2.477580                    0.999610      84.060308     201.034406       0.670632       0.261758      -1.343229      -0.008658      -0.053371       0.035056       0.064439      -0.118902      -0.096392       0.021461       0.194120      -0.304281      -0.140910      -0.091205       0.232116             18.198010      14.250235       2.533143       1.127697      19.791670      -1.093164      20.552126           0.000066
            2             Nd       5.661951       2.197636       5.334545       2.110402     135.900006 0.33650898E+04  0.11741385E+06                                16.960743                           15.326127       2.605324       2.477580                    0.999610      84.060322     201.034461       0.670632       0.261758      -1.343229       0.008658       0.053371       0.035055       0.064438      -0.118902       0.096393      -0.021462       0.194122      -0.304283      -0.140911      -0.091206       0.232117             18.198014      14.250237       2.533143      -1.127694      19.791669       1.093167      20.552136           0.000049
            3             Nd       4.764010       7.235081       1.243355       2.110402     135.899974 0.33650884E+04  0.11741379E+06                                16.960740                           15.326124       2.605324       2.477580                    0.999610      84.060312     201.034421       0.670632       0.261758      -1.343229       0.008658       0.053371      -0.035055       0.064439      -0.118902      -0.096393       0.021462       0.194122      -0.304283      -0.140911      -0.091206       0.232117             18.198011      14.250235       2.533144       1.127697      19.791673      -1.093165      20.552126           0.000064
            4             Nd      -0.225232       7.877255       7.821255       2.110403     135.899963 0.33650884E+04  0.11741379E+06                                16.960739                           15.326124       2.605324       2.477580                    0.999610      84.060313     201.034425       0.670632       0.261758      -1.343229      -0.008658      -0.053371      -0.035056       0.064439      -0.118902       0.096392      -0.021461       0.194121      -0.304282      -0.140910      -0.091206       0.232116             18.198009      14.250233       2.533142      -1.127694      19.791665       1.093167      20.552129           0.000064
            5              P       5.568360       0.712194       0.650686       1.389670      61.465190 0.11693417E+04  0.34737662E+05                                12.730168                           10.989538       0.162339       1.864959                    0.999210      46.867935     144.973621       0.532351       0.387301      -1.098278      -0.111573      -0.082050      -0.085478       0.162748      -0.011230      -0.036993      -0.001709       0.077291       0.138814      -0.063888      -0.007242       0.071129             13.711325      12.932213      -0.455657      -0.676879      14.871713       0.237704      13.330050           0.000006
            6              P       0.766299       4.325251       7.228586       1.389670      61.465211 0.11693425E+04  0.34737693E+05                                12.730171                           10.989543       0.162339       1.864959                    0.999210      46.867938     144.973632       0.532351       0.387301      -1.098278       0.111573       0.082050      -0.085478       0.162748      -0.011230       0.036993       0.001709       0.077291       0.138814      -0.063888      -0.007242       0.071129             13.711328      12.932220      -0.455647       0.676882      14.871704      -0.237706      13.330061           0.000006
            7              P      -0.131641       9.362697      12.505114       1.389670      61.465194 0.11693418E+04  0.34737665E+05                                12.730168                           10.989538       0.162339       1.864959                    0.999210      46.867936     144.973620       0.532351       0.387301      -1.098278       0.111573       0.082050       0.085478       0.162748      -0.011230      -0.036993      -0.001709       0.077291       0.138814      -0.063888      -0.007242       0.071129             13.711325      12.932213      -0.455657      -0.676878      14.871713       0.237704      13.330049           0.000006
            8              P       4.670420       5.749640       5.927214       1.389670      61.465223 0.11693429E+04  0.34737704E+05                                12.730173                           10.989544       0.162339       1.864959                    0.999210      46.867944     144.973652       0.532351       0.387301      -1.098278      -0.111573      -0.082050       0.085478       0.162748      -0.011230       0.036993       0.001709       0.077291       0.138814      -0.063888      -0.007242       0.071129             13.711329      12.932222      -0.455648       0.676882      14.871705      -0.237706      13.330061           0.000006
            9              H       3.950583       1.894080       0.588064       0.439497       0.336535 0.19004793E+01  0.13599392E+02                                 0.941221                            0.920044      -1.230238       2.474478                    0.999990       2.241853       6.168621       0.512466       1.670263      -0.635275      -0.007637       0.007775      -0.007021       0.012964       0.003069      -0.004150      -0.001602       0.001190       0.008073      -0.004876      -0.001705       0.006581              0.949732       0.928019      -0.147203       0.068184       1.063149      -0.107129       0.858027           0.000001
           10              H       6.276455       0.004030       3.402090       0.406938       0.381998 0.22193622E+01  0.16467929E+02                                 1.013738                            0.986403      -1.321996       2.412096                    0.999517       2.406906       6.689094       0.502092       1.644038      -0.639391       0.003082      -0.019900       0.003507       0.020440       0.003584      -0.006321      -0.008893       0.002612       0.013442      -0.009320      -0.004477       0.013798              1.027748       0.899204      -0.093359      -0.003816       1.207906      -0.145301       0.976134           0.000001
           11              H       0.262875       0.866441       1.966792       0.149607       1.051119 0.84174255E+01  0.84665694E+02                                 1.795599                            1.764317      -1.287377       2.293530                    0.993107       3.627047      10.673232       0.439110       1.386772      -0.686853       0.047289      -0.019651       0.004841       0.051438      -0.001276      -0.000500      -0.005267       0.020142      -0.008807      -0.011828       0.000207       0.011621              1.812703       2.078757      -0.288630      -0.193327       1.746421       0.062905       1.612931           0.000001
           12              H       2.384077       3.143366       7.165964       0.439497       0.336535 0.19004793E+01  0.13599392E+02                                 0.941221                            0.920044      -1.230238       2.474478                    0.999990       2.241853       6.168621       0.512466       1.670263      -0.635275       0.007637      -0.007775      -0.007021       0.012964       0.003069       0.004150       0.001602       0.001190       0.008073      -0.004876      -0.001705       0.006581              0.949732       0.928019      -0.147203      -0.068184       1.063149       0.107129       0.858027           0.000001
           13              H       0.058204       5.033416       9.979990       0.406938       0.381997 0.22193610E+01  0.16467920E+02                                 1.013738                            0.986403      -1.321996       2.412096                    0.999517       2.406906       6.689097       0.502092       1.644040      -0.639391      -0.003082       0.019900       0.003507       0.020440       0.003584       0.006321       0.008893       0.002612       0.013442      -0.009320      -0.004477       0.013798              1.027748       0.899204      -0.093359       0.003816       1.207906       0.145301       0.976134           0.000001
           14              H       6.071784       4.171005       8.544692       0.149607       1.051118 0.84174172E+01  0.84665594E+02                                 1.795599                            1.764316      -1.287376       2.293531                    0.993107       3.627045      10.673227       0.439109       1.386773      -0.686853      -0.047289       0.019651       0.004841       0.051438      -0.001276       0.000500       0.005267       0.020142      -0.008807      -0.011828       0.000207       0.011621              1.812703       2.078756      -0.288631       0.193326       1.746421      -0.062905       1.612931           0.000001
           15              H       1.486136       8.180811      12.567736       0.439498       0.336535 0.19004805E+01  0.13599401E+02                                 0.941221                            0.920043      -1.230238       2.474478                    0.999990       2.241853       6.168619       0.512466       1.670261      -0.635275       0.007637      -0.007775       0.007021       0.012964       0.003069      -0.004150      -0.001602       0.001190       0.008073      -0.004876      -0.001705       0.006581              0.949731       0.928019      -0.147203       0.068184       1.063149      -0.107129       0.858027           0.000001
           16              H       0.956145      -0.004030       9.753710       0.406938       0.381997 0.22193610E+01  0.16467920E+02                                 1.013738                            0.986403      -1.321996       2.412096                    0.999517       2.406906       6.689096       0.502092       1.644039      -0.639391      -0.003082       0.019900      -0.003507       0.020440       0.003584      -0.006321      -0.008893       0.002612       0.013442      -0.009320      -0.004477       0.013798              1.027748       0.899204      -0.093359      -0.003816       1.207906      -0.145301       0.976134           0.000001
           17              H       5.173844       9.208450      11.189008       0.149607       1.051119 0.84174254E+01  0.84665698E+02                                 1.795600                            1.764317      -1.287377       2.293530                    0.993107       3.627047      10.673235       0.439109       1.386773      -0.686853      -0.047289       0.019651      -0.004841       0.051438      -0.001276      -0.000500      -0.005267       0.020142      -0.008807      -0.011828       0.000207       0.011621              1.812704       2.078758      -0.288631      -0.193327       1.746422       0.062905       1.612932           0.000001
           18              H       3.052642       6.931525       5.989836       0.439497       0.336535 0.19004793E+01  0.13599392E+02                                 0.941221                            0.920044      -1.230238       2.474478                    0.999990       2.241853       6.168621       0.512466       1.670263      -0.635275      -0.007637       0.007775       0.007021       0.012964       0.003069       0.004150       0.001602       0.001190       0.008073      -0.004876      -0.001705       0.006581              0.949732       0.928019      -0.147203      -0.068184       1.063149       0.107129       0.858027           0.000001
           19              H       5.378515       5.041475       3.175810       0.406938       0.381997 0.22193610E+01  0.16467920E+02                                 1.013738                            0.986403      -1.321996       2.412096                    0.999517       2.406906       6.689097       0.502092       1.644040      -0.639391       0.003082      -0.019900      -0.003507       0.020440       0.003584       0.006321       0.008893       0.002612       0.013442      -0.009320      -0.004477       0.013798              1.027748       0.899204      -0.093359       0.003816       1.207906       0.145301       0.976134           0.000001
           20              H      -0.635065       5.903886       4.611108       0.149607       1.051119 0.84174226E+01  0.84665662E+02                                 1.795600                            1.764317      -1.287377       2.293530                    0.993107       3.627046      10.673231       0.439109       1.386773      -0.686853       0.047289      -0.019651      -0.004841       0.051438      -0.001276       0.000500       0.005267       0.020142      -0.008807      -0.011828       0.000207       0.011621              1.812704       2.078757      -0.288631       0.193326       1.746422      -0.062905       1.612932           0.000001
           21              C       6.603453       1.261376       2.054936      -0.247970      32.346081 0.52858210E+03  0.13048387E+05                                 8.798122                            7.602209      -0.339567       1.871981                    0.995416      31.025200      91.377918       0.605150       0.410014      -1.068396      -0.007164      -0.050441       0.183003       0.189962       0.002193      -0.083806      -0.063186       0.069318      -0.010246      -0.105619      -0.009353       0.114972              9.559953       7.228621       0.698459      -0.485337      11.333590      -0.008363      10.117647          -0.000000
           22              C      -0.495139       2.765558       2.149658       0.679952      21.412315 0.23737549E+03  0.48688733E+04                                 7.171078                            5.534046      -0.262878       1.980590                    0.998941      21.783939      61.399196       0.617209       0.483817      -1.009937       0.016994       0.073213       0.016450       0.076938      -0.017021       0.061352      -0.009187       0.131318      -0.193284      -0.085227      -0.035584       0.120811              8.039259       5.031652       0.387220      -2.325468       9.271380       0.675602       9.814745           0.000002
           23              C       2.279838       5.594587      12.836114       0.519243      23.811260 0.26536248E+03  0.55607820E+04                                 7.467984                            5.706415       0.093705       2.078475                    0.999332      22.980878      64.107366       0.635172       0.460170      -1.029277      -0.079455       0.107469      -0.069782       0.150772      -0.005451      -0.119210      -0.012679       0.078573       0.266321      -0.096784      -0.073387       0.170171              8.389768       8.767655       1.101056       2.784953      10.666580       0.201373       5.735070           0.000004
           24              C      -0.268794       3.776069       8.632836      -0.247970      32.346102 0.52858239E+03  0.13048396E+05                                 8.798125                            7.602211      -0.339567       1.871981                    0.995416      31.025204      91.377936       0.605150       0.410014      -1.068396       0.007164       0.050441       0.183003       0.189962       0.002193       0.083806       0.063186       0.069318      -0.010246      -0.105619      -0.009353       0.114972              9.559958       7.228621       0.698458       0.485338      11.333607       0.008362      10.117646          -0.000000
           25              C      -0.402801       2.271888       8.727558       0.679952      21.412315 0.23737541E+03  0.48688712E+04                                 7.171078                            5.534045      -0.262878       1.980590                    0.998941      21.783940      61.399198       0.617210       0.483817      -1.009937      -0.016993      -0.073213       0.016450       0.076938      -0.017021      -0.061352       0.009187       0.131318      -0.193284      -0.085227      -0.035584       0.120811              8.039259       5.031651       0.387220       2.325467       9.271383      -0.675605       9.814742           0.000002
           26              C       2.258940       9.517750       6.258214       0.519243      23.811252 0.26536229E+03  0.55607770E+04                                 7.467981                            5.706412       0.093706       2.078475                    0.999332      22.980877      64.107355       0.635172       0.460170      -1.029277       0.079454      -0.107469      -0.069783       0.150772      -0.005451       0.119210       0.012679       0.078573       0.266322      -0.096784      -0.073387       0.170171              8.389765       8.767652       1.101050      -2.784954      10.666574      -0.201368       5.735070           0.000004
           27              C      -1.166734       8.813515      11.100864      -0.247970      32.346079 0.52858205E+03  0.13048385E+05                                 8.798121                            7.602209      -0.339567       1.871981                    0.995416      31.025199      91.377915       0.605150       0.410014      -1.068396       0.007164       0.050440      -0.183003       0.189962       0.002193      -0.083806      -0.063186       0.069318      -0.010246      -0.105619      -0.009353       0.114972              9.559952       7.228621       0.698459      -0.485338      11.333590      -0.008364      10.117646          -0.000001
           28              C      -1.300742       7.309333      11.006142       0.679952      21.412316 0.23737550E+03  0.48688734E+04                                 7.171078                            5.534046      -0.262878       1.980590                    0.998941      21.783939      61.399191       0.617210       0.483817      -1.009937      -0.016993      -0.073213      -0.016450       0.076938      -0.017021       0.061352      -0.009187       0.131318      -0.193284      -0.085227      -0.035584       0.120811              8.039258       5.031652       0.387220      -2.325468       9.271379       0.675602       9.814744           0.000002
           29              C       3.156881       4.480304       0.319686       0.519243      23.811264 0.26536253E+03  0.55607833E+04                                 7.467985                            5.706416       0.093705       2.078475                    0.999332      22.980881      64.107377       0.635172       0.460170      -1.029277       0.079455      -0.107469       0.069783       0.150772      -0.005451      -0.119210      -0.012679       0.078573       0.266322      -0.096784      -0.073387       0.170171              8.389769       8.767656       1.101056       2.784953      10.666581       0.201374       5.735071           0.000004
           30              C       5.705513       6.298822       4.522964      -0.247970      32.346093 0.52858221E+03  0.13048390E+05                                 8.798124                            7.602210      -0.339567       1.871981                    0.995416      31.025198      91.377912       0.605150       0.410014      -1.068396      -0.007164      -0.050440      -0.183003       0.189962       0.002193       0.083806       0.063186       0.069318      -0.010246      -0.105619      -0.009353       0.114972              9.559956       7.228620       0.698458       0.485338      11.333604       0.008362      10.117643          -0.000001
           31              C      -1.393080       7.803003       4.428242       0.679952      21.412311 0.23737536E+03  0.48688698E+04                                 7.171077                            5.534044      -0.262878       1.980590                    0.998941      21.783936      61.399182       0.617210       0.483817      -1.009937       0.016994       0.073213      -0.016450       0.076938      -0.017021      -0.061352       0.009187       0.131319      -0.193285      -0.085228      -0.035584       0.120811              8.039258       5.031651       0.387220       2.325466       9.271382      -0.675605       9.814741           0.000002
           32              C       3.177779       0.557141       6.897586       0.519243      23.811254 0.26536232E+03  0.55607778E+04                                 7.467982                            5.706413       0.093706       2.078475                    0.999332      22.980879      64.107363       0.635172       0.460170      -1.029277      -0.079455       0.107469       0.069782       0.150772      -0.005451       0.119210       0.012679       0.078573       0.266322      -0.096784      -0.073387       0.170171              8.389766       8.767653       1.101050      -2.784954      10.666575      -0.201368       5.735070           0.000004
           33              O       4.143452       1.250294       1.057726      -0.667757      26.506964 0.45160304E+03  0.10441269E+05                                 7.121146                            6.606848      -0.071319       2.066553                    0.995300      26.591122      69.588164       0.730881       0.362462      -1.131033      -0.051639      -0.059016       0.051059       0.093576      -0.045521      -0.001828      -0.007812       0.020322      -0.093301      -0.038394      -0.023926       0.062320              7.416574       9.795719      -2.360613       0.247944       7.131481      -0.288379       5.322524          -0.000000
           34              O       6.053490       1.323841      12.528268      -0.860842      42.632474 0.81180751E+03  0.21581593E+05                                 9.607068                            8.818007       0.131912       2.032209                    0.998044      32.242186      88.432109       0.641441       0.359186      -1.141567      -0.041588      -0.045819      -0.105968       0.122711       0.002400       0.005839       0.007813       0.009087       0.033753      -0.012738      -0.003367       0.016105             10.066436       9.162376       1.401340      -3.281146       8.460026      -2.379181      12.576907          -0.000003
           35              O       3.734839       9.292072       0.715676      -0.838846      46.025740 0.80863362E+03  0.21485559E+05                                10.201598                            8.860177      -0.099476       1.981918                    0.995603      31.496368      86.486435       0.633209       0.364053      -1.137235      -0.068993      -0.015966      -0.047149       0.085076       0.002723       0.000289       0.012652       0.007575       0.046610      -0.017000      -0.003592       0.020592             11.047188       8.293831      -0.542427       0.461121      17.715804       0.381930       7.131928          -0.000004
           36              O       5.985171       0.753602       3.241589      -0.590243      34.678359 0.57555050E+03  0.14234254E+05                                 8.738693                            7.624917      -0.415504       1.893545                    0.998499      29.049835      80.374520       0.653788       0.378807      -1.111126       0.055729       0.027182      -0.176583       0.187153       0.031032      -0.062894      -0.108131      -0.026389       0.089271      -0.101176      -0.048264       0.149440              9.429696       6.188086       0.281287      -2.198455       9.353962      -2.522949      12.747040           0.000000
           37              O      -0.014348       3.362999       1.149817      -0.659154      40.223986 0.63636976E+03  0.15928451E+05                                 9.224505                            7.795026       0.362183       2.130696                    0.997871      29.452137      78.541511       0.683416       0.358061      -1.141754       0.000008       0.028600       0.084749       0.089445       0.003532       0.019227      -0.039438       0.137588       0.036273      -0.090756       0.020836       0.069919             10.052779       8.565284       2.000039      -4.216674       8.416328      -2.890909      13.176725          -0.000002
           38              O       6.356087       3.330759       3.212646      -0.631178      40.867179 0.59996180E+03  0.14777484E+05                                 9.390816                            7.576349       0.271689       2.138725                    0.993526      28.153757      74.147412       0.693109       0.358779      -1.142735       0.044162       0.056964      -0.066628       0.098155      -0.028835       0.019262       0.047292       0.073984       0.018141      -0.080118       0.035508       0.044610             10.576209       6.484846      -1.824802      -2.765488      10.245201       4.362059      14.998581          -0.000004
           39              O       1.275322       5.224838      12.194111      -0.609652      40.946795 0.62250180E+03  0.15523700E+05                                 9.456556                            7.802877       0.275584       2.122872                    0.995952      28.773381      77.041703       0.669655       0.366775      -1.132867       0.027686       0.107890       0.010038       0.111837       0.048243      -0.018657       0.016304       0.095631       0.177857      -0.100672       0.034134       0.066538             10.423454      12.602741       2.748266       4.655399       9.396840       1.652156       9.270782          -0.000001
           40              O       2.646697       6.770327      13.042660      -0.589668      37.992213 0.55863588E+03  0.13533847E+05                                 8.932839                            7.317970       0.385297       2.167131                    0.997884      27.925522      73.250693       0.703283       0.359487      -1.140689      -0.064795      -0.011273      -0.086866       0.108955       0.036196      -0.059767       0.020393      -0.055390       0.029700      -0.089983       0.036877       0.053106              9.910243       8.574626       2.209653       1.302545      15.378349       1.152956       5.777753          -0.000002
           41              O       2.191208       3.787152       7.635626      -0.667757      26.506970 0.45160327E+03  0.10441275E+05                                 7.121147                            6.606850      -0.071318       2.066553                    0.995300      26.591126      69.588176       0.730881       0.362462      -1.131033       0.051639       0.059016       0.051059       0.093576      -0.045521       0.001828       0.007812       0.020322      -0.093301      -0.038394      -0.023926       0.062320              7.416575       9.795722      -2.360610      -0.247944       7.131478       0.288379       5.322524          -0.000000
           42              O       0.281169       3.713605       5.950368      -0.860842      42.632454 0.81180694E+03  0.21581574E+05                                 9.607064                            8.818003       0.131913       2.032209                    0.998044      32.242181      88.432089       0.641441       0.359186      -1.141567       0.041588       0.045819      -0.105968       0.122711       0.002400      -0.005839      -0.007813       0.009087       0.033753      -0.012738      -0.003367       0.016105             10.066433       9.162374       1.401339       3.281147       8.460021       2.379177      12.576905          -0.000003
           43              O       0.803940       5.820265       7.293576      -0.838846      46.025751 0.80863425E+03  0.21485579E+05                                10.201601                            8.860180      -0.099476       1.981918                    0.995603      31.496370      86.486445       0.633209       0.364053      -1.137235       0.068993       0.015966      -0.047149       0.085076       0.002723      -0.000289      -0.012652       0.007575       0.046610      -0.017000      -0.003592       0.020592             11.047189       8.293836      -0.542424      -0.461122      17.715800      -0.381930       7.131930          -0.000004
           44              O       0.349489       4.283844       9.819489      -0.590243      34.678395 0.57555142E+03  0.14234283E+05                                 8.738700                            7.624924      -0.415506       1.893544                    0.998499      29.049844      80.374561       0.653787       0.378807      -1.111126      -0.055729      -0.027182      -0.176583       0.187153       0.031032       0.062894       0.108131      -0.026389       0.089271      -0.101176      -0.048264       0.149440              9.429703       6.188092       0.281286       2.198456       9.353970       2.522953      12.747047           0.000000
           45              O       6.349007       1.674447       7.727717      -0.659154      40.223993 0.63636993E+03  0.15928456E+05                                 9.224506                            7.795026       0.362183       2.130696                    0.997871      29.452137      78.541509       0.683416       0.358061      -1.141754      -0.000008      -0.028600       0.084749       0.089445       0.003532      -0.019227       0.039438       0.137588       0.036273      -0.090756       0.020836       0.069920             10.052780       8.565288       2.000041       4.216676       8.416330       2.890909      13.176724          -0.000002
           46              O      -0.021428       1.706687       9.790546      -0.631178      40.867185 0.59996178E+03  0.14777483E+05                                 9.390817                            7.576349       0.271689       2.138725                    0.993526      28.153759      74.147420       0.693109       0.358780      -1.142735      -0.044162      -0.056964      -0.066628       0.098155      -0.028834      -0.019262      -0.047292       0.073984       0.018141      -0.080118       0.035508       0.044610             10.576211       6.484844      -1.824801       2.765486      10.245203      -4.362063      14.998584          -0.000004
           47              O       3.263456       9.887498       5.616211      -0.609652      40.946778 0.62250144E+03  0.15523689E+05                                 9.456553                            7.802875       0.275584       2.122872                    0.995952      28.773377      77.041687       0.669655       0.366775      -1.132867      -0.027687      -0.107890       0.010038       0.111837       0.048243       0.018657      -0.016304       0.095631       0.177857      -0.100672       0.034134       0.066538             10.423451      12.602742       2.748261      -4.655401       9.396831      -1.652152       9.270781          -0.000001
           48              O       1.892081       8.342010       6.464760      -0.589668      37.992209 0.55863581E+03  0.13533844E+05                                 8.932837                            7.317968       0.385297       2.167132                    0.997884      27.925522      73.250687       0.703283       0.359487      -1.140689       0.064795       0.011273      -0.086866       0.108955       0.036196       0.059767      -0.020393      -0.055391       0.029700      -0.089984       0.036877       0.053106              9.910242       8.574623       2.209655      -1.302544      15.378349      -1.152956       5.777752          -0.000002
           49              O       1.293267       8.824597      12.098074      -0.667757      26.506959 0.45160293E+03  0.10441266E+05                                 7.121145                            6.606847      -0.071318       2.066553                    0.995300      26.591121      69.588157       0.730881       0.362462      -1.131033       0.051639       0.059016      -0.051059       0.093576      -0.045521      -0.001828      -0.007811       0.020322      -0.093301      -0.038394      -0.023926       0.062320              7.416573       9.795717      -2.360613       0.247944       7.131480      -0.288379       5.322523          -0.000000
           50              O      -0.616771       8.751050       0.627532      -0.860842      42.632457 0.81180711E+03  0.21581579E+05                                 9.607065                            8.818004       0.131913       2.032209                    0.998044      32.242180      88.432085       0.641441       0.359186      -1.141567       0.041588       0.045819       0.105968       0.122711       0.002400       0.005840       0.007813       0.009087       0.033753      -0.012738      -0.003368       0.016105             10.066433       9.162373       1.401339      -3.281145       8.460024      -2.379180      12.576903          -0.000003
           51              O       1.701880       0.782819      12.440124      -0.838846      46.025757 0.80863398E+03  0.21485571E+05                                10.201601                            8.860179      -0.099476       1.981918                    0.995603      31.496373      86.486458       0.633209       0.364053      -1.137235       0.068993       0.015966       0.047149       0.085076       0.002723       0.000289       0.012653       0.007576       0.046610      -0.017000      -0.003592       0.020592             11.047191       8.293833      -0.542427       0.461121      17.715809       0.381931       7.131930          -0.000004
           52              O      -0.548452       9.321289       9.914211      -0.590243      34.678371 0.57555076E+03  0.14234262E+05                                 8.738695                            7.624919      -0.415504       1.893545                    0.998499      29.049840      80.374541       0.653788       0.378807      -1.111126      -0.055729      -0.027182       0.176584       0.187153       0.031032      -0.062894      -0.108131      -0.026389       0.089271      -0.101177      -0.048263       0.149440              9.429698       6.188087       0.281287      -2.198456       9.353964      -2.522950      12.747043          -0.000000
           53              O       5.451067       6.711892      12.005983      -0.659154      40.223992 0.63636988E+03  0.15928454E+05                                 9.224506                            7.795026       0.362183       2.130696                    0.997871      29.452140      78.541521       0.683416       0.358061      -1.141754      -0.000008      -0.028600      -0.084749       0.089445       0.003532       0.019227      -0.039438       0.137588       0.036273      -0.090756       0.020836       0.069920             10.052780       8.565285       2.000039      -4.216674       8.416329      -2.890909      13.176725          -0.000002
           54              O      -0.919368       6.744132       9.943154      -0.631179      40.867171 0.59996167E+03  0.14777480E+05                                 9.390815                            7.576348       0.271690       2.138726                    0.993526      28.153756      74.147403       0.693109       0.358779      -1.142735      -0.044162      -0.056964       0.066628       0.098155      -0.028834       0.019262       0.047292       0.073984       0.018141      -0.080118       0.035508       0.044610             10.576207       6.484844      -1.824802      -2.765487      10.245199       4.362058      14.998577          -0.000004
           55              O       4.161397       4.850053       0.961689      -0.609652      40.946790 0.62250169E+03  0.15523697E+05                                 9.456555                            7.802877       0.275584       2.122872                    0.995952      28.773379      77.041695       0.669655       0.366775      -1.132867      -0.027687      -0.107890      -0.010038       0.111837       0.048243      -0.018657       0.016304       0.095631       0.177857      -0.100672       0.034134       0.066538             10.423453      12.602740       2.748266       4.655398       9.396839       1.652156       9.270781          -0.000001
           56              O       2.790022       3.304564       0.113140      -0.589668      37.992230 0.55863619E+03  0.13533856E+05                                 8.932841                            7.317972       0.385296       2.167131                    0.997884      27.925528      73.250716       0.703283       0.359487      -1.140689       0.064795       0.011273       0.086866       0.108955       0.036196      -0.059767       0.020393      -0.055391       0.029699      -0.089984       0.036877       0.053106              9.910246       8.574629       2.209653       1.302546      15.378354       1.152957       5.777755          -0.000002
           57              O       3.245511       6.287739       5.520174      -0.667757      26.506971 0.45160330E+03  0.10441276E+05                                 7.121147                            6.606850      -0.071318       2.066553                    0.995300      26.591127      69.588180       0.730881       0.362462      -1.131033      -0.051639      -0.059016      -0.051059       0.093576      -0.045521       0.001828       0.007811       0.020322      -0.093301      -0.038394      -0.023926       0.062320              7.416575       9.795723      -2.360610      -0.247944       7.131478       0.288379       5.322525          -0.000000
           58              O       5.155550       6.361286       7.205432      -0.860842      42.632440 0.81180660E+03  0.21581562E+05                                 9.607062                            8.818001       0.131913       2.032210                    0.998044      32.242176      88.432068       0.641441       0.359186      -1.141567      -0.041588      -0.045819       0.105968       0.122712       0.002400      -0.005840      -0.007813       0.009087       0.033753      -0.012738      -0.003367       0.016105             10.066430       9.162371       1.401338       3.281146       8.460019       2.379177      12.576901          -0.000003
           59              O       4.632779       4.254626       5.862224      -0.838846      46.025755 0.80863434E+03  0.21485583E+05                                10.201601                            8.860181      -0.099477       1.981918                    0.995603      31.496371      86.486451       0.633209       0.364053      -1.137235      -0.068993      -0.015966       0.047149       0.085076       0.002723      -0.000289      -0.012652       0.007575       0.046610      -0.017000      -0.003593       0.020592             11.047190       8.293837      -0.542424      -0.461122      17.715802      -0.381930       7.131930          -0.000004
           60              O       5.087230       5.791047       3.336311      -0.590243      34.678387 0.57555125E+03  0.14234277E+05                                 8.738697                            7.624922      -0.415504       1.893545                    0.998499      29.049841      80.374543       0.653787       0.378807      -1.111126       0.055729       0.027182       0.176583       0.187153       0.031032       0.062894       0.108131      -0.026389       0.089271      -0.101177      -0.048263       0.149440              9.429701       6.188091       0.281286       2.198456       9.353968       2.522952      12.747043           0.000000
           61              O      -0.912288       8.400444       5.428083      -0.659154      40.223989 0.63636987E+03  0.15928454E+05                                 9.224506                            7.795026       0.362184       2.130696                    0.997871      29.452136      78.541505       0.683416       0.358061      -1.141754       0.000009       0.028600      -0.084750       0.089445       0.003532      -0.019227       0.039438       0.137588       0.036273      -0.090756       0.020836       0.069920             10.052780       8.565287       2.000041       4.216675       8.416330       2.890909      13.176722          -0.000002
           62              O       5.458147       8.368204       3.365254      -0.631178      40.867161 0.59996137E+03  0.14777470E+05                                 9.390813                            7.576346       0.271690       2.138726                    0.993526      28.153752      74.147390       0.693109       0.358779      -1.142735       0.044162       0.056964       0.066628       0.098155      -0.028834      -0.019262      -0.047292       0.073984       0.018141      -0.080118       0.035508       0.044610             10.576206       6.484842      -1.824800       2.765484      10.245198      -4.362061      14.998576          -0.000004
           63              O       2.173263       0.187393       7.539589      -0.609652      40.946786 0.62250157E+03  0.15523693E+05                                 9.456554                            7.802876       0.275583       2.122872                    0.995952      28.773379      77.041696       0.669655       0.366775      -1.132866       0.027686       0.107890      -0.010038       0.111837       0.048243       0.018657      -0.016304       0.095631       0.177858      -0.100672       0.034134       0.066538             10.423453      12.602744       2.748261      -4.655402       9.396833      -1.652152       9.270782          -0.000001
           64              O       3.544638       1.732881       6.691040      -0.589668      37.992217 0.55863594E+03  0.13533848E+05                                 8.932839                            7.317970       0.385297       2.167132                    0.997884      27.925523      73.250696       0.703283       0.359487      -1.140689      -0.064795      -0.011273       0.086866       0.108955       0.036196       0.059767      -0.020393      -0.055391       0.029700      -0.089983       0.036877       0.053106              9.910244       8.574626       2.209656      -1.302544      15.378352      -1.152956       5.777753          -0.000001

******************************************************
Auxiliary information for the entire system
The total spin magnetic moment of the unit cell is   0.000240
The total net atomic charge of the unit cell is   -0.000002
Accuracy of reproducing the electrostatic potential in the unit cell:
  The inner radius (bohr) =    5.0000
  The outer radius (bohr) =   12.0000
  Valid grid points have density less than (e/(bohr^3)) =    0.0001
  The number of valid grid points were=        10036
  The rms potential error without charges in kcal/mol is=      6.63169
  The rms potential error with partial charges in kcal/mol is=      2.16122
  The RRMSE value at monopole order=      0.32589
  The rms potential error with partial charges and cloud penetration in kcal/mol is=      2.15183
  The RRMSE value at monopole order with cloud penetration is=      0.32448
  The rms potential error with partial charges and atomic dipoles in kcal/mol is=      0.54491
  The RRMSE value at dipole order=      0.08217
  The rms potential error with partial charges, atomic dipoles and cloud penetration in kcal/mol is=      0.52997
  The RRMSE value at dipole order with cloud penetration=      0.07991

******************************************************
The electron densities and ab initio electrostatic potential were computed in VASP using the PBE functional and
projector augmented wave method. See the main text of the journal article for a description of computational details.
The atomic charges, dipoles, and quadrupoles were computed with the DDEC6 method as described in
(a) T. A. Manz and N. Gabaldon Limas, RSC Adv. 6 (2016) 47771-47801 DOI: 10.1039/c6ra04656h
(b) N. Gabaldon Limas and T. A. Manz, RSC Adv. 8 (2018) 2678-2707 DOI: 10.1039/c7ra11829e.
For each atom in the material, the electron cloud parameters were fit to the spherically averaged atom-in-material
electron density using radial positions for which this density was between 10^-4 and 10^-2 electrons per cubic bohr.
The polarizabilities, dispersion coefficients, and quantum Drude oscillator (QDO) parameters were fit using the MCLF method.
The magnetic structure of the system was optimized in VASP from the default ferromagnetic initial guess using spin polarization.
The atomic spin moments (ASMs) were computed on this optimized magnetic structure using the DDEC6 partition as inputs
to the method of T. A. Manz and D. S. Sholl, J. Chem. Theory Comput. 7 (2011) 4146-4164 DOI: 10.1021/ct200539n.
The RMSE and RRMSE were computed using a uniform grid with Ewald summation.
