# Supplementary material for: A collection of forcefield precursors for metal–organic frameworks
Source: RSC Adv. 2019 Nov 13;9(63):36492–507. doi: 10.1039/c9ra07327b (PMC9075174; doi:10.1039/c9ra07327b)
Supplement: RA-009-C9RA07327B-s3796 [file RA-009-C9RA07327B-s3796.xyz]

   64
jmolscript: load "" {1 1 1} spacegroup "x,y,z" unitcell [{      7.235100     0.000000     0.000000 }, {     -1.846005    10.031462     0.000000 }, {      0.000000     0.000000    13.055000 }]
Sm     0.663083     2.830477    11.827177     2.157784
Sm     5.649015     2.185254     5.299677     2.157783
Sm     4.726012     7.200985     1.227823     2.157784
Sm    -0.259920     7.846208     7.755323     2.157784
P      5.576094     0.696284     0.641000     1.392729
P      0.736004     4.319447     7.168501     1.392729
P     -0.186999     9.335178    12.413999     1.392729
P      4.653091     5.712015     5.886499     1.392729
H      3.946873     1.866855     0.575725     0.439608
H      6.266165    -0.007022     3.395605     0.407538
H      0.257476     0.853677     1.967388     0.150284
H      2.365225     3.148876     7.103225     0.439609
H      0.045932     5.022753     9.923106     0.407538
H      6.054621     4.162054     8.494888     0.150284
H      1.442222     8.164607    12.479274     0.439609
H      0.968935     0.007022     9.659394     0.407538
H      5.131619     9.177785    11.087611     0.150284
H      3.023870     6.882586     5.951774     0.439608
H      5.343163     5.008709     3.131895     0.407538
H     -0.665526     5.869408     4.560111     0.150284
C      6.598305     1.246911     2.049635    -0.248989
C     -0.506544     2.752633     2.138409     0.682974
C      2.254599     5.566458    12.739069     0.519681
C     -0.286208     3.768820     8.577135    -0.248989
C     -0.416459     2.263098     8.665909     0.682974
C      2.211493     9.480735     6.211569     0.519681
C     -1.209210     8.784551    11.005365    -0.248989
C     -1.339461     7.278829    10.916591     0.682974
C      3.134496     4.465004     0.315931     0.519681
C      5.675303     6.262642     4.477865    -0.248989
C     -1.429546     7.768364     4.389091     0.682974
C      3.177602     0.550727     6.843431     0.519681
O      4.142986     1.221832     1.043094    -0.665449
O      6.063533     1.322147    12.423138    -0.869519
O      3.701755     9.233961     0.701053    -0.850284
O      5.974346     0.741325     3.231112    -0.599400
O     -0.027614     3.346496     1.141007    -0.665705
O      6.342642     3.316401     3.198475    -0.638440
O      1.236174     5.199307    12.116346    -0.615893
O      2.621736     6.748164    12.930977    -0.596919
O      2.169111     3.793899     7.570594    -0.665449
O      0.248564     3.693584     5.895638    -0.869519
O      0.764338     5.813232     7.228553    -0.850284
O      0.337752     4.274406     9.758613    -0.599401
O      6.339711     1.669235     7.668507    -0.665705
O     -0.030544     1.699330     9.725975    -0.638440
O      3.229918     9.847886     5.588845    -0.615893
O      1.844357     8.299029     6.403477    -0.596919
O      1.246109     8.809630    12.011906    -0.665449
O     -0.674438     8.709315     0.631862    -0.869519
O      1.687340     0.797501    12.353946    -0.850284
O     -0.585251     9.290137     9.823887    -0.599401
O      5.416709     6.684966    11.913993    -0.665705
O     -0.953547     6.715061     9.856525    -0.638440
O      4.152921     4.832155     0.938655    -0.615893
O      2.767359     3.283298     0.124022    -0.596919
O      3.219984     6.237563     5.484405    -0.665449
O      5.140531     6.337878     7.159362    -0.869519
O      4.624757     4.218230     5.826446    -0.850284
O      5.051343     5.757056     3.296387    -0.599401
O     -0.950616     8.362227     5.386493    -0.665705
O      5.419639     8.332132     3.329025    -0.638440
O      2.159177     0.183576     7.466154    -0.615893
O      3.544738     1.732433     6.651522    -0.596919

The following XYZ coordinates are in angstroms. Other properties are in atomic units.
The sperically averaged electron density of each atom fit to a function of the form exp(a - br)
eigen_1, eigen_2 and eigen_3 are the three eigenvalues of traceless quadrupole moment tensor
  atom number  atomic symbol              X              Y              Z     net charge C6 coefficient C8 coefficient C10 coefficient fluctuating dipole atomic polarizability isotropic forcefield polarizability              a              b squared Pearson coefficient          <r^3>          <r^4>         wp_QDO          m_QDO          q_QDO       dipole_x       dipole_y       dipole_z         dipole            Qxy            Qxz            Qyz     Q(x^2-y^2)  Q(3z^2 - R^2)        eigen_1        eigen_2        eigen_3 static polarizability      alpha(xx)      alpha(xy)      alpha(xz)      alpha(yy)      alpha(yz)      alpha(zz) atomic spin moment
            1             Sm       0.663083       2.830477      11.827177       2.157784      98.283930 0.22179715E+04  0.69366586E+05                                13.362103                           12.159292       3.951808       2.940792                    0.995990      75.212998     167.416970       0.783465       0.249972      -1.365903      -0.010786      -0.050993       0.033716       0.062076      -0.109529      -0.092699       0.018242       0.183271      -0.272598      -0.132015      -0.083796       0.215811             14.276455      11.302369       1.877585       0.876757      15.502583      -0.794364      16.024413           0.000010
            2             Sm       5.649015       2.185254       5.299677       2.157783      98.283921 0.22179716E+04  0.69366591E+05                                13.362103                           12.159293       3.951808       2.940791                    0.995990      75.212999     167.416975       0.783465       0.249972      -1.365903       0.010786       0.050993       0.033716       0.062076      -0.109529       0.092699      -0.018242       0.183272      -0.272598      -0.132015      -0.083796       0.215811             14.276453      11.302369       1.877585      -0.876754      15.502578       0.794363      16.024413           0.000010
            3             Sm       4.726012       7.200985       1.227823       2.157784      98.283910 0.22179711E+04  0.69366573E+05                                13.362101                           12.159291       3.951809       2.940792                    0.995990      75.212996     167.416960       0.783465       0.249972      -1.365903       0.010786       0.050993      -0.033716       0.062076      -0.109529      -0.092699       0.018242       0.183272      -0.272598      -0.132015      -0.083796       0.215811             14.276452      11.302366       1.877584       0.876757      15.502579      -0.794366      16.024412           0.000010
            4             Sm      -0.259920       7.846208       7.755323       2.157784      98.283907 0.22179712E+04  0.69366575E+05                                13.362101                           12.159291       3.951809       2.940792                    0.995990      75.212997     167.416963       0.783465       0.249972      -1.365903      -0.010786      -0.050993      -0.033716       0.062076      -0.109529       0.092699      -0.018242       0.183271      -0.272598      -0.132015      -0.083796       0.215811             14.276452      11.302365       1.877584      -0.876755      15.502575       0.794366      16.024415           0.000010
            5              P       5.576094       0.696284       0.641000       1.392729      61.256813 0.11635395E+04  0.34549208E+05                                12.739245                           10.993092       0.134610       1.857005                    0.999225      46.937961     145.525779       0.529614       0.389484      -1.095883      -0.111209      -0.084464      -0.088678       0.165424      -0.010778      -0.038114       0.002618       0.081622       0.145154      -0.066457      -0.007815       0.074273             13.725423      12.972126      -0.441722      -0.661296      14.832509       0.265988      13.371636           0.000008
            6              P       0.736004       4.319447       7.168501       1.392729      61.256827 0.11635398E+04  0.34549217E+05                                12.739247                           10.993093       0.134610       1.857005                    0.999225      46.937965     145.525794       0.529614       0.389484      -1.095883       0.111209       0.084463      -0.088678       0.165425      -0.010778       0.038114      -0.002618       0.081622       0.145154      -0.066457      -0.007815       0.074272             13.725426      12.972137      -0.441726       0.661292      14.832509      -0.265996      13.371632           0.000008
            7              P      -0.186999       9.335178      12.413999       1.392729      61.256824 0.11635397E+04  0.34549216E+05                                12.739247                           10.993093       0.134610       1.857005                    0.999225      46.937961     145.525782       0.529614       0.389484      -1.095883       0.111209       0.084464       0.088678       0.165425      -0.010777      -0.038114       0.002618       0.081622       0.145154      -0.066457      -0.007815       0.074273             13.725426      12.972130      -0.441724      -0.661289      14.832510       0.265991      13.371638           0.000008
            8              P       4.653091       5.712015       5.886499       1.392729      61.256828 0.11635398E+04  0.34549219E+05                                12.739247                           10.993094       0.134610       1.857005                    0.999225      46.937963     145.525791       0.529614       0.389484      -1.095883      -0.111209      -0.084464       0.088678       0.165424      -0.010778       0.038114      -0.002618       0.081622       0.145154      -0.066457      -0.007815       0.074273             13.725427      12.972136      -0.441724       0.661296      14.832509      -0.265992      13.371635           0.000008
            9              H       3.946873       1.866855       0.575725       0.439608       0.336168 0.19018926E+01  0.13627164E+02                                 0.945189                            0.924216      -1.233567       2.475145                    0.999988       2.246855       6.208884       0.507568       1.684195      -0.633253      -0.008214       0.008045      -0.007736       0.013857       0.003143      -0.004221      -0.001779       0.001278       0.007267      -0.004800      -0.001888       0.006688              0.953485       0.933912      -0.147971       0.068849       1.065908      -0.105944       0.860636           0.000002
           10              H       6.266165      -0.007022       3.395605       0.407538       0.383580 0.22367578E+01  0.16654352E+02                                 1.022383                            0.994899      -1.339816       2.404646                    0.999432       2.429227       6.795938       0.495709       1.659474      -0.636945       0.003394      -0.020415       0.002672       0.020867       0.003709      -0.006057      -0.010214       0.003852       0.011593      -0.010934      -0.003477       0.014412              1.036484       0.907574      -0.095056      -0.005432       1.215865      -0.146535       0.986013           0.000002
           11              H       0.257476       0.853677       1.967388       0.150284       1.048781 0.83989741E+01  0.84466605E+02                                 1.795489                            1.764372      -1.293038       2.291087                    0.993033       3.631952      10.700394       0.438190       1.389905      -0.686198       0.047522      -0.019665       0.005615       0.051736      -0.001263      -0.000419      -0.005138       0.021085      -0.009821      -0.012019      -0.000236       0.012256              1.812737       2.077787      -0.287870      -0.190471       1.747462       0.059157       1.612962           0.000003
           12              H       2.365225       3.148876       7.103225       0.439609       0.336168 0.19018931E+01  0.13627170E+02                                 0.945189                            0.924216      -1.233567       2.475145                    0.999988       2.246855       6.208885       0.507568       1.684195      -0.633253       0.008214      -0.008045      -0.007736       0.013857       0.003143       0.004221       0.001779       0.001278       0.007267      -0.004800      -0.001888       0.006688              0.953486       0.933912      -0.147971      -0.068849       1.065909       0.105944       0.860636           0.000002
           13              H       0.045932       5.022753       9.923106       0.407538       0.383580 0.22367607E+01  0.16654377E+02                                 1.022383                            0.994900      -1.339816       2.404646                    0.999432       2.429228       6.795940       0.495709       1.659473      -0.636945      -0.003394       0.020415       0.002672       0.020867       0.003709       0.006057       0.010214       0.003852       0.011593      -0.010934      -0.003478       0.014412              1.036484       0.907574      -0.095056       0.005432       1.215865       0.146535       0.986014           0.000002
           14              H       6.054621       4.162054       8.494888       0.150284       1.048782 0.83989775E+01  0.84466644E+02                                 1.795489                            1.764372      -1.293038       2.291087                    0.993033       3.631953      10.700396       0.438190       1.389904      -0.686199      -0.047522       0.019665       0.005615       0.051736      -0.001263       0.000419       0.005138       0.021085      -0.009821      -0.012019      -0.000236       0.012256              1.812737       2.077787      -0.287870       0.190471       1.747462      -0.059157       1.612962           0.000003
           15              H       1.442222       8.164607      12.479274       0.439609       0.336168 0.19018939E+01  0.13627177E+02                                 0.945189                            0.924216      -1.233567       2.475145                    0.999988       2.246856       6.208887       0.507568       1.684194      -0.633253       0.008214      -0.008045       0.007736       0.013857       0.003143      -0.004221      -0.001779       0.001278       0.007267      -0.004800      -0.001888       0.006688              0.953486       0.933912      -0.147971       0.068849       1.065909      -0.105943       0.860636           0.000002
           16              H       0.968935       0.007022       9.659394       0.407538       0.383580 0.22367571E+01  0.16654345E+02                                 1.022382                            0.994899      -1.339815       2.404646                    0.999432       2.429227       6.795938       0.495709       1.659474      -0.636945      -0.003394       0.020415      -0.002672       0.020867       0.003709      -0.006057      -0.010214       0.003852       0.011593      -0.010934      -0.003477       0.014412              1.036484       0.907574      -0.095056      -0.005432       1.215865      -0.146535       0.986013           0.000002
           17              H       5.131619       9.177785      11.087611       0.150284       1.048781 0.83989729E+01  0.84466592E+02                                 1.795489                            1.764372      -1.293038       2.291087                    0.993033       3.631952      10.700395       0.438190       1.389905      -0.686198      -0.047522       0.019665      -0.005615       0.051736      -0.001263      -0.000419      -0.005139       0.021085      -0.009821      -0.012019      -0.000236       0.012256              1.812737       2.077787      -0.287870      -0.190470       1.747462       0.059157       1.612962           0.000003
           18              H       3.023870       6.882586       5.951774       0.439608       0.336168 0.19018945E+01  0.13627182E+02                                 0.945189                            0.924217      -1.233567       2.475145                    0.999988       2.246856       6.208887       0.507568       1.684195      -0.633253      -0.008214       0.008045       0.007736       0.013857       0.003143       0.004221       0.001779       0.001278       0.007267      -0.004800      -0.001888       0.006688              0.953486       0.933912      -0.147971      -0.068849       1.065909       0.105944       0.860637           0.000002
           19              H       5.343163       5.008709       3.131895       0.407538       0.383580 0.22367602E+01  0.16654372E+02                                 1.022382                            0.994899      -1.339816       2.404646                    0.999432       2.429228       6.795939       0.495709       1.659473      -0.636945       0.003394      -0.020415      -0.002672       0.020867       0.003709       0.006057       0.010214       0.003852       0.011593      -0.010934      -0.003477       0.014412              1.036484       0.907574      -0.095056       0.005432       1.215865       0.146534       0.986013           0.000002
           20              H      -0.665526       5.869408       4.560111       0.150284       1.048782 0.83989778E+01  0.84466650E+02                                 1.795489                            1.764372      -1.293038       2.291087                    0.993033       3.631953      10.700397       0.438190       1.389905      -0.686199       0.047522      -0.019665      -0.005615       0.051736      -0.001263       0.000419       0.005138       0.021085      -0.009821      -0.012019      -0.000236       0.012256              1.812737       2.077787      -0.287870       0.190470       1.747462      -0.059157       1.612962           0.000003
           21              C       6.598305       1.246911       2.049635      -0.248989      32.463790 0.52966124E+03  0.13093329E+05                                 8.847038                            7.628417      -0.368990       1.862729                    0.995350      31.135023      92.032401       0.601385       0.412004      -1.066155      -0.008364      -0.050662       0.181898       0.189006       0.003080      -0.082887      -0.062337       0.073034      -0.021578      -0.105246      -0.009267       0.114513              9.625460       7.247826       0.693660      -0.500537      11.438688      -0.020580      10.189865           0.000005
           22              C      -0.506544       2.752633       2.138409       0.682974      21.276346 0.23491554E+03  0.48097959E+04                                 7.153230                            5.513976      -0.267935       1.979966                    0.998855      21.768618      61.464237       0.616371       0.485344      -1.008321       0.017216       0.074541       0.016016       0.078162      -0.015829       0.065115      -0.008293       0.130218      -0.203389      -0.090331      -0.033104       0.123435              8.022892       5.026164       0.366675      -2.334112       9.264380       0.678484       9.778132           0.000005
           23              C       2.254599       5.566458      12.739069       0.519681      23.858535 0.26523903E+03  0.55602897E+04                                 7.486180                            5.708783       0.089146       2.076135                    0.999273      23.011856      64.309384       0.634111       0.460767      -1.028436      -0.080924       0.107442      -0.069449       0.151379      -0.010091      -0.121034      -0.014976       0.079684       0.275243      -0.103544      -0.070027       0.173571              8.418708       8.884002       1.062279       2.775784      10.674684       0.119171       5.697437           0.000010
           24              C      -0.286208       3.768820       8.577135      -0.248989      32.463805 0.52966169E+03  0.13093343E+05                                 8.847041                            7.628421      -0.368990       1.862729                    0.995350      31.135027      92.032420       0.601384       0.412005      -1.066155       0.008364       0.050662       0.181898       0.189006       0.003079       0.082887       0.062337       0.073034      -0.021578      -0.105246      -0.009267       0.114513              9.625463       7.247832       0.693661       0.500536      11.438691       0.020578      10.189867           0.000005
           25              C      -0.416459       2.263098       8.665909       0.682974      21.276351 0.23491563E+03  0.48097985E+04                                 7.153232                            5.513977      -0.267935       1.979966                    0.998855      21.768621      61.464252       0.616370       0.485344      -1.008321      -0.017216      -0.074541       0.016016       0.078162      -0.015829      -0.065115       0.008293       0.130218      -0.203389      -0.090331      -0.033104       0.123435              8.022894       5.026167       0.366675       2.334114       9.264380      -0.678484       9.778134           0.000005
           26              C       2.211493       9.480735       6.211569       0.519681      23.858532 0.26523897E+03  0.55602881E+04                                 7.486178                            5.708782       0.089147       2.076135                    0.999273      23.011852      64.309363       0.634111       0.460766      -1.028436       0.080924      -0.107442      -0.069449       0.151379      -0.010091       0.121034       0.014976       0.079684       0.275243      -0.103544      -0.070027       0.173571              8.418706       8.883994       1.062272      -2.775784      10.674687      -0.119169       5.697438           0.000010
           27              C      -1.209210       8.784551      11.005365      -0.248989      32.463793 0.52966135E+03  0.13093332E+05                                 8.847038                            7.628418      -0.368990       1.862729                    0.995350      31.135023      92.032403       0.601385       0.412004      -1.066155       0.008364       0.050662      -0.181898       0.189006       0.003080      -0.082887      -0.062337       0.073034      -0.021578      -0.105246      -0.009267       0.114513              9.625461       7.247827       0.693660      -0.500532      11.438688      -0.020578      10.189866           0.000004
           28              C      -1.339461       7.278829      10.916591       0.682974      21.276348 0.23491557E+03  0.48097970E+04                                 7.153231                            5.513976      -0.267935       1.979966                    0.998855      21.768621      61.464249       0.616371       0.485344      -1.008321      -0.017216      -0.074541      -0.016016       0.078162      -0.015829       0.065115      -0.008293       0.130218      -0.203389      -0.090331      -0.033104       0.123435              8.022892       5.026164       0.366675      -2.334112       9.264380       0.678484       9.778133           0.000005
           29              C       3.134496       4.465004       0.315931       0.519681      23.858548 0.26523923E+03  0.55602947E+04                                 7.486182                            5.708785       0.089147       2.076135                    0.999273      23.011857      64.309384       0.634111       0.460766      -1.028436       0.080924      -0.107442       0.069449       0.151379      -0.010091      -0.121034      -0.014976       0.079684       0.275243      -0.103544      -0.070027       0.173571              8.418710       8.884004       1.062278       2.775788      10.674685       0.119174       5.697442           0.000010
           30              C       5.675303       6.262642       4.477865      -0.248989      32.463803 0.52966170E+03  0.13093343E+05                                 8.847041                            7.628421      -0.368990       1.862729                    0.995350      31.135029      92.032430       0.601384       0.412005      -1.066155      -0.008364      -0.050662      -0.181898       0.189006       0.003080       0.082887       0.062337       0.073034      -0.021578      -0.105246      -0.009267       0.114513              9.625463       7.247833       0.693661       0.500534      11.438691       0.020579      10.189865           0.000004
           31              C      -1.429546       7.768364       4.389091       0.682974      21.276351 0.23491563E+03  0.48097984E+04                                 7.153231                            5.513977      -0.267934       1.979966                    0.998855      21.768620      61.464244       0.616371       0.485344      -1.008321       0.017216       0.074541      -0.016016       0.078162      -0.015829      -0.065115       0.008293       0.130218      -0.203389      -0.090331      -0.033104       0.123435              8.022893       5.026167       0.366675       2.334114       9.264379      -0.678483       9.778133           0.000005
           32              C       3.177602       0.550727       6.843431       0.519681      23.858532 0.26523894E+03  0.55602872E+04                                 7.486178                            5.708781       0.089147       2.076135                    0.999273      23.011854      64.309370       0.634111       0.460766      -1.028436      -0.080924       0.107442       0.069449       0.151379      -0.010091       0.121034       0.014976       0.079684       0.275243      -0.103544      -0.070027       0.173571              8.418706       8.883996       1.062274      -2.775784      10.674685      -0.119171       5.697437           0.000010
           33              O       4.142986       1.221832       1.043094      -0.665449      26.459826 0.45087166E+03  0.10418443E+05                                 7.108369                            6.596838       0.000059       2.091526                    0.995359      26.531515      69.375640       0.732329       0.361951      -1.131616      -0.052449      -0.059064       0.049957       0.093462      -0.045745      -0.001625      -0.009743       0.020985      -0.096844      -0.040324      -0.022993       0.063317              7.401574       9.827097      -2.324527       0.268708       7.075853      -0.283495       5.301773           0.000005
           34              O       6.063533       1.322147      12.423138      -0.869519      43.257546 0.82665707E+03  0.22074735E+05                                 9.700955                            8.900752       0.136921       2.029913                    0.998173      32.464375      89.221530       0.638229       0.359384      -1.141484      -0.047378      -0.052357      -0.104112       0.125799       0.001010       0.006827       0.011862       0.017142       0.044706      -0.020124      -0.001101       0.021225             10.171317       9.222279       1.406524      -3.303769       8.543287      -2.427963      12.748384           0.000003
           35              O       3.701755       9.233961       0.701053      -0.850284      47.007534 0.82990643E+03  0.22207350E+05                                10.366688                            8.997836      -0.178393       1.951800                    0.995601      31.862739      87.970036       0.625691       0.365829      -1.135190      -0.071004      -0.009147      -0.050828       0.087800       0.002788       0.002661       0.018389       0.015978       0.048474      -0.024491      -0.000514       0.025005             11.230319       8.474225      -0.578525       0.468500      17.964761       0.463456       7.251972           0.000003
           36              O       5.974346       0.741325       3.231112      -0.599400      35.240117 0.58681905E+03  0.14591238E+05                                 8.842389                            7.706043      -0.423694       1.885945                    0.998525      29.362693      81.600914       0.649125       0.379481      -1.110041       0.058786       0.019296      -0.184330       0.194437       0.036373      -0.062885      -0.113206      -0.029068       0.085092      -0.103617      -0.052381       0.155998              9.545980       6.284874       0.300745      -2.275191       9.448876      -2.596502      12.904190           0.000006
           37              O      -0.027614       3.346496       1.141007      -0.665705      40.746355 0.64491673E+03  0.16200483E+05                                 9.308940                            7.855347       0.356805       2.126248                    0.997987      29.616923      79.189522       0.679553       0.358805      -1.140868      -0.001030       0.031323       0.093745       0.098845       0.005231       0.021782      -0.035599       0.137899       0.019737      -0.087016       0.013899       0.073117             10.150461       8.655787       2.032269      -4.286162       8.505905      -2.916342      13.289690           0.000005
           38              O       6.342642       3.316401       3.198475      -0.638440      41.691892 0.61318782E+03  0.15191839E+05                                 9.533562                            7.674719       0.261509       2.132018                    0.993683      28.368550      75.029149       0.686320       0.360216      -1.141141       0.049889       0.063997      -0.072783       0.109004      -0.028071       0.022277       0.049847       0.070905       0.016847      -0.081907       0.036721       0.045186             10.751106       6.591853      -1.901479      -2.822870      10.447469       4.494980      15.213996           0.000002
           39              O       1.236174       5.199307      12.116346      -0.615893      41.704574 0.63627639E+03  0.15957945E+05                                 9.588680                            7.903349       0.266400       2.117087                    0.995943      28.964479      77.833462       0.663387       0.368136      -1.131558       0.027669       0.117788       0.012055       0.121593       0.046841      -0.017135       0.011354       0.096771       0.190977      -0.100931       0.031574       0.069357             10.579791      12.908985       2.786140       4.705020       9.468678       1.624332       9.361711           0.000007
           40              O       2.621736       6.748164      12.930977      -0.596919      38.450078 0.56659657E+03  0.13774887E+05                                 9.005527                            7.368963       0.355819       2.153063                    0.997877      28.115471      73.870138       0.701006       0.359393      -1.140802      -0.072226      -0.011586      -0.095477       0.120278       0.035695      -0.063652       0.019535      -0.062414       0.015554      -0.094139       0.039676       0.054464              9.998699       8.636475       2.257766       1.256764      15.584316       1.101225       5.775304           0.000003
           41              O       2.169111       3.793899       7.570594      -0.665449      26.459847 0.45087184E+03  0.10418449E+05                                 7.108373                            6.596840       0.000059       2.091526                    0.995359      26.531522      69.375669       0.732329       0.361951      -1.131616       0.052449       0.059064       0.049956       0.093462      -0.045745       0.001625       0.009743       0.020985      -0.096845      -0.040324      -0.022993       0.063317              7.401579       9.827106      -2.324533      -0.268710       7.075858       0.283495       5.301775           0.000005
           42              O       0.248564       3.693584       5.895638      -0.869519      43.257547 0.82665734E+03  0.22074744E+05                                 9.700955                            8.900753       0.136921       2.029913                    0.998173      32.464370      89.221511       0.638229       0.359384      -1.141484       0.047378       0.052357      -0.104112       0.125799       0.001010      -0.006827      -0.011862       0.017142       0.044706      -0.020124      -0.001101       0.021225             10.171317       9.222282       1.406524       3.303771       8.543286       2.427960      12.748384           0.000004
           43              O       0.764338       5.813232       7.228553      -0.850284      47.007524 0.82990625E+03  0.22207344E+05                                10.366686                            8.997834      -0.178393       1.951800                    0.995601      31.862736      87.970024       0.625692       0.365829      -1.135190       0.071004       0.009147      -0.050828       0.087800       0.002788      -0.002661      -0.018389       0.015978       0.048474      -0.024491      -0.000514       0.025005             11.230317       8.474225      -0.578526      -0.468500      17.964757      -0.463461       7.251971           0.000003
           44              O       0.337752       4.274406       9.758613      -0.599401      35.240157 0.58682014E+03  0.14591272E+05                                 8.842397                            7.706051      -0.423695       1.885944                    0.998525      29.362704      81.600960       0.649124       0.379481      -1.110041      -0.058786      -0.019296      -0.184330       0.194437       0.036373       0.062885       0.113206      -0.029069       0.085092      -0.103617      -0.052381       0.155998              9.545989       6.284881       0.300743       2.275193       9.448881       2.596500      12.904204           0.000006
           45              O       6.339711       1.669235       7.668507      -0.665705      40.746352 0.64491665E+03  0.16200481E+05                                 9.308939                            7.855346       0.356805       2.126248                    0.997987      29.616921      79.189517       0.679553       0.358805      -1.140868       0.001030      -0.031323       0.093745       0.098845       0.005231      -0.021782       0.035599       0.137899       0.019737      -0.087016       0.013899       0.073117             10.150460       8.655787       2.032269       4.286163       8.505904       2.916341      13.289690           0.000005
           46              O      -0.030544       1.699330       9.725975      -0.638440      41.691909 0.61318820E+03  0.15191850E+05                                 9.533565                            7.674722       0.261508       2.132018                    0.993683      28.368553      75.029165       0.686320       0.360216      -1.141141      -0.049889      -0.063997      -0.072783       0.109004      -0.028071      -0.022277      -0.049847       0.070905       0.016847      -0.081907       0.036721       0.045186             10.751109       6.591857      -1.901481       2.822874      10.447473      -4.494980      15.213999           0.000002
           47              O       3.229918       9.847886       5.588845      -0.615893      41.704563 0.63627634E+03  0.15957943E+05                                 9.588678                            7.903348       0.266401       2.117088                    0.995943      28.964474      77.833438       0.663387       0.368135      -1.131558      -0.027669      -0.117788       0.012055       0.121593       0.046841       0.017135      -0.011354       0.096771       0.190977      -0.100931       0.031574       0.069357             10.579788      12.908977       2.786137      -4.705021       9.468674      -1.624332       9.361714           0.000007
           48              O       1.844357       8.299029       6.403477      -0.596919      38.450066 0.56659632E+03  0.13774879E+05                                 9.005525                            7.368961       0.355820       2.153063                    0.997877      28.115469      73.870130       0.701006       0.359393      -1.140802       0.072226       0.011586      -0.095477       0.120278       0.035695       0.063652      -0.019535      -0.062413       0.015554      -0.094139       0.039676       0.054464              9.998696       8.636468       2.257759      -1.256762      15.584318      -1.101224       5.775303           0.000004
           49              O       1.246109       8.809630      12.011906      -0.665449      26.459827 0.45087157E+03  0.10418441E+05                                 7.108370                            6.596838       0.000059       2.091526                    0.995359      26.531519      69.375657       0.732329       0.361951      -1.131616       0.052449       0.059064      -0.049957       0.093462      -0.045745      -0.001625      -0.009743       0.020985      -0.096844      -0.040324      -0.022993       0.063317              7.401575       9.827099      -2.324529       0.268710       7.075856      -0.283496       5.301771           0.000005
           50              O      -0.674438       8.709315       0.631862      -0.869519      43.257556 0.82665758E+03  0.22074752E+05                                 9.700957                            8.900755       0.136920       2.029912                    0.998173      32.464375      89.221534       0.638229       0.359384      -1.141484       0.047378       0.052358       0.104112       0.125799       0.001010       0.006827       0.011862       0.017142       0.044706      -0.020124      -0.001101       0.021225             10.171319       9.222281       1.406522      -3.303768       8.543287      -2.427961      12.748389           0.000004
           51              O       1.687340       0.797501      12.353946      -0.850284      47.007523 0.82990613E+03  0.22207340E+05                                10.366686                            8.997834      -0.178393       1.951800                    0.995601      31.862734      87.970017       0.625692       0.365829      -1.135190       0.071004       0.009147       0.050828       0.087800       0.002788       0.002661       0.018389       0.015978       0.048474      -0.024491      -0.000514       0.025005             11.230318       8.474223      -0.578526       0.468500      17.964759       0.463457       7.251971           0.000004
           52              O      -0.585251       9.290137       9.823887      -0.599401      35.240142 0.58681970E+03  0.14591258E+05                                 8.842394                            7.706048      -0.423695       1.885944                    0.998525      29.362700      81.600943       0.649125       0.379481      -1.110041      -0.058786      -0.019296       0.184330       0.194437       0.036373      -0.062885      -0.113206      -0.029068       0.085092      -0.103617      -0.052381       0.155998              9.545986       6.284876       0.300743      -2.275192       9.448880      -2.596500      12.904201           0.000006
           53              O       5.416709       6.684966      11.913993      -0.665705      40.746358 0.64491679E+03  0.16200485E+05                                 9.308941                            7.855348       0.356805       2.126248                    0.997987      29.616923      79.189526       0.679553       0.358805      -1.140868       0.001030      -0.031323      -0.093745       0.098845       0.005231       0.021782      -0.035599       0.137899       0.019737      -0.087016       0.013899       0.073117             10.150462       8.655788       2.032269      -4.286163       8.505905      -2.916342      13.289691           0.000005
           54              O      -0.953547       6.715061       9.856525      -0.638440      41.691902 0.61318803E+03  0.15191845E+05                                 9.533564                            7.674720       0.261508       2.132018                    0.993683      28.368553      75.029164       0.686320       0.360216      -1.141141      -0.049889      -0.063997       0.072783       0.109004      -0.028071       0.022277       0.049847       0.070905       0.016847      -0.081907       0.036721       0.045186             10.751108       6.591853      -1.901479      -2.822870      10.447471       4.494980      15.213999           0.000002
           55              O       4.152921       4.832155       0.938655      -0.615893      41.704576 0.63627649E+03  0.15957948E+05                                 9.588681                            7.903349       0.266400       2.117087                    0.995943      28.964476      77.833450       0.663387       0.368136      -1.131558      -0.027669      -0.117788      -0.012055       0.121594       0.046841      -0.017135       0.011354       0.096771       0.190977      -0.100931       0.031574       0.069357             10.579792      12.908981       2.786138       4.705024       9.468676       1.624334       9.361719           0.000007
           56              O       2.767359       3.283298       0.124022      -0.596919      38.450056 0.56659626E+03  0.13774877E+05                                 9.005523                            7.368961       0.355819       2.153063                    0.997877      28.115463      73.870109       0.701006       0.359393      -1.140802       0.072226       0.011586       0.095477       0.120278       0.035695      -0.063652       0.019535      -0.062413       0.015554      -0.094139       0.039676       0.054464              9.998694       8.636472       2.257764       1.256765      15.584307       1.101229       5.775304           0.000004
           57              O       3.219984       6.237563       5.484405      -0.665449      26.459844 0.45087182E+03  0.10418448E+05                                 7.108372                            6.596839       0.000058       2.091526                    0.995359      26.531521      69.375665       0.732329       0.361951      -1.131616      -0.052449      -0.059064      -0.049956       0.093462      -0.045745       0.001625       0.009743       0.020985      -0.096845      -0.040324      -0.022993       0.063317              7.401579       9.827104      -2.324533      -0.268709       7.075857       0.283495       5.301775           0.000006
           58              O       5.140531       6.337878       7.159362      -0.869519      43.257562 0.82665762E+03  0.22074753E+05                                 9.700957                            8.900754       0.136921       2.029913                    0.998173      32.464375      89.221528       0.638229       0.359384      -1.141484      -0.047378      -0.052358       0.104112       0.125799       0.001010      -0.006827      -0.011862       0.017142       0.044706      -0.020124      -0.001101       0.021225             10.171320       9.222283       1.406524       3.303771       8.543287       2.427961      12.748389           0.000003
           59              O       4.624757       4.218230       5.826446      -0.850284      47.007520 0.82990615E+03  0.22207340E+05                                10.366686                            8.997834      -0.178393       1.951800                    0.995601      31.862735      87.970018       0.625692       0.365829      -1.135190      -0.071004      -0.009147       0.050828       0.087799       0.002788      -0.002661      -0.018389       0.015978       0.048474      -0.024491      -0.000514       0.025005             11.230317       8.474224      -0.578526      -0.468500      17.964755      -0.463459       7.251971           0.000003
           60              O       5.051343       5.757056       3.296387      -0.599401      35.240151 0.58682004E+03  0.14591269E+05                                 8.842396                            7.706051      -0.423695       1.885944                    0.998525      29.362704      81.600959       0.649124       0.379481      -1.110041       0.058786       0.019296       0.184330       0.194437       0.036373       0.062885       0.113206      -0.029069       0.085092      -0.103617      -0.052381       0.155998              9.545988       6.284881       0.300743       2.275194       9.448879       2.596497      12.904203           0.000006
           61              O      -0.950616       8.362227       5.386493      -0.665705      40.746333 0.64491625E+03  0.16200468E+05                                 9.308937                            7.855344       0.356806       2.126248                    0.997987      29.616913      79.189487       0.679553       0.358805      -1.140868      -0.001030       0.031324      -0.093745       0.098845       0.005231      -0.021782       0.035599       0.137898       0.019736      -0.087016       0.013899       0.073117             10.150457       8.655785       2.032269       4.286161       8.505902       2.916341      13.289685           0.000006
           62              O       5.419639       8.332132       3.329025      -0.638440      41.691907 0.61318821E+03  0.15191851E+05                                 9.533565                            7.674722       0.261508       2.132018                    0.993683      28.368554      75.029167       0.686320       0.360216      -1.141141       0.049889       0.063997       0.072783       0.109004      -0.028071      -0.022277      -0.049847       0.070905       0.016847      -0.081907       0.036721       0.045186             10.751109       6.591857      -1.901481       2.822873      10.447472      -4.494980      15.213998           0.000002
           63              O       2.159177       0.183576       7.466154      -0.615893      41.704559 0.63627612E+03  0.15957937E+05                                 9.588678                            7.903347       0.266400       2.117088                    0.995943      28.964474      77.833442       0.663387       0.368136      -1.131558       0.027669       0.117788      -0.012055       0.121593       0.046841       0.017135      -0.011354       0.096771       0.190977      -0.100931       0.031574       0.069357             10.579788      12.908980       2.786139      -4.705021       9.468674      -1.624332       9.361711           0.000007
           64              O       3.544738       1.732433       6.651522      -0.596919      38.450058 0.56659612E+03  0.13774873E+05                                 9.005523                            7.368959       0.355820       2.153063                    0.997877      28.115464      73.870109       0.701007       0.359393      -1.140802      -0.072226      -0.011586       0.095477       0.120278       0.035695       0.063652      -0.019535      -0.062413       0.015554      -0.094139       0.039676       0.054464              9.998695       8.636467       2.257760      -1.256763      15.584314      -1.101227       5.775303           0.000004

******************************************************
Auxiliary information for the entire system
The total spin magnetic moment of the unit cell is   0.000326
The total net atomic charge of the unit cell is   -0.000002
Accuracy of reproducing the electrostatic potential in the unit cell:
  The inner radius (bohr) =    5.0000
  The outer radius (bohr) =   12.0000
  Valid grid points have density less than (e/(bohr^3)) =    0.0001
  The number of valid grid points were=         9644
  The rms potential error without charges in kcal/mol is=      6.40911
  The rms potential error with partial charges in kcal/mol is=      2.37774
  The RRMSE value at monopole order=      0.37099
  The rms potential error with partial charges and cloud penetration in kcal/mol is=      2.36431
  The RRMSE value at monopole order with cloud penetration is=      0.36890
  The rms potential error with partial charges and atomic dipoles in kcal/mol is=      0.63700
  The RRMSE value at dipole order=      0.09939
  The rms potential error with partial charges, atomic dipoles and cloud penetration in kcal/mol is=      0.61833
  The RRMSE value at dipole order with cloud penetration=      0.09648

******************************************************
The electron densities and ab initio electrostatic potential were computed in VASP using the PBE functional and
projector augmented wave method. See the main text of the journal article for a description of computational details.
The atomic charges, dipoles, and quadrupoles were computed with the DDEC6 method as described in
(a) T. A. Manz and N. Gabaldon Limas, RSC Adv. 6 (2016) 47771-47801 DOI: 10.1039/c6ra04656h
(b) N. Gabaldon Limas and T. A. Manz, RSC Adv. 8 (2018) 2678-2707 DOI: 10.1039/c7ra11829e.
For each atom in the material, the electron cloud parameters were fit to the spherically averaged atom-in-material
electron density using radial positions for which this density was between 10^-4 and 10^-2 electrons per cubic bohr.
The polarizabilities, dispersion coefficients, and quantum Drude oscillator (QDO) parameters were fit using the MCLF method.
The magnetic structure of the system was optimized in VASP from the default ferromagnetic initial guess using spin polarization.
The atomic spin moments (ASMs) were computed on this optimized magnetic structure using the DDEC6 partition as inputs
to the method of T. A. Manz and D. S. Sholl, J. Chem. Theory Comput. 7 (2011) 4146-4164 DOI: 10.1021/ct200539n.
The RMSE and RRMSE were computed using a uniform grid with Ewald summation.
