# Supplementary material for: A collection of forcefield precursors for metal–organic frameworks
Source: RSC Adv. 2019 Nov 13;9(63):36492–507. doi: 10.1039/c9ra07327b (PMC9075174; doi:10.1039/c9ra07327b)
Supplement: RA-009-C9RA07327B-s3797 [file RA-009-C9RA07327B-s3797.xyz]

   64
jmolscript: load "" {1 1 1} spacegroup "x,y,z" unitcell [{      7.229300     0.000000     0.000000 }, {     -1.865613    10.025901     0.000000 }, {      0.000000     0.000000    13.042900 }]
Eu     0.657578     2.828708    11.818041     1.387192
Eu     5.638915     2.184243     5.296591     1.387190
Eu     4.706109     7.197193     1.224859     1.387199
Eu    -0.275228     7.841658     7.746309     1.387193
P      5.572809     0.690985     0.638711     1.319949
P      0.723684     4.321965     7.160161     1.319946
P     -0.209122     9.334916    12.404189     1.319951
P      4.640003     5.703936     5.882739     1.319947
H      3.940740     1.856797     0.571279     0.433215
H      6.252318    -0.010026     3.400284     0.399801
H      0.259673     0.846186     1.973391     0.148360
H      2.355753     3.156154     7.092729     0.433216
H      0.044175     5.022976     9.921734     0.399805
H      6.036821     4.166764     8.494841     0.148361
H      1.422947     8.169104    12.471621     0.433216
H      0.976982     0.010026     9.642616     0.399804
H      5.104014     9.179715    11.069509     0.148365
H      3.007934     6.869747     5.950171     0.433216
H      5.319512     5.002925     3.121166     0.399805
H     -0.673134     5.859137     4.548059     0.148364
C      6.594056     1.238199     2.051648    -0.191954
C     -0.514070     2.747097     2.136427     0.628003
C      2.234747     5.566380    12.724653     0.509902
C     -0.297562     3.774752     8.573098    -0.191952
C     -0.418737     2.265854     8.657877     0.627997
C      2.196134     9.472471     6.203203     0.509914
C     -1.230369     8.787702    10.991252    -0.191968
C     -1.351543     7.278804    10.906473     0.628009
C      3.128940     4.459521     0.318247     0.509897
C      5.661249     6.251149     4.469802    -0.191963
C     -1.446876     7.760047     4.385023     0.628002
C      3.167553     0.553430     6.839697     0.509915
O      4.137866     1.213134     1.039519    -0.659287
O      6.060580     1.323419    12.407711    -0.746120
O      3.684833     9.222826     0.695187    -0.732151
O      5.962774     0.737906     3.230726    -0.492869
O     -0.034440     3.343638     1.141254    -0.510155
O      6.333477     3.314563     3.200728    -0.550632
O      1.222645     5.193417    12.111637    -0.468395
O      2.602207     6.742418    12.925514    -0.474850
O      2.158627     3.799816     7.560969    -0.659284
O      0.235913     3.689532     5.886261    -0.746123
O      0.746048     5.816025     7.216637    -0.732154
O      0.333719     4.275044     9.752176    -0.492880
O      6.330933     1.669313     7.662704    -0.510158
O     -0.036984     1.698388     9.722178    -0.550631
O      3.208236     9.845435     5.590187    -0.468420
O      1.828674     8.296433     6.404064    -0.474831
O      1.225821     8.812767    12.003381    -0.659285
O     -0.696893     8.702482     0.635189    -0.746123
O      1.678854     0.803075    12.347713    -0.732148
O     -0.599087     9.287995     9.812174    -0.492871
O      5.398127     6.682263    11.901646    -0.510167
O     -0.969790     6.711338     9.842172    -0.550630
O      4.141042     4.832484     0.931263    -0.468395
O      2.761480     3.283483     0.117386    -0.474850
O      3.205060     6.226085     5.481931    -0.659282
O      5.127774     6.336369     7.156639    -0.746125
O      4.617639     4.209876     5.826263    -0.732155
O      5.029968     5.750857     3.290724    -0.492880
O     -0.967246     8.356588     5.380196    -0.510162
O      5.400671     8.327513     3.320722    -0.550633
O      2.155451     0.180466     7.452713    -0.468420
O      3.535013     1.729468     6.638836    -0.474830

The following XYZ coordinates are in angstroms. Other properties are in atomic units.
The sperically averaged electron density of each atom fit to a function of the form exp(a - br)
eigen_1, eigen_2 and eigen_3 are the three eigenvalues of traceless quadrupole moment tensor
  atom number  atomic symbol              X              Y              Z     net charge C6 coefficient C8 coefficient C10 coefficient fluctuating dipole atomic polarizability isotropic forcefield polarizability              a              b squared Pearson coefficient          <r^3>          <r^4>         wp_QDO          m_QDO          q_QDO       dipole_x       dipole_y       dipole_z         dipole            Qxy            Qxz            Qyz     Q(x^2-y^2)  Q(3z^2 - R^2)        eigen_1        eigen_2        eigen_3 static polarizability      alpha(xx)      alpha(xy)      alpha(xz)      alpha(yy)      alpha(yz)      alpha(zz) atomic spin moment
            1             Eu       0.657578       2.828708      11.818041       1.387192     203.190848 0.56271757E+04  0.22579497E+06                                23.783106                           21.319027       0.600134       1.885205                    0.999017      91.888223     244.468350       0.503972       0.302883      -1.280643      -0.009092      -0.062074       0.013755       0.064227      -0.111222      -0.086013       0.016215       0.236103      -0.315725      -0.136544      -0.099928       0.236472             25.616745      19.764279       3.647933       1.631719      28.312229      -1.849145      28.773726           0.013482
            2             Eu       5.638915       2.184243       5.296591       1.387190     203.190671 0.56271734E+04  0.22579487E+06                                23.783108                           21.319034       0.600105       1.885198                    0.999017      91.888152     244.468229       0.503972       0.302884      -1.280643       0.009098       0.062073       0.013764       0.064229      -0.111217       0.086008      -0.016220       0.236102      -0.315734      -0.136538      -0.099931       0.236469             25.616741      19.764241       3.647918      -1.631694      28.312272       1.849148      28.773709           0.013474
            3             Eu       4.706109       7.197193       1.224859       1.387199     203.190588 0.56271644E+04  0.22579439E+06                                23.783075                           21.318998       0.600147       1.885209                    0.999017      91.888193     244.468147       0.503973       0.302883      -1.280644       0.009100       0.062072      -0.013764       0.064228      -0.111222      -0.086016       0.016220       0.236108      -0.315736      -0.136545      -0.099933       0.236478             25.616712      19.764253       3.647938       1.631716      28.312186      -1.849129      28.773695           0.013486
            4             Eu      -0.275228       7.841658       7.746309       1.387193     203.190582 0.56271690E+04  0.22579464E+06                                23.783092                           21.319020       0.600119       1.885201                    0.999017      91.888164     244.468192       0.503972       0.302884      -1.280643      -0.009100      -0.062073      -0.013757       0.064227      -0.111217       0.086012      -0.016223       0.236107      -0.315741      -0.136539      -0.099934       0.236473             25.616724      19.764229       3.647922      -1.631692      28.312238       1.849140      28.773704           0.013478
            5              P       5.572809       0.690985       0.638711       1.319949      64.527055 0.12499472E+04  0.37599724E+05                                12.939924                           11.206094       0.338186       1.906920                    0.999699      47.598088     146.159767       0.540462       0.376746      -1.110494      -0.103178      -0.063708      -0.060890       0.135690      -0.007506      -0.030425       0.001934       0.101236       0.109991      -0.069504       0.004207       0.065297             13.924533      13.244426      -0.460240      -0.728565      15.185232       0.143723      13.343942           0.016386
            6              P       0.723684       4.321965       7.160161       1.319946      64.527441 0.12499572E+04  0.37600083E+05                                12.939940                           11.206111       0.338204       1.906923                    0.999699      47.598292     146.160254       0.540464       0.376744      -1.110496       0.103182       0.063709      -0.060896       0.135697      -0.007508       0.030433      -0.001932       0.101230       0.109974      -0.069499       0.004197       0.065301             13.924545      13.244412      -0.460223       0.728568      15.185234      -0.143716      13.343990           0.016390
            7              P      -0.209122       9.334916      12.404189       1.319951      64.527426 0.12499557E+04  0.37600034E+05                                12.939951                           11.206116       0.338186       1.906918                    0.999699      47.598306     146.160414       0.540463       0.376744      -1.110495       0.103181       0.063708       0.060896       0.135695      -0.007507      -0.030432       0.001932       0.101232       0.109972      -0.069499       0.004198       0.065301             13.924562      13.244446      -0.460235      -0.728565      15.185266       0.143727      13.343974           0.016377
            8              P       4.640003       5.703936       5.882739       1.319947      64.527686 0.12499626E+04  0.37600282E+05                                12.939959                           11.206126       0.338202       1.906922                    0.999699      47.598447     146.160736       0.540464       0.376743      -1.110496      -0.103184      -0.063709       0.060900       0.135701      -0.007509       0.030437      -0.001930       0.101229       0.109962      -0.069497       0.004192       0.065304             13.924566      13.244425      -0.460219       0.728566      15.185262      -0.143721      13.344012           0.016383
            9              H       3.940740       1.856797       0.571279       0.433215       0.350568 0.19969279E+01  0.14399036E+02                                 0.947912                            0.927523      -1.243766       2.463059                    0.999987       2.249591       6.118043       0.525795       1.615542      -0.643633      -0.008320       0.007151      -0.008563       0.013917       0.002179      -0.003289      -0.002628       0.002194       0.007146      -0.003731      -0.002317       0.006048              0.955748       0.937023      -0.146913       0.069251       1.066398      -0.105840       0.863824           0.002033
           10              H       6.252318      -0.010026       3.400284       0.399801       0.389331 0.22490524E+01  0.16619658E+02                                 0.996260                            0.968542      -1.236488       2.445508                    0.999956       2.347886       6.355309       0.529926       1.564115      -0.652242       0.001804      -0.018100       0.005049       0.018877       0.004435      -0.004975      -0.006195      -0.001641       0.013517      -0.006767      -0.004638       0.011405              1.009629       0.882172      -0.097107      -0.002527       1.192715      -0.143529       0.954001           0.001902
           11              H       0.259673       0.846186       1.973391       0.148360       1.076621 0.86519014E+01  0.87461585E+02                                 1.811542                            1.778303      -1.271847       2.297954                    0.993961       3.622147      10.621029       0.442048       1.370664      -0.690141       0.048588      -0.018347       0.005489       0.052226      -0.000426       0.000361      -0.003753       0.019529      -0.009855      -0.010170      -0.001260       0.011430              1.828663       2.109533      -0.299646      -0.189428       1.758568       0.059807       1.617887           0.000667
           12              H       2.355753       3.156154       7.092729       0.433216       0.350555 0.19968385E+01  0.14398251E+02                                 0.947897                            0.927509      -1.243784       2.463060                    0.999988       2.249547       6.117922       0.525793       1.615566      -0.643630       0.008321      -0.007154      -0.008563       0.013919       0.002178       0.003289       0.002628       0.002192       0.007142      -0.003729      -0.002318       0.006047              0.955733       0.937008      -0.146909      -0.069249       1.066380       0.105838       0.863812           0.002035
           13              H       0.044175       5.022976       9.921734       0.399805       0.389330 0.22490468E+01  0.16619609E+02                                 0.996258                            0.968541      -1.236489       2.445508                    0.999956       2.347884       6.355305       0.529926       1.564115      -0.652242      -0.001804       0.018100       0.005048       0.018877       0.004434       0.004976       0.006195      -0.001641       0.013516      -0.006767      -0.004639       0.011405              1.009628       0.882171      -0.097106       0.002527       1.192711       0.143528       0.954000           0.001900
           14              H       6.036821       4.166764       8.494841       0.148361       1.076631 0.86520027E+01  0.87462882E+02                                 1.811554                            1.778314      -1.271859       2.297947                    0.993961       3.622163      10.621099       0.442046       1.370665      -0.690140      -0.048588       0.018348       0.005489       0.052226      -0.000426      -0.000361       0.003754       0.019530      -0.009854      -0.010171      -0.001259       0.011430              1.828675       2.109550      -0.299650       0.189430       1.758579      -0.059809       1.617897           0.000671
           15              H       1.422947       8.169104      12.471621       0.433216       0.350568 0.19969254E+01  0.14399011E+02                                 0.947910                            0.927522      -1.243764       2.463060                    0.999987       2.249588       6.118030       0.525796       1.615540      -0.643633       0.008320      -0.007151       0.008563       0.013917       0.002179      -0.003289      -0.002628       0.002194       0.007146      -0.003731      -0.002317       0.006048              0.955747       0.937022      -0.146913       0.069251       1.066396      -0.105840       0.863823           0.002034
           16              H       0.976982       0.010026       9.642616       0.399804       0.389331 0.22490485E+01  0.16619619E+02                                 0.996258                            0.968540      -1.236487       2.445509                    0.999956       2.347882       6.355292       0.529927       1.564111      -0.652242      -0.001804       0.018100      -0.005049       0.018877       0.004434      -0.004976      -0.006195      -0.001641       0.013518      -0.006767      -0.004639       0.011406              1.009627       0.882170      -0.097107      -0.002527       1.192712      -0.143528       0.953999           0.001901
           17              H       5.104014       9.179715      11.069509       0.148365       1.076613 0.86518261E+01  0.87460680E+02                                 1.811537                            1.778298      -1.271856       2.297952                    0.993961       3.622132      10.620994       0.442047       1.370670      -0.690140      -0.048588       0.018348      -0.005489       0.052226      -0.000426       0.000361      -0.003754       0.019530      -0.009855      -0.010171      -0.001259       0.011431              1.828658       2.109527      -0.299644      -0.189427       1.758564       0.059807       1.617883           0.000668
           18              H       3.007934       6.869747       5.950171       0.433216       0.350555 0.19968369E+01  0.14398234E+02                                 0.947896                            0.927508      -1.243782       2.463062                    0.999988       2.249545       6.117912       0.525794       1.615564      -0.643630      -0.008321       0.007154       0.008563       0.013919       0.002178       0.003289       0.002628       0.002192       0.007143      -0.003729      -0.002318       0.006047              0.955732       0.937007      -0.146909      -0.069249       1.066379       0.105838       0.863811           0.002036
           19              H       5.319512       5.002925       3.121166       0.399805       0.389332 0.22490553E+01  0.16619683E+02                                 0.996259                            0.968541      -1.236488       2.445507                    0.999956       2.347887       6.355309       0.529927       1.564110      -0.652242       0.001805      -0.018100      -0.005048       0.018877       0.004434       0.004976       0.006195      -0.001641       0.013517      -0.006766      -0.004639       0.011406              1.009628       0.882171      -0.097106       0.002527       1.192713       0.143528       0.954001           0.001900
           20              H      -0.673134       5.859137       4.548059       0.148364       1.076623 0.86519303E+01  0.87462001E+02                                 1.811549                            1.778309      -1.271863       2.297947                    0.993961       3.622150      10.621065       0.442045       1.370670      -0.690140       0.048587      -0.018348      -0.005489       0.052225      -0.000426      -0.000361       0.003754       0.019530      -0.009854      -0.010171      -0.001259       0.011430              1.828670       2.109543      -0.299648       0.189429       1.758574      -0.059808       1.617893           0.000672
           21              C       6.594056       1.238199       2.051648      -0.191954      30.528227 0.49698438E+03  0.12047384E+05                                 8.426192                            7.355350      -0.221818       1.921890                    0.996551      29.692872      85.882697       0.618958       0.408221      -1.072532      -0.006773      -0.039775       0.172373       0.177032       0.015505      -0.072632      -0.035874       0.062520       0.024911      -0.067211      -0.033055       0.100266              9.105397       7.008614       0.539212      -0.500369      10.673195       0.017808       9.634381           0.080319
           22              C      -0.514070       2.747097       2.136427       0.628003      22.032363 0.24610577E+03  0.50640111E+04                                 7.181191                            5.553720      -0.041869       2.047793                    0.999194      21.795133      60.363590       0.633368       0.469978      -1.023261       0.015837       0.046403       0.018810       0.052515      -0.020043       0.053543      -0.017638       0.110839      -0.147536      -0.071102      -0.032810       0.103912              8.049168       5.017789       0.339715      -2.370736       9.178335       0.678341       9.951380           0.010604
           23              C       2.234747       5.566380      12.724653       0.509902      23.346452 0.26043130E+03  0.54025160E+04                                 7.283265                            5.601170       0.290608       2.149186                    0.999582      22.370025      60.997543       0.653593       0.451747      -1.039668      -0.053594       0.071408      -0.046673       0.100746      -0.010583      -0.096514      -0.006459       0.059084       0.229998      -0.082277      -0.057211       0.139487              8.160307       8.639996       1.255416       2.671490      10.336461       0.312012       5.504465           0.058905
           24              C      -0.297562       3.774752       8.573098      -0.191952      30.528203 0.49698320E+03  0.12047329E+05                                 8.426112                            7.355280      -0.221767       1.921907                    0.996551      29.692848      85.882077       0.618969       0.408214      -1.072538       0.006775       0.039775       0.172379       0.177038       0.015495       0.072639       0.035883       0.062522       0.024910      -0.067228      -0.033045       0.100273              9.105308       7.008561       0.539196       0.500372      10.673073      -0.017803       9.634290           0.080289
           25              C      -0.418737       2.265854       8.657877       0.627997      22.032580 0.24610866E+03  0.50640827E+04                                 7.181218                            5.553740      -0.041852       2.047795                    0.999194      21.795278      60.363963       0.633369       0.469976      -1.023263      -0.015834      -0.046407       0.018807       0.052517      -0.020041      -0.053545       0.017637       0.110852      -0.147534      -0.071102      -0.032816       0.103918              8.049198       5.017803       0.339717       2.370746       9.178372      -0.678341       9.951419           0.010601
           26              C       2.196134       9.472471       6.203203       0.509914      23.345670 0.26042132E+03  0.54022694E+04                                 7.283215                            5.601141       0.290543       2.149174                    0.999582      22.369425      60.996136       0.653580       0.451760      -1.039659       0.053568      -0.071373      -0.046656       0.100700      -0.010602       0.096495       0.006473       0.059072       0.229953      -0.082286      -0.057174       0.139460              8.160248       8.639938       1.255421      -2.671469      10.336374      -0.312020       5.504432           0.058913
           27              C      -1.230369       8.787702      10.991252      -0.191968      30.528642 0.49699252E+03  0.12047616E+05                                 8.426209                            7.355364      -0.221794       1.921895                    0.996551      29.693124      85.883206       0.618964       0.408216      -1.072536       0.006777       0.039779      -0.172377       0.177037       0.015494      -0.072639      -0.035885       0.062527       0.024911      -0.067231      -0.033043       0.100274              9.105415       7.008622       0.539216      -0.500368      10.673221       0.017813       9.634403           0.080314
           28              C      -1.351543       7.278804      10.906473       0.628009      22.032586 0.24610861E+03  0.50640823E+04                                 7.181217                            5.553738      -0.041841       2.047798                    0.999194      21.795300      60.364053       0.633369       0.469975      -1.023263      -0.015836      -0.046410      -0.018803       0.052519      -0.020040       0.053546      -0.017637       0.110862      -0.147530      -0.071102      -0.032820       0.103922              8.049199       5.017806       0.339717      -2.370746       9.178370       0.678346       9.951419           0.010601
           29              C       3.128940       4.459521       0.318247       0.509897      23.346519 0.26043215E+03  0.54025387E+04                                 7.283281                            5.601181       0.290603       2.149183                    0.999582      22.370070      60.997719       0.653592       0.451748      -1.039668       0.053594      -0.071408       0.046674       0.100746      -0.010584      -0.096514      -0.006459       0.059084       0.229997      -0.082277      -0.057210       0.139487              8.160326       8.640015       1.255421       2.671497      10.336487       0.312013       5.504476           0.058904
           30              C       5.661249       6.251149       4.469802      -0.191963      30.528573 0.49699054E+03  0.12047544E+05                                 8.426148                            7.355309      -0.221759       1.921907                    0.996551      29.693082      85.882716       0.618972       0.408211      -1.072540      -0.006778      -0.039778      -0.172382       0.177042       0.015488       0.072645       0.035891       0.062525       0.024909      -0.067241      -0.033037       0.100279              9.105348       7.008580       0.539204       0.500371      10.673129      -0.017810       9.634335           0.080288
           31              C      -1.446876       7.760047       4.385023       0.628002      22.032732 0.24611054E+03  0.50641305E+04                                 7.181238                            5.553753      -0.041837       2.047797                    0.999194      21.795396      60.364318       0.633370       0.469974      -1.023264       0.015833       0.046412      -0.018803       0.052520      -0.020040      -0.053547       0.017637       0.110866      -0.147530      -0.071102      -0.032822       0.103924              8.049222       5.017816       0.339718       2.370753       9.178401      -0.678345       9.951450           0.010600
           32              C       3.167553       0.553430       6.839697       0.509915      23.345671 0.26042130E+03  0.54022691E+04                                 7.283216                            5.601142       0.290541       2.149174                    0.999582      22.369425      60.996146       0.653580       0.451760      -1.039659      -0.053568       0.071373       0.046657       0.100700      -0.010602       0.096495       0.006473       0.059073       0.229952      -0.082286      -0.057173       0.139460              8.160249       8.639939       1.255422      -2.671469      10.336376      -0.312020       5.504432           0.058911
           33              O       4.137866       1.213134       1.039519      -0.659287      26.450296 0.45136546E+03  0.10434873E+05                                 7.103437                            6.603516      -0.084510       2.054875                    0.996262      26.717503      69.926152       0.731297       0.362288      -1.131119      -0.048221      -0.060584       0.049256       0.091771      -0.046954      -0.005384      -0.009983       0.027367      -0.085963      -0.043228      -0.020037       0.063265              7.387550       9.838313      -2.261694       0.280284       7.004027      -0.276728       5.320309           0.019247
           34              O       6.060580       1.323419      12.407711      -0.746120      37.806716 0.69422533E+03  0.17725269E+05                                 8.846612                            8.132759       0.319390       2.118123                    0.997374      30.072056      80.497681       0.671440       0.357278      -1.144536      -0.012591      -0.015543      -0.108051       0.109887       0.018958       0.007812       0.002693       0.001354       0.049905      -0.027572       0.005691       0.021880              9.268500       8.480701       1.365053      -2.957959       7.907529      -2.231336      11.417269           0.104553
           35              O       3.684833       9.222826       0.695187      -0.732151      41.597646 0.71020526E+03  0.18248638E+05                                 9.512675                            8.283765       0.032443       2.046532                    0.993952      29.572939      79.582463       0.657895       0.362329      -1.139782      -0.050780      -0.053464      -0.029397       0.079380       0.010050       0.007149       0.007558       0.007717      -0.009082      -0.010733      -0.006659       0.017392             10.285188       7.794609      -0.645100       0.424611      16.394904       0.293657       6.666052           0.096604
           36              O       5.962774       0.737906       3.230726      -0.492869      29.612124 0.47351233E+03  0.11112106E+05                                 7.763551                            6.837173      -0.185047       1.998372                    0.997511      26.612653      70.867882       0.704998       0.370214      -1.121638       0.057901       0.044958      -0.135877       0.154391       0.036178      -0.051102      -0.087946      -0.024346       0.125456      -0.075130      -0.056676       0.131805              8.326591       5.582262       0.171889      -1.919187       8.300177      -2.078215      11.097334           0.075755
           37              O      -0.034440       3.343638       1.141254      -0.510155      33.520605 0.50558478E+03  0.11923911E+05                                 8.135770                            6.915224       0.508772       2.219877                    0.998276      26.752652      68.804883       0.732203       0.354691      -1.146726      -0.006045       0.017591       0.052168       0.055385      -0.017687       0.000698      -0.023356       0.033830       0.034721      -0.039380       0.010618       0.028761              8.835361       7.477753       1.688551      -3.600190       7.408045      -2.499228      11.620286           0.173391
           38              O       6.333477       3.314563       3.200728      -0.550632      36.309701 0.52037922E+03  0.12340112E+05                                 8.612418                            7.000685       0.432521       2.216722                    0.993986      26.572861      68.140444       0.731332       0.353177      -1.149955       0.029910       0.027178      -0.026525       0.048341      -0.035930       0.005816       0.045879       0.066210       0.056997      -0.078778       0.027481       0.051297              9.666973       6.015472      -1.651926      -2.520919       9.271786       3.878091      13.713661           0.055633
           39              O       1.222645       5.193417      12.111637      -0.468395      33.583642 0.48717630E+03  0.11390086E+05                                 8.210233                            6.835779       0.427369       2.217306                    0.996341      25.967417      66.616722       0.728357       0.359684      -1.142086       0.010395       0.067296       0.004153       0.068221       0.026947      -0.001533       0.007518       0.069594       0.090086      -0.059671       0.028547       0.031124              9.005270      10.930763       2.424473       3.820544       8.187735       1.413596       7.897311           0.148602
           40              O       2.602207       6.742418      12.925514      -0.474850      32.494686 0.46278647E+03  0.10662301E+05                                 7.982536                            6.606285       0.520873       2.249317                    0.997899      25.699783      65.058551       0.751745       0.353643      -1.149031      -0.040954       0.005688      -0.053329       0.067480       0.021813      -0.032079       0.012462      -0.075758       0.005923      -0.062802       0.019574       0.043228              8.810558       7.649356       2.009516       1.126508      13.557565       1.042630       5.224753           0.117471
           41              O       2.158627       3.799816       7.560969      -0.659284      26.449924 0.45135783E+03  0.10434647E+05                                 7.103359                            6.603450      -0.084495       2.054885                    0.996261      26.717298      69.925342       0.731303       0.362286      -1.131120       0.048219       0.060583       0.049258       0.091770      -0.046957       0.005383       0.009982       0.027360      -0.085975      -0.043229      -0.020041       0.063270              7.387464       9.838189      -2.261656      -0.280280       7.003942       0.276724       5.320260           0.019253
           42              O       0.235913       3.689532       5.886261      -0.746123      37.806873 0.69422867E+03  0.17725371E+05                                 8.846618                            8.132762       0.319399       2.118124                    0.997374      30.072190      80.498003       0.671442       0.357277      -1.144537       0.012588       0.015540      -0.108048       0.109883       0.018952      -0.007802      -0.002688       0.001348       0.049895      -0.027564       0.005697       0.021866              9.268507       8.480697       1.365052       2.957958       7.907534       2.231342      11.417289           0.104548
           43              O       0.746048       5.816025       7.216637      -0.732154      41.597928 0.71021231E+03  0.18248866E+05                                 9.512717                            8.283804       0.032430       2.046526                    0.993952      29.573091      79.582995       0.657894       0.362329      -1.139782       0.050777       0.053461      -0.029395       0.079376       0.010045      -0.007142      -0.007556       0.007715      -0.009081      -0.010730      -0.006651       0.017381             10.285228       7.794640      -0.645098      -0.424612      16.394960      -0.293653       6.666084           0.096597
           44              O       0.333719       4.275044       9.752176      -0.492880      29.612509 0.47351971E+03  0.11112325E+05                                 7.763624                            6.837232      -0.185061       1.998364                    0.997511      26.612856      70.868612       0.704994       0.370215      -1.121637      -0.057901      -0.044963      -0.135882       0.154396       0.036172       0.051111       0.087950      -0.024346       0.125455      -0.075135      -0.056676       0.131811              8.326673       5.582312       0.171896       1.919220       8.300239       2.078228      11.097468           0.075742
           45              O       6.330933       1.669313       7.662704      -0.510158      33.520746 0.50558738E+03  0.11923976E+05                                 8.135740                            6.915200       0.508810       2.219886                    0.998276      26.752881      68.805267       0.732212       0.354686      -1.146730       0.006045      -0.017586       0.052167       0.055382      -0.017679      -0.000701       0.023367       0.033867       0.034753      -0.039398       0.010628       0.028771              8.835326       7.477716       1.688541       3.600169       7.408018       2.499218      11.620244           0.173380
           46              O      -0.036984       1.698388       9.722178      -0.550631      36.309663 0.52037845E+03  0.12340086E+05                                 8.612399                            7.000672       0.432528       2.216724                    0.993986      26.572881      68.140430       0.731334       0.353176      -1.149956      -0.029909      -0.027175      -0.026525       0.048338      -0.035930      -0.005819      -0.045880       0.066224       0.057004      -0.078785       0.027488       0.051296              9.666950       6.015460      -1.651920       2.520911       9.271765      -3.878079      13.713624           0.055628
           47              O       3.208236       9.845435       5.590187      -0.468420      33.583451 0.48717412E+03  0.11390035E+05                                 8.210264                            6.835810       0.427342       2.217303                    0.996340      25.967181      66.616346       0.728347       0.359689      -1.142081      -0.010374      -0.067302       0.004140       0.068222       0.026925       0.001518      -0.007501       0.069578       0.090047      -0.059642       0.028527       0.031114              9.005302      10.930791       2.424484      -3.820550       8.187776      -1.413601       7.897338           0.148544
           48              O       1.828674       8.296433       6.404064      -0.474831      32.493361 0.46276416E+03  0.10661672E+05                                 7.982410                            6.606193       0.520846       2.249321                    0.997899      25.698944      65.056364       0.751738       0.353650      -1.149024       0.040963      -0.005705      -0.053335       0.067492       0.021764       0.032033      -0.012430      -0.075743       0.005857      -0.062728       0.019522       0.043206              8.810412       7.649234       2.009491      -1.126485      13.557317      -1.042616       5.224683           0.117531
           49              O       1.225821       8.812767      12.003381      -0.659285      26.450204 0.45136352E+03  0.10434816E+05                                 7.103421                            6.603502      -0.084511       2.054876                    0.996262      26.717454      69.925980       0.731298       0.362288      -1.131119       0.048221       0.060584      -0.049256       0.091771      -0.046952      -0.005384      -0.009983       0.027368      -0.085963      -0.043227      -0.020037       0.063264              7.387532       9.838287      -2.261687       0.280283       7.004011      -0.276728       5.320299           0.019251
           50              O      -0.696893       8.702482       0.635189      -0.746123      37.807020 0.69423200E+03  0.17725473E+05                                 8.846627                            8.132771       0.319389       2.118120                    0.997374      30.072285      80.498244       0.671443       0.357276      -1.144538       0.012586       0.015539       0.108047       0.109881       0.018948       0.007797       0.002681       0.001349       0.049893      -0.027560       0.005702       0.021858              9.268517       8.480714       1.365057      -2.957966       7.907542      -2.231342      11.417293           0.104557
           51              O       1.678854       0.803075      12.347713      -0.732148      41.597765 0.71020744E+03  0.18248706E+05                                 9.512684                            8.283770       0.032440       2.046531                    0.993952      29.573004      79.582637       0.657896       0.362328      -1.139783       0.050778       0.053463       0.029397       0.079378       0.010046       0.007146       0.007558       0.007714      -0.009083      -0.010730      -0.006655       0.017385             10.285198       7.794615      -0.645097       0.424612      16.394923       0.293658       6.666057           0.096608
           52              O      -0.599087       9.287995       9.812174      -0.492871      29.612233 0.47351427E+03  0.11112156E+05                                 7.763541                            6.837164      -0.185029       1.998376                    0.997511      26.612767      70.868060       0.705002       0.370212      -1.121641      -0.057901      -0.044962       0.135885       0.154398       0.036168      -0.051113      -0.087954      -0.024348       0.125462      -0.075139      -0.056676       0.131815              8.326580       5.582255       0.171890      -1.919184       8.300165      -2.078214      11.097320           0.075749
           53              O       5.398127       6.682263      11.901646      -0.510167      33.521149 0.50559478E+03  0.11924185E+05                                 8.135761                            6.915215       0.508801       2.219883                    0.998276      26.753166      68.805923       0.732217       0.354683      -1.146734       0.006043      -0.017583      -0.052164       0.055378      -0.017670       0.000707      -0.023389       0.033914       0.034780      -0.039425       0.010637       0.028788              8.835352       7.477744       1.688550      -3.600186       7.408037      -2.499227      11.620274           0.173373
           54              O      -0.969790       6.711338       9.842172      -0.550630      36.309867 0.52038168E+03  0.12340182E+05                                 8.612430                            7.000693       0.432508       2.216717                    0.993986      26.572952      68.140672       0.731333       0.353176      -1.149956      -0.029910      -0.027177       0.026524       0.048339      -0.035932       0.005824       0.045881       0.066228       0.056990      -0.078788       0.027494       0.051295              9.666987       6.015478      -1.651928      -2.520923       9.271799       3.878100      13.713685           0.055637
           55              O       4.141042       4.832484       0.931263      -0.468395      33.583734 0.48717783E+03  0.11390132E+05                                 8.210251                            6.835793       0.427360       2.217303                    0.996341      25.967444      66.616849       0.728355       0.359684      -1.142085      -0.010395      -0.067297      -0.004153       0.068221       0.026948      -0.001533       0.007518       0.069595       0.090083      -0.059671       0.028548       0.031124              9.005290      10.930787       2.424482       3.820553       8.187757       1.413601       7.897327           0.148602
           56              O       2.761480       3.283483       0.117386      -0.474850      32.494702 0.46278652E+03  0.10662303E+05                                 7.982540                            6.606287       0.520865       2.249315                    0.997899      25.699777      65.058551       0.751745       0.353643      -1.149031       0.040954      -0.005688       0.053329       0.067480       0.021812      -0.032079       0.012462      -0.075758       0.005922      -0.062801       0.019574       0.043228              8.810564       7.649361       2.009520       1.126509      13.557575       1.042631       5.224755           0.117464
           57              O       3.205060       6.226085       5.481931      -0.659282      26.449879 0.45135687E+03  0.10434620E+05                                 7.103352                            6.603444      -0.084497       2.054885                    0.996261      26.717272      69.925257       0.731303       0.362287      -1.131120      -0.048218      -0.060583      -0.049257       0.091770      -0.046957       0.005383       0.009983       0.027361      -0.085975      -0.043229      -0.020041       0.063269              7.387456       9.838177      -2.261653      -0.280279       7.003935       0.276724       5.320255           0.019256
           58              O       5.127774       6.336369       7.156639      -0.746125      37.807071 0.69423293E+03  0.17725500E+05                                 8.846625                            8.132767       0.319401       2.118124                    0.997374      30.072347      80.498374       0.671444       0.357275      -1.144539      -0.012585      -0.015538       0.108045       0.109880       0.018945      -0.007793      -0.002678       0.001347       0.049888      -0.027556       0.005705       0.021851              9.268514       8.480701       1.365054       2.957961       7.907540       2.231345      11.417301           0.104547
           59              O       4.617639       4.209876       5.826263      -0.732155      41.598115 0.71021590E+03  0.18248980E+05                                 9.512736                            8.283818       0.032430       2.046525                    0.993952      29.573182      79.583262       0.657894       0.362328      -1.139783      -0.050776      -0.053461       0.029395       0.079374       0.010041      -0.007140      -0.007556       0.007710      -0.009077      -0.010728      -0.006649       0.017377             10.285250       7.794654      -0.645098      -0.424613      16.395003      -0.293655       6.666095           0.096589
           60              O       5.029968       5.750857       3.290724      -0.492880      29.612560 0.47352051E+03  0.11112341E+05                                 7.763602                            6.837213      -0.185037       1.998370                    0.997511      26.612945      70.868699       0.704999       0.370212      -1.121640       0.057902       0.044965       0.135888       0.154402       0.036164       0.051119       0.087956      -0.024349       0.125460      -0.075142      -0.056676       0.131818              8.326648       5.582296       0.171895       1.919212       8.300220       2.078226      11.097429           0.075732
           61              O      -0.967246       8.356588       5.380196      -0.510162      33.521070 0.50559322E+03  0.11924135E+05                                 8.135732                            6.915191       0.508827       2.219889                    0.998276      26.753191      68.805881       0.732221       0.354681      -1.146736      -0.006045       0.017581      -0.052165       0.055379      -0.017670      -0.000707       0.023388       0.033920       0.034787      -0.039427       0.010639       0.028787              8.835318       7.477709       1.688540       3.600167       7.408010       2.499218      11.620235           0.173373
           62              O       5.400671       8.327513       3.320722      -0.550633      36.309959 0.52038322E+03  0.12340227E+05                                 8.612437                            7.000699       0.432515       2.216718                    0.993986      26.573012      68.140831       0.731334       0.353176      -1.149957       0.029908       0.027175       0.026524       0.048337      -0.035933      -0.005824      -0.045882       0.066237       0.057002      -0.078793       0.027498       0.051296              9.666995       6.015483      -1.651929       2.520924       9.271810      -3.878102      13.713692           0.055625
           63              O       2.155451       0.180466       7.452713      -0.468420      33.583490 0.48717476E+03  0.11390054E+05                                 8.210272                            6.835816       0.427337       2.217302                    0.996340      25.967191      66.616398       0.728346       0.359689      -1.142080       0.010374       0.067302      -0.004140       0.068223       0.026925       0.001518      -0.007502       0.069579       0.090046      -0.059642       0.028527       0.031114              9.005311      10.930802       2.424488      -3.820554       8.187786      -1.413604       7.897345           0.148546
           64              O       3.535013       1.729468       6.638836      -0.474830      32.493372 0.46276422E+03  0.10661675E+05                                 7.982415                            6.606196       0.520841       2.249319                    0.997899      25.698935      65.056360       0.751737       0.353651      -1.149024      -0.040962       0.005705       0.053336       0.067492       0.021764       0.032032      -0.012429      -0.075741       0.005857      -0.062727       0.019522       0.043205              8.810418       7.649239       2.009493      -1.126486      13.557328      -1.042617       5.224686           0.117528

******************************************************
Auxiliary information for the entire system
The total spin magnetic moment of the unit cell is   3.902041
The total net atomic charge of the unit cell is   0.000001
Accuracy of reproducing the electrostatic potential in the unit cell:
  The inner radius (bohr) =    5.0000
  The outer radius (bohr) =   12.0000
  Valid grid points have density less than (e/(bohr^3)) =    0.0001
  The number of valid grid points were=         9708
  The rms potential error without charges in kcal/mol is=      4.93696
  The rms potential error with partial charges in kcal/mol is=      1.28095
  The RRMSE value at monopole order=      0.25946
  The rms potential error with partial charges and cloud penetration in kcal/mol is=      1.29404
  The RRMSE value at monopole order with cloud penetration is=      0.26211
  The rms potential error with partial charges and atomic dipoles in kcal/mol is=      0.30240
  The RRMSE value at dipole order=      0.06125
  The rms potential error with partial charges, atomic dipoles and cloud penetration in kcal/mol is=      0.29173
  The RRMSE value at dipole order with cloud penetration=      0.05909

******************************************************
The electron densities and ab initio electrostatic potential were computed in VASP using the PBE functional and
projector augmented wave method. See the main text of the journal article for a description of computational details.
The atomic charges, dipoles, and quadrupoles were computed with the DDEC6 method as described in
(a) T. A. Manz and N. Gabaldon Limas, RSC Adv. 6 (2016) 47771-47801 DOI: 10.1039/c6ra04656h
(b) N. Gabaldon Limas and T. A. Manz, RSC Adv. 8 (2018) 2678-2707 DOI: 10.1039/c7ra11829e.
For each atom in the material, the electron cloud parameters were fit to the spherically averaged atom-in-material
electron density using radial positions for which this density was between 10^-4 and 10^-2 electrons per cubic bohr.
The polarizabilities, dispersion coefficients, and quantum Drude oscillator (QDO) parameters were fit using the MCLF method.
The magnetic structure of the system was optimized in VASP from the default ferromagnetic initial guess using spin polarization.
The atomic spin moments (ASMs) were computed on this optimized magnetic structure using the DDEC6 partition as inputs
to the method of T. A. Manz and D. S. Sholl, J. Chem. Theory Comput. 7 (2011) 4146-4164 DOI: 10.1021/ct200539n.
The RMSE and RRMSE were computed using a uniform grid with Ewald summation.
