# Supplementary material for: A collection of forcefield precursors for metal–organic frameworks
Source: RSC Adv. 2019 Nov 13;9(63):36492–507. doi: 10.1039/c9ra07327b (PMC9075174; doi:10.1039/c9ra07327b)
Supplement: RA-009-C9RA07327B-s3798 [file RA-009-C9RA07327B-s3798.xyz]

  262
jmolscript: load "" {1 1 1} spacegroup "x,y,z" unitcell [{     13.799500     0.000000     0.000000 }, {     -1.600310    13.706393     0.000000 }, {     -2.493675    -2.801767    17.266304 }]
Cd     3.233537     0.844414    13.798022     0.841839
Cd     0.415300     1.046165    16.014497     0.877780
Cd     7.994950     6.194097    12.101434     0.841839
Cd     7.467733     8.969922     9.884959     0.877780
Cd     6.471978    10.060212     3.468282     0.841839
Cd     9.290215     9.858461     1.251807     0.877781
Cd     1.710565     4.710529     5.164870     0.841839
Cd     2.237782     1.934704     7.381345     0.877781
Cd     4.889837     4.164004    12.949728     0.800149
Cd     4.815678     6.740622     4.316576     0.800149
H      9.747056     3.171181    15.316938     0.110547
H      7.488438     3.073908    14.835208     0.107585
H      7.732941    -0.893390    14.400098     0.095438
H      9.954069    -0.816533    15.075210     0.122743
H     -0.202294    10.241298    13.101671     0.107780
H     -1.597433    -0.833520    13.194910     0.108440
H      5.068965    -0.708093    16.594645     0.113625
H      3.064706    13.177024     0.086332     0.116703
H      2.338733     0.398147    10.453020     0.109076
H      3.893211     3.834661     9.657044     0.099133
H     -0.491601     4.545515    16.687883     0.126083
H     -0.457407     6.844479    16.651624     0.108384
H      1.114642     8.002981    15.467155     0.103649
H      2.826633     6.934133    14.299953     0.121894
H      6.439246    -0.545306    10.582518     0.110548
H      6.273934     1.709352    11.064248     0.107585
H     10.242819     1.926582    11.499358     0.095438
H     10.424061    -0.288473    10.824246     0.122743
H     -1.736980     8.517001    12.797785     0.107781
H      9.101322    11.187059    12.704546     0.108440
H      9.749834     4.551095     9.304811     0.113625
H     -1.780354     7.733359     8.546820     0.116703
H      8.334437     7.134616    15.446436     0.109076
H      5.101380     5.192099    16.242412     0.099133
H      3.886821     9.464889     9.211573     0.126083
H      1.607335     9.164318     9.247832     0.108384
H      0.638958     7.468525    10.432301     0.103649
H      1.899131     5.892039    11.599503     0.121894
H     -0.041541     7.733445     1.949366     0.110548
H      2.217077     7.830718     2.431096     0.107585
H      1.972574    11.798016     2.866206     0.095438
H     -0.248554    11.721159     2.191094     0.122742
H      9.907809     0.663328     4.164633     0.107780
H     11.302948    11.738146     4.071394     0.108440
H      4.636550    11.612719     0.671659     0.113625
H      6.640809    -2.272398    17.179972     0.116703
H      7.366782    10.506479     6.813284     0.109076
H      5.812304     7.069965     7.609260     0.099133
H     10.197116     6.359111     0.578421     0.126083
H     10.162922     4.060147     0.614680     0.108384
H      8.590873     2.901645     1.799149     0.103649
H      6.878882     3.970493     2.966351     0.121894
H      3.266269    11.449932     6.683786     0.110548
H      3.431581     9.195274     6.202056     0.107585
H     -0.537304     8.978044     5.766946     0.095438
H     -0.718546    11.193099     6.442058     0.122742
H     11.442495     2.387625     4.468519     0.107780
H      0.604193    -0.282433     4.561758     0.108440
H     -0.044319     6.353531     7.961493     0.113625
H     11.485869     3.171267     8.719484     0.116703
H      1.371078     3.770010     1.819868     0.109076
H      4.604135     5.712527     1.023892     0.099133
H      5.818694     1.439737     8.054731     0.126083
H      8.098180     1.740308     8.018472     0.108384
H      9.066557     3.436101     6.834003     0.103649
H      7.806384     5.012587     5.666801     0.121894
H      4.514102    11.053423    12.117492     0.295087
H      5.898868    -1.946274    13.371026     0.291035
H      6.255323    10.696511    13.446998     0.159726
H      5.278521    10.123074    14.531321     0.152465
H      5.497564     9.348989    13.186276     0.163013
H      2.451524    10.822909    12.735626     0.161186
H      3.187713     9.439123    12.732173     0.140310
H      2.954183    10.200032    14.082398     0.152383
H     -1.996672     3.738246    13.781964     0.295087
H     11.075904     3.870381    12.528430     0.291035
H     -1.440241     2.050164    12.452458     0.159726
H     -0.983952     3.086877    11.368135     0.152465
H     -0.189687     2.959081    12.713180     0.163013
H     -2.006907     5.813641    13.163830     0.161186
H     -0.547084     5.242894    13.167283     0.140310
H     -1.329941     5.386607    11.817058     0.152383
H      5.191413    -0.148797     5.148812     0.295087
H      3.806647    12.850900     3.895278     0.291035
H      3.450192     0.208115     3.819306     0.159726
H      4.426994     0.781552     2.734983     0.152465
H      4.207951     1.555637     4.080028     0.163013
H      7.253991     0.081717     4.530678     0.161186
H      6.517802     1.465503     4.534131     0.140310
H      6.751332     0.704594     3.183906     0.152383
H     11.702187     7.166380     3.484340     0.295087
H     -1.370389     7.034245     4.737874     0.291035
H     11.145756     8.854462     4.813846     0.159726
H     10.689467     7.817749     5.898169     0.152465
H      9.895202     7.945545     4.553124     0.163013
H     11.712422     5.090985     4.102474     0.161186
H     10.252599     5.661732     4.099021     0.140310
H     11.035456     5.518019     5.449246     0.152383
C     10.063067     1.194370    15.259959    -0.011494
C      9.337180     2.350962    15.168448    -0.125714
C      7.990578     2.292303    14.854201    -0.099804
C      7.381910     1.075083    14.567581    -0.030817
C      8.123673    -0.079177    14.619380    -0.111852
C      9.463808    -0.030884    14.997512    -0.108244
C     -2.269701     1.223655    15.586293     0.565947
C      5.935932     1.047411    14.172182     0.587426
C     -1.110963    10.432808    13.053326    -0.115774
C      0.050356    -1.971401    13.188003    -0.004841
C     -1.291320    -1.705134    13.084405    -0.097766
C      1.063997    -0.879038    13.433185     0.577117
C      3.455139    -1.857717    16.888172    -0.014912
C      4.794693    -1.555805    16.860546    -0.120287
C      3.967853    13.394826     0.044892    -0.128776
C      2.431562    -0.818532    16.506587     0.568152
C      2.780366     1.210634    10.539352     0.138504
C      3.623612     3.066621    10.107694     0.140167
C      2.137755     5.037625    14.795496     0.122467
C      1.138747     4.340012    15.487875     0.114047
C      0.158192     5.005813    16.207880    -0.163387
C      0.188594     6.370250    16.178527    -0.089571
C      1.155366     7.075058    15.467155    -0.089497
C      2.172004     6.459099    14.760963    -0.183846
C      8.439367    -0.629937    10.639497    -0.011494
C      7.206398    -0.043076    10.731008    -0.125714
C      7.108498     1.301243    11.045255    -0.099804
C      8.246919     2.046963    11.331875    -0.030817
C      9.479412     1.444063    11.280076    -0.111852
C      9.586859     0.107370    10.901944    -0.108244
C      6.980064    11.616223    10.313163     0.565947
C      8.106716     3.486394    11.727274     0.587426
C     -2.032576     9.397331    12.846130    -0.115776
C     10.422617     9.682347    12.711453    -0.004841
C     10.002554    10.984092    12.815051    -0.097766
C      9.455175     8.548865    12.466271     0.577117
C     10.704548     6.287352     9.011284    -0.014912
C     10.560020     4.921825     9.038910    -0.120287
C     -1.891951     6.811048     8.588260    -0.128776
C      9.553672     7.183510     9.392869     0.568153
C      7.578648     6.601740    15.360104     0.138504
C      5.832973     5.548947    15.791762     0.140167
C      3.702954     6.796204    11.103960     0.122467
C      4.280008     7.869373    10.411581     0.114047
C      3.504985     8.766100     9.691576    -0.163387
C      2.153279     8.577672     9.720929    -0.089572
C      1.565342     7.535687    10.432301    -0.089497
C      2.295043     6.597340    11.138493    -0.183846
C     -0.357552     9.710256     2.006345    -0.011494
C      0.368335     8.553664     2.097856    -0.125714
C      1.714937     8.612323     2.412103    -0.099804
C      2.323605     9.829543     2.698723    -0.030817
C      1.581842    10.983803     2.646924    -0.111852
C      0.241707    10.935510     2.268792    -0.108244
C     11.975216     9.680971     1.680011     0.565947
C      3.769583     9.857215     3.094122     0.587426
C     10.816478     0.471818     4.212978    -0.115774
C      9.655159    12.876027     4.078301    -0.004841
C     10.996835    12.609760     4.181899    -0.097766
C      8.641518    11.783664     3.833119     0.577117
C      6.250376    12.762343     0.378132    -0.014913
C      4.910822    12.460431     0.405758    -0.120281
C      5.737662    -2.490200    17.221412    -0.128770
C      7.273953    11.723158     0.759717     0.568152
C      6.925149     9.693992     6.726952     0.138504
C      6.081903     7.838005     7.158610     0.140167
C      7.567760     5.867001     2.470808     0.122467
C      8.566768     6.564614     1.778429     0.114047
C      9.547323     5.898813     1.058424    -0.163387
C      9.516921     4.534376     1.087777    -0.089572
C      8.550149     3.829568     1.799149    -0.089497
C      7.533511     4.445527     2.505341    -0.183846
C      1.266148    11.534563     6.626807    -0.011494
C      2.499117    10.947702     6.535296    -0.125714
C      2.597017     9.603383     6.221049    -0.099804
C      1.458596     8.857663     5.934429    -0.030817
C      0.226103     9.460563     5.986228    -0.111852
C      0.118656    10.797256     6.364360    -0.108244
C      2.725451    -0.711597     6.953141     0.565947
C      1.598799     7.418232     5.539030     0.587426
C     11.738091     1.507295     4.420174    -0.115777
C     -0.717102     1.222279     4.554851    -0.004841
C     -0.297039    -0.079466     4.451253    -0.097766
C      0.250340     2.355761     4.800033     0.577117
C     -0.999033     4.617274     8.255020    -0.014913
C     -0.854505     5.982801     8.227394    -0.120281
C     11.597466     4.093578     8.678044    -0.128770
C      0.151843     3.721116     7.873435     0.568152
C      2.126867     4.302886     1.906200     0.138504
C      3.872542     5.355679     1.474542     0.140167
C      6.002561     4.108422     6.162344     0.122467
C      5.425507     3.035253     6.854723     0.114047
C      6.200530     2.138526     7.574728    -0.163387
C      7.552236     2.326954     7.545375    -0.089572
C      8.140173     3.368939     6.834003    -0.089497
C      7.410472     4.307286     6.127811    -0.183846
C      5.434947    10.218204    13.590308    -0.294785
C      3.145750    10.303635    13.148290    -0.291178
C     -1.060299     2.920474    12.309148    -0.294785
C     -1.410629     5.184318    12.751166    -0.291178
C      4.270568     0.686422     3.675996    -0.294785
C      6.559765     0.600991     4.118014    -0.291178
C     10.765814     7.984152     4.957156    -0.294785
C     11.116144     5.720308     4.515138    -0.291178
N      3.862022     2.863152    11.378494    -0.217004
N      3.297320     1.639514    11.672022    -0.217417
N      2.954902     2.070322     9.515460    -0.318818
N      2.935111     4.138081    14.206715    -0.263080
N      2.430476     2.916813    14.527868    -0.025793
N      1.373565     3.013088    15.294492    -0.221000
N      6.062717     5.335742    14.520962    -0.217004
N      7.212612     6.038537    14.227434    -0.217417
N      6.745000     6.328685    16.383996    -0.318818
N      4.688897     6.108548    11.692741    -0.263080
N      5.843404     6.751406    11.371588    -0.025793
N      5.625210     7.790021    10.604964    -0.221000
N      5.843493     8.041474     5.887810    -0.217004
N      6.408195     9.265112     5.594282    -0.217417
N      6.750613     8.834304     7.750844    -0.318818
N      6.770404     6.766545     3.059589    -0.263080
N      7.275039     7.987813     2.738436    -0.025793
N      8.331950     7.891538     1.971812    -0.221000
N      3.642798     5.568884     2.745342    -0.217004
N      2.492903     4.866089     3.038870    -0.217417
N      2.960515     4.575941     0.882308    -0.318818
N      5.016618     4.796078     5.573563    -0.263080
N      3.862111     4.153220     5.894716    -0.025793
N      4.080305     3.114605     6.661340    -0.221000
N      4.349244    10.942618    12.994620    -0.103756
N     -1.905732     3.914842    12.904836    -0.103756
N      5.356271    -0.037992     4.271684    -0.103756
N     11.611247     6.989784     4.361468    -0.103756
O      8.050403    11.197040     9.855606    -0.534888
O      6.017036    10.872210    10.556618    -0.610853
O      5.404983    -0.076287    13.951174    -0.567975
O      5.304483     2.127156    14.106570    -0.558721
O      0.664996     0.275822    13.757791    -0.590403
O      2.290884    -1.153341    13.248435    -0.559225
O      1.217712    -1.078437    16.672343    -0.536731
O      2.825393     0.286615    16.036943    -0.591603
O     -1.729220     0.209150    16.043850    -0.534888
O     -1.642388     2.266468    15.342838    -0.610853
O      9.161259     4.144074    11.948282    -0.567975
O      6.961028     3.988366    11.792886    -0.558721
O      8.261835     8.811246    12.141665    -0.590403
O      9.869908     7.362067    12.651021    -0.559225
O      9.671055     8.419311     9.227113    -0.536731
O      8.501653     6.664174     9.862513    -0.591603
O      1.655112    -0.292414     7.410698    -0.534888
O      3.688479     0.032416     6.709686    -0.610853
O      4.300532    10.980913     3.315130    -0.567975
O      4.401032     8.777470     3.159734    -0.558721
O      9.040519    10.628804     3.508513    -0.590403
O      7.414631    12.057967     4.017869    -0.559225
O      8.487803    11.983063     0.593961    -0.536731
O      6.880122    10.618011     1.229361    -0.591603
O     11.434735    10.695476     1.222454    -0.534888
O     11.347903     8.638158     1.923466    -0.610853
O      0.544256     6.760552     5.318022    -0.567975
O      2.744487     6.916260     5.473418    -0.558721
O      1.443680     2.093380     5.124639    -0.590403
O     -0.164393     3.542559     4.615283    -0.559224
O      0.034460     2.485315     8.039191    -0.536731
O      1.203862     4.240452     7.403791    -0.591603

The following XYZ coordinates are in angstroms. Other properties are in atomic units.
The sperically averaged electron density of each atom fit to a function of the form exp(a - br)
eigen_1, eigen_2 and eigen_3 are the three eigenvalues of traceless quadrupole moment tensor
  atom number  atomic symbol              X              Y              Z     net charge C6 coefficient C8 coefficient C10 coefficient fluctuating dipole atomic polarizability isotropic forcefield polarizability              a              b squared Pearson coefficient          <r^3>          <r^4>         wp_QDO          m_QDO          q_QDO       dipole_x       dipole_y       dipole_z         dipole            Qxy            Qxz            Qyz     Q(x^2-y^2)  Q(3z^2 - R^2)        eigen_1        eigen_2        eigen_3 static polarizability      alpha(xx)      alpha(xy)      alpha(xz)      alpha(yy)      alpha(yz)      alpha(zz) atomic spin moment
            1             Cd       3.233537       0.844414      13.798022       0.841839     178.704372 0.46438039E+04  0.17996823E+06                                25.290237                           22.188051       0.908131       1.971165                    0.998511      81.283782     221.924655       0.397547       0.397554      -1.180717       0.031362      -0.080389       0.078806       0.116861       0.043824       0.035447       0.010239       0.074441       0.026981      -0.062515      -0.011131       0.073646             28.706983      31.336354       5.139707      -4.008691      26.383725      -5.707784      28.400871           0.000003
            2             Cd       0.415300       1.046165      16.014497       0.877780     173.078901 0.45113598E+04  0.17323337E+06                                24.610277                           21.773905       0.928155       1.990514                    0.997895      79.528645     214.748086       0.404749       0.394091      -1.185638      -0.033757      -0.085050      -0.058349       0.108525      -0.014908       0.011392      -0.001665       0.062802      -0.001828      -0.034480      -0.003961       0.038440             27.708777      29.895549      -3.803892       1.964333      23.770566       3.529077      29.460217          -0.000001
            3             Cd       7.994950       6.194097      12.101434       0.841839     178.704370 0.46438039E+04  0.17996822E+06                                25.290237                           22.188051       0.908131       1.971165                    0.998511      81.283783     221.924657       0.397547       0.397554      -1.180717       0.083484      -0.021827      -0.078806       0.116861       0.034071       0.006059       0.036395      -0.092631       0.026981      -0.062515      -0.011131       0.073646             28.706983      25.266281       4.430988      -5.204388      32.453792      -4.643573      28.400875           0.000003
            4             Cd       7.467733       8.969922       9.884959       0.877780     173.078884 0.45113597E+04  0.17323336E+06                                24.610276                           21.773905       0.928155       1.990514                    0.997895      79.528645     214.748087       0.404749       0.394091      -1.185638       0.080562       0.043392       0.058349       0.108525      -0.021741      -0.002975       0.011122      -0.054244      -0.001828      -0.034479      -0.003961       0.038440             27.708775      24.729245      -4.407089       3.277466      28.936861       2.360336      29.460218          -0.000001
            5             Cd       6.471978      10.060212       3.468282       0.841839     178.704370 0.46438038E+04  0.17996822E+06                                25.290237                           22.188051       0.908131       1.971164                    0.998511      81.283783     221.924660       0.397547       0.397554      -1.180717      -0.031362       0.080389      -0.078806       0.116861       0.043824       0.035447       0.010239       0.074441       0.026981      -0.062515      -0.011131       0.073646             28.706984      31.336355       5.139707      -4.008692      26.383724      -5.707784      28.400871           0.000003
            6             Cd       9.290215       9.858461       1.251807       0.877781     173.078889 0.45113595E+04  0.17323335E+06                                24.610276                           21.773904       0.928155       1.990514                    0.997895      79.528642     214.748075       0.404749       0.394091      -1.185638       0.033757       0.085050       0.058349       0.108525      -0.014908       0.011392      -0.001665       0.062802      -0.001828      -0.034479      -0.003961       0.038440             27.708776      29.895548      -3.803892       1.964333      23.770565       3.529077      29.460215          -0.000001
            7             Cd       1.710565       4.710529       5.164870       0.841839     178.704376 0.46438040E+04  0.17996823E+06                                25.290237                           22.188051       0.908131       1.971165                    0.998511      81.283785     221.924665       0.397547       0.397554      -1.180717      -0.083484       0.021827       0.078806       0.116861       0.034071       0.006059       0.036395      -0.092631       0.026981      -0.062515      -0.011131       0.073646             28.706984      25.266281       4.430988      -5.204388      32.453794      -4.643574      28.400876           0.000003
            8             Cd       2.237782       1.934704       7.381345       0.877781     173.078870 0.45113593E+04  0.17323334E+06                                24.610276                           21.773904       0.928155       1.990514                    0.997895      79.528643     214.748083       0.404749       0.394091      -1.185638      -0.080562      -0.043392      -0.058349       0.108525      -0.021741      -0.002975       0.011122      -0.054244      -0.001828      -0.034479      -0.003961       0.038440             27.708774      24.729244      -4.407089       3.277466      28.936860       2.360336      29.460217          -0.000001
            9             Cd       4.889837       4.164004      12.949728       0.800149     196.744137 0.45758016E+04  0.17665996E+06                                26.695154                           22.098412       1.052955       2.007761                    0.997609      81.993768     223.355057       0.396414       0.400208      -1.178888       0.087203      -0.077614       0.000000       0.116740      -0.041354      -0.077477      -0.087049       0.009657      -0.062422      -0.142670       0.052039       0.090631             30.547937      30.557322       2.221699      -0.736606      31.076112      -0.827611      30.010375           0.000003
           10             Cd       4.815678       6.740622       4.316576       0.800149     196.744142 0.45758017E+04  0.17665996E+06                                26.695154                           22.098412       1.052955       2.007761                    0.997609      81.993767     223.355052       0.396414       0.400208      -1.178888      -0.087203       0.077614       0.000000       0.116740      -0.041354      -0.077477      -0.087049       0.009657      -0.062422      -0.142670       0.052039       0.090631             30.547937      30.557323       2.221699      -0.736606      31.076112      -0.827611      30.010375           0.000003
           11              H       9.747056       3.171181      15.316938       0.110547       1.053143 0.78390419E+01  0.76209726E+02                                 1.678429                            1.614844      -0.896323       2.447473                    0.998975       3.409311       9.353730       0.505044       1.247469      -0.716818       0.011601       0.033597       0.006971       0.036220       0.001328       0.003473       0.001924      -0.019421      -0.035169      -0.013099      -0.002736       0.015834              1.686745       1.714832       0.314501       0.032206       1.919541       0.110227       1.425862          -0.000001
           12              H       7.488438       3.073908      14.835208       0.107585       0.954613 0.69725689E+01  0.67445539E+02                                 1.708669                            1.625909      -1.290159       2.261384                    0.993633       3.896854      11.543475       0.445364       1.421775      -0.677140      -0.016446       0.032516       0.000598       0.036443       0.001536       0.002347       0.004467      -0.012483      -0.028664      -0.010908      -0.001329       0.012237              1.741845       1.743632      -0.423070       0.019777       2.043233       0.010316       1.438669          -0.000001
           13              H       7.732941      -0.893390      14.400098       0.095438       0.986756 0.69618957E+01  0.66656958E+02                                 1.686607                            1.578061      -1.024516       2.378428                    0.997053       3.704475      10.572071       0.476910       1.341379      -0.693864      -0.011494      -0.030362      -0.006705       0.033150       0.001035       0.004614       0.002082      -0.011456      -0.029614      -0.011908       0.000832       0.011076              1.735658       1.644228       0.413950       0.127034       2.162514       0.245619       1.400234           0.000001
           14              H       9.954069      -0.816533      15.075210       0.122743       1.105527 0.81505456E+01  0.79923498E+02                                 1.730848                            1.645000      -0.992830       2.416277                    0.998150       3.370187       9.252095       0.501697       1.245021      -0.717981       0.019632      -0.035827       0.005996       0.041291      -0.001810       0.001568      -0.001632      -0.018460      -0.040710      -0.013850      -0.002446       0.016297              1.747287       1.835465      -0.382976       0.045031       2.014874       0.001903       1.391523           0.000001
           15              H      -0.202294      10.241298      13.101671       0.107780       1.028250 0.73183177E+01  0.70423238E+02                                 1.689988                            1.585775      -0.959515       2.415624                    0.998506       3.532193       9.862950       0.493967       1.288555      -0.706107       0.034621      -0.008360       0.001763       0.035660      -0.008644       0.002514       0.002675       0.006650      -0.040703      -0.014659      -0.001398       0.016056              1.731216       2.369011      -0.121160       0.085127       1.520244       0.023832       1.304391          -0.000000
           16              H      -1.597433      -0.833520      13.194910       0.108440       1.030056 0.73846320E+01  0.71743911E+02                                 1.737860                            1.628031      -1.152722       2.330454                    0.995488       3.679283      10.572137       0.468405       1.345947      -0.693374      -0.012311       0.033134       0.007672       0.036170      -0.006433       0.000911       0.001952      -0.007543      -0.037006      -0.012666      -0.001018       0.013684              1.785844       1.648685      -0.280283      -0.004539       2.337660       0.167535       1.371187           0.000000
           17              H       5.068965      -0.708093      16.594645       0.113625       0.997163 0.72228454E+01  0.70202625E+02                                 1.736800                            1.637715      -1.294200       2.266993                    0.993906       3.792355      11.114147       0.452544       1.392515      -0.683408       0.012503       0.035514      -0.010535       0.039097       0.006512       0.000046      -0.006992      -0.002165      -0.047198      -0.017702       0.002286       0.015416              1.788809       1.522451       0.221021      -0.070299       2.274849      -0.294716       1.569126          -0.000000
           18              H       3.064706      13.177024       0.086332       0.116703       1.085097 0.81966310E+01  0.80758940E+02                                 1.728621                            1.664404      -1.000194       2.404831                    0.998330       3.459348       9.624265       0.490498       1.267399      -0.712399      -0.037555      -0.011637      -0.000006       0.039316       0.008758      -0.000494      -0.005366       0.007087      -0.035893      -0.014010      -0.001851       0.015862              1.725244       2.113818       0.154498      -0.037355       1.595403      -0.056100       1.466513           0.000000
           19              H       2.338733       0.398147      10.453020       0.109076       1.141034 0.81754168E+01  0.80123624E+02                                 1.763640                            1.644903      -0.881382       2.469669                    0.998983       3.341756       9.132447       0.503562       1.241087      -0.719490      -0.027142      -0.045026      -0.006819       0.053015       0.015184       0.004204      -0.001182      -0.014459      -0.000597      -0.017720       0.000711       0.017009              1.783914       1.615409       0.453634       0.029212       2.228292       0.070301       1.508040           0.000001
           20              H       3.893211       3.834661       9.657044       0.099133       1.074439 0.77502836E+01  0.75758055E+02                                 1.755566                            1.647799      -0.968314       2.422767                    0.997611       3.537453       9.998863       0.476950       1.313778      -0.701756       0.014998       0.043803      -0.027766       0.053987       0.014894       0.003431      -0.012649      -0.018999       0.007539      -0.022550       0.000921       0.021629              1.787730       1.466919       0.218073      -0.154555       2.121725      -0.417063       1.774546           0.000001
           21              H      -0.491601       4.545515      16.687883       0.126083       1.042513 0.76554538E+01  0.75030634E+02                                 1.756911                            1.663674      -1.113131       2.361017                    0.995965       3.602332      10.388805       0.460937       1.355804      -0.692268      -0.026118      -0.018391       0.020219       0.037805       0.000683      -0.014260      -0.002908      -0.000442      -0.016533      -0.016493       0.002672       0.013821              1.791482       1.863331       0.299569      -0.381092       1.680724      -0.184196       1.830390          -0.000001
           22              H      -0.457407       6.844479      16.651624       0.108384       1.101170 0.79772551E+01  0.77882426E+02                                 1.730202                            1.628155      -0.926501       2.438103                    0.998122       3.424614       9.411444       0.503444       1.246147      -0.717106      -0.026518       0.021579       0.021274       0.040267      -0.002236      -0.013717       0.001129      -0.010352      -0.038520      -0.021218       0.007924       0.013295              1.767011       1.819163      -0.300941      -0.430533       1.678341       0.298905       1.803528           0.000001
           23              H       1.114642       8.002981      15.467155       0.103649       0.991367 0.69977254E+01  0.66393124E+02                                 1.634859                            1.540622      -0.797125       2.494500                    0.999406       3.411439       9.368418       0.507544       1.271940      -0.710485      -0.003191       0.037877       0.002507       0.038094      -0.003197      -0.014618      -0.002839      -0.007835      -0.025063      -0.019913       0.008457       0.011456              1.670618       1.321049       0.018580      -0.019391       2.325972       0.053268       1.364833           0.000000
           24              H       2.826633       6.934133      14.299953       0.121894       0.993048 0.71641556E+01  0.69043553E+02                                 1.697171                            1.606826      -1.016575       2.402196                    0.997076       3.561198      10.175838       0.470266       1.351463      -0.692995       0.027165       0.019609      -0.015485       0.036909       0.003304      -0.012868       0.000533      -0.010034      -0.035085      -0.019903       0.007220       0.012683              1.729739       1.803305       0.340452      -0.350894       1.727109      -0.257929       1.658802           0.000000
           25              H       6.439246      -0.545306      10.582518       0.110548       1.053143 0.78390397E+01  0.76209698E+02                                 1.678429                            1.614844      -0.896323       2.447473                    0.998975       3.409311       9.353729       0.505044       1.247468      -0.716819      -0.032025      -0.015419      -0.006971       0.036220       0.003530       0.001508       0.003673       0.018286      -0.035169      -0.013099      -0.002736       0.015834              1.686744       1.844335       0.329621       0.105748       1.790036       0.044772       1.425862          -0.000001
           26              H       6.273934       1.709352      11.064248       0.107585       0.954612 0.69725670E+01  0.67445515E+02                                 1.708668                            1.625909      -1.290159       2.261384                    0.993633       3.896854      11.543474       0.445364       1.421775      -0.677140      -0.034204       0.012564      -0.000598       0.036443       0.002933       0.004164       0.002849       0.011440      -0.028664      -0.010908      -0.001329       0.012237              1.741844       2.136668      -0.377180       0.007952       1.650196       0.020840       1.438668          -0.000001
           27              H      10.242819       1.926582      11.499358       0.095438       0.986756 0.69618935E+01  0.66656933E+02                                 1.686607                            1.578061      -1.024515       2.378428                    0.997053       3.704474      10.572069       0.476910       1.341380      -0.693864       0.028824       0.014938       0.006705       0.033150       0.002327       0.001533       0.004824       0.010671      -0.029614      -0.011908       0.000832       0.011076              1.735659       2.060181       0.462515       0.229230       1.746561       0.154661       1.400234           0.000001
           28              H      10.424061      -0.288473      10.824246       0.122743       1.105527 0.81505434E+01  0.79923472E+02                                 1.730848                            1.645000      -0.992830       2.416277                    0.998150       3.370188       9.252098       0.501697       1.245021      -0.717981       0.037862      -0.015345      -0.005996       0.041291       0.000365      -0.001803       0.001368       0.018797      -0.040710      -0.013850      -0.002446       0.016297              1.747287       2.100688      -0.352010      -0.003332       1.749651       0.044948       1.391523           0.000001
           29              H      -1.736980       8.517001      12.797785       0.107781       1.028249 0.73183116E+01  0.70423165E+02                                 1.689987                            1.585774      -0.959513       2.415625                    0.998506       3.532190       9.862941       0.493967       1.288556      -0.706107       0.012319      -0.033418      -0.001763       0.035660      -0.009178       0.002365       0.002808      -0.002488      -0.040702      -0.014659      -0.001398       0.016056              1.731214       1.559570      -0.215667       0.013800       2.329682       0.087316       1.304391          -0.000000
           30              H       9.101322      11.187059      12.704546       0.108440       1.030055 0.73846251E+01  0.71743834E+02                                 1.737860                            1.628031      -1.152722       2.330454                    0.995488       3.679283      10.572140       0.468405       1.345948      -0.693373      -0.034338       0.008386      -0.007672       0.036170      -0.005391       0.001833       0.001132       0.010304      -0.037006      -0.012666      -0.001018       0.013684              1.785844       2.392963      -0.193383       0.166931       1.593381       0.014921       1.371187           0.000000
           31              H       9.749834       4.551095       9.304811       0.113625       0.997163 0.72228498E+01  0.70202677E+02                                 1.736800                            1.637716      -1.294200       2.266993                    0.993906       3.792355      11.114147       0.452544       1.392515      -0.683409      -0.033825      -0.016538       0.010535       0.039097       0.006586      -0.006950      -0.000765      -0.000893      -0.047198      -0.017702       0.002286       0.015416              1.788809       2.213813       0.301743      -0.284574       1.583488      -0.104003       1.569127          -0.000000
           32              H      -1.780354       7.733359       8.546820       0.116703       1.085096 0.81966236E+01  0.80758853E+02                                 1.728621                            1.664404      -1.000193       2.404831                    0.998330       3.459347       9.624263       0.490498       1.267400      -0.712399       0.007203       0.038651       0.000006       0.039316       0.007707      -0.005272      -0.001113      -0.010932      -0.035893      -0.014010      -0.001851       0.015862              1.725244       1.566782       0.090629      -0.051390       2.142437      -0.043609       1.466513           0.000000
           33              H       8.334437       7.134616      15.446436       0.109076       1.141033 0.81754112E+01  0.80123554E+02                                 1.763639                            1.644902      -0.881382       2.469669                    0.998983       3.341756       9.132445       0.503563       1.241086      -0.719490       0.041575       0.032181       0.006819       0.053015       0.016441      -0.001662       0.004039       0.007074      -0.000597      -0.017720       0.000711       0.017009              1.783913       2.115544       0.512027       0.066439       1.728155       0.037168       1.508039           0.000001
           34              H       5.101380       5.192099      16.242412       0.099133       1.074439 0.77502822E+01  0.75758041E+02                                 1.755566                            1.647799      -0.968314       2.422767                    0.997611       3.537453       9.998864       0.476950       1.313778      -0.701756      -0.041768      -0.019977       0.027766       0.053987       0.016682      -0.012962       0.001941       0.011626       0.007539      -0.022550       0.000921       0.021629              1.787730       2.062681       0.287632      -0.396326       1.525963      -0.201878       1.774546           0.000001
           35              H       3.886821       9.464889       9.211573       0.126083       1.042512 0.76554521E+01  0.75030614E+02                                 1.756910                            1.663674      -1.113131       2.361017                    0.995965       3.602332      10.388805       0.460937       1.355804      -0.692268       0.015238       0.028075      -0.020219       0.037805       0.000715      -0.001235      -0.014501       0.000115      -0.016533      -0.016493       0.002672       0.013821              1.791481       1.614167       0.270477      -0.138758       1.929887      -0.399882       1.830390          -0.000001
           36              H       1.607335       9.164318       9.247832       0.108384       1.101169 0.79772473E+01  0.77882334E+02                                 1.730202                            1.628154      -0.926501       2.438103                    0.998122       3.424614       9.411444       0.503444       1.246147      -0.717106      -0.024508       0.023837      -0.021274       0.040267      -0.000984       0.002712      -0.013494       0.011104      -0.038520      -0.021218       0.007924       0.013295              1.767010       1.749562      -0.309067       0.346817       1.747940      -0.392965       1.803528           0.000001
           37              H       0.638958       7.468525      10.432301       0.103649       0.991366 0.69977162E+01  0.66393024E+02                                 1.634858                            1.540622      -0.797124       2.494500                    0.999406       3.411438       9.368418       0.507543       1.271941      -0.710484      -0.037991      -0.001223      -0.002507       0.038094      -0.002208      -0.001124      -0.014848       0.009097      -0.025063      -0.019913       0.008457       0.011456              1.670617       2.308176       0.133834       0.055158       1.338844      -0.013083       1.364832           0.000000
           38              H       1.899131       5.892039      11.599503       0.121894       0.993048 0.71641536E+01  0.69043530E+02                                 1.697171                            1.606826      -1.016575       2.402196                    0.997076       3.561198      10.175838       0.470266       1.351463      -0.692995      -0.016327      -0.029256       0.015485       0.036909       0.004371       0.002022      -0.012720       0.008242      -0.035085      -0.019903       0.007220       0.012683              1.729739       1.649703       0.322518      -0.215496       1.880710      -0.378438       1.658802           0.000000
           39              H      -0.041541       7.733445       1.949366       0.110548       1.053142 0.78390371E+01  0.76209667E+02                                 1.678429                            1.614844      -0.896323       2.447473                    0.998975       3.409310       9.353726       0.505044       1.247468      -0.716819      -0.011601      -0.033597      -0.006971       0.036220       0.001328       0.003473       0.001924      -0.019421      -0.035169      -0.013099      -0.002736       0.015834              1.686744       1.714831       0.314500       0.032206       1.919540       0.110227       1.425862          -0.000001
           40              H       2.217077       7.830718       2.431096       0.107585       0.954613 0.69725698E+01  0.67445549E+02                                 1.708669                            1.625909      -1.290159       2.261384                    0.993633       3.896854      11.543474       0.445364       1.421775      -0.677140       0.016446      -0.032516      -0.000598       0.036443       0.001536       0.002347       0.004467      -0.012483      -0.028664      -0.010908      -0.001329       0.012237              1.741845       1.743632      -0.423070       0.019777       2.043233       0.010316       1.438669          -0.000001
           41              H       1.972574      11.798016       2.866206       0.095438       0.986756 0.69618917E+01  0.66656912E+02                                 1.686607                            1.578061      -1.024515       2.378428                    0.997053       3.704474      10.572069       0.476910       1.341380      -0.693864       0.011494       0.030362       0.006705       0.033150       0.001035       0.004614       0.002082      -0.011456      -0.029614      -0.011908       0.000832       0.011076              1.735658       1.644228       0.413950       0.127034       2.162514       0.245619       1.400233           0.000001
           42              H      -0.248554      11.721159       2.191094       0.122742       1.105528 0.81505495E+01  0.79923545E+02                                 1.730848                            1.645001      -0.992831       2.416277                    0.998150       3.370188       9.252098       0.501697       1.245021      -0.717981      -0.019632       0.035827      -0.005996       0.041291      -0.001810       0.001568      -0.001632      -0.018460      -0.040710      -0.013850      -0.002446       0.016297              1.747288       1.835465      -0.382976       0.045031       2.014875       0.001903       1.391524           0.000001
           43              H       9.907809       0.663328       4.164633       0.107780       1.028250 0.73183177E+01  0.70423238E+02                                 1.689988                            1.585775      -0.959515       2.415624                    0.998506       3.532193       9.862950       0.493967       1.288555      -0.706107      -0.034621       0.008360      -0.001763       0.035660      -0.008644       0.002514       0.002675       0.006650      -0.040703      -0.014659      -0.001398       0.016056              1.731216       2.369011      -0.121160       0.085127       1.520244       0.023832       1.304391          -0.000000
           44              H      11.302948      11.738146       4.071394       0.108440       1.030056 0.73846320E+01  0.71743911E+02                                 1.737860                            1.628031      -1.152722       2.330454                    0.995488       3.679283      10.572137       0.468405       1.345947      -0.693374       0.012311      -0.033134      -0.007672       0.036170      -0.006433       0.000911       0.001952      -0.007543      -0.037006      -0.012666      -0.001018       0.013684              1.785844       1.648685      -0.280283      -0.004539       2.337660       0.167535       1.371187           0.000000
           45              H       4.636550      11.612719       0.671659       0.113625       0.997166 0.72228653E+01  0.70202859E+02                                 1.736802                            1.637717      -1.294202       2.266992                    0.993906       3.792359      11.114158       0.452545       1.392513      -0.683409      -0.012504      -0.035514       0.010535       0.039097       0.006512       0.000046      -0.006992      -0.002165      -0.047198      -0.017702       0.002286       0.015416              1.788811       1.522452       0.221022      -0.070300       2.274853      -0.294717       1.569128          -0.000000
           46              H       6.640809      -2.272398      17.179972       0.116703       1.085100 0.81966584E+01  0.80759270E+02                                 1.728623                            1.664406      -1.000196       2.404829                    0.998330       3.459352       9.624277       0.490498       1.267398      -0.712400       0.037555       0.011637       0.000006       0.039316       0.008758      -0.000494      -0.005366       0.007087      -0.035893      -0.014011      -0.001851       0.015862              1.725247       2.113822       0.154499      -0.037355       1.595404      -0.056100       1.466514           0.000000
           47              H       7.366782      10.506479       6.813284       0.109076       1.141034 0.81754168E+01  0.80123622E+02                                 1.763639                            1.644903      -0.881382       2.469669                    0.998983       3.341756       9.132446       0.503563       1.241086      -0.719490       0.027142       0.045026       0.006819       0.053015       0.015184       0.004204      -0.001182      -0.014459      -0.000597      -0.017720       0.000711       0.017009              1.783914       1.615409       0.453634       0.029212       2.228292       0.070301       1.508039           0.000002
           48              H       5.812304       7.069965       7.609260       0.099133       1.074439 0.77502831E+01  0.75758051E+02                                 1.755566                            1.647799      -0.968314       2.422767                    0.997611       3.537453       9.998864       0.476950       1.313778      -0.701756      -0.014998      -0.043803       0.027766       0.053987       0.014894       0.003431      -0.012649      -0.018999       0.007539      -0.022550       0.000921       0.021629              1.787730       1.466919       0.218073      -0.154555       2.121726      -0.417063       1.774546           0.000001
           49              H      10.197116       6.359111       0.578421       0.126083       1.042512 0.76554489E+01  0.75030578E+02                                 1.756911                            1.663674      -1.113131       2.361017                    0.995965       3.602331      10.388803       0.460937       1.355805      -0.692268       0.026118       0.018391      -0.020219       0.037805       0.000683      -0.014260      -0.002908      -0.000442      -0.016533      -0.016493       0.002672       0.013821              1.791481       1.863330       0.299569      -0.381092       1.680724      -0.184196       1.830390          -0.000001
           50              H      10.162922       4.060147       0.614680       0.108384       1.101169 0.79772506E+01  0.77882377E+02                                 1.730202                            1.628155      -0.926500       2.438103                    0.998122       3.424613       9.411443       0.503443       1.246147      -0.717106       0.026518      -0.021579      -0.021274       0.040267      -0.002236      -0.013717       0.001129      -0.010352      -0.038520      -0.021218       0.007924       0.013295              1.767011       1.819163      -0.300941      -0.430533       1.678341       0.298905       1.803528           0.000001
           51              H       8.590873       2.901645       1.799149       0.103649       0.991366 0.69977215E+01  0.66393083E+02                                 1.634859                            1.540622      -0.797124       2.494500                    0.999406       3.411438       9.368417       0.507543       1.271941      -0.710484       0.003191      -0.037877      -0.002507       0.038094      -0.003197      -0.014618      -0.002839      -0.007835      -0.025063      -0.019913       0.008457       0.011456              1.670618       1.321049       0.018580      -0.019391       2.325972       0.053268       1.364833           0.000000
           52              H       6.878882       3.970493       2.966351       0.121894       0.993048 0.71641562E+01  0.69043559E+02                                 1.697171                            1.606826      -1.016575       2.402196                    0.997076       3.561198      10.175837       0.470266       1.351463      -0.692995      -0.027165      -0.019609       0.015485       0.036909       0.003304      -0.012868       0.000533      -0.010034      -0.035085      -0.019903       0.007220       0.012683              1.729739       1.803305       0.340452      -0.350894       1.727109      -0.257929       1.658802           0.000000
           53              H       3.266269      11.449932       6.683786       0.110548       1.053142 0.78390354E+01  0.76209649E+02                                 1.678429                            1.614844      -0.896323       2.447473                    0.998975       3.409310       9.353727       0.505044       1.247469      -0.716818       0.032025       0.015419       0.006971       0.036220       0.003530       0.001508       0.003673       0.018286      -0.035169      -0.013099      -0.002736       0.015834              1.686744       1.844335       0.329621       0.105748       1.790036       0.044772       1.425862          -0.000001
           54              H       3.431581       9.195274       6.202056       0.107585       0.954612 0.69725660E+01  0.67445506E+02                                 1.708668                            1.625909      -1.290159       2.261384                    0.993633       3.896854      11.543475       0.445364       1.421775      -0.677140       0.034204      -0.012564       0.000598       0.036443       0.002933       0.004164       0.002849       0.011440      -0.028664      -0.010908      -0.001329       0.012237              1.741844       2.136668      -0.377180       0.007952       1.650196       0.020840       1.438668          -0.000001
           55              H      -0.537304       8.978044       5.766946       0.095438       0.986756 0.69618935E+01  0.66656933E+02                                 1.686607                            1.578061      -1.024516       2.378428                    0.997053       3.704474      10.572069       0.476910       1.341380      -0.693864      -0.028824      -0.014938      -0.006705       0.033150       0.002327       0.001533       0.004824       0.010671      -0.029614      -0.011908       0.000832       0.011076              1.735659       2.060181       0.462515       0.229230       1.746561       0.154661       1.400234           0.000001
           56              H      -0.718546      11.193099       6.442058       0.122742       1.105527 0.81505458E+01  0.79923505E+02                                 1.730849                            1.645001      -0.992831       2.416277                    0.998150       3.370188       9.252100       0.501697       1.245022      -0.717981      -0.037862       0.015345       0.005996       0.041291       0.000365      -0.001803       0.001368       0.018797      -0.040710      -0.013850      -0.002446       0.016297              1.747288       2.100689      -0.352010      -0.003332       1.749652       0.044948       1.391524           0.000001
           57              H      11.442495       2.387625       4.468519       0.107780       1.028249 0.73183102E+01  0.70423151E+02                                 1.689987                            1.585775      -0.959513       2.415625                    0.998506       3.532190       9.862942       0.493967       1.288556      -0.706107      -0.012319       0.033418       0.001763       0.035660      -0.009178       0.002365       0.002808      -0.002488      -0.040702      -0.014659      -0.001398       0.016056              1.731215       1.559571      -0.215667       0.013800       2.329683       0.087316       1.304391          -0.000000
           58              H       0.604193      -0.282433       4.561758       0.108440       1.030056 0.73846316E+01  0.71743906E+02                                 1.737860                            1.628031      -1.152722       2.330454                    0.995488       3.679284      10.572140       0.468405       1.345947      -0.693374       0.034338      -0.008386       0.007672       0.036170      -0.005391       0.001833       0.001132       0.010304      -0.037006      -0.012666      -0.001018       0.013684              1.785844       2.392963      -0.193383       0.166931       1.593381       0.014921       1.371187           0.000000
           59              H      -0.044319       6.353531       7.961493       0.113625       0.997166 0.72228708E+01  0.70202924E+02                                 1.736802                            1.637717      -1.294202       2.266992                    0.993906       3.792359      11.114158       0.452545       1.392513      -0.683409       0.033825       0.016538      -0.010535       0.039097       0.006586      -0.006951      -0.000765      -0.000893      -0.047198      -0.017702       0.002286       0.015416              1.788811       2.213817       0.301744      -0.284575       1.583489      -0.104003       1.569128          -0.000000
           60              H      11.485869       3.171267       8.719484       0.116703       1.085099 0.81966551E+01  0.80759233E+02                                 1.728623                            1.664406      -1.000196       2.404829                    0.998330       3.459352       9.624278       0.490498       1.267399      -0.712400      -0.007203      -0.038651      -0.000006       0.039316       0.007707      -0.005272      -0.001113      -0.010932      -0.035893      -0.014011      -0.001851       0.015862              1.725247       1.566784       0.090630      -0.051390       2.142442      -0.043609       1.466514           0.000000
           61              H       1.371078       3.770010       1.819868       0.109076       1.141033 0.81754112E+01  0.80123551E+02                                 1.763638                            1.644902      -0.881382       2.469669                    0.998983       3.341756       9.132444       0.503563       1.241086      -0.719490      -0.041575      -0.032181      -0.006819       0.053015       0.016441      -0.001662       0.004039       0.007074      -0.000597      -0.017720       0.000711       0.017009              1.783912       2.115544       0.512027       0.066439       1.728155       0.037168       1.508039           0.000002
           62              H       4.604135       5.712527       1.023892       0.099133       1.074439 0.77502822E+01  0.75758041E+02                                 1.755566                            1.647799      -0.968314       2.422767                    0.997611       3.537453       9.998864       0.476950       1.313778      -0.701756       0.041768       0.019977      -0.027766       0.053987       0.016682      -0.012962       0.001941       0.011626       0.007539      -0.022550       0.000921       0.021629              1.787730       2.062681       0.287632      -0.396326       1.525963      -0.201878       1.774546           0.000001
           63              H       5.818694       1.439737       8.054731       0.126083       1.042512 0.76554472E+01  0.75030558E+02                                 1.756910                            1.663674      -1.113131       2.361017                    0.995965       3.602331      10.388803       0.460937       1.355805      -0.692268      -0.015238      -0.028075       0.020219       0.037805       0.000715      -0.001235      -0.014501       0.000115      -0.016533      -0.016493       0.002672       0.013821              1.791481       1.614167       0.270477      -0.138758       1.929887      -0.399882       1.830389          -0.000001
           64              H       8.098180       1.740308       8.018472       0.108384       1.101169 0.79772428E+01  0.77882284E+02                                 1.730202                            1.628154      -0.926500       2.438103                    0.998122       3.424613       9.411443       0.503444       1.246147      -0.717106       0.024508      -0.023837       0.021274       0.040267      -0.000984       0.002712      -0.013494       0.011104      -0.038520      -0.021218       0.007924       0.013295              1.767010       1.749562      -0.309067       0.346817       1.747940      -0.392965       1.803528           0.000001
           65              H       9.066557       3.436101       6.834003       0.103649       0.991366 0.69977167E+01  0.66393028E+02                                 1.634858                            1.540622      -0.797124       2.494500                    0.999406       3.411438       9.368417       0.507543       1.271941      -0.710484       0.037991       0.001223       0.002507       0.038094      -0.002208      -0.001124      -0.014848       0.009097      -0.025063      -0.019913       0.008457       0.011456              1.670617       2.308176       0.133834       0.055158       1.338844      -0.013083       1.364832           0.000000
           66              H       7.806384       5.012587       5.666801       0.121894       0.993048 0.71641543E+01  0.69043536E+02                                 1.697171                            1.606826      -1.016575       2.402196                    0.997076       3.561198      10.175837       0.470266       1.351463      -0.692995       0.016327       0.029256      -0.015485       0.036909       0.004371       0.002022      -0.012720       0.008242      -0.035085      -0.019903       0.007220       0.012683              1.729739       1.649703       0.322518      -0.215496       1.880710      -0.378438       1.658802           0.000000
           67              H       4.514102      11.053423      12.117492       0.295087       0.546970 0.35261012E+01  0.28849969E+02                                 1.218793                            1.189977      -1.018242       2.509300                    0.999899       2.623617       7.218755       0.497098       1.505961      -0.665454      -0.004603      -0.003074      -0.027649       0.028197      -0.003138       0.011689      -0.001111      -0.002528      -0.004042      -0.012798       0.001122       0.011675              1.226277       1.084902       0.048621      -0.179984       1.042656      -0.069600       1.551273           0.000000
           68              H       5.898868      -1.946274      13.371026       0.291035       0.519670 0.31854483E+01  0.25547513E+02                                 1.199433                            1.145822      -0.990072       2.512694                    0.999918       2.697943       7.481048       0.494121       1.545592      -0.657566      -0.006170       0.016335       0.014766       0.022868      -0.000170       0.001285      -0.004055       0.016287       0.003064      -0.010134       0.002201       0.007932              1.227409       1.004365       0.003429      -0.011094       1.595406       0.256451       1.082457           0.000000
           69              H       6.255323      10.696511      13.446998       0.159726       0.877861 0.62679729E+01  0.58070087E+02                                 1.546444                            1.486734      -0.776938       2.536202                    0.999703       3.170322       8.708476       0.499931       1.322425      -0.700990       0.025175       0.008481      -0.003302       0.026770       0.003690       0.005197      -0.008167       0.012072      -0.025983      -0.015622       0.003688       0.011933              1.564106       1.914254       0.354511      -0.132906       1.513183      -0.036356       1.264880           0.000001
           70              H       5.278521      10.123074      14.531321       0.152465       0.857533 0.61422786E+01  0.56300852E+02                                 1.485811                            1.443147      -0.725422       2.551308                    0.999964       3.117287       8.362262       0.525530       1.271520      -0.711893       0.002796      -0.005281       0.022990       0.023754      -0.008119       0.003844      -0.005187       0.007318       0.013265      -0.011487      -0.000314       0.011801              1.492095       1.233371       0.008096      -0.144102       1.228610      -0.084076       2.014304           0.000000
           71              H       5.497564       9.348989      13.186276       0.163013       0.847581 0.60661682E+01  0.56178371E+02                                 1.554687                            1.497494      -0.881235       2.494366                    0.998641       3.261852       9.188964       0.477095       1.386267      -0.687402       0.007431      -0.021767      -0.010345       0.025220      -0.005115       0.008298       0.003358      -0.010091      -0.011789      -0.013549       0.004398       0.009151              1.576711       1.311177      -0.104209      -0.044077       2.011601       0.346886       1.407354           0.000001
           72              H       2.451524      10.822909      12.735626       0.161186       0.927598 0.66431557E+01  0.62315405E+02                                 1.591676                            1.520256      -0.818378       2.511687                    0.999700       3.192807       8.764286       0.500489       1.304639      -0.704853      -0.015473       0.016425      -0.008889       0.024253       0.006588       0.002017      -0.010457      -0.000085      -0.017152      -0.014448       0.002248       0.012201              1.608765       1.922834      -0.373429       0.238853       1.540917      -0.144277       1.362545           0.000000
           73              H       3.187713       9.439123      12.732173       0.140310       0.914565 0.65941039E+01  0.62191615E+02                                 1.609521                            1.538275      -0.989262       2.416889                    0.997737       3.451212       9.727789       0.482599       1.345685      -0.694345       0.000370      -0.017134      -0.009531       0.019610       0.005268      -0.006195       0.003689       0.000806      -0.030359      -0.013812       0.003214       0.010598              1.636693       1.310519       0.044072      -0.007255       2.111818       0.431249       1.487741           0.000001
           74              H       2.954183      10.200032      14.082398       0.152383       0.833467 0.59679288E+01  0.54623023E+02                                 1.492258                            1.449034      -0.722010       2.557700                    0.999945       3.172404       8.664879       0.507211       1.319365      -0.701311      -0.006419       0.000462       0.020930       0.021897       0.009991      -0.003042      -0.001767       0.007284       0.010755      -0.012432       0.001837       0.010595              1.501176       1.303265       0.050878      -0.215081       1.229681      -0.079428       1.970582           0.000000
           75              H      -1.996672       3.738246      13.781964       0.295087       0.546970 0.35261016E+01  0.28849974E+02                                 1.218793                            1.189977      -1.018242       2.509300                    0.999899       2.623617       7.218755       0.497098       1.505961      -0.665454       0.002519       0.004928       0.027649       0.028197      -0.002763      -0.002459       0.011481       0.003906      -0.004042      -0.012798       0.001122       0.011675              1.226277       1.032023       0.042447      -0.048258       1.095535      -0.186842       1.551273           0.000000
           76              H      11.075904       3.870381      12.528430       0.291035       0.519671 0.31854501E+01  0.25547530E+02                                 1.199433                            1.145822      -0.990072       2.512694                    0.999918       2.697943       7.481048       0.494121       1.545592      -0.657566      -0.016940       0.004234      -0.014766       0.022868      -0.002042      -0.004177       0.000806      -0.015771       0.003064      -0.010134       0.002201       0.007932              1.227410       1.586667       0.071417       0.256007       1.013104       0.018721       1.082457           0.000000
           77              H      -1.440241       2.050164      12.452458       0.159726       0.877861 0.62679756E+01  0.58070116E+02                                 1.546445                            1.486735      -0.776938       2.536202                    0.999703       3.170322       8.708476       0.499931       1.322425      -0.700990      -0.005504      -0.025989       0.003302       0.026770       0.002200      -0.008715       0.004215      -0.013447      -0.025983      -0.015622       0.003688       0.011933              1.564106       1.436907       0.298777      -0.020698       1.990530      -0.136225       1.264880           0.000001
           78              H      -0.983952       3.086877      11.368135       0.152465       0.857533 0.61422790E+01  0.56300855E+02                                 1.485811                            1.443147      -0.725422       2.551308                    0.999964       3.117287       8.362261       0.525530       1.271519      -0.711893       0.005569      -0.002165      -0.022990       0.023754      -0.008744      -0.005598       0.003217      -0.003381       0.013265      -0.011487      -0.000314       0.011801              1.492094       1.226808       0.007330      -0.066797       1.235172      -0.152880       2.014303           0.000000
           79              H      -0.189687       2.959081      12.713180       0.163013       0.847581 0.60661685E+01  0.56178375E+02                                 1.554688                            1.497494      -0.881235       2.494365                    0.998641       3.261852       9.188964       0.477095       1.386267      -0.687402       0.022482      -0.004856       0.010345       0.025220      -0.003815       0.002374       0.008631       0.012176      -0.011789      -0.013549       0.004398       0.009151              1.576711       2.026189      -0.020727       0.349657       1.296590      -0.003551       1.407354           0.000001
           80              H      -2.006907       5.813641      13.163830       0.161186       0.927598 0.66431514E+01  0.62315360E+02                                 1.591676                            1.520256      -0.818378       2.511687                    0.999700       3.192806       8.764285       0.500489       1.304640      -0.704852      -0.018109       0.013464       0.008889       0.024253       0.006421      -0.010620       0.000791      -0.002953      -0.017152      -0.014448       0.002248       0.012201              1.608766       1.632081      -0.407377      -0.171003       1.831671       0.220510       1.362545           0.000000
           81              H      -0.547084       5.242894      13.167283       0.140310       0.914565 0.65941020E+01  0.62191593E+02                                 1.609521                            1.538274      -0.989262       2.416889                    0.997737       3.451212       9.727789       0.482599       1.345685      -0.694345       0.017061       0.001619       0.009531       0.019610       0.005033       0.004383      -0.005726      -0.003212      -0.030359      -0.013812       0.003214       0.010598              1.636692       2.090888       0.135185       0.429181       1.331449       0.042806       1.487740           0.000001
           82              H      -1.329941       5.386607      11.817058       0.152383       0.833467 0.59679287E+01  0.54623022E+02                                 1.492258                            1.449034      -0.722010       2.557700                    0.999945       3.172404       8.664879       0.507211       1.319365      -0.701311      -0.001204       0.006322      -0.020930       0.021897       0.008883      -0.001402      -0.003227      -0.011691       0.010755      -0.012432       0.001837       0.010595              1.501176       1.218950       0.041034      -0.053950       1.313996      -0.222841       1.970582           0.000000
           83              H       5.191413      -0.148797       5.148812       0.295087       0.546970 0.35261011E+01  0.28849969E+02                                 1.218793                            1.189977      -1.018242       2.509300                    0.999899       2.623617       7.218755       0.497098       1.505961      -0.665454       0.004603       0.003074       0.027649       0.028197      -0.003138       0.011689      -0.001111      -0.002528      -0.004042      -0.012798       0.001122       0.011675              1.226277       1.084902       0.048621      -0.179984       1.042656      -0.069600       1.551273           0.000000
           84              H       3.806647      12.850900       3.895278       0.291035       0.519670 0.31854483E+01  0.25547513E+02                                 1.199433                            1.145822      -0.990072       2.512694                    0.999918       2.697943       7.481048       0.494121       1.545592      -0.657566       0.006170      -0.016335      -0.014766       0.022868      -0.000170       0.001285      -0.004055       0.016287       0.003064      -0.010134       0.002201       0.007932              1.227409       1.004365       0.003429      -0.011094       1.595406       0.256451       1.082457           0.000000
           85              H       3.450192       0.208115       3.819306       0.159726       0.877861 0.62679692E+01  0.58070047E+02                                 1.546444                            1.486734      -0.776938       2.536202                    0.999703       3.170321       8.708475       0.499930       1.322426      -0.700990      -0.025175      -0.008481       0.003302       0.026770       0.003690       0.005197      -0.008167       0.012072      -0.025983      -0.015622       0.003688       0.011933              1.564106       1.914254       0.354511      -0.132906       1.513183      -0.036356       1.264880           0.000001
           86              H       4.426994       0.781552       2.734983       0.152465       0.857533 0.61422751E+01  0.56300810E+02                                 1.485811                            1.443147      -0.725422       2.551308                    0.999964       3.117286       8.362258       0.525530       1.271520      -0.711893      -0.002796       0.005281      -0.022990       0.023754      -0.008119       0.003844      -0.005187       0.007318       0.013265      -0.011487      -0.000314       0.011801              1.492094       1.233370       0.008096      -0.144102       1.228609      -0.084076       2.014303           0.000000
           87              H       4.207951       1.555637       4.080028       0.163013       0.847581 0.60661688E+01  0.56178377E+02                                 1.554687                            1.497493      -0.881235       2.494366                    0.998641       3.261852       9.188963       0.477095       1.386266      -0.687402      -0.007431       0.021767       0.010345       0.025220      -0.005115       0.008298       0.003358      -0.010091      -0.011789      -0.013549       0.004398       0.009151              1.576711       1.311177      -0.104209      -0.044077       2.011601       0.346886       1.407354           0.000001
           88              H       7.253991       0.081717       4.530678       0.161186       0.927598 0.66431557E+01  0.62315405E+02                                 1.591676                            1.520256      -0.818378       2.511687                    0.999700       3.192807       8.764286       0.500489       1.304639      -0.704853       0.015473      -0.016425       0.008889       0.024253       0.006588       0.002017      -0.010457      -0.000085      -0.017152      -0.014448       0.002248       0.012201              1.608765       1.922834      -0.373429       0.238853       1.540917      -0.144277       1.362545           0.000000
           89              H       6.517802       1.465503       4.534131       0.140310       0.914565 0.65941047E+01  0.62191622E+02                                 1.609521                            1.538275      -0.989262       2.416889                    0.997737       3.451212       9.727788       0.482600       1.345684      -0.694345      -0.000370       0.017134       0.009531       0.019610       0.005268      -0.006195       0.003689       0.000806      -0.030359      -0.013812       0.003214       0.010598              1.636693       1.310519       0.044072      -0.007255       2.111818       0.431249       1.487741           0.000001
           90              H       6.751332       0.704594       3.183906       0.152383       0.833467 0.59679282E+01  0.54623018E+02                                 1.492258                            1.449034      -0.722010       2.557700                    0.999945       3.172404       8.664880       0.507211       1.319365      -0.701311       0.006419      -0.000462      -0.020930       0.021897       0.009991      -0.003042      -0.001767       0.007284       0.010755      -0.012432       0.001837       0.010595              1.501176       1.303265       0.050878      -0.215081       1.229681      -0.079428       1.970582           0.000000
           91              H      11.702187       7.166380       3.484340       0.295087       0.546970 0.35261016E+01  0.28849974E+02                                 1.218793                            1.189977      -1.018242       2.509300                    0.999899       2.623617       7.218755       0.497098       1.505961      -0.665454      -0.002519      -0.004928      -0.027649       0.028197      -0.002763      -0.002459       0.011481       0.003906      -0.004042      -0.012798       0.001122       0.011675              1.226277       1.032023       0.042447      -0.048258       1.095535      -0.186842       1.551273           0.000000
           92              H      -1.370389       7.034245       4.737874       0.291035       0.519671 0.31854501E+01  0.25547530E+02                                 1.199433                            1.145822      -0.990072       2.512694                    0.999918       2.697943       7.481048       0.494121       1.545592      -0.657566       0.016940      -0.004234       0.014766       0.022868      -0.002042      -0.004177       0.000806      -0.015771       0.003064      -0.010134       0.002201       0.007932              1.227410       1.586667       0.071417       0.256007       1.013104       0.018721       1.082457           0.000000
           93              H      11.145756       8.854462       4.813846       0.159726       0.877861 0.62679760E+01  0.58070120E+02                                 1.546444                            1.486735      -0.776938       2.536202                    0.999703       3.170322       8.708475       0.499931       1.322424      -0.700990       0.005504       0.025989      -0.003302       0.026770       0.002200      -0.008715       0.004215      -0.013447      -0.025983      -0.015622       0.003688       0.011933              1.564106       1.436907       0.298777      -0.020698       1.990530      -0.136225       1.264880           0.000001
           94              H      10.689467       7.817749       5.898169       0.152465       0.857533 0.61422751E+01  0.56300810E+02                                 1.485811                            1.443147      -0.725422       2.551308                    0.999964       3.117286       8.362258       0.525530       1.271520      -0.711893      -0.005569       0.002165       0.022990       0.023754      -0.008744      -0.005598       0.003217      -0.003381       0.013265      -0.011487      -0.000314       0.011801              1.492094       1.226808       0.007330      -0.066797       1.235171      -0.152880       2.014303           0.000000
           95              H       9.895202       7.945545       4.553124       0.163013       0.847581 0.60661685E+01  0.56178375E+02                                 1.554688                            1.497494      -0.881235       2.494366                    0.998641       3.261852       9.188964       0.477095       1.386267      -0.687402      -0.022482       0.004856      -0.010345       0.025220      -0.003815       0.002374       0.008631       0.012176      -0.011789      -0.013549       0.004398       0.009151              1.576711       2.026189      -0.020727       0.349657       1.296590      -0.003551       1.407354           0.000001
           96              H      11.712422       5.090985       4.102474       0.161186       0.927598 0.66431514E+01  0.62315360E+02                                 1.591676                            1.520256      -0.818378       2.511687                    0.999700       3.192806       8.764285       0.500489       1.304640      -0.704852       0.018109      -0.013464      -0.008889       0.024253       0.006421      -0.010620       0.000791      -0.002953      -0.017152      -0.014448       0.002248       0.012201              1.608766       1.632080      -0.407377      -0.171003       1.831671       0.220510       1.362545           0.000000
           97              H      10.252599       5.661732       4.099021       0.140310       0.914565 0.65941027E+01  0.62191599E+02                                 1.609521                            1.538274      -0.989262       2.416889                    0.997737       3.451212       9.727788       0.482600       1.345684      -0.694345      -0.017061      -0.001619      -0.009531       0.019610       0.005033       0.004383      -0.005726      -0.003212      -0.030359      -0.013812       0.003214       0.010598              1.636692       2.090888       0.135185       0.429181       1.331449       0.042806       1.487740           0.000001
           98              H      11.035456       5.518019       5.449246       0.152383       0.833467 0.59679281E+01  0.54623018E+02                                 1.492258                            1.449034      -0.722010       2.557700                    0.999945       3.172404       8.664880       0.507211       1.319365      -0.701311       0.001204      -0.006322       0.020930       0.021897       0.008883      -0.001402      -0.003227      -0.011691       0.010755      -0.012432       0.001837       0.010595              1.501176       1.218950       0.041034      -0.053949       1.313996      -0.222841       1.970583           0.000000
           99              C      10.063067       1.194370      15.259959      -0.011494      35.901966 0.43632459E+03  0.10203708E+05                                 9.461941                            6.954339       0.028435       2.014106                    0.999267      27.159745      76.310039       0.630122       0.415655      -1.071320      -0.046114      -0.002196      -0.003283       0.046283       0.002888      -0.003147      -0.007703      -0.001961       0.036906      -0.009521      -0.006378       0.015899             11.381382      18.908160       0.008889       2.917443       9.593173       0.482944       5.642814           0.000001
          100              C       9.337180       2.350962      15.168448      -0.125714      31.092993 0.43057123E+03  0.10136334E+05                                 8.655842                            6.983505       0.179893       2.030072                    0.999739      29.532425      86.007945       0.612544       0.424750      -1.054971      -0.020407      -0.012113       0.000925       0.023750       0.011896      -0.000703       0.010201      -0.040320       0.025037      -0.027911       0.002981       0.024930              9.552253      14.583489      -0.919993       1.741669       8.638308       0.194354       5.434961           0.000002
          101              C       7.990578       2.292303      14.854201      -0.099804      31.941612 0.46105327E+03  0.11094893E+05                                 9.020875                            7.383486      -0.221612       1.909235                    0.998146      30.064607      89.940246       0.574025       0.443408      -1.038636       0.019949      -0.018602       0.003322       0.027478      -0.011488      -0.004427      -0.003757      -0.036573       0.036362      -0.028351       0.011447       0.016904              9.919416      13.938041       0.204912       1.994082       9.703277       0.783397       6.116931          -0.000002
          102              C       7.381910       1.075083      14.567581      -0.030817      33.840876 0.45829118E+03  0.10879165E+05                                 9.119869                            7.168480      -0.065274       1.984173                    0.999257      27.720262      79.165721       0.613632       0.420479      -1.065353       0.047885       0.000671       0.012639       0.049529       0.001914      -0.008774      -0.001648      -0.003008      -0.006739      -0.010137       0.001556       0.008580             10.331024      15.191806      -0.113105       2.477517       9.974803       0.594973       5.826464          -0.000001
          103              C       8.123673      -0.079177      14.619380      -0.111852      32.296652 0.44698302E+03  0.10622385E+05                                 8.899978                            7.134823       0.098320       2.002129                    0.999684      29.710102      86.956278       0.603488       0.427077      -1.053449       0.019554       0.015402       0.006238       0.025661       0.016515      -0.005786      -0.005288      -0.040794       0.010304      -0.028402       0.001789       0.026613              9.824455      13.807719      -0.209473       2.067284      10.064588       0.687586       5.601057           0.000002
          104              C       9.463808      -0.030884      14.997512      -0.108244      31.338717 0.42570265E+03  0.99839186E+04                                 8.696016                            6.942823       0.085389       2.003543                    0.999711      29.239475      84.734537       0.615056       0.424617      -1.056041      -0.015840       0.014305       0.004056       0.021725      -0.015793      -0.005843      -0.008473      -0.033375      -0.003087      -0.025537       0.000705       0.024832              9.608459      14.139151       0.761550       2.275075       9.315323       0.781368       5.370904           0.000006
          105              C      -2.269701       1.223655      15.586293       0.565947      23.136278 0.25250130E+03  0.52439747E+04                                 7.493804                            5.618830      -0.046496       2.033688                    0.999543      22.739608      63.864081       0.628999       0.468877      -1.020945       0.059302       0.003510       0.015677       0.061439      -0.009391      -0.030723       0.059864      -0.028712       0.220640      -0.059987      -0.048619       0.108606              8.820299      13.996639       0.247367       2.101092       7.307014      -1.138415       5.157243           0.000001
          106              C       5.935932       1.047411      14.172182       0.587426      22.381716 0.25453462E+03  0.53156598E+04                                 7.375152                            5.701756      -0.084942       2.026334                    0.999466      22.813853      65.000640       0.612342       0.478963      -1.011927      -0.072453       0.000511      -0.009102       0.073025       0.004398      -0.041420      -0.010017      -0.018610       0.249331      -0.062707      -0.033093       0.095799              8.368800      11.397839      -0.127419       1.596089       8.956812      -0.049717       4.751748           0.000000
          107              C      -1.110963      10.432808      13.053326      -0.115774      34.384934 0.43735931E+03  0.10312283E+05                                 9.218746                            7.004310       0.058632       1.986384                    0.999633      29.511400      85.358149       0.617541       0.420653      -1.060011      -0.030119       0.000825      -0.000754       0.030140      -0.012836       0.002841      -0.002006       0.044254       0.016946      -0.028448       0.005089       0.023359             10.562247      12.221267       2.435384       1.289883      14.408258       1.890695       5.057217           0.000000
          108              C       0.050356      -1.971401      13.188003      -0.004841      36.599204 0.42438533E+03  0.98505214E+04                                 9.568537                            6.846163      -0.026901       2.003538                    0.999216      26.871548      75.084339       0.637150       0.414157      -1.072873      -0.030978      -0.032235       0.003598       0.044851       0.001166      -0.009407       0.003077      -0.003771       0.057035      -0.014632      -0.007292       0.021924             11.628672      14.833361       3.700015       1.949555      14.774810       2.245372       5.277846          -0.000002
          109              C      -1.291320      -1.705134      13.084405      -0.097766      34.121900 0.42570281E+03  0.99929798E+04                                 9.244072                            6.957927       0.010356       1.982227                    0.999572      29.163237      84.802721       0.611833       0.426466      -1.053939       0.005593      -0.031305       0.008619       0.032948      -0.012790      -0.001599       0.000386      -0.038774       0.066816      -0.034398       0.012023       0.022374             10.655107      14.223438       2.180368       1.805430      12.522071       1.951948       5.219811           0.000000
          110              C       1.063997      -0.879038      13.433185       0.577117      24.221593 0.26740181E+03  0.56393487E+04                                 7.768666                            5.818426      -0.138428       2.002467                    0.999383      23.033549      65.405396       0.611735       0.474764      -1.016729       0.042761       0.047391       0.011724       0.064899      -0.021016       0.010591      -0.047114      -0.006063       0.263177      -0.069494      -0.035484       0.104978              9.139096      11.249211       2.449292       0.419361      11.153491       2.082943       5.014587          -0.000000
          111              C       3.455139      -1.857717      16.888172      -0.014912      35.922887 0.44213916E+03  0.10387463E+05                                 9.494021                            7.017631       0.031756       2.015517                    0.999436      27.341916      77.327012       0.624169       0.417689      -1.068622       0.027541      -0.030179       0.000704       0.040863       0.007405      -0.000383       0.000993      -0.002785       0.003376      -0.008190       0.001172       0.007018             11.339903      12.056306      -3.493619       1.693547      15.219247      -4.189119       6.744155          -0.000001
          112              C       4.794693      -1.555805      16.860546      -0.120287      32.298457 0.45157735E+03  0.10782558E+05                                 8.955080                            7.201870      -0.053323       1.952955                    0.999672      30.029224      88.729505       0.595562       0.430715      -1.048925       0.000134      -0.023587       0.006096       0.024362       0.013425      -0.001635      -0.004075      -0.025103       0.014167      -0.020740       0.003218       0.017522              9.887411      11.112741      -1.785093       1.022568      12.372012      -2.773928       6.177479           0.000001
          113              C       3.967853      13.394826       0.044892      -0.128776      32.544681 0.43453572E+03  0.10253007E+05                                 8.911641                            6.998295       0.108746       2.003651                    0.999741      29.718510      86.645163       0.614172       0.422659      -1.056285       0.021508      -0.004643      -0.008636       0.023637       0.020056       0.003226       0.000363       0.036717      -0.018492      -0.024160      -0.006373       0.030534             10.057382       9.583830      -1.985901       0.876290      14.200693      -3.495221       6.387623           0.000002
          114              C       2.431562      -0.818532      16.506587       0.568152      23.045175 0.26705427E+03  0.56343401E+04                                 7.534218                            5.823889      -0.141796       2.000416                    0.999331      23.143324      65.889115       0.609543       0.476275      -1.015173      -0.034440       0.049825      -0.019439       0.063613       0.020512       0.009492       0.058285      -0.025885       0.202675      -0.063385      -0.035280       0.098665              8.702029       9.686032      -2.748351       0.942814      10.579251      -2.966819       5.840805           0.000001
          115              C       2.780366       1.210634      10.539352       0.138504      22.608292 0.29059115E+03  0.61907052E+04                                 6.911687                            5.663165       0.463067       2.167785                    0.999785      25.113189      69.216019       0.694674       0.413873      -1.063517       0.009956       0.043778      -0.019378       0.048899       0.000841      -0.013388       0.009699       0.018801      -0.128563      -0.046810       0.013589       0.033221              7.408474       5.146349       2.177431       0.888423       8.043335      -0.411741       9.035738           0.000003
          116              C       3.623612       3.066621      10.107694       0.140167      23.293568 0.30569171E+03  0.66287254E+04                                 7.189458                            5.911845       0.306272       2.118018                    0.999726      25.722078      72.711503       0.658819       0.428740      -1.048877      -0.020235      -0.042220       0.002589       0.046890      -0.011357      -0.022193      -0.020635       0.015585      -0.111658      -0.052633       0.017989       0.034644              7.792428       5.145453       1.730416       0.810594       8.080220      -1.327423      10.151612           0.000001
          117              C       2.137755       5.037625      14.795496       0.122467      31.174232 0.38208976E+03  0.87216079E+04                                 8.744722                            6.638066      -0.020396       2.003705                    0.999624      26.502100      75.752519       0.620477       0.432463      -1.051287       0.050022       0.004152      -0.013221       0.051906      -0.012298      -0.011574       0.008503      -0.017078      -0.007660      -0.017621      -0.005417       0.023038              9.907902       8.168808      -0.915007      -2.621318      15.106880       0.773090       6.448020           0.000002
          118              C       1.138747       4.340012      15.487875       0.114047      31.539125 0.38166710E+03  0.87140420E+04                                 8.843980                            6.656704      -0.046727       2.000095                    0.999729      26.437614      75.704623       0.616178       0.435377      -1.048983      -0.015340      -0.046181       0.028382       0.056334      -0.003785      -0.009218       0.009073      -0.025066      -0.061303      -0.025330      -0.000399       0.025729             10.090120      10.080019      -2.502059      -4.230832      12.106702       2.132043       8.083638           0.000000
          119              C       0.158192       5.005813      16.207880      -0.163387      32.867934 0.45222872E+03  0.10773441E+05                                 8.929136                            7.147140       0.024696       1.980335                    0.998976      30.027318      87.859336       0.606977       0.423582      -1.056105       0.014121       0.002733       0.007542       0.016240       0.016435      -0.003162      -0.000490       0.011739      -0.025557      -0.013608      -0.008373       0.021981              9.710886       8.896826      -0.944397      -3.481555      11.957080       1.249474       8.278752          -0.000001
          120              C       0.188594       6.370250      16.178527      -0.089571      28.907487 0.40776786E+03  0.94441787E+04                                 8.146358                            6.732046       0.183028       2.035844                    0.999819      28.703665      82.184683       0.634516       0.416785      -1.062851       0.036877      -0.002291      -0.001655       0.036985      -0.014124      -0.018115       0.006588      -0.005167      -0.064689      -0.030126      -0.000614       0.030739              8.641788       7.782979       0.266128      -2.928986      10.914387       0.332919       7.227997           0.000001
          121              C       1.155366       7.075058      15.467155      -0.089497      29.715506 0.42389385E+03  0.99013559E+04                                 8.286105                            6.859819       0.216831       2.042608                    0.999786      28.870616      82.687324       0.629896       0.416293      -1.064450       0.002330      -0.027619       0.022267       0.035554      -0.010537      -0.009531      -0.000838      -0.041986      -0.052754      -0.025737      -0.006584       0.032321              8.802123       8.388504       0.028225      -3.090559      10.888792       0.384837       7.129074           0.000002
          122              C       2.172004       6.459099      14.760963      -0.183846      34.348033 0.48858467E+03  0.11835615E+05                                 9.140914                            7.396942       0.102921       1.994106                    0.999369      30.625389      89.588897       0.602087       0.419948      -1.061166       0.009436      -0.005443       0.018515       0.021482       0.009551      -0.029072      -0.001450      -0.011603      -0.033827      -0.035853       0.007756       0.028097              9.866496       8.909399      -0.281300      -3.164066      13.136019       0.400807       7.554071           0.000003
          123              C       8.439367      -0.629937      10.639497      -0.011494      35.901969 0.43632506E+03  0.10203721E+05                                 9.461942                            6.954343       0.028435       2.014106                    0.999267      27.159746      76.310045       0.630122       0.415655      -1.071320      -0.003166       0.046058       0.003283       0.046283       0.003036      -0.007286      -0.004019       0.000578       0.036906      -0.009521      -0.006378       0.015899             11.381382       9.716400      -1.064302       0.141355      18.784930       2.953764       5.642815           0.000000
          124              C       7.206398      -0.043076      10.731008      -0.125714      31.092984 0.43057136E+03  0.10136337E+05                                 8.655840                            6.983507       0.179893       2.030072                    0.999739      29.532426      86.007948       0.612544       0.424750      -1.054971       0.009665       0.021674      -0.000925       0.023750       0.016220       0.010213       0.000485       0.033754       0.025037      -0.027911       0.002981       0.024931              9.552249       8.930201      -1.580045      -0.008935      14.291585       1.752455       5.434961           0.000002
          125              C       7.108498       1.301243      11.045255      -0.099804      31.941590 0.46105298E+03  0.11094885E+05                                 9.020871                            7.383484      -0.221612       1.909235                    0.998146      30.064606      89.940246       0.574025       0.443408      -1.038636       0.020790      -0.017657      -0.003322       0.027478      -0.006967      -0.003218      -0.004833       0.040883       0.036362      -0.028351       0.011447       0.016904              9.919411       9.713025      -0.288378       0.546862      13.928278       2.071475       6.116929          -0.000002
          126              C       8.246919       2.046963      11.331875      -0.030817      33.840869 0.45829097E+03  0.10879159E+05                                 9.119867                            7.168478      -0.065274       1.984173                    0.999257      27.720260      79.165715       0.613632       0.420479      -1.065353       0.004887      -0.047640      -0.012639       0.049529       0.002209      -0.000620      -0.008906       0.002045      -0.006739      -0.010137       0.001556       0.008581             10.331023      10.071025      -0.710990       0.303644      15.095580       2.529798       5.826463          -0.000001
          127              C       9.479412       1.444063      11.280076      -0.111852      32.296656 0.44698292E+03  0.10622382E+05                                 8.899978                            7.134822       0.098319       2.002129                    0.999684      29.710102      86.956279       0.603488       0.427077      -1.053449      -0.013031      -0.021208      -0.006238       0.025661       0.020770      -0.004581      -0.006360       0.032087       0.010304      -0.028402       0.001789       0.026613              9.824456      10.163187      -0.634999       0.443206      13.709123       2.133074       5.601057           0.000002
          128              C       9.586859       0.107370      10.901944      -0.108244      31.338704 0.42570242E+03  0.99839122E+04                                 8.696015                            6.942821       0.085389       2.003543                    0.999711      29.239478      84.734552       0.615056       0.424617      -1.056041      -0.016045       0.014074      -0.004056       0.021725      -0.011524      -0.007738      -0.006786       0.039754      -0.003087      -0.025537       0.000705       0.024832              9.608457       9.204752       0.185421       0.512257      14.249715       2.350338       5.370904           0.000006
          129              C       6.980064      11.616223      10.313163       0.565947      23.136258 0.25250119E+03  0.52439720E+04                                 7.493800                            5.618829      -0.046496       2.033687                    0.999543      22.739609      63.864086       0.628999       0.468878      -1.020945       0.003390      -0.059309      -0.015677       0.061439      -0.005831       0.063023      -0.023573       0.032266       0.220640      -0.059987      -0.048619       0.108606              8.820291       7.339995      -0.529834      -1.374396      13.963638       1.954890       5.157241           0.000001
          130              C       8.106716       3.486394      11.727274       0.587426      22.381716 0.25453463E+03  0.53156599E+04                                 7.375152                            5.701756      -0.084942       2.026334                    0.999466      22.813854      65.000643       0.612342       0.478963      -1.011927      -0.008910       0.071905       0.009102       0.073025       0.006423      -0.005145      -0.042303       0.016083       0.249331      -0.062707      -0.033093       0.095800              8.368799       9.018995      -0.405166      -0.234478      11.335654       1.579554       4.751748           0.000000
          131              C      -2.032576       9.397331      12.846130      -0.115776      34.385042 0.43736094E+03  0.10312331E+05                                 9.218767                            7.004325       0.058629       1.986382                    0.999633      29.511438      85.358309       0.617540       0.420653      -1.060011      -0.004312       0.029820       0.000754       0.030140      -0.017589      -0.002322       0.002589      -0.037149       0.016947      -0.028448       0.005089       0.023359             10.562273      13.817845       2.621801       1.728359      12.811747       1.500446       5.057228           0.000000
          132              C      10.422617       9.682347      12.711453      -0.004841      36.599191 0.42438512E+03  0.98505154E+04                                 9.568535                            6.846162      -0.026901       2.003538                    0.999216      26.871543      75.084325       0.637150       0.414157      -1.072873       0.028425       0.034507      -0.003598       0.044851       0.001569       0.004147      -0.008987       0.003133       0.057035      -0.014632      -0.007292       0.021924             11.628670      13.923212       3.593748       2.004134      15.684953       2.196793       5.277845          -0.000002
          133              C      10.002554      10.984092      12.815051      -0.097766      34.121882 0.42570257E+03  0.99929728E+04                                 9.244068                            6.957925       0.010356       1.982227                    0.999572      29.163237      84.802717       0.611833       0.426466      -1.053939       0.031742      -0.001924      -0.008619       0.032948      -0.007980       0.000569      -0.001543       0.043624       0.066816      -0.034398       0.012023       0.022374             10.655102      12.042652       1.925746       1.729404      14.702844       2.019612       5.219809           0.000000
          134              C       9.455175       8.548865      12.466271       0.577117      24.221589 0.26740177E+03  0.56393475E+04                                 7.768666                            5.818426      -0.138427       2.002468                    0.999383      23.033546      65.405386       0.611735       0.474764      -1.016729      -0.042112      -0.047968      -0.011724       0.064899      -0.019752      -0.048024       0.005056       0.015583       0.263176      -0.069494      -0.035484       0.104978              9.139096      10.590529       2.372386       2.020256      11.812171       0.658088       5.014587          -0.000000
          135              C      10.704548       6.287352       9.011284      -0.014912      35.922856 0.44213867E+03  0.10387449E+05                                 9.494015                            7.017627       0.031756       2.015516                    0.999436      27.341916      77.327011       0.624169       0.417689      -1.068622       0.033169      -0.023856      -0.000704       0.040863       0.007526       0.001031      -0.000265      -0.000702       0.003376      -0.008190       0.001172       0.007018             11.339893      15.981522      -3.035317      -4.357246      11.294009       1.196311       6.744149          -0.000000
          136              C      10.560020       4.921825       9.038910      -0.120287      32.298466 0.45157755E+03  0.10782564E+05                                 8.955082                            7.201871      -0.053323       1.952955                    0.999672      30.029224      88.729505       0.595562       0.430715      -1.048925       0.023443       0.002602      -0.006096       0.024362       0.015955      -0.003858      -0.002096       0.018243       0.014167      -0.020740       0.003218       0.017522              9.887412      12.766310      -1.592027      -2.873796      10.718449       0.693978       6.177478           0.000001
          137              C      -1.891951       6.811048       8.588260      -0.128776      32.544679 0.43453589E+03  0.10253011E+05                                 8.911641                            6.998296       0.108747       2.003651                    0.999741      29.718510      86.645157       0.614172       0.422659      -1.056286       0.007106      -0.020824       0.008636       0.023637       0.015288      -0.000014       0.003246      -0.044970      -0.018492      -0.024160      -0.006373       0.030534             10.057380      14.596092      -1.400677      -3.573258       9.188425       0.465038       6.387622           0.000002
          138              C       9.553672       7.183510       9.392869       0.568153      23.045182 0.26705438E+03  0.56343430E+04                                 7.534219                            5.823890      -0.141796       2.000416                    0.999331      23.143323      65.889110       0.609543       0.476275      -1.015173      -0.053483       0.028429       0.019439       0.063613       0.022942       0.056791       0.016187       0.015738       0.202675      -0.063385      -0.035280       0.098665              8.702030      11.200385      -2.571542      -3.056140       9.064901       0.592397       5.840805           0.000001
          139              C       7.578648       6.601740      15.360104       0.138504      22.608291 0.29059121E+03  0.61907068E+04                                 6.911687                            5.663166       0.463067       2.167785                    0.999785      25.113190      69.216021       0.694674       0.413873      -1.063517      -0.042328      -0.014966       0.019378       0.048899      -0.001348       0.011186      -0.012173      -0.018682      -0.128563      -0.046810       0.013589       0.033221              7.408473       7.502756       2.452556      -0.511992       5.686930       0.834680       9.035734           0.000003
          140              C       5.832973       5.548947      15.791762       0.140167      23.293566 0.30569166E+03  0.66287239E+04                                 7.189457                            5.911845       0.306272       2.118018                    0.999726      25.722079      72.711507       0.658819       0.428740      -1.048877       0.039588       0.024995      -0.002589       0.046890      -0.012847      -0.017922      -0.024436      -0.009933      -0.111658      -0.052633       0.017989       0.034644              7.792428       7.642110       2.021915      -1.412470       5.583561       0.651187      10.151613           0.000001
          141              C       3.702954       6.796204      11.103960       0.122467      31.174232 0.38208970E+03  0.87216063E+04                                 8.744722                            6.638065      -0.020395       2.003705                    0.999624      26.502100      75.752516       0.620477       0.432463      -1.051287       0.001677      -0.050166       0.013221       0.051906      -0.010000       0.009788      -0.010509       0.022285      -0.007660      -0.017621      -0.005417       0.023038              9.907902      15.224372      -0.091223       1.071865       8.051316      -2.513973       6.448017           0.000002
          142              C       4.280008       7.869373      10.411581       0.114047      31.539130 0.38166719E+03  0.87140446E+04                                 8.843981                            6.656705      -0.046727       2.000095                    0.999729      26.437614      75.704621       0.616178       0.435377      -1.048983       0.044090       0.020592      -0.028382       0.056334      -0.000796       0.010081      -0.008104       0.026136      -0.061303      -0.025330      -0.000399       0.025729             10.090120      12.655857      -2.201313       2.608302       9.530867      -3.955033       8.083637           0.000000
          143              C       3.504985       8.766100       9.691576      -0.163387      32.867939 0.45222894E+03  0.10773448E+05                                 8.929137                            7.147141       0.024696       1.980335                    0.998976      30.027318      87.859336       0.606977       0.423582      -1.056105      -0.001077      -0.014342      -0.007542       0.016240       0.014641      -0.000120      -0.003197      -0.018995      -0.025557      -0.013608      -0.008373       0.021981              9.710887      12.133489      -0.566501       1.644798       8.720419      -3.313164       8.278753          -0.000001
          144              C       2.153279       8.577672       9.720929      -0.089572      28.907474 0.40776770E+03  0.94441743E+04                                 8.146356                            6.732045       0.183027       2.035844                    0.999819      28.703666      82.184689       0.634516       0.416785      -1.062851       0.006552      -0.036362       0.001655       0.036985      -0.013149       0.008644      -0.017229       0.011535      -0.064689      -0.030126      -0.000614       0.030739              8.641785      10.810956       0.619664       0.670343       7.886402      -2.870617       7.227998           0.000001
          145              C       1.565342       7.535687      10.432301      -0.089497      29.715494 0.42389361E+03  0.99013491E+04                                 8.286103                            6.859817       0.216831       2.042608                    0.999786      28.870614      82.687320       0.629896       0.416293      -1.064450       0.027703       0.000889      -0.022267       0.035554      -0.005417       0.000273      -0.009564       0.045711      -0.052754      -0.025737      -0.006584       0.032321              8.802121      10.848658       0.315468       0.740648       8.428633      -3.025078       7.129073           0.000002
          146              C       2.295043       6.597340      11.138493      -0.183846      34.348031 0.48858451E+03  0.11835611E+05                                 9.140913                            7.396941       0.102921       1.994106                    0.999369      30.625390      89.588898       0.602087       0.419948      -1.061166       0.006501      -0.008741      -0.018515       0.021482       0.010631       0.001931      -0.029044       0.006891      -0.033827      -0.035853       0.007756       0.028097              9.866496      13.143982       0.213112       0.765038       8.901436      -3.096236       7.554070           0.000003
          147              C      -0.357552       9.710256       2.006345      -0.011494      35.901968 0.43632462E+03  0.10203708E+05                                 9.461941                            6.954339       0.028435       2.014106                    0.999267      27.159746      76.310043       0.630122       0.415655      -1.071320       0.046114       0.002196       0.003283       0.046283       0.002888      -0.003147      -0.007703      -0.001961       0.036906      -0.009521      -0.006378       0.015899             11.381383      18.908161       0.008889       2.917443       9.593173       0.482944       5.642814           0.000000
          148              C       0.368335       8.553664       2.097856      -0.125714      31.092999 0.43057134E+03  0.10136337E+05                                 8.655843                            6.983506       0.179893       2.030072                    0.999739      29.532428      86.007954       0.612544       0.424750      -1.054971       0.020407       0.012113      -0.000925       0.023750       0.011896      -0.000703       0.010201      -0.040320       0.025037      -0.027911       0.002981       0.024930              9.552254      14.583491      -0.919993       1.741669       8.638309       0.194354       5.434961           0.000002
          149              C       1.714937       8.612323       2.412103      -0.099804      31.941610 0.46105322E+03  0.11094892E+05                                 9.020875                            7.383486      -0.221612       1.909235                    0.998146      30.064606      89.940246       0.574025       0.443408      -1.038636      -0.019949       0.018602      -0.003322       0.027478      -0.011488      -0.004427      -0.003757      -0.036573       0.036362      -0.028351       0.011447       0.016904              9.919417      13.938041       0.204912       1.994082       9.703277       0.783396       6.116932          -0.000002
          150              C       2.323605       9.829543       2.698723      -0.030817      33.840874 0.45829115E+03  0.10879165E+05                                 9.119869                            7.168480      -0.065274       1.984173                    0.999257      27.720261      79.165719       0.613632       0.420479      -1.065353      -0.047885      -0.000671      -0.012639       0.049529       0.001914      -0.008774      -0.001648      -0.003008      -0.006739      -0.010137       0.001556       0.008581             10.331024      15.191807      -0.113105       2.477518       9.974803       0.594973       5.826464          -0.000001
          151              C       1.581842      10.983803       2.646924      -0.111852      32.296650 0.44698299E+03  0.10622384E+05                                 8.899977                            7.134823       0.098320       2.002129                    0.999684      29.710100      86.956270       0.603488       0.427077      -1.053449      -0.019554      -0.015402      -0.006238       0.025661       0.016515      -0.005786      -0.005288      -0.040794       0.010304      -0.028402       0.001789       0.026613              9.824454      13.807719      -0.209473       2.067284      10.064587       0.687586       5.601057           0.000002
          152              C       0.241707      10.935510       2.268792      -0.108244      31.338715 0.42570261E+03  0.99839174E+04                                 8.696016                            6.942822       0.085389       2.003543                    0.999711      29.239474      84.734535       0.615056       0.424617      -1.056041       0.015840      -0.014305      -0.004056       0.021725      -0.015793      -0.005843      -0.008473      -0.033375      -0.003087      -0.025537       0.000705       0.024832              9.608459      14.139150       0.761550       2.275075       9.315323       0.781368       5.370904           0.000006
          153              C      11.975216       9.680971       1.680011       0.565947      23.136278 0.25250129E+03  0.52439746E+04                                 7.493804                            5.618830      -0.046496       2.033688                    0.999543      22.739608      63.864081       0.628999       0.468877      -1.020945      -0.059302      -0.003510      -0.015677       0.061439      -0.009391      -0.030723       0.059864      -0.028712       0.220640      -0.059987      -0.048618       0.108606              8.820299      13.996639       0.247368       2.101092       7.307014      -1.138415       5.157243           0.000001
          154              C       3.769583       9.857215       3.094122       0.587426      22.381718 0.25453465E+03  0.53156605E+04                                 7.375153                            5.701756      -0.084942       2.026334                    0.999466      22.813855      65.000648       0.612342       0.478963      -1.011927       0.072453      -0.000511       0.009102       0.073025       0.004398      -0.041420      -0.010017      -0.018610       0.249331      -0.062707      -0.033093       0.095799              8.368800      11.397840      -0.127419       1.596089       8.956812      -0.049717       4.751749           0.000000
          155              C      10.816478       0.471818       4.212978      -0.115774      34.384932 0.43735928E+03  0.10312282E+05                                 9.218745                            7.004309       0.058632       1.986384                    0.999633      29.511399      85.358145       0.617541       0.420653      -1.060011       0.030119      -0.000825       0.000754       0.030140      -0.012836       0.002841      -0.002006       0.044254       0.016946      -0.028448       0.005089       0.023359             10.562247      12.221266       2.435384       1.289883      14.408258       1.890695       5.057216           0.000000
          156              C       9.655159      12.876027       4.078301      -0.004841      36.599204 0.42438534E+03  0.98505215E+04                                 9.568537                            6.846164      -0.026901       2.003538                    0.999216      26.871548      75.084340       0.637150       0.414157      -1.072873       0.030978       0.032235      -0.003598       0.044851       0.001166      -0.009407       0.003077      -0.003771       0.057035      -0.014632      -0.007292       0.021924             11.628672      14.833361       3.700015       1.949555      14.774810       2.245372       5.277846          -0.000002
          157              C      10.996835      12.609760       4.181899      -0.097766      34.121901 0.42570284E+03  0.99929805E+04                                 9.244072                            6.957927       0.010356       1.982227                    0.999572      29.163238      84.802722       0.611833       0.426466      -1.053939      -0.005593       0.031305      -0.008619       0.032948      -0.012790      -0.001598       0.000386      -0.038774       0.066817      -0.034398       0.012023       0.022375             10.655106      14.223438       2.180368       1.805430      12.522071       1.951948       5.219811           0.000000
          158              C       8.641518      11.783664       3.833119       0.577117      24.221590 0.26740177E+03  0.56393477E+04                                 7.768666                            5.818426      -0.138428       2.002468                    0.999383      23.033547      65.405391       0.611735       0.474764      -1.016729      -0.042761      -0.047391      -0.011724       0.064899      -0.021016       0.010591      -0.047114      -0.006063       0.263177      -0.069494      -0.035484       0.104978              9.139096      11.249211       2.449291       0.419361      11.153490       2.082943       5.014587           0.000000
          159              C       6.250376      12.762343       0.378132      -0.014913      35.922952 0.44214012E+03  0.10387491E+05                                 9.494032                            7.017639       0.031755       2.015516                    0.999436      27.341941      77.327095       0.624169       0.417689      -1.068622      -0.027541       0.030178      -0.000704       0.040863       0.007405      -0.000382       0.000993      -0.002785       0.003375      -0.008190       0.001171       0.007018             11.339917      12.056320      -3.493627       1.693551      15.219267      -4.189125       6.744162          -0.000001
          160              C       4.910822      12.460431       0.405758      -0.120281      32.298315 0.45157479E+03  0.10782480E+05                                 8.955048                            7.201844      -0.053315       1.952959                    0.999672      30.029136      88.729136       0.595564       0.430714      -1.048925      -0.000134       0.023587      -0.006096       0.024362       0.013425      -0.001635      -0.004075      -0.025103       0.014166      -0.020740       0.003218       0.017522              9.887375      11.112699      -1.785083       1.022562      12.371970      -2.773918       6.177457           0.000001
          161              C       5.737662      -2.490200      17.221412      -0.128770      32.544534 0.43453330E+03  0.10252934E+05                                 8.911609                            6.998270       0.108754       2.003654                    0.999741      29.718428      86.644818       0.614174       0.422659      -1.056286      -0.021508       0.004643       0.008636       0.023637       0.020056       0.003226       0.000363       0.036717      -0.018493      -0.024160      -0.006373       0.030534             10.057343       9.583801      -1.985890       0.876286      14.200629      -3.495203       6.387598           0.000002
          162              C       7.273953      11.723158       0.759717       0.568152      23.045181 0.26705437E+03  0.56343430E+04                                 7.534219                            5.823891      -0.141797       2.000415                    0.999331      23.143332      65.889149       0.609543       0.476275      -1.015173       0.034440      -0.049825       0.019439       0.063613       0.020512       0.009492       0.058285      -0.025885       0.202675      -0.063385      -0.035281       0.098665              8.702030       9.686033      -2.748351       0.942814      10.579252      -2.966820       5.840806           0.000001
          163              C       6.925149       9.693992       6.726952       0.138504      22.608292 0.29059115E+03  0.61907052E+04                                 6.911687                            5.663165       0.463067       2.167785                    0.999785      25.113189      69.216018       0.694674       0.413873      -1.063517      -0.009956      -0.043778       0.019378       0.048899       0.000841      -0.013388       0.009699       0.018801      -0.128563      -0.046810       0.013589       0.033221              7.408474       5.146349       2.177431       0.888423       8.043335      -0.411741       9.035738           0.000003
          164              C       6.081903       7.838005       7.158610       0.140167      23.293568 0.30569172E+03  0.66287256E+04                                 7.189458                            5.911845       0.306272       2.118018                    0.999726      25.722078      72.711505       0.658819       0.428740      -1.048877       0.020235       0.042220      -0.002589       0.046890      -0.011357      -0.022193      -0.020635       0.015585      -0.111658      -0.052633       0.017989       0.034644              7.792429       5.145453       1.730416       0.810594       8.080221      -1.327423      10.151612           0.000001
          165              C       7.567760       5.867001       2.470808       0.122467      31.174232 0.38208976E+03  0.87216080E+04                                 8.744722                            6.638065      -0.020395       2.003705                    0.999624      26.502100      75.752515       0.620477       0.432463      -1.051287      -0.050022      -0.004152       0.013221       0.051906      -0.012298      -0.011574       0.008503      -0.017078      -0.007660      -0.017621      -0.005417       0.023038              9.907902       8.168807      -0.915007      -2.621318      15.106879       0.773090       6.448019           0.000002
          166              C       8.566768       6.564614       1.778429       0.114047      31.539124 0.38166709E+03  0.87140419E+04                                 8.843980                            6.656704      -0.046727       2.000095                    0.999729      26.437614      75.704622       0.616178       0.435377      -1.048983       0.015340       0.046181      -0.028382       0.056334      -0.003785      -0.009218       0.009073      -0.025066      -0.061303      -0.025330      -0.000399       0.025729             10.090120      10.080019      -2.502059      -4.230832      12.106702       2.132043       8.083638           0.000000
          167              C       9.547323       5.898813       1.058424      -0.163387      32.867940 0.45222883E+03  0.10773445E+05                                 8.929137                            7.147140       0.024696       1.980335                    0.998976      30.027321      87.859348       0.606977       0.423582      -1.056105      -0.014121      -0.002733      -0.007542       0.016240       0.016435      -0.003162      -0.000490       0.011739      -0.025557      -0.013608      -0.008373       0.021981              9.710887       8.896827      -0.944397      -3.481555      11.957082       1.249474       8.278753          -0.000001
          168              C       9.516921       4.534376       1.087777      -0.089572      28.907486 0.40776786E+03  0.94441786E+04                                 8.146358                            6.732046       0.183028       2.035844                    0.999819      28.703664      82.184683       0.634516       0.416785      -1.062851      -0.036877       0.002291       0.001655       0.036985      -0.014124      -0.018115       0.006588      -0.005167      -0.064689      -0.030126      -0.000614       0.030739              8.641788       7.782979       0.266128      -2.928986      10.914387       0.332919       7.227997           0.000001
          169              C       8.550149       3.829568       1.799149      -0.089497      29.715498 0.42389371E+03  0.99013520E+04                                 8.286104                            6.859818       0.216832       2.042608                    0.999786      28.870610      82.687305       0.629896       0.416293      -1.064450      -0.002330       0.027619      -0.022267       0.035554      -0.010537      -0.009531      -0.000838      -0.041986      -0.052754      -0.025737      -0.006584       0.032321              8.802122       8.388503       0.028226      -3.090559      10.888791       0.384837       7.129073           0.000002
          170              C       7.533511       4.445527       2.505341      -0.183846      34.348029 0.48858462E+03  0.11835614E+05                                 9.140913                            7.396942       0.102921       1.994106                    0.999369      30.625387      89.588889       0.602087       0.419948      -1.061166      -0.009436       0.005443      -0.018515       0.021482       0.009551      -0.029072      -0.001450      -0.011603      -0.033827      -0.035853       0.007756       0.028097              9.866496       8.909398      -0.281300      -3.164066      13.136018       0.400807       7.554071           0.000003
          171              C       1.266148      11.534563       6.626807      -0.011494      35.901970 0.43632506E+03  0.10203721E+05                                 9.461943                            6.954343       0.028435       2.014106                    0.999267      27.159746      76.310047       0.630121       0.415655      -1.071320       0.003167      -0.046058      -0.003283       0.046283       0.003036      -0.007286      -0.004019       0.000578       0.036906      -0.009521      -0.006378       0.015899             11.381382       9.716400      -1.064302       0.141355      18.784931       2.953764       5.642815           0.000000
          172              C       2.499117      10.947702       6.535296      -0.125714      31.092989 0.43057145E+03  0.10136340E+05                                 8.655841                            6.983507       0.179893       2.030072                    0.999739      29.532429      86.007959       0.612544       0.424750      -1.054971      -0.009665      -0.021674       0.000925       0.023750       0.016220       0.010214       0.000485       0.033754       0.025037      -0.027911       0.002981       0.024931              9.552250       8.930202      -1.580046      -0.008935      14.291587       1.752455       5.434961           0.000002
          173              C       2.597017       9.603383       6.221049      -0.099804      31.941593 0.46105304E+03  0.11094887E+05                                 9.020872                            7.383485      -0.221612       1.909235                    0.998146      30.064608      89.940251       0.574025       0.443408      -1.038636      -0.020790       0.017657       0.003322       0.027478      -0.006967      -0.003218      -0.004833       0.040883       0.036362      -0.028351       0.011447       0.016904              9.919411       9.713025      -0.288378       0.546862      13.928279       2.071476       6.116929          -0.000002
          174              C       1.458596       8.857663       5.934429      -0.030817      33.840869 0.45829095E+03  0.10879159E+05                                 9.119868                            7.168478      -0.065274       1.984173                    0.999257      27.720260      79.165718       0.613632       0.420479      -1.065353      -0.004887       0.047640       0.012639       0.049529       0.002209      -0.000620      -0.008906       0.002045      -0.006739      -0.010137       0.001556       0.008580             10.331023      10.071025      -0.710990       0.303644      15.095582       2.529799       5.826463          -0.000000
          175              C       0.226103       9.460563       5.986228      -0.111852      32.296656 0.44698293E+03  0.10622382E+05                                 8.899978                            7.134822       0.098320       2.002129                    0.999684      29.710102      86.956279       0.603488       0.427077      -1.053449       0.013031       0.021208       0.006238       0.025661       0.020770      -0.004581      -0.006360       0.032087       0.010304      -0.028402       0.001789       0.026613              9.824456      10.163188      -0.635000       0.443206      13.709123       2.133075       5.601057           0.000002
          176              C       0.118656      10.797256       6.364360      -0.108244      31.338699 0.42570232E+03  0.99839093E+04                                 8.696013                            6.942820       0.085389       2.003543                    0.999711      29.239475      84.734541       0.615056       0.424617      -1.056041       0.016045      -0.014074       0.004056       0.021725      -0.011524      -0.007738      -0.006786       0.039754      -0.003087      -0.025537       0.000705       0.024832              9.608455       9.204752       0.185420       0.512257      14.249712       2.350338       5.370903           0.000006
          177              C       2.725451      -0.711597       6.953141       0.565947      23.136258 0.25250119E+03  0.52439720E+04                                 7.493800                            5.618829      -0.046496       2.033687                    0.999543      22.739609      63.864085       0.628999       0.468878      -1.020945      -0.003390       0.059309       0.015677       0.061439      -0.005831       0.063023      -0.023573       0.032266       0.220640      -0.059988      -0.048619       0.108606              8.820291       7.339995      -0.529834      -1.374396      13.963637       1.954890       5.157241           0.000001
          178              C       1.598799       7.418232       5.539030       0.587426      22.381717 0.25453463E+03  0.53156602E+04                                 7.375153                            5.701756      -0.084942       2.026334                    0.999466      22.813855      65.000649       0.612342       0.478963      -1.011927       0.008910      -0.071905      -0.009102       0.073025       0.006423      -0.005145      -0.042303       0.016083       0.249331      -0.062707      -0.033093       0.095800              8.368800       9.018996      -0.405166      -0.234478      11.335655       1.579554       4.751749           0.000000
          179              C      11.738091       1.507295       4.420174      -0.115777      34.385045 0.43736100E+03  0.10312333E+05                                 9.218768                            7.004325       0.058628       1.986382                    0.999633      29.511440      85.358317       0.617540       0.420653      -1.060011       0.004312      -0.029820      -0.000754       0.030140      -0.017589      -0.002322       0.002589      -0.037149       0.016947      -0.028448       0.005089       0.023359             10.562274      13.817846       2.621801       1.728359      12.811748       1.500446       5.057228           0.000000
          180              C      -0.717102       1.222279       4.554851      -0.004841      36.599190 0.42438512E+03  0.98505154E+04                                 9.568535                            6.846162      -0.026900       2.003538                    0.999216      26.871543      75.084324       0.637150       0.414157      -1.072873      -0.028425      -0.034507       0.003598       0.044851       0.001569       0.004147      -0.008987       0.003133       0.057035      -0.014632      -0.007292       0.021924             11.628669      13.923212       3.593748       2.004134      15.684952       2.196793       5.277844          -0.000002
          181              C      -0.297039      -0.079466       4.451253      -0.097766      34.121877 0.42570249E+03  0.99929703E+04                                 9.244067                            6.957924       0.010357       1.982227                    0.999572      29.163235      84.802709       0.611833       0.426466      -1.053939      -0.031742       0.001925       0.008619       0.032948      -0.007980       0.000569      -0.001543       0.043624       0.066816      -0.034398       0.012023       0.022374             10.655101      12.042651       1.925746       1.729404      14.702843       2.019612       5.219809           0.000000
          182              C       0.250340       2.355761       4.800033       0.577117      24.221588 0.26740175E+03  0.56393471E+04                                 7.768665                            5.818426      -0.138427       2.002468                    0.999383      23.033545      65.405382       0.611735       0.474764      -1.016729       0.042112       0.047968       0.011724       0.064899      -0.019752      -0.048024       0.005056       0.015583       0.263176      -0.069494      -0.035484       0.104978              9.139095      10.590529       2.372386       2.020256      11.812170       0.658088       5.014586          -0.000000
          183              C      -0.999033       4.617274       8.255020      -0.014913      35.922921 0.44213963E+03  0.10387477E+05                                 9.494026                            7.017635       0.031755       2.015516                    0.999436      27.341941      77.327096       0.624169       0.417689      -1.068622      -0.033169       0.023856       0.000704       0.040863       0.007526       0.001031      -0.000265      -0.000702       0.003375      -0.008190       0.001172       0.007018             11.339908      15.981544      -3.035324      -4.357253      11.294023       1.196314       6.744157          -0.000001
          184              C      -0.854505       5.982801       8.227394      -0.120281      32.298325 0.45157498E+03  0.10782485E+05                                 8.955050                            7.201846      -0.053315       1.952959                    0.999672      30.029136      88.729134       0.595563       0.430714      -1.048925      -0.023443      -0.002602       0.006096       0.024362       0.015955      -0.003858      -0.002096       0.018243       0.014166      -0.020740       0.003218       0.017522              9.887377      12.766265      -1.592017      -2.873785      10.718409       0.693974       6.177456           0.000001
          185              C      11.597466       4.093578       8.678044      -0.128770      32.544529 0.43453342E+03  0.10252937E+05                                 8.911608                            6.998271       0.108754       2.003654                    0.999741      29.718427      86.644813       0.614174       0.422659      -1.056286      -0.007106       0.020824      -0.008636       0.023637       0.015287      -0.000014       0.003246      -0.044970      -0.018493      -0.024160      -0.006373       0.030534             10.057341      14.596027      -1.400670      -3.573240       9.188399       0.465035       6.387598           0.000002
          186              C       0.151843       3.721116       7.873435       0.568152      23.045186 0.26705445E+03  0.56343451E+04                                 7.534220                            5.823892      -0.141797       2.000415                    0.999331      23.143330      65.889142       0.609543       0.476275      -1.015173       0.053483      -0.028429      -0.019439       0.063613       0.022942       0.056791       0.016187       0.015738       0.202675      -0.063385      -0.035281       0.098665              8.702032      11.200386      -2.571543      -3.056140       9.064902       0.592397       5.840806           0.000001
          187              C       2.126867       4.302886       1.906200       0.138504      22.608291 0.29059121E+03  0.61907068E+04                                 6.911687                            5.663166       0.463067       2.167785                    0.999785      25.113190      69.216020       0.694674       0.413873      -1.063517       0.042328       0.014966      -0.019378       0.048899      -0.001348       0.011186      -0.012173      -0.018682      -0.128563      -0.046810       0.013589       0.033221              7.408473       7.502756       2.452556      -0.511992       5.686930       0.834680       9.035734           0.000003
          188              C       3.872542       5.355679       1.474542       0.140167      23.293567 0.30569166E+03  0.66287240E+04                                 7.189457                            5.911845       0.306272       2.118018                    0.999726      25.722079      72.711508       0.658819       0.428740      -1.048877      -0.039588      -0.024995       0.002589       0.046890      -0.012847      -0.017922      -0.024436      -0.009933      -0.111658      -0.052633       0.017989       0.034644              7.792428       7.642110       2.021916      -1.412470       5.583561       0.651187      10.151613           0.000001
          189              C       6.002561       4.108422       6.162344       0.122467      31.174232 0.38208971E+03  0.87216065E+04                                 8.744721                            6.638065      -0.020395       2.003705                    0.999624      26.502100      75.752514       0.620477       0.432463      -1.051287      -0.001677       0.050166      -0.013221       0.051906      -0.010000       0.009788      -0.010509       0.022285      -0.007660      -0.017621      -0.005417       0.023038              9.907901      15.224371      -0.091222       1.071865       8.051316      -2.513973       6.448017           0.000002
          190              C       5.425507       3.035253       6.854723       0.114047      31.539128 0.38166716E+03  0.87140437E+04                                 8.843981                            6.656705      -0.046727       2.000095                    0.999729      26.437613      75.704620       0.616178       0.435377      -1.048983      -0.044090      -0.020592       0.028382       0.056334      -0.000796       0.010081      -0.008104       0.026136      -0.061303      -0.025330      -0.000399       0.025729             10.090120      12.655857      -2.201313       2.608302       9.530867      -3.955033       8.083637           0.000000
          191              C       6.200530       2.138526       7.574728      -0.163387      32.867943 0.45222902E+03  0.10773450E+05                                 8.929139                            7.147142       0.024696       1.980335                    0.998976      30.027320      87.859347       0.606977       0.423582      -1.056105       0.001077       0.014342       0.007542       0.016240       0.014641      -0.000120      -0.003197      -0.018995      -0.025557      -0.013608      -0.008373       0.021981              9.710888      12.133491      -0.566502       1.644798       8.720420      -3.313164       8.278754          -0.000001
          192              C       7.552236       2.326954       7.545375      -0.089572      28.907474 0.40776773E+03  0.94441750E+04                                 8.146357                            6.732046       0.183028       2.035844                    0.999819      28.703666      82.184692       0.634516       0.416785      -1.062851      -0.006552       0.036362      -0.001655       0.036985      -0.013149       0.008644      -0.017229       0.011535      -0.064689      -0.030126      -0.000614       0.030739              8.641785      10.810956       0.619664       0.670343       7.886402      -2.870617       7.227998           0.000001
          193              C       8.140173       3.368939       6.834003      -0.089497      29.715487 0.42389348E+03  0.99013452E+04                                 8.286102                            6.859816       0.216832       2.042608                    0.999786      28.870609      82.687300       0.629896       0.416293      -1.064450      -0.027703      -0.000889       0.022267       0.035554      -0.005417       0.000273      -0.009564       0.045711      -0.052754      -0.025737      -0.006584       0.032321              8.802120      10.848656       0.315468       0.740648       8.428632      -3.025077       7.129072           0.000002
          194              C       7.410472       4.307286       6.127811      -0.183846      34.348026 0.48858443E+03  0.11835608E+05                                 9.140912                            7.396940       0.102921       1.994106                    0.999369      30.625387      89.588885       0.602087       0.419948      -1.061166      -0.006501       0.008741       0.018515       0.021482       0.010631       0.001931      -0.029044       0.006891      -0.033827      -0.035853       0.007756       0.028097              9.866495      13.143980       0.213112       0.765037       8.901435      -3.096235       7.554070           0.000003
          195              C       5.434947      10.218204      13.590308      -0.294785      20.971510 0.34503698E+03  0.76647447E+04                                 6.489416                            6.059800       0.378370       2.141170                    0.996974      27.815586      78.008143       0.690863       0.399100      -1.074390      -0.071184       0.044571      -0.042958       0.094335      -0.077277       0.069375      -0.040619       0.085094      -0.094878      -0.072428      -0.068955       0.141383              6.549645       6.936731      -0.527287      -0.033072       6.611489      -0.005092       6.100714           0.000002
          196              C       3.145750      10.303635      13.148290      -0.291178      20.805419 0.32430938E+03  0.70952685E+04                                 6.422841                            5.822474       0.465305       2.176031                    0.995886      27.361400      76.211016       0.714184       0.392001      -1.078964       0.095922       0.056848      -0.007172       0.111732       0.066523      -0.024097      -0.010199       0.081834      -0.177616      -0.063689      -0.047974       0.111663              6.592954       7.661827       0.697504      -0.297399       6.506833       0.310480       5.610203           0.000000
          197              C      -1.060299       2.920474      12.309148      -0.294785      20.971514 0.34503702E+03  0.76647457E+04                                 6.489417                            6.059800       0.378370       2.141170                    0.996974      27.815586      78.008144       0.690863       0.399100      -1.074390      -0.052525       0.065535       0.042958       0.094335      -0.085000      -0.048390       0.064197      -0.047200      -0.094878      -0.072428      -0.068955       0.141383              6.549646       6.737336      -0.550570      -0.001222       6.810887      -0.033439       6.100715           0.000002
          198              C      -1.410629       5.184318      12.751166      -0.291178      20.805412 0.32430916E+03  0.70952625E+04                                 6.422839                            5.822472       0.465305       2.176031                    0.995886      27.361399      76.211010       0.714184       0.392001      -1.078964      -0.045340      -0.101867       0.007172       0.111732       0.055308      -0.007336      -0.025117      -0.110284      -0.177616      -0.063689      -0.047974       0.111663              6.592953       6.361674       0.545700       0.342875       7.806982      -0.259386       5.610202           0.000000
          199              C       4.270568       0.686422       3.675996      -0.294785      20.971510 0.34503699E+03  0.76647447E+04                                 6.489416                            6.059799       0.378371       2.141170                    0.996974      27.815585      78.008135       0.690863       0.399100      -1.074390       0.071184      -0.044571       0.042958       0.094335      -0.077277       0.069375      -0.040619       0.085094      -0.094878      -0.072428      -0.068955       0.141383              6.549644       6.936731      -0.527287      -0.033072       6.611488      -0.005092       6.100713           0.000002
          200              C       6.559765       0.600991       4.118014      -0.291178      20.805420 0.32430940E+03  0.70952690E+04                                 6.422842                            5.822474       0.465305       2.176031                    0.995886      27.361401      76.211021       0.714184       0.392001      -1.078964      -0.095922      -0.056848       0.007172       0.111733       0.066523      -0.024097      -0.010199       0.081834      -0.177616      -0.063689      -0.047974       0.111663              6.592955       7.661828       0.697504      -0.297399       6.506833       0.310480       5.610203           0.000000
          201              C      10.765814       7.984152       4.957156      -0.294785      20.971516 0.34503705E+03  0.76647467E+04                                 6.489417                            6.059800       0.378370       2.141170                    0.996974      27.815587      78.008145       0.690863       0.399100      -1.074390       0.052525      -0.065535      -0.042958       0.094335      -0.085000      -0.048390       0.064197      -0.047200      -0.094878      -0.072428      -0.068955       0.141383              6.549646       6.737336      -0.550570      -0.001222       6.810888      -0.033439       6.100714           0.000002
          202              C      11.116144       5.720308       4.515138      -0.291178      20.805415 0.32430922E+03  0.70952642E+04                                 6.422840                            5.822472       0.465305       2.176031                    0.995886      27.361402      76.211024       0.714184       0.392001      -1.078964       0.045340       0.101867      -0.007172       0.111732       0.055308      -0.007336      -0.025117      -0.110284      -0.177616      -0.063689      -0.047974       0.111663              6.592954       6.361675       0.545700       0.342875       7.806984      -0.259386       5.610202           0.000000
          203              N       3.862022       2.863152      11.378494      -0.217004      35.060838 0.52657608E+03  0.12759925E+05                                 8.914691                            7.412628       0.153942       2.065324                    0.998540      28.174869      77.622778       0.645958       0.391304      -1.100140      -0.077838      -0.130993      -0.069308       0.167396       0.020181      -0.021798      -0.057888      -0.045728      -0.028613      -0.052923      -0.025727       0.078651              9.872409       7.067268       1.912693       2.007007       8.874729       0.033498      13.675228           0.000001
          204              N       3.297320       1.639514      11.672022      -0.217417      34.593770 0.51834888E+03  0.12479568E+05                                 8.769635                            7.288150       0.294500       2.106857                    0.999328      27.988396      76.226833       0.662041       0.384276      -1.107938       0.023313       0.115987      -0.135016       0.179515       0.053810       0.007424       0.026567      -0.040863      -0.159553      -0.060603      -0.028356       0.088959              9.776998       6.472139       1.707572       0.922891       8.335790      -1.566437      14.523066           0.000002
          205              N       2.954902       2.070322       9.515460      -0.318818      37.156345 0.55757922E+03  0.13669847E+05                                 9.231414                            7.578153       0.175018       2.068241                    0.998528      28.696132      78.842014       0.646841       0.386235      -1.106637       0.030968       0.009068       0.126423       0.130476       0.034067      -0.012296      -0.021011      -0.059737      -0.151013      -0.055185      -0.019964       0.075150             10.405549       6.722584       1.592145       2.467088       8.289451      -0.321696      16.204612           0.000001
          206              N       2.935111       4.138081      14.206715      -0.263080      39.091718 0.54923389E+03  0.13439933E+05                                 9.562132                            7.564726       0.287409       2.102923                    0.998702      28.681494      79.214759       0.640628       0.390715      -1.101369      -0.104219      -0.039461       0.095362       0.146672       0.002056       0.026283      -0.005814      -0.121086      -0.105351      -0.065825      -0.012578       0.078404             10.847982      11.853070      -1.288591      -4.500845      11.997128       1.033576       8.693746           0.000002
          207              N       2.430476       2.916813      14.527868      -0.025793      29.777647 0.40941180E+03  0.92724915E+04                                 7.836617                            6.409918       0.437262       2.180808                    0.999648      25.463466      66.796304       0.718612       0.376336      -1.116113      -0.070581       0.186014       0.077138       0.213385       0.049911       0.007200      -0.045926       0.071054       0.073813      -0.090679       0.031147       0.059532              8.773626       8.462912      -0.707546      -2.896464      10.994457       0.522294       6.863510           0.000004
          208              N       1.373565       3.013088      15.294492      -0.221000      36.361034 0.51634008E+03  0.12443702E+05                                 9.103202                            7.337548       0.204761       2.086135                    0.998833      27.932268      76.604922       0.649973       0.391019      -1.100954       0.086180       0.112545      -0.049725       0.150219      -0.048010      -0.005864       0.036589       0.070889       0.036207      -0.076342       0.012237       0.064105             10.178985       8.973739      -0.098754      -2.821113      13.794291       0.045847       7.768926           0.000001
          209              N       6.062717       5.335742      14.520962      -0.217004      35.060846 0.52657615E+03  0.12759927E+05                                 8.914693                            7.412628       0.153942       2.065324                    0.998540      28.174869      77.622779       0.645958       0.391304      -1.100140       0.121082       0.092504       0.069308       0.167396       0.024905      -0.054969      -0.028364       0.035200      -0.028613      -0.052923      -0.025727       0.078651              9.872410       8.409792       2.069441      -0.199478       7.532207       1.997351      13.675232           0.000001
          210              N       7.212612       6.038537      14.227434      -0.217417      34.593778 0.51834912E+03  0.12479575E+05                                 8.769637                            7.288151       0.294499       2.106857                    0.999328      27.988397      76.226838       0.662041       0.384276      -1.107938      -0.112501      -0.036607       0.135016       0.179515       0.057069       0.025527       0.010455       0.014971      -0.159553      -0.060603      -0.028356       0.088959              9.777000       7.917352       1.876310      -1.662895       6.890582       0.735007      14.523066           0.000003
          211              N       6.745000       6.328685      16.383996      -0.318818      37.156352 0.55757946E+03  0.13669854E+05                                 9.231416                            7.578154       0.175018       2.068241                    0.998528      28.696132      78.842015       0.646841       0.386235      -1.106637      -0.005415      -0.031811      -0.126423       0.130476       0.040031      -0.019443      -0.014650       0.042434      -0.151013      -0.055185      -0.019964       0.075150             10.405550       7.901595       1.729803      -0.605630       7.110446       2.413139      16.204610           0.000001
          212              N       4.688897       6.108548      11.692741      -0.263080      39.091710 0.54923374E+03  0.13439929E+05                                 9.562131                            7.564725       0.287409       2.102923                    0.998702      28.681494      79.214758       0.640628       0.390715      -1.101369       0.027108       0.108092      -0.095362       0.146672       0.015949      -0.008823       0.025431       0.116882      -0.105351      -0.065825      -0.012578       0.078404             10.847979      12.292055      -1.237337       1.548560      11.558138      -4.350610       8.693744           0.000002
          213              N       5.843404       6.751406      11.371588      -0.025793      29.777656 0.40941191E+03  0.92724945E+04                                 7.836619                            6.409919       0.437262       2.180808                    0.999648      25.463466      66.796304       0.718611       0.376336      -1.116113      -0.192944       0.048533      -0.077138       0.213385       0.040385      -0.046451       0.001826      -0.092139       0.073813      -0.090679       0.031147       0.059532              8.773629      11.123418      -0.396918       0.854671       8.333958      -2.816351       6.863511           0.000004
          214              N       5.625210       7.790021      10.604964      -0.221000      36.361024 0.51633984E+03  0.12443695E+05                                 9.103201                            7.337546       0.204761       2.086135                    0.998833      27.932268      76.604922       0.649973       0.391019      -1.100954      -0.101791      -0.098650       0.049725       0.150219      -0.054884       0.037022      -0.001581      -0.046862       0.036207      -0.076342       0.012237       0.064105             10.178983      13.752210       0.459161       0.372700       9.015815      -2.796761       7.768924           0.000001
          215              N       5.843493       8.041474       5.887810      -0.217004      35.060834 0.52657601E+03  0.12759923E+05                                 8.914691                            7.412627       0.153942       2.065324                    0.998540      28.174867      77.622773       0.645958       0.391304      -1.100140       0.077838       0.130993       0.069308       0.167396       0.020181      -0.021798      -0.057888      -0.045728      -0.028613      -0.052923      -0.025727       0.078651              9.872408       7.067268       1.912693       2.007007       8.874729       0.033498      13.675228           0.000001
          216              N       6.408195       9.265112       5.594282      -0.217417      34.593770 0.51834889E+03  0.12479568E+05                                 8.769635                            7.288150       0.294500       2.106857                    0.999328      27.988396      76.226833       0.662041       0.384276      -1.107938      -0.023313      -0.115987       0.135016       0.179515       0.053810       0.007424       0.026567      -0.040863      -0.159553      -0.060603      -0.028356       0.088959              9.776998       6.472139       1.707572       0.922891       8.335790      -1.566438      14.523066           0.000002
          217              N       6.750613       8.834304       7.750844      -0.318818      37.156343 0.55757918E+03  0.13669846E+05                                 9.231414                            7.578152       0.175018       2.068241                    0.998528      28.696131      78.842011       0.646841       0.386235      -1.106637      -0.030968      -0.009068      -0.126423       0.130476       0.034067      -0.012296      -0.021011      -0.059737      -0.151013      -0.055185      -0.019964       0.075150             10.405548       6.722584       1.592145       2.467088       8.289451      -0.321696      16.204611           0.000001
          218              N       6.770404       6.766545       3.059589      -0.263080      39.091719 0.54923392E+03  0.13439934E+05                                 9.562132                            7.564726       0.287409       2.102923                    0.998702      28.681495      79.214760       0.640628       0.390715      -1.101369       0.104219       0.039461      -0.095362       0.146672       0.002056       0.026283      -0.005814      -0.121086      -0.105351      -0.065825      -0.012578       0.078404             10.847981      11.853070      -1.288591      -4.500845      11.997128       1.033576       8.693746           0.000002
          219              N       7.275039       7.987813       2.738436      -0.025793      29.777648 0.40941181E+03  0.92724917E+04                                 7.836617                            6.409918       0.437262       2.180808                    0.999648      25.463466      66.796305       0.718611       0.376336      -1.116113       0.070581      -0.186014      -0.077138       0.213385       0.049911       0.007200      -0.045926       0.071054       0.073813      -0.090679       0.031147       0.059532              8.773627       8.462912      -0.707546      -2.896464      10.994458       0.522294       6.863510           0.000004
          220              N       8.331950       7.891538       1.971812      -0.221000      36.361036 0.51634011E+03  0.12443703E+05                                 9.103202                            7.337548       0.204761       2.086135                    0.998833      27.932269      76.604923       0.649973       0.391018      -1.100954      -0.086180      -0.112545       0.049725       0.150219      -0.048010      -0.005864       0.036589       0.070889       0.036207      -0.076342       0.012237       0.064105             10.178985       8.973739      -0.098754      -2.821113      13.794291       0.045847       7.768926           0.000001
          221              N       3.642798       5.568884       2.745342      -0.217004      35.060844 0.52657611E+03  0.12759926E+05                                 8.914692                            7.412628       0.153942       2.065324                    0.998540      28.174868      77.622775       0.645958       0.391304      -1.100140      -0.121082      -0.092504      -0.069308       0.167396       0.024905      -0.054969      -0.028364       0.035200      -0.028613      -0.052923      -0.025727       0.078651              9.872410       8.409792       2.069441      -0.199478       7.532206       1.997350      13.675232           0.000001
          222              N       2.492903       4.866089       3.038870      -0.217417      34.593778 0.51834912E+03  0.12479575E+05                                 8.769637                            7.288151       0.294499       2.106857                    0.999328      27.988397      76.226837       0.662041       0.384276      -1.107938       0.112501       0.036607      -0.135016       0.179515       0.057069       0.025527       0.010455       0.014971      -0.159553      -0.060603      -0.028356       0.088959              9.777000       7.917351       1.876310      -1.662895       6.890582       0.735007      14.523065           0.000002
          223              N       2.960515       4.575941       0.882308      -0.318818      37.156350 0.55757942E+03  0.13669853E+05                                 9.231415                            7.578154       0.175018       2.068241                    0.998528      28.696131      78.842011       0.646841       0.386235      -1.106637       0.005415       0.031811       0.126423       0.130476       0.040031      -0.019443      -0.014650       0.042434      -0.151013      -0.055185      -0.019964       0.075150             10.405550       7.901594       1.729803      -0.605630       7.110445       2.413139      16.204609           0.000001
          224              N       5.016618       4.796078       5.573563      -0.263080      39.091710 0.54923374E+03  0.13439929E+05                                 9.562130                            7.564725       0.287409       2.102923                    0.998702      28.681494      79.214756       0.640628       0.390715      -1.101369      -0.027108      -0.108092       0.095362       0.146672       0.015949      -0.008823       0.025431       0.116882      -0.105351      -0.065825      -0.012578       0.078404             10.847979      12.292054      -1.237337       1.548560      11.558138      -4.350610       8.693744           0.000002
          225              N       3.862111       4.153220       5.894716      -0.025793      29.777655 0.40941189E+03  0.92724938E+04                                 7.836619                            6.409919       0.437262       2.180808                    0.999648      25.463465      66.796302       0.718611       0.376336      -1.116113       0.192944      -0.048533       0.077138       0.213385       0.040385      -0.046451       0.001826      -0.092139       0.073813      -0.090679       0.031147       0.059532              8.773629      11.123417      -0.396918       0.854671       8.333958      -2.816351       6.863511           0.000004
          226              N       4.080305       3.114605       6.661340      -0.221000      36.361024 0.51633984E+03  0.12443695E+05                                 9.103200                            7.337546       0.204761       2.086135                    0.998833      27.932268      76.604921       0.649973       0.391018      -1.100954       0.101791       0.098650      -0.049725       0.150219      -0.054884       0.037022      -0.001581      -0.046862       0.036207      -0.076342       0.012237       0.064105             10.178983      13.752209       0.459161       0.372700       9.015815      -2.796761       7.768924           0.000001
          227              N       4.349244      10.942618      12.994620      -0.103756      19.261550 0.29797638E+03  0.63871006E+04                                 6.318727                            5.789239      -0.574058       1.914696                    0.994969      24.180607      66.819898       0.677473       0.421786      -1.058641      -0.025000      -0.134863       0.068709       0.153408      -0.016715       0.031834      -0.021380       0.088696      -0.098675      -0.053719      -0.021759       0.075478              6.498712       7.610109       0.475307      -0.182779       6.578075      -0.080982       5.307951          -0.000001
          228              N      -1.905732       3.914842      12.904836      -0.103756      19.261556 0.29797642E+03  0.63871017E+04                                 6.318728                            5.789240      -0.574058       1.914696                    0.994969      24.180607      66.819899       0.677473       0.421786      -1.058641       0.131054       0.040471      -0.068709       0.153408      -0.026482      -0.024927       0.029140      -0.078609      -0.098675      -0.053719      -0.021759       0.075478              6.498713       6.482456       0.343647      -0.059242       7.705733      -0.190937       5.307951          -0.000001
          229              N       5.356271      -0.037992       4.271684      -0.103756      19.261551 0.29797638E+03  0.63871007E+04                                 6.318727                            5.789239      -0.574058       1.914696                    0.994969      24.180607      66.819896       0.677473       0.421786      -1.058641       0.025000       0.134863      -0.068709       0.153408      -0.016715       0.031834      -0.021380       0.088696      -0.098675      -0.053719      -0.021759       0.075478              6.498712       7.610109       0.475308      -0.182779       6.578075      -0.080982       5.307951          -0.000001
          230              N      11.611247       6.989784       4.361468      -0.103756      19.261556 0.29797642E+03  0.63871017E+04                                 6.318728                            5.789239      -0.574058       1.914696                    0.994969      24.180607      66.819897       0.677473       0.421786      -1.058641      -0.131054      -0.040471       0.068709       0.153408      -0.026482      -0.024927       0.029140      -0.078609      -0.098675      -0.053719      -0.021759       0.075478              6.498713       6.482455       0.343647      -0.059242       7.705733      -0.190937       5.307951          -0.000001
          231              O       8.050403      11.197040       9.855606      -0.534888      29.394603 0.45797414E+03  0.10591005E+05                                 7.512722                            6.594768       0.570076       2.241556                    0.997207      26.971049      69.839966       0.743739       0.356114      -1.139764      -0.014939      -0.018227       0.015584       0.028254      -0.056689       0.002630       0.019266       0.043617       0.054239      -0.073110       0.019129       0.053981              8.061386       8.370316      -2.443472      -1.607248       9.466193       1.979708       6.347649           0.000003
          232              O       6.017036      10.872210      10.556618      -0.610853      36.254288 0.58805041E+03  0.14436323E+05                                 8.640862                            7.504531       0.428014       2.178709                    0.994370      28.320004      74.879096       0.694705       0.359140      -1.140496       0.040919       0.001132      -0.018461       0.044905       0.054617       0.004047      -0.034034       0.011357       0.066986      -0.074456       0.017078       0.057378              9.318097       9.082190       3.095422      -1.466149      12.251216       0.024172       6.620884           0.000001
          233              O       5.404983      -0.076287      13.951174      -0.567975      35.622474 0.57999790E+03  0.14152083E+05                                 8.481716                            7.412511       0.505673       2.227023                    0.994169      27.313826      71.378240       0.706605       0.355251      -1.146640      -0.008826       0.027659       0.014613       0.032503       0.047751      -0.013968       0.021872      -0.049409       0.009882      -0.063659       0.008749       0.054910              9.113251       9.185825       2.342333       0.287696      12.254401       0.734141       5.899526          -0.000002
          234              O       5.304483       2.127156      14.106570      -0.558721      40.912959 0.62357133E+03  0.15625217E+05                                 9.592181                            7.883550      -0.170982       1.997370                    0.993209      28.390898      77.296437       0.654000       0.373756      -1.122620       0.003998      -0.008145       0.005464       0.010592      -0.042538      -0.023445      -0.029822      -0.051633       0.081476      -0.075531       0.023998       0.051532             10.788251      11.849691      -4.125875       1.069864      13.713520      -1.522725       6.801543          -0.000001
          235              O       0.664996       0.275822      13.757791      -0.590403      39.419974 0.64258056E+03  0.16173192E+05                                 9.257355                            7.924082       0.065819       2.059298                    0.994219      28.815518      77.842996       0.664104       0.366439      -1.131649      -0.000035      -0.025063      -0.003717       0.025337      -0.036640      -0.006658       0.012746      -0.089203       0.142160      -0.081446       0.024985       0.056460             10.180197       8.360335      -1.157827      -0.398859      14.251756       3.126360       7.928499           0.000003
          236              O       2.290884      -1.153341      13.248435      -0.559225      34.036814 0.54278224E+03  0.13062163E+05                                 8.287312                            7.182985       0.562229       2.234502                    0.996496      27.541774      72.123831       0.714005       0.356464      -1.142513      -0.021413       0.022986       0.016995       0.035717       0.004110       0.000867      -0.025429       0.103318       0.018518      -0.064118       0.015382       0.048736              9.011550      13.787337       0.308365      -0.556321       7.650292       0.407024       5.597021           0.000001
          237              O       1.217712      -1.078437      16.672343      -0.536731      28.478857 0.47509324E+03  0.11075843E+05                                 7.299386                            6.701763       0.531571       2.222134                    0.997869      27.177534      70.402839       0.741101       0.354512      -1.142319      -0.001827       0.013018      -0.022622       0.026164       0.002346       0.001015       0.040973       0.114550       0.008704      -0.079199       0.023237       0.055962              7.524318      10.433131      -0.970983       0.038375       6.519175      -0.581622       5.620648           0.000002
          238              O       2.825393       0.286615      16.036943      -0.591603      38.849851 0.64002500E+03  0.16128454E+05                                 9.228447                            7.941217      -0.010702       2.032973                    0.994993      28.999653      78.956247       0.657812       0.369495      -1.126807      -0.001711      -0.018727       0.010250       0.021417       0.031634      -0.016153      -0.011476      -0.094722       0.099798      -0.074973       0.021655       0.053318             10.279008       7.666982      -0.188054      -0.465631      13.665882      -4.296783       9.504159           0.000003
          239              O      -1.729220       0.209150      16.043850      -0.534888      29.394605 0.45797414E+03  0.10591005E+05                                 7.512723                            6.594768       0.570076       2.241556                    0.997207      26.971049      69.839965       0.743739       0.356114      -1.139764       0.016372       0.016952      -0.015584       0.028254      -0.060188       0.018831       0.004846      -0.016325       0.054239      -0.073110       0.019129       0.053981              8.061387      10.014368      -2.251521       2.152743       7.822145      -1.366819       6.347649           0.000003
          240              O      -1.642388       2.266468      15.342838      -0.610853      36.254309 0.58805092E+03  0.14436339E+05                                 8.640866                            7.504534       0.428014       2.178709                    0.994370      28.320005      74.879100       0.694705       0.359140      -1.140496       0.003621      -0.040774       0.018461       0.044905       0.051839      -0.034273       0.000073      -0.036216       0.066986      -0.074456       0.017078       0.057378              9.318102      11.495510       3.377195       0.194037       9.837910      -1.453453       6.620887           0.000001
          241              O       9.161259       4.144074      11.948282      -0.567975      35.622472 0.57999791E+03  0.14152083E+05                                 8.481716                            7.412511       0.505673       2.227023                    0.994169      27.313826      71.378241       0.706605       0.355251      -1.146640      -0.028496       0.005558      -0.014613       0.032503       0.052158       0.023344      -0.011338       0.026079       0.009882      -0.063659       0.008749       0.054910              9.113250      11.673525       2.632786       0.695824       9.766700       0.370892       5.899526          -0.000002
          242              O       6.961028       3.988366      11.792886      -0.558721      40.912959 0.62357130E+03  0.15625216E+05                                 9.592180                            7.883549      -0.170982       1.997370                    0.993209      28.390899      77.296438       0.654000       0.373756      -1.122620       0.008554      -0.003026      -0.005464       0.010592      -0.035447      -0.026902      -0.026745       0.069844       0.081476      -0.075531       0.023998       0.051532             10.788251      14.638941      -3.800212      -1.636522      10.924268       0.886057       6.801543          -0.000001
          243              O       8.261835       8.811246      12.141665      -0.590403      39.419980 0.64258071E+03  0.16173197E+05                                 9.257356                            7.924083       0.065819       2.059298                    0.994219      28.815518      77.842996       0.664104       0.366439      -1.131649       0.024890       0.002942       0.003717       0.025337      -0.025380       0.013432      -0.005135       0.103686       0.142160      -0.081446       0.024985       0.056460             10.180198      14.439257      -0.448072       3.151522       8.172836      -0.033607       7.928501           0.000003
          244              O       9.869908       7.362067      12.651021      -0.559225      34.036802 0.54278201E+03  0.13062156E+05                                 8.287310                            7.182984       0.562230       2.234502                    0.996496      27.541772      72.123823       0.714005       0.356464      -1.142513      -0.025314       0.018602      -0.016995       0.035717      -0.007901      -0.025357      -0.002088      -0.102433       0.018518      -0.064118       0.015382       0.048736              9.011547       7.661788      -0.406833       0.468794      13.775834      -0.505365       5.597019           0.000001
          245              O       9.671055       8.419311       9.227113      -0.536731      28.478865 0.47509349E+03  0.11075850E+05                                 7.299387                            6.701765       0.531570       2.222133                    0.997869      27.177538      70.402854       0.741101       0.354512      -1.142319      -0.013142       0.000305       0.022622       0.026164      -0.010912       0.040579       0.005760      -0.112550       0.008704      -0.079199       0.023237       0.055962              7.524319       6.795502      -1.395700      -0.582148      10.156807      -0.029334       5.620649           0.000002
          246              O       8.501653       6.664174       9.862513      -0.591603      38.849854 0.64002517E+03  0.16128459E+05                                 9.228447                            7.941218      -0.010702       2.032973                    0.994993      28.999652      78.956242       0.657812       0.369495      -1.126807       0.018402       0.003872      -0.010250       0.021417       0.041694      -0.009525      -0.017375       0.077599       0.099798      -0.074973       0.021655       0.053318             10.279008      13.628529       0.507993      -4.213793       7.704336      -0.960781       9.504160           0.000003
          247              O       1.655112      -0.292414       7.410698      -0.534888      29.394600 0.45797409E+03  0.10591003E+05                                 7.512722                            6.594768       0.570076       2.241556                    0.997207      26.971047      69.839960       0.743739       0.356114      -1.139764       0.014939       0.018227      -0.015584       0.028254      -0.056689       0.002630       0.019266       0.043617       0.054239      -0.073110       0.019129       0.053981              8.061386       8.370316      -2.443472      -1.607248       9.466192       1.979708       6.347649           0.000003
          248              O       3.688479       0.032416       6.709686      -0.610853      36.254290 0.58805046E+03  0.14436325E+05                                 8.640863                            7.504531       0.428014       2.178709                    0.994370      28.320005      74.879100       0.694705       0.359140      -1.140496      -0.040919      -0.001132       0.018461       0.044905       0.054617       0.004047      -0.034034       0.011357       0.066986      -0.074456       0.017078       0.057378              9.318097       9.082191       3.095423      -1.466149      12.251217       0.024172       6.620885           0.000001
          249              O       4.300532      10.980913       3.315130      -0.567975      35.622484 0.57999811E+03  0.14152089E+05                                 8.481718                            7.412512       0.505673       2.227022                    0.994169      27.313830      71.378257       0.706605       0.355251      -1.146640       0.008826      -0.027659      -0.014612       0.032503       0.047751      -0.013968       0.021872      -0.049409       0.009882      -0.063659       0.008749       0.054910              9.113253       9.185828       2.342333       0.287697      12.254403       0.734141       5.899528          -0.000002
          250              O       4.401032       8.777470       3.159734      -0.558721      40.912960 0.62357135E+03  0.15625218E+05                                 9.592180                            7.883549      -0.170982       1.997370                    0.993209      28.390899      77.296438       0.654000       0.373756      -1.122620      -0.003998       0.008145      -0.005464       0.010592      -0.042538      -0.023445      -0.029822      -0.051633       0.081476      -0.075531       0.023998       0.051532             10.788251      11.849691      -4.125875       1.069864      13.713520      -1.522725       6.801542          -0.000001
          251              O       9.040519      10.628804       3.508513      -0.590403      39.419973 0.64258054E+03  0.16173191E+05                                 9.257354                            7.924081       0.065819       2.059298                    0.994219      28.815518      77.842994       0.664104       0.366439      -1.131649       0.000035       0.025063       0.003717       0.025337      -0.036640      -0.006658       0.012746      -0.089203       0.142160      -0.081446       0.024985       0.056460             10.180196       8.360335      -1.157827      -0.398859      14.251755       3.126360       7.928499           0.000003
          252              O       7.414631      12.057967       4.017869      -0.559225      34.036813 0.54278223E+03  0.13062163E+05                                 8.287312                            7.182985       0.562229       2.234502                    0.996496      27.541774      72.123830       0.714005       0.356464      -1.142513       0.021413      -0.022986      -0.016995       0.035717       0.004111       0.000867      -0.025429       0.103318       0.018518      -0.064118       0.015382       0.048736              9.011549      13.787336       0.308365      -0.556321       7.650292       0.407024       5.597020           0.000001
          253              O       8.487803      11.983063       0.593961      -0.536731      28.478867 0.47509347E+03  0.11075849E+05                                 7.299387                            6.701765       0.531570       2.222133                    0.997869      27.177539      70.402859       0.741101       0.354512      -1.142319       0.001827      -0.013018       0.022622       0.026164       0.002346       0.001015       0.040973       0.114550       0.008704      -0.079199       0.023237       0.055962              7.524320      10.433134      -0.970983       0.038375       6.519177      -0.581622       5.620649           0.000002
          254              O       6.880122      10.618011       1.229361      -0.591603      38.849862 0.64002522E+03  0.16128461E+05                                 9.228449                            7.941219      -0.010703       2.032972                    0.994993      28.999658      78.956266       0.657812       0.369495      -1.126807       0.001712       0.018727      -0.010250       0.021417       0.031634      -0.016153      -0.011476      -0.094722       0.099798      -0.074973       0.021656       0.053318             10.279009       7.666983      -0.188053      -0.465632      13.665884      -4.296784       9.504161           0.000003
          255              O      11.434735      10.695476       1.222454      -0.534888      29.394605 0.45797413E+03  0.10591005E+05                                 7.512723                            6.594768       0.570076       2.241556                    0.997207      26.971047      69.839962       0.743739       0.356114      -1.139764      -0.016372      -0.016952       0.015584       0.028254      -0.060188       0.018831       0.004846      -0.016325       0.054239      -0.073110       0.019129       0.053981              8.061388      10.014368      -2.251521       2.152743       7.822145      -1.366819       6.347650           0.000003
          256              O      11.347903       8.638158       1.923466      -0.610853      36.254310 0.58805094E+03  0.14436339E+05                                 8.640866                            7.504535       0.428014       2.178709                    0.994370      28.320005      74.879102       0.694704       0.359140      -1.140496      -0.003621       0.040774      -0.018461       0.044905       0.051839      -0.034273       0.000073      -0.036216       0.066986      -0.074456       0.017078       0.057378              9.318103      11.495510       3.377195       0.194037       9.837911      -1.453453       6.620887           0.000001
          257              O       0.544256       6.760552       5.318022      -0.567975      35.622481 0.57999809E+03  0.14152089E+05                                 8.481717                            7.412512       0.505673       2.227022                    0.994169      27.313830      71.378255       0.706605       0.355251      -1.146640       0.028496      -0.005558       0.014612       0.032503       0.052158       0.023344      -0.011338       0.026079       0.009882      -0.063659       0.008749       0.054910              9.113252      11.673527       2.632786       0.695824       9.766702       0.370892       5.899527          -0.000002
          258              O       2.744487       6.916260       5.473418      -0.558721      40.912958 0.62357127E+03  0.15625215E+05                                 9.592180                            7.883549      -0.170982       1.997370                    0.993209      28.390898      77.296436       0.654000       0.373756      -1.122620      -0.008554       0.003026       0.005464       0.010592      -0.035447      -0.026902      -0.026745       0.069844       0.081476      -0.075531       0.023998       0.051532             10.788251      14.638941      -3.800212      -1.636522      10.924268       0.886057       6.801543          -0.000001
          259              O       1.443680       2.093380       5.124639      -0.590403      39.419978 0.64258068E+03  0.16173195E+05                                 9.257355                            7.924082       0.065819       2.059298                    0.994219      28.815518      77.842993       0.664104       0.366439      -1.131649      -0.024890      -0.002942      -0.003717       0.025337      -0.025380       0.013432      -0.005135       0.103686       0.142160      -0.081446       0.024985       0.056460             10.180197      14.439256      -0.448072       3.151521       8.172836      -0.033607       7.928500           0.000003
          260              O      -0.164393       3.542559       4.615283      -0.559224      34.036801 0.54278200E+03  0.13062156E+05                                 8.287309                            7.182984       0.562229       2.234502                    0.996496      27.541772      72.123822       0.714005       0.356464      -1.142513       0.025314      -0.018602       0.016995       0.035717      -0.007901      -0.025357      -0.002088      -0.102433       0.018518      -0.064118       0.015381       0.048736              9.011547       7.661787      -0.406833       0.468794      13.775833      -0.505365       5.597019           0.000001
          261              O       0.034460       2.485315       8.039191      -0.536731      28.478879 0.47509380E+03  0.11075859E+05                                 7.299390                            6.701767       0.531569       2.222133                    0.997869      27.177544      70.402880       0.741101       0.354512      -1.142319       0.013142      -0.000305      -0.022622       0.026164      -0.010912       0.040579       0.005760      -0.112550       0.008705      -0.079199       0.023237       0.055962              7.524322       6.795505      -1.395700      -0.582148      10.156811      -0.029334       5.620651           0.000002
          262              O       1.203862       4.240452       7.403791      -0.591603      38.849863 0.64002537E+03  0.16128465E+05                                 9.228449                            7.941220      -0.010703       2.032972                    0.994993      28.999656      78.956260       0.657812       0.369495      -1.126807      -0.018402      -0.003872       0.010250       0.021417       0.041694      -0.009525      -0.017375       0.077599       0.099798      -0.074973       0.021656       0.053318             10.279010      13.628531       0.507994      -4.213794       7.704337      -0.960781       9.504162           0.000003

******************************************************
Auxiliary information for the entire system
The total spin magnetic moment of the unit cell is   0.000231
The total net atomic charge of the unit cell is   -0.000006
Accuracy of reproducing the electrostatic potential in the unit cell:
  The inner radius (bohr) =    5.0000
  The outer radius (bohr) =   12.0000
  Valid grid points have density less than (e/(bohr^3)) =    0.0001
  The number of valid grid points were=        16110
  The rms potential error without charges in kcal/mol is=      6.43882
  The rms potential error with partial charges in kcal/mol is=      0.59420
  The RRMSE value at monopole order=      0.09228
  The rms potential error with partial charges and cloud penetration in kcal/mol is=      0.58568
  The RRMSE value at monopole order with cloud penetration is=      0.09096
  The rms potential error with partial charges and atomic dipoles in kcal/mol is=      0.39306
  The RRMSE value at dipole order=      0.06105
  The rms potential error with partial charges, atomic dipoles and cloud penetration in kcal/mol is=      0.37258
  The RRMSE value at dipole order with cloud penetration=      0.05786

******************************************************
The electron densities and ab initio electrostatic potential were computed in VASP using the PBE functional and
projector augmented wave method. See the main text of the journal article for a description of computational details.
The atomic charges, dipoles, and quadrupoles were computed with the DDEC6 method as described in
(a) T. A. Manz and N. Gabaldon Limas, RSC Adv. 6 (2016) 47771-47801 DOI: 10.1039/c6ra04656h
(b) N. Gabaldon Limas and T. A. Manz, RSC Adv. 8 (2018) 2678-2707 DOI: 10.1039/c7ra11829e.
For each atom in the material, the electron cloud parameters were fit to the spherically averaged atom-in-material
electron density using radial positions for which this density was between 10^-4 and 10^-2 electrons per cubic bohr.
The polarizabilities, dispersion coefficients, and quantum Drude oscillator (QDO) parameters were fit using the MCLF method.
The magnetic structure of the system was optimized in VASP from the default ferromagnetic initial guess using spin polarization.
The atomic spin moments (ASMs) were computed on this optimized magnetic structure using the DDEC6 partition as inputs
to the method of T. A. Manz and D. S. Sholl, J. Chem. Theory Comput. 7 (2011) 4146-4164 DOI: 10.1021/ct200539n.
The RMSE and RRMSE were computed using a uniform grid with Ewald summation.
