# Supplementary material for: A collection of forcefield precursors for metal–organic frameworks
Source: RSC Adv. 2019 Nov 13;9(63):36492–507. doi: 10.1039/c9ra07327b (PMC9075174; doi:10.1039/c9ra07327b)
Supplement: RA-009-C9RA07327B-s3799 [file RA-009-C9RA07327B-s3799.xyz]

  124
jmolscript: load "" {1 1 1} spacegroup "x,y,z" unitcell [{      8.648000     0.000000     0.000000 }, {      0.000000    11.661200     0.000000 }, {      0.000000    -3.856591    18.086397 }]
Mn     6.864609    10.341113     2.998725     0.891094
Mn     2.540609    -0.608208     6.044474     0.890677
Mn     1.783391    -2.536504    15.087672     0.890801
Mn     6.107391     8.412817    12.041923     0.890682
H      5.629848     6.844916    16.024548     0.116062
H      7.852384    -3.415385    16.946954     0.137935
H      5.517424     7.826820     1.739911     0.089475
H      5.517424     5.559148     1.765232     0.133803
H      8.388560     5.639765     4.394994     0.125464
H      8.362616     7.843641     4.340735     0.094659
H      5.621200     1.191820     1.410739     0.102018
H      5.577960     3.467479     1.512023     0.130389
H      8.215600     3.375361     4.514365     0.123627
H      8.189656     1.084275     4.485426     0.091681
H      1.305848    -0.968603    11.105048     0.116059
H      3.528384     9.291699    10.182642     0.137946
H      1.193424     1.906085     7.303287     0.089470
H      1.193424     4.173757     7.277966     0.133786
H      4.064560     4.093139     4.648204     0.125456
H      4.038616     1.889264     4.702463     0.094652
H      1.297200     8.541085     7.632460     0.102018
H      1.253960     6.265426     7.531176     0.130383
H      3.891600     6.357543     4.528834     0.123622
H      3.865656     8.648629     4.557772     0.091669
H      3.018152     0.959693     2.061849     0.116050
H      0.795616    11.219994     1.139443     0.137936
H      3.130576    -0.022211    16.346486     0.089462
H      3.130576     2.245461    16.321165     0.133787
H      0.259440     2.164844    13.691403     0.125455
H      0.285384    -0.039032    13.745662     0.094654
H      3.026800     6.612789    16.675658     0.102013
H      3.070040     4.337130    16.574374     0.130379
H      0.432400     4.429248    13.572032     0.123621
H      0.458344     6.720334    13.600971     0.091677
H      7.342152     8.773212     6.981349     0.116060
H      5.119616    -1.487090     7.903755     0.137955
H      7.454576     5.898524    10.783110     0.089476
H      7.454576     3.630852    10.808431     0.133790
H      4.583440     3.711470    13.438193     0.125462
H      4.609384     5.915345    13.383934     0.094659
H      7.350800    -0.736476    10.453937     0.102021
H      7.394040     1.539183    10.555221     0.130384
H      4.756400     1.447066    13.557563     0.123627
H      4.782344    -0.844020    13.528625     0.091678
C      6.018143     6.486444    18.050224     0.626960
C      6.262882     7.046931    16.695915    -0.172138
C      7.203784     7.900427    16.357337    -0.211009
C      7.288534    -3.155991    14.992176     0.636793
C      6.119325     7.355088     2.295164     0.111205
C      6.075220     5.982152     2.280695    -0.209617
C      6.931372     5.252397     3.067091     0.123272
C      7.787524     5.985216     3.868680    -0.206464
C      7.771958     7.362707     3.818038     0.116756
C      6.170348     1.669244     2.157707     0.122257
C      6.138350     3.037103     2.157707    -0.183053
C      6.925318     3.765827     3.044121     0.105577
C      7.702774     3.011665     3.901236    -0.207235
C      7.669911     1.634404     3.857828     0.117686
C      1.694143    -0.610130     9.079371     0.626940
C      1.938882    -1.170618    10.433681    -0.172122
C      2.879784    -2.024114    10.772258    -0.211023
C      2.964534     9.032305    12.137419     0.636803
C      1.795325     2.377817     6.748035     0.111187
C      1.751220     3.750753     6.762504    -0.209636
C      2.607372     4.480507     5.976107     0.123254
C      3.463524     3.747689     5.174518    -0.206493
C      3.447958     2.370197     5.225160     0.116727
C      1.846348     8.063661     6.885491     0.122244
C      1.814350     6.695802     6.885491    -0.183069
C      2.601318     5.967077     5.999077     0.105571
C      3.378774     6.721240     5.141963    -0.207263
C      3.345911     8.098501     5.185370     0.117658
C      2.629857     1.318165     0.036173     0.626932
C      2.385118     0.757678     1.390482    -0.172112
C      1.444216    -0.095818     1.729060    -0.211048
C      1.359466    10.960600     3.094221     0.636814
C      2.528675     0.449521    15.791233     0.111187
C      2.572780     1.822457    15.805702    -0.209637
C      1.716628     2.552212    15.019306     0.123260
C      0.860476     1.819393    14.217717    -0.206481
C      0.876042     0.441902    14.268359     0.116736
C      2.477652     6.135365    15.928690     0.122241
C      2.509650     4.767506    15.928690    -0.183074
C      1.722682     4.038782    15.042276     0.105573
C      0.945226     4.792944    14.185161    -0.207250
C      0.978089     6.170205    14.228569     0.117672
C      6.953857     8.414739     9.007026     0.626937
C      6.709118     8.975227     7.652716    -0.172103
C      5.768216     9.828723     7.314139    -0.211025
C      5.683466    -1.227696     5.948978     0.636820
C      6.852675     5.426792    11.338362     0.111189
C      6.896780     4.053856    11.323893    -0.209632
C      6.040628     3.324102    12.110290     0.123260
C      5.184476     4.056920    12.911879    -0.206482
C      5.200042     5.434412    12.861237     0.116736
C      6.801652    -0.259052    11.200906     0.122245
C      6.833650     1.108807    11.200906    -0.183066
C      6.046682     1.837532    12.087320     0.105572
C      5.269226     1.083369    12.944434    -0.207253
C      5.302089    -0.293892    12.901027     0.117671
N      6.947803     8.061380     3.040685    -0.219201
N      6.908887     0.955607     3.005236    -0.233510
N      2.623803     1.671524     6.002513    -0.219151
N      2.584887     8.777297     6.037963    -0.233458
N      1.700197    -0.256771    15.045712    -0.219156
N      1.739113     6.849002    15.081161    -0.233464
N      6.024197     6.133085    12.083884    -0.219144
N      6.063113    -0.972688    12.048434    -0.233452
O      6.940020    10.418624     0.832155    -0.597721
O      4.891309     9.829847     0.161150    -0.609543
O      6.309581     8.347793    14.213919    -0.577460
O      8.324565    -2.516536    14.688867    -0.569397
O      2.616020    -0.685720     8.211043    -0.597697
O      0.567309    -0.096942     8.882049    -0.609560
O      1.985581    -2.471479    12.915677    -0.577472
O      4.000565     8.392849    12.440728    -0.569388
O      1.707980    -2.614015    17.254242    -0.597695
O      3.756691    -2.025238    17.925247    -0.609558
O      2.338419    -0.543184     3.872478    -0.577449
O      0.323435    10.321145     3.397530    -0.569425
O      6.031980     8.490329     9.875354    -0.597689
O      8.080691     7.901551     9.204348    -0.609545
O      6.662419    10.276088     5.170720    -0.577507
O      4.647435    -0.588240     5.645669    -0.569383

The following XYZ coordinates are in angstroms. Other properties are in atomic units.
The sperically averaged electron density of each atom fit to a function of the form exp(a - br)
eigen_1, eigen_2 and eigen_3 are the three eigenvalues of traceless quadrupole moment tensor
  atom number  atomic symbol              X              Y              Z     net charge C6 coefficient C8 coefficient C10 coefficient fluctuating dipole atomic polarizability isotropic forcefield polarizability              a              b squared Pearson coefficient          <r^3>          <r^4>         wp_QDO          m_QDO          q_QDO       dipole_x       dipole_y       dipole_z         dipole            Qxy            Qxz            Qyz     Q(x^2-y^2)  Q(3z^2 - R^2)        eigen_1        eigen_2        eigen_3 static polarizability      alpha(xx)      alpha(xy)      alpha(xz)      alpha(yy)      alpha(yz)      alpha(zz) atomic spin moment
            1             Mn       6.864609      10.341113       2.998725       0.891094     179.717932 0.42462839E+04  0.16508443E+06                                24.624652                           20.404792       0.321798       1.858952                    0.999282      57.739580     171.629676       0.428472       0.367694      -1.173632       0.017864      -0.001934       0.004646       0.018559      -0.016358       0.031542      -0.021337       0.349866       0.078472      -0.190617       0.020600       0.170017             28.961600      21.399457       2.023953      -2.976403      34.236745      -2.456157      31.248599           4.744238
            2             Mn       2.540609      -0.608208       6.044474       0.890677     179.763630 0.42476785E+04  0.16515385E+06                                24.629532                           20.408796       0.321431       1.858791                    0.999284      57.746678     171.664246       0.428405       0.367718      -1.173601       0.017949       0.001931      -0.004641       0.018639       0.016363      -0.031514      -0.021325       0.349675       0.078746      -0.190565       0.020689       0.169876             28.967366      21.403735      -2.024440       2.977049      34.243933      -2.456701      31.254432           4.743779
            3             Mn       1.783391      -2.536504      15.087672       0.890801     179.748421 0.42472222E+04  0.16513102E+06                                24.627838                           20.407432       0.321547       1.858844                    0.999283      57.744460     171.652808       0.428430       0.367708      -1.173613      -0.017881       0.001934      -0.004642       0.018575      -0.016359       0.031543      -0.021330       0.349815       0.078570      -0.190606       0.020627       0.169979             28.965326      21.402265       2.024272      -2.976820      34.241244      -2.456509      31.252468           4.743715
            4             Mn       6.107391       8.412817      12.041923       0.890682     179.762787 0.42476589E+04  0.16515289E+06                                24.629459                           20.408756       0.321436       1.858793                    0.999284      57.746544     171.663731       0.428405       0.367718      -1.173601      -0.017946      -0.001930       0.004644       0.018637       0.016361      -0.031522      -0.021326       0.349668       0.078754      -0.190563       0.020688       0.169875             28.967249      21.403700      -2.024432       2.977027      34.243697      -2.456704      31.254350           4.743699
            5              H       5.629848       6.844916      16.024548       0.116062       1.122756 0.86370190E+01  0.87618957E+02                                 1.863134                            1.774590      -1.500525       2.164135                    0.992555       3.974353      11.825902       0.441579       1.367300      -0.687843      -0.021597       0.000817      -0.023229       0.031728       0.004408       0.005710       0.002926       0.005498       0.005916      -0.006192      -0.003410       0.009601              1.910087       2.031004       0.259516       0.372007       1.572181       0.107944       2.127076           0.000147
            6              H       7.852384      -3.415385      16.946954       0.137935       1.046046 0.78952588E+01  0.78170581E+02                                 1.772743                            1.696630      -1.389316       2.232932                    0.994213       3.702958      10.819300       0.452470       1.367223      -0.689133       0.020539       0.015350       0.022334       0.034004       0.004009       0.002365       0.001790      -0.006653       0.002918      -0.005996      -0.000112       0.006108              1.804511       1.992871       0.259847       0.323534       1.520697       0.131293       1.899965          -0.000400
            7              H       5.517424       7.826820       1.739911       0.089475       1.306420 0.94249065E+01  0.95502327E+02                                 1.894065                            1.729929      -1.246966       2.268361                    0.995848       3.677527      10.145888       0.507643       1.190723      -0.728581      -0.028522       0.017743      -0.029958       0.045008       0.006245       0.012111       0.004529       0.006621      -0.007372      -0.011568      -0.005231       0.016799              1.965683       1.865089      -0.389417       0.432837       2.041564      -0.499222       1.990397           0.001360
            8              H       5.517424       5.559148       1.765232       0.133803       0.838208 0.56178103E+01  0.49726180E+02                                 1.382897                            1.321963      -0.824345       2.507321                    0.999869       2.925796       7.401461       0.593178       1.166549      -0.736625      -0.020512      -0.014412      -0.021260       0.032870      -0.000042       0.012487       0.000153      -0.000045      -0.003716      -0.012843       0.000643       0.012200              1.394979       1.353050       0.180427       0.225311       1.484955       0.172583       1.346932           0.000092
            9              H       8.388560       5.639765       4.394994       0.125464       0.863378 0.59780190E+01  0.54765827E+02                                 1.510375                            1.441653      -0.916347       2.459158                    0.999373       3.294318       9.016707       0.512812       1.303753      -0.703050       0.022661      -0.008966       0.018596       0.030655       0.000164       0.008108       0.000424      -0.005484      -0.004771      -0.009881       0.003478       0.006403              1.521999       1.602190      -0.183841       0.355490       1.530320      -0.143307       1.433488           0.000146
           10              H       8.362616       7.843641       4.340735       0.094659       1.053546 0.73812254E+01  0.71787736E+02                                 1.775190                            1.634745      -1.165351       2.327298                    0.995332       3.700353      10.679725       0.463854       1.357697      -0.691047       0.027835       0.026930       0.024171       0.045653       0.001135       0.012627       0.002973      -0.002813      -0.008525      -0.014249       0.002091       0.012158              1.844488       1.894719       0.393142       0.421842       1.900722       0.333333       1.738024          -0.000125
           11              H       5.621200       1.191820       1.410739       0.102018       1.334246 0.98871512E+01  0.10340703E+03                                 2.065709                            1.875642      -1.508241       2.148103                    0.991814       4.201591      12.558158       0.438901       1.334321      -0.694340      -0.026371      -0.021749      -0.047071       0.058173       0.008362       0.008059       0.004921      -0.015042       0.010850      -0.014852      -0.000322       0.015173              2.186995       2.134010       0.351126       0.574537       2.060092       0.586896       2.366881           0.000985
           12              H       5.577960       3.467479       1.512023       0.130389       1.119922 0.82735452E+01  0.81128008E+02                                 1.711878                            1.628963      -1.147255       2.339110                    0.996146       3.396421       9.210072       0.519355       1.202714      -0.726945      -0.020992       0.012274      -0.029876       0.038521      -0.004915       0.009650      -0.003844      -0.011890       0.010317      -0.013578       0.000626       0.012952              1.726566       1.662087      -0.155611       0.351379       1.765956      -0.165254       1.751654           0.000090
           13              H       8.215600       3.375361       4.514365       0.123627       0.900026 0.62991967E+01  0.58376314E+02                                 1.543340                            1.472190      -1.011284       2.410473                    0.998485       3.329120       9.117610       0.512249       1.290249      -0.705992       0.016624       0.010002       0.020827       0.028463      -0.001268       0.005982       0.000286      -0.010488       0.000397      -0.009264       0.003845       0.005418              1.559432       1.558646       0.180151       0.371753       1.567225       0.205403       1.552424           0.000091
           14              H       8.189656       1.084275       4.485426       0.091681       1.326849 0.10022910E+02  0.10476023E+03                                 2.038854                            1.880236      -1.245569       2.274371                    0.993118       3.958099      11.671369       0.443038       1.322702      -0.698680       0.022334      -0.032730       0.030732       0.050145      -0.002531       0.012286      -0.004892      -0.010874       0.004869      -0.015251       0.001432       0.013819              2.120168       2.089335      -0.437945       0.481371       2.198541      -0.449110       2.072630           0.001182
           15              H       1.305848      -0.968603      11.105048       0.116059       1.122773 0.86371965E+01  0.87621188E+02                                 1.863150                            1.774605      -1.500496       2.164143                    0.992556       3.974400      11.826062       0.441578       1.367294      -0.687843      -0.021597      -0.000817       0.023228       0.031727      -0.004407      -0.005711       0.002925       0.005497       0.005917      -0.006191      -0.003410       0.009601              1.910104       2.031022      -0.259520      -0.372009       1.572195       0.107944       2.127094           0.000158
           16              H       3.528384       9.291699      10.182642       0.137946       1.046052 0.78953268E+01  0.78171530E+02                                 1.772756                            1.696643      -1.389382       2.232903                    0.994212       3.702987      10.819452       0.452466       1.367231      -0.689131       0.020539      -0.015349      -0.022333       0.034003      -0.004009      -0.002363       0.001790      -0.006651       0.002916      -0.005995      -0.000113       0.006108              1.804525       1.992888      -0.259850      -0.323535       1.520708       0.131293       1.899978          -0.000384
           17              H       1.193424       1.906085       7.303287       0.089470       1.306431 0.94250136E+01  0.95503853E+02                                 1.894091                            1.729950      -1.246991       2.268352                    0.995847       3.677561      10.146064       0.507634       1.190739      -0.728577      -0.028518      -0.017745       0.029958       0.045007      -0.006246      -0.012111       0.004529       0.006617      -0.007377      -0.011569      -0.005228       0.016798              1.965712       1.865113       0.389427      -0.432845       2.041601      -0.499233       1.990424           0.001384
           18              H       1.193424       4.173757       7.277966       0.133786       0.838230 0.56180116E+01  0.49728506E+02                                 1.382934                            1.321998      -0.824346       2.507317                    0.999869       2.925859       7.401709       0.593162       1.166568      -0.736620      -0.020511       0.014412       0.021261       0.032870       0.000042      -0.012487       0.000152      -0.000045      -0.003717      -0.012843       0.000643       0.012200              1.395017       1.353085      -0.180433      -0.225319       1.485000       0.172588       1.346966           0.000116
           19              H       4.064560       4.093139       4.648204       0.125456       0.863410 0.59783064E+01  0.54769098E+02                                 1.510407                            1.441683      -0.916331       2.459155                    0.999373       3.294409       9.016998       0.512810       1.303744      -0.703052       0.022661       0.008966      -0.018593       0.030653      -0.000165      -0.008110       0.000424      -0.005485      -0.004773      -0.009883       0.003479       0.006404              1.522031       1.602221       0.183842      -0.355497       1.530357      -0.143308       1.433515           0.000146
           20              H       4.038616       1.889264       4.702463       0.094652       1.053594 0.73816323E+01  0.71792669E+02                                 1.775237                            1.634785      -1.165361       2.327283                    0.995331       3.700462      10.680105       0.463851       1.357689      -0.691049       0.027832      -0.026930      -0.024167       0.045649      -0.001133      -0.012627       0.002972      -0.002815      -0.008524      -0.014249       0.002093       0.012157              1.844540       1.894770      -0.393158      -0.421858       1.900780       0.333347       1.738070          -0.000123
           21              H       1.297200       8.541085       7.632460       0.102018       1.334250 0.98871875E+01  0.10340758E+03                                 2.065719                            1.875650      -1.508252       2.148098                    0.991814       4.201615      12.558270       0.438899       1.334326      -0.694339      -0.026368       0.021751       0.047069       0.058171      -0.008362      -0.008060       0.004920      -0.015043       0.010847      -0.014853      -0.000321       0.015174              2.187007       2.134020      -0.351130      -0.574542       2.060106       0.586902       2.366894           0.000998
           22              H       1.253960       6.265426       7.531176       0.130383       1.119959 0.82739117E+01  0.81132611E+02                                 1.711924                            1.629005      -1.147308       2.339082                    0.996145       3.396505       9.210398       0.519345       1.202723      -0.726943      -0.020990      -0.012274       0.029876       0.038520       0.004914      -0.009649      -0.003843      -0.011891       0.010315      -0.013578       0.000627       0.012951              1.726613       1.662131       0.155615      -0.351393       1.766006      -0.165258       1.751701           0.000114
           23              H       3.891600       6.357543       4.528834       0.123622       0.900067 0.62995715E+01  0.58380659E+02                                 1.543383                            1.472230      -1.011297       2.410457                    0.998485       3.329230       9.117981       0.512244       1.290243      -0.705993       0.016624      -0.010002      -0.020824       0.028461       0.001268      -0.005983       0.000285      -0.010489       0.000396      -0.009266       0.003846       0.005419              1.559475       1.558687      -0.180155      -0.371764       1.567274       0.205408       1.552463           0.000087
           24              H       3.865656       8.648629       4.557772       0.091669       1.326948 0.10023813E+02  0.10477193E+03                                 2.038940                            1.880308      -1.245590       2.274346                    0.993117       3.958266      11.671948       0.443035       1.322684      -0.698683       0.022330       0.032731      -0.030726       0.050140       0.002529      -0.012287      -0.004891      -0.010877       0.004865      -0.015254       0.001435       0.013818              2.120262       2.089424       0.437974      -0.481401       2.198644      -0.449139       2.072717           0.001176
           25              H       3.018152       0.959693       2.061849       0.116050       1.122795 0.86373937E+01  0.87623707E+02                                 1.863175                            1.774627      -1.500538       2.164122                    0.992555       3.974444      11.826236       0.441575       1.367297      -0.687843       0.021596      -0.000816       0.023229       0.031727       0.004407       0.005711       0.002927       0.005498       0.005916      -0.006191      -0.003411       0.009602              1.910131       2.031052       0.259526       0.372021       1.572213       0.107948       2.127127           0.000156
           26              H       0.795616      11.219994       1.139443       0.137936       1.046048 0.78952985E+01  0.78171178E+02                                 1.772754                            1.696642      -1.389348       2.232918                    0.994212       3.702986      10.819444       0.452465       1.367235      -0.689131      -0.020538      -0.015349      -0.022336       0.034004       0.004009       0.002366       0.001791      -0.006652       0.002916      -0.005996      -0.000114       0.006110              1.804523       1.992884       0.259849       0.323533       1.520708       0.131292       1.899978          -0.000398
           27              H       3.130576      -0.022211      16.346486       0.089462       1.306409 0.94248179E+01  0.95501346E+02                                 1.894072                            1.729935      -1.246958       2.268369                    0.995848       3.677518      10.145908       0.507635       1.190742      -0.728577       0.028521      -0.017746       0.029957       0.045009       0.006245       0.012111       0.004529       0.006618      -0.007378      -0.011569      -0.005228       0.016797              1.965691       1.865094      -0.389420       0.432839       2.041576      -0.499225       1.990404           0.001355
           28              H       3.130576       2.245461      16.321165       0.133787       0.838228 0.56179971E+01  0.49728314E+02                                 1.382929                            1.321993      -0.824346       2.507317                    0.999869       2.925852       7.401671       0.593165       1.166563      -0.736622       0.020512       0.014412       0.021260       0.032870      -0.000042       0.012487       0.000153      -0.000046      -0.003719      -0.012844       0.000644       0.012200              1.395011       1.353080       0.180432       0.225318       1.484992       0.172587       1.346962           0.000087
           29              H       0.259440       2.164844      13.691403       0.125455       0.863383 0.59780691E+01  0.54766414E+02                                 1.510384                            1.441661      -0.916340       2.459160                    0.999373       3.294340       9.016785       0.512810       1.303757      -0.703050      -0.022661       0.008966      -0.018596       0.030655       0.000165       0.008109       0.000424      -0.005484      -0.004771      -0.009882       0.003479       0.006403              1.522008       1.602198      -0.183841       0.355491       1.530329      -0.143307       1.433495           0.000135
           30              H       0.285384      -0.039032      13.745662       0.094654       1.053551 0.73812671E+01  0.71788247E+02                                 1.775196                            1.634751      -1.165354       2.327295                    0.995332       3.700365      10.679769       0.463853       1.357698      -0.691047      -0.027834      -0.026930      -0.024170       0.045652       0.001134       0.012627       0.002972      -0.002814      -0.008524      -0.014249       0.002091       0.012158              1.844496       1.894725       0.393144       0.421843       1.900731       0.333334       1.738031          -0.000134
           31              H       3.026800       6.612789      16.675658       0.102013       1.334222 0.98869323E+01  0.10340425E+03                                 2.065694                            1.875630      -1.508213       2.148118                    0.991814       4.201558      12.558060       0.438900       1.334332      -0.694338       0.026372       0.021750       0.047069       0.058172       0.008362       0.008061       0.004920      -0.015042       0.010848      -0.014853      -0.000321       0.015174              2.186978       2.133992       0.351123       0.574529       2.060080       0.586890       2.366863           0.000984
           32              H       3.070040       4.337130      16.574374       0.130379       1.119944 0.82737622E+01  0.81130730E+02                                 1.711906                            1.628989      -1.147271       2.339099                    0.996146       3.396473       9.210270       0.519349       1.202721      -0.726943       0.020992      -0.012274       0.029875       0.038520      -0.004914       0.009651      -0.003843      -0.011890       0.010314      -0.013579       0.000627       0.012952              1.726595       1.662114      -0.155613       0.351387       1.765987      -0.165256       1.751683           0.000088
           33              H       0.432400       4.429248      13.572032       0.123621       0.900030 0.62992406E+01  0.58376857E+02                                 1.543349                            1.472198      -1.011286       2.410471                    0.998485       3.329140       9.117693       0.512245       1.290256      -0.705991      -0.016624      -0.010002      -0.020827       0.028463      -0.001268       0.005982       0.000286      -0.010488       0.000397      -0.009264       0.003846       0.005418              1.559441       1.558655       0.180151       0.371755       1.567235       0.205403       1.552432           0.000080
           34              H       0.458344       6.720334      13.600971       0.091677       1.326861 0.10023019E+02  0.10476167E+03                                 2.038867                            1.880247      -1.245580       2.274365                    0.993118       3.958120      11.671450       0.443037       1.322703      -0.698680      -0.022333       0.032730      -0.030731       0.050144      -0.002530       0.012286      -0.004891      -0.010875       0.004867      -0.015252       0.001433       0.013819              2.120183       2.089348      -0.437950       0.481375       2.198558      -0.449115       2.072643           0.001171
           35              H       7.342152       8.773212       6.981349       0.116060       1.122774 0.86371988E+01  0.87621215E+02                                 1.863150                            1.774605      -1.500476       2.164152                    0.992556       3.974396      11.826049       0.441578       1.367294      -0.687844       0.021597       0.000818      -0.023228       0.031728      -0.004407      -0.005711       0.002924       0.005496       0.005920      -0.006191      -0.003410       0.009601              1.910104       2.031023      -0.259519      -0.372011       1.572194       0.107944       2.127096           0.000166
           36              H       5.119616      -1.487090       7.903755       0.137955       1.046025 0.78950678E+01  0.78168288E+02                                 1.772723                            1.696613      -1.389369       2.232914                    0.994212       3.702920      10.819193       0.452471       1.367228      -0.689132      -0.020539       0.015349       0.022334       0.034003      -0.004009      -0.002363       0.001790      -0.006652       0.002917      -0.005995      -0.000112       0.006108              1.804491       1.992848      -0.259842      -0.323527       1.520683       0.131290       1.899942          -0.000379
           37              H       7.454576       5.898524      10.783110       0.089476       1.306416 0.94248854E+01  0.95502214E+02                                 1.894075                            1.729937      -1.246969       2.268363                    0.995848       3.677535      10.145969       0.507637       1.190737      -0.728578       0.028519       0.017746      -0.029956       0.045007      -0.006245      -0.012111       0.004529       0.006617      -0.007380      -0.011569      -0.005228       0.016797              1.965695       1.865097       0.389421      -0.432840       2.041581      -0.499226       1.990406           0.001376
           38              H       7.454576       3.630852      10.808431       0.133790       0.838225 0.56179724E+01  0.49728069E+02                                 1.382929                            1.321993      -0.824344       2.507319                    0.999869       2.925848       7.401673       0.593163       1.166567      -0.736620       0.020512      -0.014412      -0.021261       0.032870       0.000042      -0.012487       0.000152      -0.000045      -0.003718      -0.012843       0.000643       0.012200              1.395011       1.353080      -0.180433      -0.225318       1.484993       0.172587       1.346961           0.000111
           39              H       4.583440       3.711470      13.438193       0.125462       0.863398 0.59781958E+01  0.54767822E+02                                 1.510392                            1.441669      -0.916336       2.459156                    0.999373       3.294374       9.016876       0.512813       1.303743      -0.703052      -0.022662      -0.008966       0.018593       0.030654      -0.000165      -0.008109       0.000424      -0.005484      -0.004773      -0.009882       0.003479       0.006404              1.522016       1.602206       0.183841      -0.355493       1.530339      -0.143307       1.433503           0.000135
           40              H       4.609384       5.915345      13.383934       0.094659       1.053576 0.73814781E+01  0.71790811E+02                                 1.775220                            1.634770      -1.165367       2.327285                    0.995331       3.700419      10.679962       0.463852       1.357692      -0.691048      -0.027833       0.026930       0.024167       0.045650      -0.001133      -0.012628       0.002972      -0.002815      -0.008524      -0.014250       0.002093       0.012157              1.844521       1.894751      -0.393152      -0.421852       1.900758       0.333341       1.738053          -0.000133
           41              H       7.350800      -0.736476      10.453937       0.102021       1.334243 0.98871234E+01  0.10340672E+03                                 2.065710                            1.875642      -1.508235       2.148106                    0.991815       4.201597      12.558196       0.438900       1.334324      -0.694339       0.026370      -0.021751      -0.047068       0.058171      -0.008362      -0.008059       0.004920      -0.015044       0.010847      -0.014853      -0.000321       0.015174              2.186996       2.134010      -0.351127      -0.574537       2.060096       0.586898       2.366882           0.000994
           42              H       7.394040       1.539183      10.555221       0.130384       1.119953 0.82738570E+01  0.81131932E+02                                 1.711918                            1.629000      -1.147298       2.339087                    0.996145       3.396494       9.210357       0.519346       1.202722      -0.726943       0.020991       0.012274      -0.029875       0.038520       0.004914      -0.009650      -0.003843      -0.011890       0.010314      -0.013578       0.000627       0.012951              1.726606       1.662125       0.155614      -0.351391       1.765999      -0.165257       1.751694           0.000112
           43              H       4.756400       1.447066      13.557563       0.123627       0.900050 0.62994217E+01  0.58378906E+02                                 1.543363                            1.472211      -1.011288       2.410464                    0.998485       3.329186       9.117823       0.512248       1.290241      -0.705993      -0.016625       0.010001       0.020825       0.028462       0.001268      -0.005983       0.000285      -0.010488       0.000396      -0.009265       0.003846       0.005419              1.559455       1.558668      -0.180153      -0.371758       1.567251       0.205405       1.552445           0.000076
           44              H       4.782344      -0.844020      13.528625       0.091678       1.326884 0.10023224E+02  0.10476426E+03                                 2.038882                            1.880258      -1.245568       2.274366                    0.993118       3.958151      11.671535       0.443039       1.322692      -0.698682      -0.022331      -0.032732       0.030728       0.050142       0.002529      -0.012287      -0.004891      -0.010877       0.004866      -0.015253       0.001435       0.013819              2.120199       2.089363       0.437955      -0.481381       2.198575      -0.449120       2.072658           0.001165
           45              C       6.018143       6.486444      18.050224       0.626960      23.317480 0.25120284E+03  0.52143229E+04                                 7.551533                            5.648460      -0.157475       2.003257                    0.999404      22.346839      62.903678       0.619535       0.476285      -1.016165       0.007644      -0.006456       0.044479       0.045590      -0.048107      -0.006629       0.031430      -0.092486      -0.125950      -0.053795      -0.041191       0.094986              8.752257       8.876308       1.868020       0.476710       5.630419      -1.954273      11.750044           0.006769
           46              C       6.262882       7.046931      16.695915      -0.172138      38.054116 0.47426785E+03  0.11443039E+05                                 9.942956                            7.339498      -0.061700       1.946428                    0.999473      30.585529      90.304129       0.596003       0.425932      -1.053784       0.002100       0.024018      -0.000689       0.024119      -0.045239       0.010454       0.030161      -0.004929      -0.125765      -0.063883      -0.004513       0.068396             11.820798      10.565657       3.999092      -3.050663       8.781609      -4.386925      16.115129           0.003774
           47              C       7.203784       7.900427      16.357337      -0.211009      37.661185 0.48715685E+03  0.11820679E+05                                 9.867896                            7.440887      -0.032390       1.959375                    0.998852      30.737339      90.698156       0.592271       0.426198      -1.054724      -0.012748      -0.000171       0.028733       0.031435      -0.044057       0.000521       0.025437       0.000544      -0.097561      -0.050341      -0.013312       0.063653             11.603874      11.167261       4.206562      -2.805046       8.992839      -4.191891      14.651521           0.000847
           48              C       7.288534      -3.155991      14.992176       0.636793      23.336677 0.24069758E+03  0.49480003E+04                                 7.529646                            5.519060      -0.060114       2.038302                    0.999191      22.086863      62.067955       0.627854       0.474559      -1.016098      -0.009453       0.039592      -0.038565       0.056073      -0.041899      -0.017877       0.045479      -0.068227      -0.108014      -0.055267      -0.035522       0.090789              8.882212      10.289923       2.263989       0.523147       6.124430      -2.208914      10.232282           0.015067
           49              C       6.119325       7.355088       2.295164       0.111205      25.659199 0.31202151E+03  0.67617847E+04                                 7.597922                            5.921275       0.266486       2.109282                    0.999845      25.327450      70.243262       0.670737       0.421383      -1.059493       0.043544      -0.004892       0.016989       0.046996      -0.000056      -0.018041      -0.005284       0.068621       0.073696      -0.047013       0.005464       0.041549              8.471057       6.503019       0.133332       2.193595      12.415671      -0.474833       6.494481           0.005905
           50              C       6.075220       5.982152       2.280695      -0.209617      31.132325 0.40531894E+03  0.93521614E+04                                 8.593546                            6.736462       0.263964       2.061216                    0.999777      29.000738      82.269067       0.632256       0.419854      -1.063305       0.005527       0.008992      -0.012544       0.016394       0.012904       0.008228       0.016211       0.038287       0.032205      -0.032713       0.004217       0.028495              9.604308       6.823288      -0.578193       1.902179      15.463736      -0.744221       6.525901           0.000473
           51              C       6.931372       5.252397       3.067091       0.123272      34.082767 0.38031510E+03  0.85857373E+04                                 9.172158                            6.506150       0.023243       2.027687                    0.999225      25.427589      69.984972       0.650034       0.417384      -1.071189       0.009115       0.008348      -0.006399       0.013918      -0.001681       0.009236      -0.000870      -0.003309       0.012917      -0.009932      -0.000651       0.010583             11.254280       7.293251       0.473269       2.171684      19.921483       0.652854       6.548107           0.003229
           52              C       7.787524       5.985216       3.868680      -0.206464      32.461855 0.42655139E+03  0.10005292E+05                                 8.931432                            6.967315       0.116240       2.012564                    0.999489      29.662293      85.867586       0.611867       0.426767      -1.055079      -0.003230      -0.004414      -0.004750       0.007245      -0.018244      -0.000749      -0.017711       0.005556       0.033213      -0.029174       0.004176       0.024998             10.078352       7.924183       1.350068       2.733300      15.528501       1.314952       6.782372           0.000228
           53              C       7.771958       7.362707       3.818038       0.116756      25.906108 0.32189339E+03  0.70539690E+04                                 7.768329                            6.088779       0.117699       2.065527                    0.999477      25.581892      72.135057       0.647150       0.431896      -1.049446      -0.031356       0.010961      -0.035646       0.048723       0.007052      -0.019861       0.006817       0.038486       0.061411      -0.033000      -0.002434       0.035433              8.701033       7.065328       0.280379       2.463994      12.731397       0.149860       6.306375           0.003619
           54              C       6.170348       1.669244       2.157707       0.122257      27.630791 0.34865153E+03  0.77597679E+04                                 8.013861                            6.263987       0.286651       2.115414                    0.999785      25.665826      71.881774       0.652090       0.422028      -1.060239       0.045741       0.000193       0.032356       0.056029       0.004643      -0.034531      -0.002524       0.074223       0.063623      -0.048007      -0.010729       0.058737              9.000903       7.170838      -0.022012       2.964122      11.837456       0.925651       7.994414           0.005640
           55              C       6.138350       3.037103       2.157707      -0.183053      33.134132 0.44130395E+03  0.10408480E+05                                 8.963378                            7.022278       0.201278       2.039949                    0.999652      29.483034      84.750881       0.619736       0.419034      -1.063092       0.013088      -0.006831      -0.005819       0.015869      -0.016668      -0.013191      -0.016305       0.036190       0.063774      -0.041653       0.011730       0.029923             10.097722       7.319093       1.218574       2.606854      15.158486       1.932889       7.815586           0.000291
           56              C       6.925318       3.765827       3.044121       0.105577      34.813198 0.38965254E+03  0.88499857E+04                                 9.301760                            6.583665       0.077609       2.043501                    0.999241      25.661450      70.841582       0.646475       0.417147      -1.071347       0.011031      -0.010632      -0.006532       0.016655       0.000429       0.006192      -0.000705      -0.005240      -0.001982      -0.007778       0.002974       0.004804             11.441534       7.137678       0.121558       2.291036      20.063841       0.745749       7.123084           0.003230
           57              C       7.702774       3.011665       3.901236      -0.207235      32.441413 0.43615277E+03  0.10296505E+05                                 8.947578                            7.063939       0.088923       2.000706                    0.999493      29.972414      87.291274       0.604740       0.429029      -1.052774      -0.000202      -0.000905      -0.016240       0.016266       0.020364      -0.002979       0.019526       0.020035       0.036631      -0.035827       0.010545       0.025283              9.943212       7.559772      -1.056438       2.698726      15.133479      -0.496965       7.136384           0.000179
           58              C       7.669911       1.634404       3.857828       0.117686      26.257654 0.33534268E+03  0.74139951E+04                                 7.781890                            6.161770       0.199598       2.087131                    0.999648      25.808208      72.765487       0.652513       0.424574      -1.055404      -0.031540      -0.002475      -0.041131       0.051891      -0.004448      -0.017936      -0.008640       0.041659       0.057718      -0.033296      -0.000561       0.033857              8.671847       6.914576      -0.380167       2.521869      12.337570       0.002157       6.763395           0.004028
           59              C       1.694143      -0.610130       9.079371       0.626940      23.317916 0.25120813E+03  0.52144627E+04                                 7.551627                            5.648519      -0.157493       2.003248                    0.999404      22.347153      62.904855       0.619532       0.476285      -1.016165       0.007630       0.006457      -0.044479       0.045589       0.048103       0.006637       0.031422      -0.092502      -0.125888      -0.053775      -0.041204       0.094978              8.752372       8.876409      -1.868047      -0.476715       5.630489      -1.954310      11.750216           0.006803
           60              C       1.938882      -1.170618      10.433681      -0.172122      38.054581 0.47427352E+03  0.11443222E+05                                 9.943065                            7.339561      -0.061742       1.946409                    0.999473      30.585782      90.305377       0.595997       0.425934      -1.053781       0.002101      -0.024016       0.000689       0.024118       0.045244      -0.010452       0.030169      -0.004936      -0.125783      -0.063892      -0.004514       0.068406             11.820940      10.565791      -3.999160       3.050745       8.781721      -4.387006      16.115309           0.003807
           61              C       2.879784      -2.024114      10.772258      -0.211023      37.661954 0.48716792E+03  0.11821020E+05                                 9.868023                            7.440965      -0.032415       1.959363                    0.998852      30.737790      90.699893       0.592269       0.426198      -1.054724      -0.012744       0.000171      -0.028736       0.031435       0.044049      -0.000520       0.025432       0.000551      -0.097545      -0.050331      -0.013310       0.063642             11.604037      11.167439      -4.206638       2.805111       8.992960      -4.191964      14.651712           0.000886
           62              C       2.964534       9.032305      12.137419       0.636803      23.336850 0.24069951E+03  0.49480490E+04                                 7.529667                            5.519071      -0.060129       2.038293                    0.999191      22.086982      62.068313       0.627855       0.474557      -1.016100      -0.009465      -0.039586       0.038564       0.056070       0.041900       0.017870       0.045484      -0.068209      -0.108047      -0.055280      -0.035509       0.090789              8.882243      10.289956      -2.264006      -0.523132       6.124457      -2.208930      10.232316           0.015079
           63              C       1.795325       2.377817       6.748035       0.111187      25.659512 0.31202504E+03  0.67618848E+04                                 7.598007                            5.921320       0.266477       2.109279                    0.999845      25.327576      70.243879       0.670732       0.421385      -1.059492       0.043550       0.004888      -0.016975       0.046996       0.000056       0.018041      -0.005285       0.068600       0.073677      -0.047000       0.005457       0.041543              8.471176       6.503074      -0.133319      -2.193622      12.415917      -0.474855       6.494537           0.005951
           64              C       1.751220       3.750753       6.762504      -0.209636      31.133136 0.40533027E+03  0.93525026E+04                                 8.593730                            6.736577       0.263920       2.061195                    0.999777      29.001238      82.271251       0.632247       0.419856      -1.063302       0.005537      -0.008991       0.012557       0.016407      -0.012905      -0.008233       0.016211       0.038288       0.032197      -0.032711       0.004211       0.028500              9.604541       6.823426       0.578227      -1.902231      15.464168      -0.744261       6.526029           0.000541
           65              C       2.607372       4.480507       5.976107       0.123254      34.083676 0.38032361E+03  0.85859894E+04                                 9.172343                            6.506234       0.023199       2.027668                    0.999225      25.427975      69.986595       0.650027       0.417385      -1.071187       0.009125      -0.008349       0.006409       0.013930       0.001680      -0.009239      -0.000869      -0.003317       0.012907      -0.009937      -0.000645       0.010582             11.254565       7.293385      -0.473281      -2.171737      19.922078       0.652871       6.548231           0.003260
           66              C       3.463524       3.747689       5.174518      -0.206493      32.463550 0.42657624E+03  0.10006033E+05                                 8.931750                            6.967522       0.116183       2.012529                    0.999489      29.663369      85.871744       0.611856       0.426767      -1.055077      -0.003222       0.004415       0.004765       0.007251       0.018249       0.000737      -0.017713       0.005550       0.033199      -0.029172       0.004165       0.025007             10.078752       7.924434      -1.350167      -2.733392      15.529230       1.315049       6.782591           0.000240
           67              C       3.447958       2.370197       5.225160       0.116727      25.906943 0.32190426E+03  0.70542668E+04                                 7.768471                            6.088857       0.117734       2.065527                    0.999477      25.582454      72.136951       0.647150       0.431893      -1.049448      -0.031346      -0.010963       0.035651       0.048721      -0.007053       0.019857       0.006822       0.038463       0.061393      -0.032990      -0.002434       0.035423              8.701222       7.065439      -0.280398      -2.464043      12.731748       0.149874       6.306480           0.003639
           68              C       1.846348       8.063661       6.885491       0.122244      27.631036 0.34865433E+03  0.77598419E+04                                 8.013892                            6.263995       0.286666       2.115416                    0.999785      25.665920      71.881969       0.652093       0.422026      -1.060241       0.045745      -0.000188      -0.032347       0.056027      -0.004646       0.034530      -0.002525       0.074203       0.063605      -0.047994      -0.010735       0.058730              9.000956       7.170860       0.022003      -2.964144      11.837568       0.925661       7.994440           0.005671
           69              C       1.814350       6.695802       6.885491      -0.183069      33.135012 0.44131680E+03  0.10408870E+05                                 8.963552                            7.022388       0.201246       2.039931                    0.999652      29.483562      84.753042       0.619730       0.419035      -1.063090       0.013098       0.006828       0.005829       0.015879       0.016668       0.013188      -0.016306       0.036186       0.063769      -0.041651       0.011732       0.029919             10.097944       7.319239      -1.218626      -2.606926      15.158856       1.932952       7.815737           0.000346
           70              C       2.601318       5.967077       5.999077       0.105571      34.813998 0.38965938E+03  0.88501923E+04                                 9.301931                            6.583738       0.077553       2.043478                    0.999241      25.661761      70.842976       0.646468       0.417149      -1.071345       0.011041       0.010632       0.006541       0.016665      -0.000429      -0.006194      -0.000707      -0.005243      -0.001987      -0.007782       0.002976       0.004805             11.441805       7.137796      -0.121555      -2.291083      20.064417       0.745761       7.123202           0.003260
           71              C       3.378774       6.721240       5.141963      -0.207263      32.443165 0.43617897E+03  0.10297290E+05                                 8.947896                            7.064146       0.088873       2.000672                    0.999493      29.973568      87.295672       0.604731       0.429028      -1.052773      -0.000195       0.000902       0.016252       0.016279      -0.020370       0.002968       0.019529       0.020025       0.036625      -0.035827       0.010532       0.025295              9.943605       7.560011       1.056522      -2.698811      15.134204      -0.497023       7.136600           0.000182
           72              C       3.345911       8.098501       5.185370       0.117658      26.258632 0.33535557E+03  0.74143492E+04                                 7.782035                            6.161846       0.199631       2.087127                    0.999648      25.808888      72.767681       0.652516       0.424568      -1.055408      -0.031533       0.002480       0.041134       0.051890       0.004449       0.017931      -0.008646       0.041631       0.057690      -0.033282      -0.000561       0.033843              8.672038       6.914695       0.380197      -2.521929      12.337907       0.002136       6.763513           0.004033
           73              C       2.629857       1.318165       0.036173       0.626932      23.317697 0.25120546E+03  0.52143888E+04                                 7.551573                            5.648485      -0.157452       2.003264                    0.999404      22.346937      62.903951       0.619535       0.476284      -1.016166      -0.007636       0.006457      -0.044482       0.045593      -0.048105      -0.006638       0.031424      -0.092498      -0.125903      -0.053777      -0.041204       0.094981              8.752308       8.876338       1.868027       0.476706       5.630446      -1.954300      11.750141           0.006777
           74              C       2.385118       0.757678       1.390482      -0.172112      38.053812 0.47426233E+03  0.11442883E+05                                 9.942931                            7.339472      -0.061746       1.946413                    0.999473      30.585429      90.304036       0.596001       0.425934      -1.053781      -0.002105      -0.024015       0.000690       0.024117      -0.045245       0.010450       0.030173      -0.004940      -0.125778      -0.063893      -0.004514       0.068407             11.820769      10.565646       3.999095      -3.050645       8.781591      -4.386904      16.115070           0.003785
           75              C       1.444216      -0.095818       1.729060      -0.211048      37.662508 0.48717708E+03  0.11821296E+05                                 9.868111                            7.441031      -0.032403       1.959362                    0.998852      30.738056      90.700831       0.592267       0.426197      -1.054725       0.012749       0.000171      -0.028741       0.031442      -0.044050       0.000523       0.025436       0.000536      -0.097537      -0.050335      -0.013307       0.063643             11.604141      11.167525       4.206677      -2.805154       8.993040      -4.192013      14.651860           0.000863
           76              C       1.359466      10.960600       3.094221       0.636814      23.336479 0.24069490E+03  0.49479361E+04                                 7.529627                            5.519044      -0.060153       2.038291                    0.999191      22.086782      62.067860       0.627851       0.474561      -1.016096       0.009446      -0.039598       0.038570       0.056079      -0.041895      -0.017878       0.045480      -0.068239      -0.108016      -0.055267      -0.035524       0.090791              8.882193      10.289891       2.263980       0.523145       6.124418      -2.208912      10.232269           0.015076
           77              C       2.528675       0.449521      15.791233       0.111187      25.659403 0.31202396E+03  0.67618534E+04                                 7.597982                            5.921310       0.266493       2.109285                    0.999845      25.327505      70.243573       0.670733       0.421385      -1.059492      -0.043542       0.004888      -0.016988       0.046993      -0.000057      -0.018040      -0.005285       0.068608       0.073676      -0.047004       0.005460       0.041543              8.471136       6.503056       0.133335       2.193612      12.415828      -0.474838       6.494523           0.005900
           78              C       2.572780       1.822457      15.805702      -0.209637      31.133052 0.40532980E+03  0.93524862E+04                                 8.593706                            6.736570       0.263913       2.061194                    0.999777      29.001203      82.271046       0.632247       0.419856      -1.063302      -0.005527      -0.008991       0.012544       0.016393       0.012905       0.008234       0.016212       0.038285       0.032191      -0.032709       0.004210       0.028500              9.604499       6.823407      -0.578216       1.902220      15.464074      -0.744247       6.526016           0.000464
           79              C       1.716628       2.552212      15.019306       0.123260      34.083188 0.38031933E+03  0.85858625E+04                                 9.172242                            6.506190       0.023225       2.027679                    0.999225      25.427782      69.985775       0.650031       0.417385      -1.071188      -0.009115      -0.008348       0.006399       0.013919      -0.001680       0.009238      -0.000870      -0.003314       0.012912      -0.009935      -0.000648       0.010583             11.254399       7.293314       0.473273       2.171713      19.921715       0.652863       6.548168           0.003225
           80              C       0.860476       1.819393      14.217717      -0.206481      32.462406 0.42655961E+03  0.10005539E+05                                 8.931544                            6.967390       0.116211       2.012550                    0.999489      29.662636      85.868987       0.611862       0.426768      -1.055078       0.003230       0.004415       0.004750       0.007245      -0.018244      -0.000745      -0.017712       0.005555       0.033211      -0.029173       0.004172       0.025001             10.078487       7.924277       1.350111       2.733339      15.528727       1.314996       6.782457           0.000188
           81              C       0.876042       0.441902      14.268359       0.116736      25.906467 0.32189838E+03  0.70541068E+04                                 7.768411                            6.088833       0.117692       2.065522                    0.999477      25.582077      72.135767       0.647146       0.431897      -1.049445       0.031353      -0.010962       0.035644       0.048720       0.007052      -0.019860       0.006817       0.038478       0.061404      -0.032995      -0.002435       0.035430              8.701135       7.065391       0.280385       2.464021      12.731577       0.149866       6.306437           0.003601
           82              C       2.477652       6.135365      15.928690       0.122241      27.630932 0.34865360E+03  0.77598186E+04                                 8.013864                            6.263986       0.286696       2.115426                    0.999785      25.665865      71.881693       0.652094       0.422025      -1.060241      -0.045737      -0.000189      -0.032357       0.056026       0.004646      -0.034527      -0.002523       0.074211       0.063608      -0.047999      -0.010730       0.058729              9.000912       7.170825      -0.022018       2.964116      11.837503       0.925643       7.994409           0.005638
           83              C       2.509650       4.767506      15.928690      -0.183074      33.134867 0.44131536E+03  0.10408823E+05                                 8.963513                            7.022370       0.201257       2.039936                    0.999652      29.483503      84.752690       0.619732       0.419034      -1.063091      -0.013087       0.006828       0.005817       0.015866      -0.016668      -0.013184      -0.016305       0.036184       0.063763      -0.041650       0.011735       0.029915             10.097884       7.319200       1.218606       2.606901      15.158746       1.932934       7.815706           0.000283
           84              C       1.722682       4.038782      15.042276       0.105573      34.813550 0.38965576E+03  0.88500835E+04                                 9.301836                            6.583701       0.077575       2.043488                    0.999241      25.661601      70.842269       0.646472       0.417148      -1.071346      -0.011030       0.010632       0.006532       0.016654       0.000429       0.006194      -0.000706      -0.005241      -0.001983      -0.007780       0.002975       0.004806             11.441646       7.137733       0.121553       2.291062      20.064061       0.745750       7.123144           0.003225
           85              C       0.945226       4.792944      14.185161      -0.207250      32.441975 0.43616141E+03  0.10296766E+05                                 8.947689                            7.064014       0.088896       2.000692                    0.999493      29.972769      87.292696       0.604735       0.429029      -1.052773       0.000202       0.000903       0.016238       0.016265       0.020365      -0.002975       0.019526       0.020031       0.036630      -0.035826       0.010540       0.025286              9.943345       7.559861      -1.056479       2.698761      15.133707      -0.497000       7.136468           0.000145
           86              C       0.978089       6.170205      14.228569       0.117672      26.257927 0.33534639E+03  0.74140960E+04                                 7.781939                            6.161798       0.199610       2.087132                    0.999648      25.808345      72.765917       0.652513       0.424573      -1.055405       0.031541       0.002477       0.041128       0.051889      -0.004448      -0.017936      -0.008639       0.041650       0.057706      -0.033290      -0.000563       0.033853              8.671910       6.914609      -0.380176       2.521885      12.337690       0.002151       6.763431           0.004013
           87              C       6.953857       8.414739       9.007026       0.626937      23.318027 0.25120972E+03  0.52145017E+04                                 7.551638                            5.648529      -0.157469       2.003255                    0.999404      22.347201      62.904934       0.619533       0.476284      -1.016166      -0.007628      -0.006454       0.044480       0.045589       0.048104       0.006639       0.031420      -0.092500      -0.125882      -0.053771      -0.041205       0.094977              8.752384       8.876427      -1.868046      -0.476725       5.630492      -1.954308      11.750233           0.006805
           88              C       6.709118       8.975227       7.652716      -0.172103      38.054016 0.47426567E+03  0.11442982E+05                                 9.942964                            7.339498      -0.061724       1.946418                    0.999473      30.585492      90.304247       0.596000       0.425934      -1.053782      -0.002100       0.024020      -0.000686       0.024122       0.045247      -0.010453       0.030169      -0.004933      -0.125787      -0.063894      -0.004515       0.068409             11.820812      10.565674      -3.999101       3.050686       8.781622      -4.386945      16.115140           0.003819
           89              C       5.768216       9.828723       7.314139      -0.211025      37.661728 0.48716502E+03  0.11820926E+05                                 9.867982                            7.440943      -0.032394       1.959373                    0.998852      30.737611      90.699125       0.592270       0.426198      -1.054725       0.012744      -0.000171       0.028737       0.031437       0.044050      -0.000521       0.025428       0.000555      -0.097542      -0.050329      -0.013311       0.063641             11.603986      11.167388      -4.206609       2.805094       8.992919      -4.191943      14.651650           0.000906
           90              C       5.683466      -1.227696       5.948978       0.636820      23.336596 0.24069659E+03  0.49479763E+04                                 7.529625                            5.519045      -0.060154       2.038286                    0.999191      22.086873      62.068027       0.627855       0.474558      -1.016098       0.009473       0.039587      -0.038562       0.056070       0.041902       0.017868       0.045488      -0.068203      -0.108080      -0.055292      -0.035502       0.090794              8.882189      10.289912      -2.263994      -0.523123       6.124429      -2.208907      10.232225           0.015091
           91              C       6.852675       5.426792      11.338362       0.111189      25.659510 0.31202540E+03  0.67618912E+04                                 7.597992                            5.921314       0.266501       2.109286                    0.999845      25.327578      70.243772       0.670734       0.421383      -1.059493      -0.043544      -0.004887       0.016981       0.046993       0.000056       0.018042      -0.005285       0.068600       0.073666      -0.046998       0.005456       0.041542              8.471154       6.503062      -0.133329      -2.193613      12.415877      -0.474845       6.494523           0.005938
           92              C       6.896780       4.053856      11.323893      -0.209632      31.133056 0.40532944E+03  0.93524758E+04                                 8.593706                            6.736565       0.263928       2.061199                    0.999777      29.001202      82.271040       0.632248       0.419856      -1.063303      -0.005532       0.008991      -0.012550       0.016400      -0.012905      -0.008233       0.016211       0.038290       0.032188      -0.032711       0.004211       0.028500              9.604505       6.823409       0.578219      -1.902223      15.464095      -0.744254       6.526012           0.000525
           93              C       6.040628       3.324102      12.110290       0.123260      34.083543 0.38032287E+03  0.85859650E+04                                 9.172304                            6.506220       0.023214       2.027673                    0.999225      25.427942      69.986379       0.650030       0.417384      -1.071188      -0.009122       0.008350      -0.006406       0.013927       0.001680      -0.009240      -0.000870      -0.003313       0.012902      -0.009936      -0.000646       0.010582             11.254496       7.293361      -0.473282      -2.171729      19.921919       0.652870       6.548208           0.003245
           94              C       5.184476       4.056920      12.911879      -0.206482      32.463116 0.42657020E+03  0.10005849E+05                                 8.931651                            6.967460       0.116216       2.012543                    0.999489      29.663116      85.870629       0.611861       0.426766      -1.055079       0.003222      -0.004415      -0.004764       0.007250       0.018247       0.000739      -0.017713       0.005555       0.033193      -0.029171       0.004167       0.025004             10.078624       7.924362      -1.350146      -2.733369      15.528983       1.315025       6.782529           0.000198
           95              C       5.200042       5.434412      12.861237       0.116736      25.906708 0.32190138E+03  0.70541846E+04                                 7.768417                            6.088827       0.117736       2.065531                    0.999477      25.582284      72.136260       0.647152       0.431892      -1.049448       0.031346       0.010963      -0.035650       0.048721      -0.007051       0.019858       0.006821       0.038465       0.061384      -0.032988      -0.002435       0.035423              8.701151       7.065397      -0.280392      -2.464026      12.731617       0.149867       6.306441           0.003614
           96              C       6.801652      -0.259052      11.200906       0.122245      27.631037 0.34865463E+03  0.77598484E+04                                 8.013885                            6.263994       0.286681       2.115421                    0.999785      25.665919      71.881907       0.652093       0.422025      -1.060241      -0.045738       0.000188       0.032351       0.056024      -0.004645       0.034530      -0.002525       0.074204       0.063597      -0.047994      -0.010735       0.058729              9.000945       7.170853       0.022010      -2.964134      11.837556       0.925655       7.994425           0.005662
           97              C       6.833650       1.108807      11.200906      -0.183066      33.134931 0.44131573E+03  0.10408836E+05                                 8.963529                            7.022375       0.201255       2.039935                    0.999652      29.483520      84.752815       0.619731       0.419035      -1.063091      -0.013092      -0.006829      -0.005822       0.015872       0.016667       0.013186      -0.016305       0.036189       0.063762      -0.041651       0.011734       0.029917             10.097914       7.319222      -1.218623      -2.606916      15.158803       1.932950       7.815717           0.000333
           98              C       6.046682       1.837532      12.087320       0.105572      34.813927 0.38965954E+03  0.88501926E+04                                 9.301899                            6.583729       0.077574       2.043485                    0.999241      25.661762      70.842848       0.646471       0.417148      -1.071346      -0.011037      -0.010633      -0.006538       0.016661      -0.000429      -0.006195      -0.000707      -0.005243      -0.001994      -0.007783       0.002977       0.004805             11.441744       7.137777      -0.121563      -2.291076      20.064274       0.745766       7.123181           0.003245
           99              C       5.269226       1.083369      12.944434      -0.207253      32.442653 0.43617182E+03  0.10297072E+05                                 8.947787                            7.064079       0.088906       2.000687                    0.999493      29.973245      87.294307       0.604735       0.429027      -1.052774       0.000195      -0.000904      -0.016249       0.016276      -0.020368       0.002969       0.019527       0.020031       0.036622      -0.035825       0.010534       0.025291              9.943466       7.559936       1.056498      -2.698786      15.133933      -0.497006       7.136530           0.000143
          100              C       5.302089      -0.293892      12.901027       0.117671      26.258122 0.33534868E+03  0.74141528E+04                                 7.781933                            6.161784       0.199651       2.087141                    0.999648      25.808491      72.766149       0.652520       0.424568      -1.055408       0.031534      -0.002479      -0.041132       0.051888       0.004448       0.017934      -0.008644       0.041635       0.057687      -0.033282      -0.000564       0.033846              8.671911       6.914606       0.380178      -2.521888      12.337699       0.002150       6.763428           0.004014
          101              N       6.947803       8.061380       3.040685      -0.219201      33.695838 0.48322419E+03  0.11443463E+05                                 8.679249                            7.108465       0.097915       2.070370                    0.998121      27.065956      73.356419       0.659573       0.392134      -1.101205       0.018508      -0.160405      -0.000784       0.161471       0.010960       0.020669       0.007159       0.146757       0.152308      -0.099791       0.028740       0.071051              9.570470       8.263811       0.445256       2.924461      12.625106      -0.132127       7.822492           0.027253
          102              N       6.908887       0.955607       3.005236      -0.233510      35.019827 0.51991369E+03  0.12561404E+05                                 8.954799                            7.415387       0.018205       2.036318                    0.997931      27.751569      76.402805       0.639192       0.396614      -1.096181       0.010784       0.160798      -0.005112       0.161240      -0.007534       0.007529      -0.002132       0.135883       0.170479      -0.096790       0.037007       0.059783              9.824920       8.667325      -0.290296       3.375960      11.836560       0.068050       8.970875           0.028102
          103              N       2.623803       1.671524       6.002513      -0.219151      33.693965 0.48318952E+03  0.11442445E+05                                 8.678978                            7.108242       0.097875       2.070378                    0.998121      27.064877      73.353040       0.659579       0.392137      -1.101201       0.018510       0.160383       0.000793       0.161450      -0.010959      -0.020671       0.007157       0.146742       0.152306      -0.099782       0.028734       0.071049              9.570171       8.263575      -0.445215      -2.924393      12.624658      -0.132137       7.822281           0.027282
          104              N       2.584887       8.777297       6.037963      -0.233458      35.017798 0.51987397E+03  0.12560215E+05                                 8.954506                            7.415138       0.018153       2.036322                    0.997931      27.750466      76.399275       0.639198       0.396617      -1.096177       0.010784      -0.160775       0.005117       0.161217       0.007532      -0.007528      -0.002134       0.135870       0.170473      -0.096783       0.037002       0.059781              9.824603       8.667068       0.290258      -3.375882      11.836116       0.068068       8.970625           0.028119
          105              N       1.700197      -0.256771      15.045712      -0.219156      33.693930 0.48318998E+03  0.11442442E+05                                 8.678917                            7.108205       0.097920       2.070391                    0.998121      27.064940      73.352824       0.659587       0.392133      -1.101206      -0.018505       0.160393       0.000784       0.161459       0.010958       0.020672       0.007157       0.146751       0.152301      -0.099786       0.028735       0.071051              9.570088       8.263525       0.445230       2.924371      12.624507      -0.132116       7.822232           0.027231
          106              N       1.739113       6.849002      15.081161      -0.233464      35.018033 0.51987994E+03  0.12560378E+05                                 8.954496                            7.415145       0.018185       2.036329                    0.997931      27.750609      76.399397       0.639203       0.396613      -1.096182      -0.010778      -0.160786       0.005108       0.161228      -0.007532       0.007532      -0.002133       0.135878       0.170469      -0.096786       0.037003       0.059782              9.824578       8.667043      -0.290276       3.375855      11.836089       0.068045       8.970603           0.028078
          107              N       6.024197       6.133085      12.083884      -0.219144      33.693850 0.48318796E+03  0.11442397E+05                                 8.678952                            7.108228       0.097862       2.070374                    0.998120      27.064829      73.352824       0.659580       0.392137      -1.101202      -0.018508      -0.160383      -0.000789       0.161449      -0.010959      -0.020672       0.007158       0.146745       0.152299      -0.099783       0.028733       0.071050              9.570135       8.263554      -0.445221      -2.924381      12.624594      -0.132132       7.822258           0.027261
          108              N       6.063113      -0.972688      12.048434      -0.233452      35.017593 0.51987092E+03  0.12560118E+05                                 8.954464                            7.415113       0.018153       2.036324                    0.997931      27.750356      76.398814       0.639200       0.396617      -1.096178      -0.010781       0.160775      -0.005112       0.161217       0.007533      -0.007530      -0.002134       0.135874       0.170470      -0.096784       0.037003       0.059781              9.824549       8.667028       0.290270      -3.375854      11.836044       0.068057       8.970575           0.028102
          109              O       6.940020      10.418624       0.832155      -0.597721      39.349817 0.57893915E+03  0.14191871E+05                                 9.193950                            7.458661       0.268705       2.127742                    0.995198      28.418050      75.684460       0.693393       0.360346      -1.136763      -0.016929      -0.002831      -0.028188       0.033002      -0.020963       0.055165       0.019493       0.002528       0.044977      -0.066055       0.005452       0.060602             10.393482       9.446145       0.432447       4.382801       6.310733      -0.236636      15.423567           0.037117
          110              O       4.891309       9.829847       0.161150      -0.609543      33.143991 0.51516845E+03  0.12201487E+05                                 7.993216                            6.885763       1.024912       2.350727                    0.999200      28.221562      72.627209       0.749301       0.345133      -1.155116       0.009481       0.025354      -0.008363       0.028332      -0.004338      -0.015294       0.024376       0.011855      -0.374258      -0.129055       0.056584       0.072471              8.662415      12.130760       2.744263      -0.210759       6.813373      -0.733916       7.043112           0.009129
          111              O       6.309581       8.347793      14.213919      -0.577460      43.877367 0.61901155E+03  0.15436582E+05                                 9.966468                            7.769268       0.124955       2.083883                    0.995228      28.446910      76.516613       0.671678       0.365673      -1.132133       0.003405       0.017359       0.023457       0.029380      -0.016675       0.057259       0.034614      -0.004291       0.025460      -0.074408       0.011495       0.062913             11.712055      12.839420       0.238840       6.604437       7.034190      -0.759084      15.262554           0.042768
          112              O       8.324565      -2.516536      14.688867      -0.569397      42.417112 0.58731259E+03  0.14461335E+05                                 9.717530                            7.563002       0.118792       2.089572                    0.994833      28.067249      75.127267       0.681109       0.365216      -1.131980      -0.015129      -0.000931       0.013782       0.020487       0.008135      -0.044453       0.029886       0.035255      -0.229775      -0.098187       0.028713       0.069473             11.425447      17.510124       5.034906      -1.698351       9.664411      -1.577967       7.101806           0.050825
          113              O       2.616020      -0.685720       8.211043      -0.597697      39.348538 0.57891542E+03  0.14191147E+05                                 9.193744                            7.458505       0.268706       2.127754                    0.995198      28.417454      75.682553       0.693400       0.360346      -1.136763      -0.016955       0.002837       0.028135       0.032971       0.020962      -0.055182       0.019490       0.002526       0.045017      -0.066067       0.005443       0.060624             10.393226       9.445970      -0.432440      -4.382700       6.310618      -0.236621      15.423089           0.037135
          114              O       0.567309      -0.096942       8.882049      -0.609560      33.145371 0.51519510E+03  0.12202283E+05                                 7.993448                            6.885951       1.024883       2.350708                    0.999200      28.222141      72.629339       0.749289       0.345134      -1.155114       0.009504      -0.025357       0.008343       0.028335       0.004336       0.015290       0.024370       0.011858      -0.374228      -0.129043       0.056578       0.072465              8.662677      12.131129      -2.744358       0.210754       6.813569      -0.733946       7.043332           0.009179
          115              O       1.985581      -2.471479      12.915677      -0.577472      43.878521 0.61903101E+03  0.15437183E+05                                 9.966615                            7.769371       0.124994       2.083888                    0.995228      28.447379      76.518054       0.671676       0.365671      -1.132135       0.003404      -0.017356      -0.023492       0.029405       0.016673      -0.057252       0.034610      -0.004286       0.025461      -0.074399       0.011493       0.062907             11.712243      12.839591      -0.238829      -6.604557       7.034281      -0.759118      15.262856           0.042784
          116              O       4.000565       8.392849      12.440728      -0.569388      42.416664 0.58730444E+03  0.14461079E+05                                 9.717442                            7.562933       0.118821       2.089583                    0.994833      28.067093      75.126632       0.681115       0.365215      -1.131982      -0.015102       0.000934      -0.013801       0.020480      -0.008137       0.044457       0.029893       0.035255      -0.229806      -0.098201       0.028721       0.069480             11.425350      17.509948      -5.034879       1.698353       9.664356      -1.577963       7.101745           0.050816
          117              O       1.707980      -2.614015      17.254242      -0.597695      39.348265 0.57891109E+03  0.14191010E+05                                 9.193704                            7.458477       0.268693       2.127751                    0.995198      28.417386      75.682206       0.693402       0.360346      -1.136763       0.016947       0.002837       0.028155       0.032984      -0.020963       0.055173       0.019491       0.002530       0.044996      -0.066059       0.005447       0.060612             10.393184       9.445905       0.432431       4.382668       6.310587      -0.236630      15.423060           0.037083
          118              O       3.756691      -2.025238      17.925247      -0.609558      33.144119 0.51517128E+03  0.12201572E+05                                 7.993241                            6.885787       1.024937       2.350734                    0.999200      28.221613      72.627428       0.749299       0.345133      -1.155115      -0.009495      -0.025353       0.008336       0.028327      -0.004337      -0.015297       0.024371       0.011855      -0.374226      -0.129044       0.056578       0.072466              8.662441      12.130780       2.744266      -0.210771       6.813396      -0.733931       7.043149           0.009125
          119              O       2.338419      -0.543184       3.872478      -0.577449      43.877136 0.61900702E+03  0.15436444E+05                                 9.966447                            7.769247       0.124931       2.083879                    0.995228      28.446780      76.516239       0.671678       0.365674      -1.132132      -0.003406      -0.017352      -0.023452       0.029372      -0.016670       0.057259       0.034613      -0.004300       0.025444      -0.074406       0.011495       0.062911             11.712037      12.839404       0.238843       6.604436       7.034182      -0.759085      15.262525           0.042793
          120              O       0.323435      10.321145       3.397530      -0.569425      42.418696 0.58733796E+03  0.14462119E+05                                 9.717788                            7.563179       0.118780       2.089559                    0.994833      28.067793      75.129204       0.681099       0.365218      -1.131979       0.015151       0.000929      -0.013777       0.020499       0.008131      -0.044450       0.029883       0.035249      -0.229739      -0.098175       0.028710       0.069465             11.425776      17.510696       5.035066      -1.698399       9.664645      -1.578020       7.101989           0.050863
          121              O       6.031980       8.490329       9.875354      -0.597689      39.348366 0.57891238E+03  0.14191053E+05                                 9.193715                            7.458483       0.268706       2.127755                    0.995198      28.417395      75.682321       0.693402       0.360346      -1.136763       0.016954      -0.002836      -0.028130       0.032966       0.020964      -0.055182       0.019491       0.002530       0.045012      -0.066068       0.005444       0.060624             10.393191       9.445954      -0.432440      -4.382689       6.310598      -0.236616      15.423020           0.037118
          122              O       8.080691       7.901551       9.204348      -0.609545      33.144931 0.51518672E+03  0.12202033E+05                                 7.993372                            6.885891       1.024906       2.350719                    0.999200      28.221958      72.628670       0.749293       0.345133      -1.155115      -0.009501       0.025361      -0.008336       0.028336       0.004335       0.015292       0.024368       0.011862      -0.374224      -0.129042       0.056577       0.072465              8.662591      12.131009      -2.744324       0.210747       6.813503      -0.733933       7.043259           0.009172
          123              O       6.662419      10.276088       5.170720      -0.577507      43.880465 0.61906381E+03  0.15438209E+05                                 9.966920                            7.769586       0.125014       2.083882                    0.995228      28.448073      76.520496       0.671665       0.365672      -1.132134      -0.003393       0.017357       0.023518       0.029426       0.016674      -0.057247       0.034612      -0.004285       0.025444      -0.074396       0.011496       0.062900             11.712629      12.840004      -0.238827      -6.604806       7.034473      -0.759162      15.263410           0.042827
          124              O       4.647435      -0.588240       5.645669      -0.569383      42.416761 0.58730563E+03  0.14461120E+05                                 9.717470                            7.562949       0.118788       2.089573                    0.994834      28.067085      75.126696       0.681113       0.365216      -1.131981       0.015095      -0.000928       0.013812       0.020482      -0.008136       0.044460       0.029896       0.035249      -0.229824      -0.098209       0.028727       0.069481             11.425387      17.510027      -5.034899       1.698344       9.664392      -1.577955       7.101743           0.050837

******************************************************
Auxiliary information for the entire system
The total spin magnetic moment of the unit cell is   19.984515
The total net atomic charge of the unit cell is   -0.000001
Accuracy of reproducing the electrostatic potential in the unit cell:
  The inner radius (bohr) =    5.0000
  The outer radius (bohr) =   12.0000
  Valid grid points have density less than (e/(bohr^3)) =    0.0001
  The number of valid grid points were=        40346
  The rms potential error without charges in kcal/mol is=      5.22046
  The rms potential error with partial charges in kcal/mol is=      0.69018
  The RRMSE value at monopole order=      0.13221
  The rms potential error with partial charges and cloud penetration in kcal/mol is=      0.69047
  The RRMSE value at monopole order with cloud penetration is=      0.13226
  The rms potential error with partial charges and atomic dipoles in kcal/mol is=      0.44069
  The RRMSE value at dipole order=      0.08442
  The rms potential error with partial charges, atomic dipoles and cloud penetration in kcal/mol is=      0.42875
  The RRMSE value at dipole order with cloud penetration=      0.08213

******************************************************
The electron densities and ab initio electrostatic potential were computed in VASP using the PBE functional and
projector augmented wave method. See the main text of the journal article for a description of computational details.
The atomic charges, dipoles, and quadrupoles were computed with the DDEC6 method as described in
(a) T. A. Manz and N. Gabaldon Limas, RSC Adv. 6 (2016) 47771-47801 DOI: 10.1039/c6ra04656h
(b) N. Gabaldon Limas and T. A. Manz, RSC Adv. 8 (2018) 2678-2707 DOI: 10.1039/c7ra11829e.
For each atom in the material, the electron cloud parameters were fit to the spherically averaged atom-in-material
electron density using radial positions for which this density was between 10^-4 and 10^-2 electrons per cubic bohr.
The polarizabilities, dispersion coefficients, and quantum Drude oscillator (QDO) parameters were fit using the MCLF method.
The magnetic structure of the system was optimized in VASP from the default ferromagnetic initial guess using spin polarization.
The atomic spin moments (ASMs) were computed on this optimized magnetic structure using the DDEC6 partition as inputs
to the method of T. A. Manz and D. S. Sholl, J. Chem. Theory Comput. 7 (2011) 4146-4164 DOI: 10.1021/ct200539n.
The RMSE and RRMSE were computed using a uniform grid with Ewald summation.
