# Supplementary material for: A collection of forcefield precursors for metal–organic frameworks
Source: RSC Adv. 2019 Nov 13;9(63):36492–507. doi: 10.1039/c9ra07327b (PMC9075174; doi:10.1039/c9ra07327b)
Supplement: RA-009-C9RA07327B-s3800 [file RA-009-C9RA07327B-s3800.xyz]

   56
jmolscript: load "" {1 1 1} spacegroup "x,y,z" unitcell [{      7.943000     0.000000     0.000000 }, {      0.000000     7.943000     0.000000 }, {      0.000000     0.000000    12.812500 }]
Mg     3.729477     0.936797    10.083438     1.420709
Mg     4.213523     7.006203     3.677187     1.420707
Mg     7.006203     3.729477     0.474062     1.420705
Mg     0.936797     4.213523     6.880313     1.420706
H      3.220886     0.585399    12.551125     0.415034
H      2.366220     6.679269    12.751000     0.078004
H      4.905597     5.884969    11.722156     0.155183
H      3.838852     4.816635    12.137281     0.166174
H      4.722113     7.357601     6.144875     0.415034
H      5.576780     1.263731     6.344750     0.078004
H      3.037403     2.058031     5.315906     0.155184
H      4.104148     3.126365     5.731031     0.166174
H      7.357601     3.220886     2.941750     0.415034
H      1.263731     2.366220     3.141625     0.078004
H      2.058031     4.905597     2.112781     0.155183
H      3.126365     3.838852     2.527906     0.166174
H      0.585399     4.722113     9.348000     0.415034
H      6.679269     5.576780     9.547875     0.078005
H      5.884969     3.037403     8.519031     0.155184
H      4.816635     4.104148     8.934156     0.166175
C      2.382900     6.383789    10.699719     0.571563
C      3.037403     6.727721    12.038625     0.130519
C      4.167692     5.709428    12.326906    -0.427788
C      4.682399     5.745966     0.928906     0.750199
C      5.560100     1.559211     4.293469     0.571562
C      4.905597     1.215279     5.632375     0.130519
C      3.775308     2.233572     5.920656    -0.427788
C      3.260601     2.197034     7.335156     0.750200
C      1.559211     2.382900     1.090344     0.571562
C      1.215279     3.037403     2.429250     0.130519
C      2.233572     4.167692     2.717531    -0.427788
C      2.197034     4.682399     4.132031     0.750199
C      6.383789     5.560100     7.496594     0.571563
C      6.727721     4.905597     8.835500     0.130519
C      5.709428     3.775308     9.123781    -0.427789
C      5.745966     3.260601    10.538281     0.750199
O      2.633104     7.121694     9.708031    -0.680168
O      1.672796     5.355171    10.675375    -0.570953
O      5.559306     4.909568     1.272281    -0.706406
O      4.171664     6.582364     1.718156    -0.663215
O      3.577527     0.119939    11.978406    -0.638852
O      5.309895     0.821306     3.301781    -0.680168
O      6.270204     2.587829     4.269125    -0.570953
O      2.383694     3.033432     7.678531    -0.706407
O      3.771336     1.360636     8.124406    -0.663216
O      4.365473     7.823061     5.572156    -0.638852
O      0.821306     2.633104     0.098656    -0.680168
O      2.587829     1.672796     1.066000    -0.570953
O      3.033432     5.559306     4.475406    -0.706407
O      1.360636     4.171664     4.921281    -0.663216
O      7.823061     3.577527     2.369031    -0.638852
O      7.121694     5.309895     6.504906    -0.680168
O      5.355171     6.270204     7.472250    -0.570953
O      4.909568     2.383694    10.881656    -0.706407
O      6.582364     3.771336    11.327531    -0.663215
O      0.119939     4.365473     8.775281    -0.638852

The following XYZ coordinates are in angstroms. Other properties are in atomic units.
The sperically averaged electron density of each atom fit to a function of the form exp(a - br)
eigen_1, eigen_2 and eigen_3 are the three eigenvalues of traceless quadrupole moment tensor
  atom number  atomic symbol              X              Y              Z     net charge C6 coefficient C8 coefficient C10 coefficient fluctuating dipole atomic polarizability isotropic forcefield polarizability              a              b squared Pearson coefficient          <r^3>          <r^4>         wp_QDO          m_QDO          q_QDO       dipole_x       dipole_y       dipole_z         dipole            Qxy            Qxz            Qyz     Q(x^2-y^2)  Q(3z^2 - R^2)        eigen_1        eigen_2        eigen_3 static polarizability      alpha(xx)      alpha(xy)      alpha(xz)      alpha(yy)      alpha(yz)      alpha(zz) atomic spin moment
            1             Mg       3.729477       0.936797      10.083438       1.420709      28.241095 0.41911897E+03  0.98470143E+04                                10.641530                            8.988807      -1.024443       1.803056                    0.999434      18.675198      55.181526       0.360613       0.722933      -0.919265       0.015485       0.006931      -0.001211       0.017009      -0.146845      -0.034126       0.061491       0.129366      -0.226429      -0.142219      -0.069589       0.211808             12.070828       8.454578       3.963126      -0.381840      14.309948      -3.108468      13.447958           0.000024
            2             Mg       4.213523       7.006203       3.677187       1.420707      28.241135 0.41911967E+03  0.98470351E+04                                10.641541                            8.988815      -1.024444       1.803055                    0.999434      18.675210      55.181577       0.360612       0.722933      -0.919265      -0.015485      -0.006931      -0.001211       0.017009      -0.146846       0.034126      -0.061491       0.129366      -0.226430      -0.142219      -0.069590       0.211808             12.070840       8.454584       3.963128       0.381840      14.309962       3.108472      13.447975           0.000024
            3             Mg       7.006203       3.729477       0.474062       1.420705      28.241189 0.41912069E+03  0.98470651E+04                                10.641554                            8.988826      -1.024445       1.803055                    0.999434      18.675229      55.181652       0.360612       0.722933      -0.919265      -0.006931       0.015485      -0.001211       0.017008       0.146846      -0.061491      -0.034126      -0.129366      -0.226430      -0.142219      -0.069590       0.211809             12.070856      14.309979      -3.963134       3.108477       8.454595      -0.381841      13.447993           0.000024
            4             Mg       0.936797       4.213523       6.880313       1.420706      28.241172 0.41912031E+03  0.98470539E+04                                10.641550                            8.988821      -1.024444       1.803055                    0.999434      18.675224      55.181630       0.360612       0.722933      -0.919265       0.006931      -0.015485      -0.001211       0.017009       0.146846       0.061491       0.034126      -0.129366      -0.226430      -0.142219      -0.069590       0.211808             12.070852      14.309979      -3.963136      -3.108475       8.454593       0.381842      13.447983           0.000024
            5              H       3.220886       0.585399      12.551125       0.415034       0.376721 0.21351495E+01  0.15688054E+02                                 1.003030                            0.965007      -1.239088       2.448026                    0.999837       2.382453       6.585197       0.509684       1.635551      -0.640322      -0.000096       0.003754       0.014641       0.015115       0.008731       0.000270      -0.003073      -0.004965      -0.012566      -0.008143      -0.003367       0.011511              1.026982       0.886709      -0.095823      -0.114378       1.155540       0.198166       1.038697           0.000003
            6              H       2.366220       6.679269      12.751000       0.078004       1.363747 0.11460720E+02  0.12255071E+03                                 2.007657                            1.956607      -1.122611       2.331417                    0.994522       3.859169      11.114245       0.457273       1.252641      -0.715881      -0.032236      -0.003148       0.038624       0.050407      -0.001758      -0.014037      -0.003330       0.002463      -0.029489      -0.018627       0.004316       0.014311              2.025686       2.063948       0.043143      -0.404761       1.770542      -0.086307       2.242567           0.000012
            7              H       4.905597       5.884969      11.722156       0.155183       0.995044 0.77476087E+01  0.75910386E+02                                 1.696686                            1.665617      -0.961656       2.436329                    0.997332       3.444460       9.825484       0.465542       1.342807      -0.696231       0.013550       0.009632      -0.016591       0.023487       0.006242      -0.004085      -0.000976       0.005379       0.007548      -0.008267      -0.000029       0.008296              1.710652       1.848173      -0.011160      -0.393966       1.486818      -0.041920       1.796963           0.000005
            8              H       3.838852       4.816635      12.137281       0.166174       0.894667 0.69211938E+01  0.66742267E+02                                 1.646583                            1.627032      -1.261369       2.305199                    0.993972       3.600178      10.605237       0.442837       1.434307      -0.676493      -0.012924      -0.022741      -0.005902       0.026815       0.004111      -0.003221      -0.001211      -0.015094      -0.002031      -0.009213      -0.000125       0.009338              1.653294       1.489484       0.152040       0.033990       1.989610       0.124839       1.480788          -0.000000
            9              H       4.722113       7.357601       6.144875       0.415034       0.376721 0.21351499E+01  0.15688060E+02                                 1.003030                            0.965008      -1.239088       2.448026                    0.999837       2.382454       6.585202       0.509684       1.635552      -0.640322       0.000096      -0.003754       0.014641       0.015115       0.008731      -0.000269       0.003073      -0.004965      -0.012566      -0.008143      -0.003367       0.011511              1.026983       0.886709      -0.095822       0.114378       1.155541      -0.198166       1.038697           0.000003
           10              H       5.576780       1.263731       6.344750       0.078004       1.363749 0.11460742E+02  0.12255100E+03                                 2.007658                            1.956608      -1.122611       2.331417                    0.994522       3.859173      11.114257       0.457273       1.252640      -0.715881       0.032236       0.003148       0.038624       0.050407      -0.001758       0.014037       0.003330       0.002463      -0.029489      -0.018627       0.004316       0.014311              2.025687       2.063950       0.043143       0.404762       1.770543       0.086307       2.242568           0.000012
           11              H       3.037403       2.058031       5.315906       0.155184       0.995043 0.77475984E+01  0.75910261E+02                                 1.696684                            1.665615      -0.961656       2.436329                    0.997332       3.444458       9.825477       0.465542       1.342807      -0.696231      -0.013550      -0.009632      -0.016591       0.023487       0.006242       0.004085       0.000976       0.005379       0.007548      -0.008267      -0.000029       0.008296              1.710650       1.848172      -0.011160       0.393966       1.486817       0.041920       1.796962           0.000005
           12              H       4.104148       3.126365       5.731031       0.166174       0.894667 0.69211929E+01  0.66742259E+02                                 1.646583                            1.627032      -1.261370       2.305199                    0.993972       3.600178      10.605238       0.442837       1.434308      -0.676493       0.012924       0.022741      -0.005902       0.026815       0.004111       0.003221       0.001211      -0.015094      -0.002031      -0.009213      -0.000125       0.009338              1.653294       1.489484       0.152040      -0.033990       1.989610      -0.124839       1.480789          -0.000000
           13              H       7.357601       3.220886       2.941750       0.415034       0.376721 0.21351507E+01  0.15688065E+02                                 1.003030                            0.965007      -1.239087       2.448026                    0.999837       2.382453       6.585196       0.509684       1.635551      -0.640322      -0.003754      -0.000096       0.014641       0.015115      -0.008731       0.003073       0.000270       0.004965      -0.012566      -0.008143      -0.003367       0.011511              1.026982       1.155541       0.095823      -0.198166       0.886709      -0.114378       1.038697           0.000003
           14              H       1.263731       2.366220       3.141625       0.078004       1.363748 0.11460733E+02  0.12255087E+03                                 2.007657                            1.956607      -1.122610       2.331417                    0.994522       3.859171      11.114249       0.457273       1.252640      -0.715881       0.003148      -0.032236       0.038624       0.050407       0.001758       0.003330      -0.014037      -0.002463      -0.029489      -0.018627       0.004316       0.014311              2.025686       1.770542      -0.043143       0.086307       2.063949      -0.404761       2.242567           0.000012
           15              H       2.058031       4.905597       2.112781       0.155183       0.995043 0.77475987E+01  0.75910266E+02                                 1.696685                            1.665616      -0.961656       2.436329                    0.997332       3.444458       9.825478       0.465542       1.342808      -0.696231      -0.009632       0.013550      -0.016591       0.023487      -0.006242       0.000976      -0.004085      -0.005379       0.007548      -0.008267      -0.000029       0.008296              1.710651       1.486818       0.011160       0.041920       1.848172      -0.393966       1.796962           0.000005
           16              H       3.126365       3.838852       2.527906       0.166174       0.894667 0.69211890E+01  0.66742215E+02                                 1.646583                            1.627032      -1.261369       2.305199                    0.993972       3.600177      10.605236       0.442837       1.434308      -0.676492       0.022741      -0.012924      -0.005902       0.026815      -0.004111       0.001211      -0.003221       0.015094      -0.002031      -0.009213      -0.000125       0.009338              1.653294       1.989610      -0.152040      -0.124839       1.489484       0.033990       1.480788          -0.000000
           17              H       0.585399       4.722113       9.348000       0.415034       0.376721 0.21351494E+01  0.15688055E+02                                 1.003030                            0.965008      -1.239088       2.448025                    0.999837       2.382454       6.585203       0.509684       1.635553      -0.640322       0.003754       0.000096       0.014641       0.015115      -0.008731      -0.003073      -0.000270       0.004965      -0.012566      -0.008143      -0.003367       0.011511              1.026983       1.155541       0.095822       0.198166       0.886709       0.114378       1.038697           0.000003
           18              H       6.679269       5.576780       9.547875       0.078005       1.363748 0.11460728E+02  0.12255082E+03                                 2.007657                            1.956607      -1.122611       2.331417                    0.994522       3.859170      11.114250       0.457273       1.252641      -0.715881      -0.003148       0.032236       0.038624       0.050407       0.001758      -0.003330       0.014037      -0.002463      -0.029489      -0.018627       0.004316       0.014311              2.025686       1.770542      -0.043143      -0.086307       2.063949       0.404762       2.242567           0.000012
           19              H       5.884969       3.037403       8.519031       0.155184       0.995043 0.77476013E+01  0.75910295E+02                                 1.696685                            1.665616      -0.961656       2.436329                    0.997332       3.444459       9.825480       0.465542       1.342807      -0.696231       0.009632      -0.013550      -0.016591       0.023487      -0.006242      -0.000976       0.004085      -0.005379       0.007548      -0.008267      -0.000029       0.008296              1.710650       1.486817       0.011160      -0.041920       1.848172       0.393966       1.796962           0.000005
           20              H       4.816635       4.104148       8.934156       0.166175       0.894667 0.69211899E+01  0.66742220E+02                                 1.646582                            1.627031      -1.261369       2.305199                    0.993971       3.600177      10.605233       0.442837       1.434307      -0.676493      -0.022741       0.012924      -0.005902       0.026815      -0.004111      -0.001211       0.003221       0.015094      -0.002031      -0.009213      -0.000125       0.009338              1.653293       1.989609      -0.152040       0.124839       1.489484      -0.033990       1.480788          -0.000000
           21              C       2.382900       6.383789      10.699719       0.571563      22.537130 0.26224015E+03  0.54757184E+04                                 7.251196                            5.706139      -0.061104       2.028920                    0.999251      22.546987      62.657467       0.630010       0.465604      -1.026897      -0.023848      -0.021876      -0.090040       0.095679      -0.101231      -0.024675       0.027186       0.074320      -0.113206      -0.090394      -0.043775       0.134170              8.063566       6.756492       3.096202       1.290828       8.626944      -0.575274       8.807261           0.000011
           22              C       3.037403       6.727721      12.038625       0.130519      24.611701 0.35809662E+03  0.80268448E+04                                 7.435779                            6.315414      -0.309275       1.932616                    0.998533      25.642766      72.173458       0.654224       0.417671      -1.062539       0.127224       0.070104       0.049067       0.153323       0.018541      -0.021562      -0.005906      -0.070039      -0.223788      -0.080238       0.002506       0.077732              8.178617       7.044272      -0.369939       1.377849       9.083319      -0.331492       8.408260           0.000008
           23              C       4.167692       5.709428      12.326906      -0.427788      31.724182 0.52211438E+03  0.12877467E+05                                 8.737655                            7.556191      -0.346175       1.870399                    0.997377      32.092325      95.162190       0.605578       0.410083      -1.066000      -0.054770       0.056417      -0.012272       0.079582       0.001730      -0.015323      -0.000016      -0.031730      -0.065423      -0.030883       0.004003       0.026880              9.560393       8.708549      -2.171198       1.918903       8.838266      -0.858532      11.134365           0.000001
           24              C       4.682399       5.745966       0.928906       0.750199      20.173981 0.22127316E+03  0.44558755E+04                                 6.966109                            5.377431      -0.227754       2.004960                    0.999059      20.786109      57.892787       0.620654       0.490063      -1.007542       0.012287       0.011268       0.043071       0.046185       0.073480      -0.009738      -0.040075      -0.019002      -0.154915      -0.073723      -0.034650       0.108373              7.856633       7.005624      -2.992066       0.833461       7.273418       0.732131       9.290855           0.000005
           25              C       5.560100       1.559211       4.293469       0.571562      22.537133 0.26224017E+03  0.54757189E+04                                 7.251196                            5.706140      -0.061103       2.028921                    0.999251      22.546984      62.657455       0.630010       0.465604      -1.026897       0.023848       0.021876      -0.090040       0.095679      -0.101231       0.024675      -0.027186       0.074320      -0.113205      -0.090395      -0.043775       0.134170              8.063567       6.756494       3.096205      -1.290827       8.626946       0.575274       8.807261           0.000011
           26              C       4.905597       1.215279       5.632375       0.130519      24.611707 0.35809672E+03  0.80268479E+04                                 7.435780                            6.315415      -0.309276       1.932616                    0.998533      25.642773      72.173485       0.654224       0.417671      -1.062539      -0.127224      -0.070104       0.049067       0.153323       0.018541       0.021562       0.005907      -0.070039      -0.223788      -0.080238       0.002506       0.077732              8.178618       7.044273      -0.369939      -1.377849       9.083320       0.331492       8.408262           0.000008
           27              C       3.775308       2.233572       5.920656      -0.427788      31.724185 0.52211446E+03  0.12877469E+05                                 8.737656                            7.556191      -0.346175       1.870399                    0.997377      32.092326      95.162194       0.605578       0.410083      -1.066000       0.054770      -0.056417      -0.012273       0.079582       0.001729       0.015323       0.000016      -0.031730      -0.065422      -0.030883       0.004003       0.026880              9.560395       8.708550      -2.171199      -1.918905       8.838267       0.858533      11.134366           0.000001
           28              C       3.260601       2.197034       7.335156       0.750200      20.173980 0.22127314E+03  0.44558751E+04                                 6.966109                            5.377431      -0.227755       2.004959                    0.999059      20.786112      57.892804       0.620654       0.490063      -1.007542      -0.012287      -0.011268       0.043071       0.046185       0.073480       0.009738       0.040074      -0.019002      -0.154916      -0.073723      -0.034650       0.108373              7.856633       7.005626      -2.992067      -0.833462       7.273419      -0.732130       9.290854           0.000005
           29              C       1.559211       2.382900       1.090344       0.571562      22.537129 0.26224013E+03  0.54757178E+04                                 7.251196                            5.706139      -0.061104       2.028920                    0.999251      22.546984      62.657456       0.630010       0.465604      -1.026897       0.021876      -0.023848      -0.090040       0.095679       0.101231      -0.027186      -0.024675      -0.074320      -0.113206      -0.090394      -0.043776       0.134170              8.063566       8.626945      -3.096202       0.575275       6.756491       1.290828       8.807261           0.000012
           30              C       1.215279       3.037403       2.429250       0.130519      24.611697 0.35809654E+03  0.80268427E+04                                 7.435778                            6.315413      -0.309275       1.932616                    0.998533      25.642763      72.173445       0.654224       0.417671      -1.062539      -0.070104       0.127224       0.049067       0.153323      -0.018541       0.005907      -0.021562       0.070039      -0.223788      -0.080238       0.002506       0.077732              8.178616       9.083317       0.369939       0.331492       7.044271       1.377849       8.408260           0.000008
           31              C       2.233572       4.167692       2.717531      -0.427788      31.724187 0.52211450E+03  0.12877470E+05                                 8.737655                            7.556191      -0.346175       1.870399                    0.997377      32.092326      95.162191       0.605578       0.410083      -1.066000      -0.056417      -0.054770      -0.012273       0.079582      -0.001730       0.000016      -0.015323       0.031730      -0.065422      -0.030883       0.004003       0.026880              9.560394       8.838266       2.171199       0.858532       8.708549       1.918904      11.134366           0.000001
           32              C       2.197034       4.682399       4.132031       0.750199      20.173977 0.22127312E+03  0.44558745E+04                                 6.966109                            5.377431      -0.227756       2.004959                    0.999059      20.786109      57.892792       0.620654       0.490063      -1.007542      -0.011268       0.012287       0.043071       0.046185      -0.073480       0.040074      -0.009738       0.019002      -0.154916      -0.073723      -0.034650       0.108373              7.856632       7.273418       2.992066      -0.732131       7.005624       0.833462       9.290854           0.000005
           33              C       6.383789       5.560100       7.496594       0.571563      22.537137 0.26224023E+03  0.54757206E+04                                 7.251197                            5.706140      -0.061103       2.028921                    0.999251      22.546988      62.657468       0.630010       0.465604      -1.026897      -0.021876       0.023848      -0.090040       0.095679       0.101231       0.027186       0.024675      -0.074320      -0.113205      -0.090394      -0.043775       0.134170              8.063567       8.626947      -3.096206      -0.575274       6.756495      -1.290827       8.807261           0.000012
           34              C       6.727721       4.905597       8.835500       0.130519      24.611711 0.35809679E+03  0.80268497E+04                                 7.435781                            6.315415      -0.309276       1.932616                    0.998533      25.642775      72.173492       0.654224       0.417671      -1.062539       0.070104      -0.127224       0.049067       0.153323      -0.018541      -0.005907       0.021562       0.070039      -0.223788      -0.080238       0.002506       0.077732              8.178619       9.083322       0.369939      -0.331493       7.044273      -1.377849       8.408262           0.000007
           35              C       5.709428       3.775308       9.123781      -0.427789      31.724201 0.52211477E+03  0.12877479E+05                                 8.737659                            7.556195      -0.346176       1.870398                    0.997377      32.092337      95.162240       0.605577       0.410083      -1.066000       0.056417       0.054770      -0.012273       0.079582      -0.001729      -0.000016       0.015323       0.031730      -0.065422      -0.030883       0.004003       0.026880              9.560399       8.838271       2.171201      -0.858533       8.708553      -1.918906      11.134372           0.000001
           36              C       5.745966       3.260601      10.538281       0.750199      20.173982 0.22127316E+03  0.44558755E+04                                 6.966109                            5.377431      -0.227754       2.004960                    0.999059      20.786110      57.892789       0.620654       0.490063      -1.007542       0.011268      -0.012287       0.043071       0.046185      -0.073480      -0.040074       0.009738       0.019002      -0.154915      -0.073723      -0.034650       0.108373              7.856633       7.273418       2.992066       0.732131       7.005624      -0.833462       9.290855           0.000005
           37              O       2.633104       7.121694       9.708031      -0.680168      34.372714 0.53859813E+03  0.12910005E+05                                 8.149148                            7.010158       0.683378       2.230733                    0.999574      29.070816      75.471057       0.746831       0.342154      -1.156638      -0.048055      -0.103197      -0.029841       0.117683      -0.037845      -0.059841      -0.064045       0.005040       0.010238      -0.108367       0.036222       0.072145              8.762063       6.168047       2.233934      -1.052686      10.297846      -3.354202       9.820297           0.000013
           38              O       1.672796       5.355171      10.675375      -0.570953      34.401211 0.50273267E+03  0.11827731E+05                                 8.273316                            6.850156       0.863025       2.327161                    0.999179      27.186759      69.602081       0.743784       0.350022      -1.151713       0.018409       0.013934      -0.043003       0.048809       0.029762       0.008379       0.021672      -0.004277      -0.298419      -0.102635       0.020480       0.082155              9.189832      10.344357       5.069286       1.817751      10.584494       1.252983       6.640646           0.000011
           39              O       5.559306       4.909568       1.272281      -0.706406      38.994955 0.56165375E+03  0.13575384E+05                                 8.935683                            7.142758       0.773071       2.273849                    0.998687      28.696670      74.290101       0.743923       0.340639      -1.160402      -0.059713       0.030818       0.054730       0.086665       0.004347       0.008767      -0.063681      -0.003043      -0.238854      -0.107618       0.038932       0.068686             10.128608      12.969916      -6.377202       0.820193      10.673966      -0.845618       6.741942           0.000003
           40              O       4.171664       6.582364       1.718156      -0.663215      39.841720 0.59363177E+03  0.14573519E+05                                 9.228786                            7.466505       0.436249       2.191221                    0.994188      28.196813      73.983842       0.708451       0.352167      -1.148796       0.014331       0.021643      -0.092596       0.096166       0.029683      -0.048288       0.019925      -0.057857      -0.140825      -0.086666       0.021745       0.064921             10.383152       6.739515      -1.942977      -1.747900      10.257358       4.569427      14.152582           0.000009
           41              O       3.577527       0.119939      11.978406      -0.638852      33.564027 0.53751082E+03  0.13026168E+05                                 8.502821                            7.280173      -0.178558       1.990086                    0.997688      28.198538      76.423115       0.683517       0.369766      -1.121460      -0.014360      -0.151636       0.069496       0.167420       0.045524      -0.012461       0.028301      -0.197448      -0.194382      -0.090666      -0.053452       0.144118              9.419020       5.804154       1.193405      -0.935879      14.121676      -0.384545       8.331229           0.000011
           42              O       5.309895       0.821306       3.301781      -0.680168      34.372678 0.53859736E+03  0.12909981E+05                                 8.149143                            7.010153       0.683378       2.230733                    0.999574      29.070797      75.470989       0.746832       0.342154      -1.156638       0.048056       0.103197      -0.029842       0.117683      -0.037844       0.059841       0.064045       0.005040       0.010237      -0.108366       0.036222       0.072145              8.762058       6.168044       2.233935       1.052689      10.297840       3.354200       9.820289           0.000013
           43              O       6.270204       2.587829       4.269125      -0.570953      34.401203 0.50273250E+03  0.11827726E+05                                 8.273314                            6.850154       0.863026       2.327162                    0.999179      27.186757      69.602069       0.743784       0.350022      -1.151714      -0.018409      -0.013935      -0.043004       0.048810       0.029762      -0.008379      -0.021672      -0.004277      -0.298419      -0.102635       0.020480       0.082155              9.189830      10.344355       5.069285      -1.817751      10.584490      -1.252983       6.640645           0.000011
           44              O       2.383694       3.033432       7.678531      -0.706407      38.995021 0.56165473E+03  0.13575414E+05                                 8.935694                            7.142765       0.773068       2.273848                    0.998687      28.696689      74.290175       0.743923       0.340639      -1.160402       0.059713      -0.030818       0.054729       0.086664       0.004347      -0.008767       0.063681      -0.003043      -0.238854      -0.107618       0.038932       0.068686             10.128623      12.969937      -6.377214      -0.820195      10.673982       0.845620       6.741949           0.000003
           45              O       3.771336       1.360636       8.124406      -0.663216      39.841785 0.59363307E+03  0.14573560E+05                                 9.228798                            7.466515       0.436246       2.191219                    0.994188      28.196836      73.983936       0.708450       0.352167      -1.148796      -0.014331      -0.021643      -0.092596       0.096166       0.029683       0.048288      -0.019925      -0.057857      -0.140825      -0.086666       0.021745       0.064921             10.383165       6.739524      -1.942981       1.747902      10.257373      -4.569431      14.152596           0.000009
           46              O       4.365473       7.823061       5.572156      -0.638852      33.564024 0.53751071E+03  0.13026165E+05                                 8.502821                            7.280172      -0.178558       1.990086                    0.997688      28.198539      76.423121       0.683517       0.369766      -1.121460       0.014360       0.151636       0.069495       0.167419       0.045523       0.012462      -0.028301      -0.197449      -0.194382      -0.090667      -0.053452       0.144118              9.419020       5.804153       1.193405       0.935878      14.121677       0.384543       8.331229           0.000011
           47              O       0.821306       2.633104       0.098656      -0.680168      34.372685 0.53859753E+03  0.12909986E+05                                 8.149143                            7.010154       0.683379       2.230733                    0.999574      29.070805      75.471012       0.746832       0.342154      -1.156638       0.103196      -0.048055      -0.029841       0.117683       0.037844       0.064045      -0.059841      -0.005039       0.010237      -0.108366       0.036222       0.072144              8.762058      10.297840      -2.233933       3.354201       6.168044      -1.052686       9.820290           0.000013
           48              O       2.587829       1.672796       1.066000      -0.570953      34.401190 0.50273232E+03  0.11827721E+05                                 8.273312                            6.850153       0.863026       2.327162                    0.999179      27.186753      69.602055       0.743784       0.350022      -1.151714      -0.013934       0.018409      -0.043003       0.048809      -0.029762      -0.021672       0.008379       0.004277      -0.298419      -0.102635       0.020480       0.082155              9.189828      10.584488      -5.069283      -1.252982      10.344351       1.817750       6.640643           0.000011
           49              O       3.033432       5.559306       4.475406      -0.706407      38.994993 0.56165439E+03  0.13575403E+05                                 8.935689                            7.142762       0.773070       2.273849                    0.998687      28.696685      74.290152       0.743923       0.340639      -1.160402      -0.030818      -0.059713       0.054729       0.086664      -0.004348       0.063681       0.008767       0.003043      -0.238854      -0.107618       0.038932       0.068686             10.128615      10.673973       6.377207       0.845619      12.969926       0.820193       6.741947           0.000003
           50              O       1.360636       4.171664       4.921281      -0.663216      39.841753 0.59363245E+03  0.14573540E+05                                 9.228792                            7.466510       0.436248       2.191220                    0.994188      28.196825      73.983890       0.708451       0.352167      -1.148796      -0.021643       0.014331      -0.092596       0.096166      -0.029683      -0.019925      -0.048288       0.057857      -0.140824      -0.086666       0.021745       0.064921             10.383158      10.257366       1.942979      -4.569429       6.739519      -1.747901      14.152589           0.000009
           51              O       7.823061       3.577527       2.369031      -0.638852      33.563998 0.53751025E+03  0.13026151E+05                                 8.502816                            7.280168      -0.178557       1.990087                    0.997688      28.198525      76.423063       0.683517       0.369766      -1.121460       0.151636      -0.014360       0.069495       0.167419      -0.045523      -0.028301      -0.012462       0.197449      -0.194382      -0.090667      -0.053452       0.144118              9.419013      14.121665      -1.193403       0.384543       5.804151      -0.935878       8.331224           0.000011
           52              O       7.121694       5.309895       6.504906      -0.680168      34.372681 0.53859744E+03  0.12909984E+05                                 8.149143                            7.010154       0.683379       2.230733                    0.999574      29.070799      75.470995       0.746832       0.342154      -1.156638      -0.103197       0.048055      -0.029841       0.117683       0.037844      -0.064045       0.059841      -0.005040       0.010238      -0.108366       0.036222       0.072145              8.762058      10.297841      -2.233935      -3.354199       6.168045       1.052688       9.820289           0.000014
           53              O       5.355171       6.270204       7.472250      -0.570953      34.401216 0.50273270E+03  0.11827732E+05                                 8.273317                            6.850156       0.863025       2.327161                    0.999179      27.186759      69.602082       0.743784       0.350022      -1.151713       0.013934      -0.018409      -0.043004       0.048810      -0.029762       0.021672      -0.008379       0.004277      -0.298419      -0.102635       0.020480       0.082155              9.189834      10.584495      -5.069288       1.252984      10.344360      -1.817753       6.640647           0.000012
           54              O       4.909568       2.383694      10.881656      -0.706407      38.994986 0.56165422E+03  0.13575398E+05                                 8.935688                            7.142761       0.773070       2.273849                    0.998687      28.696681      74.290140       0.743923       0.340639      -1.160402       0.030818       0.059713       0.054730       0.086665      -0.004348      -0.063680      -0.008767       0.003043      -0.238853      -0.107618       0.038932       0.068686             10.128615      10.673974       6.377208      -0.845619      12.969926      -0.820194       6.741946           0.000003
           55              O       6.582364       3.771336      11.327531      -0.663215      39.841713 0.59363162E+03  0.14573515E+05                                 9.228785                            7.466504       0.436248       2.191221                    0.994188      28.196808      73.983828       0.708451       0.352167      -1.148796       0.021643      -0.014331      -0.092596       0.096165      -0.029683       0.019925       0.048288       0.057857      -0.140824      -0.086666       0.021745       0.064921             10.383151      10.257358       1.942977       4.569426       6.739514       1.747900      14.152581           0.000009
           56              O       0.119939       4.365473       8.775281      -0.638852      33.564031 0.53751082E+03  0.13026169E+05                                 8.502822                            7.280173      -0.178559       1.990086                    0.997688      28.198541      76.423133       0.683517       0.369766      -1.121460      -0.151636       0.014360       0.069495       0.167419      -0.045523       0.028301       0.012462       0.197449      -0.194382      -0.090667      -0.053452       0.144118              9.419022      14.121681      -1.193406      -0.384545       5.804154       0.935878       8.331232           0.000011

******************************************************
Auxiliary information for the entire system
The total spin magnetic moment of the unit cell is   0.000463
The total net atomic charge of the unit cell is   0.000000
Accuracy of reproducing the electrostatic potential in the unit cell:
  The inner radius (bohr) =    5.0000
  The outer radius (bohr) =   12.0000
  Valid grid points have density less than (e/(bohr^3)) =    0.0001
  The number of valid grid points were=         9548
  The rms potential error without charges in kcal/mol is=      4.17338
  The rms potential error with partial charges in kcal/mol is=      0.54567
  The RRMSE value at monopole order=      0.13075
  The rms potential error with partial charges and cloud penetration in kcal/mol is=      0.54958
  The RRMSE value at monopole order with cloud penetration is=      0.13169
  The rms potential error with partial charges and atomic dipoles in kcal/mol is=      0.36294
  The RRMSE value at dipole order=      0.08696
  The rms potential error with partial charges, atomic dipoles and cloud penetration in kcal/mol is=      0.36760
  The RRMSE value at dipole order with cloud penetration=      0.08808

******************************************************
The electron densities and ab initio electrostatic potential were computed in VASP using the PBE functional and
projector augmented wave method. See the main text of the journal article for a description of computational details.
The atomic charges, dipoles, and quadrupoles were computed with the DDEC6 method as described in
(a) T. A. Manz and N. Gabaldon Limas, RSC Adv. 6 (2016) 47771-47801 DOI: 10.1039/c6ra04656h
(b) N. Gabaldon Limas and T. A. Manz, RSC Adv. 8 (2018) 2678-2707 DOI: 10.1039/c7ra11829e.
For each atom in the material, the electron cloud parameters were fit to the spherically averaged atom-in-material
electron density using radial positions for which this density was between 10^-4 and 10^-2 electrons per cubic bohr.
The polarizabilities, dispersion coefficients, and quantum Drude oscillator (QDO) parameters were fit using the MCLF method.
The magnetic structure of the system was optimized in VASP from the default ferromagnetic initial guess using spin polarization.
The atomic spin moments (ASMs) were computed on this optimized magnetic structure using the DDEC6 partition as inputs
to the method of T. A. Manz and D. S. Sholl, J. Chem. Theory Comput. 7 (2011) 4146-4164 DOI: 10.1021/ct200539n.
The RMSE and RRMSE were computed using a uniform grid with Ewald summation.
