# Supplementary material for: A collection of forcefield precursors for metal–organic frameworks
Source: RSC Adv. 2019 Nov 13;9(63):36492–507. doi: 10.1039/c9ra07327b (PMC9075174; doi:10.1039/c9ra07327b)
Supplement: RA-009-C9RA07327B-s3801 [file RA-009-C9RA07327B-s3801.xyz]

  222
jmolscript: load "" {1 1 1} spacegroup "x,y,z" unitcell [{     12.991300     0.000000     0.000000 }, {     -6.495650    11.250796     0.000000 }, {      0.000000     0.000000    17.391100 }]
In     4.899019     0.000000     8.695550     1.373140
In     4.046140     7.008121    14.492525     1.373052
In    -2.449510     4.242675     2.898575     1.373052
H      3.575855     6.477083     9.905971     0.094853
H      1.677826     4.764712    11.154652     0.106591
H      1.397864     5.852664    10.041621     0.107914
H      1.753176     4.409187     8.479900     0.097499
H      1.857106     3.297608     9.580757     0.089100
H      3.435549     4.226924     6.923397     0.154490
H      4.829516     4.739960     7.427739     0.156555
H      3.537531     5.587145     7.697301     0.157273
H      6.142287     5.515140    10.667701     0.155150
H      5.695386     5.780659     9.187718     0.135336
H      6.305977     4.392311     9.585974     0.165094
H      5.067257     4.118916    11.994642     0.168646
H      5.217306     2.972460    10.935524     0.159327
H      3.810348     3.296483    11.545951     0.151615
H     -2.674259     4.915473    15.702946     0.094948
H     -3.208202     7.415400    16.951627     0.106577
H     -2.126026     7.113878    15.838597     0.107905
H     -3.553770     7.527908    14.276876     0.097452
H     -4.568391     7.993691    15.377732     0.089057
H      8.438499     6.162061    12.720372     0.154561
H      8.185818     4.698332    13.224714     0.156608
H      9.565494     5.393632    13.494276     0.157300
H      8.200758     3.173850    16.464676     0.155199
H      8.654154     3.428118    14.984693     0.135451
H      7.146514     3.593504    15.382950     0.165148
H      7.529108     4.802965     0.400517     0.168708
H      6.461223     5.246246    16.732499     0.159274
H      7.445314     6.302696    17.342927     0.151617
H     -0.901596    11.109036     4.108995     0.094755
H      1.530375    10.321480     5.357676     0.106538
H      0.728162     9.535050     4.244646     0.107881
H      1.800594    10.564497     2.682925     0.097574
H      2.711284    11.210293     3.783782     0.089117
H      7.612902     0.861811     1.126422     0.154508
H      6.471616     1.812503     1.630763     0.156579
H      6.383925     0.270019     1.900325     0.157276
H      5.143905     2.561806     4.870725     0.155213
H      5.137410     2.042019     3.390743     0.135414
H      6.034459     3.264981     3.788999     0.165152
H      6.890586     2.328915     6.197666     0.168817
H      7.808421     3.032090     5.138548     0.159370
H      8.231288     1.651617     5.748976     0.151695
H     10.071505     4.773713     7.485129     0.094853
H      8.173476     6.486084     6.236448     0.106591
H      7.893514     5.398132     7.349479     0.107915
H      8.248826     6.841609     8.911200     0.097499
H      8.352756     7.953188     7.810343     0.089100
H     -3.060101     7.023872    10.467703     0.154490
H     -1.666134     6.510836     9.963361     0.156555
H     -2.958119     5.663651     9.693799     0.157274
H     -0.353363     5.735656     6.723399     0.155150
H     -0.800264     5.470137     8.203382     0.135335
H     -0.189673     6.858485     7.805126     0.165096
H     -1.428393     7.131880     5.396458     0.168646
H     -1.278344     8.278336     6.455576     0.159327
H     -2.685302     7.954313     5.845149     0.151614
H      3.821391     6.335323     1.688154     0.094948
H      3.287448     3.835396     0.439473     0.106577
H      4.369624     4.136918     1.552503     0.107905
H      2.941880     3.722888     3.114224     0.097452
H      1.927259     3.257105     2.013368     0.089057
H      1.942849     5.088735     4.670728     0.154561
H      1.690168     6.552464     4.166386     0.156607
H      3.069844     5.857164     3.896824     0.157300
H      1.705108     8.076946     0.926424     0.155199
H      2.158504     7.822678     2.406407     0.135452
H      0.650864     7.657292     2.008150     0.165148
H      1.033458     6.447831    16.990583     0.168708
H     -0.034427     6.004550     0.658601     0.159274
H      0.949664     4.948100     0.048173     0.151617
H      5.594054     0.141760    13.282105     0.094754
H      8.026025     0.929316    12.033424     0.106538
H      7.223812     1.715746    13.146454     0.107880
H      8.296244     0.686299    14.708175     0.097574
H      9.206934     0.040503    13.607318     0.089117
H      1.117252    10.388985    16.264678     0.154508
H     -0.024034     9.438293    15.760337     0.156580
H     -0.111725    10.980777    15.490775     0.157276
H     -1.351745     8.688990    12.520375     0.155214
H     -1.358240     9.208777    14.000357     0.135414
H     -0.461191     7.985815    13.602101     0.165152
H      0.394936     8.921881    11.193434     0.168817
H      1.312771     8.218706    12.252552     0.159370
H      1.735638     9.599179    11.642124     0.151696
H      7.451810     9.356162    13.610275     0.181955
H     -5.413475    10.915522    13.707665     0.167290
H     -4.252052    10.073963    13.076368     0.174210
H      0.710624     0.238517    10.064230     0.144423
H      2.026643     0.105757    10.905959     0.184926
H      0.833392     0.968694    11.446822     0.148414
H     -5.332929     9.475420     9.577801     0.182000
H      6.244918    10.145968     9.480410     0.167265
H      6.393019     8.719367    10.111707     0.174232
H      5.933776    10.754636    13.123846     0.144406
H      5.390740     9.548551    12.282117     0.184908
H      5.240041    11.013404    11.741253     0.148334
H     10.872419     0.119258     2.016150     0.182043
H      5.664207    10.481242     2.113540     0.167328
H      4.354684     9.896200     1.482243     0.174224
H      6.346900    10.516119    15.861205     0.144369
H      5.573917     9.442793    16.702934     0.185021
H      6.917867    10.044711    17.243797     0.148483
H      4.376769    11.131538    15.374950     0.182044
H     12.159857     0.769554    15.277560     0.167329
H     10.850334     1.354596    15.908857     0.174222
H     -0.148750     0.734677     1.529895     0.144370
H     -0.921733     1.808003     0.688166     0.185021
H      0.422217     1.206085     0.147303     0.148484
H      1.162721     1.775376     7.813299     0.182001
H     -0.250732     1.104828     7.910690     0.167265
H     -0.102631     2.531429     7.279393     0.174230
H     12.429426     0.496160     4.267254     0.144406
H     11.886390     1.702245     5.108983     0.184907
H     11.735691     0.237392     5.649847     0.148336
H      0.956160     1.894634     3.780825     0.181955
H      1.082175     0.335274     3.683435     0.167288
H      2.243598     1.176833     4.314732     0.174210
H     -5.785026    11.012279     7.326870     0.144422
H     -4.469007    11.145039     6.485141     0.184926
H     -5.662258    10.282102     5.944278     0.148413
C      3.682384     3.956905     8.958156     0.031634
C      4.404051     4.617327    10.199880     0.248596
C      3.443994     5.755907    10.556398    -0.183614
C      2.017549     5.166366    10.339009    -0.188817
C      2.228008     4.142543     9.283369    -0.239149
C      3.890245     4.697207     7.625997    -0.506191
C      5.754496     5.120237     9.881623    -0.544712
C      4.644390     3.672260    11.257259    -0.537046
C      4.121490     2.512303     8.759897     0.568279
C      3.680435     6.327448    11.942468     0.624799
C      8.081238     6.083305    14.755131     0.031779
C      8.292347     5.128113    15.996856     0.248398
C      9.758415     5.390256    16.353373    -0.183547
C     -3.030221     6.920365    16.135984    -0.188922
C     -4.022106     7.250013    15.080345    -0.238991
C      8.618428     5.533141    13.422973    -0.506392
C      8.052657     3.707137    15.678598    -0.544972
C      7.353725     5.392507    17.054234    -0.536938
C      6.610623     6.425330    14.556872     0.568149
C     -2.856137     4.899722     0.348344     0.624644
C      7.723328     1.210586     3.161180     0.031670
C      6.790553     1.505357     4.402905     0.248639
C      6.284541     0.104632     4.759422    -0.183537
C      1.012672    10.414862     4.542034    -0.188623
C      1.794099    11.109036     3.486394    -0.239329
C      6.978277     1.020447     1.829022    -0.506234
C      5.679796     2.423421     4.084648    -0.544910
C      7.488835     2.186030     5.460284    -0.537367
C      8.754837     2.313164     2.962922     0.568164
C      5.671352     0.023627     6.145493     0.624822
C     -2.813266     7.293891     8.432944     0.031636
C     -2.091599     6.633469     7.191220     0.248597
C     -3.051656     5.494889     6.834702    -0.183612
C      8.513199     6.084430     7.052091    -0.188819
C      8.723658     7.108253     8.107731    -0.239149
C     -2.605405     6.553589     9.765103    -0.506192
C     -0.741154     6.130559     7.509477    -0.544713
C     -1.851260     7.578536     6.133841    -0.537048
C     -2.374160     8.738493     8.631203     0.568279
C     -2.815215     4.923348     5.448632     0.624798
C      1.585588     5.167491     2.635969     0.031778
C      1.796697     6.122683     1.394244     0.248399
C      3.262765     5.860540     1.037727    -0.183549
C      3.465429     4.330431     1.255116    -0.188922
C      2.473544     4.000783     2.310755    -0.238991
C      2.122778     5.717655     3.968127    -0.506391
C      1.557007     7.543659     1.712502    -0.544972
C      0.858075     5.858289     0.336866    -0.536937
C      0.114973     4.825466     2.834228     0.568149
C      3.639513     6.351074    17.042756     0.624644
C      1.227678    10.040210    14.229920     0.031669
C      0.294903     9.745439    12.988195     0.248637
C     -0.211109    11.146164    12.631678    -0.183537
C      7.508322     0.835934    12.849066    -0.188622
C      8.289749     0.141760    13.904706    -0.239328
C      0.482627    10.230349    15.562078    -0.506234
C     -0.815854     8.827375    13.306452    -0.544909
C      0.993185     9.064766    11.930816    -0.537367
C      2.259187     8.937632    14.428178     0.568164
C      5.671352    -0.023627    11.245607     0.624823
C     -5.203016    10.136967    13.175497    -0.305066
C      1.070483     0.180013    10.952915    -0.399771
C      6.813937     9.574427    10.012578    -0.305117
C      5.804513    10.413737    12.235161    -0.399624
C      4.884729    10.688256     1.581373    -0.305227
C      6.116304    10.233724    16.749890    -0.399816
C     11.380379     0.562540    15.809727    -0.305227
C     -0.379346     1.017072     0.641210    -0.399816
C      0.318287     1.676369     7.378522    -0.305116
C     12.300163     0.837059     5.155939    -0.399624
C      1.292634     1.113829     4.215603    -0.305065
C     -5.425167    11.070783     6.438185    -0.399770
O      3.319277     1.552610     8.944243    -0.580988
O      5.327732     2.283912     8.471205    -0.540940
O      3.108169     5.802035    12.926805    -0.557986
O      4.487845     7.242137    12.137249    -0.614900
O      6.180611     7.599913    14.741218    -0.580953
O      5.809709     5.494889    14.268180    -0.540879
O     -3.025024     5.658025     1.332680    -0.557894
O     10.523603     3.743140     0.543124    -0.614915
O      9.987062     2.098273     3.147267    -0.580907
O      8.349509     3.471996     2.674229    -0.540897
O     -0.083144    11.041531     7.129829    -0.558049
O      4.475503     0.265519     6.340273    -0.614934
O     -3.176373     9.698186     8.446857    -0.580989
O     -1.167918     8.966884     8.919895    -0.540940
O      9.603819     5.448761     4.464295    -0.557985
O     -2.007805     4.008659     5.253851    -0.614900
O     -0.315039     3.650883     2.649882    -0.580953
O     -0.685941     5.755907     3.122920    -0.540879
O      3.470626     5.592771    16.058420    -0.557894
O      4.027953     7.507656    16.847976    -0.614915
O      3.491412     9.152523    14.243833    -0.580905
O      1.853859     7.778800    14.716871    -0.540897
O      6.412506     0.209265    10.261271    -0.558050
O     -2.020147    10.985277    11.050827    -0.614934
N     -5.949366    10.304604    11.594125     0.277345
N     11.898732     0.000000     0.000000     0.277289
N      0.546284     0.946192     5.796975     0.277344

The following XYZ coordinates are in angstroms. Other properties are in atomic units.
The sperically averaged electron density of each atom fit to a function of the form exp(a - br)
eigen_1, eigen_2 and eigen_3 are the three eigenvalues of traceless quadrupole moment tensor
  atom number  atomic symbol              X              Y              Z     net charge C6 coefficient C8 coefficient C10 coefficient fluctuating dipole atomic polarizability isotropic forcefield polarizability              a              b squared Pearson coefficient          <r^3>          <r^4>         wp_QDO          m_QDO          q_QDO       dipole_x       dipole_y       dipole_z         dipole            Qxy            Qxz            Qyz     Q(x^2-y^2)  Q(3z^2 - R^2)        eigen_1        eigen_2        eigen_3 static polarizability      alpha(xx)      alpha(xy)      alpha(xz)      alpha(yy)      alpha(yz)      alpha(zz) atomic spin moment
            1             In       4.899019       0.000000       8.695550       1.373140     150.159518 0.38904341E+04  0.14331720E+06                                18.748475                           16.589169       1.294113       2.113771                    0.998971      73.887784     192.578705       0.626792       0.265267      -1.314852       0.011465       0.000000       0.000001       0.011465       0.000001      -0.000000       0.016323       0.037019      -0.038071      -0.028752       0.003897       0.024855             21.575997      11.815548      -0.000000      -0.000001      27.118175       0.223319      25.794267           0.000005
            2             In       4.046140       7.008121      14.492525       1.373052     150.169762 0.38908262E+04  0.14333542E+06                                18.749205                           16.589883       1.293664       2.113641                    0.998972      73.890594     192.589309       0.626785       0.265263      -1.314856      -0.005702      -0.009944      -0.000010       0.011463       0.016037       0.014164      -0.008158      -0.018558      -0.038661      -0.028836       0.003865       0.024971             21.576780      23.294087      -6.626799       0.193938      15.641827      -0.111378      25.794425           0.000004
            3             In      -2.449510       4.242675       2.898575       1.373052     150.169770 0.38908244E+04  0.14333535E+06                                18.749214                           16.589885       1.293661       2.113640                    0.998972      73.890606     192.589417       0.626784       0.265263      -1.314855      -0.005702       0.009943       0.000009       0.011462      -0.016036      -0.014163      -0.008157      -0.018560      -0.038671      -0.028835       0.003862       0.024973             21.576797      23.294087       6.626787      -0.193955      15.641841      -0.111387      25.794462           0.000006
            4              H       3.575855       6.477083       9.905971       0.094853       1.247207 0.10672976E+02  0.11127903E+03                                 1.835887                            1.845260      -0.951989       2.407098                    0.997272       3.647799      10.123504       0.491041       1.196357      -0.729586       0.001290       0.019104      -0.022227       0.029338      -0.002478       0.002223      -0.005169      -0.004177      -0.005260      -0.005170      -0.002358       0.007528              1.823262       1.642866       0.017391      -0.022605       1.960015      -0.159980       1.866905           0.000003
            5              H       1.677826       4.764712      11.154652       0.106591       1.167766 0.94336706E+01  0.94712706E+02                                 1.706878                            1.695114      -0.881488       2.437941                    0.998727       3.428151       9.127742       0.534109       1.142217      -0.743197      -0.003920      -0.014898       0.022367       0.027158       0.003914      -0.005349      -0.003986      -0.003322      -0.003403      -0.006464      -0.002443       0.008907              1.692820       1.574355       0.063705      -0.195489       1.525299      -0.110948       1.978807           0.000004
            6              H       1.397864       5.852664      10.041621       0.107914       0.965595 0.69109363E+01  0.64690496E+02                                 1.549765                            1.483187      -0.570953       2.591313                    0.999989       3.256634       8.587016       0.548172       1.193675      -0.729386      -0.014362       0.020604      -0.014479       0.028990      -0.005446       0.003401      -0.002631      -0.009974      -0.007146      -0.007255      -0.002521       0.009776              1.590486       1.770287      -0.469867       0.205162       1.656325      -0.082549       1.344844           0.000002
            7              H       1.753176       4.409187       8.479900       0.097499       0.996642 0.75377029E+01  0.72973173E+02                                 1.649889                            1.601963      -0.833287       2.465106                    0.997871       3.606885      10.057396       0.495547       1.276724      -0.708695      -0.003744       0.019568      -0.019133       0.027622      -0.005526       0.001348      -0.003500       0.000322       0.015941      -0.008380       0.000566       0.007814              1.679745       1.724290      -0.146078       0.384367       1.419271      -0.136784       1.895675           0.000002
            8              H       1.857106       3.297608       9.580757       0.089100       1.097956 0.86003620E+01  0.85607489E+02                                 1.722676                            1.682023      -0.834919       2.447134                    0.998917       3.679370      10.228621       0.498807       1.233611      -0.718518      -0.000637      -0.018202       0.017770       0.025446       0.004849      -0.005318      -0.005282      -0.000762      -0.004702      -0.006305      -0.004050       0.010355              1.741509       1.558855       0.263671      -0.027989       2.206456      -0.088659       1.459216           0.000002
            9              H       3.435549       4.226924       6.923397       0.154490       0.904819 0.64905967E+01  0.60318728E+02                                 1.537650                            1.480630      -0.817030       2.501069                    0.999684       3.192390       8.622479       0.520354       1.266601      -0.712594      -0.004624      -0.011435      -0.006053       0.013739       0.005801      -0.000270       0.001865      -0.008051      -0.000758      -0.007117      -0.000375       0.007492              1.566780       1.441326       0.138106       0.295962       1.389933       0.269169       1.869082           0.000004
           10              H       4.829516       4.739960       7.427739       0.156555       0.970408 0.72391389E+01  0.68989279E+02                                 1.593019                            1.550459      -1.035617       2.397901                    0.998559       3.279379       8.907484       0.516115       1.245273      -0.717149       0.017230      -0.005183       0.004397       0.018522      -0.001046      -0.001238      -0.002365       0.011490       0.003114      -0.007113       0.001534       0.005579              1.603854       2.076451       0.059566      -0.144004       1.285486       0.029168       1.449625           0.000003
           11              H       3.537531       5.587145       7.697301       0.157273       0.969706 0.72758835E+01  0.68750266E+02                                 1.541255                            1.516644      -0.839687       2.494530                    0.999558       3.084285       8.079112       0.546770       1.185531      -0.733167      -0.008464       0.011133       0.008524       0.016378      -0.005610      -0.005033       0.000015      -0.002949       0.003729      -0.008227       0.001051       0.007175              1.540597       1.410619      -0.243385       0.001168       1.814280       0.036847       1.396893           0.000004
           12              H       6.142287       5.515140      10.667701       0.155150       0.938676 0.69381438E+01  0.66270439E+02                                 1.638119                            1.580355      -1.044496       2.393896                    0.997984       3.448437       9.780144       0.475042       1.349887      -0.693838      -0.001757      -0.000711       0.016587       0.016695       0.001468       0.001308       0.001566       0.005412       0.013964      -0.005552       0.000174       0.005378              1.664350       1.557789       0.237510       0.272049       1.510666       0.307546       1.924595           0.000003
           13              H       5.695386       5.780659       9.187718       0.135336       1.069692 0.84049198E+01  0.83344645E+02                                 1.711457                            1.678950      -1.022123       2.383697                    0.998372       3.546702       9.903819       0.491121       1.257689      -0.713665      -0.010699       0.002285      -0.008611       0.013923      -0.001922       0.001625      -0.007006       0.001951       0.004140      -0.007344      -0.000493       0.007837              1.714283       1.541146       0.134436      -0.048171       1.755775      -0.361576       1.845929           0.000002
           14              H       6.305977       4.392311       9.585974       0.165094       0.990680 0.76098593E+01  0.73611675E+02                                 1.637479                            1.609697      -1.067040       2.388987                    0.998482       3.286712       9.065718       0.495899       1.276859      -0.710946       0.003194      -0.017072      -0.001790       0.017460      -0.004912      -0.002275      -0.002192       0.005098      -0.011497      -0.006806      -0.000706       0.007512              1.636456       1.661684      -0.216620      -0.189627       1.778650       0.187428       1.469035           0.000002
           15              H       5.067257       4.118916      11.994642       0.168646       0.918110 0.66112756E+01  0.62469675E+02                                 1.623833                            1.549199      -1.164155       2.349536                    0.997005       3.389646       9.601025       0.476169       1.361321      -0.691505       0.006005       0.011591       0.009537       0.016167       0.002074       0.000202      -0.001911      -0.007333       0.008616      -0.005705       0.001061       0.004644              1.665167       1.457238       0.172063       0.352479       1.585738       0.365920       1.952524           0.000002
           16              H       5.217306       2.972460      10.935524       0.159327       0.918144 0.68047962E+01  0.65022245E+02                                 1.645058                            1.588475      -1.140090       2.353281                    0.996710       3.531172      10.189803       0.460980       1.390520      -0.685111       0.012067      -0.006602      -0.007692       0.015760      -0.003643      -0.001700      -0.002828      -0.001119      -0.006350      -0.005563       0.000631       0.004931              1.671973       1.527420      -0.385992      -0.076820       2.029304       0.180561       1.459196           0.000001
           17              H       3.810348       3.296483      11.545951       0.151615       1.031514 0.81779666E+01  0.80622054E+02                                 1.695424                            1.679450      -0.891746       2.467581                    0.998716       3.349107       9.355454       0.480372       1.293362      -0.707980      -0.013883       0.004091      -0.002729       0.014728      -0.000005       0.004646      -0.003924       0.013547      -0.005438      -0.008655      -0.001072       0.009726              1.687059       1.954862       0.264260      -0.134185       1.632012      -0.090926       1.474302           0.000003
           18              H      -2.674259       4.915473      15.702946       0.094948       1.246974 0.10670534E+02  0.11124866E+03                                 1.835763                            1.845137      -0.951536       2.407325                    0.997279       3.647446      10.122729       0.491016       1.196471      -0.729559       0.015888      -0.010638      -0.022219       0.029314      -0.000564      -0.005584       0.000661       0.006393      -0.005245      -0.005162      -0.002365       0.007527              1.823138       1.865531      -0.146014      -0.127240       1.737099       0.099565       1.866783           0.000003
           19              H      -3.208202       7.415400      16.951627       0.106577       1.167864 0.94346073E+01  0.94723594E+02                                 1.706884                            1.695121      -0.880820       2.438180                    0.998727       3.428387       9.128169       0.534149       1.142113      -0.743220      -0.010932       0.010864       0.022375       0.027169      -0.003396      -0.000792       0.006616      -0.005131      -0.003351      -0.006443      -0.002463       0.008906              1.692827       1.482408      -0.010616       0.001646       1.617252       0.224763       1.978820           0.000004
           20              H      -2.126026       7.113878      15.838597       0.107905       0.965771 0.69127330E+01  0.64713560E+02                                 1.550162                            1.483544      -0.570988       2.591309                    0.999989       3.257167       8.589721       0.547997       1.193940      -0.729322       0.025024       0.002125      -0.014484       0.028991      -0.001585      -0.003973      -0.001623       0.014430      -0.007111      -0.007250      -0.002521       0.009771              1.590906       2.092357       0.284401      -0.174141       1.335197      -0.136459       1.345163           0.000002
           21              H      -3.553770       7.527908      14.276876       0.097452       0.996755 0.75386421E+01  0.72983571E+02                                 1.649916                            1.601983      -0.833046       2.465187                    0.997869       3.607013      10.057407       0.495587       1.276597      -0.708722       0.018841      -0.006538      -0.019166       0.027660       0.002900      -0.003694       0.000600       0.009387       0.015945      -0.008373       0.000575       0.007798              1.679776       1.622056       0.205119      -0.310665       1.521535      -0.264494       1.895736           0.000002
           22              H      -4.568391       7.993691      15.377732       0.089057       1.098064 0.86014559E+01  0.85621772E+02                                 1.722853                            1.682181      -0.835165       2.447015                    0.998921       3.679619      10.229778       0.498757       1.233686      -0.718502      -0.015443       0.009691       0.017785       0.025470      -0.002748      -0.001926       0.007243      -0.007979      -0.004700      -0.006308      -0.004032       0.010340              1.741693       1.816410      -0.412344      -0.062799       1.949326       0.068583       1.459344           0.000002
           23              H       8.438499       6.162061      12.720372       0.154561       0.904543 0.64882853E+01  0.60293131E+02                                 1.537493                            1.480495      -0.818163       2.500665                    0.999680       3.191947       8.621573       0.520299       1.266821      -0.712548      -0.007592       0.009700      -0.006046       0.013721      -0.006385       0.001753      -0.000684      -0.006007      -0.000780      -0.007112      -0.000375       0.007487              1.566614       1.283071      -0.046777       0.085100       1.547917      -0.390803       1.868854           0.000004
           24              H       8.185818       4.698332      13.224714       0.156608       0.970282 0.72383126E+01  0.68982063E+02                                 1.593154                            1.550594      -1.036888       2.397430                    0.998553       3.279364       8.908594       0.515961       1.245633      -0.717069      -0.013110      -0.012324       0.004412       0.018526       0.005486      -0.001411       0.002258      -0.003911       0.003100      -0.007090       0.001519       0.005572              1.603988       1.431750       0.312721       0.097273       1.930443       0.110147       1.449770           0.000003
           25              H       9.565494       5.393632      13.494276       0.157300       0.969534 0.72742256E+01  0.68730297E+02                                 1.541033                            1.516439      -0.839042       2.494811                    0.999562       3.084022       8.078021       0.546827       1.185481      -0.733179       0.013866       0.001749       0.008534       0.016376       0.001528       0.002522       0.004352       0.011186       0.003759      -0.008228       0.001061       0.007167              1.540373       1.923798      -0.053071       0.031314       1.300603      -0.019427       1.396717           0.000004
           26              H       8.200758       3.173850      16.464676       0.155199       0.938449 0.69360716E+01  0.66245635E+02                                 1.637868                            1.580133      -1.044524       2.393920                    0.997980       3.447877       9.778155       0.475070       1.349910      -0.693836       0.000277       0.001900       0.016562       0.016673       0.001618       0.000702      -0.001913      -0.005240       0.013990      -0.005557       0.000175       0.005383              1.664086       1.316602      -0.098336       0.130293       1.751417      -0.389251       1.924241           0.000003
           27              H       8.654154       3.428118      14.984693       0.135451       1.069403 0.84020441E+01  0.83308905E+02                                 1.711135                            1.678653      -1.021900       2.383842                    0.998372       3.546147       9.901802       0.491170       1.257674      -0.713668       0.007316       0.008086      -0.008579       0.013875       0.001812      -0.006871       0.002090       0.002350       0.004142      -0.007338      -0.000490       0.007828              1.713957       1.585419      -0.160106      -0.288947       1.710905       0.222424       1.845547           0.000002
           28              H       7.146514       3.593504      15.382950       0.165148       0.990634 0.76097323E+01  0.73612478E+02                                 1.637665                            1.609880      -1.067423       2.388852                    0.998483       3.286720       9.066806       0.495764       1.277171      -0.710880      -0.016358       0.005764      -0.001774       0.017434       0.004666      -0.000764       0.003057       0.005963      -0.011436      -0.006795      -0.000709       0.007504              1.636641       1.937201       0.057686       0.257163       1.503517       0.070533       1.469205           0.000002
           29              H       7.529108       4.802965       0.400517       0.168708       0.918177 0.66119364E+01  0.62478620E+02                                 1.624036                            1.549368      -1.164876       2.349234                    0.996998       3.389857       9.602402       0.476093       1.361482      -0.691472       0.007008      -0.010986       0.009504       0.016129      -0.004219      -0.001746       0.000776       0.000066       0.008661      -0.005718       0.001077       0.004642              1.665386       1.404746      -0.141717       0.140704       1.638597      -0.488356       1.952817           0.000002
           30              H       6.461223       5.246246      16.732499       0.159274       0.918370 0.68069133E+01  0.65048041E+02                                 1.645378                            1.588758      -1.140505       2.353060                    0.996706       3.531760      10.192196       0.460920       1.390581      -0.685098      -0.011769      -0.007159      -0.007692       0.015778       0.001329      -0.001584       0.002883       0.006852      -0.006400      -0.005553       0.000629       0.004924              1.672307       2.238659      -0.024310       0.194869       1.318806      -0.023747       1.459455           0.000001
           31              H       7.445314       6.302696      17.342927       0.151617       1.031749 0.81806652E+01  0.80658158E+02                                 1.695964                            1.679958      -0.893042       2.467063                    0.998705       3.349541       9.358297       0.480183       1.293718      -0.707906       0.010489       0.009953      -0.002715       0.014712       0.005875      -0.005738      -0.002055      -0.006774      -0.005491      -0.008676      -0.001065       0.009741              1.687598       1.484285       0.007681      -0.011657       2.103783       0.161777       1.474725           0.000003
           32              H      -0.901596      11.109036       4.108995       0.094755       1.247039 0.10670700E+02  0.11124647E+03                                 1.835517                            1.844898      -0.951474       2.407323                    0.997270       3.647505      10.121421       0.491168       1.196142      -0.729638      -0.017186      -0.008480      -0.022267       0.029379       0.003045       0.003348       0.004496      -0.002172      -0.005283      -0.005156      -0.002348       0.007504              1.822896       1.895391       0.128578       0.149791       1.706774       0.060385       1.866522           0.000003
           33              H       1.530375      10.321480       5.357676       0.106538       1.168050 0.94366115E+01  0.94749904E+02                                 1.707184                            1.695401      -0.881693       2.437826                    0.998726       3.428553       9.129273       0.534052       1.142247      -0.743189       0.014844       0.004058       0.022351       0.027136      -0.000524       0.006158      -0.002631       0.008453      -0.003373      -0.006469      -0.002470       0.008939              1.693125       1.593008      -0.053116       0.193902       1.507155      -0.113865       1.979212           0.000004
           34              H       0.728162       9.535050       4.244646       0.107881       0.965672 0.69114958E+01  0.64696507E+02                                 1.549793                            1.483202      -0.570927       2.591304                    0.999989       3.256710       8.587036       0.548198       1.193602      -0.729403      -0.010659      -0.022751      -0.014511       0.029014       0.007042       0.000576       0.004252      -0.004472      -0.007163      -0.007251      -0.002527       0.009778              1.590520       1.277910       0.185608      -0.031080       2.148786       0.218983       1.344864           0.000002
           35              H       1.800594      10.564497       2.682925       0.097574       0.996090 0.75327591E+01  0.72916203E+02                                 1.649601                            1.601704      -0.833758       2.465024                    0.997873       3.606062      10.055758       0.495444       1.277149      -0.708609      -0.015098      -0.012985      -0.019114       0.027603       0.002617       0.002359       0.002922      -0.009718       0.015911      -0.008367       0.000556       0.007810              1.679444       1.368823      -0.059024      -0.073713       1.774210       0.401113       1.895299           0.000002
           36              H       2.711284      11.210293       3.783782       0.089117       1.097706 0.85978072E+01  0.85574370E+02                                 1.722303                            1.681686      -0.834212       2.447397                    0.998916       3.678854      10.226207       0.498904       1.233483      -0.718548       0.016102       0.008552       0.017752       0.025446      -0.002086       0.007246      -0.001958       0.008785      -0.004663      -0.006307      -0.004055       0.010362              1.741121       2.272282       0.148527       0.090730       1.492130       0.020079       1.458952           0.000002
           37              H       7.612902       0.861811       1.126422       0.154508       0.904737 0.64900712E+01  0.60314479E+02                                 1.537767                            1.480740      -0.817960       2.500719                    0.999680       3.192461       8.623583       0.520229       1.266892      -0.712531       0.012183       0.001716      -0.006066       0.013717       0.000584      -0.001497      -0.001175       0.014095      -0.000824      -0.007119      -0.000399       0.007518              1.566902       1.522492      -0.091313      -0.381118       1.308971       0.121734       1.869244           0.000004
           38              H       6.471616       1.812503       1.630763       0.156579       0.970250 0.72376762E+01  0.68972075E+02                                 1.592877                            1.550328      -1.035194       2.398108                    0.998564       3.279101       8.906611       0.516122       1.245316      -0.717140      -0.004133       0.017503       0.004410       0.018518      -0.004447       0.002677       0.000114      -0.007568       0.003112      -0.007118       0.001540       0.005578              1.603708       1.534692      -0.372224       0.046733       1.826924      -0.139270       1.449509           0.000003
           39              H       6.383925       0.270019       1.900325       0.157276       0.969561 0.72744326E+01  0.68732678E+02                                 1.541057                            1.516458      -0.839462       2.494666                    0.999560       3.084052       8.078100       0.546826       1.185477      -0.733180      -0.005424      -0.012897       0.008532       0.016387       0.004070       0.002515      -0.004378      -0.008250       0.003712      -0.008231       0.001048       0.007183              1.540398       1.502404       0.296411      -0.032491       1.722060      -0.017413       1.396728           0.000004
           40              H       5.143905       2.561806       4.870725       0.155213       0.938328 0.69350578E+01  0.66234430E+02                                 1.637828                            1.580100      -1.044578       2.393922                    0.997985       3.447768       9.778167       0.475031       1.350052      -0.693808       0.001529      -0.001169       0.016604       0.016715      -0.003071      -0.002005       0.000352      -0.000168       0.013931      -0.005540       0.000174       0.005366              1.664043       1.727817      -0.139116      -0.402212       1.340127       0.081798       1.924184           0.000003
           41              H       5.137410       2.042019       3.390743       0.135414       1.069312 0.84013045E+01  0.83301280E+02                                 1.711195                            1.678710      -1.022332       2.383646                    0.998369       3.546119       9.902305       0.491095       1.257870      -0.713627       0.003402      -0.010407      -0.008597       0.013921       0.000123       0.005251       0.004903      -0.004298       0.004127      -0.007333      -0.000497       0.007830              1.714019       1.818260       0.025698       0.337114       1.478179       0.139013       1.845619           0.000002
           42              H       6.034459       3.264981       3.788999       0.165152       0.990425 0.76075107E+01  0.73584121E+02                                 1.637288                            1.609525      -1.067337       2.388923                    0.998477       3.286319       9.064675       0.495884       1.276980      -0.710921       0.013152       0.011299      -0.001782       0.017431       0.000251       0.003026      -0.000866      -0.011038      -0.011460      -0.006787      -0.000709       0.007495              1.636262       1.561636       0.158896      -0.067473       1.878260      -0.257870       1.468889           0.000002
           43              H       6.890586       2.328915       6.197666       0.168817       0.917805 0.66089941E+01  0.62446875E+02                                 1.623931                            1.549296      -1.166139       2.348783                    0.996991       3.389579       9.602822       0.475955       1.361960      -0.691378      -0.012996      -0.000582       0.009493       0.016104       0.002145       0.001554       0.001122       0.007264       0.008589      -0.005705       0.001062       0.004643              1.665267       1.702704      -0.030379      -0.493152       1.340442       0.122300       1.952657           0.000002
           44              H       7.808421       3.032090       5.138548       0.159370       0.918113 0.68044630E+01  0.65017397E+02                                 1.644918                            1.588353      -1.139647       2.353533                    0.996716       3.531000      10.188732       0.461040       1.390373      -0.685138      -0.000324       0.013753      -0.007691       0.015761       0.002299       0.003311      -0.000048      -0.005751      -0.006343      -0.005569       0.000638       0.004931              1.671827       1.569445       0.410256      -0.117945       1.986943      -0.156769       1.459093           0.000001
           45              H       8.231288       1.651617       5.748976       0.151695       1.031093 0.81736854E+01  0.80569232E+02                                 1.694967                            1.679014      -0.891378       2.467783                    0.998720       3.348389       9.352807       0.480433       1.293368      -0.707980       0.003388      -0.014053      -0.002707       0.014706      -0.005862       0.001061       0.005992      -0.006780      -0.005433      -0.008647      -0.001086       0.009733              1.686603       1.941014      -0.271804       0.145757       1.644859      -0.070705       1.473936           0.000003
           46              H      10.071505       4.773713       7.485129       0.094853       1.247200 0.10672890E+02  0.11127791E+03                                 1.835879                            1.845252      -0.951966       2.407110                    0.997272       3.647787      10.123457       0.491042       1.196357      -0.729586       0.001289      -0.019105       0.022227       0.029338       0.002478      -0.002223      -0.005170      -0.004177      -0.005260      -0.005170      -0.002358       0.007528              1.823254       1.642860      -0.017391       0.022605       1.960006      -0.159980       1.866897           0.000003
           47              H       8.173476       6.486084       6.236448       0.106591       1.167788 0.94339372E+01  0.94716320E+02                                 1.706921                            1.695156      -0.881484       2.437943                    0.998728       3.428194       9.127986       0.534093       1.142241      -0.743191      -0.003920       0.014898      -0.022366       0.027158      -0.003914       0.005349      -0.003985      -0.003322      -0.003403      -0.006464      -0.002443       0.008907              1.692863       1.574394      -0.063708       0.195497       1.525335      -0.110951       1.978861           0.000004
           48              H       7.893514       5.398132       7.349479       0.107915       0.965589 0.69108859E+01  0.64689944E+02                                 1.549763                            1.483185      -0.570954       2.591314                    0.999989       3.256624       8.587001       0.548169       1.193681      -0.729385      -0.014362      -0.020604       0.014479       0.028990       0.005446      -0.003402      -0.002631      -0.009974      -0.007147      -0.007255      -0.002521       0.009776              1.590484       1.770284       0.469866      -0.205162       1.656324      -0.082550       1.344844           0.000002
           49              H       8.248826       6.841609       8.911200       0.097499       0.996642 0.75377099E+01  0.72973290E+02                                 1.649892                            1.601966      -0.833302       2.465100                    0.997871       3.606891      10.057431       0.495545       1.276728      -0.708694      -0.003744      -0.019568       0.019133       0.027622       0.005526      -0.001348      -0.003500       0.000322       0.015941      -0.008380       0.000565       0.007814              1.679749       1.724294       0.146078      -0.384369       1.419273      -0.136785       1.895680           0.000002
           50              H       8.352756       7.953188       7.810343       0.089100       1.097955 0.86003579E+01  0.85607472E+02                                 1.722678                            1.682025      -0.834937       2.447125                    0.998917       3.679373      10.228644       0.498806       1.233615      -0.718518      -0.000637       0.018202      -0.017770       0.025446      -0.004849       0.005318      -0.005282      -0.000762      -0.004702      -0.006305      -0.004049       0.010355              1.741511       1.558856      -0.263671       0.027989       2.206459      -0.088658       1.459218           0.000002
           51              H      -3.060101       7.023872      10.467703       0.154490       0.904813 0.64905495E+01  0.60318196E+02                                 1.537647                            1.480627      -0.817026       2.501071                    0.999684       3.192377       8.622445       0.520353       1.266605      -0.712593      -0.004624       0.011434       0.006053       0.013739      -0.005801       0.000270       0.001865      -0.008051      -0.000758      -0.007117      -0.000375       0.007492              1.566777       1.441323      -0.138105      -0.295960       1.389930       0.269168       1.869077           0.000004
           52              H      -1.666134       6.510836       9.963361       0.156555       0.970409 0.72391475E+01  0.68989380E+02                                 1.593020                            1.550459      -1.035617       2.397901                    0.998559       3.279380       8.907487       0.516115       1.245273      -0.717149       0.017230       0.005184      -0.004397       0.018522       0.001046       0.001238      -0.002365       0.011490       0.003113      -0.007112       0.001534       0.005579              1.603855       2.076452      -0.059566       0.144005       1.285487       0.029168       1.449626           0.000003
           53              H      -2.958119       5.663651       9.693799       0.157274       0.969707 0.72758907E+01  0.68750344E+02                                 1.541254                            1.516643      -0.839682       2.494533                    0.999558       3.084289       8.079120       0.546771       1.185529      -0.733167      -0.008464      -0.011133      -0.008524       0.016378       0.005610       0.005033       0.000016      -0.002949       0.003728      -0.008227       0.001051       0.007176              1.540597       1.410618       0.243384      -0.001168       1.814279       0.036847       1.396893           0.000004
           54              H      -0.353363       5.735656       6.723399       0.155150       0.938674 0.69381262E+01  0.66270218E+02                                 1.638116                            1.580353      -1.044489       2.393898                    0.997985       3.448430       9.780115       0.475043       1.349886      -0.693838      -0.001757       0.000711      -0.016587       0.016695      -0.001467      -0.001308       0.001566       0.005412       0.013963      -0.005552       0.000174       0.005378              1.664346       1.557787      -0.237509      -0.272048       1.510663       0.307544       1.924590           0.000003
           55              H      -0.800264       5.470137       8.203382       0.135335       1.069692 0.84049175E+01  0.83344586E+02                                 1.711454                            1.678947      -1.022126       2.383696                    0.998372       3.546700       9.903799       0.491123       1.257685      -0.713665      -0.010700      -0.002285       0.008611       0.013923       0.001922      -0.001625      -0.007006       0.001951       0.004140      -0.007344      -0.000493       0.007837              1.714281       1.541144      -0.134436       0.048171       1.755772      -0.361575       1.845926           0.000002
           56              H      -0.189673       6.858485       7.805126       0.165096       0.990669 0.76097530E+01  0.73610392E+02                                 1.637468                            1.609687      -1.067045       2.388986                    0.998482       3.286691       9.065645       0.495900       1.276860      -0.710946       0.003194       0.017072       0.001790       0.017460       0.004912       0.002275      -0.002192       0.005098      -0.011497      -0.006806      -0.000707       0.007512              1.636445       1.661672       0.216617       0.189625       1.778636       0.187426       1.469025           0.000002
           57              H      -1.428393       7.131880       5.396458       0.168646       0.918108 0.66112646E+01  0.62469604E+02                                 1.623838                            1.549203      -1.164148       2.349539                    0.997005       3.389652       9.601074       0.476166       1.361331      -0.691503       0.006005      -0.011590      -0.009537       0.016166      -0.002073      -0.000202      -0.001910      -0.007333       0.008615      -0.005705       0.001061       0.004644              1.665172       1.457243      -0.172065      -0.352481       1.585743       0.365922       1.952530           0.000002
           58              H      -1.278344       8.278336       6.455576       0.159327       0.918149 0.68048426E+01  0.65022774E+02                                 1.645061                            1.588478      -1.140104       2.353275                    0.996709       3.531184      10.189832       0.460981       1.390515      -0.685112       0.012067       0.006602       0.007692       0.015760       0.003642       0.001700      -0.002828      -0.001119      -0.006349      -0.005562       0.000631       0.004931              1.671977       1.527423       0.385994       0.076820       2.029308       0.180562       1.459199           0.000001
           59              H      -2.685302       7.954313       5.845149       0.151614       1.031524 0.81780834E+01  0.80623636E+02                                 1.695447                            1.679472      -0.891746       2.467580                    0.998716       3.349142       9.355631       0.480364       1.293377      -0.707977      -0.013882      -0.004091       0.002729       0.014728       0.000005      -0.004647      -0.003924       0.013546      -0.005440      -0.008654      -0.001073       0.009727              1.687081       1.954890      -0.264266       0.134188       1.632034      -0.090927       1.474320           0.000003
           60              H       3.821391       6.335323       1.688154       0.094948       1.246987 0.10670701E+02  0.11125095E+03                                 1.835784                            1.845158      -0.951561       2.407314                    0.997279       3.647478      10.122879       0.491010       1.196479      -0.729557       0.015888       0.010638       0.022219       0.029314       0.000563       0.005584       0.000660       0.006392      -0.005245      -0.005162      -0.002364       0.007526              1.823159       1.865554       0.146017       0.127242       1.737118       0.099567       1.866805           0.000003
           61              H       3.287448       3.835396       0.439473       0.106577       1.167852 0.94344591E+01  0.94721532E+02                                 1.706856                            1.695095      -0.880820       2.438181                    0.998727       3.428362       9.128011       0.534161       1.142095      -0.743225      -0.010932      -0.010865      -0.022375       0.027170       0.003397       0.000793       0.006617      -0.005131      -0.003349      -0.006443      -0.002464       0.008907              1.692799       1.482386       0.010616      -0.001645       1.617226       0.224758       1.978784           0.000004
           62              H       4.369624       4.136918       1.552503       0.107905       0.965777 0.69127792E+01  0.64714051E+02                                 1.550162                            1.483544      -0.570990       2.591307                    0.999989       3.257178       8.589732       0.548000       1.193932      -0.729324       0.025024      -0.002124       0.014484       0.028991       0.001585       0.003973      -0.001623       0.014430      -0.007110      -0.007250      -0.002521       0.009771              1.590905       2.092357      -0.284402       0.174140       1.335197      -0.136459       1.345162           0.000002
           63              H       2.941880       3.722888       3.114224       0.097452       0.996755 0.75386378E+01  0.72983508E+02                                 1.649915                            1.601982      -0.833033       2.465192                    0.997869       3.607010      10.057393       0.495588       1.276596      -0.708723       0.018841       0.006538       0.019166       0.027660      -0.002900       0.003693       0.000600       0.009387       0.015945      -0.008373       0.000575       0.007798              1.679774       1.622055      -0.205119       0.310665       1.521535      -0.264494       1.895733           0.000002
           64              H       1.927259       3.257105       2.013368       0.089057       1.098067 0.86014845E+01  0.85622099E+02                                 1.722853                            1.682181      -0.835145       2.447025                    0.998921       3.679623      10.229781       0.498758       1.233682      -0.718503      -0.015443      -0.009691      -0.017785       0.025470       0.002748       0.001927       0.007243      -0.007979      -0.004699      -0.006308      -0.004032       0.010340              1.741694       1.816411       0.412345       0.062799       1.949327       0.068583       1.459344           0.000002
           65              H       1.942849       5.088735       4.670728       0.154561       0.904538 0.64882415E+01  0.60292633E+02                                 1.537489                            1.480492      -0.818166       2.500664                    0.999680       3.191936       8.621542       0.520299       1.266824      -0.712547      -0.007592      -0.009700       0.006046       0.013722       0.006386      -0.001754      -0.000684      -0.006007      -0.000780      -0.007112      -0.000375       0.007487              1.566610       1.283068       0.046777      -0.085099       1.547914      -0.390801       1.868848           0.000004
           66              H       1.690168       6.552464       4.166386       0.156607       0.970280 0.72382995E+01  0.68981923E+02                                 1.593154                            1.550595      -1.036891       2.397427                    0.998553       3.279360       8.908589       0.515960       1.245636      -0.717069      -0.013110       0.012324      -0.004412       0.018526      -0.005486       0.001411       0.002258      -0.003911       0.003100      -0.007090       0.001519       0.005571              1.603988       1.431750      -0.312721      -0.097273       1.930443       0.110146       1.449770           0.000003
           67              H       3.069844       5.857164       3.896824       0.157300       0.969524 0.72741341E+01  0.68729274E+02                                 1.541030                            1.516436      -0.839051       2.494807                    0.999562       3.084001       8.077979       0.546824       1.185491      -0.733177       0.013866      -0.001749      -0.008534       0.016375      -0.001527      -0.002522       0.004352       0.011186       0.003759      -0.008228       0.001061       0.007167              1.540370       1.923794       0.053071      -0.031314       1.300601      -0.019427       1.396714           0.000004
           68              H       1.705108       8.076946       0.926424       0.155199       0.938456 0.69361312E+01  0.66246352E+02                                 1.637876                            1.580139      -1.044526       2.393919                    0.997980       3.447894       9.778217       0.475069       1.349909      -0.693836       0.000277      -0.001900      -0.016562       0.016673      -0.001618      -0.000702      -0.001913      -0.005240       0.013990      -0.005557       0.000175       0.005383              1.664094       1.316607       0.098338      -0.130295       1.751425      -0.389255       1.924251           0.000003
           69              H       2.158504       7.822678       2.406407       0.135452       1.069408 0.84020950E+01  0.83309544E+02                                 1.711141                            1.678658      -1.021908       2.383839                    0.998372       3.546159       9.901847       0.491169       1.257674      -0.713668       0.007316      -0.008086       0.008579       0.013875      -0.001812       0.006871       0.002090       0.002350       0.004141      -0.007338      -0.000490       0.007828              1.713962       1.585425       0.160107       0.288950       1.710909       0.222425       1.845553           0.000002
           70              H       0.650864       7.657292       2.008150       0.165148       0.990656 0.76099577E+01  0.73615221E+02                                 1.637689                            1.609903      -1.067439       2.388843                    0.998483       3.286772       9.066991       0.495761       1.277169      -0.710880      -0.016357      -0.005764       0.001774       0.017433      -0.004666       0.000764       0.003057       0.005962      -0.011435      -0.006794      -0.000709       0.007503              1.636665       1.937233      -0.057688      -0.257170       1.503538       0.070535       1.469224           0.000002
           71              H       1.033458       6.447831      16.990583       0.168708       0.918176 0.66119253E+01  0.62478454E+02                                 1.624031                            1.549364      -1.164877       2.349234                    0.996998       3.389848       9.602354       0.476095       1.361477      -0.691473       0.007009       0.010986      -0.009504       0.016129       0.004219       0.001746       0.000776       0.000066       0.008661      -0.005719       0.001077       0.004642              1.665381       1.404742       0.141717      -0.140703       1.638591      -0.488353       1.952810           0.000002
           72              H      -0.034427       6.004550       0.658601       0.159274       0.918363 0.68068589E+01  0.65047484E+02                                 1.645380                            1.588760      -1.140500       2.353061                    0.996706       3.531756      10.192229       0.460915       1.390597      -0.685095      -0.011769       0.007159       0.007692       0.015778      -0.001329       0.001584       0.002883       0.006852      -0.006400      -0.005553       0.000629       0.004924              1.672309       2.238663       0.024310      -0.194869       1.318808      -0.023747       1.459457           0.000001
           73              H       0.949664       4.948100       0.048173       0.151617       1.031745 0.81806135E+01  0.80657423E+02                                 1.695952                            1.679946      -0.893046       2.467061                    0.998705       3.349518       9.358183       0.480188       1.293708      -0.707909       0.010489      -0.009953       0.002714       0.014712      -0.005875       0.005738      -0.002055      -0.006775      -0.005489      -0.008677      -0.001064       0.009741              1.687586       1.484275      -0.007682       0.011657       2.103766       0.161775       1.474715           0.000003
           74              H       5.594054       0.141760      13.282105       0.094754       1.247033 0.10670623E+02  0.11124536E+03                                 1.835504                            1.844885      -0.951471       2.407322                    0.997270       3.647486      10.121322       0.491172       1.196135      -0.729640      -0.017186       0.008480       0.022267       0.029379      -0.003045      -0.003348       0.004497      -0.002172      -0.005283      -0.005156      -0.002348       0.007504              1.822883       1.895377      -0.128577      -0.149789       1.706763       0.060385       1.866510           0.000003
           75              H       8.026025       0.929316      12.033424       0.106538       1.168040 0.94364885E+01  0.94748301E+02                                 1.707168                            1.695387      -0.881697       2.437824                    0.998726       3.428534       9.129186       0.534056       1.142242      -0.743191       0.014844      -0.004058      -0.022350       0.027136       0.000524      -0.006158      -0.002631       0.008452      -0.003374      -0.006469      -0.002469       0.008938              1.693110       1.592995       0.053115      -0.193900       1.507142      -0.113863       1.979193           0.000004
           76              H       7.223812       1.715746      13.146454       0.107880       0.965672 0.69115000E+01  0.64696569E+02                                 1.549796                            1.483204      -0.570924       2.591305                    0.999989       3.256709       8.587040       0.548197       1.193605      -0.729403      -0.010659       0.022751       0.014511       0.029014      -0.007042      -0.000577       0.004252      -0.004472      -0.007163      -0.007250      -0.002527       0.009778              1.590522       1.277912      -0.185608       0.031080       2.148789       0.218983       1.344866           0.000002
           77              H       8.296244       0.686299      14.708175       0.097574       0.996090 0.75327514E+01  0.72916089E+02                                 1.649598                            1.601702      -0.833756       2.465025                    0.997873       3.606058      10.055735       0.495445       1.277147      -0.708609      -0.015098       0.012985       0.019114       0.027603      -0.002617      -0.002358       0.002922      -0.009718       0.015911      -0.008367       0.000556       0.007810              1.679441       1.368820       0.059024       0.073713       1.774207       0.401112       1.895296           0.000002
           78              H       9.206934       0.040503      13.607318       0.089117       1.097704 0.85977845E+01  0.85574078E+02                                 1.722301                            1.681683      -0.834213       2.447397                    0.998916       3.678847      10.226180       0.498904       1.233483      -0.718548       0.016102      -0.008551      -0.017752       0.025446       0.002086      -0.007246      -0.001958       0.008785      -0.004663      -0.006307      -0.004055       0.010362              1.741119       2.272278      -0.148527      -0.090730       1.492128       0.020079       1.458950           0.000002
           79              H       1.117252      10.388985      16.264678       0.154508       0.904747 0.64901582E+01  0.60315458E+02                                 1.537773                            1.480746      -0.817960       2.500719                    0.999680       3.192484       8.623642       0.520230       1.266884      -0.712532       0.012183      -0.001716       0.006066       0.013717      -0.000584       0.001497      -0.001175       0.014094      -0.000824      -0.007119      -0.000399       0.007518              1.566909       1.522498       0.091314       0.381121       1.308975       0.121735       1.869253           0.000004
           80              H      -0.024034       9.438293      15.760337       0.156580       0.970251 0.72376831E+01  0.68972137E+02                                 1.592875                            1.550327      -1.035190       2.398111                    0.998564       3.279105       8.906613       0.516124       1.245312      -0.717141      -0.004134      -0.017503      -0.004410       0.018518       0.004447      -0.002677       0.000114      -0.007568       0.003112      -0.007119       0.001540       0.005579              1.603707       1.534690       0.372223      -0.046733       1.826923      -0.139270       1.449507           0.000003
           81              H      -0.111725      10.980777      15.490775       0.157276       0.969569 0.72745087E+01  0.68733533E+02                                 1.541061                            1.516462      -0.839457       2.494668                    0.999560       3.084067       8.078131       0.546828       1.185470      -0.733182      -0.005424       0.012897      -0.008532       0.016387      -0.004070      -0.002515      -0.004379      -0.008250       0.003713      -0.008231       0.001048       0.007183              1.540401       1.502408      -0.296412       0.032491       1.722065      -0.017413       1.396732           0.000004
           82              H      -1.351745       8.688990      12.520375       0.155214       0.938323 0.69350097E+01  0.66233870E+02                                 1.637824                            1.580096      -1.044583       2.393921                    0.997984       3.447757       9.778135       0.475031       1.350055      -0.693808       0.001529       0.001169      -0.016604       0.016715       0.003071       0.002005       0.000352      -0.000168       0.013931      -0.005540       0.000174       0.005366              1.664038       1.727812       0.139115       0.402210       1.340124       0.081798       1.924178           0.000003
           83              H      -1.358240       9.208777      14.000357       0.135414       1.069307 0.84012552E+01  0.83300695E+02                                 1.711193                            1.678708      -1.022321       2.383650                    0.998370       3.546109       9.902282       0.491094       1.257874      -0.713626       0.003402       0.010407       0.008597       0.013921      -0.000123      -0.005251       0.004903      -0.004298       0.004127      -0.007333      -0.000497       0.007830              1.714017       1.818257      -0.025697      -0.337113       1.478177       0.139013       1.845616           0.000002
           84              H      -0.461191       7.985815      13.602101       0.165152       0.990412 0.76073784E+01  0.73582506E+02                                 1.637274                            1.609512      -1.067314       2.388934                    0.998477       3.286285       9.064555       0.495886       1.276981      -0.710921       0.013153      -0.011299       0.001782       0.017431      -0.000251      -0.003026      -0.000866      -0.011038      -0.011461      -0.006787      -0.000709       0.007496              1.636247       1.561623      -0.158894       0.067472       1.878242      -0.257866       1.468878           0.000002
           85              H       0.394936       8.921881      11.193434       0.168817       0.917808 0.66090142E+01  0.62447095E+02                                 1.623932                            1.549296      -1.166146       2.348780                    0.996991       3.389582       9.602824       0.475956       1.361957      -0.691379      -0.012996       0.000581      -0.009493       0.016104      -0.002145      -0.001554       0.001122       0.007264       0.008590      -0.005705       0.001062       0.004643              1.665268       1.702704       0.030379       0.493152       1.340442       0.122301       1.952658           0.000002
           86              H       1.312771       8.218706      12.252552       0.159370       0.918113 0.68044648E+01  0.65017354E+02                                 1.644912                            1.588347      -1.139638       2.353539                    0.996716       3.530991      10.188668       0.461044       1.390363      -0.685140      -0.000324      -0.013753       0.007691       0.015761      -0.002298      -0.003311      -0.000048      -0.005752      -0.006344      -0.005569       0.000639       0.004931              1.671821       1.569440      -0.410254       0.117945       1.986934      -0.156768       1.459088           0.000001
           87              H       1.735638       9.599179      11.642124       0.151696       1.031088 0.81736204E+01  0.80568385E+02                                 1.694956                            1.679004      -0.891373       2.467785                    0.998720       3.348377       9.352744       0.480436       1.293363      -0.707981       0.003388       0.014053       0.002707       0.014707       0.005862      -0.001062       0.005991      -0.006780      -0.005434      -0.008647      -0.001085       0.009732              1.686592       1.941001       0.271802      -0.145756       1.644849      -0.070704       1.473927           0.000003
           88              H       7.451810       9.356162      13.610275       0.181955       0.797344 0.54935383E+01  0.49625747E+02                                 1.478579                            1.412461      -1.185324       2.349618                    0.997734       3.250326       9.041022       0.497874       1.361859      -0.690515      -0.004197      -0.020066       0.012032       0.023770       0.003026       0.006583       0.005160      -0.003971       0.004902      -0.007580      -0.002689       0.010269              1.512770       1.338027       0.161721      -0.113793       1.787450      -0.387726       1.412833           0.000001
           89              H      -5.413475      10.915522      13.707665       0.167290       0.897609 0.65508061E+01  0.60247702E+02                                 1.465119                            1.439238      -0.747929       2.552974                    0.999968       2.918604       7.522902       0.561641       1.185774      -0.733712       0.004532       0.012718       0.020179       0.024280      -0.004104       0.008392       0.003907      -0.008253       0.016326      -0.013145       0.003082       0.010063              1.468150       1.363519      -0.133720      -0.109212       1.569116       0.262628       1.471815           0.000002
           90              H      -4.252052      10.073963      13.076368       0.174210       0.854139 0.58639552E+01  0.53013828E+02                                 1.470988                            1.401830      -0.843602       2.513853                    0.999905       2.980572       7.883930       0.539109       1.256699      -0.715549       0.023677      -0.002441       0.001805       0.023871      -0.002309       0.001339       0.002990       0.010876       0.017723      -0.009525       0.002824       0.006701              1.500648       2.065093      -0.057756      -0.134534       1.206322      -0.059658       1.230529           0.000004
           91              H       0.710624       0.238517      10.064230       0.144423       0.942693 0.67879535E+01  0.64014867E+02                                 1.591522                            1.519798      -1.077743       2.376813                    0.997173       3.396300       9.346408       0.508979       1.276040      -0.708802       0.000952      -0.002861      -0.017419       0.017678       0.004043       0.000737      -0.003583      -0.008669       0.011663      -0.008223       0.001090       0.007134              1.625811       1.311283       0.077057       0.216106       1.479568      -0.110781       2.086584           0.000000
           92              H       2.026643       0.105757      10.905959       0.184926       0.881747 0.62053577E+01  0.58147784E+02                                 1.623447                            1.532693      -1.382427       2.265836                    0.993937       3.442029       9.950023       0.460432       1.419628      -0.679172       0.024486      -0.001317      -0.003227       0.024733      -0.001437      -0.002663      -0.002364      -0.001441      -0.016729      -0.007096       0.002640       0.004456              1.673654       2.336558       0.074671      -0.126669       1.332689      -0.061233       1.351715           0.000002
           93              H       0.833392       0.968694      11.446822       0.148414       0.952086 0.69955820E+01  0.65241398E+02                                 1.509020                            1.475164      -0.695491       2.560206                    0.999979       2.999616       7.722883       0.563013       1.166509      -0.738555      -0.001543       0.012667       0.006583       0.014359       0.001723      -0.007437      -0.000027      -0.014349       0.000756      -0.011976       0.004497       0.007479              1.509832       1.282056      -0.061618      -0.135506       1.801469       0.221081       1.445971           0.000003
           94              H      -5.332929       9.475420       9.577801       0.182000       0.797191 0.54922068E+01  0.49610422E+02                                 1.478365                            1.412272      -1.185114       2.349743                    0.997742       3.249846       9.039214       0.497920       1.361823      -0.690524       0.019462      -0.006395      -0.012055       0.023769      -0.000202       0.007778       0.003126       0.007220       0.004894      -0.007591      -0.002694       0.010286              1.512542       1.814856      -0.113714      -0.392568       1.310160       0.095281       1.412610           0.000001
           95              H       6.244918      10.145968       9.480410       0.167265       0.897678 0.65514517E+01  0.60255112E+02                                 1.465192                            1.439307      -0.748062       2.552896                    0.999968       2.918734       7.523324       0.561629       1.185770      -0.733713      -0.013296       0.002459      -0.020180       0.024291      -0.005616       0.007575       0.005328      -0.002982       0.016348      -0.013143       0.003070       0.010073              1.468225       1.401968      -0.155893       0.172840       1.530821      -0.225921       1.471884           0.000002
           96              H       6.393019       8.719367      10.111707       0.174232       0.854102 0.58636356E+01  0.53010024E+02                                 1.470917                            1.401768      -0.843659       2.513834                    0.999906       2.980500       7.883578       0.539136       1.256657      -0.715558      -0.009734      -0.021727      -0.001831       0.023878       0.003546       0.003259      -0.000339      -0.009436       0.017731      -0.009522       0.002819       0.006703              1.500572       1.370922       0.342939      -0.118926       1.900311      -0.086684       1.230484           0.000004
           97              H       5.933776      10.754636      13.123846       0.144406       0.942763 0.67885910E+01  0.64022200E+02                                 1.591579                            1.519852      -1.077576       2.376857                    0.997169       3.396424       9.346759       0.508980       1.276010      -0.708808       0.002022      -0.002254       0.017440       0.017701      -0.001749      -0.002752       0.002431       0.011320       0.011626      -0.008213       0.001065       0.007148              1.625871       1.504282      -0.034338       0.012112       1.286663       0.242565       2.086667           0.000000
           98              H       5.390740       9.548551      12.282117       0.184908       0.881837 0.62062508E+01  0.58159997E+02                                 1.623760                            1.532961      -1.382451       2.265813                    0.993933       3.442554       9.952849       0.460306       1.419921      -0.679117      -0.011075      -0.021846       0.003231       0.024705      -0.001326      -0.003367      -0.001123      -0.001778      -0.016787      -0.007101       0.002651       0.004451              1.673991       1.648671       0.472202      -0.116398       2.021375      -0.079107       1.351928           0.000002
           99              H       5.240041      11.013404      11.741253       0.148334       0.952192 0.69964345E+01  0.65250744E+02                                 1.509068                            1.475202      -0.695351       2.560223                    0.999979       2.999841       7.723316       0.563041       1.166426      -0.738575      -0.010216       0.007708      -0.006581       0.014391      -0.005351      -0.003733      -0.006433       0.010177       0.000727      -0.011981       0.004496       0.007485              1.509883       1.618303      -0.255752       0.123741       1.465336      -0.227923       1.446010           0.000003
          100              H      10.872419       0.119258       2.016150       0.182043       0.797088 0.54915241E+01  0.49604190E+02                                 1.478425                            1.412335      -1.185766       2.349491                    0.997731       3.249902       9.040242       0.497814       1.362115      -0.690466      -0.015278       0.013648       0.012030       0.023757      -0.003219       0.001181      -0.008286      -0.003265       0.004920      -0.007574      -0.002698       0.010273              1.512603       1.534860      -0.275375      -0.278819       1.590252       0.292345       1.412699           0.000001
          101              H       5.664207      10.481242       2.113540       0.167328       0.897369 0.65486723E+01  0.60223742E+02                                 1.464931                            1.439067      -0.748168       2.552923                    0.999968       2.918203       7.521830       0.561632       1.185878      -0.733689       0.008733      -0.010284       0.020141       0.024242      -0.001518      -0.000813      -0.009229       0.011234       0.016333      -0.013150       0.003079       0.010071              1.467959       1.633269      -0.022135       0.281971       1.298993      -0.036723       1.471615           0.000002
          102              H       4.354684       9.896200       1.482243       0.174224       0.854067 0.58633990E+01  0.53007883E+02                                 1.470946                            1.401797      -0.843848       2.513777                    0.999906       2.980499       7.883834       0.539092       1.256759      -0.715536      -0.013957      -0.019286       0.001796       0.023875       0.005854       0.001918      -0.002660      -0.001428       0.017733      -0.009518       0.002812       0.006707              1.500602       1.470982       0.400700       0.015592       1.800311       0.146319       1.230512           0.000004
          103              H       6.346900      10.516119      15.861205       0.144369       0.942685 0.67878306E+01  0.64013081E+02                                 1.591492                            1.519768      -1.077448       2.376930                    0.997178       3.396245       9.346050       0.508995       1.276013      -0.708809      -0.002951       0.000584      -0.017448       0.017705      -0.005783      -0.003469       0.001162      -0.002702       0.011663      -0.008233       0.001093       0.007141              1.625784       1.370755      -0.111392      -0.204028       1.420069      -0.131754       2.086527           0.000000
          104              H       5.573917       9.442793      16.702934       0.185021       0.881601 0.62044634E+01  0.58141281E+02                                 1.623736                            1.532949      -1.384080       2.265215                    0.993911       3.442391       9.953451       0.460197       1.420308      -0.679045      -0.013365      -0.020489      -0.003234       0.024676       0.000104      -0.000713       0.003488       0.003200      -0.016756      -0.007102       0.002648       0.004454              1.673961       1.519237       0.397446       0.010299       2.150714       0.140351       1.351932           0.000002
          105              H       6.917867      10.044711      17.243797       0.148483       0.951902 0.69938490E+01  0.65221442E+02                                 1.508854                            1.475004      -0.695658       2.560156                    0.999979       2.999293       7.721922       0.563029       1.166544      -0.738547       0.011718      -0.004977       0.006565       0.014325      -0.007085       0.003696       0.006454       0.004181       0.000744      -0.011983       0.004493       0.007489              1.509666       1.724790      -0.194058       0.259179       1.358389       0.006814       1.445818           0.000003
          106              H       4.376769      11.131538      15.374950       0.182044       0.797094 0.54915690E+01  0.49604658E+02                                 1.478426                            1.412336      -1.185767       2.349492                    0.997730       3.249911       9.040250       0.497817       1.362106      -0.690468      -0.015278      -0.013648      -0.012030       0.023757       0.003219      -0.001181      -0.008286      -0.003265       0.004920      -0.007574      -0.002698       0.010273              1.512604       1.534859       0.275374       0.278820       1.590252       0.292346       1.412702           0.000001
          107              H      12.159857       0.769554      15.277560       0.167329       0.897352 0.65484693E+01  0.60221063E+02                                 1.464873                            1.439012      -0.748166       2.552925                    0.999968       2.918164       7.521538       0.561665       1.185824      -0.733702       0.008733       0.010284      -0.020141       0.024243       0.001519       0.000812      -0.009229       0.011234       0.016331      -0.013151       0.003080       0.010071              1.467901       1.633200       0.022134      -0.281953       1.298945      -0.036721       1.471556           0.000002
          108              H      10.850334       1.354596      15.908857       0.174222       0.854071 0.58634262E+01  0.53008090E+02                                 1.470938                            1.401790      -0.843843       2.513778                    0.999906       2.980500       7.883785       0.539101       1.256741      -0.715540      -0.013957       0.019287      -0.001796       0.023875      -0.005854      -0.001918      -0.002660      -0.001428       0.017733      -0.009518       0.002811       0.006707              1.500593       1.470972      -0.400695      -0.015590       1.800302       0.146316       1.230506           0.000004
          109              H      -0.148750       0.734677       1.529895       0.144370       0.942682 0.67878087E+01  0.64012900E+02                                 1.591496                            1.519773      -1.077454       2.376927                    0.997178       3.396247       9.346094       0.508990       1.276024      -0.708807      -0.002951      -0.000583       0.017448       0.017705       0.005783       0.003469       0.001162      -0.002702       0.011663      -0.008233       0.001093       0.007141              1.625788       1.370759       0.111394       0.204029       1.420074      -0.131754       2.086532           0.000000
          110              H      -0.921733       1.808003       0.688166       0.185021       0.881599 0.62044368E+01  0.58140910E+02                                 1.623726                            1.532940      -1.384079       2.265215                    0.993911       3.442371       9.953349       0.460201       1.420298      -0.679047      -0.013365       0.020490       0.003234       0.024676      -0.000104       0.000713       0.003488       0.003201      -0.016756      -0.007102       0.002648       0.004454              1.673951       1.519227      -0.397442      -0.010298       2.150701       0.140348       1.351924           0.000002
          111              H       0.422217       1.206085       0.147303       0.148484       0.951885 0.69936715E+01  0.65219225E+02                                 1.508821                            1.474973      -0.695654       2.560159                    0.999979       2.999257       7.721739       0.563043       1.166525      -0.738551       0.011719       0.004978      -0.006565       0.014325       0.007085      -0.003697       0.006454       0.004181       0.000745      -0.011983       0.004494       0.007489              1.509632       1.724748       0.194051      -0.259170       1.358361       0.006813       1.445788           0.000003
          112              H       1.162721       1.775376       7.813299       0.182001       0.797192 0.54922150E+01  0.49610511E+02                                 1.478365                            1.412272      -1.185118       2.349742                    0.997742       3.249848       9.039218       0.497920       1.361822      -0.690524       0.019461       0.006395       0.012055       0.023769       0.000202      -0.007778       0.003126       0.007220       0.004894      -0.007591      -0.002694       0.010286              1.512542       1.814857       0.113714       0.392569       1.310160       0.095281       1.412611           0.000001
          113              H      -0.250732       1.104828       7.910690       0.167265       0.897683 0.65514909E+01  0.60255524E+02                                 1.465192                            1.439307      -0.748065       2.552895                    0.999968       2.918745       7.523340       0.561632       1.185763      -0.733715      -0.013296      -0.002460       0.020180       0.024292       0.005616      -0.007575       0.005328      -0.002981       0.016348      -0.013143       0.003070       0.010073              1.468225       1.401968       0.155893      -0.172840       1.530821      -0.225921       1.471884           0.000002
          114              H      -0.102631       2.531429       7.279393       0.174230       0.854103 0.58636445E+01  0.53010093E+02                                 1.470915                            1.401766      -0.843658       2.513833                    0.999906       2.980500       7.883562       0.539138       1.256652      -0.715559      -0.009733       0.021727       0.001831       0.023878      -0.003545      -0.003259      -0.000339      -0.009436       0.017731      -0.009522       0.002819       0.006703              1.500571       1.370921      -0.342939       0.118926       1.900309      -0.086684       1.230482           0.000004
          115              H      12.429426       0.496160       4.267254       0.144406       0.942762 0.67885861E+01  0.64022202E+02                                 1.591584                            1.519856      -1.077578       2.376856                    0.997169       3.396430       9.346807       0.508977       1.276018      -0.708806       0.002022       0.002255      -0.017440       0.017701       0.001749       0.002752       0.002431       0.011320       0.011626      -0.008213       0.001065       0.007148              1.625876       1.504288       0.034338      -0.012113       1.286666       0.242566       2.086674           0.000000
          116              H      11.886390       1.702245       5.108983       0.184907       0.881835 0.62062285E+01  0.58159723E+02                                 1.623757                            1.532958      -1.382439       2.265818                    0.993934       3.442545       9.952810       0.460307       1.419920      -0.679117      -0.011075       0.021846      -0.003231       0.024705       0.001326       0.003367      -0.001123      -0.001778      -0.016787      -0.007102       0.002651       0.004451              1.673987       1.648667      -0.472201       0.116397       2.021370      -0.079106       1.351925           0.000002
          117              H      11.735691       0.237392       5.649847       0.148336       0.952190 0.69964217E+01  0.65250596E+02                                 1.509066                            1.475200      -0.695349       2.560225                    0.999979       2.999841       7.723315       0.563042       1.166426      -0.738575      -0.010216      -0.007708       0.006582       0.014391       0.005351       0.003733      -0.006433       0.010177       0.000728      -0.011981       0.004496       0.007485              1.509881       1.618301       0.255751      -0.123741       1.465333      -0.227923       1.446008           0.000003
          118              H       0.956160       1.894634       3.780825       0.181955       0.797338 0.54934878E+01  0.49625218E+02                                 1.478578                            1.412460      -1.185327       2.349617                    0.997735       3.250316       9.041012       0.497871       1.361869      -0.690514      -0.004197       0.020066      -0.012031       0.023770      -0.003026      -0.006583       0.005161      -0.003971       0.004902      -0.007580      -0.002689       0.010269              1.512769       1.338025      -0.161721       0.113792       1.787451      -0.387725       1.412830           0.000001
          119              H       1.082175       0.335274       3.683435       0.167288       0.897631 0.65510550E+01  0.60250862E+02                                 1.465176                            1.439293      -0.747934       2.552971                    0.999968       2.918656       7.523212       0.561611       1.185818      -0.733702       0.004531      -0.012718      -0.020179       0.024279       0.004105      -0.008392       0.003906      -0.008251       0.016327      -0.013145       0.003082       0.010063              1.468208       1.363571       0.133728       0.109219       1.569180       0.262645       1.471874           0.000002
          120              H       2.243598       1.176833       4.314732       0.174210       0.854133 0.58639153E+01  0.53013474E+02                                 1.470995                            1.401836      -0.843605       2.513851                    0.999905       2.980565       7.883959       0.539100       1.256718      -0.715545       0.023677       0.002441      -0.001805       0.023871       0.002309      -0.001339       0.002990       0.010876       0.017722      -0.009525       0.002824       0.006701              1.500656       2.065105       0.057759       0.134536       1.206327      -0.059657       1.230535           0.000004
          121              H      -5.785026      11.012279       7.326870       0.144422       0.942695 0.67879705E+01  0.64015054E+02                                 1.591523                            1.519799      -1.077739       2.376814                    0.997173       3.396304       9.346414       0.508980       1.276038      -0.708802       0.000952       0.002861       0.017419       0.017678      -0.004043      -0.000737      -0.003583      -0.008669       0.011663      -0.008223       0.001090       0.007134              1.625812       1.311283      -0.077057      -0.216107       1.479568      -0.110780       2.086586           0.000000
          122              H      -4.469007      11.145039       6.485141       0.184926       0.881747 0.62053621E+01  0.58147887E+02                                 1.623454                            1.532698      -1.382414       2.265842                    0.993937       3.442040       9.950089       0.460428       1.419637      -0.679171       0.024486       0.001317       0.003227       0.024733       0.001437       0.002663      -0.002364      -0.001441      -0.016730      -0.007096       0.002640       0.004456              1.673661       2.336570      -0.074671       0.126671       1.332693      -0.061233       1.351720           0.000002
          123              H      -5.662258      10.282102       5.944278       0.148413       0.952103 0.69957630E+01  0.65243659E+02                                 1.509053                            1.475195      -0.695492       2.560205                    0.999979       2.999655       7.723076       0.562999       1.166528      -0.738550      -0.001543      -0.012667      -0.006583       0.014359      -0.001722       0.007437      -0.000028      -0.014349       0.000754      -0.011976       0.004497       0.007479              1.509865       1.282081       0.061620       0.135511       1.801513       0.221088       1.446002           0.000003
          124              C       3.682384       3.956905       8.958156       0.031634      26.282829 0.39140593E+03  0.89661283E+04                                 8.471843                            7.243517      -0.485833       1.885750                    0.994606      26.444072      75.114896       0.531895       0.502693      -1.014967      -0.029533       0.070802      -0.046726       0.089824       0.002292      -0.027120      -0.028424       0.048201       0.047729      -0.046869      -0.002485       0.049354              9.574251       8.159812      -1.366789       0.052400      10.784391       1.949680       9.778550          -0.000002
          125              C       4.404051       4.617327      10.199880       0.248596      19.469464 0.29094915E+03  0.62734172E+04                                 7.556048                            6.742844      -0.463583       1.897368                    0.997614      24.965024      71.927707       0.484751       0.586004      -0.963586       0.029465      -0.003246       0.034238       0.045288      -0.002116      -0.000600      -0.014358       0.051384      -0.033541      -0.030744      -0.000625       0.031369              8.239957       8.723710      -0.219679       0.603715       8.092009       0.723404       7.904153          -0.000002
          126              C       3.443994       5.755907      10.556398      -0.183614      31.169500 0.47797657E+03  0.11524008E+05                                 8.794805                            7.342215      -0.417354       1.878503                    0.994799      29.232679      85.524318       0.600662       0.422940      -1.058481      -0.043176      -0.056093      -0.023014       0.074433       0.016212       0.012823      -0.017280       0.033088      -0.055386      -0.037393       0.004324       0.033069             10.160033       8.634803      -0.081899       1.017268      10.282676       4.621941      11.562621          -0.000001
          127              C       2.017549       5.166366      10.339009      -0.188817      25.308958 0.40594975E+03  0.94074624E+04                                 7.535692                            6.701286       0.047929       2.005580                    0.999447      29.016663      83.564863       0.637134       0.414835      -1.062300       0.083168      -0.029938      -0.047537       0.100364       0.013893       0.010989       0.020066       0.002215      -0.033087      -0.024869      -0.006140       0.031009              8.106182       8.799435      -0.884266       0.430634       7.675785       2.173662       7.843328           0.000002
          128              C       2.228008       4.142543       9.283369      -0.239149      26.778570 0.43766930E+03  0.10394672E+05                                 7.937515                            7.032746      -0.275450       1.888231                    0.998908      30.660090      91.082537       0.608564       0.423775      -1.050597       0.065016       0.068764       0.054177       0.109045      -0.006917      -0.024184      -0.008502      -0.010584       0.038398      -0.030254       0.002112       0.028142              8.577275       8.945701      -0.681960       0.316831       8.661121       2.173513       8.125003           0.000000
          129              C       3.890245       4.697207       7.625997      -0.506191      26.130999 0.45743476E+03  0.10906555E+05                                 7.486036                            6.961903       0.180150       2.003905                    0.999067      32.739581      95.202639       0.646531       0.397336      -1.075307      -0.012911      -0.040451       0.080436       0.090955      -0.003812      -0.017565      -0.014391      -0.013899       0.101726      -0.031758      -0.010281       0.042039              7.721306       6.910229      -0.104418       0.058235       6.668773      -0.559680       9.584915           0.000006
          130              C       5.754496       5.120237       9.881623      -0.544712      26.767487 0.46823846E+03  0.11279852E+05                                 7.653410                            7.042206      -0.106605       1.910968                    0.998471      33.677893      99.886733       0.640159       0.397175      -1.070615      -0.059355      -0.041027       0.026372       0.076822      -0.003463      -0.004082      -0.021402       0.012638       0.034625      -0.025698       0.001392       0.024306              7.946077       9.317508       1.761772      -0.815045       7.231016       0.081594       7.289707           0.000002
          131              C       4.644390       3.672260      11.257259      -0.537046      25.091457 0.43604649E+03  0.10321997E+05                                 7.298849                            6.760173      -0.006918       1.957831                    0.997638      32.721138      96.295788       0.658356       0.393020      -1.073117       0.002495       0.044966      -0.037141       0.058375      -0.002835      -0.002634      -0.030245       0.020904      -0.011246      -0.036810       0.012631       0.024179              7.551142       6.103084      -0.423274       0.722169       8.635920      -0.152109       7.914422           0.000002
          132              C       4.121490       2.512303       8.759897       0.568279      20.884404 0.26186469E+03  0.54976985E+04                                 7.102082                            5.802167      -0.145085       2.015434                    0.998755      22.668047      64.372915       0.605156       0.482097      -1.012115       0.010455      -0.050684      -0.008187       0.052395       0.015911       0.035490      -0.017981       0.037979       0.316444      -0.082350      -0.032684       0.115034              7.987277       7.101150      -0.807043      -0.942144      12.185981       1.249622       4.674700           0.000002
          133              C       3.680435       6.327448      11.942468       0.624799      20.348327 0.24349461E+03  0.50281286E+04                                 7.047406                            5.628437      -0.195966       2.005594                    0.998823      22.086958      62.538931       0.607955       0.487885      -1.007452       0.009489       0.002784       0.034759       0.036138      -0.074528       0.008427      -0.011354       0.020799      -0.180949      -0.062000      -0.044552       0.106552              8.069371       5.533986       1.656206       0.515441       7.525577       3.484433      11.148549           0.000001
          134              C       8.081238       6.083305      14.755131       0.031779      26.279660 0.39134508E+03  0.89645061E+04                                 8.471759                            7.243438      -0.486199       1.885676                    0.994605      26.442911      75.113928       0.531837       0.502760      -1.014919       0.076028      -0.009845      -0.046677       0.089755       0.019739      -0.011045       0.037655      -0.028030       0.047682      -0.046844      -0.002455       0.049299              9.574160      11.311590      -0.453179       1.662224       7.632264      -1.020162       9.778627          -0.000002
          135              C       8.292347       5.128113      15.996856       0.248398      19.472293 0.29100148E+03  0.62748404E+04                                 7.556708                            6.743399      -0.463912       1.897253                    0.997610      24.967487      71.936974       0.484735       0.585995      -0.963587      -0.017572      -0.024008       0.034186       0.045320       0.023302      -0.012121       0.007672      -0.022242      -0.033714      -0.030747      -0.000691       0.031438              8.240718       8.440972       0.383419       0.324737       8.376154      -0.884590       7.905026          -0.000002
          136              C       9.758415       5.390256      16.353373      -0.183547      31.168443 0.47795335E+03  0.11523242E+05                                 8.794354                            7.341835      -0.418156       1.878244                    0.994786      29.231712      85.519131       0.600706       0.422917      -1.058502      -0.027155       0.065508      -0.022912       0.074522       0.006259      -0.021204      -0.002548      -0.044533      -0.055362      -0.037196       0.004147       0.033049             10.159517       9.941080      -0.672455       3.493868       8.975375      -3.191745      11.562095          -0.000001
          137              C      -3.030221       6.920365      16.135984      -0.188922      25.310787 0.40598463E+03  0.94084866E+04                                 7.536027                            6.701522       0.047768       2.005508                    0.999447      29.018473      83.571443       0.637129       0.414829      -1.062303      -0.067441      -0.057017      -0.047449       0.100253      -0.005964       0.011831      -0.019566      -0.025133      -0.033242      -0.024871      -0.006123       0.030994              8.106587       8.723141       0.928844       1.667128       7.753002      -1.459916       7.843619           0.000002
          138              C      -4.022106       7.250013      15.080345      -0.238991      26.774959 0.43758870E+03  0.10392217E+05                                 7.936554                            7.031885      -0.275218       1.888344                    0.998912      30.657015      91.069257       0.608633       0.423749      -1.050620       0.027088      -0.090636       0.054196       0.109023      -0.001137       0.004752       0.025196       0.017439       0.038415      -0.030320       0.002189       0.028131              8.576227       9.321701       0.463953       1.723579       8.282927      -1.360863       8.124052           0.000000
          139              C       8.618428       5.533141      13.422973      -0.506392      26.137693 0.45759761E+03  0.10911409E+05                                 7.487263                            6.963078       0.180233       2.003859                    0.999066      32.745074      95.222866       0.646486       0.397329      -1.075312      -0.028473       0.031420       0.080463       0.090952      -0.004090      -0.003677       0.022465       0.013481       0.101715      -0.031755      -0.010319       0.042074              7.722589       6.820451       0.156788      -0.514108       6.760435       0.229723       9.586881           0.000006
          140              C       8.052657       3.707137      15.678598      -0.544972      26.772085 0.46835005E+03  0.11283200E+05                                 7.654266                            7.043037      -0.106645       1.910916                    0.998467      33.681591      99.900278       0.640123       0.397174      -1.070617      -0.005912       0.071996       0.026444       0.076927       0.007274      -0.016430       0.014099      -0.000325       0.034520      -0.025624       0.001475       0.024149              7.946967       6.227554       0.022757       0.478402      10.323079       0.665286       7.290268           0.000002
          141              C       7.353725       5.392507      17.054234      -0.536938      25.087026 0.43593435E+03  0.10318589E+05                                 7.297317                            6.758612      -0.005692       1.958215                    0.997636      32.717748      96.279547       0.658539       0.392939      -1.073181       0.037747      -0.024591      -0.037323       0.058503       0.010453      -0.024893       0.017435      -0.005282      -0.011374      -0.036820       0.012588       0.024232              7.549582       8.367300      -0.884764      -0.492420       6.368799      -0.549138       7.912646           0.000002
          142              C       6.610623       6.425330      14.556872       0.568149      20.886829 0.26190153E+03  0.54986466E+04                                 7.102475                            5.802466      -0.144882       2.015469                    0.998754      22.669633      64.377721       0.605160       0.482079      -1.012128      -0.049126       0.016239      -0.008273       0.052398       0.008469      -0.033327      -0.021756      -0.046578       0.316407      -0.082358      -0.032670       0.115028              7.987731      11.614329      -1.798505       1.553385       7.673889       0.191083       4.674976           0.000002
          143              C      -2.856137       4.899722       0.348344       0.624644      20.352133 0.24354822E+03  0.50295143E+04                                 7.048194                            5.629006      -0.196015       2.005506                    0.998825      22.089779      62.548728       0.607932       0.487876      -1.007456      -0.002302      -0.009631       0.034702       0.036087       0.046326      -0.014045      -0.001656       0.118726      -0.181130      -0.062049      -0.044583       0.106632              8.070324       5.594036      -1.690749       2.760325       7.467012      -2.188907      11.149924           0.000001
          144              C       7.723328       1.210586       3.161180       0.031670      26.281006 0.39136564E+03  0.89650518E+04                                 8.471755                            7.243354      -0.486694       1.885515                    0.994604      26.443152      75.113748       0.531873       0.502722      -1.014943      -0.046453      -0.060979      -0.046673       0.089748      -0.022021       0.038132      -0.009309      -0.020010       0.047939      -0.046802      -0.002569       0.049371              9.574206       8.944515       1.819866      -1.714707       9.999419      -0.929427       9.778683          -0.000001
          145              C       6.790553       1.505357       4.402905       0.248639      19.467292 0.29090509E+03  0.62723408E+04                                 7.555937                            6.742667      -0.464112       1.897254                    0.997607      24.963981      71.928137       0.484713       0.586062      -0.963545      -0.011904       0.027124       0.034166       0.045219      -0.021164       0.012680       0.006614      -0.029324      -0.033463      -0.030656      -0.000667       0.031324              8.239872       8.059502      -0.163780      -0.928366       8.755923       0.161138       7.904191          -0.000002
          146              C       6.284541       0.104632       4.759422      -0.183537      31.171684 0.47801199E+03  0.11525226E+05                                 8.795873                            7.343014      -0.417662       1.878402                    0.994801      29.233758      85.532470       0.600557       0.423001      -1.058430       0.069994      -0.009327      -0.023039       0.074277      -0.022399       0.008698       0.019750       0.011645      -0.055443      -0.037476       0.004451       0.033026             10.161389       9.800963       0.754627      -4.512275       9.118938      -1.430414      11.564268          -0.000001
          147              C       1.012672      10.414862       4.542034      -0.188623      25.304361 0.40585074E+03  0.94045992E+04                                 7.534717                            6.700402       0.048204       2.005678                    0.999448      29.013464      83.553265       0.637185       0.414827      -1.062305      -0.015618       0.087015      -0.047462       0.100340      -0.007934      -0.022841      -0.000588       0.023048      -0.033210      -0.024891      -0.006130       0.031021              8.105103       7.189755      -0.044378      -2.097120       9.283102      -0.713745       7.842450           0.000002
          148              C       1.794099      11.109036       3.486394      -0.239329      26.785083 0.43781054E+03  0.10398855E+05                                 7.938840                            7.033923      -0.275417       1.888175                    0.998906      30.664217      91.098129       0.608508       0.423780      -1.050595      -0.092056       0.021912       0.054158       0.109030       0.007962       0.019521      -0.016634      -0.006772       0.038269      -0.030217       0.002076       0.028141              8.578754       8.142745       0.217772      -2.041350       9.467066      -0.812900       8.126451           0.000000
          149              C       6.978277       1.020447       1.829022      -0.506234      26.133736 0.45750087E+03  0.10908557E+05                                 7.486697                            6.962510       0.180169       2.003879                    0.999066      32.741532      95.211080       0.646487       0.397348      -1.075296       0.041528       0.009047       0.080476       0.091010       0.007987       0.021251      -0.007995       0.000320       0.101802      -0.031819      -0.010236       0.042056              7.722021       6.639246      -0.052363       0.455691       6.940633       0.330361       9.586183           0.000006
          150              C       5.679796       2.423421       4.084648      -0.544910      26.773574 0.46838846E+03  0.11284376E+05                                 7.654704                            7.043458      -0.106744       1.910878                    0.998470      33.682084      99.903386       0.640085       0.397189      -1.070605       0.065283      -0.030946       0.026375       0.076910      -0.003791       0.020576       0.007136      -0.012120       0.034204      -0.025635       0.001415       0.024220              7.947442       9.280218      -1.785105       0.337176       7.271422      -0.746979       7.290686           0.000002
          151              C       7.488835       2.186030       5.460284      -0.537367      25.097728 0.43619682E+03  0.10326369E+05                                 7.299803                            6.761096      -0.006379       1.957931                    0.997636      32.726088      96.311813       0.658352       0.392991      -1.073144      -0.040123      -0.020395      -0.037303       0.058458      -0.007563       0.027600       0.012835      -0.015476      -0.011409      -0.036891       0.012639       0.024252              7.552149       7.637050       1.308793      -0.229414       7.103683       0.701773       7.915713           0.000002
          152              C       8.754837       2.313164       2.962922       0.568164      20.885541 0.26188043E+03  0.54981095E+04                                 7.102327                            5.802321      -0.145438       2.015320                    0.998754      22.668755      64.375317       0.605151       0.482094      -1.012117       0.038591       0.034376      -0.008204       0.052328      -0.024426      -0.002199       0.039756       0.008533       0.316358      -0.082357      -0.032668       0.115025              7.987587      10.216367       2.605475      -0.611165       9.071539      -1.440755       4.674854           0.000002
          153              C       5.671352       0.023627       6.145493       0.624822      20.347806 0.24348735E+03  0.50279236E+04                                 7.047119                            5.628223      -0.195800       2.005658                    0.998826      22.086721      62.537205       0.607990       0.487863      -1.007467      -0.007161       0.006850       0.034852       0.036233       0.028281       0.005695       0.013012      -0.139429      -0.180892      -0.062012      -0.044521       0.106533              8.069029       8.461635       0.034298      -3.275103       4.597438      -1.295807      11.148013           0.000001
          154              C      -2.813266       7.293891       8.432944       0.031636      26.282791 0.39140523E+03  0.89661103E+04                                 8.471843                            7.243517      -0.485842       1.885748                    0.994606      26.444057      75.114901       0.531894       0.502694      -1.014966      -0.029533      -0.070801       0.046726       0.089824      -0.002293       0.027121      -0.028425       0.048201       0.047729      -0.046869      -0.002485       0.049355              9.574251       8.159813       1.366791      -0.052396      10.784385       1.949679       9.778556          -0.000002
          155              C      -2.091599       6.633469       7.191220       0.248597      19.469448 0.29094888E+03  0.62734107E+04                                 7.556046                            6.742843      -0.463583       1.897368                    0.997614      24.965015      71.927708       0.484751       0.586004      -0.963585       0.029465       0.003247      -0.034238       0.045288       0.002115       0.000601      -0.014358       0.051383      -0.033541      -0.030744      -0.000624       0.031369              8.239955       8.723705       0.219676      -0.603710       8.092005       0.723402       7.904154          -0.000002
          156              C      -3.051656       5.494889       6.834702      -0.183612      31.169473 0.47797603E+03  0.11523994E+05                                 8.794808                            7.342218      -0.417345       1.878507                    0.994799      29.232655      85.524290       0.600661       0.422941      -1.058481      -0.043176       0.056093       0.023014       0.074433      -0.016213      -0.012823      -0.017281       0.033086      -0.055387      -0.037393       0.004324       0.033068             10.160039       8.634808       0.081896      -1.017264      10.282678       4.621946      11.562631          -0.000001
          157              C       8.513199       6.084430       7.052091      -0.188819      25.308894 0.40594862E+03  0.94074385E+04                                 7.535702                            6.701293       0.047920       2.005576                    0.999447      29.016661      83.565124       0.637130       0.414837      -1.062298       0.083168       0.029939       0.047537       0.100365      -0.013893      -0.010990       0.020067       0.002215      -0.033088      -0.024870      -0.006141       0.031011              8.106195       8.799437       0.884262      -0.430628       7.675789       2.173662       7.843359           0.000002
          158              C       8.723658       7.108253       8.107731      -0.239149      26.778564 0.43766920E+03  0.10394672E+05                                 7.937524                            7.032753      -0.275453       1.888230                    0.998908      30.660098      91.082673       0.608563       0.423776      -1.050597       0.065016      -0.068764      -0.054177       0.109045       0.006917       0.024183      -0.008502      -0.010585       0.038396      -0.030254       0.002113       0.028141              8.577287       8.945707       0.681963      -0.316829       8.661125       2.173523       8.125029           0.000000
          159              C      -2.605405       6.553589       9.765103      -0.506192      26.131040 0.45743570E+03  0.10906584E+05                                 7.486047                            6.961913       0.180154       2.003906                    0.999067      32.739608      95.202764       0.646530       0.397336      -1.075307      -0.012911       0.040451      -0.080435       0.090955       0.003813       0.017565      -0.014390      -0.013899       0.101723      -0.031758      -0.010281       0.042038              7.721318       6.910237       0.104419      -0.058231       6.668780      -0.559685       9.584938           0.000006
          160              C      -0.741154       6.130559       7.509477      -0.544713      26.767493 0.46823876E+03  0.11279865E+05                                 7.653432                            7.042227      -0.106610       1.910967                    0.998471      33.677882      99.886841       0.640156       0.397177      -1.070613      -0.059354       0.041026      -0.026372       0.076822       0.003464       0.004082      -0.021402       0.012638       0.034624      -0.025698       0.001393       0.024306              7.946101       9.317544      -1.761787       0.815052       7.231033       0.081590       7.289724           0.000002
          161              C      -1.851260       7.578536       6.133841      -0.537048      25.091563 0.43604877E+03  0.10322061E+05                                 7.298843                            6.760166      -0.006918       1.957830                    0.997638      32.721256      96.296080       0.658361       0.393017      -1.073119       0.002495      -0.044966       0.037142       0.058376       0.002835       0.002633      -0.030244       0.020902      -0.011250      -0.036808       0.012631       0.024177              7.551137       6.103089       0.423269      -0.722163       8.635914      -0.152104       7.914410           0.000002
          162              C      -2.374160       8.738493       8.631203       0.568279      20.884395 0.26186459E+03  0.54976959E+04                                 7.102081                            5.802167      -0.145086       2.015434                    0.998755      22.668037      64.372880       0.605156       0.482098      -1.012115       0.010455       0.050684       0.008187       0.052395      -0.015910      -0.035490      -0.017980       0.037980       0.316446      -0.082350      -0.032684       0.115035              7.987276       7.101150       0.807046       0.942145      12.185977       1.249622       4.674700           0.000002
          163              C      -2.815215       4.923348       5.448632       0.624798      20.348263 0.24349380E+03  0.50281091E+04                                 7.047393                            5.628428      -0.195980       2.005590                    0.998823      22.086965      62.538996       0.607955       0.487885      -1.007451       0.009489      -0.002783      -0.034759       0.036138       0.074528      -0.008428      -0.011354       0.020799      -0.180949      -0.062000      -0.044552       0.106552              8.069355       5.533979      -1.656205      -0.515443       7.525567       3.484424      11.148517           0.000001
          164              C       1.585588       5.167491       2.635969       0.031778      26.279667 0.39134528E+03  0.89645106E+04                                 8.471754                            7.243435      -0.486195       1.885677                    0.994605      26.442907      75.113889       0.531838       0.502760      -1.014920       0.076028       0.009845       0.046677       0.089755      -0.019739       0.011045       0.037655      -0.028029       0.047682      -0.046844      -0.002455       0.049299              9.574153      11.311590       0.453178      -1.662221       7.632265      -1.020162       9.778605          -0.000002
          165              C       1.796697       6.122683       1.394244       0.248399      19.472281 0.29100126E+03  0.62748349E+04                                 7.556710                            6.743401      -0.463911       1.897254                    0.997610      24.967487      71.936984       0.484735       0.585996      -0.963587      -0.017572       0.024008      -0.034186       0.045320      -0.023302       0.012121       0.007671      -0.022241      -0.033714      -0.030748      -0.000691       0.031439              8.240720       8.440986      -0.383421      -0.324735       8.376158      -0.884593       7.905016          -0.000002
          166              C       3.262765       5.860540       1.037727      -0.183549      31.168623 0.47795690E+03  0.11523339E+05                                 8.794337                            7.341822      -0.418157       1.878243                    0.994786      29.231828      85.519247       0.600712       0.422912      -1.058506      -0.027155      -0.065508       0.022912       0.074523      -0.006259       0.021204      -0.002549      -0.044534      -0.055361      -0.037196       0.004146       0.033049             10.159492       9.941068       0.672456      -3.493849       8.975356      -3.191733      11.562052          -0.000001
          167              C       3.465429       4.330431       1.255116      -0.188922      25.310963 0.40598798E+03  0.94085716E+04                                 7.536018                            6.701517       0.047764       2.005506                    0.999447      29.018586      83.571452       0.637135       0.414824      -1.062307      -0.067440       0.057017       0.047449       0.100253       0.005964      -0.011830      -0.019565      -0.025134      -0.033240      -0.024870      -0.006124       0.030993              8.106576       8.723138      -0.928843      -1.667126       7.753000      -1.459918       7.843589           0.000002
          168              C       2.473544       4.000783       2.310755      -0.238991      26.775030 0.43759009E+03  0.10392254E+05                                 7.936552                            7.031884      -0.275223       1.888342                    0.998912      30.657064      91.069313       0.608634       0.423748      -1.050621       0.027088       0.090637      -0.054196       0.109023       0.001137      -0.004752       0.025196       0.017440       0.038416      -0.030320       0.002189       0.028131              8.576223       9.321704      -0.463952      -1.723572       8.282934      -1.360862       8.124031           0.000000
          169              C       2.122778       5.717655       3.968127      -0.506391      26.137455 0.45759275E+03  0.10911275E+05                                 7.487266                            6.963084       0.180227       2.003858                    0.999066      32.744826      95.222375       0.646479       0.397334      -1.075308      -0.028473      -0.031420      -0.080463       0.090951       0.004091       0.003677       0.022466       0.013481       0.101715      -0.031756      -0.010318       0.042074              7.722590       6.820456      -0.156788       0.514110       6.760441       0.229723       9.586874           0.000006
          170              C       1.557007       7.543659       1.712502      -0.544972      26.772205 0.46835235E+03  0.11283261E+05                                 7.654240                            7.043011      -0.106649       1.910914                    0.998467      33.681737      99.900471       0.640131       0.397169      -1.070621      -0.005912      -0.071997      -0.026444       0.076927      -0.007274       0.016430       0.014099      -0.000328       0.034521      -0.025625       0.001476       0.024149              7.946940       6.227552      -0.022754      -0.478404      10.323025       0.665275       7.290243           0.000002
          171              C       0.858075       5.858289       0.336866      -0.536937      25.086819 0.43593011E+03  0.10318474E+05                                 7.297328                            6.758624      -0.005696       1.958214                    0.997636      32.717553      96.279225       0.658531       0.392944      -1.073177       0.037747       0.024591       0.037322       0.058502      -0.010453       0.024894       0.017436      -0.005282      -0.011369      -0.036821       0.012587       0.024234              7.549592       8.367320       0.884767       0.492425       6.368801      -0.549138       7.912656           0.000002
          172              C       0.114973       4.825466       2.834228       0.568149      20.886826 0.26190146E+03  0.54986451E+04                                 7.102475                            5.802465      -0.144884       2.015468                    0.998754      22.669640      64.377752       0.605160       0.482079      -1.012128      -0.049125      -0.016239       0.008273       0.052397      -0.008468       0.033327      -0.021756      -0.046577       0.316404      -0.082357      -0.032670       0.115027              7.987731      11.614330       1.798505      -1.553384       7.673891       0.191082       4.674973           0.000002
          173              C       3.639513       6.351074      17.042756       0.624644      20.352190 0.24354895E+03  0.50295319E+04                                 7.048207                            5.629015      -0.196010       2.005507                    0.998825      22.089781      62.548707       0.607932       0.487876      -1.007456      -0.002302       0.009631      -0.034702       0.036087      -0.046326       0.014044      -0.001656       0.118726      -0.181129      -0.062048      -0.044583       0.106632              8.070338       5.594044       1.690752      -2.760331       7.467020      -2.188908      11.149948           0.000001
          174              C       1.227678      10.040210      14.229920       0.031669      26.281040 0.39136618E+03  0.89650660E+04                                 8.471760                            7.243357      -0.486690       1.885516                    0.994604      26.443172      75.113783       0.531873       0.502722      -1.014944      -0.046454       0.060980       0.046673       0.089749       0.022021      -0.038132      -0.009309      -0.020010       0.047939      -0.046802      -0.002569       0.049371              9.574212       8.944521      -1.819867       1.714711       9.999417      -0.929427       9.778699          -0.000002
          175              C       0.294903       9.745439      12.988195       0.248637      19.467319 0.29090553E+03  0.62723516E+04                                 7.555938                            6.742667      -0.464114       1.897253                    0.997607      24.963989      71.928128       0.484713       0.586061      -0.963545      -0.011904      -0.027124      -0.034166       0.045219       0.021164      -0.012680       0.006614      -0.029324      -0.033463      -0.030656      -0.000667       0.031324              8.239873       8.059500       0.163783       0.928370       8.755918       0.161138       7.904199          -0.000002
          176              C      -0.211109      11.146164      12.631678      -0.183537      31.171525 0.47800888E+03  0.11525141E+05                                 8.795886                            7.343024      -0.417665       1.878401                    0.994801      29.233663      85.532370       0.600552       0.423005      -1.058426       0.069994       0.009327       0.023040       0.074277       0.022399      -0.008698       0.019750       0.011645      -0.055444      -0.037476       0.004451       0.033026             10.161407       9.800971      -0.754627       4.512291       9.118951      -1.430419      11.564298          -0.000001
          177              C       7.508322       0.835934      12.849066      -0.188622      25.304249 0.40584850E+03  0.94045376E+04                                 7.534716                            6.700401       0.048217       2.005683                    0.999448      29.013352      83.552991       0.637182       0.414829      -1.062303      -0.015618      -0.087014       0.047462       0.100340       0.007933       0.022841      -0.000588       0.023047      -0.033211      -0.024891      -0.006130       0.031021              8.105101       7.189751       0.044377       2.097123       9.283105      -0.713743       7.842448           0.000002
          178              C       8.289749       0.141760      13.904706      -0.239328      26.785014 0.43780920E+03  0.10398815E+05                                 7.938832                            7.033916      -0.275408       1.888177                    0.998906      30.664157      91.097928       0.608508       0.423780      -1.050595      -0.092056      -0.021912      -0.054158       0.109030      -0.007962      -0.019520      -0.016634      -0.006772       0.038268      -0.030216       0.002075       0.028141              8.578744       8.142735      -0.217774       2.041346       9.467053      -0.812898       8.126445           0.000000
          179              C       0.482627      10.230349      15.562078      -0.506234      26.133945 0.45750507E+03  0.10908671E+05                                 7.486685                            6.962497       0.180171       2.003879                    0.999066      32.741762      95.211478       0.646494       0.397343      -1.075301       0.041528      -0.009046      -0.080477       0.091011      -0.007986      -0.021251      -0.007994       0.000320       0.101804      -0.031819      -0.010237       0.042056              7.722010       6.639237       0.052363      -0.455685       6.940621       0.330360       9.586172           0.000006
          180              C      -0.815854       8.827375      13.306452      -0.544909      26.773460 0.46838616E+03  0.11284311E+05                                 7.654710                            7.043465      -0.106736       1.910881                    0.998470      33.681957      99.903118       0.640081       0.397191      -1.070603       0.065284       0.030946      -0.026374       0.076911       0.003790      -0.020576       0.007136      -0.012119       0.034203      -0.025634       0.001414       0.024220              7.947448       9.280226       1.785115      -0.337181       7.271423      -0.746978       7.290696           0.000002
          181              C       0.993185       9.064766      11.930816      -0.537367      25.097828 0.43619874E+03  0.10326418E+05                                 7.299798                            6.761091      -0.006375       1.957932                    0.997635      32.726162      96.311837       0.658355       0.392989      -1.073146      -0.040123       0.020394       0.037303       0.058458       0.007563      -0.027600       0.012835      -0.015478      -0.011410      -0.036892       0.012641       0.024251              7.552143       7.637041      -1.308791       0.229415       7.103672       0.701777       7.915717           0.000002
          182              C       2.259187       8.937632      14.428178       0.568164      20.885554 0.26188060E+03  0.54981138E+04                                 7.102329                            5.802323      -0.145435       2.015321                    0.998754      22.668758      64.375321       0.605151       0.482094      -1.012117       0.038591      -0.034376       0.008204       0.052329       0.024426       0.002199       0.039756       0.008534       0.316359      -0.082358      -0.032668       0.115025              7.987588      10.216371      -2.605476       0.611165       9.071537      -1.440756       4.674857           0.000002
          183              C       5.671352      -0.023627      11.245607       0.624823      20.347814 0.24348745E+03  0.50279257E+04                                 7.047120                            5.628223      -0.195791       2.005661                    0.998826      22.086712      62.537159       0.607990       0.487862      -1.007467      -0.007161      -0.006850      -0.034852       0.036233      -0.028281      -0.005695       0.013011      -0.139429      -0.180893      -0.062012      -0.044521       0.106533              8.069031       8.461634      -0.034297       3.275105       4.597438      -1.295807      11.148021           0.000001
          184              C      -5.203016      10.136967      13.175497      -0.305066      23.947682 0.39928685E+03  0.91385508E+04                                 7.075863                            6.541212       0.386002       2.133588                    0.995440      28.632747      79.751683       0.665964       0.401849      -1.079721      -0.045415       0.018020      -0.080197       0.093908      -0.001726       0.103249      -0.018122       0.032221       0.267622      -0.090508      -0.059988       0.150496              7.292228       8.013897      -0.235495      -0.066822       6.509334      -1.164162       7.353452           0.000005
          185              C       1.070483       0.180013      10.952915      -0.399771      24.993604 0.38398636E+03  0.87857506E+04                                 7.394026                            6.455285      -0.143041       1.953072                    0.995754      29.964167      86.069564       0.657804       0.406955      -1.066173      -0.018741      -0.052510       0.019266       0.058989       0.041160      -0.020774      -0.024132      -0.079640      -0.021967      -0.055922      -0.016631       0.072553              7.999831       7.881593       1.983011      -1.526358       8.084225      -1.442698       8.033675           0.000002
          186              C       6.813937       9.574427      10.012578      -0.305117      23.948729 0.39931654E+03  0.91393527E+04                                 7.075946                            6.541382       0.386299       2.133679                    0.995449      28.633447      79.752816       0.665970       0.401840      -1.079733       0.007062       0.048360       0.080171       0.093894       0.013057       0.035937       0.098394      -0.019070       0.267505      -0.090455      -0.059943       0.150399              7.292272       6.681580       0.533744      -1.041590       7.841835       0.523898       7.353402           0.000005
          187              C       5.804513      10.413737      12.235161      -0.399624      24.990868 0.38392936E+03  0.87841872E+04                                 7.393602                            6.454872      -0.143289       1.953007                    0.995744      29.962883      86.066740       0.657810       0.406963      -1.066159       0.054780      -0.010004      -0.019393       0.058966      -0.013891      -0.031276      -0.005979       0.111185      -0.022075      -0.055958      -0.016626       0.072583              7.999340       9.750638       0.903821      -2.012107       6.214765      -0.600451       8.032616           0.000002
          188              C       4.884729      10.688256       1.581373      -0.305227      23.952068 0.39939150E+03  0.91415962E+04                                 7.076962                            6.542284       0.385453       2.133402                    0.995432      28.635769      79.764402       0.665873       0.401875      -1.079697       0.038356       0.030272      -0.080207       0.093919       0.014860      -0.067198      -0.080386      -0.013109       0.267694      -0.090418      -0.060059       0.150477              7.293357       7.090225       0.769630      -0.975023       7.435040       0.639964       7.354807           0.000005
          189              C       6.116304      10.233724      16.749890      -0.399816      24.994187 0.38399912E+03  0.87860870E+04                                 7.393936                            6.455172      -0.142885       1.953111                    0.995751      29.964429      86.069620       0.657846       0.406927      -1.066194      -0.036120       0.042644       0.019204       0.059092      -0.055056      -0.010611       0.029959      -0.031621      -0.021939      -0.055866      -0.016683       0.072549              7.999753       6.316262      -1.079288      -0.486344       9.649523       2.043103       8.033473           0.000002
          190              C      11.380379       0.562540      15.809727      -0.305227      23.952246 0.39939468E+03  0.91416693E+04                                 7.076936                            6.542262       0.385452       2.133402                    0.995432      28.635934      79.764354       0.665883       0.401869      -1.079703       0.038356      -0.030271       0.080207       0.093919      -0.014860       0.067197      -0.080386      -0.013108       0.267691      -0.090418      -0.060058       0.150476              7.293330       7.090180      -0.769630       0.975042       7.435026       0.639962       7.354785           0.000005
          191              C      -0.379346       1.017072       0.641210      -0.399816      24.994094 0.38399743E+03  0.87860389E+04                                 7.393932                            6.455173      -0.142874       1.953115                    0.995751      29.964308      86.069236       0.657844       0.406929      -1.066193      -0.036121      -0.042644      -0.019204       0.059093       0.055057       0.010609       0.029958      -0.031621      -0.021935      -0.055868      -0.016681       0.072549              7.999748       6.316243       1.079286       0.486352       9.649533       2.043101       8.033469           0.000002
          192              C       0.318287       1.676369       7.378522      -0.305116      23.948757 0.39931681E+03  0.91393542E+04                                 7.075925                            6.541361       0.386299       2.133679                    0.995449      28.633493      79.752743       0.665976       0.401837      -1.079735       0.007062      -0.048359      -0.080172       0.093893      -0.013057      -0.035938       0.098393      -0.019071       0.267502      -0.090454      -0.059944       0.150398              7.292250       6.681561      -0.533744       1.041584       7.841815       0.523896       7.353375           0.000005
          193              C      12.300163       0.837059       5.155939      -0.399624      24.990841 0.38392900E+03  0.87841791E+04                                 7.393607                            6.454878      -0.143287       1.953008                    0.995744      29.962858      86.066748       0.657808       0.406964      -1.066158       0.054779       0.010004       0.019394       0.058966       0.013891       0.031276      -0.005980       0.111185      -0.022073      -0.055958      -0.016625       0.072583              7.999345       9.750651      -0.903829       2.012103       6.214766      -0.600451       8.032619           0.000002
          194              C       1.292634       1.113829       4.215603      -0.305065      23.947473 0.39928285E+03  0.91384530E+04                                 7.075878                            6.541224       0.386002       2.133589                    0.995440      28.632559      79.751604       0.665956       0.401854      -1.079715      -0.045415      -0.018020       0.080197       0.093909       0.001726      -0.103248      -0.018122       0.032223       0.267622      -0.090507      -0.059989       0.150496              7.292245       8.013912       0.235509       0.066830       6.509362      -1.164143       7.353460           0.000005
          195              C      -5.425167      11.070783       6.438185      -0.399770      24.993655 0.38398739E+03  0.87857822E+04                                 7.394032                            6.455287      -0.143051       1.953069                    0.995754      29.964253      86.069920       0.657805       0.406954      -1.066173      -0.018741       0.052509      -0.019266       0.058988      -0.041160       0.020774      -0.024133      -0.079639      -0.021969      -0.055921      -0.016633       0.072554              7.999837       7.881595      -1.983006       1.526360       8.084237      -1.442687       8.033680           0.000002
          196              O       3.319277       1.552610       8.944243      -0.580988      35.004309 0.58606832E+03  0.14327775E+05                                 8.382615                            7.434484       0.605784       2.252485                    0.995066      27.489456      71.747668       0.708420       0.353659      -1.148705       0.019638       0.024133       0.004682       0.031464       0.050051       0.014023      -0.014436      -0.075382       0.030551      -0.072147       0.013609       0.058538              9.097462       8.451933       1.990939      -0.186739      13.203149      -0.055057       5.637304           0.000002
          197              O       5.327732       2.283912       8.471205      -0.540940      29.901653 0.51315568E+03  0.12181429E+05                                 7.616896                            7.018766       0.458011       2.211819                    0.995675      27.066500      70.477595       0.716726       0.360001      -1.139293      -0.001661       0.016160       0.003607       0.016640      -0.049200       0.000843       0.013248       0.095401       0.047802      -0.078165       0.017166       0.060999              7.981088       8.861629      -1.606830      -1.970988       8.501208       1.124341       6.580428           0.000003
          198              O       3.108169       5.802035      12.926805      -0.557986      28.174110 0.47941986E+03  0.11211529E+05                                 7.304171                            6.763356       0.417709       2.192572                    0.997045      27.180290      70.714296       0.732011       0.357800      -1.138724       0.015845      -0.005300      -0.010229       0.019591      -0.040350      -0.031327      -0.031069       0.011133       0.161974      -0.081980       0.013577       0.068403              7.636714       5.987860       0.347471      -1.241471       5.791717       0.886010      11.130564           0.000004
          199              O       4.487845       7.242137      12.137249      -0.614900      33.777397 0.56395003E+03  0.13681649E+05                                 8.183274                            7.284574       0.690441       2.257029                    0.997836      28.205133      73.800792       0.715499       0.352857      -1.147125      -0.011359      -0.028444       0.005288       0.031081      -0.003637       0.036806       0.038593      -0.012193      -0.228970      -0.097812       0.039529       0.058284              8.773298       8.045565       3.180760       1.052394      10.238148       2.347074       8.036181           0.000005
          200              O       6.180611       7.599913      14.741218      -0.580953      35.006284 0.58610750E+03  0.14329033E+05                                 8.383106                            7.434873       0.605300       2.252331                    0.995062      27.489856      71.750452       0.708378       0.353672      -1.148690       0.011125      -0.029099       0.004687       0.031504      -0.057679      -0.019507      -0.004963      -0.049004       0.030619      -0.072174       0.013644       0.058530              9.098033      10.291801      -3.053125       0.045742      11.364610       0.189208       5.637687           0.000002
          201              O       5.809709       5.494889      14.268180      -0.540879      29.896192 0.51303171E+03  0.12177679E+05                                 7.615715                            7.017718       0.458564       2.212000                    0.995685      27.064595      70.468942       0.716815       0.359980      -1.139316       0.014843      -0.006584       0.003645       0.016642       0.065932       0.011100      -0.007287       0.037450       0.047867      -0.078181       0.017166       0.061016              7.979798       9.980969       0.959444       1.958881       7.378923       1.144559       6.579502           0.000003
          202              O      -3.025024       5.658025       1.332680      -0.557894      28.173276 0.47939730E+03  0.11210873E+05                                 7.304039                            6.763215       0.417740       2.192580                    0.997049      27.179694      70.712390       0.732015       0.357801      -1.138722      -0.012502      -0.011169      -0.010299       0.019676       0.024998      -0.011221       0.042670       0.064248       0.161965      -0.081953       0.013547       0.068406              7.636590       5.539731      -0.088752       1.387953       6.239467       0.632276      11.130574           0.000004
          203              O      10.523603       3.743140       0.543124      -0.614915      33.777557 0.56394652E+03  0.13681508E+05                                 8.183147                            7.284423       0.690853       2.257137                    0.997837      28.205748      73.801643       0.715528       0.352845      -1.147138      -0.018965       0.024053       0.005252       0.031077      -0.003414       0.015044      -0.051172       0.012490      -0.228970      -0.097826       0.039584       0.058242              8.773158       6.935289      -2.539896       1.506437      11.348339      -2.084988       8.035846           0.000005
          204              O       9.987062       2.098273       3.147267      -0.580907      35.004685 0.58607422E+03  0.14328017E+05                                 8.382879                            7.434675       0.605373       2.252371                    0.995063      27.489112      71.748010       0.708386       0.353674      -1.148689      -0.030802       0.004987       0.004687       0.031554       0.007560       0.005472       0.019327       0.124447       0.030558      -0.072158       0.013605       0.058554              9.097793      13.740245       1.062015       0.141058       7.915626      -0.134128       5.637509           0.000002
          205              O       8.349509       3.471996       2.674229      -0.540897      29.899217 0.51310227E+03  0.12179836E+05                                 7.616436                            7.018364       0.458282       2.211916                    0.995673      27.065638      70.474232       0.716753       0.359997      -1.139297      -0.013129      -0.009528       0.003623       0.016622      -0.016719      -0.011888      -0.005896      -0.132937       0.047777      -0.078171       0.017156       0.061015              7.980568       7.199327       0.647161       0.011845      10.162351      -2.268841       6.580025           0.000003
          206              O      -0.083144      11.041531       7.129829      -0.558049      28.177367 0.47948673E+03  0.11213509E+05                                 7.304843                            6.763916       0.418036       2.192648                    0.997039      27.181453      70.719147       0.731964       0.357809      -1.138714      -0.003287       0.016315      -0.010176       0.019508       0.015393       0.042538      -0.011560      -0.075475       0.161983      -0.081981       0.013603       0.068377              7.637489       6.142152      -0.258675      -0.146731       5.638391      -1.518357      11.131925           0.000004
          207              O       4.475503       0.265519       6.340273      -0.614934      33.778784 0.56397998E+03  0.13682557E+05                                 8.183484                            7.284764       0.690361       2.256997                    0.997834      28.205857      73.803169       0.715491       0.352857      -1.147126       0.030314       0.004407       0.005227       0.031075       0.007120      -0.051855       0.012599      -0.000192      -0.229209      -0.097900       0.039565       0.058335              8.773512      12.444869      -0.640962      -2.558782       5.839238      -0.262163       8.036430           0.000005
          208              O      -3.176373       9.698186       8.446857      -0.580989      35.004246 0.58606706E+03  0.14327734E+05                                 8.382596                            7.434469       0.605802       2.252490                    0.995067      27.489448      71.747576       0.708422       0.353658      -1.148706       0.019639      -0.024134      -0.004682       0.031465      -0.050050      -0.014023      -0.014436      -0.075380       0.030553      -0.072146       0.013609       0.058537              9.097441       8.451914      -1.990933       0.186739      13.203116      -0.055058       5.637293           0.000002
          209              O      -1.167918       8.966884       8.919895      -0.540940      29.901639 0.51315535E+03  0.12181420E+05                                 7.616893                            7.018763       0.458024       2.211823                    0.995675      27.066492      70.477566       0.716726       0.360001      -1.139293      -0.001662      -0.016159      -0.003607       0.016640       0.049200      -0.000843       0.013248       0.095403       0.047802      -0.078165       0.017166       0.060999              7.981087       8.861627       1.606833       1.970989       8.501205       1.124340       6.580428           0.000003
          210              O       9.603819       5.448761       4.464295      -0.557985      28.174801 0.47943496E+03  0.11211983E+05                                 7.304339                            6.763504       0.417697       2.192568                    0.997045      27.180420      70.715192       0.731995       0.357804      -1.138719       0.015847       0.005299       0.010228       0.019591       0.040354       0.031326      -0.031069       0.011134       0.161981      -0.081984       0.013579       0.068405              7.636898       5.987986      -0.347478       1.241489       5.791849       0.886064      11.130859           0.000004
          211              O      -2.007805       4.008659       5.253851      -0.614900      33.777427 0.56395072E+03  0.13681670E+05                                 8.183279                            7.284579       0.690440       2.257029                    0.997836      28.205148      73.800849       0.715499       0.352857      -1.147125      -0.011359       0.028444      -0.005287       0.031081       0.003639      -0.036807       0.038592      -0.012193      -0.228971      -0.097813       0.039531       0.058283              8.773303       8.045576      -3.180770      -1.052392      10.238159       2.347067       8.036173           0.000005
          212              O      -0.315039       3.650883       2.649882      -0.580953      35.006293 0.58610774E+03  0.14329041E+05                                 8.383108                            7.434875       0.605296       2.252329                    0.995062      27.489861      71.750474       0.708378       0.353672      -1.148690       0.011125       0.029098      -0.004687       0.031503       0.057682       0.019507      -0.004963      -0.049004       0.030616      -0.072176       0.013643       0.058533              9.098036      10.291803       3.053121      -0.045743      11.364622       0.189206       5.637683           0.000002
          213              O      -0.685941       5.755907       3.122920      -0.540879      29.896346 0.51303510E+03  0.12177782E+05                                 7.615750                            7.017748       0.458577       2.212004                    0.995685      27.064632      70.469146       0.716812       0.359981      -1.139315       0.014843       0.006583      -0.003644       0.016642      -0.065930      -0.011101      -0.007286       0.037455       0.047870      -0.078180       0.017166       0.061014              7.979836       9.981028      -0.959444      -1.958892       7.378954       1.144562       6.579527           0.000003
          214              O       3.470626       5.592771      16.058420      -0.557894      28.172655 0.47938378E+03  0.11210467E+05                                 7.303887                            6.763082       0.417752       2.192584                    0.997049      27.179581      70.711599       0.732029       0.357797      -1.138727      -0.012503       0.011169       0.010300       0.019676      -0.024995       0.011222       0.042671       0.064247       0.161960      -0.081951       0.013546       0.068405              7.636423       5.539620       0.088748      -1.387901       6.239348       0.632286      11.130302           0.000004
          215              O       4.027953       7.507656      16.847976      -0.614915      33.777628 0.56394800E+03  0.13681555E+05                                 8.183164                            7.284438       0.690850       2.257136                    0.997837      28.205758      73.801729       0.715526       0.352845      -1.147138      -0.018964      -0.024053      -0.005252       0.031077       0.003415      -0.015044      -0.051172       0.012491      -0.228972      -0.097827       0.039583       0.058243              8.773178       6.935308       2.539902      -1.506447      11.348353      -2.084999       8.035873           0.000005
          216              O       3.491412       9.152523      14.243833      -0.580905      35.004735 0.58607519E+03  0.14328049E+05                                 8.382894                            7.434687       0.605358       2.252367                    0.995063      27.489115      71.748076       0.708384       0.353674      -1.148688      -0.030802      -0.004987      -0.004687       0.031554      -0.007558      -0.005472       0.019328       0.124447       0.030558      -0.072158       0.013605       0.058553              9.097810      13.740272      -1.062024      -0.141059       7.915635      -0.134128       5.637524           0.000002
          217              O       1.853859       7.778800      14.716871      -0.540897      29.899077 0.51309921E+03  0.12179743E+05                                 7.616403                            7.018336       0.458258       2.211909                    0.995672      27.065610      70.474060       0.716756       0.359996      -1.139298      -0.013130       0.009527      -0.003623       0.016622       0.016721       0.011889      -0.005895      -0.132938       0.047774      -0.078171       0.017156       0.061016              7.980531       7.199294      -0.647148      -0.011848      10.162299      -2.268830       6.580000           0.000003
          218              O       6.412506       0.209265      10.261271      -0.558050      28.177297 0.47948515E+03  0.11213461E+05                                 7.304826                            6.763901       0.418035       2.192648                    0.997039      27.181437      70.719043       0.731966       0.357808      -1.138715      -0.003287      -0.016314       0.010176       0.019506      -0.015391      -0.042537      -0.011561      -0.075473       0.161981      -0.081979       0.013602       0.068377              7.637472       6.142136       0.258675       0.146728       5.638379      -1.518354      11.131902           0.000004
          219              O      -2.020147      10.985277      11.050827      -0.614934      33.778676 0.56397767E+03  0.13682485E+05                                 8.183460                            7.284744       0.690367       2.256999                    0.997834      28.205830      73.803017       0.715492       0.352856      -1.147126       0.030314      -0.004408      -0.005227       0.031075      -0.007117       0.051855       0.012597      -0.000191      -0.229207      -0.097899       0.039564       0.058335              8.773486      12.444826       0.640963       2.558775       5.839223      -0.262161       8.036409           0.000005
          220              N      -5.949366      10.304604      11.594125       0.277345      20.779332 0.28244458E+03  0.57746319E+04                                 6.212019                            5.301856       0.225487       2.209419                    0.997780      20.000789      48.321689       0.802714       0.373211      -1.129151      -0.044828       0.077705      -0.000050       0.089709       0.042733      -0.013277      -0.007660       0.049336       0.179587      -0.079273       0.014259       0.065014              6.959482       6.916632       1.473395      -2.467205       5.214762      -1.424692       8.747051           0.000003
          221              N      11.898732       0.000000       0.000000       0.277289      20.781363 0.28247364E+03  0.57753227E+04                                 6.212125                            5.301862       0.227372       2.209975                    0.997777      20.002055      48.323729       0.802782       0.373173      -1.129190       0.089644       0.000000       0.000000       0.089644      -0.000000      -0.000000       0.015242      -0.098658       0.179723      -0.079283       0.014284       0.064999              6.959665       4.364182      -0.000006      -0.000001       7.766807       2.848984       8.748007           0.000003
          222              N       0.546284       0.946192       5.796975       0.277344      20.779331 0.28244461E+03  0.57746329E+04                                 6.212019                            5.301857       0.225483       2.209418                    0.997780      20.000790      48.321698       0.802714       0.373211      -1.129151      -0.044828      -0.077705       0.000050       0.089708      -0.042733       0.013276      -0.007660       0.049335       0.179587      -0.079273       0.014259       0.065014              6.959481       6.916628      -1.473399       2.467201       5.214767      -1.424692       8.747048           0.000002

******************************************************
Auxiliary information for the entire system
The total spin magnetic moment of the unit cell is   0.000507
The total net atomic charge of the unit cell is   -0.000000
Accuracy of reproducing the electrostatic potential in the unit cell:
  The inner radius (bohr) =    5.0000
  The outer radius (bohr) =   12.0000
  Valid grid points have density less than (e/(bohr^3)) =    0.0001
  The number of valid grid points were=        41699
  The rms potential error without charges in kcal/mol is=     10.52778
  The rms potential error with partial charges in kcal/mol is=      0.94477
  The RRMSE value at monopole order=      0.08974
  The rms potential error with partial charges and cloud penetration in kcal/mol is=      0.93990
  The RRMSE value at monopole order with cloud penetration is=      0.08928
  The rms potential error with partial charges and atomic dipoles in kcal/mol is=      0.39142
  The RRMSE value at dipole order=      0.03718
  The rms potential error with partial charges, atomic dipoles and cloud penetration in kcal/mol is=      0.38600
  The RRMSE value at dipole order with cloud penetration=      0.03667

******************************************************
The electron densities and ab initio electrostatic potential were computed in VASP using the PBE functional and
projector augmented wave method. See the main text of the journal article for a description of computational details.
The atomic charges, dipoles, and quadrupoles were computed with the DDEC6 method as described in
(a) T. A. Manz and N. Gabaldon Limas, RSC Adv. 6 (2016) 47771-47801 DOI: 10.1039/c6ra04656h
(b) N. Gabaldon Limas and T. A. Manz, RSC Adv. 8 (2018) 2678-2707 DOI: 10.1039/c7ra11829e.
For each atom in the material, the electron cloud parameters were fit to the spherically averaged atom-in-material
electron density using radial positions for which this density was between 10^-4 and 10^-2 electrons per cubic bohr.
The polarizabilities, dispersion coefficients, and quantum Drude oscillator (QDO) parameters were fit using the MCLF method.
The magnetic structure of the system was optimized in VASP from the default ferromagnetic initial guess using spin polarization.
The atomic spin moments (ASMs) were computed on this optimized magnetic structure using the DDEC6 partition as inputs
to the method of T. A. Manz and D. S. Sholl, J. Chem. Theory Comput. 7 (2011) 4146-4164 DOI: 10.1021/ct200539n.
The RMSE and RRMSE were computed using a uniform grid with Ewald summation.
