# Supplementary material for: A collection of forcefield precursors for metal–organic frameworks
Source: RSC Adv. 2019 Nov 13;9(63):36492–507. doi: 10.1039/c9ra07327b (PMC9075174; doi:10.1039/c9ra07327b)
Supplement: RA-009-C9RA07327B-s3802 [file RA-009-C9RA07327B-s3802.xyz]

   82
jmolscript: load "" {1 1 1} spacegroup "x,y,z" unitcell [{      9.522800     0.000000     0.000000 }, {     -4.761400     8.246987     0.000000 }, {      0.000000     0.000000    17.470000 }]
La    -0.000000     5.497936    13.102500     1.988992
La     4.761400     2.749051     4.367500     1.988997
La     0.000000     0.000000     0.000000     1.743910
La     0.000000     0.000000     8.735000     1.743919
H      1.598402     5.527955    17.045479     0.115821
H      2.644005     4.909431    16.047942     0.127258
H     -0.773251     4.098753    17.045479     0.115823
H     -1.831711     3.502495    16.047942     0.127260
H     -0.825151     6.867266    17.045479     0.115822
H     -0.812295     8.082047    16.047942     0.127261
H      1.598402     5.527955     9.159521     0.115821
H      2.644005     4.909431    10.157058     0.127258
H     -0.773251     4.098753     9.159521     0.115823
H     -1.831711     3.502495    10.157058     0.127260
H     -0.825151     6.867266     9.159521     0.115822
H     -0.812295     8.082047    10.157058     0.127260
H      6.359802     2.719032     0.424521     0.115822
H      7.405405     3.337556     1.422058     0.127259
H      3.988149     4.148234     0.424521     0.115823
H      2.929689     4.744492     1.422058     0.127260
H      3.936249     1.379721     0.424521     0.115822
H      3.949105     0.164940     1.422058     0.127261
H      6.359802     2.719032     8.310479     0.115821
H      7.405405     3.337556     7.312942     0.127258
H      3.988149     4.148234     8.310479     0.115823
H      2.929689     4.744492     7.312942     0.127259
H      3.936249     1.379721     8.310479     0.115822
H      3.949105     0.164940     7.312942     0.127261
C      2.225002     6.872214    15.630409     0.674505
C      2.419743     5.701967    16.559813    -0.180812
C      0.077611     2.883971    15.630409     0.674496
C     -1.033224     3.300444    16.559813    -0.180815
C     -2.302613     6.737788    15.630409     0.674506
C     -1.386520     7.491563    16.559813    -0.180812
C      2.225002     6.872214    10.574591     0.674505
C      2.419743     5.701967     9.645187    -0.180812
C      0.077611     2.883971    10.574591     0.674496
C     -1.033224     3.300444     9.645187    -0.180815
C     -2.302613     6.737788    10.574591     0.674506
C     -1.386520     7.491563     9.645187    -0.180812
C      6.986402     1.374773     1.839591     0.674505
C      7.181143     2.545020     0.910187    -0.180813
C      4.839011     5.363016     1.839591     0.674497
C      3.728176     4.946543     0.910187    -0.180815
C      2.458787     1.509199     1.839591     0.674506
C      3.374880     0.755424     0.910187    -0.180813
C      6.986402     1.374773     6.895409     0.674504
C      7.181143     2.545020     7.824813    -0.180813
C      4.839011     5.363016     6.895409     0.674496
C      3.728176     4.946543     7.824813    -0.180814
C      2.458787     1.509199     6.895409     0.674506
C      3.374880     0.755424     7.824813    -0.180812
O      1.312242     6.783972    14.763897    -0.674192
O      2.923500     7.908861    15.798121    -0.582309
O      0.457571     3.718566    14.763897    -0.674163
O      0.626124     1.760732    15.798121    -0.582306
O     -1.769812     5.991436    14.763897    -0.674191
O     -3.549624     6.824382    15.798121    -0.582309
O      1.312242     6.783972    11.441103    -0.674192
O      2.923500     7.908861    10.406879    -0.582310
O      0.457571     3.718566    11.441103    -0.674163
O      0.626124     1.760732    10.406879    -0.582307
O     -1.769812     5.991436    11.441103    -0.674191
O     -3.549624     6.824382    10.406879    -0.582310
O      6.073642     1.463015     2.706103    -0.674193
O      7.684900     0.338126     1.671879    -0.582309
O      5.218971     4.528421     2.706103    -0.674163
O      5.387524     6.486255     1.671879    -0.582306
O      2.991588     2.255551     2.706103    -0.674192
O      1.211776     1.422605     1.671879    -0.582309
O      6.073642     1.463015     6.028897    -0.674193
O      7.684900     0.338126     7.063121    -0.582310
O      5.218971     4.528421     6.028897    -0.674163
O      5.387524     6.486255     7.063121    -0.582307
O      2.991588     2.255551     6.028897    -0.674192
O      1.211776     1.422605     7.063121    -0.582310
O      3.462490     5.997209     0.000000    -0.204861
O     -1.298910     2.249778     0.000000    -0.204861
O      2.597820     0.000000     0.000000    -0.204863
O      3.462490     5.997209     8.735000    -0.204862
O     -1.298910     2.249778     8.735000    -0.204862
O      2.597820     0.000000     8.735000    -0.204864

The following XYZ coordinates are in angstroms. Other properties are in atomic units.
The sperically averaged electron density of each atom fit to a function of the form exp(a - br)
eigen_1, eigen_2 and eigen_3 are the three eigenvalues of traceless quadrupole moment tensor
  atom number  atomic symbol              X              Y              Z     net charge C6 coefficient C8 coefficient C10 coefficient fluctuating dipole atomic polarizability isotropic forcefield polarizability              a              b squared Pearson coefficient          <r^3>          <r^4>         wp_QDO          m_QDO          q_QDO       dipole_x       dipole_y       dipole_z         dipole            Qxy            Qxz            Qyz     Q(x^2-y^2)  Q(3z^2 - R^2)        eigen_1        eigen_2        eigen_3 static polarizability      alpha(xx)      alpha(xy)      alpha(xz)      alpha(yy)      alpha(yz)      alpha(zz) atomic spin moment
            1             La      -0.000000       5.497936      13.102500       1.988992     253.667562 0.57203832E+04  0.23187646E+06                                28.259377                           22.080014       1.302121       2.010071                    0.999706     101.793708     277.625337       0.472792       0.319599      -1.255948      -0.000007       0.000044      -0.000000       0.000044       0.000023       0.000000       0.000001      -0.000008      -0.840516      -0.280172       0.140063       0.140109             34.989620      24.869039      -0.000119      -0.000002      24.869885      -0.000003      55.229936           0.000217
            2             La       4.761400       2.749051       4.367500       1.988997     253.666460 0.57203525E+04  0.23187488E+06                                28.259288                           22.079946       1.302134       2.010075                    0.999706     101.793540     277.624592       0.472793       0.319598      -1.255949      -0.000008      -0.000043      -0.000000       0.000043      -0.000022      -0.000000       0.000001      -0.000007      -0.840505      -0.280168       0.140062       0.140107             34.989510      24.868986       0.000145       0.000002      24.869783       0.000001      55.229761           0.000214
            3             La       0.000000       0.000000       0.000000       1.743910     241.198016 0.70258045E+04  0.30118202E+06                                29.222945                           26.075326       1.367983       1.980507                    0.999414     111.826241     318.355495       0.393712       0.362906      -1.211130      -0.000001      -0.000004       0.000002       0.000005       0.000000       0.000000      -0.000002      -0.000002       0.734078      -0.122347      -0.122345       0.244693             32.158139      36.316889       0.000025       0.000029      36.316992      -0.000034      23.840537           0.000229
            4             La       0.000000       0.000000       8.735000       1.743919     241.197503 0.70257831E+04  0.30118079E+06                                29.222872                           26.075261       1.367982       1.980509                    0.999414     111.825868     318.353938       0.393713       0.362906      -1.211131       0.000001      -0.000001       0.000000       0.000002      -0.000000      -0.000001       0.000004      -0.000003       0.734075      -0.122347      -0.122344       0.244692             32.158060      36.316801       0.000022      -0.000028      36.316898       0.000032      23.840481           0.000257
            5              H       1.598402       5.527955      17.045479       0.115821       1.088983 0.85706781E+01  0.85538962E+02                                 1.755408                            1.714181      -0.895501       2.450299                    0.997995       3.525253       9.926719       0.477340       1.285671      -0.708632      -0.021913      -0.004575       0.019560       0.029727       0.000956      -0.002023       0.002878       0.007669       0.023188      -0.008425      -0.000211       0.008636              1.770551       2.252272       0.113045      -0.229974       1.507292      -0.079080       1.552089          -0.000000
            6              H       2.644005       4.909431      16.047942       0.127258       1.188413 0.96673079E+01  0.98862976E+02                                 1.835223                            1.804582      -0.842932       2.483639                    0.998981       3.423627       9.577395       0.474132       1.263220      -0.715858       0.014091      -0.026910      -0.018227       0.035425      -0.006303      -0.002724       0.005605       0.006131      -0.002963      -0.008434      -0.001727       0.010161              1.831764       1.613212      -0.111448       0.002046       2.103945       0.352484       1.778136           0.000001
            7              H      -0.773251       4.098753      17.045479       0.115823       1.088980 0.85706511E+01  0.85538644E+02                                 1.755407                            1.714180      -0.895507       2.450296                    0.997995       3.525245       9.926701       0.477339       1.285673      -0.708632       0.006994       0.021265       0.019560       0.029728       0.002842       0.003504       0.000313      -0.005490       0.023188      -0.008425      -0.000211       0.008636              1.770550       1.595637       0.266063       0.046501       2.163924       0.238702       1.552088          -0.000000
            8              H      -1.831711       3.502495      16.047942       0.127260       1.188390 0.96670684E+01  0.98859967E+02                                 1.835205                            1.804566      -0.842915       2.483649                    0.998981       3.423582       9.577259       0.474131       1.263228      -0.715856      -0.030352       0.001253      -0.018227       0.035426       0.005805       0.006217      -0.000444       0.007851      -0.002964      -0.008434      -0.001727       0.010161              1.831747       2.077757      -0.156767       0.304231       1.639363      -0.178010       1.778119           0.000001
            9              H      -0.825151       6.867266      17.045479       0.115822       1.088974 0.85705917E+01  0.85537942E+02                                 1.755405                            1.714179      -0.895495       2.450302                    0.997995       3.525230       9.926667       0.477337       1.285679      -0.708630       0.014920      -0.016689       0.019560       0.029727      -0.003799      -0.001481      -0.003191      -0.002178       0.023188      -0.008425      -0.000211       0.008636              1.770548       1.791434      -0.379107       0.183472       1.968124      -0.159622       1.552086          -0.000000
           10              H      -0.812295       8.082047      16.047942       0.127261       1.188385 0.96670085E+01  0.98859118E+02                                 1.835193                            1.804554      -0.842909       2.483654                    0.998981       3.423572       9.577193       0.474136       1.263220      -0.715858       0.016261       0.025658      -0.018228       0.035426       0.000496      -0.003493      -0.005162      -0.013982      -0.002961      -0.008435      -0.001726       0.010162              1.831735       1.884714       0.268211      -0.306275       1.832383      -0.174467       1.778107           0.000001
           11              H       1.598402       5.527955       9.159521       0.115821       1.088982 0.85706693E+01  0.85538854E+02                                 1.755408                            1.714181      -0.895500       2.450299                    0.997995       3.525251       9.926713       0.477340       1.285671      -0.708632      -0.021913      -0.004575      -0.019560       0.029727       0.000956       0.002023      -0.002878       0.007669       0.023188      -0.008425      -0.000211       0.008636              1.770550       2.252271       0.113045       0.229974       1.507292       0.079080       1.552089          -0.000000
           12              H       2.644005       4.909431      10.157058       0.127258       1.188413 0.96673079E+01  0.98862976E+02                                 1.835223                            1.804582      -0.842932       2.483639                    0.998981       3.423627       9.577395       0.474132       1.263220      -0.715858       0.014091      -0.026910       0.018227       0.035425      -0.006303       0.002724      -0.005605       0.006131      -0.002963      -0.008434      -0.001727       0.010161              1.831764       1.613212      -0.111448      -0.002046       2.103945      -0.352484       1.778136           0.000001
           13              H      -0.773251       4.098753       9.159521       0.115823       1.088980 0.85706529E+01  0.85538673E+02                                 1.755408                            1.714181      -0.895508       2.450296                    0.997995       3.525245       9.926704       0.477339       1.285674      -0.708632       0.006994       0.021265      -0.019560       0.029728       0.002842      -0.003504      -0.000313      -0.005490       0.023188      -0.008425      -0.000211       0.008636              1.770550       1.595638       0.266063      -0.046501       2.163925      -0.238702       1.552089          -0.000000
           14              H      -1.831711       3.502495      10.157058       0.127260       1.188388 0.96670570E+01  0.98859828E+02                                 1.835205                            1.804565      -0.842915       2.483650                    0.998981       3.423580       9.577254       0.474131       1.263229      -0.715856      -0.030352       0.001253       0.018227       0.035426       0.005805      -0.006217       0.000444       0.007851      -0.002964      -0.008434      -0.001727       0.010161              1.831746       2.077756      -0.156767      -0.304231       1.639363       0.178010       1.778119           0.000001
           15              H      -0.825151       6.867266       9.159521       0.115822       1.088973 0.85705819E+01  0.85537820E+02                                 1.755404                            1.714178      -0.895494       2.450302                    0.997995       3.525228       9.926660       0.477337       1.285680      -0.708630       0.014920      -0.016689      -0.019560       0.029727      -0.003799       0.001481       0.003191      -0.002178       0.023188      -0.008425      -0.000211       0.008636              1.770547       1.791433      -0.379107      -0.183472       1.968123       0.159622       1.552086          -0.000000
           16              H      -0.812295       8.082047      10.157058       0.127260       1.188387 0.96670310E+01  0.98859408E+02                                 1.835196                            1.804556      -0.842911       2.483653                    0.998981       3.423576       9.577208       0.474135       1.263220      -0.715858       0.016261       0.025658       0.018228       0.035426       0.000496       0.003493       0.005162      -0.013982      -0.002961      -0.008435      -0.001727       0.010162              1.831737       1.884716       0.268212       0.306275       1.832386       0.174467       1.778110           0.000001
           17              H       6.359802       2.719032       0.424521       0.115822       1.088978 0.85706315E+01  0.85538453E+02                                 1.755410                            1.714183      -0.895502       2.450298                    0.997995       3.525241       9.926710       0.477336       1.285680      -0.708630      -0.021913       0.004576      -0.019560       0.029727      -0.000956       0.002023       0.002877       0.007669       0.023188      -0.008424      -0.000211       0.008636              1.770553       2.252274      -0.113046       0.229973       1.507294      -0.079080       1.552091          -0.000000
           18              H       7.405405       3.337556       1.422058       0.127259       1.188394 0.96670970E+01  0.98860228E+02                                 1.835199                            1.804560      -0.842922       2.483645                    0.998981       3.423592       9.577252       0.474136       1.263216      -0.715859       0.014091       0.026911       0.018227       0.035426       0.006303       0.002725       0.005605       0.006131      -0.002962      -0.008435      -0.001728       0.010163              1.831741       1.613193       0.111446      -0.002046       2.103915       0.352477       1.778114           0.000001
           19              H       3.988149       4.148234       0.424521       0.115823       1.088978 0.85706350E+01  0.85538432E+02                                 1.755404                            1.714178      -0.895501       2.450299                    0.997995       3.525243       9.926688       0.477340       1.285672      -0.708632       0.006994      -0.021265      -0.019560       0.029728      -0.002842      -0.003505       0.000313      -0.005490       0.023188      -0.008425      -0.000212       0.008636              1.770547       1.595635      -0.266062      -0.046501       2.163920       0.238702       1.552086          -0.000000
           20              H       2.929689       4.744492       1.422058       0.127260       1.188406 0.96672417E+01  0.98862148E+02                                 1.835217                            1.804577      -0.842927       2.483644                    0.998981       3.423617       9.577366       0.474132       1.263222      -0.715857      -0.030351      -0.001253       0.018227       0.035426      -0.005806      -0.006216      -0.000443       0.007850      -0.002964      -0.008434      -0.001727       0.010161              1.831759       2.077772       0.156769      -0.304235       1.639374      -0.178013       1.778131           0.000001
           21              H       3.936249       1.379721       0.424521       0.115822       1.088980 0.85706483E+01  0.85538593E+02                                 1.755406                            1.714179      -0.895501       2.450299                    0.997995       3.525243       9.926688       0.477340       1.285671      -0.708632       0.014919       0.016689      -0.019559       0.029727       0.003799       0.001481      -0.003191      -0.002178       0.023189      -0.008425      -0.000211       0.008636              1.770549       1.791434       0.379107      -0.183472       1.968125      -0.159622       1.552087          -0.000000
           22              H       3.949105       0.164940       1.422058       0.127261       1.188388 0.96670466E+01  0.98859683E+02                                 1.835204                            1.804564      -0.842908       2.483654                    0.998981       3.423572       9.577226       0.474131       1.263229      -0.715856       0.016261      -0.025658       0.018228       0.035426      -0.000497       0.003493      -0.005162      -0.013980      -0.002962      -0.008435      -0.001726       0.010161              1.831745       1.884725      -0.268214       0.306277       1.832394      -0.174468       1.778117           0.000001
           23              H       6.359802       2.719032       8.310479       0.115821       1.088977 0.85706286E+01  0.85538424E+02                                 1.755411                            1.714184      -0.895502       2.450298                    0.997995       3.525240       9.926710       0.477336       1.285681      -0.708630      -0.021913       0.004575       0.019560       0.029727      -0.000956      -0.002023      -0.002877       0.007669       0.023188      -0.008425      -0.000211       0.008636              1.770554       2.252275      -0.113046      -0.229973       1.507294       0.079080       1.552091          -0.000000
           24              H       7.405405       3.337556       7.312942       0.127258       1.188394 0.96671045E+01  0.98860318E+02                                 1.835200                            1.804560      -0.842923       2.483644                    0.998981       3.423593       9.577254       0.474136       1.263216      -0.715859       0.014091       0.026911      -0.018227       0.035426       0.006303      -0.002725      -0.005605       0.006131      -0.002962      -0.008435      -0.001728       0.010163              1.831741       1.613193       0.111446       0.002046       2.103916      -0.352477       1.778114           0.000001
           25              H       3.988149       4.148234       8.310479       0.115823       1.088978 0.85706296E+01  0.85538363E+02                                 1.755404                            1.714177      -0.895500       2.450300                    0.997995       3.525242       9.926684       0.477340       1.285672      -0.708632       0.006994      -0.021265       0.019560       0.029728      -0.002842       0.003505      -0.000313      -0.005490       0.023188      -0.008425      -0.000212       0.008636              1.770546       1.595634      -0.266062       0.046501       2.163919      -0.238702       1.552086          -0.000000
           26              H       2.929689       4.744492       7.312942       0.127259       1.188406 0.96672394E+01  0.98862123E+02                                 1.835218                            1.804577      -0.842926       2.483644                    0.998981       3.423616       9.577364       0.474131       1.263223      -0.715857      -0.030351      -0.001253      -0.018227       0.035426      -0.005806       0.006216       0.000443       0.007850      -0.002964      -0.008434      -0.001727       0.010161              1.831759       2.077772       0.156769       0.304235       1.639374       0.178013       1.778131           0.000001
           27              H       3.936249       1.379721       8.310479       0.115822       1.088980 0.85706431E+01  0.85538525E+02                                 1.755405                            1.714178      -0.895500       2.450299                    0.997995       3.525242       9.926683       0.477340       1.285671      -0.708632       0.014920       0.016689       0.019559       0.029727       0.003799      -0.001481       0.003191      -0.002178       0.023189      -0.008425      -0.000211       0.008636              1.770548       1.791434       0.379107       0.183472       1.968124       0.159622       1.552086          -0.000000
           28              H       3.949105       0.164940       7.312942       0.127261       1.188387 0.96670324E+01  0.98859504E+02                                 1.835203                            1.804563      -0.842907       2.483654                    0.998981       3.423569       9.577217       0.474131       1.263229      -0.715856       0.016261      -0.025658      -0.018228       0.035426      -0.000497      -0.003493       0.005162      -0.013980      -0.002962      -0.008435      -0.001726       0.010161              1.831744       1.884724      -0.268214      -0.306277       1.832393       0.174468       1.778116           0.000001
           29              C       2.225002       6.872214      15.630409       0.674505      22.204713 0.23801320E+03  0.48732006E+04                                 7.341896                            5.546167      -0.140726       2.028277                    0.999486      21.431722      59.868236       0.617272       0.484636      -1.012002      -0.009482       0.043398      -0.051132       0.067733      -0.052679      -0.079608       0.022855       0.048122       0.041617      -0.078006      -0.037118       0.115124              8.406996       8.628139       1.796411       3.567083       8.479481      -0.713274       8.113368          -0.000005
           30              C       2.419743       5.701967      16.559813      -0.180812      25.859589 0.38557649E+03  0.88233749E+04                                 7.544862                            6.445619       0.047504       2.012420                    0.998693      28.722695      82.269177       0.662418       0.404064      -1.069028       0.072352       0.001845       0.070911       0.101324      -0.002983       0.020338       0.020897       0.063770       0.057132      -0.049113       0.006150       0.042963              8.224196       8.527172      -0.298246       2.538558       7.693821      -1.328560       8.451595          -0.000008
           31              C       0.077611       2.883971      15.630409       0.674496      22.205080 0.23801695E+03  0.48732958E+04                                 7.341967                            5.546204      -0.140730       2.028271                    0.999486      21.431879      59.868752       0.617271       0.484635      -1.012002       0.042323      -0.013487      -0.051130       0.067730       0.047176       0.059597       0.057511       0.067176       0.041610      -0.078001      -0.037120       0.115121              8.407094       6.960959      -0.833825      -2.401284      10.146834      -2.732626       8.113490          -0.000006
           32              C      -1.033224       3.300444      16.559813      -0.180815      25.859417 0.38557346E+03  0.88232996E+04                                 7.544889                            6.445641       0.047503       2.012420                    0.998693      28.722562      82.269115       0.662408       0.404070      -1.069023      -0.034580      -0.063581       0.070913       0.101326       0.029100       0.007930      -0.028061      -0.026720       0.057127      -0.049109       0.006149       0.042961              8.224229       8.160479       0.509985      -2.419869       8.060575      -1.534187       8.451634          -0.000008
           33              C      -2.302613       6.737788      15.630409       0.674506      22.204695 0.23801242E+03  0.48731792E+04                                 7.341885                            5.546154      -0.140727       2.028277                    0.999486      21.431661      59.867965       0.617274       0.484636      -1.012002      -0.032842      -0.029909      -0.051134       0.067733       0.005502       0.020010      -0.080371      -0.115300       0.041617      -0.078004      -0.037119       0.115123              8.406991      10.072360      -0.962594      -1.165838       7.035245       3.445832       8.113367          -0.000005
           34              C      -1.386520       7.491563      16.559813      -0.180812      25.859314 0.38557133E+03  0.88232326E+04                                 7.544848                            6.445608       0.047515       2.012425                    0.998693      28.722442      82.268497       0.662413       0.404068      -1.069025      -0.037772       0.061736       0.070910       0.101322      -0.026123      -0.028268       0.007165      -0.037045       0.057134      -0.049113       0.006148       0.042965              8.224183       7.643850      -0.211736      -0.118709       8.577124       2.862740       8.451576          -0.000008
           35              C       2.225002       6.872214      10.574591       0.674505      22.204715 0.23801322E+03  0.48732014E+04                                 7.341898                            5.546168      -0.140727       2.028277                    0.999486      21.431726      59.868259       0.617272       0.484637      -1.012002      -0.009482       0.043398       0.051132       0.067733      -0.052679       0.079608      -0.022855       0.048122       0.041617      -0.078006      -0.037118       0.115124              8.406998       8.628142       1.796412      -3.567084       8.479483       0.713274       8.113370          -0.000005
           36              C       2.419743       5.701967       9.645187      -0.180812      25.859587 0.38557644E+03  0.88233734E+04                                 7.544861                            6.445617       0.047505       2.012420                    0.998693      28.722692      82.269159       0.662418       0.404064      -1.069028       0.072352       0.001845      -0.070911       0.101324      -0.002983      -0.020338      -0.020897       0.063770       0.057132      -0.049113       0.006150       0.042963              8.224195       8.527170      -0.298247      -2.538558       7.693820       1.328560       8.451593          -0.000008
           37              C       0.077611       2.883971      10.574591       0.674496      22.205084 0.23801699E+03  0.48732967E+04                                 7.341966                            5.546204      -0.140728       2.028271                    0.999486      21.431881      59.868748       0.617272       0.484635      -1.012003       0.042323      -0.013487       0.051130       0.067730       0.047176      -0.059597      -0.057511       0.067176       0.041610      -0.078001      -0.037120       0.115121              8.407093       6.960958      -0.833824       2.401284      10.146832       2.732625       8.113488          -0.000006
           38              C      -1.033224       3.300444       9.645187      -0.180815      25.859421 0.38557353E+03  0.88233017E+04                                 7.544889                            6.445641       0.047503       2.012420                    0.998693      28.722565      82.269122       0.662409       0.404070      -1.069023      -0.034580      -0.063581      -0.070913       0.101326       0.029101      -0.007930       0.028061      -0.026720       0.057127      -0.049110       0.006149       0.042960              8.224229       8.160478       0.509985       2.419869       8.060576       1.534187       8.451633          -0.000008
           39              C      -2.302613       6.737788      10.574591       0.674506      22.204705 0.23801255E+03  0.48731824E+04                                 7.341887                            5.546155      -0.140727       2.028277                    0.999486      21.431669      59.867994       0.617274       0.484636      -1.012002      -0.032842      -0.029909       0.051134       0.067733       0.005502      -0.020010       0.080371      -0.115299       0.041617      -0.078004      -0.037119       0.115123              8.406993      10.072363      -0.962595       1.165839       7.035248      -3.445833       8.113369          -0.000006
           40              C      -1.386520       7.491563       9.645187      -0.180812      25.859318 0.38557140E+03  0.88232347E+04                                 7.544849                            6.445608       0.047515       2.012425                    0.998693      28.722448      82.268520       0.662413       0.404068      -1.069025      -0.037772       0.061736      -0.070910       0.101322      -0.026123       0.028268      -0.007165      -0.037045       0.057133      -0.049113       0.006148       0.042965              8.224184       7.643851      -0.211735       0.118710       8.577124      -2.862740       8.451575          -0.000008
           41              C       6.986402       1.374773       1.839591       0.674505      22.204669 0.23801275E+03  0.48731877E+04                                 7.341880                            5.546157      -0.140722       2.028278                    0.999486      21.431681      59.868036       0.617274       0.484636      -1.012003      -0.009482      -0.043398       0.051132       0.067733       0.052679       0.079608       0.022855       0.048122       0.041616      -0.078006      -0.037118       0.115124              8.406976       8.628122      -1.796407      -3.567074       8.479456      -0.713272       8.113351          -0.000005
           42              C       7.181143       2.545020       0.910187      -0.180813      25.859403 0.38557317E+03  0.88232886E+04                                 7.544875                            6.445631       0.047510       2.012422                    0.998693      28.722542      82.268947       0.662410       0.404069      -1.069024       0.072352      -0.001845      -0.070911       0.101324       0.002982      -0.020337       0.020897       0.063770       0.057132      -0.049113       0.006151       0.042962              8.224212       8.527199       0.298246      -2.538571       7.693825      -1.328570       8.451612          -0.000009
           43              C       4.839011       5.363016       1.839591       0.674497      22.205119 0.23801742E+03  0.48733074E+04                                 7.341973                            5.546209      -0.140733       2.028270                    0.999486      21.431898      59.868800       0.617271       0.484635      -1.012003       0.042323       0.013487       0.051130       0.067730      -0.047177      -0.059598       0.057512       0.067175       0.041609      -0.078001      -0.037121       0.115121              8.407101       6.960966       0.833828       2.401286      10.146842      -2.732627       8.113494          -0.000006
           44              C       3.728176       4.946543       0.910187      -0.180815      25.859644 0.38557759E+03  0.88234070E+04                                 7.544876                            6.445631       0.047503       2.012420                    0.998693      28.722727      82.269317       0.662417       0.404064      -1.069028      -0.034580       0.063581      -0.070913       0.101326      -0.029101      -0.007929      -0.028061      -0.026720       0.057126      -0.049110       0.006150       0.042961              8.224214       8.160466      -0.509978       2.419856       8.060558      -1.534183       8.451617          -0.000008
           45              C       2.458787       1.509199       1.839591       0.674506      22.204700 0.23801242E+03  0.48731810E+04                                 7.341895                            5.546159      -0.140731       2.028276                    0.999486      21.431684      59.868120       0.617272       0.484637      -1.012002      -0.032842       0.029909       0.051134       0.067733      -0.005502      -0.020009      -0.080371      -0.115299       0.041618      -0.078004      -0.037119       0.115123              8.407004      10.072375       0.962594       1.165840       7.035256       3.445838       8.113380          -0.000005
           46              C       3.374880       0.755424       0.910187      -0.180813      25.859303 0.38557107E+03  0.88232276E+04                                 7.544854                            6.445611       0.047509       2.012422                    0.998693      28.722454      82.268615       0.662412       0.404069      -1.069024      -0.037772      -0.061736      -0.070910       0.101323       0.026122       0.028269       0.007166      -0.037044       0.057134      -0.049113       0.006147       0.042966              8.224191       7.643857       0.211731       0.118708       8.577132       2.862743       8.451584          -0.000009
           47              C       6.986402       1.374773       6.895409       0.674504      22.204672 0.23801278E+03  0.48731885E+04                                 7.341880                            5.546157      -0.140721       2.028278                    0.999486      21.431684      59.868047       0.617274       0.484636      -1.012002      -0.009482      -0.043398      -0.051132       0.067733       0.052679      -0.079608      -0.022855       0.048122       0.041616      -0.078006      -0.037118       0.115124              8.406977       8.628123      -1.796407       3.567074       8.479457       0.713272       8.113352          -0.000005
           48              C       7.181143       2.545020       7.824813      -0.180813      25.859389 0.38557291E+03  0.88232807E+04                                 7.544871                            6.445627       0.047509       2.012422                    0.998693      28.722532      82.268904       0.662411       0.404069      -1.069024       0.072352      -0.001845       0.070911       0.101324       0.002983       0.020337      -0.020897       0.063770       0.057133      -0.049113       0.006151       0.042962              8.224207       8.527194       0.298245       2.538568       7.693821       1.328569       8.451607          -0.000008
           49              C       4.839011       5.363016       6.895409       0.674496      22.205124 0.23801748E+03  0.48733089E+04                                 7.341973                            5.546209      -0.140732       2.028270                    0.999486      21.431902      59.868812       0.617271       0.484635      -1.012003       0.042323       0.013487      -0.051130       0.067730      -0.047177       0.059598      -0.057511       0.067175       0.041609      -0.078001      -0.037121       0.115121              8.407102       6.960967       0.833828      -2.401286      10.146843       2.732628       8.113495          -0.000006
           50              C       3.728176       4.946543       7.824813      -0.180814      25.859637 0.38557747E+03  0.88234034E+04                                 7.544875                            6.445630       0.047504       2.012420                    0.998693      28.722721      82.269296       0.662417       0.404064      -1.069028      -0.034580       0.063581       0.070913       0.101326      -0.029101       0.007929       0.028061      -0.026720       0.057126      -0.049110       0.006149       0.042960              8.224212       8.160464      -0.509978      -2.419855       8.060556       1.534183       8.451615          -0.000008
           51              C       2.458787       1.509199       6.895409       0.674506      22.204704 0.23801247E+03  0.48731822E+04                                 7.341895                            5.546159      -0.140731       2.028275                    0.999486      21.431686      59.868122       0.617273       0.484637      -1.012002      -0.032842       0.029909      -0.051134       0.067733      -0.005502       0.020009       0.080371      -0.115299       0.041617      -0.078005      -0.037119       0.115123              8.407004      10.072375       0.962594      -1.165840       7.035256      -3.445838       8.113380          -0.000005
           52              C       3.374880       0.755424       7.824813      -0.180812      25.859297 0.38557096E+03  0.88232241E+04                                 7.544851                            6.445609       0.047511       2.012423                    0.998693      28.722446      82.268572       0.662412       0.404068      -1.069024      -0.037772      -0.061736       0.070910       0.101322       0.026122      -0.028269      -0.007166      -0.037044       0.057134      -0.049113       0.006147       0.042966              8.224187       7.643853       0.211731      -0.118708       8.577128      -2.862742       8.451580          -0.000008
           53              O       1.312242       6.783972      14.763897      -0.674192      42.116715 0.59855430E+03  0.14765106E+05                                 9.531343                            7.525656       0.331516       2.124130                    0.996472      29.366508      77.932062       0.699772       0.354827      -1.143502       0.055403       0.062011       0.049673       0.096862      -0.024349      -0.004572       0.044154       0.118264       0.053332      -0.089761       0.028940       0.060821             11.054031      12.997389       1.684740       6.320772       6.757140       1.527285      13.407565          -0.000026
           54              O       2.923500       7.908861      15.798121      -0.582309      34.536602 0.51140802E+03  0.12128379E+05                                 8.354002                            6.961750       0.413274       2.183840                    0.997032      27.540783      71.654951       0.726725       0.355386      -1.143088      -0.021195      -0.005057      -0.050469       0.054972       0.032901      -0.043725       0.061377       0.038791      -0.089609      -0.101810       0.045177       0.056633              9.237066       9.652880       4.475459       1.855908      11.602468       1.421631       6.455849          -0.000026
           55              O       0.457571       3.718566      14.763897      -0.674163      42.115040 0.59851741E+03  0.14763974E+05                                 9.531145                            7.525461       0.331703       2.124218                    0.996472      29.365482      77.928851       0.699776       0.354830      -1.143499       0.025989      -0.078967       0.049676       0.096845       0.063374       0.040535      -0.018161      -0.017004       0.053363      -0.089784       0.028991       0.060793             11.053842       6.858016       1.859707      -1.837692      12.896084      -6.237564      13.407426          -0.000024
           56              O       0.626124       1.760732      15.798121      -0.582306      34.536621 0.51140771E+03  0.12128371E+05                                 8.354008                            6.961752       0.413253       2.183833                    0.997032      27.540772      71.654956       0.726725       0.355387      -1.143088       0.006218       0.020878      -0.050465       0.054966       0.000344       0.075019       0.007183      -0.076379      -0.089616      -0.101813       0.045178       0.056635              9.237078       7.239212      -3.081925       0.303222      14.016159      -2.318101       6.455864          -0.000026
           57              O      -1.769812       5.991436      14.763897      -0.674191      42.116710 0.59855022E+03  0.14764978E+05                                 9.531344                            7.525632       0.331584       2.124155                    0.996471      29.366372      77.931598       0.699773       0.354827      -1.143502      -0.081399       0.016980       0.049673       0.096859      -0.039042      -0.035957      -0.026038      -0.101302       0.053336      -0.089768       0.028945       0.060822             11.054058       9.776207      -3.544522      -4.483071       9.978349       4.710396      13.407618          -0.000026
           58              O      -3.549624       6.824382      15.798121      -0.582309      34.536417 0.51140454E+03  0.12128273E+05                                 8.353966                            6.961722       0.413282       2.183843                    0.997032      27.540721      71.654682       0.726728       0.355386      -1.143089       0.014976      -0.015826      -0.050469       0.054972      -0.033247      -0.031291      -0.068557       0.037592      -0.089612      -0.101812       0.045178       0.056633              9.237026      14.990852      -1.393542      -2.159119       6.264398       0.896447       6.455828          -0.000026
           59              O       1.312242       6.783972      11.441103      -0.674192      42.116754 0.59855491E+03  0.14765125E+05                                 9.531349                            7.525661       0.331514       2.124129                    0.996472      29.366518      77.932106       0.699772       0.354827      -1.143502       0.055403       0.062010      -0.049673       0.096861      -0.024348       0.004572      -0.044154       0.118264       0.053333      -0.089762       0.028940       0.060822             11.054040      12.997400       1.684743      -6.320779       6.757145      -1.527287      13.407575          -0.000025
           60              O       2.923500       7.908861      10.406879      -0.582310      34.536639 0.51140866E+03  0.12128398E+05                                 8.354010                            6.961756       0.413270       2.183839                    0.997032      27.540792      71.654996       0.726725       0.355386      -1.143088      -0.021195      -0.005057       0.050469       0.054972       0.032901       0.043725      -0.061378       0.038791      -0.089611      -0.101811       0.045178       0.056633              9.237075       9.652890       4.475465      -1.855911      11.602479      -1.421634       6.455855          -0.000027
           61              O       0.457571       3.718566      11.441103      -0.674163      42.115024 0.59851711E+03  0.14763965E+05                                 9.531143                            7.525460       0.331702       2.124218                    0.996472      29.365474      77.928826       0.699776       0.354830      -1.143499       0.025989      -0.078967      -0.049676       0.096844       0.063374      -0.040535       0.018161      -0.017005       0.053363      -0.089785       0.028992       0.060793             11.053840       6.858015       1.859707       1.837692      12.896081       6.237563      13.407422          -0.000025
           62              O       0.626124       1.760732      10.406879      -0.582307      34.536629 0.51140784E+03  0.12128375E+05                                 8.354010                            6.961753       0.413251       2.183833                    0.997032      27.540773      71.654963       0.726724       0.355387      -1.143088       0.006218       0.020878       0.050465       0.054966       0.000344      -0.075019      -0.007183      -0.076380      -0.089617      -0.101813       0.045178       0.056635              9.237081       7.239214      -3.081926      -0.303222      14.016163       2.318101       6.455865          -0.000028
           63              O      -1.769812       5.991436      11.441103      -0.674191      42.116710 0.59855017E+03  0.14764977E+05                                 9.531344                            7.525631       0.331584       2.124155                    0.996471      29.366370      77.931594       0.699773       0.354827      -1.143502      -0.081399       0.016980      -0.049674       0.096859      -0.039042       0.035957       0.026038      -0.101301       0.053336      -0.089767       0.028945       0.060822             11.054059       9.776209      -3.544523       4.483071       9.978350      -4.710397      13.407618          -0.000026
           64              O      -3.549624       6.824382      10.406879      -0.582310      34.536452 0.51140516E+03  0.12128292E+05                                 8.353973                            6.961727       0.413281       2.183843                    0.997032      27.540734      71.654732       0.726727       0.355386      -1.143089       0.014976      -0.015827       0.050469       0.054972      -0.033247       0.031292       0.068557       0.037592      -0.089612      -0.101812       0.045179       0.056633              9.237034      14.990865      -1.393544       2.159122       6.264402      -0.896448       6.455833          -0.000027
           65              O       6.073642       1.463015       2.706103      -0.674193      42.116575 0.59855227E+03  0.14765041E+05                                 9.531315                            7.525638       0.331515       2.124129                    0.996472      29.366493      77.931941       0.699774       0.354826      -1.143503       0.055403      -0.062011      -0.049673       0.096862       0.024348       0.004572       0.044155       0.118264       0.053330      -0.089761       0.028940       0.060822             11.053997      12.997353      -1.684730      -6.320749       6.757119       1.527276      13.407521          -0.000026
           66              O       7.684900       0.338126       1.671879      -0.582309      34.536362 0.51140389E+03  0.12128253E+05                                 8.353955                            6.961716       0.413286       2.183845                    0.997032      27.540715      71.654640       0.726728       0.355386      -1.143089      -0.021195       0.005057       0.050469       0.054972      -0.032900       0.043725       0.061377       0.038791      -0.089610      -0.101810       0.045177       0.056633              9.237010       9.652822      -4.475426      -1.855890      11.602397       1.421618       6.455812          -0.000026
           67              O       5.218971       4.528421       2.706103      -0.674163      42.114800 0.59851349E+03  0.14763849E+05                                 9.531093                            7.525424       0.331701       2.124217                    0.996472      29.365456      77.928634       0.699779       0.354829      -1.143500       0.025990       0.078967      -0.049676       0.096845      -0.063375      -0.040533      -0.018161      -0.017003       0.053362      -0.089784       0.028991       0.060793             11.053778       6.857982      -1.859692       1.837680      12.896008      -6.237521      13.407343          -0.000025
           68              O       5.387524       6.486255       1.671879      -0.582306      34.536621 0.51140773E+03  0.12128372E+05                                 8.354009                            6.961753       0.413245       2.183831                    0.997031      27.540774      71.654973       0.726724       0.355387      -1.143088       0.006217      -0.020878       0.050464       0.054965      -0.000345      -0.075020       0.007183      -0.076381      -0.089617      -0.101815       0.045178       0.056636              9.237078       7.239215       3.081930      -0.303222      14.016156      -2.318097       6.455863          -0.000027
           69              O       2.991588       2.255551       2.706103      -0.674192      42.117175 0.59855778E+03  0.14765218E+05                                 9.531435                            7.525696       0.331578       2.124152                    0.996471      29.366460      77.932090       0.699768       0.354829      -1.143501      -0.081399      -0.016981      -0.049674       0.096859       0.039043       0.035957      -0.026038      -0.101300       0.053338      -0.089768       0.028946       0.060822             11.054171       9.776306       3.544563       4.483128       9.978443       4.710451      13.407764          -0.000027
           70              O       1.211776       1.422605       1.671879      -0.582309      34.536570 0.51140704E+03  0.12128349E+05                                 8.353997                            6.961743       0.413277       2.183841                    0.997032      27.540755      71.654851       0.726726       0.355386      -1.143088       0.014976       0.015826       0.050469       0.054971       0.033246       0.031291      -0.068556       0.037593      -0.089610      -0.101811       0.045179       0.056633              9.237064      14.990917       1.393554       2.159138       6.264420       0.896455       6.455854          -0.000025
           71              O       6.073642       1.463015       6.028897      -0.674193      42.116574 0.59855220E+03  0.14765039E+05                                 9.531315                            7.525638       0.331516       2.124130                    0.996472      29.366491      77.931936       0.699774       0.354826      -1.143503       0.055403      -0.062011       0.049673       0.096862       0.024348      -0.004572      -0.044154       0.118263       0.053330      -0.089761       0.028940       0.060822             11.053998      12.997353      -1.684731       6.320749       6.757119      -1.527276      13.407521          -0.000026
           72              O       7.684900       0.338126       7.063121      -0.582310      34.536408 0.51140471E+03  0.12128278E+05                                 8.353963                            6.961722       0.413283       2.183843                    0.997032      27.540732      71.654706       0.726728       0.355386      -1.143089      -0.021196       0.005057      -0.050470       0.054973      -0.032901      -0.043725      -0.061377       0.038791      -0.089611      -0.101810       0.045177       0.056633              9.237020       9.652832      -4.475431       1.855893      11.602409      -1.421620       6.455819          -0.000028
           73              O       5.218971       4.528421       6.028897      -0.674163      42.114798 0.59851341E+03  0.14763846E+05                                 9.531093                            7.525424       0.331700       2.124217                    0.996472      29.365454      77.928628       0.699779       0.354829      -1.143500       0.025990       0.078966       0.049676       0.096845      -0.063374       0.040533       0.018161      -0.017003       0.053362      -0.089784       0.028991       0.060792             11.053778       6.857982      -1.859692      -1.837680      12.896009       6.237522      13.407343          -0.000026
           74              O       5.387524       6.486255       7.063121      -0.582307      34.536646 0.51140820E+03  0.12128386E+05                                 8.354013                            6.961756       0.413244       2.183831                    0.997031      27.540787      71.655015       0.726724       0.355387      -1.143088       0.006217      -0.020878      -0.050465       0.054966      -0.000345       0.075019      -0.007183      -0.076380      -0.089616      -0.101814       0.045178       0.056636              9.237083       7.239219       3.081931       0.303222      14.016164       2.318099       6.455866          -0.000028
           75              O       2.991588       2.255551       6.028897      -0.674192      42.117147 0.59855728E+03  0.14765202E+05                                 9.531430                            7.525692       0.331579       2.124153                    0.996471      29.366451      77.932053       0.699768       0.354828      -1.143501      -0.081399      -0.016981       0.049674       0.096859       0.039043      -0.035957       0.026038      -0.101300       0.053338      -0.089768       0.028946       0.060822             11.054165       9.776301       3.544561      -4.483125       9.978438      -4.710448      13.407756          -0.000026
           76              O       1.211776       1.422605       7.063121      -0.582310      34.536592 0.51140745E+03  0.12128361E+05                                 8.354000                            6.961746       0.413277       2.183841                    0.997032      27.540767      71.654889       0.726726       0.355386      -1.143088       0.014976       0.015826      -0.050469       0.054972       0.033246      -0.031291       0.068556       0.037593      -0.089611      -0.101811       0.045178       0.056632              9.237067      14.990923       1.393555      -2.159139       6.264423      -0.896455       6.455856          -0.000026
           77              O       3.462490       5.997209       0.000000      -0.204861      31.242843 0.42457125E+03  0.96177986E+04                                 7.984584                            6.395612      -0.026488       2.087258                    0.999225      23.579691      60.091594       0.748404       0.361281      -1.137626      -0.111414      -0.192974      -0.000000       0.222827      -0.001918       0.132479      -0.076488       0.002214       0.145678      -0.143750      -0.026494       0.170244              9.119868       9.015005      -0.733413       4.644189       8.168131      -2.681324      10.176468          -0.000014
           78              O      -1.298910       2.249778       0.000000      -0.204861      31.242799 0.42457080E+03  0.96177865E+04                                 7.984580                            6.395608      -0.026490       2.087257                    0.999225      23.579666      60.091534       0.748404       0.361281      -1.137626      -0.111413       0.192974       0.000000       0.222827       0.001917      -0.132480      -0.076488       0.002214       0.145677      -0.143751      -0.026494       0.170245              9.119864       9.015007       0.733418      -4.644186       8.168128      -2.681324      10.176456          -0.000014
           79              O       2.597820       0.000000       0.000000      -0.204863      31.242827 0.42457124E+03  0.96177973E+04                                 7.984579                            6.395608      -0.026478       2.087260                    0.999225      23.579686      60.091559       0.748405       0.361280      -1.137627       0.222828       0.000000      -0.000000       0.222828      -0.000000      -0.000000       0.152975      -0.004428       0.145679      -0.143751      -0.026494       0.170244              9.119863       7.744688       0.000001       0.000002       9.438454       5.362645      10.176447          -0.000013
           80              O       3.462490       5.997209       8.735000      -0.204862      31.242855 0.42457144E+03  0.96178043E+04                                 7.984587                            6.395614      -0.026488       2.087258                    0.999225      23.579696      60.091614       0.748404       0.361281      -1.137626      -0.111414      -0.192974      -0.000000       0.222827      -0.001918      -0.132480       0.076488       0.002215       0.145678      -0.143750      -0.026494       0.170244              9.119871       9.015008      -0.733413      -4.644191       8.168134       2.681326      10.176472          -0.000015
           81              O      -1.298910       2.249778       8.735000      -0.204862      31.242830 0.42457131E+03  0.96178009E+04                                 7.984585                            6.395612      -0.026488       2.087258                    0.999225      23.579681      60.091581       0.748404       0.361281      -1.137626      -0.111414       0.192974      -0.000000       0.222827       0.001918       0.132480       0.076488       0.002214       0.145678      -0.143751      -0.026494       0.170245              9.119869       9.015012       0.733419       4.644189       8.168134       2.681326      10.176462          -0.000014
           82              O       2.597820       0.000000       8.735000      -0.204864      31.242848 0.42457156E+03  0.96178068E+04                                 7.984583                            6.395611      -0.026480       2.087260                    0.999225      23.579695      60.091592       0.748405       0.361280      -1.137627       0.222828       0.000000      -0.000000       0.222828      -0.000000       0.000000      -0.152975      -0.004428       0.145679      -0.143751      -0.026494       0.170245              9.119868       7.744692       0.000000      -0.000001       9.438458      -5.362648      10.176453          -0.000014

******************************************************
Auxiliary information for the entire system
The total spin magnetic moment of the unit cell is   0.000052
The total net atomic charge of the unit cell is   0.000005
Accuracy of reproducing the electrostatic potential in the unit cell:
  The inner radius (bohr) =    5.0000
  The outer radius (bohr) =   12.0000
  Valid grid points have density less than (e/(bohr^3)) =    0.0001
  The number of valid grid points were=        44746
  The rms potential error without charges in kcal/mol is=      9.16333
  The rms potential error with partial charges in kcal/mol is=      0.98606
  The RRMSE value at monopole order=      0.10761
  The rms potential error with partial charges and cloud penetration in kcal/mol is=      0.97378
  The RRMSE value at monopole order with cloud penetration is=      0.10627
  The rms potential error with partial charges and atomic dipoles in kcal/mol is=      1.15949
  The RRMSE value at dipole order=      0.12654
  The rms potential error with partial charges, atomic dipoles and cloud penetration in kcal/mol is=      1.13346
  The RRMSE value at dipole order with cloud penetration=      0.12369

******************************************************
The electron densities and ab initio electrostatic potential were computed in VASP using the PBE functional and
projector augmented wave method. See the main text of the journal article for a description of computational details.
The atomic charges, dipoles, and quadrupoles were computed with the DDEC6 method as described in
(a) T. A. Manz and N. Gabaldon Limas, RSC Adv. 6 (2016) 47771-47801 DOI: 10.1039/c6ra04656h
(b) N. Gabaldon Limas and T. A. Manz, RSC Adv. 8 (2018) 2678-2707 DOI: 10.1039/c7ra11829e.
For each atom in the material, the electron cloud parameters were fit to the spherically averaged atom-in-material
electron density using radial positions for which this density was between 10^-4 and 10^-2 electrons per cubic bohr.
The polarizabilities, dispersion coefficients, and quantum Drude oscillator (QDO) parameters were fit using the MCLF method.
The magnetic structure of the system was optimized in VASP from the default ferromagnetic initial guess using spin polarization.
The atomic spin moments (ASMs) were computed on this optimized magnetic structure using the DDEC6 partition as inputs
to the method of T. A. Manz and D. S. Sholl, J. Chem. Theory Comput. 7 (2011) 4146-4164 DOI: 10.1021/ct200539n.
The RMSE and RRMSE were computed using a uniform grid with Ewald summation.
