# Supplementary material for: A collection of forcefield precursors for metal–organic frameworks
Source: RSC Adv. 2019 Nov 13;9(63):36492–507. doi: 10.1039/c9ra07327b (PMC9075174; doi:10.1039/c9ra07327b)
Supplement: RA-009-C9RA07327B-s3803 [file RA-009-C9RA07327B-s3803.xyz]

   88
jmolscript: load "" {1 1 1} spacegroup "x,y,z" unitcell [{      9.119000     0.000000     0.000000 }, {     -4.412203    13.782061     0.000000 }, {      0.000000     0.000000    14.735500 }]
Zn     0.920477     5.021770     5.143574     1.004140
Zn     1.077707     1.849415     3.722335     0.969637
Zn     1.432921     1.869261    12.511324     1.004140
Zn     1.275692     5.041616    11.090085     0.969637
Zn     3.786320     8.760291     9.591926     1.004140
Zn     3.629090    11.932646    11.013165     0.969637
Zn     3.273876    11.912800     2.224176     1.004140
Zn     3.431105     8.740445     3.645415     0.969637
H      6.084400     5.437023     4.391179     0.121811
H      5.943345     1.411283     4.094995     0.119086
H      3.637327     1.470546     4.215827     0.128192
H      0.568879     5.660292     8.153152     0.010295
H      5.387999     1.454007    11.758929     0.121811
H      5.529053     5.479747    11.462745     0.119086
H     -1.283929     5.420485    11.583577     0.128192
H      1.784519     1.230738     0.785402     0.010295
H     -1.377603     8.345038    10.344321     0.121811
H     -1.236548    12.370778    10.640505     0.119086
H      1.069470    12.311515    10.519673     0.128192
H      4.137918     8.121769     6.582348     0.010295
H     -0.681202    12.328054     2.976571     0.121811
H     -0.822256     8.302314     3.272755     0.119086
H      5.990726     8.361576     3.151923     0.128192
H      2.922278    12.551323    13.950098     0.010295
C      3.416091     3.508913     4.352867     0.365866
C      4.185783     4.707952     4.398547    -0.191884
C      5.580636     4.632151     4.349920    -0.082907
C      6.253923     3.423464     4.242350    -0.079274
C      5.501793     2.246476     4.180461    -0.043855
C      4.124324     2.285066     4.243824    -0.244066
C      3.581745     6.082024     4.438333     0.625596
C      7.742084     3.375227     4.190776     0.635814
C      0.995723     4.814074     8.103051     0.511063
C     -1.062693     3.382118    11.720617     0.365866
C      7.286615     2.183078    11.766297    -0.191884
C      5.891763     2.258880    11.717670    -0.082907
C      5.218476     3.467567    11.610100    -0.079274
C      5.970606     4.644555    11.548211    -0.043855
C      7.348074     4.605965    11.611574    -0.244065
C      7.890654     0.809007    11.806083     0.625596
C      3.730315     3.515804    11.558526     0.635814
C      1.357675     2.076957     0.735301     0.511063
C      1.290706    10.273148    10.382633     0.365866
C      0.521014     9.074109    10.336953    -0.191884
C     -0.873839     9.149910    10.385580    -0.082907
C     -1.547126    10.358597    10.493150    -0.079274
C     -0.794996    11.535585    10.555039    -0.043855
C      0.582473    11.496995    10.491676    -0.244066
C      1.125052     7.700037    10.297167     0.625596
C     -3.035287    10.406834    10.544724     0.635814
C      3.711074     8.967987     6.632449     0.511063
C     -3.349510    10.399943     3.014883     0.365866
C     -2.579818    11.598983     2.969203    -0.191884
C     -1.184966    11.523181     3.017830    -0.082907
C     -0.511679    10.314494     3.125400    -0.079274
C     -1.263809     9.137506     3.187289    -0.043855
C     -2.641277     9.176096     3.123926    -0.244065
C     -3.183857    12.973054     2.929417     0.625596
C      0.976482    10.266257     3.176974     0.635814
C      3.349122    11.705104    14.000199     0.511063
O      2.093365     3.481900     4.372907    -0.567298
O      2.335548     6.266014     4.561816    -0.577604
O      4.362023     7.059999     4.324869    -0.541578
O     -0.753645     4.470487     4.286557    -0.582386
O      8.288250     2.238896     4.066998    -0.555037
O      1.177713     4.308272     6.969892    -0.529614
O      1.343237     4.266926     9.165481    -0.495998
O      0.260033     3.409131    11.740657    -0.567297
O      0.017851     0.625016    11.929566    -0.577604
O      2.698173    13.613093    11.692619    -0.541578
O      3.107043     2.420543    11.654307    -0.582386
O      3.184148     4.652135    11.434748    -0.555037
O      1.175686     2.582758    14.337642    -0.529614
O      1.010162     2.624104     1.797731    -0.495997
O      2.613432    10.300161    10.362593    -0.567297
O      2.371249     7.516047    10.173684    -0.577604
O      0.344774     6.722062    10.410631    -0.541578
O      5.460442     9.311574    10.448943    -0.582386
O     -3.581453    11.543165    10.668502    -0.555037
O      3.529084     9.473789     7.765609    -0.529614
O      3.363560     9.515135     5.570019    -0.495997
O      4.446764    10.372930     2.994843    -0.567297
O      4.688946    13.157045     2.805934    -0.577604
O      2.008624     0.168968     3.042881    -0.541578
O      1.599754    11.361518     3.081193    -0.582386
O      1.522649     9.129926     3.300752    -0.555037
O      3.531111    11.199303     0.397859    -0.529614
O      3.696635    11.157957    12.937769    -0.495997

The following XYZ coordinates are in angstroms. Other properties are in atomic units.
The sperically averaged electron density of each atom fit to a function of the form exp(a - br)
eigen_1, eigen_2 and eigen_3 are the three eigenvalues of traceless quadrupole moment tensor
  atom number  atomic symbol              X              Y              Z     net charge C6 coefficient C8 coefficient C10 coefficient fluctuating dipole atomic polarizability isotropic forcefield polarizability              a              b squared Pearson coefficient          <r^3>          <r^4>         wp_QDO          m_QDO          q_QDO       dipole_x       dipole_y       dipole_z         dipole            Qxy            Qxz            Qyz     Q(x^2-y^2)  Q(3z^2 - R^2)        eigen_1        eigen_2        eigen_3 static polarizability      alpha(xx)      alpha(xy)      alpha(xz)      alpha(yy)      alpha(yz)      alpha(zz) atomic spin moment
            1             Zn       0.920477       5.021770       5.143574       1.004140      79.686648 0.14871341E+04  0.44748925E+05                                15.373535                           12.836622       0.289752       1.982709                    0.998535      43.138298     115.081616       0.489881       0.415511      -1.131378      -0.021363       0.039920      -0.046072       0.064596      -0.070219       0.026527      -0.042649      -0.124501      -0.151888      -0.073167      -0.059520       0.132687             17.772648      22.238758       3.946078       0.141238      13.908641       1.025406      17.170547           0.000005
            2             Zn       1.077707       1.849415       3.722335       0.969637      82.221325 0.15770582E+04  0.48209471E+05                                15.849125                           13.274941       0.182897       1.942450                    0.998083      44.131680     119.091339       0.478159       0.419034      -1.127751      -0.014878      -0.011957       0.018462       0.026555       0.018328       0.006644      -0.066033       0.000656      -0.026631      -0.072603       0.007212       0.065392             18.610343      18.636161       0.314785       0.368956      21.946273       5.122107      15.248596           0.000005
            3             Zn       1.432921       1.869261      12.511324       1.004140      79.686651 0.14871340E+04  0.44748920E+05                                15.373536                           12.836622       0.289752       1.982709                    0.998535      43.138299     115.081620       0.489881       0.415511      -1.131378       0.021363      -0.039920      -0.046072       0.064596      -0.070219      -0.026527       0.042649      -0.124501      -0.151887      -0.073167      -0.059520       0.132687             17.772650      22.238756       3.946077      -0.141237      13.908639      -1.025406      17.170554           0.000005
            4             Zn       1.275692       5.041616      11.090085       0.969637      82.221325 0.15770582E+04  0.48209475E+05                                15.849125                           13.274941       0.182897       1.942450                    0.998083      44.131683     119.091350       0.478159       0.419033      -1.127751       0.014878       0.011957       0.018462       0.026555       0.018328      -0.006644       0.066033       0.000656      -0.026631      -0.072603       0.007212       0.065392             18.610342      18.636167       0.314774      -0.368949      21.946271      -5.122104      15.248589           0.000005
            5             Zn       3.786320       8.760291       9.591926       1.004140      79.686655 0.14871341E+04  0.44748925E+05                                15.373536                           12.836623       0.289752       1.982709                    0.998535      43.138300     115.081627       0.489881       0.415511      -1.131378       0.021363      -0.039920       0.046072       0.064596      -0.070219       0.026527      -0.042649      -0.124501      -0.151888      -0.073167      -0.059520       0.132687             17.772651      22.238759       3.946078       0.141239      13.908641       1.025404      17.170552           0.000005
            6             Zn       3.629090      11.932646      11.013165       0.969637      82.221335 0.15770584E+04  0.48209481E+05                                15.849127                           13.274942       0.182897       1.942450                    0.998083      44.131681     119.091347       0.478159       0.419034      -1.127751       0.014878       0.011957      -0.018462       0.026555       0.018328       0.006644      -0.066033       0.000656      -0.026631      -0.072603       0.007212       0.065392             18.610346      18.636162       0.314786       0.368956      21.946277       5.122109      15.248599           0.000005
            7             Zn       3.273876      11.912800       2.224176       1.004140      79.686654 0.14871339E+04  0.44748917E+05                                15.373536                           12.836621       0.289752       1.982709                    0.998535      43.138300     115.081626       0.489881       0.415511      -1.131378      -0.021363       0.039920       0.046072       0.064596      -0.070219      -0.026527       0.042649      -0.124501      -0.151887      -0.073167      -0.059520       0.132687             17.772651      22.238754       3.946076      -0.141238      13.908638      -1.025404      17.170560           0.000005
            8             Zn       3.431105       8.740445       3.645415       0.969637      82.221315 0.15770581E+04  0.48209468E+05                                15.849123                           13.274940       0.182897       1.942450                    0.998083      44.131681     119.091342       0.478159       0.419033      -1.127751      -0.014878      -0.011957      -0.018462       0.026555       0.018328      -0.006644       0.066033       0.000656      -0.026631      -0.072603       0.007212       0.065392             18.610341      18.636167       0.314774      -0.368949      21.946267      -5.122104      15.248589           0.000005
            9              H       6.084400       5.437023       4.391179       0.121811       1.151852 0.85479933E+01  0.84868330E+02                                 1.771974                            1.674731      -1.260598       2.281689                    0.995914       3.531693       9.772340       0.501381       1.230431      -0.719728       0.022685       0.036467       0.000698       0.042953       0.011433      -0.001670       0.001127      -0.010481      -0.012221      -0.011116      -0.003498       0.014614              1.811307       1.882126       0.251811       0.009357       2.191874       0.032528       1.359922           0.000001
           10              H       5.943345       1.411283       4.094995       0.119086       1.119387 0.79789709E+01  0.77450334E+02                                 1.717307                            1.603687      -0.859688       2.475237                    0.999106       3.287311       8.838059       0.522043       1.208714      -0.726821       0.017792      -0.039023      -0.003032       0.042995      -0.001792      -0.001042       0.001291      -0.017191      -0.040383      -0.013598      -0.001979       0.015578              1.767288       1.798907      -0.373955      -0.056146       2.162916       0.108015       1.340042           0.000000
           11              H       3.637327       1.470546       4.215827       0.128192       1.212127 0.85987867E+01  0.85663893E+02                                 1.847831                            1.687333      -1.292347       2.263179                    0.995693       3.578550       9.981429       0.495165       1.241639      -0.716718      -0.007617      -0.034576      -0.000602       0.035410      -0.005598      -0.003013      -0.001928      -0.013664      -0.037178      -0.013531      -0.001522       0.015053              1.950148       2.024463       0.572815       0.114685       2.381276       0.141423       1.444703           0.000001
           12              H       0.568879       5.660292       8.153152       0.010295       1.496822 0.12034588E+02  0.12832024E+03                                 1.999377                            1.901480      -1.034566       2.336035                    0.997550       3.888202      10.644775       0.509869       1.126636      -0.746271      -0.028971       0.054709       0.007689       0.062382      -0.005367      -0.000403      -0.001239      -0.009608      -0.032558      -0.010975      -0.001694       0.012669              2.019952       1.715018      -0.443216      -0.061020       2.520257       0.213470       1.824582           0.000002
           13              H       5.387999       1.454007      11.758929       0.121811       1.151853 0.85479980E+01  0.84868389E+02                                 1.771974                            1.674731      -1.260598       2.281689                    0.995914       3.531693       9.772341       0.501380       1.230431      -0.719728      -0.022685      -0.036467       0.000698       0.042953       0.011433       0.001670      -0.001127      -0.010481      -0.012221      -0.011116      -0.003498       0.014614              1.811308       1.882126       0.251812      -0.009357       2.191875      -0.032528       1.359922           0.000001
           14              H       5.529053       5.479747      11.462745       0.119086       1.119387 0.79789696E+01  0.77450313E+02                                 1.717307                            1.603686      -0.859689       2.475237                    0.999106       3.287311       8.838057       0.522043       1.208713      -0.726822      -0.017792       0.039023      -0.003032       0.042995      -0.001792       0.001042      -0.001291      -0.017191      -0.040383      -0.013598      -0.001979       0.015578              1.767288       1.798908      -0.373956       0.056147       2.162915      -0.108015       1.340042           0.000000
           15              H      -1.283929       5.420485      11.583577       0.128192       1.212127 0.85987913E+01  0.85663950E+02                                 1.847832                            1.687333      -1.292347       2.263179                    0.995693       3.578551       9.981432       0.495165       1.241639      -0.716718       0.007617       0.034576      -0.000602       0.035410      -0.005598       0.003013       0.001928      -0.013664      -0.037178      -0.013531      -0.001522       0.015053              1.950148       2.024464       0.572816      -0.114685       2.381277      -0.141423       1.444703           0.000001
           16              H       1.784519       1.230738       0.785402       0.010295       1.496823 0.12034595E+02  0.12832034E+03                                 1.999377                            1.901480      -1.034566       2.336035                    0.997550       3.888201      10.644772       0.509869       1.126636      -0.746271       0.028971      -0.054709       0.007689       0.062382      -0.005367       0.000403       0.001239      -0.009608      -0.032558      -0.010975      -0.001694       0.012669              2.019953       1.715018      -0.443216       0.061020       2.520258      -0.213470       1.824583           0.000002
           17              H      -1.377603       8.345038      10.344321       0.121811       1.151852 0.85479959E+01  0.84868366E+02                                 1.771974                            1.674731      -1.260598       2.281689                    0.995914       3.531694       9.772345       0.501380       1.230431      -0.719728      -0.022685      -0.036467      -0.000698       0.042953       0.011433      -0.001670       0.001127      -0.010481      -0.012221      -0.011116      -0.003498       0.014614              1.811308       1.882126       0.251811       0.009357       2.191875       0.032528       1.359922           0.000001
           18              H      -1.236548      12.370778      10.640505       0.119086       1.119387 0.79789666E+01  0.77450275E+02                                 1.717306                            1.603686      -0.859689       2.475237                    0.999106       3.287310       8.838053       0.522043       1.208713      -0.726822      -0.017792       0.039023       0.003032       0.042995      -0.001792      -0.001042       0.001291      -0.017191      -0.040382      -0.013598      -0.001979       0.015577              1.767287       1.798906      -0.373955      -0.056146       2.162914       0.108015       1.340041           0.000000
           19              H       1.069470      12.311515      10.519673       0.128192       1.212127 0.85987942E+01  0.85663994E+02                                 1.847833                            1.687334      -1.292347       2.263179                    0.995693       3.578552       9.981439       0.495165       1.241640      -0.716717       0.007617       0.034576       0.000602       0.035410      -0.005598      -0.003013      -0.001928      -0.013664      -0.037178      -0.013531      -0.001522       0.015053              1.950149       2.024465       0.572815       0.114685       2.381279       0.141423       1.444704           0.000001
           20              H       4.137918       8.121769       6.582348       0.010295       1.496821 0.12034579E+02  0.12832013E+03                                 1.999376                            1.901480      -1.034565       2.336035                    0.997550       3.888200      10.644771       0.509869       1.126636      -0.746270       0.028971      -0.054709      -0.007689       0.062382      -0.005367      -0.000403      -0.001239      -0.009608      -0.032558      -0.010975      -0.001694       0.012669              2.019952       1.715018      -0.443216      -0.061020       2.520257       0.213469       1.824582           0.000002
           21              H      -0.681202      12.328054       2.976571       0.121811       1.151853 0.85479991E+01  0.84868405E+02                                 1.771974                            1.674732      -1.260598       2.281689                    0.995914       3.531693       9.772342       0.501380       1.230431      -0.719728       0.022685       0.036467      -0.000698       0.042953       0.011433       0.001670      -0.001127      -0.010481      -0.012221      -0.011116      -0.003498       0.014614              1.811308       1.882126       0.251812      -0.009357       2.191876      -0.032528       1.359922           0.000001
           22              H      -0.822256       8.302314       3.272755       0.119086       1.119387 0.79789682E+01  0.77450295E+02                                 1.717306                            1.603686      -0.859689       2.475237                    0.999106       3.287311       8.838056       0.522043       1.208713      -0.726822       0.017792      -0.039023       0.003032       0.042995      -0.001792       0.001042      -0.001291      -0.017191      -0.040383      -0.013598      -0.001979       0.015578              1.767288       1.798908      -0.373956       0.056147       2.162914      -0.108015       1.340041           0.000000
           23              H       5.990726       8.361576       3.151923       0.128192       1.212127 0.85987911E+01  0.85663949E+02                                 1.847832                            1.687333      -1.292347       2.263179                    0.995693       3.578551       9.981433       0.495165       1.241639      -0.716718      -0.007617      -0.034576       0.000602       0.035410      -0.005598       0.003013       0.001928      -0.013664      -0.037178      -0.013531      -0.001522       0.015053              1.950149       2.024465       0.572816      -0.114685       2.381277      -0.141423       1.444703           0.000001
           24              H       2.922278      12.551323      13.950098       0.010295       1.496822 0.12034588E+02  0.12832024E+03                                 1.999377                            1.901480      -1.034565       2.336035                    0.997550       3.888200      10.644770       0.509869       1.126636      -0.746270      -0.028971       0.054709      -0.007689       0.062382      -0.005367       0.000403       0.001239      -0.009608      -0.032558      -0.010975      -0.001694       0.012669              2.019952       1.715017      -0.443216       0.061020       2.520257      -0.213469       1.824582           0.000002
           25              C       3.416091       3.508913       4.352867       0.365866      30.247217 0.33716308E+03  0.74848421E+04                                 8.760183                            6.379936      -0.094819       1.993823                    0.999369      24.844514      70.823803       0.609452       0.452714      -1.035761      -0.083216       0.006104       0.000869       0.083444      -0.010090      -0.002668      -0.011652       0.063818       0.066296      -0.046585       0.022075       0.024511             10.429805      14.874954       0.730917      -0.196866      11.677451       0.950421       4.737010           0.000003
           26              C       4.185783       4.707952       4.398547      -0.191884      45.666329 0.52172623E+03  0.12728490E+05                                10.911574                            7.521672       0.073703       2.004196                    0.999018      29.560880      84.183475       0.617383       0.406647      -1.079743       0.041138      -0.011742      -0.005980       0.043197      -0.010741      -0.000541      -0.002556       0.043834      -0.034391      -0.019522      -0.010617       0.030139             13.649274      16.971906      -1.552933      -0.494351      18.528537       0.949401       5.447379          -0.000000
           27              C       5.580636       4.632151       4.349920      -0.082907      37.397698 0.44613209E+03  0.10597350E+05                                 9.817850                            7.132921      -0.200836       1.898396                    0.999254      29.965700      87.690865       0.602934       0.427664      -1.053064      -0.029248      -0.016140      -0.007902       0.034328       0.030017       0.000493      -0.008489      -0.033344       0.124248      -0.055277       0.011952       0.043325             11.826944      17.671075      -3.957618      -0.603079      12.769089       0.734206       5.040669          -0.000001
           28              C       6.253923       3.423464       4.242350      -0.079274      42.422208 0.45159215E+03  0.10620622E+05                                10.440009                            6.985795       0.015406       2.001570                    0.999271      27.787834      77.546254       0.642667       0.405244      -1.081315      -0.051237       0.000157      -0.001853       0.051271       0.000668      -0.005074       0.000243      -0.020487      -0.057004      -0.020321       0.000555       0.019766             13.566999      23.238707      -1.623133      -0.565582      12.163371       0.820859       5.298920           0.000001
           29              C       5.501793       2.246476       4.180461      -0.043855      33.050531 0.40069629E+03  0.92295403E+04                                 8.944900                            6.678715       0.063836       1.998665                    0.999610      28.330168      80.596949       0.637000       0.417447      -1.063621      -0.018256       0.018710       0.006381       0.026908      -0.010474       0.000686      -0.003097      -0.043855       0.027077      -0.028814       0.008160       0.020654             10.400328      16.115503       0.874488      -0.218856      10.401208       0.631517       4.684273          -0.000000
           30              C       4.124324       2.285066       4.243824      -0.244066      39.349952 0.48699133E+03  0.11786433E+05                                10.027885                            7.360099       0.000456       1.962088                    0.999551      31.053077      90.775224       0.606691       0.417136      -1.063036       0.031637      -0.017484       0.000786       0.036156       0.015211       0.000455      -0.000293      -0.034757      -0.022552      -0.019360      -0.007494       0.026854             11.812982      17.719195      -0.235470      -0.042732      12.447703       0.972699       5.272048          -0.000000
           31              C       3.581745       6.082024       4.438333       0.625596      24.229215 0.25170101E+03  0.52105612E+04                                 7.709714                            5.614965      -0.004485       2.052317                    0.999666      22.147003      61.609986       0.629892       0.469721      -1.022963      -0.021029       0.060599      -0.001962       0.064174       0.010579       0.029772       0.020720       0.046745       0.275314      -0.072902      -0.029156       0.102058              9.214936       9.793379      -0.525513      -0.891380      13.540193      -0.017445       4.311235           0.000003
           32              C       7.742084       3.375227       4.190776       0.635814      25.848817 0.25364332E+03  0.52644418E+04                                 8.119807                            5.678131      -0.054258       2.042506                    0.999565      22.039077      61.525755       0.619097       0.476671      -1.018522       0.070233       0.003624      -0.020542       0.073265       0.004565      -0.004255      -0.024199      -0.061661       0.282553      -0.078296      -0.021104       0.099400             10.137633      16.379919      -0.841172      -0.438584       9.361095       1.195082       4.671886           0.000004
           33              C       0.995723       4.814074       8.103051       0.511063      21.267947 0.21899090E+03  0.43840692E+04                                 6.849060                            5.095434       0.305963       2.142221                    0.999651      22.560271      61.980757       0.688156       0.444598      -1.035766       0.031695      -0.079337      -0.006324       0.085668       0.068939      -0.022855       0.009432       0.104209      -0.356511      -0.123417      -0.023419       0.146836              7.957246       4.233611      -1.059005       0.050191       6.177093       0.627187      13.461032           0.000003
           34              C      -1.062693       3.382118      11.720617       0.365866      30.247226 0.33716327E+03  0.74848472E+04                                 8.760185                            6.379938      -0.094819       1.993823                    0.999369      24.844514      70.823802       0.609452       0.452714      -1.035761       0.083216      -0.006104       0.000869       0.083444      -0.010090       0.002668       0.011652       0.063818       0.066296      -0.046585       0.022074       0.024511             10.429807      14.874958       0.730912       0.196867      11.677453      -0.950421       4.737011           0.000003
           35              C       7.286615       2.183078      11.766297      -0.191884      45.666332 0.52172612E+03  0.12728487E+05                                10.911574                            7.521671       0.073703       2.004196                    0.999018      29.560883      84.183485       0.617383       0.406647      -1.079743      -0.041138       0.011742      -0.005980       0.043197      -0.010741       0.000542       0.002556       0.043834      -0.034391      -0.019522      -0.010617       0.030139             13.649276      16.971908      -1.552954       0.494353      18.528540      -0.949401       5.447379          -0.000000
           36              C       5.891763       2.258880      11.717670      -0.082907      37.397718 0.44613213E+03  0.10597351E+05                                 9.817852                            7.132921      -0.200836       1.898396                    0.999254      29.965700      87.690864       0.602934       0.427664      -1.053064       0.029248       0.016140      -0.007902       0.034328       0.030017      -0.000493       0.008489      -0.033344       0.124248      -0.055277       0.011953       0.043325             11.826949      17.671080      -3.957627       0.603080      12.769098      -0.734207       5.040669          -0.000001
           37              C       5.218476       3.467567      11.610100      -0.079274      42.422208 0.45159201E+03  0.10620618E+05                                10.440009                            6.985794       0.015407       2.001570                    0.999271      27.787829      77.546233       0.642667       0.405244      -1.081315       0.051237      -0.000157      -0.001854       0.051271       0.000668       0.005074      -0.000243      -0.020487      -0.057004      -0.020321       0.000555       0.019766             13.567001      23.238710      -1.623137       0.565583      12.163373      -0.820860       5.298920           0.000001
           38              C       5.970606       4.644555      11.548211      -0.043855      33.050502 0.40069565E+03  0.92295221E+04                                 8.944894                            6.678709       0.063837       1.998665                    0.999610      28.330160      80.596912       0.637001       0.417447      -1.063621       0.018256      -0.018710       0.006381       0.026908      -0.010474      -0.000686       0.003097      -0.043855       0.027077      -0.028814       0.008160       0.020654             10.400322      16.115500       0.874483       0.218857      10.401196      -0.631516       4.684270          -0.000000
           39              C       7.348074       4.605965      11.611574      -0.244065      39.349940 0.48699091E+03  0.11786420E+05                                10.027882                            7.360095       0.000456       1.962088                    0.999551      31.053075      90.775210       0.606691       0.417136      -1.063036      -0.031637       0.017484       0.000786       0.036156       0.015211      -0.000455       0.000293      -0.034757      -0.022551      -0.019360      -0.007494       0.026854             11.812979      17.719194      -0.235467       0.042733      12.447696      -0.972699       5.272045          -0.000001
           40              C       7.890654       0.809007      11.806083       0.625596      24.229218 0.25170100E+03  0.52105610E+04                                 7.709715                            5.614965      -0.004485       2.052317                    0.999666      22.147004      61.609990       0.629892       0.469721      -1.022963       0.021029      -0.060599      -0.001962       0.064174       0.010579      -0.029772      -0.020720       0.046745       0.275314      -0.072903      -0.029156       0.102058              9.214937       9.793384      -0.525523       0.891380      13.540192       0.017443       4.311235           0.000003
           41              C       3.730315       3.515804      11.558526       0.635814      25.848852 0.25364371E+03  0.52644515E+04                                 8.119815                            5.678135      -0.054258       2.042506                    0.999565      22.039077      61.525754       0.619097       0.476671      -1.018522      -0.070233      -0.003624      -0.020542       0.073265       0.004565       0.004255       0.024199      -0.061661       0.282553      -0.078296      -0.021104       0.099400             10.137645      16.379948      -0.841179       0.438586       9.361098      -1.195083       4.671890           0.000004
           42              C       1.357675       2.076957       0.735301       0.511063      21.267960 0.21899084E+03  0.43840676E+04                                 6.849062                            5.095433       0.305964       2.142221                    0.999651      22.560269      61.980743       0.688157       0.444598      -1.035766      -0.031695       0.079337      -0.006324       0.085668       0.068939       0.022855      -0.009432       0.104209      -0.356511      -0.123417      -0.023419       0.146836              7.957249       4.233609      -1.059002      -0.050191       6.177090      -0.627185      13.461048           0.000003
           43              C       1.290706      10.273148      10.382633       0.365866      30.247220 0.33716311E+03  0.74848431E+04                                 8.760185                            6.379937      -0.094820       1.993823                    0.999369      24.844516      70.823818       0.609452       0.452714      -1.035761       0.083216      -0.006104      -0.000869       0.083444      -0.010090      -0.002668      -0.011652       0.063818       0.066296      -0.046585       0.022074       0.024511             10.429807      14.874957       0.730917      -0.196866      11.677454       0.950421       4.737011           0.000003
           44              C       0.521014       9.074109      10.336953      -0.191884      45.666334 0.52172627E+03  0.12728491E+05                                10.911576                            7.521673       0.073703       2.004196                    0.999018      29.560881      84.183483       0.617383       0.406647      -1.079743      -0.041138       0.011742       0.005980       0.043197      -0.010741      -0.000542      -0.002556       0.043834      -0.034391      -0.019522      -0.010617       0.030139             13.649276      16.971909      -1.552932      -0.494351      18.528540       0.949401       5.447379          -0.000000
           45              C      -0.873839       9.149910      10.385580      -0.082907      37.397710 0.44613224E+03  0.10597355E+05                                 9.817852                            7.132923      -0.200837       1.898396                    0.999254      29.965705      87.690890       0.602934       0.427664      -1.053064       0.029248       0.016140       0.007902       0.034328       0.030017       0.000493      -0.008489      -0.033344       0.124248      -0.055277       0.011953       0.043325             11.826948      17.671081      -3.957619      -0.603079      12.769092       0.734206       5.040670          -0.000001
           46              C      -1.547126      10.358597      10.493150      -0.079274      42.422204 0.45159209E+03  0.10620621E+05                                10.440008                            6.985795       0.015406       2.001570                    0.999271      27.787832      77.546247       0.642667       0.405244      -1.081315       0.051237      -0.000157       0.001854       0.051271       0.000668      -0.005074       0.000243      -0.020487      -0.057004      -0.020321       0.000555       0.019766             13.566999      23.238707      -1.623132      -0.565582      12.163370       0.820859       5.298920           0.000001
           47              C      -0.794996      11.535585      10.555039      -0.043855      33.050528 0.40069624E+03  0.92295389E+04                                 8.944899                            6.678714       0.063837       1.998665                    0.999610      28.330166      80.596939       0.637000       0.417447      -1.063621       0.018256      -0.018710      -0.006381       0.026908      -0.010474       0.000686      -0.003097      -0.043856       0.027077      -0.028814       0.008160       0.020654             10.400327      16.115502       0.874489      -0.218856      10.401207       0.631517       4.684273          -0.000000
           48              C       0.582473      11.496995      10.491676      -0.244066      39.349963 0.48699148E+03  0.11786438E+05                                10.027887                            7.360100       0.000455       1.962088                    0.999551      31.053083      90.775252       0.606691       0.417136      -1.063036      -0.031637       0.017484      -0.000786       0.036156       0.015211       0.000455      -0.000293      -0.034757      -0.022552      -0.019360      -0.007494       0.026854             11.812984      17.719198      -0.235468      -0.042732      12.447707       0.972700       5.272049          -0.000000
           49              C       1.125052       7.700037      10.297167       0.625596      24.229216 0.25170102E+03  0.52105615E+04                                 7.709715                            5.614965      -0.004485       2.052317                    0.999666      22.147004      61.609992       0.629892       0.469721      -1.022963       0.021029      -0.060599       0.001962       0.064174       0.010579       0.029772       0.020720       0.046745       0.275314      -0.072903      -0.029156       0.102058              9.214937       9.793379      -0.525513      -0.891380      13.540195      -0.017445       4.311236           0.000003
           50              C      -3.035287      10.406834      10.544724       0.635814      25.848814 0.25364329E+03  0.52644408E+04                                 8.119806                            5.678130      -0.054258       2.042506                    0.999565      22.039075      61.525746       0.619097       0.476671      -1.018522      -0.070233      -0.003624       0.020542       0.073265       0.004565      -0.004255      -0.024199      -0.061661       0.282553      -0.078296      -0.021104       0.099401             10.137632      16.379917      -0.841173      -0.438584       9.361094       1.195082       4.671886           0.000004
           51              C       3.711074       8.967987       6.632449       0.511063      21.267959 0.21899108E+03  0.43840737E+04                                 6.849062                            5.095436       0.305963       2.142221                    0.999651      22.560272      61.980757       0.688156       0.444598      -1.035766      -0.031695       0.079337       0.006324       0.085668       0.068939      -0.022855       0.009432       0.104209      -0.356511      -0.123417      -0.023419       0.146836              7.957249       4.233613      -1.059004       0.050191       6.177094       0.627185      13.461040           0.000003
           52              C      -3.349510      10.399943       3.014883       0.365866      30.247228 0.33716330E+03  0.74848479E+04                                 8.760185                            6.379938      -0.094819       1.993823                    0.999369      24.844515      70.823806       0.609452       0.452714      -1.035761      -0.083216       0.006104      -0.000869       0.083444      -0.010090       0.002668       0.011652       0.063818       0.066296      -0.046585       0.022074       0.024511             10.429808      14.874960       0.730912       0.196868      11.677453      -0.950421       4.737011           0.000003
           53              C      -2.579818      11.598983       2.969203      -0.191884      45.666321 0.52172599E+03  0.12728483E+05                                10.911572                            7.521670       0.073704       2.004196                    0.999018      29.560879      84.183467       0.617383       0.406647      -1.079743       0.041138      -0.011742       0.005980       0.043197      -0.010741       0.000541       0.002556       0.043834      -0.034391      -0.019522      -0.010617       0.030139             13.649273      16.971905      -1.552953       0.494353      18.528535      -0.949401       5.447378          -0.000000
           54              C      -1.184966      11.523181       3.017830      -0.082907      37.397711 0.44613204E+03  0.10597348E+05                                 9.817851                            7.132920      -0.200836       1.898396                    0.999254      29.965697      87.690853       0.602934       0.427664      -1.053064      -0.029248      -0.016140       0.007902       0.034328       0.030017      -0.000493       0.008489      -0.033344       0.124248      -0.055277       0.011952       0.043325             11.826948      17.671078      -3.957626       0.603079      12.769097      -0.734207       5.040669          -0.000001
           55              C      -0.511679      10.314494       3.125400      -0.079274      42.422221 0.45159214E+03  0.10620622E+05                                10.440011                            6.985795       0.015406       2.001570                    0.999271      27.787833      77.546253       0.642667       0.405244      -1.081315      -0.051237       0.000157       0.001853       0.051271       0.000668       0.005074      -0.000243      -0.020487      -0.057004      -0.020321       0.000555       0.019766             13.567005      23.238718      -1.623137       0.565583      12.163376      -0.820860       5.298922           0.000001
           56              C      -1.263809       9.137506       3.187289      -0.043855      33.050514 0.40069581E+03  0.92295269E+04                                 8.944897                            6.678710       0.063837       1.998665                    0.999610      28.330166      80.596938       0.637001       0.417447      -1.063621      -0.018256       0.018710      -0.006381       0.026908      -0.010474      -0.000686       0.003097      -0.043856       0.027076      -0.028814       0.008160       0.020654             10.400325      16.115506       0.874484       0.218857      10.401198      -0.631516       4.684271          -0.000000
           57              C      -2.641277       9.176096       3.123926      -0.244065      39.349949 0.48699101E+03  0.11786424E+05                                10.027884                            7.360097       0.000455       1.962088                    0.999551      31.053078      90.775230       0.606691       0.417136      -1.063036       0.031637      -0.017484      -0.000786       0.036156       0.015211      -0.000455       0.000293      -0.034757      -0.022552      -0.019360      -0.007494       0.026854             11.812982      17.719200      -0.235467       0.042733      12.447699      -0.972699       5.272047          -0.000000
           58              C      -3.183857      12.973054       2.929417       0.625596      24.229217 0.25170099E+03  0.52105606E+04                                 7.709715                            5.614965      -0.004485       2.052317                    0.999666      22.147003      61.609985       0.629892       0.469721      -1.022963      -0.021029       0.060599       0.001962       0.064174       0.010579      -0.029772      -0.020720       0.046745       0.275314      -0.072903      -0.029156       0.102058              9.214936       9.793383      -0.525523       0.891381      13.540191       0.017443       4.311235           0.000003
           59              C       0.976482      10.266257       3.176974       0.635814      25.848852 0.25364370E+03  0.52644514E+04                                 8.119815                            5.678135      -0.054258       2.042506                    0.999565      22.039077      61.525756       0.619097       0.476671      -1.018522       0.070233       0.003624       0.020542       0.073265       0.004565       0.004255       0.024199      -0.061661       0.282553      -0.078296      -0.021104       0.099400             10.137646      16.379950      -0.841179       0.438586       9.361098      -1.195083       4.671891           0.000004
           60              C       3.349122      11.705104      14.000199       0.511063      21.267974 0.21899103E+03  0.43840724E+04                                 6.849065                            5.095435       0.305964       2.142221                    0.999651      22.560271      61.980752       0.688157       0.444598      -1.035766       0.031695      -0.079337       0.006324       0.085668       0.068939       0.022855      -0.009432       0.104209      -0.356511      -0.123417      -0.023419       0.146836              7.957254       4.233611      -1.059001      -0.050192       6.177092      -0.627183      13.461058           0.000003
           61              O       2.093365       3.481900       4.372907      -0.567298      46.460686 0.65774092E+03  0.16645238E+05                                10.338447                            7.955951      -0.191484       1.976905                    0.995914      28.762444      77.815112       0.670672       0.360878      -1.136414       0.091286       0.015309      -0.007768       0.092887       0.010364       0.002841       0.006120       0.110725      -0.034490      -0.051430      -0.010800       0.062229             12.417447      19.612252       1.598628       0.076535       9.856930       2.534124       7.783159          -0.000001
           62              O       2.335548       6.266014       4.561816      -0.577604      34.825088 0.51492313E+03  0.12222363E+05                                 8.362951                            6.936813       0.570495       2.231873                    0.998121      27.468747      71.301962       0.736350       0.350436      -1.148071       0.024189      -0.006968      -0.022171       0.033544       0.000610       0.002362       0.009675       0.128157       0.069640      -0.076624       0.023947       0.052677              9.306019      13.629303       1.099326      -1.594926       8.782877      -0.626372       5.505879           0.000001
           63              O       4.362023       7.059999       4.324869      -0.541578      36.380355 0.49047725E+03  0.11477936E+05                                 8.658425                            6.745742       0.433283       2.201581                    0.997573      26.677300      68.300429       0.752297       0.347914      -1.152498       0.001067      -0.029330       0.034985       0.045666       0.033760       0.009251      -0.005168      -0.032913       0.040345      -0.046161       0.015311       0.030850             10.280428       8.122270       2.790939      -0.665896      17.068085      -1.247559       5.650929           0.000001
           64              O      -0.753645       4.470487       4.286557      -0.582386      35.309815 0.48374865E+03  0.11306886E+05                                 8.456725                            6.697611       0.575935       2.236514                    0.998222      27.270218      70.291728       0.753584       0.347737      -1.150051      -0.017859      -0.032092      -0.042465       0.056144       0.050850       0.015282      -0.007845      -0.022944       0.053221      -0.064451       0.020693       0.043758              9.839358      13.885690       4.286812       1.963073       9.823493       1.447816       5.808890           0.000000
           65              O       8.288250       2.238896       4.066998      -0.555037      35.434864 0.48700363E+03  0.11418721E+05                                 8.546851                            6.766042       0.396377       2.179799                    0.997927      27.255884      70.701311       0.741058       0.352508      -1.144469      -0.018169       0.028084      -0.011736       0.035448      -0.043512      -0.013884      -0.007492      -0.026129       0.059913      -0.058524       0.022686       0.035838             10.036871      13.238304      -4.994937      -1.934205      11.046948       1.737835       5.825360           0.000000
           66              O       1.177713       4.308272       6.969892      -0.529614      36.786141 0.46768237E+03  0.10833431E+05                                 8.714806                            6.589219       0.546719       2.221387                    0.998938      26.975887      69.095520       0.759526       0.348135      -1.150360       0.012477      -0.018250       0.081223       0.084178       0.053099      -0.020821       0.027668       0.081278       0.219097      -0.109728       0.029561       0.080167             10.492530       5.390218      -0.338998      -1.354208       6.010244       2.726082      20.077129           0.000001
           67              O       1.343237       4.266926       9.165481      -0.495998      33.425972 0.46763358E+03  0.10855552E+05                                 8.250179                            6.690564       0.415102       2.195807                    0.997987      26.586142      68.655250       0.735036       0.358964      -1.139110      -0.012035       0.004832      -0.058142       0.059571       0.058035       0.025354      -0.042848       0.105355       0.182679      -0.122191       0.046789       0.075402              9.485368       5.438188      -0.501336       1.394833       6.296418      -2.384870      16.721497          -0.000001
           68              O       0.260033       3.409131      11.740657      -0.567297      46.460680 0.65774094E+03  0.16645238E+05                                10.338446                            7.955951      -0.191484       1.976905                    0.995914      28.762444      77.815110       0.670672       0.360878      -1.136414      -0.091286      -0.015309      -0.007768       0.092887       0.010364      -0.002841      -0.006120       0.110725      -0.034490      -0.051430      -0.010800       0.062229             12.417444      19.612250       1.598625      -0.076535       9.856927      -2.534122       7.783156          -0.000001
           69              O       0.017851       0.625016      11.929566      -0.577604      34.825094 0.51492322E+03  0.12222365E+05                                 8.362953                            6.936813       0.570495       2.231873                    0.998121      27.468747      71.301964       0.736350       0.350436      -1.148071      -0.024189       0.006968      -0.022171       0.033544       0.000610      -0.002362      -0.009675       0.128157       0.069640      -0.076624       0.023947       0.052676              9.306021      13.629306       1.099322       1.594926       8.782878       0.626372       5.505880           0.000001
           70              O       2.698173      13.613093      11.692619      -0.541578      36.380355 0.49047730E+03  0.11477938E+05                                 8.658426                            6.745743       0.433283       2.201582                    0.997573      26.677299      68.300431       0.752297       0.347914      -1.152498      -0.001067       0.029330       0.034985       0.045666       0.033760      -0.009251       0.005168      -0.032913       0.040345      -0.046161       0.015311       0.030850             10.280429       8.122268       2.790938       0.665896      17.068091       1.247559       5.650929           0.000001
           71              O       3.107043       2.420543      11.654307      -0.582386      35.309837 0.48374928E+03  0.11306904E+05                                 8.456729                            6.697616       0.575935       2.236514                    0.998222      27.270221      70.291740       0.753583       0.347737      -1.150051       0.017859       0.032092      -0.042465       0.056144       0.050850      -0.015282       0.007845      -0.022944       0.053221      -0.064451       0.020693       0.043758              9.839362      13.885698       4.286812      -1.963075       9.823494      -1.447816       5.808894           0.000000
           72              O       3.184148       4.652135      11.434748      -0.555037      35.434869 0.48700367E+03  0.11418722E+05                                 8.546852                            6.766042       0.396376       2.179799                    0.997927      27.255885      70.701311       0.741058       0.352508      -1.144469       0.018169      -0.028084      -0.011736       0.035448      -0.043512       0.013884       0.007492      -0.026129       0.059913      -0.058524       0.022686       0.035838             10.036873      13.238314      -4.994941       1.934207      11.046944      -1.737835       5.825361           0.000000
           73              O       1.175686       2.582758      14.337642      -0.529614      36.786135 0.46768191E+03  0.10833418E+05                                 8.714803                            6.589215       0.546719       2.221387                    0.998938      26.975885      69.095505       0.759527       0.348135      -1.150361      -0.012477       0.018250       0.081223       0.084178       0.053099       0.020821      -0.027668       0.081278       0.219097      -0.109728       0.029561       0.080167             10.492529       5.390215      -0.338997       1.354204       6.010240      -2.726080      20.077133           0.000001
           74              O       1.010162       2.624104       1.797731      -0.495997      33.425960 0.46763297E+03  0.10855534E+05                                 8.250175                            6.690559       0.415102       2.195808                    0.997987      26.586139      68.655229       0.735037       0.358964      -1.139110       0.012035      -0.004832      -0.058142       0.059571       0.058035      -0.025354       0.042848       0.105355       0.182679      -0.122191       0.046789       0.075402              9.485365       5.438184      -0.501334      -1.394829       6.296414       2.384870      16.721498          -0.000001
           75              O       2.613432      10.300161      10.362593      -0.567297      46.460693 0.65774102E+03  0.16645241E+05                                10.338449                            7.955952      -0.191484       1.976905                    0.995914      28.762445      77.815120       0.670672       0.360878      -1.136414      -0.091286      -0.015309       0.007768       0.092887       0.010364       0.002841       0.006120       0.110725      -0.034490      -0.051430      -0.010800       0.062229             12.417449      19.612254       1.598628       0.076534       9.856931       2.534125       7.783160          -0.000001
           76              O       2.371249       7.516047      10.173684      -0.577604      34.825091 0.51492317E+03  0.12222364E+05                                 8.362952                            6.936813       0.570496       2.231873                    0.998121      27.468746      71.301963       0.736350       0.350436      -1.148071      -0.024189       0.006968       0.022171       0.033544       0.000610       0.002362       0.009675       0.128157       0.069640      -0.076624       0.023947       0.052676              9.306021      13.629305       1.099327      -1.594927       8.782878      -0.626372       5.505879           0.000001
           77              O       0.344774       6.722062      10.410631      -0.541578      36.380366 0.49047742E+03  0.11477941E+05                                 8.658428                            6.745744       0.433283       2.201581                    0.997573      26.677302      68.300441       0.752297       0.347914      -1.152498      -0.001067       0.029330      -0.034985       0.045666       0.033760       0.009251      -0.005168      -0.032913       0.040345      -0.046161       0.015310       0.030850             10.280431       8.122272       2.790939      -0.665896      17.068092      -1.247560       5.650931           0.000001
           78              O       5.460442       9.311574      10.448943      -0.582386      35.309830 0.48374888E+03  0.11306893E+05                                 8.456728                            6.697613       0.575935       2.236514                    0.998222      27.270221      70.291744       0.753584       0.347737      -1.150051       0.017859       0.032092       0.042465       0.056144       0.050850       0.015282      -0.007845      -0.022944       0.053221      -0.064451       0.020693       0.043758              9.839362      13.885697       4.286813       1.963074       9.823496       1.447816       5.808892           0.000000
           79              O      -3.581453      11.543165      10.668502      -0.555037      35.434844 0.48700333E+03  0.11418712E+05                                 8.546847                            6.766039       0.396377       2.179799                    0.997927      27.255881      70.701291       0.741059       0.352508      -1.144469       0.018169      -0.028084       0.011736       0.035448      -0.043512      -0.013884      -0.007492      -0.026129       0.059913      -0.058524       0.022686       0.035838             10.036866      13.238296      -4.994934      -1.934204      11.046943       1.737834       5.825358           0.000000
           80              O       3.529084       9.473789       7.765609      -0.529614      36.786158 0.46768274E+03  0.10833442E+05                                 8.714809                            6.589222       0.546718       2.221386                    0.998938      26.975888      69.095527       0.759526       0.348135      -1.150360      -0.012477       0.018250      -0.081223       0.084178       0.053099      -0.020821       0.027668       0.081279       0.219098      -0.109728       0.029561       0.080167             10.492535       5.390220      -0.338998      -1.354208       6.010244       2.726080      20.077140           0.000001
           81              O       3.363560       9.515135       5.570019      -0.495997      33.425970 0.46763359E+03  0.10855552E+05                                 8.250179                            6.690564       0.415102       2.195808                    0.997987      26.586142      68.655251       0.735036       0.358964      -1.139110       0.012035      -0.004832       0.058142       0.059571       0.058035       0.025354      -0.042848       0.105355       0.182679      -0.122191       0.046789       0.075402              9.485367       5.438188      -0.501336       1.394833       6.296419      -2.384871      16.721495          -0.000001
           82              O       4.446764      10.372930       2.994843      -0.567297      46.460679 0.65774090E+03  0.16645237E+05                                10.338446                            7.955951      -0.191484       1.976906                    0.995914      28.762443      77.815107       0.670672       0.360878      -1.136414       0.091286       0.015309       0.007768       0.092887       0.010364      -0.002841      -0.006120       0.110725      -0.034490      -0.051430      -0.010800       0.062229             12.417445      19.612251       1.598624      -0.076534       9.856926      -2.534122       7.783157          -0.000001
           83              O       4.688946      13.157045       2.805934      -0.577604      34.825091 0.51492318E+03  0.12222364E+05                                 8.362952                            6.936813       0.570495       2.231873                    0.998121      27.468746      71.301960       0.736350       0.350436      -1.148071       0.024189      -0.006968       0.022171       0.033544       0.000610      -0.002362      -0.009675       0.128157       0.069640      -0.076624       0.023947       0.052677              9.306021      13.629304       1.099321       1.594926       8.782878       0.626372       5.505880           0.000001
           84              O       2.008624       0.168968       3.042881      -0.541578      36.380351 0.49047725E+03  0.11477936E+05                                 8.658425                            6.745742       0.433283       2.201581                    0.997573      26.677301      68.300430       0.752297       0.347914      -1.152498       0.001067      -0.029330      -0.034985       0.045666       0.033760      -0.009251       0.005168      -0.032913       0.040345      -0.046161       0.015311       0.030850             10.280427       8.122266       2.790936       0.665896      17.068086       1.247558       5.650928           0.000001
           85              O       1.599754      11.361518       3.081193      -0.582386      35.309842 0.48374935E+03  0.11306906E+05                                 8.456730                            6.697616       0.575935       2.236514                    0.998222      27.270221      70.291743       0.753583       0.347737      -1.150051      -0.017859      -0.032092       0.042465       0.056144       0.050850      -0.015282       0.007845      -0.022944       0.053221      -0.064451       0.020693       0.043758              9.839364      13.885701       4.286812      -1.963077       9.823495      -1.447816       5.808895           0.000000
           86              O       1.522649       9.129926       3.300752      -0.555037      35.434867 0.48700363E+03  0.11418721E+05                                 8.546852                            6.766042       0.396377       2.179799                    0.997927      27.255883      70.701306       0.741058       0.352508      -1.144469      -0.018169       0.028084       0.011736       0.035448      -0.043512       0.013884       0.007492      -0.026129       0.059913      -0.058524       0.022686       0.035838             10.036873      13.238314      -4.994941       1.934207      11.046944      -1.737835       5.825361           0.000000
           87              O       3.531111      11.199303       0.397859      -0.529614      36.786162 0.46768239E+03  0.10833432E+05                                 8.714809                            6.589219       0.546719       2.221387                    0.998938      26.975887      69.095519       0.759526       0.348135      -1.150361       0.012477      -0.018250      -0.081223       0.084178       0.053099       0.020821      -0.027668       0.081278       0.219098      -0.109728       0.029561       0.080167             10.492536       5.390218      -0.338996       1.354205       6.010242      -2.726078      20.077149           0.000001
           88              O       3.696635      11.157957      12.937769      -0.495997      33.425969 0.46763314E+03  0.10855539E+05                                 8.250178                            6.690561       0.415102       2.195808                    0.997987      26.586139      68.655238       0.735037       0.358964      -1.139110      -0.012035       0.004832       0.058142       0.059571       0.058035      -0.025354       0.042848       0.105355       0.182679      -0.122191       0.046789       0.075402              9.485368       5.438185      -0.501334      -1.394830       6.296416       2.384871      16.721504          -0.000001

******************************************************
Auxiliary information for the entire system
The total spin magnetic moment of the unit cell is   0.000099
The total net atomic charge of the unit cell is   0.000004
Accuracy of reproducing the electrostatic potential in the unit cell:
  The inner radius (bohr) =    5.0000
  The outer radius (bohr) =   12.0000
  Valid grid points have density less than (e/(bohr^3)) =    0.0001
  The number of valid grid points were=       105782
  The rms potential error without charges in kcal/mol is=      5.03194
  The rms potential error with partial charges in kcal/mol is=      0.69271
  The RRMSE value at monopole order=      0.13766
  The rms potential error with partial charges and cloud penetration in kcal/mol is=      0.69345
  The RRMSE value at monopole order with cloud penetration is=      0.13781
  The rms potential error with partial charges and atomic dipoles in kcal/mol is=      0.52602
  The RRMSE value at dipole order=      0.10454
  The rms potential error with partial charges, atomic dipoles and cloud penetration in kcal/mol is=      0.51305
  The RRMSE value at dipole order with cloud penetration=      0.10196

******************************************************
The electron densities and ab initio electrostatic potential were computed in VASP using the PBE functional and
projector augmented wave method. See the main text of the journal article for a description of computational details.
The atomic charges, dipoles, and quadrupoles were computed with the DDEC6 method as described in
(a) T. A. Manz and N. Gabaldon Limas, RSC Adv. 6 (2016) 47771-47801 DOI: 10.1039/c6ra04656h
(b) N. Gabaldon Limas and T. A. Manz, RSC Adv. 8 (2018) 2678-2707 DOI: 10.1039/c7ra11829e.
For each atom in the material, the electron cloud parameters were fit to the spherically averaged atom-in-material
electron density using radial positions for which this density was between 10^-4 and 10^-2 electrons per cubic bohr.
The polarizabilities, dispersion coefficients, and quantum Drude oscillator (QDO) parameters were fit using the MCLF method.
The magnetic structure of the system was optimized in VASP from the default ferromagnetic initial guess using spin polarization.
The atomic spin moments (ASMs) were computed on this optimized magnetic structure using the DDEC6 partition as inputs
to the method of T. A. Manz and D. S. Sholl, J. Chem. Theory Comput. 7 (2011) 4146-4164 DOI: 10.1021/ct200539n.
The RMSE and RRMSE were computed using a uniform grid with Ewald summation.
