# Supplementary material for: A collection of forcefield precursors for metal–organic frameworks
Source: RSC Adv. 2019 Nov 13;9(63):36492–507. doi: 10.1039/c9ra07327b (PMC9075174; doi:10.1039/c9ra07327b)
Supplement: RA-009-C9RA07327B-s3804 [file RA-009-C9RA07327B-s3804.xyz]

  164
jmolscript: load "" {1 1 1} spacegroup "x,y,z" unitcell [{      8.180000     0.000000     0.000000 }, {     -2.159718     8.623672     0.000000 }, {      0.000000     0.000000    29.900000 }]
Zn     6.611751     4.302867    27.195545     0.842289
Zn     3.498531     4.320805    12.245545     0.842287
Zn    -0.591469     4.320805     2.704455     0.842288
Zn     2.521751     4.302867    17.654455     0.842286
Mo     6.052345     0.537772    27.568697     1.388128
Mo     7.621143     0.748621     1.313208     2.193477
Mo     2.727248     7.113408    29.826745     0.924481
Mo     4.057937     8.085900    12.618697     1.388135
Mo     2.489139     7.875051    16.263208     2.193484
Mo     7.383034     1.510264    14.876745     0.924490
Mo    -0.032063     8.085900     2.331303     1.388105
Mo    -1.600861     7.875051    28.586792     2.193468
Mo     3.293034     1.510264     0.073255     0.924490
Mo     1.962345     0.537772    17.281303     1.388098
Mo     3.531143     0.748621    13.636792     2.193481
Mo    -1.362752     7.113408    15.023255     0.924517
H      6.218090     3.669372    23.961860     0.104302
H      4.995886     5.691624    19.315400     0.097236
H      4.498571     6.442745    26.030940     0.100277
H      2.579631     6.282345    23.166520     0.123083
H      2.882064     7.344781    24.278800     0.104066
H      6.746898     0.535530    23.740600     0.107599
H      7.446882     2.012765    22.117030     0.113667
H      3.871144     8.196800    19.297460     0.124036
H      3.179942     6.720428    20.915050     0.106362
H     -0.168562     2.371510    19.695130     0.126537
H      7.325196     1.459988    18.615740     0.113128
H      4.674313     2.040361    18.289830     0.123684
H      3.892192     4.954300     9.011860     0.104302
H      5.114396     2.932048     4.365400     0.097236
H      5.611711     2.180927    11.080940     0.100277
H      7.530651     2.341327     8.216520     0.123083
H      7.228218     1.278891     9.328800     0.104067
H      3.363384     8.088142     8.790600     0.107599
H      2.663400     6.610907     7.167030     0.113668
H      6.239138     0.426872     4.347460     0.124036
H      6.930340     1.903244     5.965050     0.106362
H      2.098844     6.252162     4.745130     0.126537
H      2.785086     7.163684     3.665740     0.113128
H      5.435969     6.583311     3.339830     0.123684
H     -0.197808     4.954300     5.938140     0.104302
H      1.024396     2.932048    10.584600     0.097236
H      1.521711     2.180927     3.869060     0.100277
H      3.440651     2.341327     6.733480     0.123083
H      3.138218     1.278891     5.621200     0.104066
H     -0.726616     8.088142     6.159400     0.107599
H     -1.426600     6.610907     7.782970     0.113668
H      2.149138     0.426872    10.602540     0.124035
H      2.840340     1.903244     8.984950     0.106362
H      6.188844     6.252162    10.204870     0.126537
H     -1.304914     7.163684    11.284260     0.113128
H      1.345969     6.583311    11.610170     0.123683
H      2.128090     3.669372    20.888140     0.104302
H      0.905886     5.691624    25.534600     0.097236
H      0.408571     6.442745    18.819060     0.100278
H     -1.510369     6.282345    21.683480     0.123083
H     -1.207936     7.344781    20.571200     0.104067
H      2.656898     0.535530    21.109400     0.107599
H      3.356882     2.012765    22.732970     0.113667
H     -0.218856     8.196800    25.552540     0.124035
H     -0.910058     6.720428    23.934950     0.106362
H      3.921438     2.371510    25.154870     0.126536
H      3.235196     1.459988    26.234260     0.113127
H      0.584313     2.040361    26.560170     0.123683
C      5.683900     4.394623    24.195080     0.126467
C      5.166862     4.783551    19.207760     0.125596
C      4.769139     5.888243    25.334270     0.098588
C      3.275769     6.834260    23.555220    -0.183051
C      3.797089     7.783726    22.508720     0.113351
C      6.596161     0.337186    22.846590    -0.149704
C      7.014374     1.228011    21.868860    -0.145466
C      6.793821     0.958952    20.520370     0.105096
C      4.014427     8.402044    20.194460    -0.135344
C      3.598452     7.512081    21.166210    -0.143819
C      7.179803     1.936014    19.449950    -0.187168
C      4.983859     2.829427    18.672550     0.100225
C      4.426382     4.229049     9.245080     0.126467
C      4.943420     3.840121     4.257760     0.125597
C      5.341143     2.735429    10.384270     0.098588
C      6.834513     1.789412     8.605220    -0.183051
C      6.313193     0.839946     7.558720     0.113351
C      3.514121     8.286486     7.896590    -0.149704
C      3.095908     7.395661     6.918860    -0.145466
C      3.316461     7.664720     5.570370     0.105096
C      6.095855     0.221628     5.244460    -0.135344
C      6.511830     1.111591     6.216210    -0.143819
C      2.930479     6.687658     4.499950    -0.187167
C      5.126423     5.794245     3.722550     0.100225
C      0.336382     4.229049     5.704920     0.126467
C      0.853420     3.840121    10.692240     0.125596
C      1.251143     2.735429     4.565730     0.098588
C      2.744513     1.789412     6.344780    -0.183051
C      2.223193     0.839946     7.391280     0.113351
C     -0.575879     8.286486     7.053410    -0.149704
C     -0.994092     7.395661     8.031140    -0.145466
C     -0.773539     7.664720     9.379630     0.105096
C      2.005855     0.221628     9.705540    -0.135344
C      2.421830     1.111591     8.733790    -0.143819
C     -1.159521     6.687658    10.450050    -0.187168
C      1.036423     5.794245    11.227450     0.100225
C      1.593900     4.394623    20.654920     0.126467
C      1.076862     4.783551    25.642240     0.125597
C      0.679139     5.888243    19.515730     0.098587
C     -0.814231     6.834260    21.294780    -0.183051
C     -0.292911     7.783726    22.341280     0.113351
C      2.506161     0.337186    22.003410    -0.149705
C      2.924374     1.228011    22.981140    -0.145466
C      2.703821     0.958952    24.329630     0.105096
C     -0.075573     8.402044    24.655540    -0.135344
C     -0.491548     7.512081    23.683790    -0.143819
C      3.089803     1.936014    25.400050    -0.187167
C      0.893859     2.829427    26.177450     0.100225
N      5.644990     4.906007    25.448787    -0.298110
N      4.331225     5.971030    24.091626     0.191797
N      4.311057     3.951367    18.687500    -0.291653
N      6.132963     2.951021    19.256198     0.196219
N      4.902290     5.010353    23.334259    -0.279171
N      6.302934     4.209214    19.566560    -0.275354
N      4.465292     3.717665    10.498787    -0.298110
N      5.779057     2.652642     9.141626     0.191797
N      5.799225     4.672305     3.737500    -0.291653
N      3.977319     5.672651     4.306198     0.196219
N      5.207992     3.613319     8.384259    -0.279171
N      3.807348     4.414458     4.616560    -0.275354
N      0.375292     3.717665     4.451213    -0.298109
N      1.689057     2.652642     5.808374     0.191797
N      1.709225     4.672305    11.212500    -0.291653
N     -0.112681     5.672651    10.643802     0.196219
N      1.117992     3.613319     6.565741    -0.279171
N     -0.282652     4.414458    10.333440    -0.275354
N      1.554990     4.906007    19.401213    -0.298109
N      0.241225     5.971030    20.758374     0.191797
N      0.221057     3.951367    26.162500    -0.291653
N      2.042963     2.951021    25.593802     0.196219
N      0.812290     5.010353    21.515741    -0.279171
N      2.212934     4.209214    25.283440    -0.275354
O      7.641850     1.038290    29.382431    -0.872373
O      3.967909     8.532261     1.486329    -0.737279
O      4.270224     7.328396    28.747056    -0.878541
O      6.071433     2.226632    27.175213    -0.758239
O      4.741947     0.522595    29.000010    -0.744122
O      7.320713     2.304245     1.999114    -0.816550
O      7.786869     0.021559    27.049035    -0.853745
O      2.468432     7.585382    14.432431    -0.872374
O      6.142373     0.091411    16.436329    -0.737282
O      5.840058     1.295276    13.797056    -0.878543
O      4.038849     6.397040    12.225213    -0.758240
O      5.368335     8.101077    14.050010    -0.744132
O      2.789569     6.319427    16.949114    -0.816550
O      4.483131    -0.021559    12.099035    -0.853750
O     -1.621568     7.585382     0.517569    -0.872371
O      2.052373     0.091411    28.413671    -0.737276
O      1.750058     1.295276     1.152944    -0.878544
O     -0.051151     6.397040     2.724787    -0.758236
O      1.278335     8.101077     0.899990    -0.744118
O     -1.300431     6.319427    27.900886    -0.816548
O      0.393131    -0.021559     2.850965    -0.853742
O      3.551850     1.038290    15.467569    -0.872373
O     -0.122091     8.532261    13.463671    -0.737285
O      0.180224     7.328396    16.102944    -0.878548
O      1.981433     2.226632    17.674787    -0.758238
O      0.651947     0.522595    15.849990    -0.744127
O      3.230713     2.304245    12.950886    -0.816550
O      3.696869     0.021559    17.800965    -0.853744

The following XYZ coordinates are in angstroms. Other properties are in atomic units.
The sperically averaged electron density of each atom fit to a function of the form exp(a - br)
eigen_1, eigen_2 and eigen_3 are the three eigenvalues of traceless quadrupole moment tensor
  atom number  atomic symbol              X              Y              Z     net charge C6 coefficient C8 coefficient C10 coefficient fluctuating dipole atomic polarizability isotropic forcefield polarizability              a              b squared Pearson coefficient          <r^3>          <r^4>         wp_QDO          m_QDO          q_QDO       dipole_x       dipole_y       dipole_z         dipole            Qxy            Qxz            Qyz     Q(x^2-y^2)  Q(3z^2 - R^2)        eigen_1        eigen_2        eigen_3 static polarizability      alpha(xx)      alpha(xy)      alpha(xz)      alpha(yy)      alpha(yz)      alpha(zz) atomic spin moment
            1             Zn       6.611751       4.302867      27.195545       0.842289     106.965662 0.22515061E+04  0.75660759E+05                                19.126265                           16.145839       0.160318       1.889433                    0.997303      49.598925     142.949520       0.419787       0.434190      -1.111474      -0.014466       0.006795       0.070424       0.072215       0.000787       0.052571       0.021941      -0.197935      -0.232317      -0.123128      -0.016969       0.140098             21.030651      17.393094      -1.212547       0.609881      28.897290       0.253811      16.801569           0.075548
            2             Zn       3.498531       4.320805      12.245545       0.842287     106.963847 0.22514621E+04  0.75658888E+05                                19.126045                           16.145678       0.160331       1.889440                    0.997303      49.598492     142.947751       0.419790       0.434189      -1.111474       0.014469      -0.006793       0.070435       0.072226       0.000787      -0.052566      -0.021940      -0.197923      -0.232286      -0.123117      -0.016969       0.140086             21.030384      17.392911      -1.212533      -0.609876      28.896830      -0.253803      16.801412           0.075546
            3             Zn      -0.591469       4.320805       2.704455       0.842288     106.965813 0.22515084E+04  0.75660857E+05                                19.126280                           16.145844       0.160322       1.889434                    0.997303      49.598958     142.949637       0.419787       0.434189      -1.111474       0.014468      -0.006794      -0.070422       0.072214       0.000788       0.052568       0.021941      -0.197934      -0.232319      -0.123125      -0.016973       0.140098             21.030676      17.393106      -1.212546       0.609879      28.897356       0.253806      16.801567           0.075546
            4             Zn       2.521751       4.302867      17.654455       0.842286     106.965048 0.22514891E+04  0.75660042E+05                                19.126197                           16.145781       0.160321       1.889435                    0.997303      49.598751     142.948865       0.419788       0.434190      -1.111474      -0.014470       0.006793      -0.070429       0.072220       0.000788      -0.052567      -0.021943      -0.197928      -0.232303      -0.123121      -0.016971       0.140093             21.030577      17.393042      -1.212540      -0.609871      28.897191      -0.253795      16.801499           0.075541
            5             Mo       6.052345       0.537772      27.568697       1.388128     202.426186 0.46073901E+04  0.18281977E+06                                27.626775                           22.397211       0.995048       1.895319                    0.997658      93.479928     280.739801       0.378071       0.408286      -1.143281       0.258654       0.192017       0.354553       0.479041      -0.173176      -0.433652      -0.349128      -0.168097      -0.868006      -0.736892       0.318168       0.418724             31.217876      34.714720      -2.491791      -4.967433      28.652963      -8.275108      30.285945           1.871190
            6             Mo       7.621143       0.748621       1.313208       2.193477      87.441197 0.15809634E+04  0.48217470E+05                                17.927770                           14.625211       1.069768       2.093405                    0.997626      67.428079     180.019360       0.395831       0.507357      -1.078246       0.015765       0.023739       0.002922       0.028646      -0.005948       0.023894      -0.004681      -0.005368      -0.042446      -0.030515       0.005919       0.024596             20.465763      22.182833      -0.565853       1.463533      17.294511       3.939945      21.919947           0.215872
            7             Mo       2.727248       7.113408      29.826745       0.924481     342.910276 0.11045032E+05  0.54541224E+06                                38.569279                           33.922409      -0.075911       1.551195                    0.999715     115.383602     386.746435       0.317476       0.390695      -1.155773       0.166341       0.627525       0.025275       0.649689      -0.286224      -0.290818       0.129986       1.320481       0.245112      -0.766420      -0.045474       0.811894             41.666179      59.906829       0.788093     -13.502051      31.474361      -0.564495      33.617347           3.450633
            8             Mo       4.057937       8.085900      12.618697       1.388135     202.425398 0.46073733E+04  0.18281888E+06                                27.626668                           22.397141       0.995056       1.895323                    0.997657      93.479427     280.737868       0.378073       0.408285      -1.143282      -0.258654      -0.192015       0.354549       0.479038      -0.173179       0.433641       0.349126      -0.168098      -0.867964      -0.736877       0.318161       0.418717             31.217738      34.714573      -2.491772       4.967430      28.652781       8.275049      30.285861           1.871184
            9             Mo       2.489139       7.875051      16.263208       2.193484      87.440992 0.15809598E+04  0.48217339E+05                                17.927757                           14.625207       1.069761       2.093404                    0.997627      67.427908     180.018936       0.395830       0.507358      -1.078245      -0.015765      -0.023738       0.002922       0.028646      -0.005948      -0.023893       0.004682      -0.005368      -0.042450      -0.030515       0.005919       0.024595             20.465740      22.182807      -0.565853      -1.463538      17.294485      -3.939927      21.919928           0.215866
           10             Mo       7.383034       1.510264      14.876745       0.924490     342.905421 0.11044823E+05  0.54539935E+06                                38.568971                           33.922136      -0.075925       1.551196                    0.999715     115.382253     386.740948       0.317476       0.390696      -1.155773      -0.166337      -0.627496       0.025277       0.649660      -0.286222       0.290810      -0.129979       1.320425       0.245086      -0.766388      -0.045479       0.811868             41.665838      59.906311       0.788089      13.501978      31.474041       0.564471      33.617162           3.450618
           11             Mo      -0.032063       8.085900       2.331303       1.388105     202.429368 0.46074776E+04  0.18282395E+06                                27.626866                           22.397270       0.995086       1.895326                    0.997658      93.481350     280.743793       0.378075       0.408280      -1.143285      -0.258663      -0.192025      -0.354569       0.479060      -0.173180      -0.433680      -0.349133      -0.168094      -0.868073      -0.736927       0.318191       0.418736             31.217989      34.714871      -2.491810      -4.967453      28.653070      -8.275130      30.286025           1.871253
           12             Mo      -1.600861       7.875051      28.586792       2.193468      87.441628 0.15809738E+04  0.48217853E+05                                17.927798                           14.625237       1.069780       2.093408                    0.997626      67.428339     180.020020       0.395832       0.507356      -1.078247      -0.015766      -0.023738      -0.002922       0.028646      -0.005950       0.023895      -0.004680      -0.005370      -0.042447      -0.030516       0.005919       0.024597             20.465792      22.182859      -0.565856       1.463534      17.294524       3.939951      21.919994           0.215879
           13             Mo       3.293034       1.510264       0.073255       0.924490     342.904303 0.11044785E+05  0.54539712E+06                                38.568953                           33.922126      -0.075933       1.551194                    0.999715     115.381959     386.740176       0.317476       0.390697      -1.155771      -0.166346      -0.627486      -0.025290       0.649653      -0.286238      -0.290822       0.129955       1.320402       0.245023      -0.766369      -0.045506       0.811875             41.665821      59.906250       0.788073     -13.501951      31.474125      -0.564505      33.617089           3.450583
           14             Mo       1.962345       0.537772      17.281303       1.388098     202.430714 0.46075147E+04  0.18282566E+06                                27.626852                           22.397252       0.995119       1.895333                    0.997658      93.481886     280.744992       0.378078       0.408276      -1.143289       0.258669       0.192029      -0.354579       0.479074      -0.173182       0.433691       0.349134      -0.168089      -0.868100      -0.736940       0.318202       0.418738             31.217973      34.714878      -2.491815       4.967464      28.653030       8.275105      30.286010           1.871288
           15             Mo       3.531143       0.748621      13.636792       2.193481      87.441064 0.15809629E+04  0.48217452E+05                                17.927754                           14.625213       1.069767       2.093405                    0.997627      67.427999     180.019161       0.395831       0.507357      -1.078245       0.015765       0.023738      -0.002922       0.028645      -0.005949      -0.023895       0.004682      -0.005368      -0.042450      -0.030516       0.005919       0.024597             20.465729      22.182779      -0.565851      -1.463533      17.294445      -3.939920      21.919962           0.215867
           16             Mo      -1.362752       7.113408      15.023255       0.924517     342.890742 0.11044215E+05  0.54536220E+06                                38.568193                           33.921460      -0.075973       1.551195                    0.999716     115.378144     386.725466       0.317476       0.390702      -1.155767       0.166345       0.627406      -0.025310       0.649577      -0.286242       0.290826      -0.129906       1.320248       0.244877      -0.766267      -0.045559       0.811825             41.664985      59.904931       0.788035      13.501733      31.473482       0.564483      33.616542           3.450494
           17              H       6.218090       3.669372      23.961860       0.104302       0.976704 0.66379794E+01  0.62621673E+02                                 1.668549                            1.539570      -0.829220       2.492926                    0.999189       3.447812       9.675172       0.484868       1.339042      -0.696177       0.030018      -0.041575      -0.011494       0.052552      -0.018367       0.002853       0.004400      -0.008874       0.010923      -0.021692       0.004396       0.017295              1.723427       1.715486      -0.464069      -0.141331       2.083129       0.220708       1.371666          -0.000208
           18              H       4.995886       5.691624      19.315400       0.097236       1.058565 0.72164290E+01  0.70033630E+02                                 1.806773                            1.639171      -1.019114       2.397695                    0.996681       3.709412      10.816800       0.452027       1.396232      -0.683841      -0.014133       0.047511       0.002373       0.049625      -0.006466       0.015039       0.004771      -0.002242      -0.063408      -0.028477       0.009899       0.018578              1.888046       1.527062      -0.255139      -0.008718       2.710285       0.244431       1.426791           0.001396
           19              H       4.498571       6.442745      26.030940       0.100277       1.246168 0.93125084E+01  0.97379067E+02                                 2.063683                            1.896662      -1.779293       2.024939                    0.990100       4.474009      14.032775       0.404355       1.448587      -0.670239       0.002075       0.016433       0.043034       0.046111       0.006153       0.008603       0.001132       0.008905       0.060218      -0.017882      -0.005035       0.022917              2.119233       1.711374      -0.175540      -0.179894       2.123440       0.681221       2.522885           0.011518
           20              H       2.579631       6.282345      23.166520       0.123083       1.026969 0.80105302E+01  0.80543217E+02                                 1.825724                            1.762507      -1.555249       2.140447                    0.989996       4.135845      12.655362       0.418896       1.454226      -0.670638      -0.020422      -0.012224      -0.015338       0.028315      -0.002283       0.001420       0.000381       0.000520       0.001001      -0.002945       0.000462       0.002483              1.853605       2.101286       0.385122       0.281566       1.792023       0.103117       1.667507          -0.000552
           21              H       2.882064       7.344781      24.278800       0.104066       1.282894 0.10816815E+02  0.11672225E+03                                 2.062231                            2.002437      -1.806742       2.001748                    0.987468       4.578634      14.305667       0.408321       1.390111      -0.681250      -0.016128       0.008721       0.001486       0.018394      -0.004840      -0.001411      -0.023776       0.014843      -0.059579      -0.035225       0.014291       0.020933              2.075474       2.046327      -0.287507      -0.323814       2.049820       0.268386       2.130277           0.014904
           22              H       6.746898       0.535530      23.740600       0.107599       1.011921 0.76837172E+01  0.75879442E+02                                 1.755003                            1.691752      -1.260361       2.276907                    0.993900       3.870624      11.450621       0.444038       1.396797      -0.682582       0.013474       0.009547       0.029634       0.033924       0.011331       0.011659       0.002102      -0.019124      -0.001437      -0.019804       0.001765       0.018039              1.755526       1.495443       0.057949       0.128507       1.568143       0.154309       2.202990           0.004916
           23              H       7.446882       2.012765      22.117030       0.113667       0.960526 0.70343101E+01  0.67425112E+02                                 1.655482                            1.589666      -0.953859       2.429133                    0.997970       3.529689      10.030351       0.474334       1.347168      -0.694142       0.017270       0.028558       0.011730       0.035376       0.008936       0.003100       0.000769      -0.011452       0.032207      -0.016188       0.004524       0.011664              1.674671       1.533045       0.341592       0.076827       2.058013       0.138307       1.432954          -0.000553
           24              H       3.871144       8.196800      19.297460       0.124036       0.932505 0.67160854E+01  0.64438524E+02                                 1.699028                            1.610058      -1.271912       2.287937                    0.994049       3.744939      11.093264       0.441040       1.447433      -0.673284      -0.012099      -0.008023      -0.035540       0.038391       0.007905       0.002043      -0.000473      -0.024627       0.021291      -0.018353       0.007265       0.011088              1.727787       1.404608       0.051790       0.162476       1.542691       0.103736       2.236061           0.000255
           25              H       3.179942       6.720428      20.915050       0.106362       0.932676 0.67947138E+01  0.65338468E+02                                 1.687871                            1.610293      -1.276889       2.271339                    0.993263       3.861308      11.425325       0.445080       1.431101      -0.675656      -0.016503      -0.027428      -0.013076       0.034577       0.009234       0.000499       0.000787      -0.011854       0.028427      -0.015710       0.005987       0.009724              1.718082       1.644535       0.410522       0.101354       2.034965       0.187378       1.474747          -0.000492
           26              H      -0.168562       2.371510      19.695130       0.126537       1.015695 0.77149123E+01  0.76835117E+02                                 1.819233                            1.735698      -1.478391       2.184861                    0.990055       4.008784      12.203077       0.419980       1.464363      -0.669561       0.028861       0.012612       0.009372       0.032861       0.006987       0.006764      -0.006170       0.018837      -0.006248      -0.015642       0.001410       0.014231              1.856859       2.255820       0.387541       0.148528       1.790632       0.060665       1.524125           0.002082
           27              H       7.325196       1.459988      18.615740       0.113128       1.210464 0.97144724E+01  0.10281507E+03                                 2.043094                            1.942034      -1.801077       2.007619                    0.989004       4.621053      14.653175       0.397505       1.455881      -0.668396      -0.007567      -0.013839      -0.025716       0.030168       0.019060       0.000413       0.010404      -0.001925       0.033602      -0.026008       0.005297       0.020711              2.085091       1.797898      -0.114778      -0.233473       1.960406       0.414917       2.496969           0.015303
           28              H       4.674313       2.040361      18.289830       0.123684       0.931304 0.62770838E+01  0.59403888E+02                                 1.716404                            1.570582      -1.288949       2.280337                    0.994150       3.755314      11.161958       0.439192       1.473651      -0.668163      -0.019926      -0.040665      -0.025394       0.051918      -0.006020       0.011431       0.007526      -0.001488      -0.021026      -0.018593       0.007999       0.010594              1.776544       1.544712       0.327200       0.228197       2.212257       0.451399       1.572664          -0.001212
           29              H       3.892192       4.954300       9.011860       0.104302       0.976704 0.66379821E+01  0.62621708E+02                                 1.668550                            1.539570      -0.829221       2.492925                    0.999189       3.447813       9.675177       0.484867       1.339042      -0.696177      -0.030018       0.041575      -0.011494       0.052552      -0.018367      -0.002853      -0.004400      -0.008874       0.010923      -0.021692       0.004396       0.017295              1.723428       1.715487      -0.464069       0.141331       2.083130      -0.220708       1.371666          -0.000209
           30              H       5.114396       2.932048       4.365400       0.097236       1.058564 0.72164185E+01  0.70033504E+02                                 1.806771                            1.639170      -1.019113       2.397695                    0.996681       3.709409      10.816789       0.452027       1.396232      -0.683841       0.014133      -0.047511       0.002373       0.049626      -0.006466      -0.015039      -0.004771      -0.002242      -0.063408      -0.028477       0.009899       0.018578              1.888045       1.527061      -0.255138       0.008718       2.710284      -0.244431       1.426790           0.001399
           31              H       5.611711       2.180927      11.080940       0.100277       1.246168 0.93125040E+01  0.97378990E+02                                 2.063681                            1.896661      -1.779292       2.024940                    0.990100       4.474004      14.032748       0.404355       1.448586      -0.670240      -0.002075      -0.016433       0.043034       0.046111       0.006153      -0.008603      -0.001132       0.008905       0.060218      -0.017882      -0.005035       0.022917              2.119231       1.711373      -0.175540       0.179894       2.123438      -0.681220       2.522883           0.011515
           32              H       7.530651       2.341327       8.216520       0.123083       1.026969 0.80105319E+01  0.80543234E+02                                 1.825724                            1.762507      -1.555249       2.140447                    0.989996       4.135845      12.655360       0.418897       1.454225      -0.670638       0.020422       0.012224      -0.015338       0.028315      -0.002283      -0.001420      -0.000381       0.000520       0.001001      -0.002945       0.000462       0.002483              1.853605       2.101286       0.385122      -0.281566       1.792022      -0.103117       1.667507          -0.000552
           33              H       7.228218       1.278891       9.328800       0.104067       1.282887 0.10816739E+02  0.11672123E+03                                 2.062224                            2.002431      -1.806734       2.001752                    0.987468       4.578616      14.305599       0.408322       1.390112      -0.681250       0.016128      -0.008721       0.001486       0.018395      -0.004840       0.001411       0.023776       0.014842      -0.059578      -0.035224       0.014291       0.020933              2.075468       2.046320      -0.287505       0.323812       2.049813      -0.268385       2.130270           0.014902
           34              H       3.363384       8.088142       8.790600       0.107599       1.011916 0.76836624E+01  0.75878755E+02                                 1.754996                            1.691746      -1.260352       2.276912                    0.993900       3.870607      11.450554       0.444039       1.396797      -0.682582      -0.013474      -0.009547       0.029634       0.033924       0.011331      -0.011659      -0.002102      -0.019124      -0.001437      -0.019803       0.001765       0.018038              1.755519       1.495438       0.057949      -0.128507       1.568137      -0.154308       2.202981           0.004915
           35              H       2.663400       6.610907       7.167030       0.113668       0.960526 0.70343045E+01  0.67425041E+02                                 1.655481                            1.589665      -0.953858       2.429134                    0.997970       3.529687      10.030342       0.474334       1.347167      -0.694142      -0.017270      -0.028558       0.011730       0.035376       0.008936      -0.003100      -0.000769      -0.011453       0.032207      -0.016188       0.004524       0.011664              1.674669       1.533044       0.341591      -0.076827       2.058011      -0.138307       1.432953          -0.000553
           36              H       6.239138       0.426872       4.347460       0.124036       0.932503 0.67160725E+01  0.64438372E+02                                 1.699027                            1.610057      -1.271911       2.287938                    0.994049       3.744936      11.093255       0.441040       1.447434      -0.673284       0.012099       0.008023      -0.035540       0.038391       0.007905      -0.002043       0.000473      -0.024627       0.021291      -0.018353       0.007265       0.011088              1.727786       1.404608       0.051790      -0.162476       1.542690      -0.103736       2.236059           0.000258
           37              H       6.930340       1.903244       5.965050       0.106362       0.932677 0.67947191E+01  0.65338529E+02                                 1.687872                            1.610294      -1.276889       2.271339                    0.993263       3.861309      11.425327       0.445080       1.431100      -0.675656       0.016503       0.027428      -0.013075       0.034577       0.009234      -0.000499      -0.000787      -0.011854       0.028427      -0.015710       0.005987       0.009724              1.718083       1.644535       0.410522      -0.101354       2.034965      -0.187378       1.474747          -0.000490
           38              H       2.098844       6.252162       4.745130       0.126537       1.015698 0.77149405E+01  0.76835464E+02                                 1.819236                            1.735700      -1.478393       2.184860                    0.990055       4.008791      12.203101       0.419980       1.464361      -0.669561      -0.028861      -0.012612       0.009372       0.032861       0.006987      -0.006764       0.006170       0.018837      -0.006248      -0.015641       0.001410       0.014231              1.856862       2.255824       0.387542      -0.148529       1.790634      -0.060665       1.524127           0.002085
           39              H       2.785086       7.163684       3.665740       0.113128       1.210462 0.97144600E+01  0.10281492E+03                                 2.043094                            1.942034      -1.801079       2.007618                    0.989004       4.621052      14.653176       0.397505       1.455882      -0.668396       0.007567       0.013840      -0.025716       0.030168       0.019060      -0.000413      -0.010405      -0.001925       0.033601      -0.026008       0.005296       0.020712              2.085090       1.797897      -0.114778       0.233473       1.960405      -0.414917       2.496969           0.015307
           40              H       5.435969       6.583311       3.339830       0.123684       0.931307 0.62771032E+01  0.59404113E+02                                 1.716406                            1.570584      -1.288952       2.280335                    0.994150       3.755319      11.161974       0.439192       1.473650      -0.668163       0.019926       0.040665      -0.025394       0.051918      -0.006020      -0.011431      -0.007526      -0.001488      -0.021026      -0.018593       0.007999       0.010594              1.776547       1.544714       0.327200      -0.228198       2.212260      -0.451400       1.572666          -0.001208
           41              H      -0.197808       4.954300       5.938140       0.104302       0.976703 0.66379753E+01  0.62621626E+02                                 1.668549                            1.539569      -0.829220       2.492926                    0.999189       3.447811       9.675169       0.484868       1.339042      -0.696177      -0.030018       0.041575       0.011494       0.052552      -0.018367       0.002853       0.004400      -0.008874       0.010923      -0.021692       0.004396       0.017295              1.723427       1.715486      -0.464069      -0.141331       2.083128       0.220708       1.371666          -0.000208
           42              H       1.024396       2.932048      10.584600       0.097236       1.058564 0.72164199E+01  0.70033510E+02                                 1.806770                            1.639169      -1.019112       2.397696                    0.996681       3.709408      10.816780       0.452027       1.396231      -0.683841       0.014133      -0.047511      -0.002372       0.049625      -0.006466       0.015039       0.004771      -0.002242      -0.063408      -0.028477       0.009899       0.018578              1.888043       1.527060      -0.255138      -0.008718       2.710281       0.244431       1.426789           0.001396
           43              H       1.521711       2.180927       3.869060       0.100277       1.246177 0.93125912E+01  0.97380144E+02                                 2.063692                            1.896670      -1.779300       2.024935                    0.990100       4.474029      14.032850       0.404354       1.448585      -0.670240      -0.002075      -0.016433      -0.043034       0.046111       0.006153       0.008603       0.001131       0.008905       0.060218      -0.017883      -0.005034       0.022917              2.119242       1.711381      -0.175542      -0.179895       2.123449       0.681225       2.522897           0.011518
           44              H       3.440651       2.341327       6.733480       0.123083       1.026969 0.80105349E+01  0.80543272E+02                                 1.825724                            1.762507      -1.555250       2.140446                    0.989996       4.135846      12.655364       0.418897       1.454225      -0.670638       0.020422       0.012224       0.015338       0.028315      -0.002283       0.001420       0.000381       0.000520       0.001001      -0.002945       0.000462       0.002483              1.853606       2.101287       0.385122       0.281566       1.792023       0.103117       1.667508          -0.000551
           45              H       3.138218       1.278891       5.621200       0.104066       1.282893 0.10816807E+02  0.11672215E+03                                 2.062231                            2.002437      -1.806741       2.001748                    0.987468       4.578634      14.305671       0.408321       1.390112      -0.681250       0.016128      -0.008721      -0.001486       0.018395      -0.004840      -0.001411      -0.023776       0.014843      -0.059579      -0.035225       0.014291       0.020933              2.075474       2.046327      -0.287507      -0.323814       2.049820       0.268386       2.130277           0.014904
           46              H      -0.726616       8.088142       6.159400       0.107599       1.011924 0.76837404E+01  0.75879735E+02                                 1.755006                            1.691755      -1.260365       2.276905                    0.993900       3.870632      11.450653       0.444037       1.396798      -0.682582      -0.013474      -0.009547      -0.029634       0.033924       0.011331       0.011659       0.002102      -0.019124      -0.001438      -0.019804       0.001765       0.018039              1.755529       1.495446       0.057950       0.128508       1.568146       0.154309       2.202994           0.004916
           47              H      -1.426600       6.610907       7.782970       0.113668       0.960527 0.70343174E+01  0.67425200E+02                                 1.655482                            1.589667      -0.953861       2.429133                    0.997970       3.529691      10.030358       0.474334       1.347167      -0.694142      -0.017270      -0.028558      -0.011730       0.035376       0.008936       0.003100       0.000769      -0.011452       0.032207      -0.016188       0.004524       0.011664              1.674671       1.533046       0.341592       0.076827       2.058014       0.138307       1.432954          -0.000553
           48              H       2.149138       0.426872      10.602540       0.124035       0.932507 0.67161027E+01  0.64438734E+02                                 1.699031                            1.610061      -1.271916       2.287935                    0.994049       3.744944      11.093284       0.441040       1.447433      -0.673284       0.012099       0.008023       0.035540       0.038391       0.007905       0.002042      -0.000473      -0.024627       0.021291      -0.018353       0.007265       0.011088              1.727790       1.404610       0.051790       0.162477       1.542693       0.103736       2.236066           0.000256
           49              H       2.840340       1.903244       8.984950       0.106362       0.932676 0.67947150E+01  0.65338482E+02                                 1.687871                            1.610294      -1.276889       2.271339                    0.993263       3.861308      11.425325       0.445080       1.431101      -0.675656       0.016503       0.027428       0.013076       0.034577       0.009234       0.000499       0.000787      -0.011854       0.028427      -0.015710       0.005987       0.009724              1.718082       1.644535       0.410522       0.101354       2.034965       0.187378       1.474747          -0.000491
           50              H       6.188844       6.252162      10.204870       0.126537       1.015696 0.77149202E+01  0.76835194E+02                                 1.819232                            1.735697      -1.478388       2.184862                    0.990055       4.008781      12.203056       0.419981       1.464359      -0.669561      -0.028861      -0.012612      -0.009372       0.032861       0.006986       0.006764      -0.006170       0.018836      -0.006248      -0.015641       0.001410       0.014231              1.856858       2.255819       0.387541       0.148528       1.790631       0.060665       1.524124           0.002083
           51              H      -1.304914       7.163684      11.284260       0.113128       1.210450 0.97143291E+01  0.10281315E+03                                 2.043079                            1.942020      -1.801066       2.007626                    0.989004       4.621011      14.653004       0.397506       1.455881      -0.668396       0.007567       0.013839       0.025716       0.030168       0.019059       0.000413       0.010404      -0.001925       0.033602      -0.026007       0.005296       0.020711              2.085075       1.797884      -0.114776      -0.233470       1.960391       0.414912       2.496949           0.015305
           52              H       1.345969       6.583311      11.610170       0.123683       0.931310 0.62771232E+01  0.59404337E+02                                 1.716408                            1.570585      -1.288952       2.280334                    0.994150       3.755321      11.161976       0.439192       1.473648      -0.668163       0.019925       0.040665       0.025394       0.051918      -0.006020       0.011431       0.007526      -0.001488      -0.021025      -0.018592       0.007998       0.010594              1.776549       1.544716       0.327201       0.228198       2.212264       0.451402       1.572667          -0.001210
           53              H       2.128090       3.669372      20.888140       0.104302       0.976703 0.66379747E+01  0.62621618E+02                                 1.668549                            1.539569      -0.829220       2.492926                    0.999189       3.447811       9.675168       0.484868       1.339042      -0.696177       0.030018      -0.041575       0.011494       0.052552      -0.018367      -0.002853      -0.004400      -0.008874       0.010923      -0.021692       0.004396       0.017295              1.723426       1.715486      -0.464069       0.141331       2.083128      -0.220708       1.371665          -0.000210
           54              H       0.905886       5.691624      25.534600       0.097236       1.058564 0.72164129E+01  0.70033430E+02                                 1.806770                            1.639169      -1.019112       2.397696                    0.996681       3.709407      10.816779       0.452027       1.396232      -0.683841      -0.014133       0.047511      -0.002372       0.049626      -0.006466      -0.015039      -0.004771      -0.002242      -0.063408      -0.028477       0.009899       0.018578              1.888043       1.527060      -0.255138       0.008718       2.710281      -0.244431       1.426789           0.001399
           55              H       0.408571       6.442745      18.819060       0.100278       1.246179 0.93126071E+01  0.97380351E+02                                 2.063693                            1.896671      -1.779300       2.024934                    0.990100       4.474031      14.032859       0.404354       1.448585      -0.670240       0.002075       0.016432      -0.043034       0.046111       0.006153      -0.008603      -0.001131       0.008905       0.060218      -0.017883      -0.005034       0.022917              2.119244       1.711382      -0.175542       0.179895       2.123451      -0.681226       2.522899           0.011514
           56              H      -1.510369       6.282345      21.683480       0.123083       1.026968 0.80105257E+01  0.80543158E+02                                 1.825723                            1.762506      -1.555250       2.140446                    0.989996       4.135844      12.655357       0.418897       1.454225      -0.670638      -0.020422      -0.012224       0.015338       0.028315      -0.002283      -0.001420      -0.000381       0.000520       0.001001      -0.002945       0.000462       0.002483              1.853605       2.101286       0.385122      -0.281566       1.792022      -0.103117       1.667507          -0.000552
           57              H      -1.207936       7.344781      20.571200       0.104067       1.282887 0.10816746E+02  0.11672133E+03                                 2.062225                            2.002432      -1.806735       2.001752                    0.987468       4.578620      14.305616       0.408322       1.390113      -0.681250      -0.016128       0.008721      -0.001486       0.018395      -0.004840       0.001412       0.023776       0.014842      -0.059578      -0.035224       0.014291       0.020933              2.075468       2.046321      -0.287505       0.323812       2.049814      -0.268385       2.130270           0.014901
           58              H       2.656898       0.535530      21.109400       0.107599       1.011921 0.76837175E+01  0.75879456E+02                                 1.755004                            1.691753      -1.260363       2.276906                    0.993900       3.870626      11.450633       0.444037       1.396799      -0.682582       0.013474       0.009547      -0.029634       0.033924       0.011331      -0.011659      -0.002102      -0.019124      -0.001438      -0.019804       0.001765       0.018039              1.755526       1.495444       0.057950      -0.128508       1.568144      -0.154309       2.202991           0.004913
           59              H       3.356882       2.012765      22.732970       0.113667       0.960526 0.70343066E+01  0.67425066E+02                                 1.655481                            1.589666      -0.953858       2.429134                    0.997970       3.529688      10.030345       0.474334       1.347167      -0.694142       0.017270       0.028558      -0.011730       0.035376       0.008936      -0.003100      -0.000769      -0.011453       0.032207      -0.016188       0.004524       0.011664              1.674670       1.533045       0.341591      -0.076827       2.058011      -0.138307       1.432953          -0.000553
           60              H      -0.218856       8.196800      25.552540       0.124035       0.932505 0.67160877E+01  0.64438552E+02                                 1.699029                            1.610059      -1.271913       2.287936                    0.994049       3.744940      11.093268       0.441040       1.447433      -0.673284      -0.012099      -0.008023       0.035540       0.038391       0.007905      -0.002043       0.000473      -0.024627       0.021291      -0.018353       0.007265       0.011088              1.727787       1.404609       0.051790      -0.162476       1.542692      -0.103736       2.236062           0.000258
           61              H      -0.910058       6.720428      23.934950       0.106362       0.932677 0.67947201E+01  0.65338539E+02                                 1.687872                            1.610294      -1.276889       2.271339                    0.993263       3.861309      11.425326       0.445080       1.431100      -0.675656      -0.016503      -0.027428       0.013076       0.034577       0.009234      -0.000499      -0.000787      -0.011854       0.028427      -0.015710       0.005987       0.009724              1.718083       1.644535       0.410522      -0.101354       2.034965      -0.187378       1.474747          -0.000491
           62              H       3.921438       2.371510      25.154870       0.126536       1.015698 0.77149401E+01  0.76835457E+02                                 1.819236                            1.735701      -1.478392       2.184860                    0.990055       4.008790      12.203097       0.419980       1.464362      -0.669561       0.028861       0.012612      -0.009372       0.032861       0.006987      -0.006764       0.006170       0.018837      -0.006248      -0.015641       0.001410       0.014231              1.856862       2.255824       0.387542      -0.148529       1.790634      -0.060665       1.524127           0.002085
           63              H       3.235196       1.459988      26.234260       0.113127       1.210456 0.97143916E+01  0.10281400E+03                                 2.043087                            1.942027      -1.801073       2.007622                    0.989004       4.621033      14.653098       0.397505       1.455883      -0.668396      -0.007567      -0.013840       0.025716       0.030168       0.019060      -0.000413      -0.010404      -0.001925       0.033601      -0.026008       0.005296       0.020711              2.085083       1.797891      -0.114777       0.233471       1.960398      -0.414915       2.496959           0.015308
           64              H       0.584313       2.040361      26.560170       0.123683       0.931309 0.62771214E+01  0.59404322E+02                                 1.716409                            1.570586      -1.288954       2.280333                    0.994150       3.755323      11.161986       0.439192       1.473649      -0.668163      -0.019925      -0.040665       0.025394       0.051918      -0.006020      -0.011431      -0.007526      -0.001488      -0.021026      -0.018592       0.007998       0.010594              1.776549       1.544716       0.327201      -0.228198       2.212264      -0.451401       1.572668          -0.001208
           65              C       5.683900       4.394623      24.195080       0.126467      24.203301 0.33201508E+03  0.73694156E+04                                 7.503207                            6.263190       0.076067       2.040204                    0.998886      26.483243      76.405193       0.622825       0.443062      -1.037520      -0.005755       0.016863       0.036560       0.040671       0.011612      -0.020667       0.008984      -0.023884      -0.041517      -0.034413       0.010823       0.023590              7.972219       7.315926      -3.114282       0.415803       9.198924       0.686918       7.401807           0.000048
           66              C       5.166862       4.783551      19.207760       0.125596      25.823235 0.32646518E+03  0.72714580E+04                                 8.043103                            6.338721      -0.103449       1.985120                    0.997455      27.043654      80.145767       0.595832       0.461528      -1.019116      -0.021075      -0.032871      -0.010725       0.040493      -0.005198       0.001262       0.001789      -0.028810      -0.081769      -0.027392      -0.001593       0.028985              8.840106       8.598699      -1.161305       1.524743      12.792743       1.496996       5.128877           0.007839
           67              C       4.769139       5.888243      25.334270       0.098588      25.671208 0.34324518E+03  0.77398922E+04                                 7.999293                            6.493979      -0.280385       1.927737                    0.996926      27.413415      81.684098       0.589559       0.460732      -1.019781       0.048935      -0.033007       0.014752       0.060842       0.037905       0.003899      -0.000923       0.016376       0.004945      -0.039845       0.001725       0.038121              8.632237       7.173282      -2.468842       1.172132       8.170491       1.163713      10.552938           0.007150
           68              C       3.275769       6.834260      23.555220      -0.183051      29.607695 0.42079590E+03  0.99501577E+04                                 8.583942                            6.965868      -0.627687       1.802494                    0.994136      30.221252      91.188020       0.599015       0.432424      -1.039633       0.062394      -0.014382      -0.015551       0.065892      -0.035888       0.022230      -0.026043       0.024904      -0.049129      -0.037975      -0.022665       0.060640              9.650113       9.320264      -1.052354       0.608836      10.358597      -3.533649       9.271479           0.006803
           69              C       3.797089       7.783726      22.508720       0.113351      30.142067 0.41852383E+03  0.97800130E+04                                 8.738398                            7.057563      -0.104538       1.990324                    0.999438      26.597646      77.096015       0.587308       0.446294      -1.042327      -0.014153      -0.022670       0.025411       0.036878       0.019948      -0.018386      -0.038422      -0.004946       0.015071      -0.036197      -0.017323       0.053520              9.683641       6.199625       2.702885      -0.500172      11.106885      -2.965478      11.744412           0.000474
           70              C       6.596161       0.337186      22.846590      -0.149704      30.655575 0.46190986E+03  0.11094958E+05                                 8.625453                            7.278108      -0.011995       1.969139                    0.998561      30.316900      89.928698       0.592962       0.430042      -1.049038       0.021254       0.020266      -0.028313       0.040794       0.000583       0.017061       0.008750       0.004150       0.033155      -0.017089      -0.007103       0.024193              9.151888       6.322994       2.749412      -0.379556      11.044215      -1.722687      10.088455           0.003424
           71              C       7.014374       1.228011      21.868860      -0.145466      30.224038 0.44954908E+03  0.10681662E+05                                 8.444333                            7.099544       0.246950       2.054209                    0.999471      29.636428      86.284261       0.613097       0.420451      -1.059259      -0.007043      -0.024329       0.028459       0.038097       0.011473       0.011877       0.003991      -0.024826      -0.048450      -0.023689      -0.002902       0.026591              8.922211       5.763464       2.091624      -0.067696       9.765600      -1.946498      11.237568          -0.000131
           72              C       6.793821       0.958952      20.520370       0.105096      31.255387 0.42039201E+03  0.98340040E+04                                 8.949124                            7.068834      -0.039064       2.006952                    0.999485      26.763809      77.602769       0.587432       0.445731      -1.042720       0.002665       0.026667      -0.023119       0.035393       0.029405       0.000181      -0.041865      -0.025725       0.057301      -0.051483      -0.006949       0.058431             10.021597       5.686643       2.270399      -0.059237      12.335313      -3.562449      12.042834           0.003035
           73              C       4.014427       8.402044      20.194460      -0.135344      31.438711 0.44395929E+03  0.10555218E+05                                 8.792209                            7.138993       0.015435       1.990103                    0.997826      29.601023      87.264574       0.598439       0.430489      -1.049106      -0.035623      -0.019658       0.028232       0.049522      -0.012018       0.028491      -0.002988      -0.001830       0.047733      -0.030708      -0.005826       0.036534              9.596829       6.085970       2.779284      -0.221568      11.824912      -2.134640      10.879604           0.002334
           74              C       3.598452       7.512081      21.166210      -0.143819      31.349384 0.45792056E+03  0.10962119E+05                                 8.754566                            7.232074       0.036593       1.991043                    0.997981      29.895279      88.181614       0.597358       0.428319      -1.051356       0.002691       0.028527      -0.032748       0.043514       0.009265       0.010287       0.006237      -0.002698      -0.034432      -0.016655      -0.002770       0.019425              9.424496       6.272800       2.456670      -0.143926       9.902417      -1.798025      12.098270          -0.000289
           75              C       7.179803       1.936014      19.449950      -0.187168      30.739816 0.43576337E+03  0.10402875E+05                                 8.861508                            7.133926      -0.655171       1.789897                    0.995100      30.573421      92.935740       0.585822       0.437963      -1.035497      -0.079151       0.036780       0.023028       0.090266       0.017876       0.033784      -0.004553       0.000837      -0.042889      -0.043077       0.005936       0.037141              9.959488       9.164495      -1.493405      -0.275565      11.666055      -2.681723       9.047914           0.017267
           76              C       4.983859       2.829427      18.672550       0.100225      25.103912 0.31063743E+03  0.67930637E+04                                 7.794003                            6.109291       0.144011       2.090546                    0.996924      25.643026      73.855108       0.621634       0.450567      -1.031359      -0.021226       0.043467       0.005992       0.048742       0.005469      -0.001155       0.013731      -0.016814       0.005307      -0.013874      -0.005247       0.019120              8.578954       8.978355      -0.394446       2.489046      10.965961       1.829093       5.792545           0.006252
           77              C       4.426382       4.229049       9.245080       0.126467      24.203311 0.33201524E+03  0.73694202E+04                                 7.503210                            6.263192       0.076064       2.040202                    0.998886      26.483251      76.405227       0.622825       0.443062      -1.037520       0.005755      -0.016863       0.036561       0.040671       0.011613       0.020667      -0.008984      -0.023884      -0.041518      -0.034413       0.010823       0.023590              7.972222       7.315928      -3.114283      -0.415803       9.198928      -0.686919       7.401810           0.000046
           78              C       4.943420       3.840121       4.257760       0.125597      25.823163 0.32646411E+03  0.72714268E+04                                 8.043085                            6.338708      -0.103442       1.985123                    0.997455      27.043589      80.145487       0.595833       0.461527      -1.019116       0.021075       0.032871      -0.010725       0.040493      -0.005198      -0.001262      -0.001789      -0.028810      -0.081765      -0.027391      -0.001593       0.028984              8.840086       8.598679      -1.161302      -1.524739      12.792714      -1.496992       5.128866           0.007846
           79              C       5.341143       2.735429      10.384270       0.098588      25.671202 0.34324506E+03  0.77398879E+04                                 7.999289                            6.493976      -0.280381       1.927738                    0.996926      27.413403      81.684023       0.589559       0.460732      -1.019781      -0.048935       0.033007       0.014752       0.060842       0.037905      -0.003899       0.000923       0.016376       0.004947      -0.039846       0.001725       0.038120              8.632232       7.173278      -2.468839      -1.172129       8.170483      -1.163715      10.552935           0.007146
           80              C       6.834513       1.789412       8.605220      -0.183051      29.607721 0.42079637E+03  0.99501711E+04                                 8.583948                            6.965873      -0.627685       1.802494                    0.994137      30.221259      91.188043       0.599014       0.432425      -1.039633      -0.062395       0.014382      -0.015550       0.065892      -0.035888      -0.022230       0.026043       0.024903      -0.049128      -0.037975      -0.022665       0.060640              9.650119       9.320269      -1.052354      -0.608838      10.358602       3.533655       9.271486           0.006802
           81              C       6.313193       0.839946       7.558720       0.113351      30.142062 0.41852376E+03  0.97800107E+04                                 8.738397                            7.057562      -0.104538       1.990324                    0.999438      26.597642      77.095997       0.587309       0.446294      -1.042327       0.014153       0.022670       0.025411       0.036878       0.019948       0.018386       0.038422      -0.004946       0.015071      -0.036196      -0.017323       0.053520              9.683639       6.199624       2.702884       0.500172      11.106883       2.965479      11.744410           0.000475
           82              C       3.514121       8.286486       7.896590      -0.149704      30.655539 0.46190923E+03  0.11094938E+05                                 8.625445                            7.278102      -0.011990       1.969141                    0.998561      30.316863      89.928539       0.592962       0.430042      -1.049039      -0.021255      -0.020266      -0.028313       0.040793       0.000582      -0.017060      -0.008750       0.004150       0.033155      -0.017089      -0.007103       0.024192              9.151880       6.322990       2.749409       0.379557      11.044206       1.722686      10.088443           0.003424
           83              C       3.095908       7.395661       6.918860      -0.145466      30.224030 0.44954899E+03  0.10681660E+05                                 8.444332                            7.099544       0.246951       2.054209                    0.999471      29.636423      86.284242       0.613097       0.420451      -1.059259       0.007042       0.024329       0.028459       0.038098       0.011473      -0.011877      -0.003992      -0.024826      -0.048449      -0.023688      -0.002903       0.026591              8.922209       5.763464       2.091624       0.067696       9.765599       1.946496      11.237564          -0.000130
           84              C       3.316461       7.664720       5.570370       0.105096      31.255409 0.42039240E+03  0.98340161E+04                                 8.949130                            7.068839      -0.039068       2.006950                    0.999485      26.763825      77.602841       0.587432       0.445731      -1.042720      -0.002666      -0.026666      -0.023119       0.035393       0.029406      -0.000181       0.041865      -0.025726       0.057302      -0.051483      -0.006949       0.058432             10.021603       5.686647       2.270401       0.059238      12.335322       3.562452      12.042839           0.003038
           85              C       6.095855       0.221628       5.244460      -0.135344      31.438719 0.44395947E+03  0.10555224E+05                                 8.792211                            7.138995       0.015434       1.990103                    0.997826      29.601029      87.264602       0.598439       0.430489      -1.049106       0.035622       0.019658       0.028232       0.049522      -0.012018      -0.028491       0.002988      -0.001830       0.047734      -0.030708      -0.005826       0.036534              9.596831       6.085972       2.779286       0.221569      11.824915       2.134641      10.879604           0.002339
           86              C       6.511830       1.111591       6.216210      -0.143819      31.349394 0.45792077E+03  0.10962125E+05                                 8.754567                            7.232075       0.036594       1.991043                    0.997981      29.895288      88.181643       0.597358       0.428318      -1.051356      -0.002692      -0.028527      -0.032748       0.043514       0.009265      -0.010287      -0.006237      -0.002698      -0.034432      -0.016655      -0.002771       0.019425              9.424497       6.272801       2.456671       0.143926       9.902418       1.798026      12.098270          -0.000286
           87              C       2.930479       6.687658       4.499950      -0.187167      30.739804 0.43576321E+03  0.10402870E+05                                 8.861505                            7.133924      -0.655172       1.789896                    0.995100      30.573417      92.935725       0.585822       0.437963      -1.035497       0.079151      -0.036780       0.023029       0.090266       0.017876      -0.033785       0.004553       0.000837      -0.042890      -0.043077       0.005936       0.037141              9.959484       9.164493      -1.493400       0.275565      11.666049       2.681722       9.047911           0.017273
           88              C       5.126423       5.794245       3.722550       0.100225      25.103899 0.31063720E+03  0.67930565E+04                                 7.793998                            6.109287       0.144014       2.090547                    0.996924      25.643013      73.855036       0.621635       0.450566      -1.031360       0.021226      -0.043467       0.005992       0.048742       0.005469       0.001155      -0.013730      -0.016815       0.005308      -0.013874      -0.005246       0.019120              8.578948       8.978349      -0.394447      -2.489044      10.965955      -1.829092       5.792541           0.006259
           89              C       0.336382       4.229049       5.704920       0.126467      24.203301 0.33201507E+03  0.73694151E+04                                 7.503206                            6.263189       0.076068       2.040204                    0.998886      26.483241      76.405181       0.622825       0.443062      -1.037520       0.005754      -0.016863      -0.036560       0.040671       0.011612      -0.020667       0.008984      -0.023884      -0.041517      -0.034413       0.010823       0.023590              7.972219       7.315926      -3.114283       0.415803       9.198926       0.686918       7.401806           0.000048
           90              C       0.853420       3.840121      10.692240       0.125596      25.823190 0.32646462E+03  0.72714403E+04                                 8.043087                            6.338712      -0.103439       1.985123                    0.997455      27.043610      80.145540       0.595833       0.461527      -1.019116       0.021075       0.032871       0.010726       0.040493      -0.005198       0.001261       0.001789      -0.028811      -0.081765      -0.027391      -0.001593       0.028984              8.840086       8.598680      -1.161298       1.524740      12.792708       1.496993       5.128869           0.007839
           91              C       1.251143       2.735429       4.565730       0.098588      25.671232 0.34324542E+03  0.77399000E+04                                 7.999299                            6.493982      -0.280389       1.927735                    0.996926      27.413443      81.684222       0.589558       0.460732      -1.019780      -0.048936       0.033007      -0.014752       0.060842       0.037905       0.003900      -0.000923       0.016376       0.004946      -0.039846       0.001725       0.038121              8.632245       7.173287      -2.468845       1.172131       8.170500       1.163717      10.552948           0.007150
           92              C       2.744513       1.789412       6.344780      -0.183051      29.607701 0.42079602E+03  0.99501614E+04                                 8.583944                            6.965869      -0.627687       1.802494                    0.994136      30.221258      91.188047       0.599014       0.432424      -1.039633      -0.062394       0.014382       0.015551       0.065892      -0.035888       0.022230      -0.026043       0.024904      -0.049129      -0.037975      -0.022665       0.060640              9.650115       9.320266      -1.052354       0.608837      10.358599      -3.533651       9.271481           0.006803
           93              C       2.223193       0.839946       7.391280       0.113351      30.142080 0.41852402E+03  0.97800184E+04                                 8.738400                            7.057564      -0.104538       1.990324                    0.999438      26.597654      77.096042       0.587308       0.446293      -1.042327       0.014153       0.022670      -0.025411       0.036878       0.019949      -0.018386      -0.038423      -0.004946       0.015071      -0.036197      -0.017323       0.053520              9.683643       6.199626       2.702886      -0.500172      11.106887      -2.965477      11.744417           0.000474
           94              C      -0.575879       8.286486       7.053410      -0.149704      30.655603 0.46191038E+03  0.11094974E+05                                 8.625457                            7.278110      -0.011994       1.969139                    0.998561      30.316925      89.928788       0.592962       0.430042      -1.049039      -0.021255      -0.020266       0.028314       0.040794       0.000583       0.017061       0.008750       0.004149       0.033155      -0.017089      -0.007103       0.024193              9.151892       6.322996       2.749413      -0.379556      11.044218      -1.722686      10.088461           0.003425
           95              C      -0.994092       7.395661       8.031140      -0.145466      30.224046 0.44954921E+03  0.10681666E+05                                 8.444335                            7.099545       0.246950       2.054209                    0.999471      29.636435      86.284287       0.613097       0.420451      -1.059259       0.007042       0.024329      -0.028459       0.038098       0.011473       0.011877       0.003992      -0.024826      -0.048450      -0.023688      -0.002903       0.026591              8.922212       5.763465       2.091625      -0.067696       9.765602      -1.946496      11.237570          -0.000130
           96              C      -0.773539       7.664720       9.379630       0.105096      31.255362 0.42039169E+03  0.98339942E+04                                 8.949118                            7.068831      -0.039062       2.006953                    0.999485      26.763795      77.602706       0.587432       0.445730      -1.042720      -0.002666      -0.026666       0.023119       0.035393       0.029405       0.000181      -0.041865      -0.025725       0.057301      -0.051482      -0.006949       0.058431             10.021587       5.686640       2.270399      -0.059236      12.335298      -3.562436      12.042822           0.003036
           97              C       2.005855       0.221628       9.705540      -0.135344      31.438723 0.44395946E+03  0.10555224E+05                                 8.792213                            7.138996       0.015430       1.990102                    0.997826      29.601034      87.264637       0.598439       0.430489      -1.049106       0.035623       0.019658      -0.028232       0.049522      -0.012018       0.028491      -0.002988      -0.001830       0.047732      -0.030707      -0.005826       0.036533              9.596833       6.085972       2.779285      -0.221567      11.824909      -2.134636      10.879617           0.002335
           98              C       2.421830       1.111591       8.733790      -0.143819      31.349379 0.45792045E+03  0.10962116E+05                                 8.754565                            7.232073       0.036593       1.991043                    0.997981      29.895277      88.181611       0.597358       0.428319      -1.051356      -0.002691      -0.028527       0.032748       0.043514       0.009265       0.010287       0.006237      -0.002698      -0.034432      -0.016655      -0.002770       0.019425              9.424495       6.272799       2.456669      -0.143925       9.902412      -1.798024      12.098274          -0.000288
           99              C      -1.159521       6.687658      10.450050      -0.187168      30.739756 0.43576260E+03  0.10402849E+05                                 8.861492                            7.133917      -0.655165       1.789899                    0.995100      30.573346      92.935386       0.585823       0.437963      -1.035498       0.079150      -0.036780      -0.023028       0.090265       0.017875       0.033784      -0.004555       0.000838      -0.042887      -0.043076       0.005937       0.037139              9.959465       9.164472      -1.493390      -0.275564      11.666026      -2.681719       9.047897           0.017269
          100              C       1.036423       5.794245      11.227450       0.100225      25.103832 0.31063615E+03  0.67930260E+04                                 7.793976                            6.109271       0.144026       2.090551                    0.996924      25.642957      73.854759       0.621637       0.450566      -1.031360       0.021225      -0.043467      -0.005990       0.048742       0.005469      -0.001157       0.013730      -0.016813       0.005314      -0.013875      -0.005244       0.019119              8.578922       8.978313      -0.394438       2.489034      10.965927       1.829092       5.792527           0.006254
          101              C       1.593900       4.394623      20.654920       0.126467      24.203303 0.33201512E+03  0.73694166E+04                                 7.503207                            6.263190       0.076066       2.040203                    0.998886      26.483242      76.405185       0.622825       0.443062      -1.037520      -0.005755       0.016863      -0.036561       0.040671       0.011613       0.020667      -0.008984      -0.023884      -0.041518      -0.034413       0.010823       0.023590              7.972220       7.315927      -3.114284      -0.415803       9.198926      -0.686917       7.401806           0.000045
          102              C       1.076862       4.783551      25.642240       0.125597      25.823152 0.32646398E+03  0.72714227E+04                                 8.043081                            6.338706      -0.103439       1.985124                    0.997455      27.043580      80.145435       0.595833       0.461527      -1.019116      -0.021075      -0.032871       0.010726       0.040493      -0.005198      -0.001262      -0.001789      -0.028810      -0.081765      -0.027391      -0.001593       0.028984              8.840080       8.598674      -1.161300      -1.524739      12.792703      -1.496991       5.128865           0.007845
          103              C       0.679139       5.888243      19.515730       0.098587      25.671230 0.34324534E+03  0.77398976E+04                                 7.999299                            6.493981      -0.280387       1.927736                    0.996926      27.413440      81.684207       0.589558       0.460732      -1.019780       0.048935      -0.033007      -0.014752       0.060842       0.037905      -0.003900       0.000923       0.016376       0.004946      -0.039846       0.001725       0.038121              8.632245       7.173286      -2.468845      -1.172129       8.170501      -1.163719      10.552947           0.007145
          104              C      -0.814231       6.834260      21.294780      -0.183051      29.607730 0.42079654E+03  0.99501764E+04                                 8.583950                            6.965874      -0.627685       1.802494                    0.994137      30.221268      91.188084       0.599014       0.432425      -1.039633       0.062394      -0.014382       0.015550       0.065892      -0.035888      -0.022229       0.026043       0.024904      -0.049128      -0.037975      -0.022665       0.060640              9.650123       9.320271      -1.052354      -0.608839      10.358608       3.533657       9.271488           0.006801
          105              C      -0.292911       7.783726      22.341280       0.113351      30.142074 0.41852394E+03  0.97800160E+04                                 8.738399                            7.057564      -0.104538       1.990324                    0.999438      26.597651      77.096031       0.587308       0.446294      -1.042327      -0.014153      -0.022670      -0.025411       0.036878       0.019949       0.018386       0.038422      -0.004946       0.015071      -0.036197      -0.017323       0.053520              9.683642       6.199625       2.702885       0.500171      11.106887       2.965478      11.744414           0.000474
          106              C       2.506161       0.337186      22.003410      -0.149705      30.655582 0.46191000E+03  0.11094962E+05                                 8.625453                            7.278107      -0.011993       1.969140                    0.998561      30.316905      89.928708       0.592962       0.430042      -1.049039       0.021255       0.020266       0.028313       0.040794       0.000583      -0.017061      -0.008750       0.004149       0.033155      -0.017089      -0.007103       0.024193              9.151888       6.322994       2.749411       0.379556      11.044214       1.722685      10.088456           0.003423
          107              C       2.924374       1.228011      22.981140      -0.145466      30.224033 0.44954899E+03  0.10681660E+05                                 8.444332                            7.099543       0.246950       2.054209                    0.999471      29.636425      86.284249       0.613097       0.420451      -1.059259      -0.007042      -0.024329      -0.028459       0.038098       0.011473      -0.011877      -0.003992      -0.024826      -0.048449      -0.023688      -0.002903       0.026591              8.922209       5.763464       2.091624       0.067696       9.765598       1.946497      11.237567          -0.000131
          108              C       2.703821       0.958952      24.329630       0.105096      31.255397 0.42039221E+03  0.98340104E+04                                 8.949128                            7.068837      -0.039068       2.006950                    0.999485      26.763817      77.602813       0.587432       0.445731      -1.042720       0.002666       0.026666       0.023119       0.035393       0.029405      -0.000181       0.041865      -0.025726       0.057302      -0.051483      -0.006949       0.058432             10.021600       5.686646       2.270401       0.059238      12.335317       3.562448      12.042837           0.003038
          109              C      -0.075573       8.402044      24.655540      -0.135344      31.438717 0.44395940E+03  0.10555222E+05                                 8.792213                            7.138996       0.015429       1.990102                    0.997826      29.601030      87.264626       0.598439       0.430489      -1.049106      -0.035622      -0.019658      -0.028232       0.049522      -0.012018      -0.028491       0.002988      -0.001831       0.047733      -0.030708      -0.005826       0.036534              9.596832       6.085972       2.779286       0.221568      11.824914       2.134639      10.879611           0.002339
          110              C      -0.491548       7.512081      23.683790      -0.143819      31.349384 0.45792055E+03  0.10962119E+05                                 8.754565                            7.232074       0.036594       1.991043                    0.997981      29.895281      88.181620       0.597358       0.428318      -1.051356       0.002692       0.028527       0.032748       0.043514       0.009265      -0.010287      -0.006237      -0.002698      -0.034432      -0.016655      -0.002770       0.019425              9.424495       6.272800       2.456670       0.143926       9.902415       1.798025      12.098271          -0.000286
          111              C       3.089803       1.936014      25.400050      -0.187167      30.739779 0.43576287E+03  0.10402859E+05                                 8.861499                            7.133920      -0.655170       1.789897                    0.995100      30.573386      92.935585       0.585823       0.437963      -1.035497      -0.079151       0.036779      -0.023028       0.090266       0.017875      -0.033784       0.004553       0.000838      -0.042890      -0.043077       0.005936       0.037140              9.959476       9.164484      -1.493396       0.275564      11.666039       2.681721       9.047904           0.017274
          112              C       0.893859       2.829427      26.177450       0.100225      25.103876 0.31063682E+03  0.67930454E+04                                 7.793990                            6.109281       0.144018       2.090548                    0.996924      25.642995      73.854942       0.621636       0.450566      -1.031360      -0.021226       0.043467      -0.005991       0.048742       0.005469       0.001156      -0.013730      -0.016815       0.005312      -0.013875      -0.005245       0.019119              8.578939       8.978336      -0.394443      -2.489041      10.965945      -1.829092       5.792536           0.006259
          113              N       5.644990       4.906007      25.448787      -0.298110      36.119409 0.55794186E+03  0.13772858E+05                                 9.191257                            7.693593      -0.008273       2.016113                    0.997866      28.969073      81.631013       0.623692       0.397833      -1.091152      -0.054045       0.036753      -0.092167       0.112989      -0.015690      -0.039066       0.059309      -0.069871      -0.084014      -0.075333      -0.015647       0.090979              9.991112       9.475457      -3.271893       2.881313       9.344362      -0.842045      11.153517          -0.002487
          114              N       4.331225       5.971030      24.091626       0.191797      25.462584 0.30652628E+03  0.65011983E+04                                 7.319552                            5.643515      -0.089195       2.073716                    0.999265      22.006698      57.101709       0.741169       0.389639      -1.099066      -0.024639      -0.013174      -0.054452       0.061202      -0.084291       0.035124       0.007694      -0.004912       0.036132      -0.098919       0.015198       0.083722              8.380906       8.373246      -3.944606       2.895205       8.324709      -2.318560       8.444763           0.000051
          115              N       4.311057       3.951367      18.687500      -0.291653      36.397931 0.52533775E+03  0.12814677E+05                                 9.313400                            7.515041       0.048980       2.036904                    0.997941      28.847928      81.645479       0.622848       0.403139      -1.084114       0.102319      -0.024927       0.053928       0.118316       0.006198      -0.001957       0.031598      -0.151351      -0.105833      -0.058906      -0.041951       0.100856             10.275343      13.129864      -1.842513       2.912113      11.272822       0.918386       6.423344           0.005320
          116              N       6.132963       2.951021      19.256198       0.196219      24.543091 0.27858373E+03  0.57828220E+04                                 7.191377                            5.412369       0.367405       2.239464                    0.999443      21.576892      55.820989       0.748293       0.394321      -1.093177       0.054054       0.013615       0.020283       0.059317      -0.038386       0.031812       0.016810      -0.020996      -0.186084      -0.079955       0.008845       0.071110              8.301409       9.363709      -3.557383       2.228046      10.873907      -0.711782       4.666609           0.003800
          117              N       4.902290       5.010353      23.334259      -0.279171      31.361398 0.53114543E+03  0.12847723E+05                                 8.148738                            7.387260       0.660227       2.208653                    0.999767      28.673849      77.917101       0.657217       0.385287      -1.108773       0.024933       0.052911       0.217193       0.224931      -0.092242      -0.043119      -0.012572      -0.035565      -0.485856      -0.173462      -0.002414       0.175875              8.367446       7.740386      -2.491905       0.858930       8.952728      -0.347853       8.409225          -0.000254
          118              N       6.302934       4.209214      19.566560      -0.275354      33.858427 0.52010500E+03  0.12546770E+05                                 8.713883                            7.382961       0.708363       2.244673                    0.997815      28.232415      77.255734       0.646046       0.393008      -1.100474      -0.160146      -0.107495      -0.092625       0.213965      -0.077395      -0.043298      -0.010389      -0.191065      -0.199160      -0.123897      -0.032347       0.156244              9.401211      10.328021      -0.271109       2.011605      12.367769       1.107420       5.507843           0.002844
          119              N       4.465292       3.717665      10.498787      -0.298110      36.119378 0.55794134E+03  0.13772840E+05                                 9.191247                            7.693586      -0.008267       2.016115                    0.997866      28.969053      81.630889       0.623693       0.397833      -1.091152       0.054046      -0.036753      -0.092167       0.112989      -0.015690       0.039067      -0.059309      -0.069871      -0.084012      -0.075333      -0.015646       0.090979              9.991099       9.475445      -3.271887      -2.881308       9.344346       0.842040      11.153505          -0.002489
          120              N       5.779057       2.652642       9.141626       0.191797      25.462584 0.30652630E+03  0.65011985E+04                                 7.319551                            5.643514      -0.089196       2.073716                    0.999265      22.006699      57.101706       0.741170       0.389639      -1.099066       0.024639       0.013174      -0.054452       0.061202      -0.084291      -0.035124      -0.007694      -0.004912       0.036131      -0.098919       0.015198       0.083722              8.380904       8.373244      -3.944604      -2.895204       8.324705       2.318558       8.444762           0.000050
          121              N       5.799225       4.672305       3.737500      -0.291653      36.397879 0.52533691E+03  0.12814649E+05                                 9.313385                            7.515029       0.048989       2.036907                    0.997941      28.847899      81.645319       0.622849       0.403139      -1.084115      -0.102319       0.024926       0.053928       0.118316       0.006198       0.001958      -0.031597      -0.151350      -0.105832      -0.058906      -0.041950       0.100855             10.275325      13.129836      -1.842512      -2.912104      11.272808      -0.918383       6.423333           0.005325
          122              N       3.977319       5.672651       4.306198       0.196219      24.543071 0.27858353E+03  0.57828161E+04                                 7.191371                            5.412365       0.367408       2.239465                    0.999443      21.576879      55.820926       0.748294       0.394321      -1.093177      -0.054053      -0.013615       0.020283       0.059317      -0.038386      -0.031812      -0.016810      -0.020996      -0.186082      -0.079955       0.008845       0.071109              8.301401       9.363701      -3.557377      -2.228044      10.873896       0.711781       4.666606           0.003803
          123              N       5.207992       3.613319       8.384259      -0.279171      31.361425 0.53114604E+03  0.12847741E+05                                 8.148741                            7.387263       0.660227       2.208652                    0.999767      28.673869      77.917165       0.657217       0.385287      -1.108773      -0.024933      -0.052911       0.217193       0.224931      -0.092242       0.043119       0.012572      -0.035565      -0.485857      -0.173462      -0.002414       0.175876              8.367450       7.740390      -2.491906      -0.858930       8.952732       0.347853       8.409228          -0.000252
          124              N       3.807348       4.414458       4.616560      -0.275354      33.858349 0.52010359E+03  0.12546725E+05                                 8.713866                            7.382949       0.708371       2.244675                    0.997815      28.232376      77.255557       0.646048       0.393008      -1.100474       0.160146       0.107495      -0.092625       0.213965      -0.077396       0.043298       0.010389      -0.191066      -0.199156      -0.123897      -0.032346       0.156244              9.401192      10.327997      -0.271110      -2.011600      12.367745      -1.107418       5.507832           0.002849
          125              N       0.375292       3.717665       4.451213      -0.298109      36.119408 0.55794178E+03  0.13772855E+05                                 9.191255                            7.693591      -0.008272       2.016113                    0.997866      28.969071      81.630994       0.623692       0.397833      -1.091152       0.054045      -0.036754       0.092167       0.112988      -0.015690      -0.039066       0.059309      -0.069871      -0.084013      -0.075333      -0.015647       0.090979              9.991110       9.475456      -3.271897       2.881310       9.344366      -0.842045      11.153509          -0.002487
          126              N       1.689057       2.652642       5.808374       0.191797      25.462587 0.30652631E+03  0.65011993E+04                                 7.319554                            5.643516      -0.089196       2.073716                    0.999265      22.006700      57.101724       0.741169       0.389640      -1.099066       0.024639       0.013174       0.054452       0.061202      -0.084291       0.035124       0.007694      -0.004912       0.036131      -0.098919       0.015198       0.083721              8.380908       8.373247      -3.944607       2.895206       8.324710      -2.318560       8.444766           0.000051
          127              N       1.709225       4.672305      11.212500      -0.291653      36.397854 0.52533673E+03  0.12814641E+05                                 9.313376                            7.515026       0.048992       2.036908                    0.997941      28.847886      81.645229       0.622849       0.403139      -1.084115      -0.102320       0.024926      -0.053927       0.118317       0.006198      -0.001958       0.031598      -0.151350      -0.105828      -0.058906      -0.041949       0.100855             10.275312      13.129811      -1.842503       2.912098      11.272795       0.918386       6.423329           0.005321
          128              N      -0.112681       5.672651      10.643802       0.196219      24.542967 0.27858243E+03  0.57827837E+04                                 7.191334                            5.412343       0.367419       2.239469                    0.999443      21.576823      55.820619       0.748298       0.394319      -1.093179      -0.054054      -0.013615      -0.020282       0.059317      -0.038386       0.031811       0.016810      -0.020996      -0.186078      -0.079953       0.008844       0.071109              8.301352       9.363644      -3.557344       2.228031      10.873826      -0.711774       4.666586           0.003800
          129              N       1.117992       3.613319       6.565741      -0.279171      31.361393 0.53114531E+03  0.12847720E+05                                 8.148739                            7.387260       0.660225       2.208652                    0.999767      28.673843      77.917093       0.657217       0.385287      -1.108773      -0.024933      -0.052911      -0.217192       0.224931      -0.092242      -0.043119      -0.012572      -0.035565      -0.485856      -0.173462      -0.002414       0.175875              8.367447       7.740387      -2.491905       0.858929       8.952730      -0.347853       8.409225          -0.000253
          130              N      -0.282652       4.414458      10.333440      -0.275354      33.858352 0.52010374E+03  0.12546728E+05                                 8.713863                            7.382948       0.708373       2.244676                    0.997815      28.232383      77.255549       0.646048       0.393008      -1.100475       0.160146       0.107494       0.092626       0.213966      -0.077396      -0.043298      -0.010388      -0.191066      -0.199157      -0.123898      -0.032346       0.156244              9.401186      10.327993      -0.271110       2.011600      12.367732       1.107415       5.507833           0.002844
          131              N       1.554990       4.906007      19.401213      -0.298109      36.119369 0.55794104E+03  0.13772832E+05                                 9.191247                            7.693585      -0.008268       2.016115                    0.997866      28.969047      81.630888       0.623693       0.397833      -1.091152      -0.054046       0.036753       0.092167       0.112989      -0.015690       0.039067      -0.059309      -0.069871      -0.084013      -0.075333      -0.015646       0.090979              9.991101       9.475450      -3.271896      -2.881306       9.344359       0.842045      11.153495          -0.002490
          132              N       0.241225       5.971030      20.758374       0.191797      25.462586 0.30652632E+03  0.65011997E+04                                 7.319554                            5.643516      -0.089196       2.073715                    0.999265      22.006701      57.101727       0.741169       0.389640      -1.099066      -0.024639      -0.013174       0.054452       0.061202      -0.084291      -0.035124      -0.007694      -0.004912       0.036131      -0.098919       0.015197       0.083722              8.380907       8.373246      -3.944605      -2.895205       8.324709       2.318560       8.444767           0.000050
          133              N       0.221057       3.951367      26.162500      -0.291653      36.397862 0.52533671E+03  0.12814641E+05                                 9.313379                            7.515026       0.048992       2.036908                    0.997941      28.847891      81.645265       0.622849       0.403139      -1.084115       0.102319      -0.024926      -0.053927       0.118316       0.006198       0.001959      -0.031597      -0.151350      -0.105829      -0.058906      -0.041949       0.100855             10.275317      13.129822      -1.842510      -2.912101      11.272800      -0.918383       6.423330           0.005324
          134              N       2.042963       2.951021      25.593802       0.196219      24.543041 0.27858324E+03  0.57828074E+04                                 7.191360                            5.412359       0.367411       2.239466                    0.999443      21.576864      55.820840       0.748295       0.394321      -1.093178       0.054053       0.013615      -0.020282       0.059317      -0.038386      -0.031812      -0.016810      -0.020996      -0.186081      -0.079954       0.008845       0.071109              8.301386       9.363684      -3.557366      -2.228041      10.873874       0.711779       4.666601           0.003802
          135              N       0.812290       5.010353      21.515741      -0.279171      31.361402 0.53114553E+03  0.12847726E+05                                 8.148738                            7.387260       0.660227       2.208652                    0.999767      28.673853      77.917115       0.657217       0.385287      -1.108773       0.024933       0.052911      -0.217193       0.224931      -0.092242       0.043119       0.012572      -0.035565      -0.485857      -0.173462      -0.002414       0.175876              8.367447       7.740387      -2.491905      -0.858929       8.952730       0.347853       8.409224          -0.000253
          136              N       2.212934       4.209214      25.283440      -0.275354      33.858367 0.52010400E+03  0.12546737E+05                                 8.713869                            7.382952       0.708369       2.244675                    0.997815      28.232386      77.255591       0.646047       0.393008      -1.100474      -0.160146      -0.107494       0.092625       0.213965      -0.077396       0.043297       0.010389      -0.191066      -0.199157      -0.123897      -0.032346       0.156244              9.401194      10.328001      -0.271109      -2.011601      12.367746      -1.107417       5.507835           0.002849
          137              O       7.641850       1.038290      29.382431      -0.872373      55.803343 0.11942952E+04  0.35090399E+05                                11.842300                           10.859594      -0.328438       1.860543                    0.997090      35.358397     103.134486       0.562967       0.370294      -1.128919      -0.023930       0.087616      -0.112307       0.144437       0.017784       0.013350      -0.030769       0.025766      -0.030704      -0.047202       0.019769       0.027433             12.934242      11.472820      -1.015337       2.082108       9.079317       0.340332      18.250589           0.040121
          138              O       3.967909       8.532261       1.486329      -0.737279      50.079610 0.10300425E+04  0.29154804E+05                                11.082629                           10.161276      -0.300637       1.899501                    0.995714      32.797472      93.783472       0.575676       0.375900      -1.125094      -0.140029      -0.067531      -0.010253       0.155800      -0.034624       0.023946      -0.019657       0.041214       0.176180      -0.069891      -0.003865       0.073756             11.821545      16.384214       3.169708       1.425502       8.317224       0.076695      10.763198           0.040949
          139              O       4.270224       7.328396      28.747056      -0.878541      68.597002 0.14428730E+04  0.44878966E+05                                13.630831                           12.043764      -0.674718       1.719366                    0.997895      39.074216     121.037323       0.522353       0.376988      -1.113035       0.064428       0.025522       0.016450       0.071224      -0.079289      -0.044629       0.062970       0.011615       0.158266      -0.107859      -0.021168       0.129027             14.753598      19.452198      -0.146264      -3.562576      11.403275      -0.048702      13.405321           0.012668
          140              O       6.071433       2.226632      27.175213      -0.758239      61.228083 0.11182289E+04  0.32421830E+05                                12.713669                           10.652345      -0.441249       1.836492                    0.995438      34.412244     100.747020       0.555147       0.380532      -1.117703       0.043862       0.093500       0.006531       0.103484      -0.018967       0.015457      -0.081817       0.135070       0.038634      -0.123553       0.038777       0.084776             14.052405      10.305585       1.176791       0.175722      20.917882      -5.744158      10.933749           0.041642
          141              O       4.741947       0.522595      29.000010      -0.744122      62.061577 0.11336177E+04  0.33238874E+05                                12.707120                           10.552288      -0.694772       1.746443                    0.997052      35.434511     107.016792       0.567111       0.368348      -1.118074       0.003448      -0.031077       0.069729       0.076418       0.038315       0.011114      -0.060030       0.137814      -0.125025      -0.111322       0.011484       0.099838             14.473877      20.474872      -0.252728      -5.858927       8.917920      -1.579277      14.028838           0.005954
          142              O       7.320713       2.304245       1.999114      -0.816550      59.177723 0.10280130E+04  0.29045119E+05                                12.350199                           10.084475      -0.033155       1.972713                    0.995198      33.480641      95.244483       0.584376       0.370970      -1.130287      -0.011833       0.098440       0.073061       0.123160      -0.000706      -0.011156       0.010148       0.026883       0.108601      -0.033061      -0.007380       0.040441             13.936626       8.635299      -1.464194      -0.489511      20.477694       7.488576      12.696885           0.037378
          143              O       7.786869       0.021559      27.049035      -0.853745      55.961821 0.11362062E+04  0.32928545E+05                                11.724736                           10.512059      -0.303720       1.872643                    0.997089      34.650254      99.965111       0.579483       0.364712      -1.134644       0.057028       0.038345      -0.070584       0.098512       0.007769      -0.065625       0.003212      -0.152797       0.029769      -0.116029       0.044197       0.071831             12.654865      13.716026      -1.725606      -0.491245      10.161836      -0.648127      14.086732           0.031940
          144              O       2.468432       7.585382      14.432431      -0.872374      55.803122 0.11942895E+04  0.35090186E+05                                11.842262                           10.859563      -0.328431       1.860546                    0.997091      35.358333     103.134174       0.562968       0.370294      -1.128920       0.023930      -0.087616      -0.112308       0.144437       0.017784      -0.013350       0.030768       0.025766      -0.030707      -0.047202       0.019768       0.027434             12.934194      11.472769      -1.015329      -2.082096       9.079285      -0.340328      18.250528           0.040116
          145              O       6.142373       0.091411      16.436329      -0.737282      50.079710 0.10300450E+04  0.29154887E+05                                11.082633                           10.161280      -0.300630       1.899503                    0.995714      32.797522      93.783582       0.575677       0.375900      -1.125095       0.140027       0.067531      -0.010254       0.155799      -0.034624      -0.023946       0.019657       0.041212       0.176178      -0.069890      -0.003866       0.073756             11.821548      16.384222       3.169708      -1.425507       8.317222      -0.076696      10.763200           0.040943
          146              O       5.840058       1.295276      13.797056      -0.878543      68.596757 0.14428664E+04  0.44878703E+05                                13.630794                           12.043732      -0.674711       1.719369                    0.997895      39.074118     121.036860       0.522354       0.376988      -1.113035      -0.064429      -0.025523       0.016449       0.071226      -0.079287       0.044629      -0.062970       0.011609       0.158262      -0.107856      -0.021170       0.129026             14.753555      19.452137      -0.146256       3.562575      11.403230       0.048704      13.405298           0.012662
          147              O       4.038849       6.397040      12.225213      -0.758240      61.227386 0.11182151E+04  0.32421317E+05                                12.713559                           10.652270      -0.441222       1.836501                    0.995438      34.412058     100.746171       0.555150       0.380531      -1.117704      -0.043860      -0.093503       0.006531       0.103486      -0.018968      -0.015457       0.081812       0.135068       0.038641      -0.123549       0.038774       0.084774             14.052267      10.305499       1.176776      -0.175722      20.917644       5.744085      10.933658           0.041636
          148              O       5.368335       8.101077      14.050010      -0.744132      62.061825 0.11336234E+04  0.33239070E+05                                12.707126                           10.552290      -0.694758       1.746446                    0.997052      35.434524     107.016716       0.567114       0.368346      -1.118076      -0.003451       0.031076       0.069729       0.076419       0.038314      -0.011116       0.060030       0.137808      -0.125032      -0.111321       0.011485       0.099836             14.473885      20.474884      -0.252742       5.858950       8.917916       1.579266      14.028854           0.005954
          149              O       2.789569       6.319427      16.949114      -0.816550      59.177292 0.10280049E+04  0.29044825E+05                                12.350128                           10.084426      -0.033139       1.972720                    0.995198      33.480546      95.244025       0.584378       0.370970      -1.130287       0.011832      -0.098442       0.073060       0.123161      -0.000706       0.011155      -0.010145       0.026880       0.108599      -0.033058      -0.007381       0.040439             13.936537       8.635252      -1.464185       0.489507      20.477553      -7.488513      12.696806           0.037372
          150              O       4.483131      -0.021559      12.099035      -0.853750      55.961877 0.11362076E+04  0.32928594E+05                                11.724738                           10.512061      -0.303716       1.872644                    0.997089      34.650278      99.965156       0.579484       0.364711      -1.134645      -0.057027      -0.038345      -0.070583       0.098511       0.007770       0.065625      -0.003212      -0.152796       0.029769      -0.116028       0.044197       0.071831             12.654865      13.716026      -1.725599       0.491249      10.161825       0.648127      14.086744           0.031938
          151              O      -1.621568       7.585382       0.517569      -0.872371      55.803465 0.11942981E+04  0.35090509E+05                                11.842319                           10.859608      -0.328436       1.860543                    0.997090      35.358438     103.134665       0.562966       0.370294      -1.128919       0.023930      -0.087616       0.112306       0.144437       0.017782       0.013349      -0.030770       0.025767      -0.030701      -0.047202       0.019771       0.027432             12.934266      11.472846      -1.015340       2.082117       9.079329       0.340334      18.250622           0.040118
          152              O       2.052373       0.091411      28.413671      -0.737276      50.079392 0.10300373E+04  0.29154615E+05                                11.082593                           10.161248      -0.300620       1.899507                    0.995714      32.797402      93.783172       0.575678       0.375900      -1.125095       0.140030       0.067531       0.010252       0.155801      -0.034627       0.023944      -0.019657       0.041211       0.176177      -0.069892      -0.003863       0.073756             11.821502      16.384138       3.169690       1.425496       8.317198       0.076694      10.763171           0.040950
          153              O       1.750058       1.295276       1.152944      -0.878544      68.597146 0.14428765E+04  0.44879098E+05                                13.630843                           12.043771      -0.674709       1.719368                    0.997895      39.074269     121.037475       0.522353       0.376988      -1.113035      -0.064430      -0.025520      -0.016451       0.071226      -0.079289      -0.044632       0.062965       0.011606       0.158260      -0.107856      -0.021169       0.129025             14.753615      19.452226      -0.146265      -3.562592      11.403285      -0.048703      13.405333           0.012669
          154              O      -0.051151       6.397040       2.724787      -0.758236      61.228550 0.11182384E+04  0.32422184E+05                                12.713744                           10.652399      -0.441261       1.836486                    0.995438      34.412387     100.747643       0.555145       0.380532      -1.117702      -0.043863      -0.093497      -0.006534       0.103481      -0.018970       0.015453      -0.081819       0.135073       0.038625      -0.123556       0.038781       0.084775             14.052496      10.305644       1.176800       0.175722      20.918031      -5.744206      10.933812           0.041646
          155              O       1.278335       8.101077       0.899990      -0.744118      62.061775 0.11336210E+04  0.33239007E+05                                12.707163                           10.552320      -0.694777       1.746439                    0.997052      35.434613     107.017276       0.567109       0.368349      -1.118073      -0.003448       0.031075      -0.069728       0.076417       0.038316       0.011112      -0.060031       0.137818      -0.125021      -0.111323       0.011483       0.099840             14.473929      20.474955      -0.252722      -5.858945       8.917953      -1.579291      14.028877           0.005952
          156              O      -1.300431       6.319427      27.900886      -0.816548      59.177614 0.10280111E+04  0.29045051E+05                                12.350184                           10.084466      -0.033150       1.972715                    0.995198      33.480614      95.244384       0.584376       0.370970      -1.130286       0.011833      -0.098440      -0.073061       0.123160      -0.000707      -0.011155       0.010148       0.026883       0.108600      -0.033061      -0.007379       0.040440             13.936605       8.635289      -1.464191      -0.489511      20.477648       7.488564      12.696877           0.037378
          157              O       0.393131      -0.021559       2.850965      -0.853742      55.962026 0.11362111E+04  0.32928733E+05                                11.724781                           10.512095      -0.303731       1.872639                    0.997089      34.650314      99.965456       0.579481       0.364713      -1.134643      -0.057028      -0.038346       0.070583       0.098512       0.007768      -0.065628       0.003212      -0.152798       0.029764      -0.116031       0.044199       0.071833             12.654917      13.716088      -1.725620      -0.491246      10.161879      -0.648128      14.086784           0.031941
          158              O       3.551850       1.038290      15.467569      -0.872373      55.803511 0.11942993E+04  0.35090550E+05                                11.842319                           10.859609      -0.328438       1.860543                    0.997091      35.358465     103.134721       0.562967       0.370294      -1.128919      -0.023930       0.087616       0.112306       0.144436       0.017782      -0.013349       0.030769       0.025767      -0.030700      -0.047201       0.019771       0.027431             12.934264      11.472842      -1.015340      -2.082119       9.079323      -0.340328      18.250628           0.040112
          159              O      -0.122091       8.532261      13.463671      -0.737285      50.079439 0.10300388E+04  0.29154656E+05                                11.082575                           10.161236      -0.300601       1.899512                    0.995714      32.797451      93.783167       0.575680       0.375899      -1.125096      -0.140028      -0.067531       0.010252       0.155799      -0.034627      -0.023944       0.019659       0.041207       0.176171      -0.069891      -0.003864       0.073754             11.821477      16.384093       3.169677      -1.425497       8.317178      -0.076694      10.763159           0.040945
          160              O       0.180224       7.328396      16.102944      -0.878548      68.596960 0.14428711E+04  0.44878875E+05                                13.630809                           12.043738      -0.674700       1.719372                    0.997895      39.074179     121.037002       0.522355       0.376987      -1.113036       0.064433       0.025519      -0.016451       0.071228      -0.079287       0.044634      -0.062958       0.011599       0.158258      -0.107852      -0.021168       0.129020             14.753579      19.452182      -0.146259       3.562608      11.403246       0.048707      13.405310           0.012662
          161              O       1.981433       2.226632      17.674787      -0.758238      61.228736 0.11182427E+04  0.32422340E+05                                12.713776                           10.652423      -0.441255       1.836487                    0.995439      34.412453     100.747924       0.555144       0.380533      -1.117702       0.043863       0.093497      -0.006535       0.103481      -0.018972      -0.015451       0.081820       0.135076       0.038620      -0.123559       0.038783       0.084776             14.052530      10.305670       1.176804      -0.175721      20.918080       5.744227      10.933841           0.041645
          162              O       0.651947       0.522595      15.849990      -0.744127      62.062296 0.11336317E+04  0.33239396E+05                                12.707223                           10.552362      -0.694770       1.746440                    0.997052      35.434759     107.017806       0.567109       0.368348      -1.118074       0.003450      -0.031072      -0.069727       0.076415       0.038316      -0.011112       0.060032       0.137820      -0.125022      -0.111324       0.011483       0.099841             14.474001      20.475066      -0.252725       5.858990       8.917993       1.579302      14.028943           0.005950
          163              O       3.230713       2.304245      12.950886      -0.816550      59.177090 0.10280020E+04  0.29044722E+05                                12.350094                           10.084410      -0.033130       1.972723                    0.995198      33.480510      95.243854       0.584379       0.370970      -1.130288      -0.011833       0.098442      -0.073060       0.123161      -0.000706       0.011155      -0.010145       0.026880       0.108595      -0.033058      -0.007380       0.040437             13.936488       8.635231      -1.464176       0.489506      20.477440      -7.488485      12.696791           0.037372
          164              O       3.696869       0.021559      17.800965      -0.853744      55.962353 0.11362190E+04  0.32929027E+05                                11.724832                           10.512136      -0.303736       1.872636                    0.997089      34.650428      99.965930       0.579480       0.364713      -1.134643       0.057027       0.038348       0.070581       0.098510       0.007768       0.065630      -0.003211      -0.152798       0.029762      -0.116032       0.044199       0.071833             12.654974      13.716155      -1.725631       0.491251      10.161918       0.648128      14.086850           0.031937

******************************************************
Auxiliary information for the entire system
The total spin magnetic moment of the unit cell is   23.738912
The total net atomic charge of the unit cell is   -0.000009
Accuracy of reproducing the electrostatic potential in the unit cell:
  The inner radius (bohr) =    5.0000
  The outer radius (bohr) =   12.0000
  Valid grid points have density less than (e/(bohr^3)) =    0.0001
  The number of valid grid points were=            0
  The rms potential error without charges in kcal/mol is=          NaN
  The rms potential error with partial charges in kcal/mol is=          NaN
  The RRMSE value at monopole order=          NaN
  The rms potential error with partial charges and cloud penetration in kcal/mol is=          NaN
  The RRMSE value at monopole order with cloud penetration is=          NaN
  The rms potential error with partial charges and atomic dipoles in kcal/mol is=          NaN
  The RRMSE value at dipole order=          NaN
  The rms potential error with partial charges, atomic dipoles and cloud penetration in kcal/mol is=          NaN
  The RRMSE value at dipole order with cloud penetration=          NaN

******************************************************
The electron densities and ab initio electrostatic potential were computed in VASP using the PBE functional and
projector augmented wave method. See the main text of the journal article for a description of computational details.
The atomic charges, dipoles, and quadrupoles were computed with the DDEC6 method as described in
(a) T. A. Manz and N. Gabaldon Limas, RSC Adv. 6 (2016) 47771-47801 DOI: 10.1039/c6ra04656h
(b) N. Gabaldon Limas and T. A. Manz, RSC Adv. 8 (2018) 2678-2707 DOI: 10.1039/c7ra11829e.
For each atom in the material, the electron cloud parameters were fit to the spherically averaged atom-in-material
electron density using radial positions for which this density was between 10^-4 and 10^-2 electrons per cubic bohr.
The polarizabilities, dispersion coefficients, and quantum Drude oscillator (QDO) parameters were fit using the MCLF method.
The magnetic structure of the system was optimized in VASP from the default ferromagnetic initial guess using spin polarization.
The atomic spin moments (ASMs) were computed on this optimized magnetic structure using the DDEC6 partition as inputs
to the method of T. A. Manz and D. S. Sholl, J. Chem. Theory Comput. 7 (2011) 4146-4164 DOI: 10.1021/ct200539n.
The RMSE and RRMSE were computed using a uniform grid with Ewald summation.
