# Supplementary material for: A collection of forcefield precursors for metal–organic frameworks
Source: RSC Adv. 2019 Nov 13;9(63):36492–507. doi: 10.1039/c9ra07327b (PMC9075174; doi:10.1039/c9ra07327b)
Supplement: RA-009-C9RA07327B-s3805 [file RA-009-C9RA07327B-s3805.xyz]

  190
jmolscript: load "" {1 1 1} spacegroup "x,y,z" unitcell [{     15.238000     0.000000     0.000000 }, {     -7.619000    13.196495     0.000000 }, {      0.000000     0.000000    15.663000 }]
Eu     7.619000     4.398920    11.747250     1.135559
Eu    -0.000000     8.797575    11.747250     1.135559
Eu    -0.000000     8.797575     3.915750     1.135559
Eu     7.619000     4.398920     3.915750     1.135559
Fe     3.809500     6.598247     7.831500     1.216212
Fe    -3.809500     6.598247     7.831500     1.216217
Fe     7.619000     0.000000     7.831500     1.216240
Fe    -3.809500     6.598247     0.000000     1.216050
Fe     3.809500     6.598247     0.000000     1.216065
Fe     7.619000     0.000000     0.000000     1.215985
H      3.949690     0.741643    13.239934     0.124771
H      6.286437     9.405142    13.239934     0.124772
H     12.620873     3.049710    13.239934     0.124769
H      3.669310    12.454852    13.239934     0.124771
H      1.332563     3.791353    13.239934     0.124771
H     -5.001874    10.146785    13.239934     0.124769
H     -3.669310    12.454852    10.254566     0.124770
H     -1.332563     3.791353    10.254566     0.124772
H      5.001873    10.146785    10.254566     0.124771
H     11.288310     0.741643    10.254566     0.124770
H      8.951563     9.405142    10.254566     0.124772
H      2.617127     3.049710    10.254566     0.124771
H      3.669310    12.454852     2.423066     0.124771
H      1.332563     3.791353     2.423066     0.124772
H     -5.001874    10.146785     2.423066     0.124769
H      3.949690     0.741643     2.423066     0.124771
H      6.286437     9.405142     2.423066     0.124772
H     12.620873     3.049710     2.423066     0.124769
H     11.288310     0.741643     5.408434     0.124770
H      8.951563     9.405142     5.408434     0.124772
H      2.617127     3.049710     5.408434     0.124771
H     -3.669310    12.454852     5.408434     0.124770
H     -1.332563     3.791353     5.408434     0.124772
H      5.001873    10.146785     5.408434     0.124770
H      2.279986     1.316350    11.747250     0.096376
H      7.619000    10.563794    11.747250     0.096377
H     12.958014     1.316350    11.747250     0.096376
H      5.339014    11.880145    11.747250     0.096377
H      0.000000     2.632701    11.747250     0.096378
H     -5.339014    11.880145    11.747250     0.096376
H      5.339014    11.880145     3.915750     0.096376
H      0.000000     2.632701     3.915750     0.096377
H     -5.339014    11.880145     3.915750     0.096376
H      2.279986     1.316350     3.915750     0.096376
H      7.619000    10.563794     3.915750     0.096378
H     12.958014     1.316350     3.915750     0.096377
C      4.075403     1.431820    12.630643    -0.139549
C      5.259396     2.133873    12.591486     0.133349
C      6.431198     1.835632    13.490542     0.575778
C      6.821291     8.951183    12.630643    -0.139547
C      6.837291     7.574788    12.591486     0.133316
C      5.993105     6.709098    13.490542     0.575785
C     11.960306     2.813493    12.630643    -0.139549
C     10.760314     3.487834    12.591486     0.133347
C     10.432697     4.651764    13.490542     0.575787
C      3.543597    11.764675    12.630643    -0.139549
C      2.359604    11.062622    12.591486     0.133348
C      1.187802    11.360863    13.490542     0.575778
C      0.797709     4.245312    12.630643    -0.139546
C      0.781709     5.621707    12.591486     0.133316
C      1.625895     6.487397    13.490542     0.575785
C     -4.341306    10.383002    12.630643    -0.139549
C     -3.141314     9.708661    12.591486     0.133348
C     -2.813697     8.544731    13.490542     0.575787
C     -3.543597    11.764675    10.863857    -0.139548
C     -2.359604    11.062622    10.903014     0.133351
C     -1.187802    11.360863    10.003958     0.575782
C     -0.797709     4.245312    10.863857    -0.139545
C     -0.781709     5.621707    10.903014     0.133318
C     -1.625895     6.487397    10.003958     0.575787
C      4.341306    10.383002    10.863857    -0.139548
C      3.141314     9.708661    10.903014     0.133347
C      2.813697     8.544731    10.003958     0.575789
C     11.162597     1.431820    10.863857    -0.139548
C      9.978604     2.133873    10.903014     0.133351
C      8.806802     1.835632    10.003958     0.575782
C      8.416709     8.951183    10.863857    -0.139545
C      8.400709     7.574788    10.903014     0.133317
C      9.244895     6.709098    10.003958     0.575786
C      3.277694     2.813493    10.863857    -0.139548
C      4.477686     3.487834    10.903014     0.133347
C      4.805303     4.651764    10.003958     0.575789
C      3.543597    11.764675     3.032357    -0.139548
C      2.359604    11.062622     3.071514     0.133349
C      1.187802    11.360863     2.172458     0.575778
C      0.797709     4.245312     3.032357    -0.139546
C      0.781709     5.621707     3.071514     0.133316
C      1.625895     6.487397     2.172458     0.575785
C     -4.341306    10.383002     3.032357    -0.139549
C     -3.141314     9.708661     3.071514     0.133347
C     -2.813697     8.544731     2.172458     0.575787
C      4.075403     1.431820     3.032357    -0.139548
C      5.259396     2.133873     3.071514     0.133348
C      6.431198     1.835632     2.172458     0.575778
C      6.821291     8.951183     3.032357    -0.139546
C      6.837291     7.574788     3.071514     0.133316
C      5.993105     6.709098     2.172458     0.575785
C     11.960306     2.813493     3.032357    -0.139549
C     10.760314     3.487834     3.071514     0.133348
C     10.432697     4.651764     2.172458     0.575787
C     11.162597     1.431820     4.799143    -0.139548
C      9.978604     2.133873     4.759986     0.133351
C      8.806802     1.835632     5.659042     0.575782
C      8.416709     8.951183     4.799143    -0.139545
C      8.400709     7.574788     4.759986     0.133318
C      9.244895     6.709098     5.659042     0.575786
C      3.277694     2.813493     4.799143    -0.139549
C      4.477686     3.487834     4.759986     0.133348
C      4.805303     4.651764     5.659042     0.575788
C     -3.543597    11.764675     4.799143    -0.139548
C     -2.359604    11.062622     4.759986     0.133351
C     -1.187802    11.360863     5.659042     0.575782
C     -0.797709     4.245312     4.799143    -0.139545
C     -0.781709     5.621707     4.759986     0.133317
C     -1.625895     6.487397     5.659042     0.575786
C      4.341306    10.383002     4.799143    -0.139548
C      3.141314     9.708661     4.759986     0.133348
C      2.813697     8.544731     5.659042     0.575789
C      3.085695     1.781527    11.747250    -0.050506
C      7.619000     9.633441    11.747250    -0.050503
C     12.152305     1.781527    11.747250    -0.050506
C      4.533305    11.414968    11.747250    -0.050506
C      0.000000     3.563054    11.747250    -0.050503
C     -4.533305    11.414968    11.747250    -0.050507
C      4.533305    11.414968     3.915750    -0.050506
C      0.000000     3.563054     3.915750    -0.050503
C     -4.533305    11.414968     3.915750    -0.050506
C      3.085695     1.781527     3.915750    -0.050506
C      7.619000     9.633441     3.915750    -0.050504
C     12.152305     1.781527     3.915750    -0.050507
N      5.454823     3.149344    11.747250    -0.261945
N      7.619000     6.897808    11.747250    -0.261847
N      9.783177     3.149344    11.747250    -0.261945
N      2.164177    10.047151    11.747250    -0.261945
N      0.000000     6.298687    11.747250    -0.261846
N     -2.164177    10.047151    11.747250    -0.261945
N      2.164177    10.047151     3.915750    -0.261945
N      0.000000     6.298687     3.915750    -0.261846
N     -2.164177    10.047151     3.915750    -0.261945
N      5.454823     3.149344     3.915750    -0.261945
N      7.619000     6.897808     3.915750    -0.261847
N      9.783177     3.149344     3.915750    -0.261945
O      7.426239     2.622144    13.415203    -0.525263
O      6.337484     0.834018    14.229835    -0.554334
O      6.176723     5.454111    13.415203    -0.525277
O      5.172539     7.291063    14.229835    -0.554341
O      9.254037     5.120240    13.415203    -0.525276
O     11.346977     5.071413    14.229835    -0.554342
O      0.192761    10.574351    13.415203    -0.525264
O      1.281516    12.362477    14.229835    -0.554334
O      1.442277     7.742384    13.415203    -0.525278
O      2.446461     5.905432    14.229835    -0.554341
O     -1.635037     8.076255    13.415203    -0.525278
O     -3.727977     8.125082    14.229835    -0.554342
O     -0.192761    10.574351    10.079297    -0.525259
O     -1.281516    12.362477     9.264665    -0.554355
O     -1.442277     7.742384    10.079297    -0.525277
O     -2.446461     5.905432     9.264665    -0.554351
O      1.635037     8.076255    10.079297    -0.525275
O      3.727977     8.125082     9.264665    -0.554353
O      7.811761     2.622144    10.079297    -0.525259
O      8.900516     0.834018     9.264665    -0.554355
O      9.061277     5.454111    10.079297    -0.525276
O     10.065461     7.291063     9.264665    -0.554351
O      5.983963     5.120240    10.079297    -0.525274
O      3.891023     5.071413     9.264665    -0.554352
O      0.192761    10.574351     2.247797    -0.525264
O      1.281516    12.362477     1.433164    -0.554334
O      1.442277     7.742384     2.247797    -0.525278
O      2.446461     5.905432     1.433164    -0.554341
O     -1.635037     8.076255     2.247797    -0.525277
O     -3.727977     8.125082     1.433164    -0.554342
O      7.426239     2.622144     2.247797    -0.525263
O      6.337484     0.834018     1.433164    -0.554334
O      6.176723     5.454111     2.247797    -0.525277
O      5.172539     7.291063     1.433164    -0.554341
O      9.254037     5.120240     2.247797    -0.525277
O     11.346977     5.071413     1.433164    -0.554342
O      7.811761     2.622144     5.583703    -0.525259
O      8.900516     0.834018     6.398335    -0.554355
O      9.061277     5.454111     5.583703    -0.525276
O     10.065461     7.291063     6.398335    -0.554351
O      5.983963     5.120240     5.583703    -0.525274
O      3.891023     5.071413     6.398335    -0.554352
O     -0.192761    10.574351     5.583703    -0.525259
O     -1.281516    12.362477     6.398335    -0.554355
O     -1.442277     7.742384     5.583703    -0.525277
O     -2.446461     5.905432     6.398335    -0.554351
O      1.635037     8.076255     5.583703    -0.525275
O      3.727977     8.125082     6.398335    -0.554353

The following XYZ coordinates are in angstroms. Other properties are in atomic units.
The sperically averaged electron density of each atom fit to a function of the form exp(a - br)
eigen_1, eigen_2 and eigen_3 are the three eigenvalues of traceless quadrupole moment tensor
  atom number  atomic symbol              X              Y              Z     net charge C6 coefficient C8 coefficient C10 coefficient fluctuating dipole atomic polarizability isotropic forcefield polarizability              a              b squared Pearson coefficient          <r^3>          <r^4>         wp_QDO          m_QDO          q_QDO       dipole_x       dipole_y       dipole_z         dipole            Qxy            Qxz            Qyz     Q(x^2-y^2)  Q(3z^2 - R^2)        eigen_1        eigen_2        eigen_3 static polarizability      alpha(xx)      alpha(xy)      alpha(xz)      alpha(yy)      alpha(yz)      alpha(zz) atomic spin moment
            1             Eu       7.619000       4.398920      11.747250       1.135559     183.203334 0.47441255E+04  0.18574614E+06                                25.020322                           21.876490       0.712696       1.862183                    0.999245     101.380370     282.686357       0.413535       0.378295      -1.189641      -0.000001      -0.000112      -0.000001       0.000112       0.000003      -0.000003      -0.000000       0.000237       0.671662      -0.112062      -0.111825       0.223887             27.413162      30.867389      -0.000025       0.000139      30.867695       0.000070      20.504404           0.008954
            2             Eu      -0.000000       8.797575      11.747250       1.135559     183.203325 0.47441250E+04  0.18574611E+06                                25.020319                           21.876487       0.712697       1.862183                    0.999245     101.380358     282.686301       0.413535       0.378295      -1.189642      -0.000000       0.000111      -0.000001       0.000111       0.000003       0.000003      -0.000000       0.000237       0.671662      -0.112062      -0.111825       0.223887             27.413160      30.867387      -0.000023      -0.000144      30.867689      -0.000069      20.504404           0.008954
            3             Eu      -0.000000       8.797575       3.915750       1.135559     183.203321 0.47441250E+04  0.18574611E+06                                25.020319                           21.876487       0.712697       1.862183                    0.999245     101.380359     282.686304       0.413535       0.378295      -1.189642      -0.000001       0.000110       0.000002       0.000110       0.000003      -0.000003       0.000000       0.000237       0.671661      -0.112062      -0.111825       0.223887             27.413159      30.867385      -0.000024       0.000139      30.867690       0.000070      20.504403           0.008954
            4             Eu       7.619000       4.398920       3.915750       1.135559     183.203325 0.47441254E+04  0.18574614E+06                                25.020321                           21.876490       0.712697       1.862183                    0.999245     101.380368     282.686351       0.413535       0.378295      -1.189641       0.000000      -0.000112       0.000002       0.000112       0.000003       0.000004      -0.000000       0.000237       0.671662      -0.112062      -0.111825       0.223887             27.413161      30.867388      -0.000023      -0.000143      30.867692      -0.000069      20.504404           0.008955
            5             Fe       3.809500       6.598247       7.831500       1.216212     144.552568 0.26544020E+04  0.91656895E+05                                21.710487                           16.414466       0.018115       1.860312                    0.998294      47.575205     132.787098       0.466004       0.380643      -1.164828       0.000000       0.000000      -0.000000       0.000000       0.086560      -0.000002      -0.000000       0.065800      -0.201834      -0.067278      -0.058963       0.126241             27.630542      15.364237      -9.208687       0.000001      28.811739      -0.000001      38.715651           4.319524
            6             Fe      -3.809500       6.598247       7.831500       1.216217     144.546297 0.26542876E+04  0.91651793E+05                                21.709731                           16.414005       0.018139       1.860322                    0.998294      47.574607     132.783813       0.466016       0.380638      -1.164834       0.000000       0.000000       0.000000       0.000000      -0.014792       0.000000       0.000002      -0.182861      -0.201864      -0.067288      -0.058975       0.126263             27.629454      33.423576      -1.218580      -0.000003      10.750827       0.000000      38.713959           4.319522
            7             Fe       7.619000       0.000000       7.831500       1.216240     144.551070 0.26543752E+04  0.91655775E+05                                21.710389                           16.414426       0.018086       1.860309                    0.998293      47.574869     132.786195       0.466002       0.380645      -1.164826      -0.000000       0.000000       0.000000       0.000000      -0.071787       0.000002      -0.000002       0.116989      -0.201876      -0.067292      -0.058955       0.126247             27.630353      17.474913      10.427277       0.000000      26.700919       0.000001      38.715226           4.319555
            8             Fe      -3.809500       6.598247       0.000000       1.216050     144.567281 0.26547466E+04  0.91671931E+05                                21.711967                           16.415603       0.018067       1.860278                    0.998294      47.577680     132.797043       0.465984       0.380647      -1.164824      -0.000000       0.000000      -0.000000       0.000000      -0.086556       0.000013      -0.000003       0.065762      -0.201800      -0.067267      -0.058957       0.126224             27.632352      15.365340       9.209361      -0.000004      28.813525      -0.000006      38.718192           4.319363
            9             Fe       3.809500       6.598247       0.000000       1.216065     144.564446 0.26546783E+04  0.91668919E+05                                21.711642                           16.415346       0.018085       1.860285                    0.998294      47.577284     132.795146       0.465990       0.380644      -1.164826      -0.000000      -0.000000      -0.000000       0.000000       0.014803       0.000001      -0.000004      -0.182801      -0.201792      -0.067264      -0.058959       0.126223             27.631972      33.426619       1.218581      -0.000002      10.751678       0.000000      38.717618           4.319375
           10             Fe       7.619000       0.000000       0.000000       1.215985     144.567205 0.26547712E+04  0.91672872E+05                                21.711821                           16.415578       0.018056       1.860266                    0.998294      47.578156     132.797869       0.465989       0.380642      -1.164829       0.000000      -0.000000       0.000000       0.000000       0.071769      -0.000004      -0.000003       0.117002      -0.201840      -0.067280      -0.058952       0.126232             27.632078      17.475878     -10.427857      -0.000000      26.702714       0.000002      38.717642           4.319302
           11              H       3.949690       0.741643      13.239934       0.124771       1.166501 0.86062479E+01  0.85034889E+02                                 1.752051                            1.657000      -1.088513       2.368409                    0.997337       3.357037       9.071106       0.518156       1.196362      -0.729546      -0.004555      -0.026167       0.025366       0.036727       0.005654      -0.002022      -0.013275       0.002755       0.002977      -0.014366      -0.000571       0.014938              1.785654       1.479468       0.090816      -0.001296       2.081244      -0.444903       1.796250           0.000063
           12              H       6.286437       9.405142      13.239934       0.124772       1.166490 0.86061586E+01  0.85033832E+02                                 1.752045                            1.656996      -1.088509       2.368412                    0.997337       3.357023       9.071075       0.518154       1.196368      -0.729545      -0.020384       0.017029       0.025367       0.036728      -0.001634      -0.010485       0.008391      -0.011172       0.002978      -0.014367      -0.000572       0.014940              1.785648       1.852144      -0.305981      -0.384646       1.708556       0.223572       1.796243           0.000063
           13              H      12.620873       3.049710      13.239934       0.124769       1.166550 0.86067277E+01  0.85041106E+02                                 1.752127                            1.657067      -1.088517       2.368407                    0.997337       3.357119       9.071508       0.518134       1.196392      -0.729539       0.024939       0.009139       0.025366       0.036727      -0.004020       0.012507       0.004886       0.008416       0.002972      -0.014366      -0.000571       0.014937              1.785733       2.009542       0.215183       0.385973       1.551327       0.221345       1.796329           0.000064
           14              H       3.669310      12.454852      13.239934       0.124771       1.166500 0.86062458E+01  0.85034856E+02                                 1.752050                            1.657000      -1.088514       2.368409                    0.997337       3.357037       9.071103       0.518156       1.196361      -0.729546       0.004555       0.026167       0.025366       0.036727       0.005654       0.002022       0.013275       0.002755       0.002977      -0.014366      -0.000571       0.014938              1.785653       1.479468       0.090816       0.001296       2.081243       0.444903       1.796249           0.000063
           15              H       1.332563       3.791353      13.239934       0.124771       1.166490 0.86061600E+01  0.85033850E+02                                 1.752046                            1.656996      -1.088507       2.368413                    0.997337       3.357023       9.071075       0.518154       1.196368      -0.729545       0.020384      -0.017029       0.025367       0.036728      -0.001634       0.010486      -0.008391      -0.011172       0.002978      -0.014367      -0.000572       0.014940              1.785648       1.852145      -0.305982       0.384646       1.708556      -0.223572       1.796243           0.000063
           16              H      -5.001874      10.146785      13.239934       0.124769       1.166552 0.86067492E+01  0.85041370E+02                                 1.752129                            1.657069      -1.088519       2.368406                    0.997337       3.357122       9.071518       0.518134       1.196391      -0.729539      -0.024939      -0.009138       0.025366       0.036727      -0.004020      -0.012507      -0.004886       0.008416       0.002972      -0.014366      -0.000571       0.014937              1.785735       2.009546       0.215184      -0.385973       1.551328      -0.221345       1.796331           0.000063
           17              H      -3.669310      12.454852      10.254566       0.124770       1.166544 0.86066735E+01  0.85040454E+02                                 1.752123                            1.657064      -1.088509       2.368412                    0.997337       3.357108       9.071478       0.518133       1.196394      -0.729539      -0.004555       0.026167      -0.025366       0.036727      -0.005654       0.002022      -0.013275       0.002755       0.002972      -0.014366      -0.000570       0.014936              1.785729       1.479523      -0.090821       0.001295       2.081339      -0.444934       1.796325           0.000063
           18              H      -1.332563       3.791353      10.254566       0.124772       1.166490 0.86061501E+01  0.85033707E+02                                 1.752043                            1.656993      -1.088502       2.368416                    0.997337       3.357021       9.071060       0.518155       1.196366      -0.729545      -0.020384      -0.017028      -0.025367       0.036728       0.001634       0.010486       0.008389      -0.011170       0.002977      -0.014366      -0.000571       0.014937              1.785646       1.852142       0.305982       0.384646       1.708554       0.223573       1.796241           0.000063
           19              H       5.001873      10.146785      10.254566       0.124771       1.166495 0.86062034E+01  0.85034377E+02                                 1.752049                            1.656999      -1.088507       2.368412                    0.997337       3.357031       9.071099       0.518154       1.196367      -0.729545       0.024939      -0.009138      -0.025367       0.036728       0.004021      -0.012509       0.004886       0.008416       0.002978      -0.014367      -0.000572       0.014939              1.785651       2.009444      -0.215167      -0.385943       1.551262       0.221328       1.796247           0.000063
           20              H      11.288310       0.741643      10.254566       0.124770       1.166544 0.86066716E+01  0.85040426E+02                                 1.752122                            1.657063      -1.088509       2.368412                    0.997337       3.357108       9.071476       0.518134       1.196394      -0.729539       0.004555      -0.026167      -0.025366       0.036727      -0.005654      -0.002022       0.013275       0.002755       0.002972      -0.014366      -0.000570       0.014937              1.785729       1.479523      -0.090821      -0.001295       2.081338       0.444933       1.796325           0.000064
           21              H       8.951563       9.405142      10.254566       0.124772       1.166491 0.86061568E+01  0.85033787E+02                                 1.752044                            1.656994      -1.088504       2.368415                    0.997337       3.357022       9.071063       0.518155       1.196365      -0.729545       0.020384       0.017028      -0.025367       0.036728       0.001634      -0.010485      -0.008389      -0.011170       0.002977      -0.014366      -0.000571       0.014937              1.785646       1.852142       0.305982      -0.384646       1.708554      -0.223573       1.796242           0.000063
           22              H       2.617127       3.049710      10.254566       0.124771       1.166494 0.86061956E+01  0.85034284E+02                                 1.752049                            1.656999      -1.088505       2.368413                    0.997337       3.357029       9.071094       0.518154       1.196367      -0.729545      -0.024939       0.009138      -0.025367       0.036728       0.004021       0.012509      -0.004886       0.008416       0.002978      -0.014368      -0.000572       0.014939              1.785651       2.009444      -0.215167       0.385943       1.551262      -0.221328       1.796247           0.000063
           23              H       3.669310      12.454852       2.423066       0.124771       1.166501 0.86062532E+01  0.85034954E+02                                 1.752052                            1.657001      -1.088514       2.368409                    0.997337       3.357038       9.071109       0.518156       1.196362      -0.729546       0.004555       0.026167      -0.025366       0.036727       0.005654      -0.002022      -0.013275       0.002755       0.002977      -0.014366      -0.000571       0.014938              1.785654       1.479468       0.090816      -0.001296       2.081245      -0.444903       1.796250           0.000063
           24              H       1.332563       3.791353       2.423066       0.124772       1.166491 0.86061639E+01  0.85033897E+02                                 1.752046                            1.656996      -1.088510       2.368412                    0.997337       3.357024       9.071078       0.518154       1.196368      -0.729545       0.020384      -0.017029      -0.025367       0.036728      -0.001634      -0.010485       0.008391      -0.011172       0.002978      -0.014367      -0.000572       0.014939              1.785648       1.852145      -0.305981      -0.384646       1.708556       0.223572       1.796243           0.000063
           25              H      -5.001874      10.146785       2.423066       0.124769       1.166551 0.86067336E+01  0.85041182E+02                                 1.752128                            1.657068      -1.088517       2.368407                    0.997337       3.357119       9.071510       0.518133       1.196392      -0.729539      -0.024939      -0.009139      -0.025366       0.036727      -0.004020       0.012507       0.004886       0.008416       0.002972      -0.014366      -0.000571       0.014937              1.785734       2.009544       0.215184       0.385973       1.551328       0.221345       1.796330           0.000064
           26              H       3.949690       0.741643       2.423066       0.124771       1.166502 0.86062585E+01  0.85035019E+02                                 1.752052                            1.657001      -1.088515       2.368408                    0.997337       3.357039       9.071112       0.518156       1.196362      -0.729546      -0.004555      -0.026167      -0.025366       0.036727       0.005654       0.002022       0.013275       0.002755       0.002977      -0.014366      -0.000571       0.014937              1.785655       1.479469       0.090816       0.001296       2.081245       0.444903       1.796251           0.000063
           27              H       6.286437       9.405142       2.423066       0.124772       1.166491 0.86061661E+01  0.85033930E+02                                 1.752047                            1.656997      -1.088509       2.368412                    0.997337       3.357024       9.071081       0.518154       1.196369      -0.729545      -0.020384       0.017029      -0.025367       0.036728      -0.001634       0.010486      -0.008391      -0.011172       0.002978      -0.014367      -0.000572       0.014940              1.785649       1.852146      -0.305982       0.384646       1.708557      -0.223572       1.796244           0.000063
           28              H      12.620873       3.049710       2.423066       0.124769       1.166550 0.86067282E+01  0.85041118E+02                                 1.752127                            1.657068      -1.088517       2.368407                    0.997337       3.357119       9.071510       0.518133       1.196392      -0.729539       0.024939       0.009139      -0.025366       0.036727      -0.004020      -0.012507      -0.004886       0.008416       0.002972      -0.014366      -0.000571       0.014937              1.785733       2.009543       0.215183      -0.385973       1.551327      -0.221345       1.796330           0.000064
           29              H      11.288310       0.741643       5.408434       0.124770       1.166544 0.86066735E+01  0.85040454E+02                                 1.752123                            1.657064      -1.088508       2.368412                    0.997337       3.357108       9.071478       0.518133       1.196394      -0.729539       0.004555      -0.026167       0.025366       0.036727      -0.005654       0.002022      -0.013275       0.002755       0.002972      -0.014366      -0.000570       0.014936              1.785729       1.479523      -0.090821       0.001295       2.081339      -0.444934       1.796325           0.000064
           30              H       8.951563       9.405142       5.408434       0.124772       1.166490 0.86061474E+01  0.85033674E+02                                 1.752043                            1.656993      -1.088502       2.368416                    0.997337       3.357020       9.071057       0.518155       1.196366      -0.729545       0.020384       0.017028       0.025367       0.036728       0.001634       0.010486       0.008389      -0.011170       0.002978      -0.014366      -0.000571       0.014937              1.785645       1.852141       0.305982       0.384646       1.708554       0.223573       1.796241           0.000063
           31              H       2.617127       3.049710       5.408434       0.124771       1.166494 0.86061925E+01  0.85034241E+02                                 1.752048                            1.656998      -1.088506       2.368413                    0.997337       3.357029       9.071092       0.518154       1.196367      -0.729545      -0.024939       0.009138       0.025367       0.036728       0.004020      -0.012509       0.004886       0.008416       0.002978      -0.014367      -0.000572       0.014939              1.785650       2.009443      -0.215166      -0.385942       1.551262       0.221328       1.796246           0.000063
           32              H      -3.669310      12.454852       5.408434       0.124770       1.166544 0.86066719E+01  0.85040432E+02                                 1.752123                            1.657063      -1.088509       2.368412                    0.997337       3.357108       9.071477       0.518133       1.196394      -0.729539      -0.004555       0.026167       0.025366       0.036727      -0.005654      -0.002022       0.013275       0.002755       0.002972      -0.014366      -0.000570       0.014936              1.785729       1.479523      -0.090821      -0.001295       2.081339       0.444934       1.796325           0.000064
           33              H      -1.332563       3.791353       5.408434       0.124772       1.166492 0.86061680E+01  0.85033928E+02                                 1.752045                            1.656995      -1.088504       2.368415                    0.997337       3.357024       9.071071       0.518155       1.196366      -0.729545      -0.020384      -0.017028       0.025367       0.036728       0.001634      -0.010485      -0.008389      -0.011170       0.002977      -0.014366      -0.000571       0.014937              1.785648       1.852144       0.305983      -0.384647       1.708556      -0.223573       1.796243           0.000063
           34              H       5.001873      10.146785       5.408434       0.124770       1.166495 0.86061997E+01  0.85034335E+02                                 1.752049                            1.656999      -1.088505       2.368413                    0.997337       3.357030       9.071097       0.518154       1.196367      -0.729545       0.024939      -0.009138       0.025367       0.036728       0.004021       0.012509      -0.004886       0.008417       0.002978      -0.014367      -0.000572       0.014939              1.785651       2.009445      -0.215167       0.385943       1.551263      -0.221328       1.796247           0.000063
           35              H       2.279986       1.316350      11.747250       0.096376       1.088883 0.76525069E+01  0.72945667E+02                                 1.626729                            1.523803      -0.719637       2.524382                    0.999807       3.263956       8.479968       0.564710       1.137850      -0.743588      -0.029376      -0.016961      -0.000000       0.033921       0.007665       0.004468      -0.007739       0.008851      -0.001669      -0.014358       0.005229       0.009129              1.669882       2.048119       0.294511       0.010347       1.708051      -0.017922       1.253475           0.000026
           36              H       7.619000      10.563794      11.747250       0.096377       1.088878 0.76524607E+01  0.72945124E+02                                 1.626725                            1.523799      -0.719636       2.524384                    0.999807       3.263946       8.479939       0.564710       1.137851      -0.743587       0.000000       0.033921       0.000000       0.033921       0.000000      -0.008935       0.000000      -0.017702      -0.001668      -0.014358       0.005229       0.009129              1.669878       1.538010       0.000000      -0.020695       2.218151      -0.000000       1.253472           0.000026
           37              H      12.958014       1.316350      11.747250       0.096376       1.088887 0.76525493E+01  0.72946291E+02                                 1.626744                            1.523817      -0.719634       2.524384                    0.999807       3.263961       8.480039       0.564700       1.137865      -0.743584       0.029377      -0.016961       0.000000       0.033921      -0.007665       0.004468       0.007739       0.008851      -0.001670      -0.014358       0.005229       0.009130              1.669898       2.048140      -0.294513       0.010348       1.708067       0.017923       1.253486           0.000026
           38              H       5.339014      11.880145      11.747250       0.096377       1.088882 0.76524944E+01  0.72945524E+02                                 1.626728                            1.523802      -0.719637       2.524383                    0.999807       3.263953       8.479961       0.564710       1.137851      -0.743588       0.029377       0.016961      -0.000000       0.033921       0.007665      -0.004468       0.007739       0.008851      -0.001669      -0.014358       0.005229       0.009129              1.669881       2.048118       0.294510      -0.010347       1.708050       0.017922       1.253474           0.000026
           39              H       0.000000       2.632701      11.747250       0.096378       1.088877 0.76524476E+01  0.72944970E+02                                 1.626724                            1.523798      -0.719635       2.524385                    0.999807       3.263943       8.479930       0.564710       1.137852      -0.743587       0.000000      -0.033921       0.000000       0.033921       0.000000       0.008935      -0.000000      -0.017702      -0.001668      -0.014358       0.005229       0.009129              1.669876       1.538009       0.000000       0.020695       2.218149       0.000000       1.253471           0.000026
           40              H      -5.339014      11.880145      11.747250       0.096376       1.088887 0.76525535E+01  0.72946343E+02                                 1.626745                            1.523818      -0.719635       2.524383                    0.999807       3.263962       8.480043       0.564700       1.137866      -0.743584      -0.029377       0.016961       0.000000       0.033921      -0.007665      -0.004468      -0.007739       0.008851      -0.001670      -0.014358       0.005229       0.009130              1.669898       2.048141      -0.294513      -0.010348       1.708068      -0.017923       1.253486           0.000026
           41              H       5.339014      11.880145       3.915750       0.096376       1.088883 0.76525045E+01  0.72945643E+02                                 1.626729                            1.523803      -0.719637       2.524382                    0.999807       3.263955       8.479967       0.564709       1.137851      -0.743588       0.029376       0.016961       0.000000       0.033921       0.007665       0.004468      -0.007739       0.008851      -0.001669      -0.014358       0.005229       0.009129              1.669882       2.048120       0.294511       0.010347       1.708051      -0.017922       1.253475           0.000026
           42              H       0.000000       2.632701       3.915750       0.096377       1.088877 0.76524465E+01  0.72944957E+02                                 1.626724                            1.523798      -0.719635       2.524385                    0.999807       3.263943       8.479930       0.564710       1.137852      -0.743587      -0.000000      -0.033921      -0.000000       0.033921       0.000000      -0.008935       0.000000      -0.017702      -0.001668      -0.014358       0.005229       0.009129              1.669876       1.538009       0.000000      -0.020695       2.218149      -0.000000       1.253471           0.000026
           43              H      -5.339014      11.880145       3.915750       0.096376       1.088887 0.76525500E+01  0.72946306E+02                                 1.626745                            1.523818      -0.719634       2.524384                    0.999807       3.263961       8.480042       0.564700       1.137866      -0.743584      -0.029377       0.016961      -0.000000       0.033921      -0.007665       0.004468       0.007739       0.008851      -0.001670      -0.014358       0.005229       0.009130              1.669898       2.048141      -0.294514       0.010348       1.708068       0.017923       1.253486           0.000026
           44              H       2.279986       1.316350       3.915750       0.096376       1.088883 0.76525021E+01  0.72945613E+02                                 1.626729                            1.523803      -0.719637       2.524382                    0.999807       3.263955       8.479966       0.564710       1.137850      -0.743588      -0.029376      -0.016961       0.000000       0.033921       0.007665      -0.004468       0.007739       0.008851      -0.001669      -0.014358       0.005229       0.009129              1.669881       2.048119       0.294510      -0.010347       1.708051       0.017922       1.253475           0.000026
           45              H       7.619000      10.563794       3.915750       0.096378       1.088877 0.76524481E+01  0.72944980E+02                                 1.626724                            1.523798      -0.719636       2.524384                    0.999807       3.263943       8.479932       0.564710       1.137852      -0.743587       0.000000       0.033921      -0.000000       0.033921       0.000000       0.008935      -0.000000      -0.017702      -0.001668      -0.014358       0.005229       0.009129              1.669877       1.538009       0.000000       0.020695       2.218149       0.000000       1.253471           0.000026
           46              H      12.958014       1.316350       3.915750       0.096377       1.088885 0.76525394E+01  0.72946177E+02                                 1.626744                            1.523816      -0.719634       2.524384                    0.999807       3.263959       8.480034       0.564700       1.137866      -0.743584       0.029377      -0.016961      -0.000000       0.033921      -0.007665      -0.004468      -0.007739       0.008851      -0.001670      -0.014358       0.005229       0.009130              1.669897       2.048138      -0.294513      -0.010348       1.708066      -0.017923       1.253485           0.000026
           47              C       4.075403       1.431820      12.630643      -0.139549      29.477253 0.41013168E+03  0.95139740E+04                                 8.280217                            6.774658       0.120723       2.018014                    0.999696      28.939289      82.962273       0.629194       0.419646      -1.060889      -0.005058       0.009367      -0.013388       0.017104      -0.013561      -0.020412       0.004032      -0.032257       0.050129      -0.035753       0.006579       0.029174              8.906380      10.383577       0.909936       2.251502       8.875747      -2.442241       7.459818          -0.000032
           48              C       5.259396       2.133873      12.591486       0.133349      30.959741 0.37439500E+03  0.84642746E+04                                 8.715241                            6.573607       0.081354       2.060543                    0.999409      25.444321      71.319959       0.625947       0.432821      -1.055830      -0.025652       0.036847      -0.048800       0.066311      -0.020095      -0.028331       0.029765      -0.058765       0.050730      -0.050702      -0.009894       0.060596             10.079074      11.663992       0.369813       3.490161       9.192627      -3.618758       9.380604           0.003354
           49              C       6.431198       1.835632      13.490542       0.575778      23.454656 0.25202604E+03  0.52196819E+04                                 7.512328                            5.617066       0.092354       2.092291                    0.999555      22.170245      61.716147       0.629945       0.469467      -1.022963       0.044154      -0.027840       0.055666       0.076310      -0.032863      -0.066148       0.074800      -0.059653       0.092832      -0.084948      -0.042650       0.127598              8.707167       8.394786       0.112365       2.254913       9.105489      -3.902615       8.621225          -0.001044
           50              C       6.821291       8.951183      12.630643      -0.139547      29.477405 0.41013388E+03  0.95140485E+04                                 8.280291                            6.774712       0.120702       2.018007                    0.999696      28.939338      82.962822       0.629186       0.419650      -1.060885       0.010639      -0.000303      -0.013386       0.017102      -0.007185       0.013699       0.015659       0.039615       0.050127      -0.035749       0.006575       0.029174              8.906464       8.464752       0.197977      -3.240822      10.794760      -0.728769       7.459881          -0.000030
           51              C       6.837291       7.574788      12.591486       0.133316      30.960495 0.37440640E+03  0.84645915E+04                                 8.715356                            6.573689       0.081514       2.060589                    0.999409      25.444667      71.321036       0.625946       0.432819      -1.055832       0.044728       0.003802      -0.048789       0.066298      -0.015401       0.039937       0.009652       0.064187       0.050728      -0.050700      -0.009890       0.060590             10.079213       9.490299       0.885222      -4.879081      11.366622      -1.213174       9.380717           0.003354
           52              C       5.993105       6.709098      13.490542       0.575785      23.454329 0.25202228E+03  0.52195854E+04                                 7.512253                            5.617018       0.092364       2.092296                    0.999555      22.170142      61.715775       0.629949       0.469466      -1.022963      -0.046187      -0.024320       0.055669       0.076314      -0.009396       0.097858       0.019881       0.086744       0.092825      -0.084946      -0.042657       0.127603              8.707074       8.830401      -0.363953      -4.507167       8.669682      -0.001455       8.621140          -0.001042
           53              C      11.960306       2.813493      12.630643      -0.139549      29.477299 0.41013112E+03  0.95139650E+04                                 8.280241                            6.774656       0.120721       2.018013                    0.999696      28.939331      82.962623       0.629193       0.419646      -1.060888      -0.005584      -0.009064      -0.013388       0.017105       0.020749       0.006711      -0.019692      -0.007355       0.050123      -0.035751       0.006579       0.029172              8.906420      10.040753      -1.107872       0.989325       9.218639       3.171018       7.459869          -0.000032
           54              C      10.760314       3.487834      12.591486       0.133347      30.959438 0.37439118E+03  0.84641567E+04                                 8.715151                            6.573548       0.081461       2.060578                    0.999409      25.444178      71.319154       0.625954       0.432818      -1.055833      -0.019086      -0.040641      -0.048798       0.066311       0.035493      -0.011613      -0.039419      -0.005422       0.050734      -0.050702      -0.009895       0.060597             10.078966      10.130648      -1.255085       1.388832      10.725761       4.831863       9.380488           0.003354
           55              C      10.432697       4.651764      13.490542       0.575787      23.454249 0.25202046E+03  0.52195359E+04                                 7.512232                            5.616995       0.092397       2.092310                    0.999555      22.170013      61.715254       0.629951       0.469465      -1.022964       0.002030       0.052157       0.055668       0.076312       0.042264      -0.031707      -0.094688      -0.027098       0.092836      -0.084949      -0.042654       0.127604              8.707056       9.025047       0.251525       2.252297       8.475011       3.904031       8.621110          -0.001044
           56              C       3.543597      11.764675      12.630643      -0.139549      29.477256 0.41013174E+03  0.95139756E+04                                 8.280218                            6.774659       0.120723       2.018014                    0.999696      28.939291      82.962282       0.629194       0.419646      -1.060889       0.005058      -0.009367      -0.013388       0.017105      -0.013560       0.020412      -0.004032      -0.032257       0.050130      -0.035753       0.006578       0.029174              8.906381      10.383579       0.909935      -2.251502       8.875747       2.442241       7.459818          -0.000030
           57              C       2.359604      11.062622      12.591486       0.133348      30.959748 0.37439510E+03  0.84642774E+04                                 8.715242                            6.573608       0.081354       2.060543                    0.999409      25.444325      71.319971       0.625947       0.432821      -1.055830       0.025652      -0.036847      -0.048800       0.066311      -0.020095       0.028331      -0.029765      -0.058765       0.050730      -0.050702      -0.009894       0.060596             10.079076      11.663994       0.369813      -3.490162       9.192627       3.618758       9.380606           0.003354
           58              C       1.187802      11.360863      13.490542       0.575778      23.454653 0.25202600E+03  0.52196809E+04                                 7.512328                            5.617066       0.092354       2.092291                    0.999555      22.170244      61.716145       0.629945       0.469467      -1.022963      -0.044153       0.027840       0.055665       0.076310      -0.032863       0.066148      -0.074800      -0.059653       0.092832      -0.084948      -0.042651       0.127598              8.707166       8.394786       0.112365      -2.254913       9.105488       3.902615       8.621224          -0.001043
           59              C       0.797709       4.245312      12.630643      -0.139546      29.477380 0.41013343E+03  0.95140352E+04                                 8.280285                            6.774708       0.120704       2.018008                    0.999696      28.939322      82.962753       0.629186       0.419650      -1.060885      -0.010639       0.000303      -0.013386       0.017102      -0.007185      -0.013698      -0.015659       0.039614       0.050126      -0.035749       0.006575       0.029174              8.906457       8.464745       0.197976       3.240820      10.794751       0.728767       7.459876          -0.000032
           60              C       0.781709       5.621707      12.591486       0.133316      30.960497 0.37440644E+03  0.84645927E+04                                 8.715357                            6.573690       0.081513       2.060589                    0.999409      25.444667      71.321040       0.625946       0.432819      -1.055832      -0.044728      -0.003802      -0.048789       0.066298      -0.015401      -0.039937      -0.009652       0.064187       0.050728      -0.050700      -0.009890       0.060590             10.079214       9.490300       0.885221       4.879082      11.366623       1.213174       9.380718           0.003355
           61              C       1.625895       6.487397      13.490542       0.575785      23.454318 0.25202214E+03  0.52195817E+04                                 7.512250                            5.617016       0.092366       2.092296                    0.999555      22.170134      61.715743       0.629949       0.469466      -1.022963       0.046187       0.024320       0.055669       0.076313      -0.009397      -0.097858      -0.019881       0.086744       0.092825      -0.084946      -0.042657       0.127603              8.707071       8.830398      -0.363953       4.507165       8.669679       0.001454       8.621137          -0.001043
           62              C      -4.341306      10.383002      12.630643      -0.139549      29.477315 0.41013135E+03  0.95139717E+04                                 8.280245                            6.774658       0.120721       2.018013                    0.999696      28.939332      82.962633       0.629193       0.419646      -1.060888       0.005584       0.009064      -0.013388       0.017105       0.020749      -0.006711       0.019692      -0.007355       0.050124      -0.035751       0.006578       0.029172              8.906424      10.040760      -1.107872      -0.989326       9.218643      -3.171019       7.459870          -0.000031
           63              C      -3.141314       9.708661      12.591486       0.133348      30.959432 0.37439108E+03  0.84641540E+04                                 8.715150                            6.573547       0.081461       2.060578                    0.999409      25.444174      71.319142       0.625954       0.432818      -1.055833       0.019086       0.040641      -0.048798       0.066311       0.035493       0.011613       0.039419      -0.005422       0.050734      -0.050702      -0.009896       0.060597             10.078965      10.130648      -1.255086      -1.388830      10.725761      -4.831862       9.380486           0.003354
           64              C      -2.813697       8.544731      13.490542       0.575787      23.454247 0.25202043E+03  0.52195355E+04                                 7.512233                            5.616996       0.092394       2.092308                    0.999555      22.170015      61.715273       0.629950       0.469466      -1.022964      -0.002030      -0.052157       0.055668       0.076312       0.042264       0.031707       0.094689      -0.027098       0.092837      -0.084950      -0.042654       0.127604              8.707057       9.025048       0.251524      -2.252297       8.475012      -3.904031       8.621110          -0.001043
           65              C      -3.543597      11.764675      10.863857      -0.139548      29.477212 0.41012977E+03  0.95139253E+04                                 8.280226                            6.774645       0.120727       2.018016                    0.999696      28.939260      82.962360       0.629194       0.419646      -1.060888      -0.005056      -0.009367       0.013388       0.017104       0.013561       0.020408       0.004034      -0.032260       0.050125      -0.035750       0.006579       0.029172              8.906404      10.383577      -0.909914      -2.251520       8.875775      -2.442289       7.459860          -0.000031
           66              C      -2.359604      11.062622      10.903014       0.133351      30.959490 0.37439106E+03  0.84641553E+04                                 8.715173                            6.573556       0.081371       2.060550                    0.999409      25.444156      71.319151       0.625953       0.432819      -1.055832      -0.025653      -0.036848       0.048798       0.066310       0.020096       0.028332       0.029766      -0.058768       0.050738      -0.050705      -0.009894       0.060599             10.079002      11.663909      -0.369824      -3.490124       9.192565      -3.618737       9.380532           0.003354
           67              C      -1.187802      11.360863      10.003958       0.575782      23.454297 0.25202166E+03  0.52195655E+04                                 7.512223                            5.616994       0.092339       2.092288                    0.999555      22.170109      61.715501       0.629953       0.469463      -1.022965       0.044152       0.027841      -0.055667       0.076311       0.032864       0.066152       0.074804      -0.059655       0.092833      -0.084953      -0.042653       0.127605              8.707039       8.394679      -0.112380      -2.254864       9.105353      -3.902539       8.621086          -0.001044
           68              C      -0.797709       4.245312      10.863857      -0.139545      29.477264 0.41013158E+03  0.95139727E+04                                 8.280228                            6.774664       0.120711       2.018011                    0.999696      28.939281      82.962306       0.629193       0.419646      -1.060888       0.010639       0.000304       0.013385       0.017101       0.007184      -0.013699       0.015657       0.039618       0.050131      -0.035750       0.006574       0.029176              8.906392       8.464681      -0.197958       3.240794      10.794670      -0.728748       7.459826          -0.000032
           69              C      -0.781709       5.621707      10.903014       0.133318      30.960375 0.37440507E+03  0.84645511E+04                                 8.715323                            6.573671       0.081517       2.060591                    0.999409      25.444614      71.320760       0.625948       0.432818      -1.055833       0.044728      -0.003803       0.048788       0.066297       0.015401      -0.039937       0.009653       0.064188       0.050730      -0.050702      -0.009888       0.060590             10.079168       9.490254      -0.885209       4.879050      11.366577      -1.213165       9.380672           0.003354
           70              C      -1.625895       6.487397      10.003958       0.575787      23.454405 0.25202349E+03  0.52196181E+04                                 7.512281                            5.617042       0.092336       2.092286                    0.999555      22.170177      61.715973       0.629945       0.469468      -1.022962      -0.046188       0.024318      -0.055669       0.076313       0.009397      -0.097860       0.019883       0.086743       0.092823      -0.084948      -0.042655       0.127604              8.707101       8.830426       0.363960       4.507173       8.669719      -0.001455       8.621159          -0.001043
           71              C       4.341306      10.383002      10.863857      -0.139548      29.477317 0.41013255E+03  0.95140070E+04                                 8.280265                            6.774693       0.120723       2.018014                    0.999696      28.939284      82.962535       0.629188       0.419649      -1.060886      -0.005584       0.009064       0.013388       0.017104      -0.020748      -0.006715      -0.019691      -0.007356       0.050125      -0.035751       0.006581       0.029171              8.906436      10.040766       1.107912      -0.989277       9.218682       3.171010       7.459859          -0.000031
           72              C       3.141314       9.708661      10.903014       0.133347      30.959650 0.37439381E+03  0.84642416E+04                                 8.715227                            6.573596       0.081454       2.060577                    0.999409      25.444287      71.319855       0.625948       0.432821      -1.055830      -0.019085       0.040641       0.048798       0.066311      -0.035493       0.011611      -0.039416      -0.005421       0.050727      -0.050700      -0.009893       0.060594             10.079064      10.130699       1.255084      -1.388835      10.725895       4.831945       9.380598           0.003354
           73              C       2.813697       8.544731      10.003958       0.575789      23.454439 0.25202253E+03  0.52195993E+04                                 7.512324                            5.617053       0.092364       2.092299                    0.999555      22.170163      61.716176       0.629940       0.469471      -1.022959       0.002031      -0.052158      -0.055668       0.076312      -0.042263       0.031707      -0.094688      -0.027093       0.092835      -0.084950      -0.042653       0.127602              8.707172       9.025146      -0.251540      -2.252331       8.475133       3.904101       8.621236          -0.001042
           74              C      11.162597       1.431820      10.863857      -0.139548      29.477215 0.41012984E+03  0.95139273E+04                                 8.280226                            6.774645       0.120727       2.018017                    0.999696      28.939262      82.962366       0.629194       0.419646      -1.060888       0.005056       0.009367       0.013388       0.017104       0.013561      -0.020408      -0.004034      -0.032260       0.050124      -0.035751       0.006579       0.029172              8.906405      10.383578      -0.909915       2.251520       8.875776       2.442288       7.459860          -0.000032
           75              C       9.978604       2.133873      10.903014       0.133351      30.959495 0.37439112E+03  0.84641570E+04                                 8.715174                            6.573556       0.081371       2.060550                    0.999409      25.444159      71.319164       0.625953       0.432819      -1.055832       0.025653       0.036848       0.048798       0.066310       0.020096      -0.028332      -0.029766      -0.058768       0.050738      -0.050705      -0.009894       0.060599             10.079003      11.663910      -0.369824       3.490124       9.192566       3.618737       9.380533           0.003354
           76              C       8.806802       1.835632      10.003958       0.575782      23.454310 0.25202181E+03  0.52195696E+04                                 7.512226                            5.616996       0.092338       2.092287                    0.999555      22.170117      61.715534       0.629953       0.469463      -1.022965      -0.044152      -0.027840      -0.055667       0.076311       0.032864      -0.066152      -0.074804      -0.059655       0.092833      -0.084953      -0.042653       0.127605              8.707044       8.394683      -0.112380       2.254865       9.105358       3.902541       8.621090          -0.001044
           77              C       8.416709       8.951183      10.863857      -0.139545      29.477263 0.41013154E+03  0.95139718E+04                                 8.280228                            6.774664       0.120710       2.018011                    0.999696      28.939280      82.962309       0.629193       0.419647      -1.060888      -0.010639      -0.000304       0.013385       0.017101       0.007183       0.013700      -0.015657       0.039618       0.050131      -0.035750       0.006574       0.029176              8.906393       8.464682      -0.197958      -3.240794      10.794671       0.728749       7.459826          -0.000031
           78              C       8.400709       7.574788      10.903014       0.133317      30.960380 0.37440513E+03  0.84645529E+04                                 8.715324                            6.573671       0.081517       2.060591                    0.999409      25.444617      71.320772       0.625948       0.432818      -1.055833      -0.044728       0.003803       0.048788       0.066297       0.015401       0.039937      -0.009653       0.064188       0.050730      -0.050702      -0.009888       0.060590             10.079169       9.490256      -0.885209      -4.879051      11.366579       1.213165       9.380673           0.003354
           79              C       9.244895       6.709098      10.003958       0.575786      23.454415 0.25202362E+03  0.52196214E+04                                 7.512284                            5.617044       0.092335       2.092286                    0.999555      22.170184      61.716001       0.629945       0.469468      -1.022962       0.046187      -0.024318      -0.055669       0.076313       0.009397       0.097860      -0.019883       0.086743       0.092822      -0.084948      -0.042655       0.127604              8.707104       8.830430       0.363959      -4.507175       8.669722       0.001456       8.621162          -0.001043
           80              C       3.277694       2.813493      10.863857      -0.139548      29.477311 0.41013246E+03  0.95140043E+04                                 8.280264                            6.774692       0.120723       2.018015                    0.999696      28.939279      82.962516       0.629188       0.419649      -1.060886       0.005584      -0.009064       0.013387       0.017104      -0.020748       0.006716       0.019691      -0.007356       0.050126      -0.035752       0.006581       0.029171              8.906435      10.040764       1.107913       0.989277       9.218682      -3.171009       7.459858          -0.000031
           81              C       4.477686       3.487834      10.903014       0.133347      30.959653 0.37439385E+03  0.84642427E+04                                 8.715228                            6.573596       0.081454       2.060576                    0.999409      25.444289      71.319863       0.625948       0.432821      -1.055830       0.019085      -0.040641       0.048798       0.066311      -0.035493      -0.011611       0.039416      -0.005421       0.050727      -0.050700      -0.009893       0.060593             10.079065      10.130699       1.255084       1.388835      10.725897      -4.831946       9.380599           0.003354
           82              C       4.805303       4.651764      10.003958       0.575789      23.454447 0.25202261E+03  0.52196014E+04                                 7.512326                            5.617054       0.092364       2.092299                    0.999555      22.170166      61.716186       0.629940       0.469471      -1.022959      -0.002031       0.052157      -0.055669       0.076312      -0.042263      -0.031707       0.094688      -0.027093       0.092835      -0.084949      -0.042653       0.127602              8.707174       9.025148      -0.251541       2.252332       8.475135      -3.904103       8.621239          -0.001042
           83              C       3.543597      11.764675       3.032357      -0.139548      29.477249 0.41013159E+03  0.95139714E+04                                 8.280217                            6.774657       0.120723       2.018014                    0.999696      28.939286      82.962264       0.629194       0.419646      -1.060889       0.005057      -0.009367       0.013388       0.017104      -0.013560      -0.020412       0.004032      -0.032257       0.050130      -0.035753       0.006578       0.029174              8.906380      10.383576       0.909936       2.251501       8.875747      -2.442241       7.459817          -0.000031
           84              C       2.359604      11.062622       3.071514       0.133349      30.959742 0.37439503E+03  0.84642753E+04                                 8.715241                            6.573607       0.081354       2.060544                    0.999409      25.444322      71.319961       0.625947       0.432821      -1.055830       0.025652      -0.036847       0.048800       0.066311      -0.020095      -0.028331       0.029765      -0.058765       0.050730      -0.050702      -0.009894       0.060596             10.079074      11.663992       0.369814       3.490160       9.192626      -3.618757       9.380604           0.003354
           85              C       1.187802      11.360863       2.172458       0.575778      23.454659 0.25202611E+03  0.52196836E+04                                 7.512329                            5.617067       0.092355       2.092292                    0.999555      22.170242      61.716136       0.629945       0.469467      -1.022963      -0.044154       0.027840      -0.055666       0.076310      -0.032863      -0.066148       0.074800      -0.059653       0.092832      -0.084948      -0.042650       0.127598              8.707168       8.394788       0.112364       2.254914       9.105487      -3.902616       8.621229          -0.001044
           86              C       0.797709       4.245312       3.032357      -0.139546      29.477396 0.41013370E+03  0.95140431E+04                                 8.280289                            6.774711       0.120702       2.018007                    0.999696      28.939332      82.962796       0.629186       0.419650      -1.060885      -0.010639       0.000303       0.013386       0.017102      -0.007185       0.013699       0.015659       0.039615       0.050127      -0.035749       0.006575       0.029174              8.906462       8.464749       0.197976      -3.240822      10.794756      -0.728768       7.459879          -0.000031
           87              C       0.781709       5.621707       3.071514       0.133316      30.960493 0.37440638E+03  0.84645909E+04                                 8.715356                            6.573689       0.081515       2.060589                    0.999409      25.444666      71.321029       0.625946       0.432819      -1.055832      -0.044728      -0.003802       0.048789       0.066298      -0.015401       0.039937       0.009652       0.064187       0.050728      -0.050700      -0.009890       0.060590             10.079212       9.490297       0.885221      -4.879080      11.366622      -1.213174       9.380717           0.003354
           88              C       1.625895       6.487397       2.172458       0.575785      23.454336 0.25202239E+03  0.52195880E+04                                 7.512254                            5.617019       0.092365       2.092296                    0.999555      22.170141      61.715769       0.629949       0.469466      -1.022963       0.046187       0.024320      -0.055669       0.076314      -0.009396       0.097858       0.019881       0.086744       0.092825      -0.084946      -0.042657       0.127603              8.707076       8.830401      -0.363951      -4.507169       8.669682      -0.001455       8.621145          -0.001042
           89              C      -4.341306      10.383002       3.032357      -0.139549      29.477317 0.41013141E+03  0.95139733E+04                                 8.280245                            6.774659       0.120721       2.018013                    0.999696      28.939332      82.962630       0.629193       0.419646      -1.060888       0.005585       0.009064       0.013388       0.017105       0.020749       0.006711      -0.019692      -0.007355       0.050124      -0.035751       0.006579       0.029172              8.906424      10.040761      -1.107872       0.989326       9.218642       3.171018       7.459870          -0.000033
           90              C      -3.141314       9.708661       3.071514       0.133347      30.959437 0.37439117E+03  0.84641564E+04                                 8.715150                            6.573548       0.081462       2.060578                    0.999409      25.444178      71.319152       0.625954       0.432818      -1.055833       0.019086       0.040641       0.048798       0.066311       0.035493      -0.011613      -0.039419      -0.005423       0.050734      -0.050702      -0.009896       0.060597             10.078965      10.130648      -1.255087       1.388830      10.725760       4.831861       9.380486           0.003355
           91              C      -2.813697       8.544731       2.172458       0.575787      23.454249 0.25202050E+03  0.52195366E+04                                 7.512232                            5.616996       0.092398       2.092310                    0.999555      22.170008      61.715235       0.629951       0.469465      -1.022964      -0.002029      -0.052157      -0.055668       0.076312       0.042264      -0.031707      -0.094688      -0.027098       0.092836      -0.084949      -0.042654       0.127604              8.707056       9.025045       0.251523       2.252296       8.475011       3.904031       8.621112          -0.001044
           92              C       4.075403       1.431820       3.032357      -0.139548      29.477249 0.41013159E+03  0.95139714E+04                                 8.280217                            6.774657       0.120723       2.018014                    0.999696      28.939287      82.962270       0.629194       0.419646      -1.060889      -0.005058       0.009367       0.013388       0.017105      -0.013560       0.020412      -0.004032      -0.032257       0.050129      -0.035753       0.006578       0.029174              8.906380      10.383576       0.909935      -2.251502       8.875747       2.442242       7.459818          -0.000031
           93              C       5.259396       2.133873       3.071514       0.133348      30.959744 0.37439505E+03  0.84642759E+04                                 8.715241                            6.573607       0.081354       2.060543                    0.999409      25.444323      71.319960       0.625947       0.432821      -1.055830      -0.025652       0.036847       0.048800       0.066311      -0.020095       0.028331      -0.029765      -0.058765       0.050730      -0.050702      -0.009894       0.060596             10.079074      11.663992       0.369814      -3.490160       9.192626       3.618757       9.380604           0.003354
           94              C       6.431198       1.835632       2.172458       0.575778      23.454665 0.25202618E+03  0.52196855E+04                                 7.512331                            5.617068       0.092354       2.092291                    0.999555      22.170246      61.716152       0.629945       0.469467      -1.022963       0.044154      -0.027840      -0.055665       0.076310      -0.032863       0.066148      -0.074800      -0.059653       0.092832      -0.084948      -0.042651       0.127598              8.707169       8.394790       0.112364      -2.254914       9.105488       3.902617       8.621230          -0.001044
           95              C       6.821291       8.951183       3.032357      -0.139546      29.477396 0.41013370E+03  0.95140430E+04                                 8.280289                            6.774710       0.120702       2.018007                    0.999696      28.939333      82.962800       0.629186       0.419650      -1.060885       0.010639      -0.000303       0.013386       0.017102      -0.007185      -0.013698      -0.015659       0.039614       0.050127      -0.035749       0.006575       0.029174              8.906461       8.464749       0.197976       3.240822      10.794756       0.728768       7.459879          -0.000032
           96              C       6.837291       7.574788       3.071514       0.133316      30.960497 0.37440643E+03  0.84645926E+04                                 8.715357                            6.573690       0.081513       2.060589                    0.999409      25.444668      71.321043       0.625946       0.432819      -1.055832       0.044728       0.003802       0.048788       0.066298      -0.015401      -0.039937      -0.009652       0.064187       0.050728      -0.050700      -0.009890       0.060590             10.079213       9.490298       0.885221       4.879081      11.366624       1.213174       9.380718           0.003354
           97              C       5.993105       6.709098       2.172458       0.575785      23.454336 0.25202240E+03  0.52195882E+04                                 7.512254                            5.617019       0.092365       2.092296                    0.999555      22.170140      61.715765       0.629949       0.469466      -1.022963      -0.046187      -0.024320      -0.055669       0.076314      -0.009396      -0.097858      -0.019881       0.086744       0.092825      -0.084946      -0.042657       0.127603              8.707076       8.830401      -0.363951       4.507169       8.669682       0.001455       8.621145          -0.001042
           98              C      11.960306       2.813493       3.032357      -0.139549      29.477308 0.41013126E+03  0.95139693E+04                                 8.280243                            6.774657       0.120721       2.018013                    0.999696      28.939337      82.962649       0.629193       0.419646      -1.060888      -0.005585      -0.009064       0.013388       0.017105       0.020749      -0.006711       0.019692      -0.007355       0.050124      -0.035751       0.006579       0.029172              8.906423      10.040755      -1.107872      -0.989325       9.218642      -3.171019       7.459871          -0.000031
           99              C      10.760314       3.487834       3.071514       0.133348      30.959435 0.37439112E+03  0.84641554E+04                                 8.715151                            6.573548       0.081460       2.060578                    0.999409      25.444176      71.319154       0.625954       0.432818      -1.055833      -0.019086      -0.040641       0.048797       0.066311       0.035493       0.011613       0.039419      -0.005422       0.050734      -0.050702      -0.009895       0.060597             10.078966      10.130649      -1.255087      -1.388830      10.725762      -4.831863       9.380488           0.003354
          100              C      10.432697       4.651764       2.172458       0.575787      23.454260 0.25202060E+03  0.52195397E+04                                 7.512237                            5.616998       0.092394       2.092308                    0.999555      22.170016      61.715281       0.629950       0.469466      -1.022964       0.002030       0.052157      -0.055668       0.076312       0.042264       0.031707       0.094689      -0.027098       0.092836      -0.084950      -0.042654       0.127604              8.707062       9.025050       0.251524      -2.252298       8.475017      -3.904035       8.621118          -0.001044
          101              C      11.162597       1.431820       4.799143      -0.139548      29.477213 0.41012980E+03  0.95139260E+04                                 8.280226                            6.774645       0.120728       2.018017                    0.999696      28.939261      82.962364       0.629194       0.419646      -1.060888       0.005056       0.009367      -0.013388       0.017104       0.013561       0.020407       0.004034      -0.032260       0.050125      -0.035750       0.006579       0.029172              8.906404      10.383576      -0.909914      -2.251520       8.875776      -2.442289       7.459860          -0.000032
          102              C       9.978604       2.133873       4.759986       0.133351      30.959491 0.37439108E+03  0.84641560E+04                                 8.715174                            6.573556       0.081371       2.060550                    0.999409      25.444157      71.319159       0.625953       0.432819      -1.055832       0.025653       0.036848      -0.048798       0.066310       0.020096       0.028332       0.029766      -0.058768       0.050738      -0.050705      -0.009894       0.060599             10.079003      11.663909      -0.369824      -3.490124       9.192566      -3.618738       9.380533           0.003354
          103              C       8.806802       1.835632       5.659042       0.575782      23.454300 0.25202169E+03  0.52195664E+04                                 7.512224                            5.616995       0.092339       2.092287                    0.999555      22.170110      61.715509       0.629953       0.469463      -1.022965      -0.044152      -0.027841       0.055667       0.076311       0.032864       0.066152       0.074804      -0.059655       0.092833      -0.084953      -0.042653       0.127605              8.707041       8.394681      -0.112380      -2.254864       9.105355      -3.902540       8.621088          -0.001044
          104              C       8.416709       8.951183       4.799143      -0.139545      29.477257 0.41013144E+03  0.95139688E+04                                 8.280226                            6.774663       0.120712       2.018011                    0.999696      28.939276      82.962286       0.629193       0.419646      -1.060888      -0.010639      -0.000304      -0.013385       0.017101       0.007184      -0.013699       0.015657       0.039618       0.050131      -0.035750       0.006574       0.029176              8.906391       8.464679      -0.197958       3.240793      10.794668      -0.728748       7.459825          -0.000031
          105              C       8.400709       7.574788       4.759986       0.133318      30.960377 0.37440510E+03  0.84645519E+04                                 8.715324                            6.573671       0.081517       2.060591                    0.999409      25.444615      71.320768       0.625948       0.432818      -1.055833      -0.044728       0.003803      -0.048788       0.066297       0.015401      -0.039937       0.009653       0.064188       0.050730      -0.050702      -0.009888       0.060590             10.079169       9.490255      -0.885209       4.879051      11.366578      -1.213165       9.380673           0.003354
          106              C       9.244895       6.709098       5.659042       0.575786      23.454414 0.25202361E+03  0.52196212E+04                                 7.512283                            5.617043       0.092335       2.092286                    0.999555      22.170183      61.715993       0.629945       0.469468      -1.022962       0.046188      -0.024318       0.055669       0.076313       0.009397      -0.097860       0.019883       0.086743       0.092823      -0.084948      -0.042655       0.127604              8.707103       8.830429       0.363959       4.507174       8.669721      -0.001455       8.621161          -0.001043
          107              C       3.277694       2.813493       4.799143      -0.139549      29.477319 0.41013260E+03  0.95140081E+04                                 8.280265                            6.774693       0.120723       2.018014                    0.999696      28.939284      82.962533       0.629188       0.419649      -1.060886       0.005584      -0.009064      -0.013388       0.017104      -0.020748      -0.006715      -0.019691      -0.007356       0.050126      -0.035752       0.006581       0.029171              8.906436      10.040766       1.107913      -0.989276       9.218684       3.171010       7.459860          -0.000031
          108              C       4.477686       3.487834       4.759986       0.133348      30.959642 0.37439371E+03  0.84642386E+04                                 8.715225                            6.573595       0.081455       2.060577                    0.999409      25.444283      71.319838       0.625948       0.432821      -1.055830       0.019085      -0.040641      -0.048798       0.066311      -0.035493       0.011611      -0.039416      -0.005421       0.050727      -0.050700      -0.009893       0.060594             10.079062      10.130696       1.255084      -1.388835      10.725893       4.831944       9.380596           0.003355
          109              C       4.805303       4.651764       5.659042       0.575788      23.454447 0.25202263E+03  0.52196017E+04                                 7.512325                            5.617054       0.092364       2.092299                    0.999555      22.170166      61.716181       0.629940       0.469471      -1.022959      -0.002031       0.052158       0.055668       0.076312      -0.042263       0.031707      -0.094688      -0.027093       0.092835      -0.084950      -0.042653       0.127602              8.707174       9.025148      -0.251541      -2.252332       8.475135       3.904103       8.621238          -0.001043
          110              C      -3.543597      11.764675       4.799143      -0.139548      29.477212 0.41012979E+03  0.95139256E+04                                 8.280226                            6.774645       0.120728       2.018017                    0.999696      28.939260      82.962357       0.629194       0.419646      -1.060888      -0.005056      -0.009367      -0.013388       0.017104       0.013561      -0.020408      -0.004034      -0.032260       0.050125      -0.035751       0.006579       0.029172              8.906404      10.383577      -0.909914       2.251520       8.875775       2.442288       7.459859          -0.000032
          111              C      -2.359604      11.062622       4.759986       0.133351      30.959489 0.37439105E+03  0.84641549E+04                                 8.715173                            6.573555       0.081372       2.060550                    0.999409      25.444156      71.319150       0.625953       0.432819      -1.055832      -0.025653      -0.036848      -0.048798       0.066310       0.020096      -0.028332      -0.029766      -0.058768       0.050738      -0.050705      -0.009894       0.060599             10.079001      11.663909      -0.369824       3.490123       9.192564       3.618736       9.380531           0.003354
          112              C      -1.187802      11.360863       5.659042       0.575782      23.454304 0.25202175E+03  0.52195679E+04                                 7.512225                            5.616995       0.092338       2.092287                    0.999555      22.170114      61.715521       0.629953       0.469463      -1.022965       0.044152       0.027840       0.055667       0.076311       0.032864      -0.066152      -0.074804      -0.059655       0.092833      -0.084953      -0.042653       0.127605              8.707042       8.394681      -0.112380       2.254864       9.105356       3.902540       8.621088          -0.001045
          113              C      -0.797709       4.245312       4.799143      -0.139545      29.477266 0.41013157E+03  0.95139728E+04                                 8.280229                            6.774665       0.120710       2.018011                    0.999696      28.939283      82.962321       0.629193       0.419647      -1.060888       0.010639       0.000304      -0.013385       0.017101       0.007184       0.013699      -0.015657       0.039618       0.050131      -0.035750       0.006574       0.029176              8.906394       8.464683      -0.197957      -3.240795      10.794672       0.728748       7.459827          -0.000030
          114              C      -0.781709       5.621707       4.759986       0.133317      30.960381 0.37440514E+03  0.84645530E+04                                 8.715325                            6.573671       0.081517       2.060591                    0.999409      25.444617      71.320772       0.625948       0.432818      -1.055833       0.044728      -0.003803      -0.048788       0.066297       0.015401       0.039937      -0.009653       0.064188       0.050729      -0.050701      -0.009889       0.060590             10.079169       9.490256      -0.885209      -4.879051      11.366579       1.213165       9.380674           0.003354
          115              C      -1.625895       6.487397       5.659042       0.575786      23.454409 0.25202354E+03  0.52196194E+04                                 7.512283                            5.617043       0.092335       2.092286                    0.999555      22.170181      61.715991       0.629945       0.469468      -1.022962      -0.046187       0.024318       0.055669       0.076313       0.009397       0.097859      -0.019883       0.086743       0.092823      -0.084948      -0.042655       0.127604              8.707103       8.830428       0.363960      -4.507174       8.669721       0.001455       8.621161          -0.001041
          116              C       4.341306      10.383002       4.799143      -0.139548      29.477309 0.41013242E+03  0.95140033E+04                                 8.280264                            6.774692       0.120723       2.018015                    0.999696      28.939278      82.962514       0.629188       0.419649      -1.060886      -0.005584       0.009064      -0.013388       0.017104      -0.020748       0.006716       0.019691      -0.007356       0.050126      -0.035751       0.006581       0.029170              8.906435      10.040765       1.107913       0.989277       9.218681      -3.171009       7.459858          -0.000031
          117              C       3.141314       9.708661       4.759986       0.133348      30.959649 0.37439381E+03  0.84642415E+04                                 8.715227                            6.573596       0.081454       2.060576                    0.999409      25.444287      71.319854       0.625948       0.432821      -1.055830      -0.019085       0.040641      -0.048798       0.066311      -0.035493      -0.011611       0.039416      -0.005421       0.050727      -0.050700      -0.009893       0.060594             10.079063      10.130699       1.255084       1.388835      10.725894      -4.831944       9.380597           0.003353
          118              C       2.813697       8.544731       5.659042       0.575789      23.454440 0.25202254E+03  0.52195996E+04                                 7.512325                            5.617054       0.092364       2.092299                    0.999555      22.170163      61.716180       0.629940       0.469471      -1.022959       0.002031      -0.052158       0.055668       0.076312      -0.042263      -0.031707       0.094688      -0.027093       0.092835      -0.084950      -0.042652       0.127602              8.707173       9.025147      -0.251540       2.252331       8.475134      -3.904102       8.621237          -0.001042
          119              C       3.085695       1.781527      11.747250      -0.050506      28.662663 0.38872017E+03  0.88795880E+04                                 8.130149                            6.591467       0.208655       2.055629                    0.999834      27.751512      78.437630       0.639723       0.419139      -1.063316       0.025223       0.014562      -0.000000       0.029124       0.006606      -0.007182       0.012439       0.007630      -0.014442      -0.019383       0.009347       0.010035              8.861938       9.840366       0.246507       1.725058       9.555772      -2.987910       7.189676           0.000187
          120              C       7.619000       9.633441      11.747250      -0.050503      28.662612 0.38871889E+03  0.88795528E+04                                 8.130143                            6.591459       0.208650       2.055629                    0.999834      27.751466      78.437505       0.639723       0.419140      -1.063315      -0.000000      -0.029122      -0.000000       0.029122      -0.000000       0.014365      -0.000000      -0.015251      -0.014435      -0.019382       0.009351       0.010031              8.861932       9.413428       0.000011      -3.450134       9.982694      -0.000007       7.189674           0.000186
          121              C      12.152305       1.781527      11.747250      -0.050506      28.662700 0.38872014E+03  0.88795962E+04                                 8.130197                            6.591495       0.208652       2.055628                    0.999834      27.751505      78.437908       0.639717       0.419143      -1.063312      -0.025223       0.014562       0.000000       0.029125      -0.006606      -0.007182      -0.012439       0.007628      -0.014446      -0.019383       0.009347       0.010036              8.862001       9.840415      -0.246470       1.725100       9.555835       2.987965       7.189754           0.000187
          122              C       4.533305      11.414968      11.747250      -0.050506      28.662670 0.38872032E+03  0.88795925E+04                                 8.130151                            6.591469       0.208654       2.055629                    0.999834      27.751516      78.437652       0.639723       0.419139      -1.063316      -0.025223      -0.014562      -0.000000       0.029124       0.006606       0.007182      -0.012439       0.007629      -0.014442      -0.019383       0.009347       0.010035              8.861940       9.840369       0.246506      -1.725059       9.555774       2.987911       7.189678           0.000187
          123              C       0.000000       3.563054      11.747250      -0.050503      28.662612 0.38871892E+03  0.88795532E+04                                 8.130142                            6.591459       0.208652       2.055629                    0.999834      27.751464      78.437491       0.639723       0.419140      -1.063315       0.000000       0.029122      -0.000000       0.029122      -0.000001      -0.014365      -0.000000      -0.015251      -0.014434      -0.019382       0.009351       0.010031              8.861931       9.413427       0.000011       3.450134       9.982692       0.000007       7.189674           0.000187
          124              C      -4.533305      11.414968      11.747250      -0.050507      28.662713 0.38872036E+03  0.88796030E+04                                 8.130201                            6.591498       0.208650       2.055627                    0.999834      27.751515      78.437953       0.639717       0.419143      -1.063312       0.025223      -0.014562       0.000000       0.029125      -0.006606       0.007182       0.012439       0.007628      -0.014446      -0.019383       0.009347       0.010035              8.862005       9.840419      -0.246469      -1.725101       9.555840      -2.987967       7.189757           0.000187
          125              C       4.533305      11.414968       3.915750      -0.050506      28.662665 0.38872021E+03  0.88795893E+04                                 8.130149                            6.591468       0.208654       2.055629                    0.999834      27.751513      78.437637       0.639723       0.419139      -1.063316      -0.025223      -0.014562       0.000000       0.029124       0.006606      -0.007182       0.012439       0.007630      -0.014442      -0.019383       0.009347       0.010035              8.861939       9.840367       0.246507       1.725059       9.555772      -2.987911       7.189677           0.000187
          126              C       0.000000       3.563054       3.915750      -0.050503      28.662611 0.38871889E+03  0.88795524E+04                                 8.130143                            6.591459       0.208651       2.055629                    0.999834      27.751463      78.437491       0.639723       0.419140      -1.063315       0.000000       0.029122       0.000000       0.029122      -0.000000       0.014365      -0.000000      -0.015251      -0.014435      -0.019382       0.009351       0.010031              8.861931       9.413428       0.000011      -3.450135       9.982692      -0.000007       7.189674           0.000186
          127              C      -4.533305      11.414968       3.915750      -0.050506      28.662701 0.38872017E+03  0.88795974E+04                                 8.130198                            6.591495       0.208651       2.055628                    0.999834      27.751507      78.437920       0.639717       0.419143      -1.063312       0.025223      -0.014562      -0.000000       0.029125      -0.006606      -0.007182      -0.012439       0.007628      -0.014446      -0.019383       0.009347       0.010035              8.862002       9.840416      -0.246470       1.725100       9.555836       2.987965       7.189754           0.000187
          128              C       3.085695       1.781527       3.915750      -0.050506      28.662677 0.38872041E+03  0.88795953E+04                                 8.130152                            6.591470       0.208654       2.055629                    0.999834      27.751521      78.437670       0.639723       0.419139      -1.063316       0.025223       0.014562       0.000000       0.029124       0.006606       0.007182      -0.012439       0.007629      -0.014442      -0.019383       0.009347       0.010035              8.861942       9.840370       0.246507      -1.725059       9.555776       2.987912       7.189679           0.000187
          129              C       7.619000       9.633441       3.915750      -0.050504      28.662621 0.38871907E+03  0.88795578E+04                                 8.130144                            6.591461       0.208651       2.055629                    0.999834      27.751471      78.437518       0.639723       0.419140      -1.063315      -0.000000      -0.029122       0.000000       0.029122      -0.000001      -0.014365       0.000000      -0.015251      -0.014434      -0.019382       0.009351       0.010031              8.861933       9.413430       0.000011       3.450135       9.982694       0.000007       7.189675           0.000186
          130              C      12.152305       1.781527       3.915750      -0.050507      28.662713 0.38872038E+03  0.88796033E+04                                 8.130201                            6.591498       0.208651       2.055628                    0.999834      27.751513      78.437944       0.639717       0.419143      -1.063312      -0.025223       0.014562      -0.000000       0.029125      -0.006606       0.007182       0.012439       0.007628      -0.014446      -0.019383       0.009347       0.010036              8.862005       9.840418      -0.246469      -1.725101       9.555840      -2.987967       7.189758           0.000187
          131              N       5.454823       3.149344      11.747250      -0.261945      40.199029 0.55630699E+03  0.13713142E+05                                 9.883928                            7.744814      -0.241922       1.938346                    0.998481      28.762158      80.811864       0.614533       0.404333      -1.087476      -0.128933      -0.074440      -0.000001       0.148879      -0.068538      -0.011977       0.020745      -0.079154       0.166891      -0.106959       0.029429       0.077530             11.368982      10.611308      -0.921944       3.209488      11.676072      -5.559049      11.819567           0.001455
          132              N       7.619000       6.897808      11.747250      -0.261847      40.194891 0.55623558E+03  0.13710954E+05                                 9.883342                            7.744374      -0.242227       1.938269                    0.998486      28.760269      80.805532       0.614543       0.404339      -1.087471      -0.000000       0.148835      -0.000000       0.148835      -0.000000       0.023929      -0.000000       0.158139       0.166800      -0.106870       0.029408       0.077461             11.368291      12.207461      -0.000001      -6.418533      10.078634       0.000006      11.818779           0.001454
          133              N       9.783177       3.149344      11.747250      -0.261945      40.198909 0.55630477E+03  0.13713062E+05                                 9.883882                            7.744780      -0.241917       1.938347                    0.998481      28.762076      80.811336       0.614537       0.404331      -1.087478       0.128933      -0.074439       0.000000       0.148879       0.068538      -0.011977      -0.020745      -0.079153       0.166898      -0.106960       0.029429       0.077531             11.368927      10.611272       0.921925       3.209471      11.676007       5.559015      11.819503           0.001454
          134              N       2.164177      10.047151      11.747250      -0.261945      40.199013 0.55630674E+03  0.13713134E+05                                 9.883925                            7.744812      -0.241921       1.938346                    0.998481      28.762151      80.811838       0.614533       0.404333      -1.087476       0.128933       0.074440      -0.000001       0.148880      -0.068538       0.011977      -0.020745      -0.079154       0.166891      -0.106959       0.029429       0.077530             11.368979      10.611306      -0.921943      -3.209488      11.676068       5.559047      11.819564           0.001455
          135              N       0.000000       6.298687      11.747250      -0.261846      40.194887 0.55623553E+03  0.13710952E+05                                 9.883342                            7.744374      -0.242227       1.938269                    0.998486      28.760267      80.805525       0.614543       0.404339      -1.087471       0.000000      -0.148835      -0.000000       0.148835      -0.000000      -0.023929       0.000000       0.158139       0.166800      -0.106870       0.029408       0.077461             11.368290      12.207460      -0.000002       6.418532      10.078633      -0.000006      11.818778           0.001454
          136              N      -2.164177      10.047151      11.747250      -0.261945      40.198896 0.55630458E+03  0.13713056E+05                                 9.883879                            7.744778      -0.241916       1.938347                    0.998481      28.762070      80.811311       0.614537       0.404331      -1.087478      -0.128934       0.074439       0.000000       0.148879       0.068538       0.011977       0.020745      -0.079154       0.166898      -0.106960       0.029429       0.077531             11.368924      10.611269       0.921925      -3.209469      11.676004      -5.559013      11.819499           0.001455
          137              N       2.164177      10.047151       3.915750      -0.261945      40.199029 0.55630700E+03  0.13713142E+05                                 9.883929                            7.744815      -0.241922       1.938345                    0.998481      28.762158      80.811870       0.614532       0.404333      -1.087476       0.128933       0.074440       0.000001       0.148879      -0.068538      -0.011977       0.020745      -0.079154       0.166891      -0.106959       0.029429       0.077530             11.368983      10.611310      -0.921943       3.209489      11.676072      -5.559049      11.819568           0.001455
          138              N       0.000000       6.298687       3.915750      -0.261846      40.194887 0.55623552E+03  0.13710952E+05                                 9.883341                            7.744374      -0.242227       1.938269                    0.998486      28.760267      80.805521       0.614543       0.404339      -1.087471       0.000000      -0.148835       0.000000       0.148835      -0.000000       0.023929      -0.000000       0.158139       0.166800      -0.106870       0.029408       0.077462             11.368290      12.207460      -0.000001      -6.418532      10.078633       0.000005      11.818778           0.001454
          139              N      -2.164177      10.047151       3.915750      -0.261945      40.198905 0.55630475E+03  0.13713061E+05                                 9.883880                            7.744779      -0.241916       1.938347                    0.998481      28.762075      80.811328       0.614537       0.404331      -1.087478      -0.128934       0.074439      -0.000000       0.148879       0.068538      -0.011977      -0.020745      -0.079154       0.166898      -0.106960       0.029429       0.077531             11.368926      10.611271       0.921924       3.209470      11.676005       5.559014      11.819501           0.001454
          140              N       5.454823       3.149344       3.915750      -0.261945      40.199007 0.55630665E+03  0.13713131E+05                                 9.883924                            7.744811      -0.241921       1.938346                    0.998481      28.762148      80.811824       0.614533       0.404333      -1.087476      -0.128933      -0.074440       0.000001       0.148880      -0.068538       0.011977      -0.020745      -0.079154       0.166891      -0.106959       0.029429       0.077530             11.368978      10.611304      -0.921943      -3.209487      11.676066       5.559046      11.819563           0.001455
          141              N       7.619000       6.897808       3.915750      -0.261847      40.194892 0.55623562E+03  0.13710955E+05                                 9.883343                            7.744375      -0.242227       1.938268                    0.998486      28.760270      80.805536       0.614543       0.404339      -1.087471      -0.000000       0.148835       0.000000       0.148835      -0.000000      -0.023929       0.000000       0.158139       0.166800      -0.106870       0.029408       0.077461             11.368292      12.207461      -0.000002       6.418532      10.078634      -0.000006      11.818779           0.001455
          142              N       9.783177       3.149344       3.915750      -0.261945      40.198906 0.55630474E+03  0.13713061E+05                                 9.883881                            7.744780      -0.241917       1.938347                    0.998481      28.762075      80.811332       0.614537       0.404331      -1.087478       0.128934      -0.074439      -0.000000       0.148879       0.068538       0.011977       0.020745      -0.079154       0.166898      -0.106960       0.029429       0.077531             11.368927      10.611271       0.921925      -3.209470      11.676007      -5.559015      11.819503           0.001454
          143              O       7.426239       2.622144      13.415203      -0.525263      34.737187 0.55887761E+03  0.13567363E+05                                 8.441851                            7.373306       0.258803       2.131704                    0.997823      27.609820      72.955627       0.691653       0.364787      -1.134329      -0.020845       0.017383       0.001334       0.027174       0.049866      -0.078555       0.059295      -0.059043      -0.086635      -0.134435       0.056456       0.077979              8.893410      10.211306       3.447255      -0.636140       9.753933      -1.717495       6.714992           0.023331
          144              O       6.337484       0.834018      14.229835      -0.554334      38.298063 0.52100141E+03  0.12412932E+05                                 8.998811                            7.010717       0.442025       2.188402                    0.998331      27.474782      71.638573       0.726697       0.353767      -1.144440      -0.014030       0.047965      -0.041878       0.065202      -0.023828      -0.036044       0.002901      -0.078031       0.084598      -0.071528       0.023241       0.048287             10.670763       6.544464      -1.881945       2.212008      12.397274      -6.412066      13.070551           0.053151
          145              O       6.176723       5.454111      13.415203      -0.525277      34.737880 0.55889301E+03  0.13567840E+05                                 8.441968                            7.373410       0.258860       2.131718                    0.997822      27.610149      72.956940       0.691647       0.364787      -1.134328       0.025468       0.009354       0.001343       0.027165      -0.050494       0.090641       0.038389      -0.056858      -0.086615      -0.134447       0.056471       0.077976              8.893537       6.882982      -1.525640      -1.169435      13.082444       1.409777       6.715184           0.023322
          146              O       5.172539       7.291063      14.229835      -0.554341      38.299455 0.52102180E+03  0.12413556E+05                                 8.999084                            7.010899       0.442002       2.188393                    0.998331      27.475083      71.640061       0.726680       0.353771      -1.144435       0.048555      -0.011835      -0.041879       0.065203      -0.021876       0.020536       0.029763       0.080295       0.084601      -0.071531       0.023241       0.048290             10.671124      12.564302      -1.593423      -6.659302       6.378025       1.290428      13.071045           0.053148
          147              O       9.254037       5.120240      13.415203      -0.525276      34.737997 0.55889122E+03  0.13567779E+05                                 8.441974                            7.373385       0.258836       2.131707                    0.997822      27.610157      72.956814       0.691651       0.364786      -1.134329      -0.004631      -0.026745       0.001338       0.027176       0.000631      -0.012076      -0.097682       0.115885      -0.086610      -0.134435       0.056460       0.077975              8.893567      12.853959      -1.921717       1.805642       7.111565       0.307822       6.715177           0.023325
          148              O      11.346977       5.071413      14.229835      -0.554342      38.299498 0.52102309E+03  0.12413593E+05                                 8.999085                            7.010906       0.442000       2.188392                    0.998331      27.475094      71.640094       0.726680       0.353771      -1.144436      -0.034527      -0.036133      -0.041879       0.065204       0.045707       0.015506      -0.032667      -0.002260       0.084599      -0.071531       0.023240       0.048291             10.671118       9.304546       3.475426       4.447184       9.637769       5.121895      13.071038           0.053149
          149              O       0.192761      10.574351      13.415203      -0.525264      34.737215 0.55887817E+03  0.13567380E+05                                 8.441856                            7.373310       0.258800       2.131703                    0.997823      27.609829      72.955666       0.691653       0.364787      -1.134329       0.020845      -0.017383       0.001334       0.027174       0.049866       0.078555      -0.059296      -0.059043      -0.086635      -0.134436       0.056456       0.077979              8.893416      10.211313       3.447258       0.636141       9.753939       1.717497       6.714996           0.023330
          150              O       1.281516      12.362477      14.229835      -0.554334      38.298059 0.52100132E+03  0.12412930E+05                                 8.998811                            7.010717       0.442023       2.188401                    0.998331      27.474778      71.638564       0.726697       0.353767      -1.144440       0.014029      -0.047965      -0.041877       0.065201      -0.023829       0.036044      -0.002900      -0.078032       0.084599      -0.071529       0.023242       0.048286             10.670763       6.544464      -1.881945      -2.212008      12.397275       6.412067      13.070551           0.053150
          151              O       1.442277       7.742384      13.415203      -0.525278      34.737871 0.55889284E+03  0.13567834E+05                                 8.441966                            7.373409       0.258862       2.131718                    0.997822      27.610145      72.956922       0.691647       0.364787      -1.134328      -0.025468      -0.009354       0.001342       0.027165      -0.050494      -0.090641      -0.038389      -0.056859      -0.086615      -0.134446       0.056471       0.077976              8.893535       6.882981      -1.525640       1.169434      13.082441      -1.409777       6.715182           0.023322
          152              O       2.446461       5.905432      14.229835      -0.554341      38.299447 0.52102163E+03  0.12413551E+05                                 8.999082                            7.010897       0.442002       2.188393                    0.998331      27.475081      71.640050       0.726680       0.353771      -1.144435      -0.048555       0.011835      -0.041879       0.065203      -0.021876      -0.020536      -0.029763       0.080294       0.084601      -0.071531       0.023241       0.048290             10.671122      12.564300      -1.593423       6.659301       6.378024      -1.290428      13.071043           0.053148
          153              O      -1.635037       8.076255      13.415203      -0.525278      34.738075 0.55889277E+03  0.13567827E+05                                 8.441989                            7.373397       0.258829       2.131704                    0.997822      27.610186      72.956933       0.691650       0.364786      -1.134329       0.004631       0.026745       0.001338       0.027176       0.000631       0.012076       0.097683       0.115885      -0.086611      -0.134436       0.056460       0.077976              8.893583      12.853983      -1.921719      -1.805646       7.111577      -0.307823       6.715189           0.023324
          154              O      -3.727977       8.125082      14.229835      -0.554342      38.299504 0.52102321E+03  0.12413597E+05                                 8.999088                            7.010908       0.441996       2.188391                    0.998331      27.475091      71.640095       0.726679       0.353771      -1.144435       0.034527       0.036133      -0.041878       0.065203       0.045709      -0.015507       0.032667      -0.002260       0.084599      -0.071533       0.023241       0.048291             10.671121       9.304551       3.475428      -4.447185       9.637772      -5.121896      13.071040           0.053148
          155              O      -0.192761      10.574351      10.079297      -0.525259      34.737711 0.55888755E+03  0.13567673E+05                                 8.441966                            7.373396       0.258767       2.131692                    0.997823      27.609943      72.956284       0.691645       0.364789      -1.134326      -0.020847      -0.017383      -0.001334       0.027176      -0.049866       0.078562       0.059298      -0.059046      -0.086639      -0.134443       0.056461       0.077982              8.893541      10.211432      -3.447327       0.636172       9.754105      -1.717556       6.715086           0.023332
          156              O      -1.281516      12.362477       9.264665      -0.554355      38.300341 0.52103762E+03  0.12414031E+05                                 8.999234                            7.011017       0.442012       2.188388                    0.998331      27.475442      71.641363       0.726671       0.353773      -1.144434      -0.014037      -0.047969       0.041884       0.065210       0.023831       0.036047       0.002911      -0.078035       0.084602      -0.071532       0.023233       0.048298             10.671307       6.544777       1.882077      -2.212176      12.397879      -6.412445      13.071263           0.053151
          157              O      -1.442277       7.742384      10.079297      -0.525277      34.737662 0.55888879E+03  0.13567708E+05                                 8.441915                            7.373368       0.258837       2.131709                    0.997822      27.610145      72.956786       0.691652       0.364786      -1.134329       0.025468      -0.009354      -0.001342       0.027164       0.050493      -0.090640       0.038387      -0.056860      -0.086621      -0.134446       0.056470       0.077976              8.893475       6.882932       1.525619       1.169408      13.082364       1.409743       6.715129           0.023324
          158              O      -2.446461       5.905432       9.264665      -0.554351      38.299065 0.52101702E+03  0.12413402E+05                                 8.998986                            7.010836       0.442029       2.188396                    0.998331      27.475155      71.639919       0.726688       0.353768      -1.144439       0.048559       0.011829       0.041881       0.065207       0.021876      -0.020540       0.029768       0.080287       0.084598      -0.071531       0.023238       0.048293             10.670995      12.564154       1.593411       6.659199       6.377965       1.290415      13.070865           0.053148
          159              O       1.635037       8.076255      10.079297      -0.525275      34.738162 0.55889453E+03  0.13567885E+05                                 8.442012                            7.373415       0.258829       2.131704                    0.997822      27.610197      72.957084       0.691648       0.364787      -1.134328      -0.004631       0.026745      -0.001339       0.027176      -0.000631       0.012077      -0.097680       0.115888      -0.086605      -0.134435       0.056458       0.077977              8.893605      12.854014       1.921726      -1.805649       7.111597       0.307818       6.715205           0.023326
          160              O       3.727977       8.125082       9.264665      -0.554353      38.300302 0.52103567E+03  0.12413973E+05                                 8.999229                            7.010999       0.442001       2.188386                    0.998331      27.475405      71.641239       0.726673       0.353772      -1.144434      -0.034525       0.036138       0.041881       0.065207      -0.045706      -0.015505      -0.032671      -0.002255       0.084601      -0.071532       0.023237       0.048295             10.671315       9.304691      -3.475510      -4.447280       9.637954       5.122023      13.071302           0.053149
          161              O       7.811761       2.622144      10.079297      -0.525259      34.737700 0.55888731E+03  0.13567665E+05                                 8.441963                            7.373393       0.258768       2.131692                    0.997823      27.609941      72.956270       0.691645       0.364789      -1.134326       0.020847       0.017383      -0.001334       0.027176      -0.049866      -0.078562      -0.059298      -0.059046      -0.086640      -0.134443       0.056461       0.077982              8.893538      10.211429      -3.447326      -0.636172       9.754102       1.717555       6.715084           0.023331
          162              O       8.900516       0.834018       9.264665      -0.554355      38.300351 0.52103775E+03  0.12414035E+05                                 8.999236                            7.011018       0.442010       2.188388                    0.998331      27.475445      71.641375       0.726671       0.353773      -1.144434       0.014037       0.047969       0.041884       0.065210       0.023832      -0.036047      -0.002911      -0.078036       0.084602      -0.071532       0.023234       0.048298             10.671309       6.544778       1.882077       2.212177      12.397882       6.412447      13.071266           0.053152
          163              O       9.061277       5.454111      10.079297      -0.525276      34.737666 0.55888886E+03  0.13567710E+05                                 8.441915                            7.373368       0.258837       2.131709                    0.997822      27.610147      72.956794       0.691652       0.364786      -1.134329      -0.025468       0.009354      -0.001342       0.027165       0.050493       0.090640      -0.038387      -0.056860      -0.086622      -0.134445       0.056470       0.077976              8.893476       6.882933       1.525619      -1.169409      13.082365      -1.409743       6.715129           0.023324
          164              O      10.065461       7.291063       9.264665      -0.554351      38.299059 0.52101699E+03  0.12413401E+05                                 8.998985                            7.010836       0.442028       2.188396                    0.998331      27.475153      71.639915       0.726688       0.353768      -1.144439      -0.048559      -0.011830       0.041881       0.065206       0.021876       0.020540      -0.029768       0.080287       0.084598      -0.071531       0.023238       0.048293             10.670994      12.564153       1.593410      -6.659198       6.377966      -1.290414      13.070863           0.053148
          165              O       5.983963       5.120240      10.079297      -0.525274      34.738135 0.55889400E+03  0.13567869E+05                                 8.442007                            7.373412       0.258829       2.131704                    0.997822      27.610186      72.957043       0.691648       0.364787      -1.134328       0.004631      -0.026745      -0.001339       0.027176      -0.000631      -0.012077       0.097680       0.115888      -0.086606      -0.134435       0.056458       0.077977              8.893600      12.854007       1.921725       1.805647       7.111593      -0.307818       6.715201           0.023326
          166              O       3.891023       5.071413       9.264665      -0.554352      38.300298 0.52103555E+03  0.12413970E+05                                 8.999227                            7.010997       0.442001       2.188386                    0.998331      27.475408      71.641239       0.726673       0.353772      -1.144434       0.034525      -0.036138       0.041881       0.065207      -0.045706       0.015506       0.032671      -0.002256       0.084602      -0.071532       0.023237       0.048295             10.671313       9.304688      -3.475509       4.447279       9.637951      -5.122023      13.071300           0.053149
          167              O       0.192761      10.574351       2.247797      -0.525264      34.737202 0.55887798E+03  0.13567374E+05                                 8.441854                            7.373309       0.258802       2.131704                    0.997823      27.609827      72.955654       0.691653       0.364787      -1.134329       0.020845      -0.017382      -0.001334       0.027174       0.049866      -0.078555       0.059295      -0.059043      -0.086635      -0.134435       0.056456       0.077979              8.893413      10.211309       3.447255      -0.636141       9.753935      -1.717496       6.714994           0.023330
          168              O       1.281516      12.362477       1.433164      -0.554334      38.298060 0.52100142E+03  0.12412932E+05                                 8.998810                            7.010717       0.442026       2.188402                    0.998331      27.474777      71.638555       0.726697       0.353767      -1.144440       0.014030      -0.047965       0.041878       0.065202      -0.023828      -0.036044       0.002901      -0.078032       0.084598      -0.071528       0.023241       0.048287             10.670762       6.544463      -1.881945       2.212009      12.397269      -6.412066      13.070554           0.053150
          169              O       1.442277       7.742384       2.247797      -0.525278      34.737896 0.55889339E+03  0.13567851E+05                                 8.441971                            7.373413       0.258859       2.131717                    0.997822      27.610156      72.956968       0.691647       0.364787      -1.134328      -0.025468      -0.009354      -0.001342       0.027164      -0.050494       0.090641       0.038389      -0.056859      -0.086615      -0.134447       0.056471       0.077976              8.893540       6.882984      -1.525640      -1.169436      13.082448       1.409778       6.715187           0.023322
          170              O       2.446461       5.905432       1.433164      -0.554341      38.299460 0.52102186E+03  0.12413557E+05                                 8.999085                            7.010899       0.442002       2.188393                    0.998331      27.475080      71.640050       0.726680       0.353771      -1.144435      -0.048555       0.011835       0.041879       0.065203      -0.021876       0.020536       0.029763       0.080295       0.084602      -0.071531       0.023241       0.048290             10.671126      12.564301      -1.593422      -6.659304       6.378024       1.290428      13.071052           0.053148
          171              O      -1.635037       8.076255       2.247797      -0.525277      34.738009 0.55889153E+03  0.13567789E+05                                 8.441977                            7.373388       0.258834       2.131706                    0.997822      27.610162      72.956836       0.691650       0.364786      -1.134329       0.004631       0.026745      -0.001338       0.027176       0.000631      -0.012076      -0.097682       0.115885      -0.086610      -0.134435       0.056460       0.077975              8.893569      12.853961      -1.921717       1.805642       7.111568       0.307822       6.715179           0.023326
          172              O      -3.727977       8.125082       1.433164      -0.554342      38.299489 0.52102309E+03  0.12413593E+05                                 8.999084                            7.010906       0.442002       2.188393                    0.998331      27.475088      71.640070       0.726680       0.353771      -1.144436       0.034527       0.036133       0.041878       0.065204       0.045707       0.015506      -0.032667      -0.002260       0.084598      -0.071531       0.023240       0.048291             10.671115       9.304541       3.475424       4.447182       9.637767       5.121893      13.071038           0.053149
          173              O       7.426239       2.622144       2.247797      -0.525263      34.737200 0.55887793E+03  0.13567373E+05                                 8.441854                            7.373308       0.258800       2.131704                    0.997823      27.609825      72.955650       0.691653       0.364787      -1.134329      -0.020845       0.017383      -0.001334       0.027174       0.049866       0.078555      -0.059296      -0.059043      -0.086636      -0.134436       0.056456       0.077979              8.893413      10.211309       3.447256       0.636141       9.753935       1.717496       6.714994           0.023330
          174              O       6.337484       0.834018       1.433164      -0.554334      38.298073 0.52100161E+03  0.12412938E+05                                 8.998813                            7.010719       0.442023       2.188401                    0.998331      27.474779      71.638569       0.726697       0.353767      -1.144440      -0.014029       0.047965       0.041878       0.065201      -0.023829       0.036044      -0.002900      -0.078032       0.084599      -0.071529       0.023242       0.048287             10.670766       6.544465      -1.881946      -2.212010      12.397273       6.412069      13.070559           0.053151
          175              O       6.176723       5.454111       2.247797      -0.525277      34.737844 0.55889235E+03  0.13567819E+05                                 8.441961                            7.373405       0.258863       2.131719                    0.997822      27.610136      72.956888       0.691648       0.364787      -1.134328       0.025468       0.009354      -0.001342       0.027165      -0.050494      -0.090641      -0.038389      -0.056859      -0.086614      -0.134446       0.056471       0.077976              8.893529       6.882977      -1.525638       1.169433      13.082433      -1.409775       6.715178           0.023322
          176              O       5.172539       7.291063       1.433164      -0.554341      38.299467 0.52102208E+03  0.12413564E+05                                 8.999085                            7.010900       0.442002       2.188393                    0.998331      27.475087      71.640070       0.726680       0.353771      -1.144435       0.048555      -0.011835       0.041879       0.065204      -0.021876      -0.020536      -0.029763       0.080294       0.084601      -0.071531       0.023241       0.048290             10.671126      12.564302      -1.593421       6.659303       6.378024      -1.290427      13.071052           0.053148
          177              O       9.254037       5.120240       2.247797      -0.525277      34.738060 0.55889255E+03  0.13567820E+05                                 8.441985                            7.373395       0.258830       2.131705                    0.997822      27.610184      72.956920       0.691650       0.364786      -1.134329      -0.004631      -0.026745      -0.001338       0.027176       0.000631       0.012076       0.097682       0.115885      -0.086610      -0.134436       0.056460       0.077976              8.893579      12.853975      -1.921719      -1.805646       7.111575      -0.307823       6.715187           0.023325
          178              O      11.346977       5.071413       1.433164      -0.554342      38.299509 0.52102327E+03  0.12413599E+05                                 8.999088                            7.010908       0.441997       2.188391                    0.998331      27.475089      71.640086       0.726679       0.353771      -1.144435      -0.034527      -0.036133       0.041878       0.065203       0.045709      -0.015507       0.032666      -0.002260       0.084599      -0.071532       0.023241       0.048291             10.671122       9.304546       3.475426      -4.447186       9.637772      -5.121898      13.071049           0.053148
          179              O       7.811761       2.622144       5.583703      -0.525259      34.737686 0.55888705E+03  0.13567657E+05                                 8.441961                            7.373392       0.258769       2.131693                    0.997823      27.609935      72.956249       0.691645       0.364789      -1.134326       0.020847       0.017383       0.001334       0.027176      -0.049866       0.078562       0.059298      -0.059047      -0.086639      -0.134443       0.056461       0.077982              8.893536      10.211427      -3.447325       0.636172       9.754099      -1.717554       6.715082           0.023332
          180              O       8.900516       0.834018       6.398335      -0.554355      38.300349 0.52103775E+03  0.12414035E+05                                 8.999235                            7.011018       0.442012       2.188388                    0.998331      27.475445      71.641374       0.726671       0.353773      -1.144434       0.014037       0.047969      -0.041884       0.065210       0.023831       0.036047       0.002911      -0.078035       0.084602      -0.071531       0.023233       0.048298             10.671308       6.544778       1.882077      -2.212177      12.397881      -6.412446      13.071266           0.053151
          181              O       9.061277       5.454111       5.583703      -0.525276      34.737648 0.55888850E+03  0.13567699E+05                                 8.441912                            7.373366       0.258838       2.131709                    0.997822      27.610140      72.956766       0.691652       0.364786      -1.134329      -0.025468       0.009354       0.001342       0.027165       0.050493      -0.090640       0.038387      -0.056860      -0.086621      -0.134445       0.056470       0.077976              8.893472       6.882930       1.525618       1.169408      13.082360       1.409743       6.715126           0.023324
          182              O      10.065461       7.291063       6.398335      -0.554351      38.299063 0.52101706E+03  0.12413403E+05                                 8.998985                            7.010836       0.442029       2.188396                    0.998331      27.475157      71.639924       0.726688       0.353768      -1.144439      -0.048559      -0.011829      -0.041881       0.065207       0.021875      -0.020541       0.029768       0.080287       0.084598      -0.071531       0.023238       0.048293             10.670994      12.564153       1.593410       6.659197       6.377965       1.290414      13.070863           0.053148
          183              O       5.983963       5.120240       5.583703      -0.525274      34.738132 0.55889395E+03  0.13567867E+05                                 8.442006                            7.373411       0.258831       2.131705                    0.997822      27.610187      72.957042       0.691648       0.364786      -1.134328       0.004631      -0.026745       0.001339       0.027176      -0.000631       0.012077      -0.097680       0.115888      -0.086605      -0.134435       0.056458       0.077977              8.893599      12.854005       1.921725      -1.805647       7.111592       0.307818       6.715200           0.023326
          184              O       3.891023       5.071413       6.398335      -0.554352      38.300277 0.52103521E+03  0.12413959E+05                                 8.999224                            7.010995       0.442002       2.188387                    0.998331      27.475399      71.641209       0.726673       0.353772      -1.144434       0.034525      -0.036138      -0.041881       0.065207      -0.045705      -0.015505      -0.032671      -0.002255       0.084601      -0.071531       0.023237       0.048295             10.671309       9.304684      -3.475507      -4.447277       9.637947       5.122020      13.071295           0.053149
          185              O      -0.192761      10.574351       5.583703      -0.525259      34.737721 0.55888774E+03  0.13567679E+05                                 8.441967                            7.373397       0.258766       2.131692                    0.997823      27.609948      72.956301       0.691645       0.364789      -1.134326      -0.020847      -0.017383       0.001334       0.027176      -0.049866      -0.078562      -0.059298      -0.059047      -0.086640      -0.134443       0.056461       0.077982              8.893543      10.211434      -3.447328      -0.636173       9.754107       1.717556       6.715087           0.023332
          186              O      -1.281516      12.362477       6.398335      -0.554355      38.300341 0.52103760E+03  0.12414030E+05                                 8.999234                            7.011017       0.442011       2.188388                    0.998331      27.475441      71.641361       0.726671       0.353773      -1.144434      -0.014037      -0.047969      -0.041884       0.065210       0.023832      -0.036047      -0.002911      -0.078036       0.084602      -0.071532       0.023234       0.048298             10.671307       6.544777       1.882077       2.212176      12.397880       6.412445      13.071263           0.053151
          187              O      -1.442277       7.742384       5.583703      -0.525277      34.737681 0.55888917E+03  0.13567720E+05                                 8.441918                            7.373371       0.258836       2.131708                    0.997822      27.610152      72.956815       0.691651       0.364786      -1.134329       0.025468      -0.009354       0.001342       0.027165       0.050493       0.090640      -0.038387      -0.056861      -0.086622      -0.134446       0.056470       0.077976              8.893479       6.882935       1.525620      -1.169409      13.082370      -1.409744       6.715131           0.023323
          188              O      -2.446461       5.905432       6.398335      -0.554351      38.299078 0.52101721E+03  0.12413408E+05                                 8.998989                            7.010838       0.442027       2.188395                    0.998331      27.475157      71.639933       0.726688       0.353768      -1.144439       0.048558       0.011830      -0.041881       0.065206       0.021875       0.020540      -0.029768       0.080287       0.084598      -0.071531       0.023238       0.048293             10.670999      12.564159       1.593411      -6.659202       6.377968      -1.290415      13.070870           0.053148
          189              O       1.635037       8.076255       5.583703      -0.525275      34.738153 0.55889436E+03  0.13567880E+05                                 8.442010                            7.373414       0.258828       2.131704                    0.997822      27.610193      72.957069       0.691648       0.364787      -1.134328      -0.004631       0.026745       0.001339       0.027176      -0.000631      -0.012077       0.097680       0.115888      -0.086605      -0.134435       0.056458       0.077977              8.893603      12.854012       1.921726       1.805648       7.111595      -0.307818       6.715203           0.023326
          190              O       3.727977       8.125082       6.398335      -0.554353      38.300299 0.52103562E+03  0.12413972E+05                                 8.999228                            7.010999       0.442001       2.188386                    0.998331      27.475406      71.641237       0.726673       0.353772      -1.144434      -0.034525       0.036138      -0.041881       0.065207      -0.045706       0.015506       0.032671      -0.002256       0.084602      -0.071532       0.023237       0.048295             10.671314       9.304689      -3.475509       4.447279       9.637952      -5.122022      13.071300           0.053150

******************************************************
Auxiliary information for the entire system
The total spin magnetic moment of the unit cell is   27.864112
The total net atomic charge of the unit cell is   0.000000
Accuracy of reproducing the electrostatic potential in the unit cell:
  The inner radius (bohr) =    5.0000
  The outer radius (bohr) =   12.0000
  Valid grid points have density less than (e/(bohr^3)) =    0.0001
  The number of valid grid points were=        64338
  The rms potential error without charges in kcal/mol is=     11.61371
  The rms potential error with partial charges in kcal/mol is=      0.69418
  The RRMSE value at monopole order=      0.05977
  The rms potential error with partial charges and cloud penetration in kcal/mol is=      0.72019
  The RRMSE value at monopole order with cloud penetration is=      0.06201
  The rms potential error with partial charges and atomic dipoles in kcal/mol is=      1.22696
  The RRMSE value at dipole order=      0.10565
  The rms potential error with partial charges, atomic dipoles and cloud penetration in kcal/mol is=      1.17986
  The RRMSE value at dipole order with cloud penetration=      0.10159

******************************************************
The electron densities and ab initio electrostatic potential were computed in VASP using the PBE functional and
projector augmented wave method. See the main text of the journal article for a description of computational details.
The atomic charges, dipoles, and quadrupoles were computed with the DDEC6 method as described in
(a) T. A. Manz and N. Gabaldon Limas, RSC Adv. 6 (2016) 47771-47801 DOI: 10.1039/c6ra04656h
(b) N. Gabaldon Limas and T. A. Manz, RSC Adv. 8 (2018) 2678-2707 DOI: 10.1039/c7ra11829e.
For each atom in the material, the electron cloud parameters were fit to the spherically averaged atom-in-material
electron density using radial positions for which this density was between 10^-4 and 10^-2 electrons per cubic bohr.
The polarizabilities, dispersion coefficients, and quantum Drude oscillator (QDO) parameters were fit using the MCLF method.
The magnetic structure of the system was optimized in VASP from the default ferromagnetic initial guess using spin polarization.
The atomic spin moments (ASMs) were computed on this optimized magnetic structure using the DDEC6 partition as inputs
to the method of T. A. Manz and D. S. Sholl, J. Chem. Theory Comput. 7 (2011) 4146-4164 DOI: 10.1021/ct200539n.
The RMSE and RRMSE were computed using a uniform grid with Ewald summation.
