# Supplementary material for: A collection of forcefield precursors for metal–organic frameworks
Source: RSC Adv. 2019 Nov 13;9(63):36492–507. doi: 10.1039/c9ra07327b (PMC9075174; doi:10.1039/c9ra07327b)
Supplement: RA-009-C9RA07327B-s3806 [file RA-009-C9RA07327B-s3806.xyz]

  190
jmolscript: load "" {1 1 1} spacegroup "x,y,z" unitcell [{     15.291000     0.000000     0.000000 }, {     -7.645500    13.242394     0.000000 }, {      0.000000     0.000000    15.573000 }]
Gd     7.645500     4.414220    11.679750     1.805297
Gd    -0.000000     8.828174    11.679750     1.805297
Gd    -0.000000     8.828174     3.893250     1.805297
Gd     7.645500     4.414220     3.893250     1.805297
Fe     7.645500     0.000000     0.000000     0.992488
Fe     3.822750     6.621197     0.000000     0.992558
Fe    -3.822750     6.621197     0.000000     0.992413
Fe     7.645500     0.000000     7.786500     0.992514
Fe    -3.822750     6.621197     7.786500     0.992441
Fe     3.822750     6.621197     7.786500     0.992430
H      3.983306     0.699198    13.110909     0.124676
H      6.259371     9.443151    13.110909     0.124677
H     12.693824     3.100044    13.110909     0.124671
H      3.662195    12.543196    13.110909     0.124676
H      1.386129     3.799243    13.110909     0.124677
H     -5.048324    10.142350    13.110909     0.124671
H     -3.662195    12.543196    10.248591     0.124674
H     -1.386129     3.799243    10.248591     0.124676
H      5.048324    10.142350    10.248591     0.124673
H     11.307695     0.699198    10.248591     0.124674
H      9.031629     9.443151    10.248591     0.124676
H      2.597176     3.100044    10.248591     0.124673
H      3.662195    12.543196     2.462091     0.124676
H      1.386129     3.799243     2.462091     0.124677
H     -5.048324    10.142350     2.462091     0.124671
H      3.983306     0.699198     2.462091     0.124676
H      6.259371     9.443151     2.462091     0.124677
H     12.693824     3.100044     2.462091     0.124671
H     11.307695     0.699198     5.324409     0.124674
H      9.031629     9.443151     5.324409     0.124676
H      2.597176     3.100044     5.324409     0.124673
H     -3.662195    12.543196     5.324409     0.124674
H     -1.386129     3.799243     5.324409     0.124676
H      5.048324    10.142350     5.324409     0.124673
H      2.294797     1.324902    11.679750     0.097381
H      7.645500    10.592591    11.679750     0.097384
H     12.996203     1.324902    11.679750     0.097381
H      5.350703    11.917492    11.679750     0.097381
H      0.000000     2.649803    11.679750     0.097385
H     -5.350703    11.917492    11.679750     0.097381
H      5.350703    11.917492     3.893250     0.097381
H      0.000000     2.649803     3.893250     0.097384
H     -5.350703    11.917492     3.893250     0.097381
H      2.294797     1.324902     3.893250     0.097381
H      7.645500    10.592591     3.893250     0.097385
H     12.996203     1.324902     3.893250     0.097381
C      4.095694     1.420909    12.533150    -0.131479
C      5.277689     2.141295    12.522249     0.142682
C      6.455096     1.839369    13.416140     0.586987
C      6.828196     8.984964    12.533150    -0.131479
C      6.861072     7.601134    12.522249     0.142666
C      6.010892     6.732433    13.416140     0.586990
C     12.012610     2.836521    12.533150    -0.131480
C     10.797740     3.499965    12.522249     0.142675
C     10.470512     4.670592    13.416140     0.586991
C      3.549806    11.821485    12.533150    -0.131478
C      2.367811    11.101099    12.522249     0.142682
C      1.190404    11.403025    13.416140     0.586987
C      0.817304     4.257430    12.533150    -0.131479
C      0.784428     5.641260    12.522249     0.142666
C      1.634608     6.509961    13.416140     0.586990
C     -4.367110    10.405873    12.533150    -0.131480
C     -3.152240     9.742429    12.522249     0.142675
C     -2.825012     8.571802    13.416140     0.586991
C     -3.549806    11.821485    10.826350    -0.131481
C     -2.367811    11.101099    10.837251     0.142675
C     -1.190404    11.403025     9.943361     0.586995
C     -0.817304     4.257430    10.826350    -0.131475
C     -0.784428     5.641260    10.837251     0.142675
C     -1.634608     6.509961     9.943361     0.586985
C      4.367110    10.405873    10.826350    -0.131482
C      3.152240     9.742429    10.837251     0.142671
C      2.825012     8.571802     9.943361     0.586994
C     11.195306     1.420909    10.826350    -0.131481
C     10.013311     2.141295    10.837251     0.142675
C      8.835904     1.839369     9.943361     0.586995
C      8.462804     8.984964    10.826350    -0.131475
C      8.429928     7.601134    10.837251     0.142675
C      9.280108     6.732433     9.943361     0.586985
C      3.278390     2.836521    10.826350    -0.131482
C      4.493260     3.499965    10.837251     0.142671
C      4.820488     4.670592     9.943361     0.586994
C      3.549806    11.821485     3.039850    -0.131479
C      2.367811    11.101099     3.050751     0.142682
C      1.190404    11.403025     2.156861     0.586987
C      0.817304     4.257430     3.039850    -0.131479
C      0.784428     5.641260     3.050751     0.142666
C      1.634608     6.509961     2.156861     0.586990
C     -4.367110    10.405873     3.039850    -0.131480
C     -3.152240     9.742429     3.050751     0.142675
C     -2.825012     8.571802     2.156861     0.586991
C      4.095694     1.420909     3.039850    -0.131479
C      5.277689     2.141295     3.050751     0.142682
C      6.455096     1.839369     2.156861     0.586987
C      6.828196     8.984964     3.039850    -0.131479
C      6.861072     7.601134     3.050751     0.142666
C      6.010892     6.732433     2.156861     0.586990
C     12.012610     2.836521     3.039850    -0.131480
C     10.797740     3.499965     3.050751     0.142675
C     10.470512     4.670592     2.156861     0.586991
C     11.195306     1.420909     4.746650    -0.131481
C     10.013311     2.141295     4.735749     0.142675
C      8.835904     1.839369     5.629639     0.586995
C      8.462804     8.984964     4.746650    -0.131475
C      8.429928     7.601134     4.735749     0.142675
C      9.280108     6.732433     5.629639     0.586985
C      3.278390     2.836521     4.746650    -0.131482
C      4.493260     3.499965     4.735749     0.142671
C      4.820488     4.670592     5.629639     0.586994
C     -3.549806    11.821485     4.746650    -0.131481
C     -2.367811    11.101099     4.735749     0.142675
C     -1.190404    11.403025     5.629639     0.586995
C     -0.817304     4.257430     4.746650    -0.131475
C     -0.784428     5.641260     4.735749     0.142675
C     -1.634608     6.509961     5.629639     0.586985
C      4.367110    10.405873     4.746650    -0.131482
C      3.152240     9.742429     4.735749     0.142671
C      2.825012     8.571802     5.629639     0.586994
C      3.099868     1.789710    11.679750    -0.045891
C      7.645500     9.662975    11.679750    -0.045885
C     12.191132     1.789710    11.679750    -0.045895
C      4.545632    11.452684    11.679750    -0.045892
C      0.000000     3.579419    11.679750    -0.045885
C     -4.545632    11.452684    11.679750    -0.045895
C      4.545632    11.452684     3.893250    -0.045891
C      0.000000     3.579419     3.893250    -0.045885
C     -4.545632    11.452684     3.893250    -0.045895
C      3.099868     1.789710     3.893250    -0.045892
C      7.645500     9.662975     3.893250    -0.045885
C     12.191132     1.789710     3.893250    -0.045895
N      5.478383     3.162946    11.679750    -0.329062
N      7.645500     6.916502    11.679750    -0.329053
N      9.812617     3.162946    11.679750    -0.329053
N      2.167117    10.079448    11.679750    -0.329062
N      0.000000     6.325892    11.679750    -0.329054
N     -2.167117    10.079448    11.679750    -0.329053
N      2.167117    10.079448     3.893250    -0.329062
N      0.000000     6.325892     3.893250    -0.329053
N     -2.167117    10.079448     3.893250    -0.329053
N      5.478383     3.162946     3.893250    -0.329062
N      7.645500     6.916502     3.893250    -0.329054
N      9.812617     3.162946     3.893250    -0.329053
O      7.439836     2.639209    13.341389    -0.598685
O      6.359527     0.826325    14.138727    -0.534402
O      6.211204     5.479703    13.341389    -0.598660
O      5.181355     7.321720    14.138727    -0.534433
O      9.285460     5.123482    13.341389    -0.598674
O     11.395618     5.094349    14.138727    -0.534387
O      0.205664    10.603185    13.341389    -0.598685
O      1.285973    12.416069    14.138727    -0.534402
O      1.434296     7.762691    13.341389    -0.598659
O      2.464145     5.920674    14.138727    -0.534433
O     -1.639960     8.118912    13.341389    -0.598674
O     -3.750118     8.148045    14.138727    -0.534387
O     -0.205664    10.603185    10.018111    -0.598718
O     -1.285973    12.416069     9.220773    -0.534392
O     -1.434296     7.762691    10.018111    -0.598649
O     -2.464145     5.920674     9.220773    -0.534402
O      1.639960     8.118912    10.018111    -0.598685
O      3.750118     8.148045     9.220773    -0.534385
O      7.851164     2.639209    10.018111    -0.598718
O      8.931473     0.826325     9.220773    -0.534392
O      9.079796     5.479703    10.018111    -0.598649
O     10.109645     7.321720     9.220773    -0.534403
O      6.005540     5.123482    10.018111    -0.598686
O      3.895382     5.094349     9.220773    -0.534386
O      0.205664    10.603185     2.231611    -0.598685
O      1.285973    12.416069     1.434273    -0.534402
O      1.434296     7.762691     2.231611    -0.598658
O      2.464145     5.920674     1.434273    -0.534434
O     -1.639960     8.118912     2.231611    -0.598674
O     -3.750118     8.148045     1.434273    -0.534387
O      7.439836     2.639209     2.231611    -0.598685
O      6.359527     0.826325     1.434273    -0.534402
O      6.211204     5.479703     2.231611    -0.598659
O      5.181355     7.321720     1.434273    -0.534432
O      9.285460     5.123482     2.231611    -0.598674
O     11.395618     5.094349     1.434273    -0.534387
O      7.851164     2.639209     5.554889    -0.598718
O      8.931473     0.826325     6.352227    -0.534392
O      9.079796     5.479703     5.554889    -0.598649
O     10.109645     7.321720     6.352227    -0.534402
O      6.005540     5.123482     5.554889    -0.598685
O      3.895382     5.094349     6.352227    -0.534385
O     -0.205664    10.603185     5.554889    -0.598718
O     -1.285973    12.416069     6.352227    -0.534393
O     -1.434296     7.762691     5.554889    -0.598649
O     -2.464145     5.920674     6.352227    -0.534402
O      1.639960     8.118912     5.554889    -0.598685
O      3.750118     8.148045     6.352227    -0.534386

The following XYZ coordinates are in angstroms. Other properties are in atomic units.
The sperically averaged electron density of each atom fit to a function of the form exp(a - br)
eigen_1, eigen_2 and eigen_3 are the three eigenvalues of traceless quadrupole moment tensor
  atom number  atomic symbol              X              Y              Z     net charge C6 coefficient C8 coefficient C10 coefficient fluctuating dipole atomic polarizability isotropic forcefield polarizability              a              b squared Pearson coefficient          <r^3>          <r^4>         wp_QDO          m_QDO          q_QDO       dipole_x       dipole_y       dipole_z         dipole            Qxy            Qxz            Qyz     Q(x^2-y^2)  Q(3z^2 - R^2)        eigen_1        eigen_2        eigen_3 static polarizability      alpha(xx)      alpha(xy)      alpha(xz)      alpha(yy)      alpha(yz)      alpha(zz) atomic spin moment
            1             Gd       7.645500       4.414220      11.679750       1.805297     171.347963 0.42643160E+04  0.15941024E+06                                22.227820                           19.391488       1.765077       2.222539                    0.996030      86.771951     221.743719       0.495490       0.330677      -1.254708       0.000003      -0.000081       0.000005       0.000082      -0.000000       0.000003      -0.000001      -0.000083       0.706709      -0.117826      -0.117744       0.235570             24.451711      27.471541       0.000045       0.000254      27.471991      -0.000057      18.411601           0.000353
            2             Gd      -0.000000       8.828174      11.679750       1.805297     171.347958 0.42643159E+04  0.15941024E+06                                22.227821                           19.391489       1.765076       2.222539                    0.996030      86.771958     221.743750       0.495490       0.330677      -1.254708      -0.000003       0.000081       0.000006       0.000082      -0.000000      -0.000003       0.000001      -0.000083       0.706709      -0.117826      -0.117743       0.235570             24.451712      27.471537       0.000049      -0.000249      27.471997       0.000058      18.411601           0.000353
            3             Gd      -0.000000       8.828174       3.893250       1.805297     171.347920 0.42643153E+04  0.15941021E+06                                22.227819                           19.391488       1.765076       2.222538                    0.996030      86.771959     221.743759       0.495490       0.330677      -1.254708      -0.000003       0.000081      -0.000006       0.000082      -0.000000       0.000003      -0.000001      -0.000083       0.706709      -0.117826      -0.117743       0.235570             24.451709      27.471539       0.000046       0.000255      27.471990      -0.000057      18.411598           0.000353
            4             Gd       7.645500       4.414220       3.893250       1.805297     171.347944 0.42643162E+04  0.15941025E+06                                22.227818                           19.391488       1.765077       2.222539                    0.996030      86.771950     221.743714       0.495490       0.330677      -1.254708       0.000003      -0.000082      -0.000005       0.000082      -0.000000      -0.000003       0.000001      -0.000083       0.706709      -0.117826      -0.117744       0.235570             24.451707      27.471531       0.000049      -0.000249      27.471993       0.000058      18.411596           0.000353
            5             Fe       7.645500       0.000000       0.000000       0.992488     168.800325 0.32267281E+04  0.11707090E+06                                23.834187                           17.988882       0.074704       1.834930                    0.999250      52.127348     149.461603       0.448892       0.376077      -1.167570      -0.000000      -0.000000      -0.000000       0.000000      -0.160041      -0.000005      -0.000008       0.389643       0.383016      -0.315964       0.127672       0.188292             30.352279      18.973770     -11.461999      -0.000001      29.581278       0.000002      42.501789           3.848743
            6             Fe       3.822750       6.621197       0.000000       0.992558     168.770057 0.32260562E+04  0.11704023E+06                                23.831556                           17.987089       0.074772       1.834998                    0.999249      52.122230     149.442072       0.448913       0.376081      -1.167570      -0.000000       0.000000       0.000000       0.000000       0.249201       0.000002      -0.000004       0.080684       0.382887      -0.316260       0.127629       0.188631             30.348763      36.851492       1.137830      -0.000004      11.698095      -0.000000      42.496703           3.848539
            7             Fe      -3.822750       6.621197       0.000000       0.992413     168.806197 0.32268622E+04  0.11707720E+06                                23.834916                           17.989425       0.074670       1.834923                    0.999250      52.127785     149.464650       0.448878       0.376084      -1.167563       0.000000      -0.000000       0.000000       0.000000      -0.089264      -0.000005       0.000000      -0.471914       0.382862      -0.316087       0.127621       0.188467             30.353223      17.003580      10.324536       0.000002      31.552836       0.000002      42.503253           3.848635
            8             Fe       7.645500       0.000000       7.786500       0.992514     168.790672 0.32265335E+04  0.11706211E+06                                23.833460                           17.988468       0.074724       1.834956                    0.999250      52.125524     149.455432       0.448893       0.376083      -1.167566       0.000000      -0.000000       0.000000       0.000000       0.159883      -0.000002       0.000003       0.390049       0.382957      -0.316011       0.127652       0.188358             30.351198      18.973205      11.461569      -0.000000      29.580260       0.000000      42.500128           3.848611
            9             Fe      -3.822750       6.621197       7.786500       0.992441     168.803663 0.32268047E+04  0.11707432E+06                                23.834395                           17.989026       0.074734       1.834934                    0.999250      52.128094     149.463899       0.448893       0.376074      -1.167573      -0.000000      -0.000000       0.000000       0.000000      -0.248836      -0.000004      -0.000007       0.082038       0.383032      -0.316033       0.127677       0.188356             30.352541      36.856100      -1.137832       0.000001      11.699336       0.000001      42.502189           3.848679
           10             Fe       3.822750       6.621197       7.786500       0.992430     168.812891 0.32270063E+04  0.11708374E+06                                23.835444                           17.989758       0.074681       1.834914                    0.999250      52.129044     149.469136       0.448877       0.376082      -1.167565      -0.000000      -0.000000       0.000000       0.000000       0.088719      -0.000026      -0.000001      -0.472035       0.383043      -0.315982       0.127681       0.188301             30.353937      17.004012     -10.324849       0.000007      31.553614      -0.000009      42.504183           3.848657
           11              H       3.983306       0.699198      13.110909       0.124676       1.181854 0.87260322E+01  0.86531632E+02                                 1.766835                            1.667513      -1.120376       2.351494                    0.996990       3.386346       9.172014       0.516886       1.194959      -0.729636      -0.004793      -0.028327       0.023518       0.037128       0.005766      -0.002546      -0.013753      -0.000808      -0.000181      -0.013969      -0.002109       0.016078              1.804392       1.482045       0.083324       0.013052       2.162396      -0.441487       1.768736           0.000001
           12              H       6.259371       9.443151      13.110909       0.124677       1.181829 0.87257834E+01  0.86528348E+02                                 1.766791                            1.667475      -1.120359       2.351503                    0.996990       3.386306       9.171793       0.516900       1.194938      -0.729641      -0.022135       0.018315       0.023519       0.037128      -0.003233      -0.010638       0.009083      -0.009586      -0.000180      -0.013970      -0.002109       0.016080              1.804347       1.920095      -0.336250      -0.388849       1.724253       0.209433       1.768691           0.000001
           13              H      12.693824       3.100044      13.110909       0.124671       1.181920 0.87266545E+01  0.86539520E+02                                 1.766914                            1.667583      -1.120406       2.351475                    0.996989       3.386454       9.172458       0.516869       1.194974      -0.729632       0.026927       0.010012       0.023518       0.037127      -0.002534       0.013183       0.004672       0.010393      -0.000186      -0.013970      -0.002108       0.016078              1.804475       2.064570       0.252955       0.375839       1.580039       0.232063       1.768815           0.000001
           14              H       3.662195      12.543196      13.110909       0.124676       1.181855 0.87260369E+01  0.86531687E+02                                 1.766835                            1.667513      -1.120377       2.351494                    0.996990       3.386347       9.172016       0.516886       1.194959      -0.729636       0.004793       0.028327       0.023518       0.037128       0.005766       0.002546       0.013753      -0.000808      -0.000181      -0.013969      -0.002109       0.016078              1.804392       1.482045       0.083325      -0.013052       2.162396       0.441487       1.768736           0.000001
           15              H       1.386129       3.799243      13.110909       0.124677       1.181829 0.87257839E+01  0.86528359E+02                                 1.766792                            1.667475      -1.120359       2.351503                    0.996990       3.386306       9.171795       0.516900       1.194939      -0.729641       0.022135      -0.018315       0.023519       0.037128      -0.003233       0.010638      -0.009083      -0.009586      -0.000179      -0.013970      -0.002109       0.016080              1.804347       1.920096      -0.336250       0.388849       1.724253      -0.209433       1.768692           0.000000
           16              H      -5.048324      10.142350      13.110909       0.124671       1.181919 0.87266504E+01  0.86539470E+02                                 1.766914                            1.667583      -1.120406       2.351475                    0.996989       3.386453       9.172455       0.516869       1.194974      -0.729632      -0.026927      -0.010012       0.023518       0.037127      -0.002534      -0.013183      -0.004672       0.010393      -0.000186      -0.013970      -0.002108       0.016078              1.804474       2.064569       0.252955      -0.375839       1.580039      -0.232063       1.768815           0.000001
           17              H      -3.662195      12.543196      10.248591       0.124674       1.181906 0.87265219E+01  0.86537875E+02                                 1.766901                            1.667571      -1.120402       2.351479                    0.996990       3.386427       9.172367       0.516871       1.194975      -0.729632      -0.004793       0.028327      -0.023517       0.037127      -0.005767       0.002546      -0.013753      -0.000808      -0.000186      -0.013969      -0.002109       0.016078              1.804462       1.482095      -0.083329      -0.013053       2.162488      -0.441514       1.768802           0.000001
           18              H      -1.386129       3.799243      10.248591       0.124676       1.181840 0.87259008E+01  0.86529896E+02                                 1.766811                            1.667493      -1.120376       2.351493                    0.996990       3.386325       9.171897       0.516894       1.194948      -0.729638      -0.022135      -0.018314      -0.023519       0.037128       0.003232       0.010638       0.009082      -0.009585      -0.000179      -0.013970      -0.002109       0.016079              1.804367       1.920117       0.336255       0.388855       1.724272       0.209436       1.768711           0.000001
           19              H       5.048324      10.142350      10.248591       0.124673       1.181864 0.87261182E+01  0.86532557E+02                                 1.766830                            1.667509      -1.120388       2.351485                    0.996990       3.386369       9.172031       0.516893       1.194942      -0.729640       0.026928      -0.010011      -0.023519       0.037128       0.002535      -0.013185       0.004671       0.010394      -0.000180      -0.013971      -0.002110       0.016081              1.804387       2.064462      -0.252936      -0.375810       1.579968       0.232045       1.768731           0.000000
           20              H      11.307695       0.699198      10.248591       0.124674       1.181906 0.87265206E+01  0.86537860E+02                                 1.766901                            1.667571      -1.120402       2.351479                    0.996990       3.386427       9.172367       0.516871       1.194975      -0.729632       0.004793      -0.028327      -0.023517       0.037127      -0.005767      -0.002546       0.013753      -0.000808      -0.000186      -0.013969      -0.002109       0.016078              1.804462       1.482095      -0.083329       0.013053       2.162487       0.441514       1.768802           0.000001
           21              H       9.031629       9.443151      10.248591       0.124676       1.181840 0.87258995E+01  0.86529880E+02                                 1.766811                            1.667493      -1.120376       2.351493                    0.996990       3.386325       9.171897       0.516894       1.194948      -0.729638       0.022135       0.018314      -0.023519       0.037128       0.003232      -0.010638      -0.009082      -0.009585      -0.000179      -0.013970      -0.002108       0.016079              1.804367       1.920117       0.336255      -0.388855       1.724272      -0.209436       1.768711           0.000001
           22              H       2.597176       3.100044      10.248591       0.124673       1.181865 0.87261233E+01  0.86532617E+02                                 1.766830                            1.667509      -1.120389       2.351484                    0.996990       3.386370       9.172033       0.516893       1.194941      -0.729640      -0.026928       0.010011      -0.023519       0.037128       0.002535       0.013185      -0.004671       0.010394      -0.000180      -0.013971      -0.002110       0.016081              1.804387       2.064462      -0.252936       0.375810       1.579968      -0.232045       1.768731           0.000000
           23              H       3.662195      12.543196       2.462091       0.124676       1.181854 0.87260331E+01  0.86531643E+02                                 1.766835                            1.667513      -1.120376       2.351494                    0.996990       3.386346       9.172014       0.516886       1.194959      -0.729636       0.004793       0.028327      -0.023518       0.037128       0.005766      -0.002546      -0.013753      -0.000808      -0.000181      -0.013969      -0.002109       0.016078              1.804392       1.482045       0.083325       0.013052       2.162396      -0.441487       1.768736           0.000001
           24              H       1.386129       3.799243       2.462091       0.124677       1.181828 0.87257785E+01  0.86528293E+02                                 1.766791                            1.667475      -1.120358       2.351503                    0.996990       3.386305       9.171792       0.516900       1.194939      -0.729641       0.022135      -0.018315      -0.023519       0.037128      -0.003233      -0.010638       0.009083      -0.009586      -0.000180      -0.013970      -0.002109       0.016080              1.804347       1.920096      -0.336250      -0.388849       1.724253       0.209433       1.768691           0.000001
           25              H      -5.048324      10.142350       2.462091       0.124671       1.181919 0.87266491E+01  0.86539455E+02                                 1.766913                            1.667583      -1.120405       2.351475                    0.996989       3.386453       9.172455       0.516869       1.194974      -0.729632      -0.026927      -0.010012      -0.023518       0.037127      -0.002534       0.013183       0.004672       0.010393      -0.000186      -0.013970      -0.002108       0.016078              1.804474       2.064569       0.252955       0.375839       1.580039       0.232063       1.768815           0.000001
           26              H       3.983306       0.699198       2.462091       0.124676       1.181854 0.87260357E+01  0.86531670E+02                                 1.766835                            1.667513      -1.120377       2.351494                    0.996990       3.386347       9.172015       0.516887       1.194958      -0.729636      -0.004793      -0.028327      -0.023518       0.037128       0.005766       0.002546       0.013753      -0.000808      -0.000181      -0.013969      -0.002109       0.016078              1.804392       1.482045       0.083324      -0.013052       2.162396       0.441487       1.768735           0.000001
           27              H       6.259371       9.443151       2.462091       0.124677       1.181829 0.87257836E+01  0.86528353E+02                                 1.766792                            1.667475      -1.120359       2.351503                    0.996990       3.386306       9.171794       0.516900       1.194938      -0.729641      -0.022135       0.018315      -0.023519       0.037128      -0.003233       0.010638      -0.009083      -0.009586      -0.000179      -0.013970      -0.002109       0.016080              1.804347       1.920096      -0.336250       0.388849       1.724253      -0.209433       1.768692           0.000001
           28              H      12.693824       3.100044       2.462091       0.124671       1.181919 0.87266493E+01  0.86539460E+02                                 1.766914                            1.667583      -1.120405       2.351475                    0.996989       3.386453       9.172456       0.516869       1.194975      -0.729632       0.026927       0.010012      -0.023518       0.037127      -0.002534      -0.013183      -0.004672       0.010393      -0.000186      -0.013970      -0.002108       0.016078              1.804474       2.064570       0.252955      -0.375839       1.580039      -0.232063       1.768815           0.000001
           29              H      11.307695       0.699198       5.324409       0.124674       1.181906 0.87265257E+01  0.86537919E+02                                 1.766901                            1.667571      -1.120402       2.351479                    0.996990       3.386428       9.172369       0.516871       1.194975      -0.729632       0.004793      -0.028327       0.023517       0.037127      -0.005767       0.002546      -0.013753      -0.000808      -0.000186      -0.013969      -0.002109       0.016078              1.804462       1.482095      -0.083329      -0.013053       2.162488      -0.441514       1.768802           0.000001
           30              H       9.031629       9.443151       5.324409       0.124676       1.181841 0.87259046E+01  0.86529940E+02                                 1.766811                            1.667493      -1.120377       2.351493                    0.996990       3.386326       9.171899       0.516894       1.194947      -0.729639       0.022135       0.018314       0.023519       0.037128       0.003232       0.010638       0.009082      -0.009585      -0.000179      -0.013970      -0.002108       0.016079              1.804367       1.920117       0.336255       0.388855       1.724273       0.209436       1.768711           0.000001
           31              H       2.597176       3.100044       5.324409       0.124673       1.181864 0.87261129E+01  0.86532491E+02                                 1.766830                            1.667509      -1.120388       2.351485                    0.996990       3.386368       9.172028       0.516893       1.194942      -0.729640      -0.026928       0.010011       0.023519       0.037128       0.002535      -0.013185       0.004671       0.010394      -0.000180      -0.013971      -0.002110       0.016081              1.804387       2.064462      -0.252936      -0.375810       1.579968       0.232045       1.768730           0.000000
           32              H      -3.662195      12.543196       5.324409       0.124674       1.181906 0.87265219E+01  0.86537875E+02                                 1.766901                            1.667571      -1.120402       2.351479                    0.996990       3.386427       9.172367       0.516871       1.194975      -0.729632      -0.004793       0.028327       0.023517       0.037127      -0.005767      -0.002546       0.013753      -0.000808      -0.000186      -0.013969      -0.002109       0.016078              1.804462       1.482095      -0.083329       0.013053       2.162488       0.441514       1.768802           0.000001
           33              H      -1.386129       3.799243       5.324409       0.124676       1.181841 0.87259062E+01  0.86529962E+02                                 1.766811                            1.667493      -1.120377       2.351493                    0.996990       3.386326       9.171900       0.516894       1.194948      -0.729638      -0.022135      -0.018314       0.023519       0.037128       0.003232      -0.010638      -0.009082      -0.009585      -0.000179      -0.013970      -0.002108       0.016079              1.804367       1.920118       0.336255      -0.388855       1.724273      -0.209436       1.768711           0.000001
           34              H       5.048324      10.142350       5.324409       0.124673       1.181864 0.87261200E+01  0.86532584E+02                                 1.766831                            1.667510      -1.120389       2.351484                    0.996990       3.386369       9.172033       0.516893       1.194942      -0.729640       0.026928      -0.010011       0.023519       0.037128       0.002535       0.013185      -0.004671       0.010394      -0.000180      -0.013971      -0.002110       0.016081              1.804388       2.064463      -0.252936       0.375810       1.579969      -0.232045       1.768731           0.000000
           35              H       2.294797       1.324902      11.679750       0.097381       1.084779 0.76093990E+01  0.72415124E+02                                 1.622328                            1.519398      -0.725038       2.523610                    0.999782       3.244856       8.416835       0.565722       1.137691      -0.743791      -0.028684      -0.016561      -0.000000       0.033122       0.006678       0.004381      -0.007588       0.007711      -0.005300      -0.013417       0.004823       0.008594              1.664148       2.042351       0.294274       0.010280       1.702554      -0.017807       1.247538           0.000011
           36              H       7.645500      10.592591      11.679750       0.097384       1.084766 0.76092832E+01  0.72413750E+02                                 1.622316                            1.519388      -0.725034       2.523615                    0.999782       3.244831       8.416756       0.565723       1.137692      -0.743791       0.000000       0.033123       0.000000       0.033123       0.000000      -0.008762      -0.000000      -0.015422      -0.005299      -0.013417       0.004823       0.008594              1.664135       1.532643      -0.000001      -0.020560       2.212233       0.000001       1.247530           0.000011
           37              H      12.996203       1.324902      11.679750       0.097381       1.084782 0.76094421E+01  0.72415734E+02                                 1.622341                            1.519411      -0.725036       2.523611                    0.999782       3.244863       8.416902       0.565714       1.137703      -0.743788       0.028684      -0.016561       0.000001       0.033122      -0.006678       0.004381       0.007588       0.007711      -0.005301      -0.013417       0.004823       0.008594              1.664161       2.042367      -0.294276       0.010280       1.702568       0.017807       1.247548           0.000011
           38              H       5.350703      11.917492      11.679750       0.097381       1.084779 0.76093991E+01  0.72415124E+02                                 1.622328                            1.519398      -0.725038       2.523610                    0.999782       3.244856       8.416835       0.565722       1.137691      -0.743791       0.028684       0.016561      -0.000000       0.033122       0.006678      -0.004381       0.007588       0.007711      -0.005300      -0.013417       0.004823       0.008594              1.664148       2.042351       0.294274      -0.010280       1.702554       0.017807       1.247538           0.000011
           39              H       0.000000       2.649803      11.679750       0.097385       1.084766 0.76092819E+01  0.72413733E+02                                 1.622316                            1.519387      -0.725034       2.523615                    0.999782       3.244831       8.416755       0.565724       1.137692      -0.743791      -0.000000      -0.033123       0.000000       0.033123       0.000000       0.008762       0.000000      -0.015422      -0.005299      -0.013417       0.004823       0.008594              1.664135       1.532643      -0.000001       0.020560       2.212232      -0.000001       1.247530           0.000011
           40              H      -5.350703      11.917492      11.679750       0.097381       1.084782 0.76094396E+01  0.72415709E+02                                 1.622341                            1.519411      -0.725036       2.523611                    0.999782       3.244862       8.416901       0.565714       1.137704      -0.743788      -0.028684       0.016561       0.000001       0.033122      -0.006678      -0.004381      -0.007588       0.007711      -0.005301      -0.013417       0.004823       0.008594              1.664161       2.042367      -0.294276      -0.010280       1.702568      -0.017807       1.247548           0.000011
           41              H       5.350703      11.917492       3.893250       0.097381       1.084779 0.76093977E+01  0.72415107E+02                                 1.622328                            1.519398      -0.725038       2.523610                    0.999782       3.244856       8.416834       0.565722       1.137690      -0.743791       0.028684       0.016561       0.000000       0.033122       0.006678       0.004381      -0.007588       0.007711      -0.005300      -0.013417       0.004823       0.008594              1.664147       2.042350       0.294274       0.010280       1.702554      -0.017807       1.247538           0.000011
           42              H       0.000000       2.649803       3.893250       0.097384       1.084766 0.76092832E+01  0.72413750E+02                                 1.622316                            1.519388      -0.725034       2.523615                    0.999782       3.244831       8.416756       0.565723       1.137692      -0.743791      -0.000000      -0.033123      -0.000000       0.033123       0.000000      -0.008762      -0.000000      -0.015422      -0.005299      -0.013417       0.004823       0.008594              1.664135       1.532643      -0.000001      -0.020560       2.212233       0.000001       1.247530           0.000011
           43              H      -5.350703      11.917492       3.893250       0.097381       1.084782 0.76094394E+01  0.72415704E+02                                 1.622341                            1.519411      -0.725036       2.523611                    0.999782       3.244862       8.416900       0.565714       1.137704      -0.743788      -0.028684       0.016561      -0.000001       0.033122      -0.006678       0.004381       0.007588       0.007711      -0.005301      -0.013417       0.004823       0.008594              1.664161       2.042367      -0.294276       0.010280       1.702568       0.017807       1.247548           0.000011
           44              H       2.294797       1.324902       3.893250       0.097381       1.084779 0.76093977E+01  0.72415106E+02                                 1.622328                            1.519398      -0.725038       2.523610                    0.999782       3.244856       8.416834       0.565722       1.137690      -0.743791      -0.028684      -0.016561       0.000000       0.033122       0.006678      -0.004381       0.007588       0.007711      -0.005300      -0.013417       0.004823       0.008594              1.664147       2.042350       0.294274      -0.010280       1.702554       0.017807       1.247538           0.000011
           45              H       7.645500      10.592591       3.893250       0.097385       1.084766 0.76092814E+01  0.72413722E+02                                 1.622315                            1.519387      -0.725034       2.523615                    0.999782       3.244831       8.416753       0.565724       1.137691      -0.743791       0.000000       0.033123      -0.000000       0.033123       0.000000       0.008762       0.000000      -0.015422      -0.005299      -0.013417       0.004823       0.008594              1.664134       1.532642      -0.000001       0.020560       2.212231      -0.000001       1.247529           0.000011
           46              H      12.996203       1.324902       3.893250       0.097381       1.084782 0.76094418E+01  0.72415728E+02                                 1.622341                            1.519411      -0.725036       2.523611                    0.999782       3.244863       8.416901       0.565714       1.137703      -0.743788       0.028684      -0.016561      -0.000001       0.033122      -0.006678      -0.004381      -0.007588       0.007711      -0.005301      -0.013417       0.004823       0.008594              1.664161       2.042367      -0.294276      -0.010280       1.702568      -0.017807       1.247547           0.000011
           47              C       4.095694       1.420909      12.533150      -0.131479      29.349074 0.40445901E+03  0.93488183E+04                                 8.258232                            6.728366       0.113045       2.019030                    0.999686      28.713728      82.140935       0.631318       0.419736      -1.060940      -0.004130       0.012732      -0.014466       0.019708      -0.011977      -0.028104       0.005166      -0.032204       0.055783      -0.040659       0.004881       0.035778              8.909630      10.326918       0.815109       2.307168       9.155769      -2.424781       7.246203           0.000211
           48              C       5.277689       2.141295      12.522249       0.142682      31.087708 0.37741933E+03  0.85523564E+04                                 8.754376                            6.610184       0.029344       2.041360                    0.999399      25.503868      71.638536       0.622602       0.434144      -1.054713      -0.033534       0.042628      -0.052180       0.075262      -0.028405      -0.031929       0.037551      -0.065551       0.065036      -0.059125      -0.015618       0.074743             10.120205      11.714798       0.390497       3.566596       9.283865      -3.567218       9.361953           0.001691
           49              C       6.455096       1.839369      13.416140       0.586987      23.201668 0.24872598E+03  0.51350710E+04                                 7.452568                            5.575305       0.110165       2.099645                    0.999536      22.068366      61.362137       0.633043       0.468649      -1.023273       0.061392      -0.017737       0.060819       0.088219      -0.038467      -0.056545       0.085053      -0.040353       0.103755      -0.072542      -0.060001       0.132544              8.637777       8.255602       0.114765       2.207732       9.160357      -3.881618       8.497371           0.002015
           50              C       6.828196       8.984964      12.533150      -0.131479      29.349156 0.40446110E+03  0.93488735E+04                                 8.258233                            6.728378       0.113049       2.019032                    0.999686      28.713792      82.141001       0.631318       0.419735      -1.060941       0.013094      -0.002786      -0.014464       0.019708      -0.007956       0.018526       0.021757       0.036842       0.055782      -0.040659       0.004880       0.035778              8.909620       8.742621       0.099567      -3.253463      10.740070      -0.785667       7.246170           0.000211
           51              C       6.861072       7.601134      12.522249       0.142666      31.087918 0.37742475E+03  0.85525040E+04                                 8.754388                            6.610215       0.029533       2.041416                    0.999399      25.504031      71.638941       0.622603       0.434142      -1.054715       0.053692       0.007730      -0.052182       0.075270      -0.014187       0.048473       0.008877       0.081963       0.065026      -0.059121      -0.015607       0.074728             10.120189       9.553360       0.857321      -4.872533      11.445314      -1.305090       9.361891           0.001692
           52              C       6.010892       6.732433      13.416140       0.586990      23.201268 0.24872242E+03  0.51349711E+04                                 7.452456                            5.575248       0.110076       2.099621                    0.999536      22.068059      61.360803       0.633051       0.468646      -1.023276      -0.046056      -0.044301       0.060827       0.088225       0.001750       0.101927       0.006450       0.086797       0.103728      -0.072549      -0.059988       0.132536              8.637621       8.834614      -0.449192      -4.465336       8.581047       0.028908       8.497203           0.002016
           53              C      12.012610       2.836521      12.533150      -0.131480      29.349304 0.40446190E+03  0.93489138E+04                                 8.258297                            6.728401       0.113026       2.019021                    0.999686      28.713948      82.142042       0.631314       0.419737      -1.060938      -0.008967      -0.009950      -0.014460       0.019710       0.019934       0.009576      -0.026919      -0.004635       0.055778      -0.040657       0.004883       0.035774              8.909705      10.154544      -0.914681       0.946367       9.328305       3.210492       7.246267           0.000211
           54              C      10.797740       3.499965      12.522249       0.142675      31.087947 0.37742370E+03  0.85524836E+04                                 8.754423                            6.610225       0.029426       2.041383                    0.999399      25.504055      71.639275       0.622599       0.434145      -1.054712      -0.020153      -0.050366      -0.052170       0.075264       0.042587      -0.016558      -0.046423      -0.016418       0.065036      -0.059123      -0.015618       0.074740             10.120242      10.229847      -1.247947       1.305980      10.768927       4.872353       9.361952           0.001691
           55              C      10.470512       4.670592      13.416140       0.586991      23.201850 0.24872822E+03  0.51351229E+04                                 7.452559                            5.575297       0.110003       2.099585                    0.999536      22.068470      61.362226       0.633050       0.468643      -1.023277      -0.015341       0.062025       0.060828       0.088218       0.036711      -0.045380      -0.091499      -0.046435       0.103736      -0.072549      -0.059993       0.132542              8.637763       9.033565       0.334367       2.257727       8.382368       3.852732       8.497355           0.002015
           56              C       3.549806      11.821485      12.533150      -0.131478      29.349076 0.40445905E+03  0.93488195E+04                                 8.258233                            6.728367       0.113045       2.019030                    0.999686      28.713728      82.140939       0.631317       0.419736      -1.060940       0.004130      -0.012732      -0.014466       0.019708      -0.011977       0.028104      -0.005166      -0.032204       0.055783      -0.040659       0.004881       0.035778              8.909631      10.326921       0.815113      -2.307166       9.155769       2.424780       7.246202           0.000211
           57              C       2.367811      11.101099      12.522249       0.142682      31.087713 0.37741938E+03  0.85523576E+04                                 8.754377                            6.610184       0.029343       2.041360                    0.999399      25.503870      71.638545       0.622602       0.434144      -1.054713       0.033534      -0.042628      -0.052180       0.075262      -0.028405       0.031929      -0.037551      -0.065551       0.065036      -0.059125      -0.015618       0.074743             10.120207      11.714801       0.390497      -3.566598       9.283865       3.567218       9.361954           0.001691
           58              C       1.190404      11.403025      13.416140       0.586987      23.201672 0.24872602E+03  0.51350723E+04                                 7.452570                            5.575307       0.110162       2.099644                    0.999536      22.068370      61.362159       0.633043       0.468649      -1.023273      -0.061392       0.017737       0.060819       0.088219      -0.038467       0.056545      -0.085053      -0.040354       0.103755      -0.072543      -0.060001       0.132544              8.637779       8.255604       0.114765      -2.207733       9.160360       3.881620       8.497373           0.002015
           59              C       0.817304       4.257430      12.533150      -0.131479      29.349160 0.40446116E+03  0.93488753E+04                                 8.258234                            6.728378       0.113048       2.019032                    0.999686      28.713794      82.141014       0.631318       0.419735      -1.060941      -0.013094       0.002786      -0.014464       0.019708      -0.007956      -0.018526      -0.021757       0.036842       0.055782      -0.040658       0.004880       0.035778              8.909622       8.742622       0.099567       3.253464      10.740072       0.785667       7.246171           0.000211
           60              C       0.784428       5.641260      12.522249       0.142666      31.087925 0.37742483E+03  0.85525065E+04                                 8.754389                            6.610216       0.029532       2.041416                    0.999399      25.504035      71.638959       0.622603       0.434142      -1.054715      -0.053692      -0.007730      -0.052182       0.075270      -0.014187      -0.048473      -0.008877       0.081963       0.065026      -0.059121      -0.015607       0.074728             10.120191       9.553362       0.857321       4.872534      11.445316       1.305091       9.361893           0.001692
           61              C       1.634608       6.509961      13.416140       0.586990      23.201283 0.24872260E+03  0.51349759E+04                                 7.452460                            5.575250       0.110076       2.099620                    0.999536      22.068069      61.360844       0.633050       0.468646      -1.023276       0.046056       0.044301       0.060827       0.088225       0.001750      -0.101927      -0.006450       0.086797       0.103728      -0.072549      -0.059988       0.132536              8.637626       8.834618      -0.449192       4.465339       8.581051      -0.028908       8.497208           0.002016
           62              C      -4.367110      10.405873      12.533150      -0.131480      29.349299 0.40446183E+03  0.93489117E+04                                 8.258296                            6.728400       0.113026       2.019021                    0.999686      28.713945      82.142026       0.631314       0.419737      -1.060938       0.008967       0.009950      -0.014460       0.019710       0.019934      -0.009576       0.026919      -0.004635       0.055778      -0.040657       0.004883       0.035774              8.909704      10.154542      -0.914681      -0.946367       9.328304      -3.210491       7.246266           0.000211
           63              C      -3.152240       9.742429      12.522249       0.142675      31.087942 0.37742364E+03  0.85524818E+04                                 8.754422                            6.610225       0.029426       2.041383                    0.999399      25.504052      71.639262       0.622599       0.434145      -1.054712       0.020153       0.050366      -0.052170       0.075264       0.042587       0.016558       0.046423      -0.016418       0.065036      -0.059123      -0.015618       0.074740             10.120241      10.229846      -1.247947      -1.305980      10.768925      -4.872352       9.361951           0.001691
           64              C      -2.825012       8.571802      13.416140       0.586991      23.201844 0.24872815E+03  0.51351211E+04                                 7.452557                            5.575296       0.110005       2.099586                    0.999536      22.068466      61.362209       0.633050       0.468643      -1.023277       0.015341      -0.062025       0.060828       0.088218       0.036711       0.045380       0.091498      -0.046435       0.103736      -0.072549      -0.059993       0.132542              8.637761       9.033563       0.334367      -2.257726       8.382366      -3.852731       8.497353           0.002015
           65              C      -3.549806      11.821485      10.826350      -0.131481      29.349194 0.40446038E+03  0.93488667E+04                                 8.258273                            6.728386       0.113021       2.019021                    0.999686      28.713849      82.141611       0.631315       0.419737      -1.060938      -0.004129      -0.012731       0.014470       0.019711       0.011976       0.028105       0.005168      -0.032205       0.055781      -0.040660       0.004880       0.035780              8.909677      10.326933      -0.815111      -2.307160       9.155852      -2.424830       7.246247           0.000211
           66              C      -2.367811      11.101099      10.837251       0.142675      31.087751 0.37742105E+03  0.85523988E+04                                 8.754353                            6.610179       0.029324       2.041350                    0.999399      25.503938      71.638581       0.622605       0.434142      -1.054715      -0.033534      -0.042625       0.052184       0.075263       0.028406       0.031928       0.037553      -0.065547       0.065041      -0.059124      -0.015621       0.074745             10.120155      11.714765      -0.390540      -3.566542       9.283831      -3.567170       9.361869           0.001691
           67              C      -1.190404      11.403025       9.943361       0.586995      23.201015 0.24871871E+03  0.51348716E+04                                 7.452371                            5.575183       0.110173       2.099653                    0.999536      22.067950      61.360226       0.633059       0.468642      -1.023279       0.061398       0.017738      -0.060817       0.088221       0.038469       0.056546       0.085057      -0.040352       0.103751      -0.072545      -0.060003       0.132548              8.637522       8.255389      -0.114783      -2.207649       9.160082      -3.881458       8.497094           0.002016
           68              C      -0.817304       4.257430      10.826350      -0.131475      29.349069 0.40445929E+03  0.93488259E+04                                 8.258231                            6.728372       0.113038       2.019028                    0.999686      28.713731      82.140936       0.631317       0.419736      -1.060940       0.013093       0.002787       0.014462       0.019706       0.007954      -0.018525       0.021755       0.036845       0.055787      -0.040657       0.004879       0.035778              8.909620       8.742611      -0.099582       3.253465      10.740078      -0.785687       7.246171           0.000212
           69              C      -0.784428       5.641260      10.837251       0.142675      31.088108 0.37742622E+03  0.85525546E+04                                 8.754455                            6.610249       0.029488       2.041402                    0.999399      25.504102      71.639456       0.622598       0.434145      -1.054712       0.053690      -0.007729       0.052181       0.075267       0.014187      -0.048470       0.008878       0.081962       0.065024      -0.059120      -0.015604       0.074725             10.120281       9.553457      -0.857349       4.872604      11.445398      -1.305123       9.361989           0.001690
           70              C      -1.634608       6.509961       9.943361       0.586985      23.201971 0.24873041E+03  0.51351848E+04                                 7.452626                            5.575352       0.110093       2.099616                    0.999536      22.068541      61.362732       0.633041       0.468648      -1.023273      -0.046055       0.044298      -0.060822       0.088219      -0.001752      -0.101923       0.006450       0.086792       0.103730      -0.072545      -0.059986       0.132532              8.637838       8.834847       0.449190       4.465492       8.581228       0.028900       8.497438           0.002013
           71              C       4.367110      10.405873      10.826350      -0.131482      29.349413 0.40446448E+03  0.93489756E+04                                 8.258282                            6.728403       0.113040       2.019026                    0.999686      28.713992      82.141807       0.631317       0.419735      -1.060940      -0.008964       0.009948       0.014463       0.019710      -0.019932      -0.009581      -0.026920      -0.004635       0.055779      -0.040659       0.004884       0.035775              8.909686      10.154516       0.914706      -0.946332       9.328304       3.210479       7.246239           0.000211
           72              C       3.152240       9.742429      10.837251       0.142671      31.087981 0.37742345E+03  0.85524776E+04                                 8.754442                            6.610231       0.029460       2.041396                    0.999399      25.504030      71.639234       0.622597       0.434146      -1.054711      -0.020151       0.050363       0.052175       0.075264      -0.042587       0.016557      -0.046422      -0.016418       0.065029      -0.059122      -0.015616       0.074739             10.120282      10.229854       1.247925      -1.305997      10.768981       4.872403       9.362009           0.001692
           73              C       2.825012       8.571802       9.943361       0.586994      23.201444 0.24872262E+03  0.51349792E+04                                 7.452488                            5.575242       0.110141       2.099638                    0.999536      22.068192      61.361310       0.633052       0.468644      -1.023276      -0.015341      -0.062031      -0.060824       0.088220      -0.036709       0.045382      -0.091492      -0.046435       0.103734      -0.072543      -0.059992       0.132535              8.637690       9.033493      -0.334367      -2.257709       8.382298       3.852699       8.497278           0.002014
           74              C      11.195306       1.420909      10.826350      -0.131481      29.349195 0.40446040E+03  0.93488672E+04                                 8.258273                            6.728386       0.113021       2.019021                    0.999686      28.713850      82.141612       0.631315       0.419737      -1.060938       0.004129       0.012731       0.014470       0.019711       0.011976      -0.028105      -0.005168      -0.032206       0.055781      -0.040660       0.004880       0.035780              8.909677      10.326933      -0.815111       2.307160       9.155852       2.424830       7.246247           0.000211
           75              C      10.013311       2.141295      10.837251       0.142675      31.087754 0.37742109E+03  0.85524000E+04                                 8.754353                            6.610179       0.029323       2.041350                    0.999399      25.503940      71.638587       0.622605       0.434142      -1.054715       0.033534       0.042625       0.052184       0.075263       0.028406      -0.031928      -0.037553      -0.065547       0.065041      -0.059124      -0.015621       0.074745             10.120155      11.714765      -0.390540       3.566543       9.283831       3.567170       9.361870           0.001692
           76              C       8.835904       1.839369       9.943361       0.586995      23.201015 0.24871870E+03  0.51348715E+04                                 7.452371                            5.575183       0.110173       2.099653                    0.999536      22.067950      61.360224       0.633059       0.468642      -1.023279      -0.061398      -0.017738      -0.060817       0.088221       0.038469      -0.056546      -0.085057      -0.040352       0.103751      -0.072545      -0.060003       0.132548              8.637522       8.255389      -0.114783       2.207649       9.160082       3.881458       8.497094           0.002015
           77              C       8.462804       8.984964      10.826350      -0.131475      29.349068 0.40445927E+03  0.93488251E+04                                 8.258230                            6.728371       0.113038       2.019028                    0.999686      28.713730      82.140930       0.631317       0.419736      -1.060940      -0.013093      -0.002787       0.014462       0.019707       0.007954       0.018524      -0.021755       0.036845       0.055787      -0.040657       0.004879       0.035778              8.909619       8.742610      -0.099582      -3.253465      10.740077       0.785688       7.246170           0.000212
           78              C       8.429928       7.601134      10.837251       0.142675      31.088107 0.37742621E+03  0.85525544E+04                                 8.754455                            6.610249       0.029488       2.041402                    0.999399      25.504101      71.639456       0.622598       0.434145      -1.054712      -0.053690       0.007729       0.052181       0.075267       0.014187       0.048470      -0.008878       0.081962       0.065023      -0.059120      -0.015604       0.074725             10.120281       9.553457      -0.857348      -4.872604      11.445398       1.305123       9.361989           0.001690
           79              C       9.280108       6.732433       9.943361       0.586985      23.201965 0.24873035E+03  0.51351830E+04                                 7.452624                            5.575351       0.110097       2.099617                    0.999536      22.068537      61.362713       0.633041       0.468648      -1.023273       0.046055      -0.044298      -0.060822       0.088219      -0.001752       0.101923      -0.006449       0.086792       0.103729      -0.072545      -0.059986       0.132531              8.637836       8.834845       0.449190      -4.465490       8.581226      -0.028900       8.497436           0.002013
           80              C       3.278390       2.836521      10.826350      -0.131482      29.349417 0.40446452E+03  0.93489767E+04                                 8.258283                            6.728403       0.113039       2.019026                    0.999686      28.713994      82.141814       0.631317       0.419735      -1.060940       0.008964      -0.009948       0.014462       0.019710      -0.019932       0.009581       0.026920      -0.004634       0.055779      -0.040659       0.004884       0.035775              8.909687      10.154516       0.914706       0.946332       9.328305      -3.210479       7.246239           0.000211
           81              C       4.493260       3.499965      10.837251       0.142671      31.087982 0.37742344E+03  0.85524772E+04                                 8.754442                            6.610231       0.029461       2.041396                    0.999399      25.504030      71.639234       0.622598       0.434146      -1.054711       0.020151      -0.050363       0.052175       0.075264      -0.042587      -0.016557       0.046422      -0.016418       0.065029      -0.059122      -0.015617       0.074739             10.120282      10.229854       1.247925       1.305996      10.768982      -4.872404       9.362009           0.001691
           82              C       4.820488       4.670592       9.943361       0.586994      23.201464 0.24872285E+03  0.51349855E+04                                 7.452494                            5.575245       0.110132       2.099634                    0.999536      22.068208      61.361382       0.633051       0.468645      -1.023276       0.015341       0.062031      -0.060824       0.088220      -0.036709      -0.045382       0.091492      -0.046435       0.103734      -0.072543      -0.059992       0.132535              8.637697       9.033500      -0.334368       2.257711       8.382305      -3.852703       8.497286           0.002014
           83              C       3.549806      11.821485       3.039850      -0.131479      29.349078 0.40445906E+03  0.93488196E+04                                 8.258233                            6.728367       0.113045       2.019030                    0.999686      28.713728      82.140936       0.631318       0.419736      -1.060940       0.004130      -0.012732       0.014466       0.019708      -0.011977      -0.028104       0.005166      -0.032204       0.055783      -0.040659       0.004881       0.035778              8.909631      10.326921       0.815113       2.307166       9.155769      -2.424781       7.246202           0.000211
           84              C       2.367811      11.101099       3.050751       0.142682      31.087715 0.37741929E+03  0.85523552E+04                                 8.754378                            6.610183       0.029343       2.041360                    0.999399      25.503870      71.638546       0.622602       0.434144      -1.054713       0.033534      -0.042628       0.052180       0.075262      -0.028405      -0.031929       0.037551      -0.065551       0.065036      -0.059125      -0.015618       0.074743             10.120208      11.714805       0.390496       3.566599       9.283864      -3.567218       9.361954           0.001691
           85              C       1.190404      11.403025       2.156861       0.586987      23.201673 0.24872604E+03  0.51350726E+04                                 7.452570                            5.575306       0.110165       2.099645                    0.999536      22.068367      61.362142       0.633043       0.468649      -1.023273      -0.061392       0.017737      -0.060819       0.088219      -0.038467      -0.056545       0.085053      -0.040354       0.103755      -0.072542      -0.060001       0.132544              8.637779       8.255609       0.114763       2.207737       9.160355      -3.881617       8.497373           0.002015
           86              C       0.817304       4.257430       3.039850      -0.131479      29.349157 0.40446108E+03  0.93488728E+04                                 8.258233                            6.728378       0.113049       2.019032                    0.999686      28.713790      82.140995       0.631318       0.419735      -1.060941      -0.013094       0.002786       0.014464       0.019708      -0.007956       0.018526       0.021757       0.036842       0.055782      -0.040659       0.004880       0.035778              8.909621       8.742621       0.099568      -3.253463      10.740072      -0.785667       7.246170           0.000211
           87              C       0.784428       5.641260       3.050751       0.142666      31.087917 0.37742463E+03  0.85525006E+04                                 8.754388                            6.610214       0.029534       2.041416                    0.999399      25.504030      71.638938       0.622603       0.434142      -1.054715      -0.053692      -0.007730       0.052182       0.075270      -0.014187       0.048473       0.008877       0.081963       0.065026      -0.059121      -0.015607       0.074728             10.120189       9.553361       0.857324      -4.872534      11.445315      -1.305092       9.361891           0.001692
           88              C       1.634608       6.509961       2.156861       0.586990      23.201279 0.24872255E+03  0.51349743E+04                                 7.452458                            5.575249       0.110075       2.099620                    0.999536      22.068064      61.360824       0.633050       0.468646      -1.023276       0.046056       0.044301      -0.060827       0.088225       0.001750       0.101927       0.006450       0.086797       0.103728      -0.072549      -0.059988       0.132536              8.637625       8.834616      -0.449187      -4.465338       8.581051       0.028903       8.497206           0.002016
           89              C      -4.367110      10.405873       3.039850      -0.131480      29.349303 0.40446187E+03  0.93489128E+04                                 8.258297                            6.728400       0.113026       2.019021                    0.999686      28.713946      82.142031       0.631314       0.419737      -1.060938       0.008967       0.009950       0.014460       0.019710       0.019934       0.009576      -0.026919      -0.004635       0.055778      -0.040657       0.004883       0.035774              8.909705      10.154544      -0.914682       0.946367       9.328306       3.210491       7.246266           0.000211
           90              C      -3.152240       9.742429       3.050751       0.142675      31.087946 0.37742359E+03  0.85524804E+04                                 8.754423                            6.610224       0.029426       2.041383                    0.999399      25.504054      71.639271       0.622599       0.434145      -1.054712       0.020153       0.050366       0.052170       0.075264       0.042587      -0.016558      -0.046423      -0.016418       0.065036      -0.059123      -0.015618       0.074740             10.120242      10.229846      -1.247949       1.305978      10.768930       4.872354       9.361951           0.001691
           91              C      -2.825012       8.571802       2.156861       0.586991      23.201855 0.24872829E+03  0.51351246E+04                                 7.452560                            5.575298       0.110003       2.099585                    0.999536      22.068471      61.362231       0.633050       0.468643      -1.023277       0.015341      -0.062025      -0.060828       0.088218       0.036711      -0.045380      -0.091499      -0.046435       0.103736      -0.072549      -0.059993       0.132542              8.637765       9.033564       0.334364       2.257723       8.382374       3.852735       8.497357           0.002015
           92              C       4.095694       1.420909       3.039850      -0.131479      29.349078 0.40445904E+03  0.93488191E+04                                 8.258233                            6.728367       0.113045       2.019030                    0.999686      28.713729      82.140941       0.631317       0.419736      -1.060940      -0.004130       0.012732       0.014466       0.019708      -0.011977       0.028104      -0.005166      -0.032204       0.055783      -0.040659       0.004881       0.035778              8.909631      10.326922       0.815110      -2.307169       9.155769       2.424781       7.246203           0.000211
           93              C       5.277689       2.141295       3.050751       0.142682      31.087710 0.37741926E+03  0.85523543E+04                                 8.754376                            6.610183       0.029343       2.041360                    0.999399      25.503869      71.638541       0.622602       0.434144      -1.054713      -0.033534       0.042628       0.052180       0.075262      -0.028405       0.031929      -0.037551      -0.065551       0.065036      -0.059125      -0.015618       0.074743             10.120206      11.714803       0.390496      -3.566598       9.283863       3.567217       9.361952           0.001691
           94              C       6.455096       1.839369       2.156861       0.586987      23.201674 0.24872606E+03  0.51350733E+04                                 7.452571                            5.575307       0.110162       2.099644                    0.999536      22.068369      61.362155       0.633043       0.468649      -1.023273       0.061392      -0.017737      -0.060819       0.088219      -0.038467       0.056545      -0.085053      -0.040354       0.103755      -0.072543      -0.060001       0.132544              8.637780       8.255610       0.114764      -2.207738       9.160356       3.881617       8.497374           0.002015
           95              C       6.828196       8.984964       3.039850      -0.131479      29.349159 0.40446110E+03  0.93488737E+04                                 8.258233                            6.728378       0.113048       2.019032                    0.999686      28.713792      82.141004       0.631318       0.419735      -1.060941       0.013094      -0.002786       0.014464       0.019708      -0.007956      -0.018526      -0.021757       0.036842       0.055782      -0.040659       0.004880       0.035778              8.909621       8.742622       0.099567       3.253463      10.740072       0.785667       7.246171           0.000211
           96              C       6.861072       7.601134       3.050751       0.142666      31.087925 0.37742474E+03  0.85525040E+04                                 8.754389                            6.610215       0.029532       2.041416                    0.999399      25.504035      71.638956       0.622603       0.434142      -1.054715       0.053692       0.007730       0.052182       0.075270      -0.014187      -0.048473      -0.008877       0.081963       0.065026      -0.059121      -0.015607       0.074728             10.120190       9.553363       0.857323       4.872534      11.445317       1.305092       9.361891           0.001692
           97              C       6.010892       6.732433       2.156861       0.586990      23.201278 0.24872255E+03  0.51349742E+04                                 7.452457                            5.575248       0.110077       2.099621                    0.999536      22.068062      61.360810       0.633051       0.468646      -1.023276      -0.046056      -0.044301      -0.060827       0.088225       0.001750      -0.101927      -0.006450       0.086797       0.103728      -0.072549      -0.059988       0.132536              8.637623       8.834615      -0.449187       4.465337       8.581050      -0.028903       8.497205           0.002016
           98              C      12.012610       2.836521       3.039850      -0.131480      29.349303 0.40446186E+03  0.93489128E+04                                 8.258297                            6.728400       0.113026       2.019021                    0.999686      28.713946      82.142032       0.631314       0.419737      -1.060938      -0.008967      -0.009950       0.014460       0.019710       0.019934      -0.009576       0.026919      -0.004635       0.055778      -0.040657       0.004883       0.035774              8.909705      10.154544      -0.914682      -0.946367       9.328305      -3.210491       7.246266           0.000211
           99              C      10.797740       3.499965       3.050751       0.142675      31.087946 0.37742360E+03  0.85524807E+04                                 8.754423                            6.610224       0.029427       2.041383                    0.999399      25.504054      71.639270       0.622599       0.434145      -1.054712      -0.020153      -0.050366       0.052170       0.075264       0.042587       0.016558       0.046423      -0.016418       0.065036      -0.059123      -0.015618       0.074740             10.120242      10.229846      -1.247948      -1.305979      10.768929      -4.872354       9.361950           0.001691
          100              C      10.470512       4.670592       2.156861       0.586991      23.201844 0.24872816E+03  0.51351212E+04                                 7.452557                            5.575296       0.110005       2.099586                    0.999536      22.068463      61.362198       0.633050       0.468643      -1.023277      -0.015341       0.062025      -0.060828       0.088218       0.036711       0.045380       0.091499      -0.046435       0.103736      -0.072549      -0.059993       0.132542              8.637761       9.033560       0.334364      -2.257722       8.382370      -3.852733       8.497354           0.002015
          101              C      11.195306       1.420909       4.746650      -0.131481      29.349196 0.40446041E+03  0.93488675E+04                                 8.258273                            6.728386       0.113021       2.019021                    0.999686      28.713851      82.141616       0.631315       0.419737      -1.060938       0.004129       0.012731      -0.014470       0.019711       0.011976       0.028105       0.005168      -0.032206       0.055781      -0.040660       0.004880       0.035780              8.909678      10.326933      -0.815111      -2.307160       9.155853      -2.424830       7.246247           0.000211
          102              C      10.013311       2.141295       4.735749       0.142675      31.087753 0.37742107E+03  0.85523994E+04                                 8.754353                            6.610179       0.029324       2.041350                    0.999399      25.503939      71.638584       0.622605       0.434142      -1.054715       0.033534       0.042625      -0.052184       0.075263       0.028406       0.031928       0.037553      -0.065547       0.065041      -0.059124      -0.015621       0.074745             10.120155      11.714765      -0.390540      -3.566542       9.283832      -3.567170       9.361869           0.001692
          103              C       8.835904       1.839369       5.629639       0.586995      23.201019 0.24871875E+03  0.51348728E+04                                 7.452371                            5.575183       0.110172       2.099652                    0.999536      22.067953      61.360236       0.633059       0.468642      -1.023279      -0.061398      -0.017738       0.060817       0.088221       0.038469       0.056546       0.085057      -0.040352       0.103751      -0.072545      -0.060003       0.132548              8.637523       8.255390      -0.114782      -2.207649       9.160083      -3.881459       8.497095           0.002015
          104              C       8.462804       8.984964       4.746650      -0.131475      29.349068 0.40445926E+03  0.93488249E+04                                 8.258231                            6.728372       0.113038       2.019028                    0.999686      28.713730      82.140933       0.631317       0.419736      -1.060939      -0.013093      -0.002787      -0.014462       0.019706       0.007954      -0.018525       0.021755       0.036845       0.055787      -0.040657       0.004879       0.035778              8.909620       8.742611      -0.099582       3.253465      10.740078      -0.785687       7.246171           0.000212
          105              C       8.429928       7.601134       4.735749       0.142675      31.088108 0.37742622E+03  0.85525546E+04                                 8.754455                            6.610249       0.029487       2.041402                    0.999399      25.504102      71.639458       0.622598       0.434145      -1.054712      -0.053690       0.007729      -0.052181       0.075267       0.014187      -0.048470       0.008878       0.081962       0.065024      -0.059121      -0.015604       0.074725             10.120281       9.553457      -0.857349       4.872604      11.445398      -1.305123       9.361989           0.001690
          106              C       9.280108       6.732433       5.629639       0.586985      23.201975 0.24873046E+03  0.51351861E+04                                 7.452627                            5.575352       0.110093       2.099616                    0.999536      22.068544      61.362743       0.633041       0.468648      -1.023273       0.046055      -0.044298       0.060822       0.088219      -0.001752      -0.101923       0.006450       0.086792       0.103730      -0.072545      -0.059986       0.132532              8.637839       8.834849       0.449190       4.465492       8.581228       0.028900       8.497439           0.002013
          107              C       3.278390       2.836521       4.746650      -0.131482      29.349412 0.40446447E+03  0.93489751E+04                                 8.258281                            6.728402       0.113040       2.019026                    0.999686      28.713991      82.141799       0.631317       0.419735      -1.060941       0.008964      -0.009948      -0.014462       0.019710      -0.019932      -0.009581      -0.026920      -0.004635       0.055779      -0.040659       0.004884       0.035775              8.909685      10.154515       0.914705      -0.946332       9.328303       3.210478       7.246238           0.000211
          108              C       4.493260       3.499965       4.735749       0.142671      31.087982 0.37742345E+03  0.85524774E+04                                 8.754441                            6.610231       0.029461       2.041396                    0.999399      25.504030      71.639230       0.622598       0.434146      -1.054711       0.020151      -0.050363      -0.052175       0.075264      -0.042587       0.016557      -0.046422      -0.016418       0.065029      -0.059122      -0.015616       0.074739             10.120281      10.229854       1.247924      -1.305998      10.768981       4.872403       9.362009           0.001691
          109              C       4.820488       4.670592       5.629639       0.586994      23.201447 0.24872265E+03  0.51349801E+04                                 7.452489                            5.575242       0.110141       2.099637                    0.999536      22.068194      61.361319       0.633052       0.468644      -1.023276       0.015341       0.062031       0.060824       0.088220      -0.036709       0.045382      -0.091492      -0.046435       0.103734      -0.072543      -0.059992       0.132535              8.637690       9.033494      -0.334368      -2.257709       8.382299       3.852700       8.497279           0.002014
          110              C      -3.549806      11.821485       4.746650      -0.131481      29.349194 0.40446038E+03  0.93488667E+04                                 8.258273                            6.728386       0.113021       2.019021                    0.999686      28.713849      82.141611       0.631315       0.419737      -1.060938      -0.004129      -0.012731      -0.014470       0.019711       0.011976      -0.028105      -0.005168      -0.032206       0.055781      -0.040660       0.004880       0.035780              8.909677      10.326933      -0.815111       2.307160       9.155853       2.424830       7.246247           0.000211
          111              C      -2.367811      11.101099       4.735749       0.142675      31.087753 0.37742107E+03  0.85523994E+04                                 8.754353                            6.610179       0.029324       2.041350                    0.999399      25.503939      71.638582       0.622605       0.434142      -1.054715      -0.033534      -0.042625      -0.052184       0.075263       0.028406      -0.031928      -0.037553      -0.065547       0.065041      -0.059124      -0.015621       0.074745             10.120155      11.714764      -0.390540       3.566542       9.283832       3.567171       9.361869           0.001692
          112              C      -1.190404      11.403025       5.629639       0.586995      23.201011 0.24871865E+03  0.51348700E+04                                 7.452369                            5.575182       0.110174       2.099653                    0.999536      22.067947      61.360212       0.633059       0.468642      -1.023279       0.061398       0.017738       0.060817       0.088221       0.038469      -0.056546      -0.085057      -0.040352       0.103751      -0.072545      -0.060003       0.132548              8.637520       8.255388      -0.114783       2.207648       9.160081       3.881457       8.497092           0.002015
          113              C      -0.817304       4.257430       4.746650      -0.131475      29.349066 0.40445922E+03  0.93488237E+04                                 8.258230                            6.728371       0.113038       2.019028                    0.999686      28.713729      82.140928       0.631317       0.419736      -1.060940       0.013093       0.002787      -0.014462       0.019706       0.007954       0.018525      -0.021755       0.036845       0.055787      -0.040657       0.004879       0.035778              8.909619       8.742610      -0.099581      -3.253465      10.740077       0.785687       7.246170           0.000212
          114              C      -0.784428       5.641260       4.735749       0.142675      31.088109 0.37742624E+03  0.85525551E+04                                 8.754455                            6.610250       0.029487       2.041402                    0.999399      25.504102      71.639460       0.622598       0.434145      -1.054712       0.053690      -0.007729      -0.052181       0.075267       0.014187       0.048470      -0.008878       0.081962       0.065024      -0.059120      -0.015604       0.074725             10.120282       9.553458      -0.857348      -4.872605      11.445399       1.305123       9.361990           0.001690
          115              C      -1.634608       6.509961       5.629639       0.586985      23.201969 0.24873039E+03  0.51351841E+04                                 7.452625                            5.575351       0.110096       2.099617                    0.999536      22.068539      61.362723       0.633041       0.468648      -1.023273      -0.046055       0.044298       0.060822       0.088219      -0.001752       0.101923      -0.006449       0.086792       0.103729      -0.072545      -0.059986       0.132531              8.637837       8.834847       0.449190      -4.465491       8.581227      -0.028900       8.497437           0.002013
          116              C       4.367110      10.405873       4.746650      -0.131482      29.349421 0.40446459E+03  0.93489789E+04                                 8.258283                            6.728403       0.113039       2.019026                    0.999686      28.713997      82.141825       0.631317       0.419735      -1.060941      -0.008964       0.009948      -0.014462       0.019710      -0.019932       0.009581       0.026920      -0.004634       0.055779      -0.040659       0.004884       0.035775              8.909687      10.154517       0.914706       0.946332       9.328305      -3.210480       7.246240           0.000211
          117              C       3.152240       9.742429       4.735749       0.142671      31.087987 0.37742348E+03  0.85524785E+04                                 8.754443                            6.610231       0.029460       2.041396                    0.999399      25.504032      71.639244       0.622597       0.434146      -1.054711      -0.020151       0.050363      -0.052175       0.075264      -0.042587      -0.016557       0.046422      -0.016418       0.065029      -0.059122      -0.015617       0.074739             10.120284      10.229856       1.247925       1.305997      10.768984      -4.872405       9.362011           0.001691
          118              C       2.825012       8.571802       5.629639       0.586994      23.201468 0.24872289E+03  0.51349867E+04                                 7.452495                            5.575246       0.110131       2.099634                    0.999536      22.068211      61.361399       0.633051       0.468645      -1.023276      -0.015341      -0.062031       0.060824       0.088220      -0.036709      -0.045382       0.091492      -0.046435       0.103735      -0.072543      -0.059992       0.132535              8.637699       9.033502      -0.334369       2.257712       8.382307      -3.852705       8.497288           0.002014
          119              C       3.099868       1.789710      11.679750      -0.045891      28.142566 0.37603362E+03  0.85180735E+04                                 8.022337                            6.474239       0.251077       2.073474                    0.999792      27.433835      77.193059       0.646858       0.418006      -1.064130       0.024244       0.013995      -0.000002       0.027993       0.003476      -0.009959       0.017248       0.004015      -0.014965      -0.023246       0.006508       0.016737              8.762749       9.717827       0.098703       1.724355       9.603889      -2.986687       6.966531           0.000022
          120              C       7.645500       9.662975      11.679750      -0.045885      28.142338 0.37603083E+03  0.85179940E+04                                 8.022299                            6.474222       0.251064       2.073473                    0.999792      27.433677      77.192525       0.646858       0.418006      -1.064130      -0.000000      -0.027992       0.000000       0.027992      -0.000000       0.019918      -0.000000      -0.008024      -0.014954      -0.023245       0.006504       0.016741              8.762696       9.546819      -0.000010      -3.448668       9.774799       0.000012       6.966471           0.000021
          121              C      12.191132       1.789710      11.679750      -0.045895      28.142623 0.37603450E+03  0.85181092E+04                                 8.022393                            6.474279       0.251065       2.073470                    0.999792      27.433871      77.193554       0.646851       0.418010      -1.064126      -0.024246       0.013993       0.000004       0.027995      -0.003476      -0.009960      -0.017248       0.004016      -0.014966      -0.023247       0.006509       0.016738              8.762812       9.717869      -0.098678       1.724377       9.603970       2.986736       6.966598           0.000021
          122              C       4.545632      11.452684      11.679750      -0.045892      28.142565 0.37603364E+03  0.85180740E+04                                 8.022337                            6.474240       0.251077       2.073474                    0.999792      27.433836      77.193064       0.646858       0.418006      -1.064130      -0.024244      -0.013995      -0.000002       0.027993       0.003476       0.009959      -0.017248       0.004015      -0.014965      -0.023246       0.006508       0.016737              8.762749       9.717827       0.098703      -1.724355       9.603889       2.986687       6.966531           0.000022
          123              C       0.000000       3.579419      11.679750      -0.045885      28.142338 0.37603082E+03  0.85179936E+04                                 8.022299                            6.474222       0.251064       2.073474                    0.999792      27.433676      77.192522       0.646858       0.418006      -1.064130       0.000000       0.027992       0.000000       0.027992      -0.000000      -0.019918       0.000000      -0.008024      -0.014954      -0.023245       0.006504       0.016741              8.762696       9.546820      -0.000010       3.448668       9.774798      -0.000012       6.966471           0.000021
          124              C      -4.545632      11.452684      11.679750      -0.045895      28.142623 0.37603450E+03  0.85181091E+04                                 8.022392                            6.474278       0.251065       2.073470                    0.999792      27.433871      77.193550       0.646851       0.418010      -1.064126       0.024246      -0.013993       0.000004       0.027995      -0.003476       0.009960       0.017248       0.004016      -0.014966      -0.023247       0.006509       0.016738              8.762811       9.717869      -0.098678      -1.724376       9.603969      -2.986736       6.966597           0.000022
          125              C       4.545632      11.452684       3.893250      -0.045891      28.142565 0.37603362E+03  0.85180737E+04                                 8.022337                            6.474240       0.251076       2.073474                    0.999792      27.433835      77.193062       0.646858       0.418006      -1.064130      -0.024244      -0.013995       0.000002       0.027993       0.003476      -0.009959       0.017248       0.004015      -0.014965      -0.023246       0.006508       0.016737              8.762750       9.717827       0.098703       1.724355       9.603890      -2.986688       6.966532           0.000022
          126              C       0.000000       3.579419       3.893250      -0.045885      28.142341 0.37603086E+03  0.85179947E+04                                 8.022300                            6.474222       0.251064       2.073473                    0.999792      27.433678      77.192527       0.646858       0.418006      -1.064130       0.000000       0.027992      -0.000000       0.027992      -0.000000       0.019918      -0.000000      -0.008024      -0.014954      -0.023245       0.006504       0.016741              8.762697       9.546820      -0.000010      -3.448669       9.774799       0.000012       6.966471           0.000021
          127              C      -4.545632      11.452684       3.893250      -0.045895      28.142623 0.37603448E+03  0.85181086E+04                                 8.022393                            6.474278       0.251065       2.073470                    0.999792      27.433870      77.193548       0.646851       0.418010      -1.064126       0.024246      -0.013993      -0.000004       0.027995      -0.003476      -0.009960      -0.017248       0.004016      -0.014966      -0.023247       0.006509       0.016738              8.762812       9.717869      -0.098679       1.724376       9.603970       2.986736       6.966597           0.000021
          128              C       3.099868       1.789710       3.893250      -0.045892      28.142566 0.37603363E+03  0.85180737E+04                                 8.022337                            6.474240       0.251077       2.073474                    0.999792      27.433835      77.193060       0.646858       0.418006      -1.064130       0.024244       0.013995       0.000002       0.027993       0.003476       0.009959      -0.017247       0.004015      -0.014965      -0.023246       0.006508       0.016737              8.762750       9.717829       0.098702      -1.724356       9.603889       2.986687       6.966531           0.000022
          129              C       7.645500       9.662975       3.893250      -0.045885      28.142339 0.37603082E+03  0.85179937E+04                                 8.022299                            6.474222       0.251064       2.073474                    0.999792      27.433676      77.192519       0.646858       0.418006      -1.064130      -0.000000      -0.027992      -0.000000       0.027992      -0.000000      -0.019918       0.000000      -0.008024      -0.014954      -0.023245       0.006504       0.016741              8.762696       9.546820      -0.000010       3.448668       9.774798      -0.000012       6.966471           0.000021
          130              C      12.191132       1.789710       3.893250      -0.045895      28.142624 0.37603450E+03  0.85181092E+04                                 8.022393                            6.474279       0.251065       2.073470                    0.999792      27.433871      77.193553       0.646851       0.418010      -1.064126      -0.024246       0.013993      -0.000004       0.027995      -0.003476       0.009960       0.017248       0.004016      -0.014966      -0.023247       0.006509       0.016738              8.762812       9.717869      -0.098678      -1.724377       9.603970      -2.986736       6.966598           0.000021
          131              N       5.478383       3.162946      11.679750      -0.329062      43.117266 0.60961186E+03  0.15362565E+05                                10.289239                            8.062608      -0.136471       1.948183                    0.998920      30.124122      85.355010       0.607809       0.399879      -1.091363      -0.156293      -0.090243      -0.000003       0.180475      -0.081691      -0.018051       0.031267      -0.094349       0.215923      -0.130321       0.028419       0.101902             11.844367      11.107652      -0.978358       3.341594      12.237535      -5.787860      12.187914           0.000720
          132              N       7.645500       6.916502      11.679750      -0.329053      43.115242 0.60957649E+03  0.15361459E+05                                10.288959                            8.062401      -0.136822       1.948092                    0.998916      30.123262      85.352120       0.607813       0.399882      -1.091360       0.000001       0.180466       0.000000       0.180466      -0.000002       0.036087       0.000001       0.188597       0.215865      -0.130276       0.028412       0.101864             11.844022      12.801843       0.000007      -6.682904      10.542780      -0.000008      12.187442           0.000720
          133              N       9.812617       3.162946      11.679750      -0.329053      43.117388 0.60961538E+03  0.15362674E+05                                10.289242                            8.062623      -0.136487       1.948175                    0.998920      30.124220      85.355310       0.607809       0.399879      -1.091363       0.156292      -0.090245       0.000009       0.180475       0.081687      -0.018050      -0.031264      -0.094350       0.215922      -0.130318       0.028421       0.101897             11.844346      11.107660       0.978334       3.341575      12.237510       5.787812      12.187867           0.000720
          134              N       2.167117      10.079448      11.679750      -0.329062      43.117270 0.60961193E+03  0.15362568E+05                                10.289240                            8.062609      -0.136472       1.948183                    0.998920      30.124124      85.355023       0.607808       0.399879      -1.091363       0.156293       0.090243      -0.000003       0.180475      -0.081691       0.018051      -0.031267      -0.094349       0.215923      -0.130321       0.028419       0.101902             11.844369      11.107655      -0.978358      -3.341595      12.237536       5.787860      12.187915           0.000720
          135              N       0.000000       6.325892      11.679750      -0.329054      43.115251 0.60957661E+03  0.15361463E+05                                10.288961                            8.062402      -0.136823       1.948092                    0.998916      30.123266      85.352138       0.607813       0.399882      -1.091360      -0.000001      -0.180466       0.000000       0.180466      -0.000002      -0.036087      -0.000000       0.188596       0.215865      -0.130276       0.028412       0.101864             11.844024      12.801846       0.000007       6.682906      10.542782       0.000008      12.187445           0.000720
          136              N      -2.167117      10.079448      11.679750      -0.329053      43.117379 0.60961525E+03  0.15362670E+05                                10.289240                            8.062622      -0.136486       1.948176                    0.998920      30.124216      85.355291       0.607809       0.399878      -1.091363      -0.156292       0.090245       0.000009       0.180475       0.081687       0.018050       0.031264      -0.094350       0.215922      -0.130318       0.028421       0.101897             11.844343      11.107657       0.978334      -3.341574      12.237508      -5.787811      12.187864           0.000720
          137              N       2.167117      10.079448       3.893250      -0.329062      43.117276 0.60961197E+03  0.15362569E+05                                10.289241                            8.062609      -0.136472       1.948183                    0.998920      30.124125      85.355029       0.607808       0.399879      -1.091363       0.156293       0.090243       0.000003       0.180475      -0.081691      -0.018051       0.031267      -0.094349       0.215923      -0.130321       0.028419       0.101902             11.844371      11.107656      -0.978359       3.341596      12.237539      -5.787863      12.187918           0.000720
          138              N       0.000000       6.325892       3.893250      -0.329053      43.115247 0.60957654E+03  0.15361461E+05                                10.288961                            8.062401      -0.136822       1.948092                    0.998916      30.123263      85.352127       0.607813       0.399882      -1.091360      -0.000001      -0.180465      -0.000000       0.180465      -0.000002       0.036087       0.000001       0.188597       0.215865      -0.130276       0.028412       0.101864             11.844024      12.801847       0.000008      -6.682907      10.542780      -0.000009      12.187445           0.000720
          139              N      -2.167117      10.079448       3.893250      -0.329053      43.117385 0.60961532E+03  0.15362672E+05                                10.289242                            8.062623      -0.136486       1.948176                    0.998920      30.124218      85.355300       0.607809       0.399879      -1.091363      -0.156292       0.090245      -0.000009       0.180475       0.081687      -0.018050      -0.031264      -0.094350       0.215922      -0.130318       0.028421       0.101897             11.844345      11.107658       0.978335       3.341575      12.237511       5.787814      12.187867           0.000720
          140              N       5.478383       3.162946       3.893250      -0.329062      43.117269 0.60961191E+03  0.15362567E+05                                10.289240                            8.062608      -0.136471       1.948183                    0.998920      30.124123      85.355017       0.607809       0.399879      -1.091363      -0.156293      -0.090243       0.000003       0.180475      -0.081691       0.018051      -0.031267      -0.094349       0.215923      -0.130321       0.028419       0.101902             11.844369      11.107655      -0.978359      -3.341596      12.237536       5.787861      12.187915           0.000720
          141              N       7.645500       6.916502       3.893250      -0.329054      43.115257 0.60957669E+03  0.15361465E+05                                10.288962                            8.062402      -0.136823       1.948092                    0.998916      30.123268      85.352143       0.607813       0.399882      -1.091360       0.000001       0.180466      -0.000000       0.180466      -0.000002      -0.036087      -0.000001       0.188596       0.215865      -0.130276       0.028412       0.101864             11.844025      12.801848       0.000007       6.682908      10.542782       0.000009      12.187446           0.000720
          142              N       9.812617       3.162946       3.893250      -0.329053      43.117381 0.60961525E+03  0.15362670E+05                                10.289241                            8.062622      -0.136486       1.948176                    0.998920      30.124216      85.355294       0.607809       0.399879      -1.091363       0.156292      -0.090245      -0.000009       0.180475       0.081687       0.018050       0.031264      -0.094350       0.215922      -0.130318       0.028421       0.101897             11.844345      11.107658       0.978335      -3.341575      12.237510      -5.787813      12.187866           0.000720
          143              O       7.439836       2.639209      13.341389      -0.598685      37.518825 0.61405514E+03  0.15264999E+05                                 8.884314                            7.732952       0.258378       2.112882                    0.997749      28.787534      77.026916       0.674687       0.365186      -1.133789      -0.012760      -0.016753       0.047343       0.051816       0.039233      -0.070435       0.072539      -0.040943      -0.085680      -0.128845       0.045920       0.082925              9.385726      10.658119       3.644939      -0.636979      10.396038      -1.871401       7.103021           0.002228
          144              O       6.359527       0.826325      14.138727      -0.534402      37.728745 0.51099005E+03  0.12123822E+05                                 8.940407                            6.971361       0.312620       2.159186                    0.997429      27.078741      70.617298       0.723811       0.356660      -1.141329       0.011924       0.038816      -0.018728       0.044717      -0.028545      -0.038309      -0.002803      -0.093901       0.091522      -0.082764       0.033955       0.048810             10.589203       6.498423      -1.855818       2.171741      12.439160      -6.332502      12.830026           0.031254
          145              O       6.211204       5.479703      13.341389      -0.598660      37.516672 0.61401373E+03  0.15263730E+05                                 8.884059                            7.732762       0.257848       2.112745                    0.997742      28.786403      77.023579       0.674685       0.365193      -1.133782      -0.008109       0.019423       0.047327       0.051796      -0.037345       0.097995       0.024747      -0.047470      -0.085638      -0.128805       0.045921       0.082884              9.385435       7.304751      -1.708911      -1.302187      13.748654       1.487308       7.102900           0.002226
          146              O       5.181355       7.321720      14.138727      -0.534433      37.726771 0.51095971E+03  0.12122913E+05                                 8.940125                            6.971174       0.312720       2.159242                    0.997429      27.077949      70.614517       0.723818       0.356662      -1.141328       0.027651      -0.029708      -0.018728       0.044698      -0.026404       0.016721       0.034611       0.096432       0.091506      -0.082804       0.033991       0.048813             10.588839      12.560727      -1.644460      -6.569699       6.376237       1.285434      12.829551           0.031262
          147              O       9.285460       5.123482      13.341389      -0.598674      37.518532 0.61404628E+03  0.15264748E+05                                 8.884354                            7.732967       0.258062       2.112800                    0.997746      28.787088      77.026058       0.674676       0.365193      -1.133782       0.020881      -0.002701       0.047329       0.051801      -0.001892      -0.027562      -0.097261       0.088436      -0.085639      -0.128831       0.045943       0.082888              9.385784      13.618254      -1.935973       1.939301       7.435955       0.384038       7.103144           0.002229
          148              O      11.395618       5.094349      14.138727      -0.534387      37.728336 0.51098310E+03  0.12123604E+05                                 8.940293                            6.971276       0.312745       2.159226                    0.997430      27.078678      70.616746       0.723822       0.356656      -1.141333      -0.039572      -0.009093      -0.018723       0.044712       0.054952       0.021600      -0.031768      -0.002494       0.091514      -0.082786       0.033984       0.048801             10.589059       9.346674       3.500260       4.398177       9.590643       5.046940      12.829861           0.031258
          149              O       0.205664      10.603185      13.341389      -0.598685      37.518862 0.61405589E+03  0.15265023E+05                                 8.884321                            7.732958       0.258373       2.112881                    0.997749      28.787545      77.026970       0.674686       0.365186      -1.133788       0.012760       0.016753       0.047343       0.051816       0.039233       0.070435      -0.072539      -0.040943      -0.085679      -0.128845       0.045920       0.082925              9.385734      10.658128       3.644942       0.636980      10.396048       1.871404       7.103027           0.002228
          150              O       1.285973      12.416069      14.138727      -0.534402      37.728751 0.51099013E+03  0.12123824E+05                                 8.940408                            6.971361       0.312621       2.159186                    0.997429      27.078743      70.617304       0.723811       0.356660      -1.141329      -0.011924      -0.038816      -0.018728       0.044717      -0.028546       0.038309       0.002803      -0.093902       0.091522      -0.082765       0.033955       0.048810             10.589204       6.498423      -1.855817      -2.171741      12.439162       6.332503      12.830027           0.031254
          151              O       1.434296       7.762691      13.341389      -0.598659      37.516680 0.61401387E+03  0.15263734E+05                                 8.884059                            7.732761       0.257853       2.112746                    0.997742      28.786411      77.023597       0.674685       0.365193      -1.133782       0.008109      -0.019423       0.047327       0.051796      -0.037345      -0.097995      -0.024747      -0.047470      -0.085639      -0.128805       0.045922       0.082883              9.385435       7.304751      -1.708911       1.302186      13.748655      -1.487308       7.102899           0.002225
          152              O       2.464145       5.920674      14.138727      -0.534433      37.726773 0.51095973E+03  0.12122914E+05                                 8.940125                            6.971174       0.312721       2.159242                    0.997429      27.077951      70.614520       0.723818       0.356662      -1.141328      -0.027652       0.029708      -0.018728       0.044698      -0.026404      -0.016721      -0.034611       0.096431       0.091506      -0.082803       0.033991       0.048812             10.588838      12.560726      -1.644460       6.569699       6.376237      -1.285434      12.829551           0.031262
          153              O      -1.639960       8.118912      13.341389      -0.598674      37.518523 0.61404611E+03  0.15264743E+05                                 8.884352                            7.732966       0.258064       2.112800                    0.997746      28.787084      77.026043       0.674676       0.365193      -1.133782      -0.020881       0.002701       0.047329       0.051801      -0.001892       0.027562       0.097261       0.088436      -0.085639      -0.128831       0.045943       0.082888              9.385782      13.618251      -1.935973      -1.939300       7.435954      -0.384038       7.103142           0.002229
          154              O      -3.750118       8.148045      14.138727      -0.534387      37.728331 0.51098305E+03  0.12123602E+05                                 8.940292                            6.971276       0.312746       2.159226                    0.997430      27.078678      70.616743       0.723822       0.356656      -1.141333       0.039572       0.009093      -0.018723       0.044712       0.054952      -0.021600       0.031768      -0.002494       0.091514      -0.082785       0.033984       0.048801             10.589057       9.346672       3.500259      -4.398176       9.590641      -5.046939      12.829858           0.031258
          155              O      -0.205664      10.603185      10.018111      -0.598718      37.519032 0.61406074E+03  0.15265195E+05                                 8.884441                            7.733070       0.258209       2.112839                    0.997748      28.787343      77.026919       0.674670       0.365194      -1.133781      -0.012751       0.016760      -0.047347       0.051819      -0.039225       0.070432       0.072544      -0.040939      -0.085670      -0.128840       0.045911       0.082930              9.385854      10.658270      -3.644965       0.636967      10.396168      -1.871414       7.103124           0.002227
          156              O      -1.285973      12.416069       9.220773      -0.534392      37.727585 0.51097378E+03  0.12123322E+05                                 8.940183                            6.971220       0.312765       2.159239                    0.997429      27.078430      70.615836       0.723824       0.356657      -1.141333       0.011927      -0.038811       0.018736       0.044716       0.028549       0.038311      -0.002808      -0.093925       0.091509      -0.082776       0.033967       0.048808             10.588901       6.498270       1.855746      -2.171655      12.438813      -6.332273      12.829621           0.031263
          157              O      -1.434296       7.762691      10.018111      -0.598649      37.516842 0.61401610E+03  0.15263785E+05                                 8.884006                            7.732708       0.258002       2.112783                    0.997743      28.786712      77.024101       0.674697       0.365187      -1.133788      -0.008108      -0.019430      -0.047316       0.051789       0.037348      -0.097986       0.024749      -0.047473      -0.085637      -0.128799       0.045923       0.082876              9.385386       7.304710       1.708926       1.302188      13.748592       1.487331       7.102855           0.002229
          158              O      -2.464145       5.920674       9.220773      -0.534402      37.728600 0.51098715E+03  0.12123735E+05                                 8.940381                            6.971340       0.312611       2.159186                    0.997429      27.078682      70.617082       0.723812       0.356659      -1.141329       0.027653       0.029719       0.018727       0.044705       0.026384      -0.016723       0.034584       0.096406       0.091524      -0.082771       0.033961       0.048810             10.589168      12.561118       1.644499       6.569957       6.376388       1.285469      12.829997           0.031257
          159              O       1.639960       8.118912      10.018111      -0.598685      37.518150 0.61403773E+03  0.15264487E+05                                 8.884331                            7.732942       0.258117       2.112827                    0.997746      28.786745      77.025089       0.674673       0.365196      -1.133779       0.020883       0.002691      -0.047331       0.051804       0.001891       0.027563      -0.097254       0.088430      -0.085620      -0.128822       0.045935       0.082886              9.385770      13.618257       1.935966      -1.939304       7.435934       0.384048       7.103119           0.002229
          160              O       3.750118       8.148045       9.220773      -0.534385      37.729279 0.51099732E+03  0.12124041E+05                                 8.940501                            6.971419       0.312657       2.159198                    0.997429      27.078834      70.617756       0.723806       0.356660      -1.141328      -0.039574       0.009086       0.018726       0.044714      -0.054936      -0.021579      -0.031771      -0.002501       0.091520      -0.082764       0.033955       0.048809             10.589330       9.346901      -3.500369      -4.398309       9.590890       5.047103      12.830199           0.031258
          161              O       7.851164       2.639209      10.018111      -0.598718      37.519036 0.61406082E+03  0.15265198E+05                                 8.884442                            7.733071       0.258210       2.112839                    0.997748      28.787343      77.026922       0.674670       0.365194      -1.133781       0.012751      -0.016760      -0.047347       0.051819      -0.039225      -0.070432      -0.072544      -0.040939      -0.085670      -0.128840       0.045911       0.082930              9.385855      10.658272      -3.644966      -0.636967      10.396169       1.871414       7.103125           0.002227
          162              O       8.931473       0.826325       9.220773      -0.534392      37.727583 0.51097374E+03  0.12123321E+05                                 8.940183                            6.971219       0.312765       2.159239                    0.997430      27.078430      70.615834       0.723824       0.356657      -1.141333      -0.011927       0.038811       0.018736       0.044717       0.028549      -0.038311       0.002808      -0.093925       0.091509      -0.082776       0.033967       0.048808             10.588901       6.498270       1.855746       2.171654      12.438813       6.332273      12.829620           0.031263
          163              O       9.079796       5.479703      10.018111      -0.598649      37.516817 0.61401559E+03  0.15263769E+05                                 8.884001                            7.732704       0.258007       2.112784                    0.997743      28.786704      77.024063       0.674697       0.365186      -1.133789       0.008108       0.019431      -0.047316       0.051789       0.037348       0.097986      -0.024749      -0.047472      -0.085637      -0.128799       0.045923       0.082875              9.385380       7.304706       1.708925      -1.302187      13.748584      -1.487330       7.102851           0.002229
          164              O      10.109645       7.321720       9.220773      -0.534403      37.728606 0.51098724E+03  0.12123738E+05                                 8.940383                            6.971341       0.312610       2.159186                    0.997429      27.078681      70.617086       0.723812       0.356660      -1.141329      -0.027653      -0.029719       0.018727       0.044705       0.026384       0.016724      -0.034583       0.096405       0.091524      -0.082770       0.033960       0.048810             10.589170      12.561121       1.644499      -6.569959       6.376389      -1.285469      12.830000           0.031257
          165              O       6.005540       5.123482      10.018111      -0.598686      37.518244 0.61403965E+03  0.15264548E+05                                 8.884349                            7.732957       0.258104       2.112823                    0.997746      28.786779      77.025236       0.674672       0.365196      -1.133779      -0.020883      -0.002691      -0.047331       0.051804       0.001891      -0.027564       0.097255       0.088430      -0.085620      -0.128823       0.045936       0.082887              9.385789      13.618286       1.935969       1.939311       7.435948      -0.384050       7.103134           0.002229
          166              O       3.895382       5.094349       9.220773      -0.534386      37.729289 0.51099740E+03  0.12124044E+05                                 8.940503                            6.971420       0.312659       2.159199                    0.997429      27.078835      70.617764       0.723806       0.356661      -1.141328       0.039574      -0.009086       0.018726       0.044714      -0.054938       0.021580       0.031771      -0.002500       0.091520      -0.082766       0.033957       0.048809             10.589334       9.346905      -3.500370       4.398312       9.590893      -5.047106      12.830203           0.031258
          167              O       0.205664      10.603185       2.231611      -0.598685      37.518830 0.61405533E+03  0.15265005E+05                                 8.884316                            7.732954       0.258377       2.112882                    0.997749      28.787536      77.026931       0.674687       0.365186      -1.133789       0.012760       0.016753      -0.047343       0.051816       0.039233      -0.070435       0.072539      -0.040943      -0.085679      -0.128845       0.045920       0.082925              9.385728      10.658123       3.644939      -0.636976      10.396038      -1.871399       7.103021           0.002228
          168              O       1.285973      12.416069       1.434273      -0.534402      37.728757 0.51099035E+03  0.12123830E+05                                 8.940409                            6.971363       0.312620       2.159186                    0.997429      27.078742      70.617302       0.723811       0.356660      -1.141329      -0.011924      -0.038816       0.018728       0.044717      -0.028546      -0.038309      -0.002802      -0.093901       0.091522      -0.082764       0.033954       0.048810             10.589206       6.498425      -1.855819       2.171743      12.439160      -6.332504      12.830033           0.031254
          169              O       1.434296       7.762691       2.231611      -0.598658      37.516679 0.61401395E+03  0.15263736E+05                                 8.884057                            7.732761       0.257852       2.112746                    0.997742      28.786416      77.023608       0.674685       0.365193      -1.133782       0.008109      -0.019423      -0.047326       0.051796      -0.037345       0.097995       0.024747      -0.047470      -0.085639      -0.128805       0.045922       0.082883              9.385433       7.304749      -1.708909      -1.302185      13.748653       1.487304       7.102898           0.002226
          170              O       2.464145       5.920674       1.434273      -0.534434      37.726804 0.51096029E+03  0.12122931E+05                                 8.940134                            6.971180       0.312715       2.159240                    0.997429      27.077948      70.614537       0.723817       0.356662      -1.141328      -0.027651       0.029708       0.018728       0.044698      -0.026404       0.016721       0.034611       0.096432       0.091506      -0.082804       0.033991       0.048812             10.588850      12.560738      -1.644459      -6.569708       6.376241       1.285434      12.829569           0.031262
          171              O      -1.639960       8.118912       2.231611      -0.598674      37.518533 0.61404641E+03  0.15264752E+05                                 8.884354                            7.732968       0.258062       2.112800                    0.997746      28.787091      77.026070       0.674676       0.365193      -1.133782      -0.020881       0.002701      -0.047329       0.051801      -0.001892      -0.027562      -0.097261       0.088436      -0.085639      -0.128831       0.045943       0.082888              9.385784      13.618253      -1.935975       1.939297       7.435956       0.384040       7.103143           0.002229
          172              O      -3.750118       8.148045       1.434273      -0.534387      37.728342 0.51098330E+03  0.12123609E+05                                 8.940294                            6.971278       0.312745       2.159226                    0.997430      27.078678      70.616744       0.723822       0.356656      -1.141333       0.039572       0.009093       0.018723       0.044712       0.054952       0.021600      -0.031768      -0.002494       0.091514      -0.082786       0.033984       0.048801             10.589061       9.346671       3.500259       4.398177       9.590645       5.046942      12.829866           0.031258
          173              O       7.439836       2.639209       2.231611      -0.598685      37.518850 0.61405576E+03  0.15265019E+05                                 8.884320                            7.732957       0.258373       2.112881                    0.997749      28.787544      77.026964       0.674686       0.365186      -1.133788      -0.012760      -0.016753      -0.047343       0.051816       0.039233       0.070435      -0.072539      -0.040943      -0.085679      -0.128845       0.045920       0.082925              9.385732      10.658128       3.644941       0.636977      10.396043       1.871400       7.103025           0.002228
          174              O       6.359527       0.826325       1.434273      -0.534402      37.728759 0.51099036E+03  0.12123831E+05                                 8.940410                            6.971363       0.312620       2.159186                    0.997429      27.078742      70.617303       0.723811       0.356660      -1.141329       0.011924       0.038816       0.018728       0.044717      -0.028546       0.038309       0.002803      -0.093902       0.091522      -0.082765       0.033955       0.048810             10.589207       6.498425      -1.855819      -2.171743      12.439161       6.332504      12.830034           0.031254
          175              O       6.211204       5.479703       2.231611      -0.598659      37.516651 0.61401338E+03  0.15263719E+05                                 8.884054                            7.732758       0.257852       2.112746                    0.997742      28.786400      77.023559       0.674685       0.365193      -1.133782      -0.008109       0.019423      -0.047327       0.051796      -0.037345      -0.097995      -0.024747      -0.047470      -0.085638      -0.128805       0.045921       0.082883              9.385430       7.304747      -1.708908       1.302185      13.748648      -1.487303       7.102895           0.002225
          176              O       5.181355       7.321720       1.434273      -0.534432      37.726769 0.51095978E+03  0.12122915E+05                                 8.940125                            6.971175       0.312721       2.159242                    0.997429      27.077945      70.614503       0.723818       0.356662      -1.141328       0.027651      -0.029708       0.018728       0.044698      -0.026404      -0.016721      -0.034611       0.096431       0.091506      -0.082803       0.033991       0.048812             10.588838      12.560725      -1.644458       6.569699       6.376236      -1.285432      12.829554           0.031262
          177              O       9.285460       5.123482       2.231611      -0.598674      37.518502 0.61404578E+03  0.15264733E+05                                 8.884349                            7.732964       0.258063       2.112800                    0.997746      28.787077      77.026019       0.674676       0.365193      -1.133782       0.020880      -0.002701      -0.047329       0.051801      -0.001892       0.027562       0.097261       0.088436      -0.085639      -0.128831       0.045943       0.082888              9.385779      13.618244      -1.935974      -1.939295       7.435952      -0.384039       7.103139           0.002229
          178              O      11.395618       5.094349       1.434273      -0.534387      37.728338 0.51098326E+03  0.12123608E+05                                 8.940293                            6.971277       0.312745       2.159226                    0.997430      27.078677      70.616739       0.723822       0.356656      -1.141333      -0.039572      -0.009093       0.018723       0.044712       0.054952      -0.021600       0.031768      -0.002494       0.091514      -0.082785       0.033984       0.048801             10.589059       9.346670       3.500259      -4.398176       9.590644      -5.046941      12.829864           0.031258
          179              O       7.851164       2.639209       5.554889      -0.598718      37.519052 0.61406117E+03  0.15265209E+05                                 8.884445                            7.733074       0.258207       2.112838                    0.997748      28.787349      77.026950       0.674669       0.365194      -1.133781       0.012751      -0.016760       0.047347       0.051819      -0.039225       0.070432       0.072544      -0.040939      -0.085670      -0.128841       0.045911       0.082930              9.385859      10.658275      -3.644967       0.636967      10.396173      -1.871415       7.103128           0.002227
          180              O       8.931473       0.826325       6.352227      -0.534392      37.727582 0.51097373E+03  0.12123321E+05                                 8.940182                            6.971218       0.312767       2.159239                    0.997430      27.078433      70.615836       0.723824       0.356656      -1.141333      -0.011927       0.038811      -0.018736       0.044717       0.028549       0.038311      -0.002808      -0.093925       0.091509      -0.082776       0.033968       0.048808             10.588899       6.498269       1.855745      -2.171654      12.438811      -6.332272      12.829618           0.031263
          181              O       9.079796       5.479703       5.554889      -0.598649      37.516844 0.61401615E+03  0.15263787E+05                                 8.884007                            7.732709       0.258002       2.112783                    0.997743      28.786713      77.024106       0.674697       0.365187      -1.133788       0.008108       0.019430       0.047316       0.051789       0.037348      -0.097986       0.024749      -0.047473      -0.085637      -0.128799       0.045923       0.082875              9.385386       7.304711       1.708926       1.302188      13.748592       1.487331       7.102855           0.002229
          182              O      10.109645       7.321720       6.352227      -0.534402      37.728605 0.51098721E+03  0.12123737E+05                                 8.940382                            6.971340       0.312612       2.159187                    0.997429      27.078684      70.617088       0.723812       0.356659      -1.141329      -0.027653      -0.029719      -0.018727       0.044705       0.026384      -0.016723       0.034583       0.096406       0.091525      -0.082771       0.033961       0.048810             10.589168      12.561119       1.644499       6.569958       6.376388       1.285470      12.829998           0.031257
          183              O       6.005540       5.123482       5.554889      -0.598685      37.518156 0.61403786E+03  0.15264491E+05                                 8.884332                            7.732943       0.258117       2.112827                    0.997746      28.786749      77.025101       0.674673       0.365196      -1.133779      -0.020883      -0.002691       0.047331       0.051804       0.001891       0.027563      -0.097254       0.088430      -0.085620      -0.128822       0.045936       0.082886              9.385770      13.618258       1.935966      -1.939305       7.435934       0.384048       7.103119           0.002230
          184              O       3.895382       5.094349       6.352227      -0.534385      37.729283 0.51099737E+03  0.12124043E+05                                 8.940502                            6.971419       0.312656       2.159198                    0.997429      27.078834      70.617760       0.723806       0.356661      -1.141328       0.039574      -0.009086      -0.018726       0.044714      -0.054936      -0.021579      -0.031771      -0.002501       0.091520      -0.082764       0.033955       0.048809             10.589332       9.346902      -3.500370      -4.398310       9.590892       5.047104      12.830200           0.031258
          185              O      -0.205664      10.603185       5.554889      -0.598718      37.519029 0.61406069E+03  0.15265194E+05                                 8.884441                            7.733070       0.258209       2.112839                    0.997748      28.787340      77.026911       0.674670       0.365194      -1.133781      -0.012751       0.016760       0.047347       0.051819      -0.039225      -0.070432      -0.072544      -0.040939      -0.085670      -0.128840       0.045911       0.082930              9.385854      10.658270      -3.644965      -0.636967      10.396168       1.871414       7.103124           0.002227
          186              O      -1.285973      12.416069       6.352227      -0.534393      37.727591 0.51097387E+03  0.12123325E+05                                 8.940185                            6.971221       0.312764       2.159238                    0.997430      27.078432      70.615843       0.723824       0.356657      -1.141333       0.011927      -0.038811      -0.018736       0.044717       0.028549      -0.038311       0.002808      -0.093925       0.091509      -0.082776       0.033967       0.048808             10.588903       6.498271       1.855746       2.171655      12.438815       6.332275      12.829623           0.031263
          187              O      -1.434296       7.762691       5.554889      -0.598649      37.516821 0.61401570E+03  0.15263773E+05                                 8.884002                            7.732705       0.258005       2.112784                    0.997743      28.786705      77.024070       0.674697       0.365186      -1.133789      -0.008108      -0.019431       0.047316       0.051789       0.037348       0.097986      -0.024749      -0.047472      -0.085636      -0.128799       0.045923       0.082875              9.385381       7.304707       1.708925      -1.302187      13.748585      -1.487330       7.102852           0.002229
          188              O      -2.464145       5.920674       6.352227      -0.534402      37.728598 0.51098712E+03  0.12123734E+05                                 8.940380                            6.971339       0.312612       2.159187                    0.997429      27.078683      70.617081       0.723812       0.356659      -1.141329       0.027653       0.029719      -0.018727       0.044705       0.026384       0.016723      -0.034583       0.096405       0.091524      -0.082770       0.033961       0.048810             10.589166      12.561117       1.644498      -6.569956       6.376387      -1.285469      12.829995           0.031257
          189              O       1.639960       8.118912       5.554889      -0.598685      37.518246 0.61403969E+03  0.15264549E+05                                 8.884348                            7.732956       0.258104       2.112823                    0.997746      28.786782      77.025242       0.674672       0.365196      -1.133779       0.020883       0.002691       0.047331       0.051804       0.001891      -0.027564       0.097255       0.088430      -0.085620      -0.128823       0.045936       0.082887              9.385789      13.618285       1.935969       1.939310       7.435948      -0.384049       7.103133           0.002229
          190              O       3.750118       8.148045       6.352227      -0.534386      37.729305 0.51099764E+03  0.12124051E+05                                 8.940506                            6.971421       0.312658       2.159199                    0.997429      27.078840      70.617784       0.723806       0.356661      -1.141328      -0.039574       0.009086      -0.018726       0.044714      -0.054938       0.021580       0.031771      -0.002501       0.091520      -0.082766       0.033957       0.048809             10.589337       9.346908      -3.500372       4.398314       9.590896      -5.047108      12.830208           0.031258

******************************************************
Auxiliary information for the entire system
The total spin magnetic moment of the unit cell is   24.000009
The total net atomic charge of the unit cell is   -0.000002
Accuracy of reproducing the electrostatic potential in the unit cell:
  The inner radius (bohr) =    5.0000
  The outer radius (bohr) =   12.0000
  Valid grid points have density less than (e/(bohr^3)) =    0.0001
  The number of valid grid points were=        66876
  The rms potential error without charges in kcal/mol is=     12.90784
  The rms potential error with partial charges in kcal/mol is=      0.56117
  The RRMSE value at monopole order=      0.04348
  The rms potential error with partial charges and cloud penetration in kcal/mol is=      0.55652
  The RRMSE value at monopole order with cloud penetration is=      0.04311
  The rms potential error with partial charges and atomic dipoles in kcal/mol is=      1.01165
  The RRMSE value at dipole order=      0.07838
  The rms potential error with partial charges, atomic dipoles and cloud penetration in kcal/mol is=      0.96540
  The RRMSE value at dipole order with cloud penetration=      0.07479

******************************************************
The electron densities and ab initio electrostatic potential were computed in VASP using the PBE functional and
projector augmented wave method. See the main text of the journal article for a description of computational details.
The atomic charges, dipoles, and quadrupoles were computed with the DDEC6 method as described in
(a) T. A. Manz and N. Gabaldon Limas, RSC Adv. 6 (2016) 47771-47801 DOI: 10.1039/c6ra04656h
(b) N. Gabaldon Limas and T. A. Manz, RSC Adv. 8 (2018) 2678-2707 DOI: 10.1039/c7ra11829e.
For each atom in the material, the electron cloud parameters were fit to the spherically averaged atom-in-material
electron density using radial positions for which this density was between 10^-4 and 10^-2 electrons per cubic bohr.
The polarizabilities, dispersion coefficients, and quantum Drude oscillator (QDO) parameters were fit using the MCLF method.
The magnetic structure of the system was optimized in VASP from the default ferromagnetic initial guess using spin polarization.
The atomic spin moments (ASMs) were computed on this optimized magnetic structure using the DDEC6 partition as inputs
to the method of T. A. Manz and D. S. Sholl, J. Chem. Theory Comput. 7 (2011) 4146-4164 DOI: 10.1021/ct200539n.
The RMSE and RRMSE were computed using a uniform grid with Ewald summation.
