# Supplementary material for: A collection of forcefield precursors for metal–organic frameworks
Source: RSC Adv. 2019 Nov 13;9(63):36492–507. doi: 10.1039/c9ra07327b (PMC9075174; doi:10.1039/c9ra07327b)
Supplement: RA-009-C9RA07327B-s3807 [file RA-009-C9RA07327B-s3807.xyz]

  190
jmolscript: load "" {1 1 1} spacegroup "x,y,z" unitcell [{     15.199000     0.000000     0.000000 }, {     -7.599500    13.162720     0.000000 }, {      0.000000     0.000000    15.589000 }]
Tb     7.599500     4.387661    11.691750     1.829532
Tb     0.000000     8.775059    11.691750     1.829532
Tb     0.000000     8.775059     3.897250     1.829532
Tb     7.599500     4.387661     3.897250     1.829531
Fe     7.599500     0.000000     0.000000     0.992376
Fe     3.799750     6.581360     0.000000     0.992339
Fe    -3.799750     6.581360     0.000000     0.992495
Fe     7.599500     0.000000     7.794500     0.992370
Fe    -3.799750     6.581360     7.794500     0.992346
Fe     3.799750     6.581360     7.794500     0.992242
H      3.954020     0.730531    13.168028     0.124925
H      6.255148     9.373173    13.168028     0.124927
H     12.589332     3.059016    13.168028     0.124922
H      3.645480    12.432189    13.168028     0.124925
H      1.344352     3.789547    13.168028     0.124927
H     -4.989832    10.103704    13.168028     0.124922
H     -3.645480    12.432189    10.215472     0.124924
H     -1.344352     3.789547    10.215472     0.124929
H      4.989832    10.103704    10.215472     0.124926
H     11.244980     0.730531    10.215472     0.124924
H      8.943852     9.373173    10.215472     0.124929
H      2.609668     3.059016    10.215472     0.124926
H      3.645480    12.432189     2.420972     0.124925
H      1.344352     3.789547     2.420972     0.124927
H     -4.989832    10.103704     2.420972     0.124922
H      3.954020     0.730531     2.420972     0.124925
H      6.255148     9.373173     2.420972     0.124927
H     12.589332     3.059016     2.420972     0.124922
H     11.244980     0.730531     5.373528     0.124924
H      8.943852     9.373173     5.373528     0.124929
H      2.609668     3.059016     5.373528     0.124926
H     -3.645480    12.432189     5.373528     0.124924
H     -1.344352     3.789547     5.373528     0.124929
H      4.989832    10.103704     5.373528     0.124926
H      2.265031     1.307716    11.691750     0.100255
H      7.599500    10.547288    11.691750     0.100258
H     12.933969     1.307716    11.691750     0.100254
H      5.334469    11.855004    11.691750     0.100255
H      0.000000     2.615432    11.691750     0.100258
H     -5.334469    11.855004    11.691750     0.100254
H      5.334469    11.855004     3.897250     0.100255
H      0.000000     2.615432     3.897250     0.100258
H     -5.334469    11.855004     3.897250     0.100254
H      2.265031     1.307716     3.897250     0.100255
H      7.599500    10.547288     3.897250     0.100258
H     12.933969     1.307716     3.897250     0.100253
C      4.072572     1.428155    12.564734    -0.132808
C      5.252014     2.128412    12.531997     0.144251
C      6.419298     1.828302    13.425247     0.592410
C      6.800033     8.921692    12.564734    -0.132807
C      6.816751     7.550136    12.531997     0.144264
C      5.973207     6.689294    13.425247     0.592412
C     11.925895     2.812873    12.564734    -0.132807
C     10.729734     3.484172    12.531997     0.144236
C     10.405995     4.645124    13.425247     0.592430
C      3.526928    11.734565    12.564734    -0.132808
C      2.347486    11.034308    12.531997     0.144251
C      1.180202    11.334418    13.425247     0.592410
C      0.799467     4.241028    12.564734    -0.132807
C      0.782748     5.612584    12.531997     0.144264
C      1.626293     6.473426    13.425247     0.592412
C     -4.326395    10.349847    12.564734    -0.132807
C     -3.130234     9.678548    12.531997     0.144236
C     -2.806495     8.517596    13.425247     0.592430
C     -3.526928    11.734565    10.818766    -0.132814
C     -2.347486    11.034308    10.851503     0.144240
C     -1.180202    11.334418     9.958253     0.592410
C     -0.799467     4.241028    10.818766    -0.132823
C     -0.782748     5.612584    10.851503     0.144256
C     -1.626293     6.473426     9.958253     0.592416
C      4.326395    10.349847    10.818766    -0.132826
C      3.130234     9.678548    10.851503     0.144232
C      2.806495     8.517596     9.958253     0.592424
C     11.126428     1.428155    10.818766    -0.132814
C      9.946986     2.128412    10.851503     0.144240
C      8.779702     1.828302     9.958253     0.592410
C      8.398967     8.921692    10.818766    -0.132823
C      8.382248     7.550136    10.851503     0.144256
C      9.225793     6.689294     9.958253     0.592416
C      3.273105     2.812873    10.818766    -0.132826
C      4.469266     3.484172    10.851503     0.144233
C      4.793005     4.645124     9.958253     0.592424
C      3.526928    11.734565     3.024266    -0.132808
C      2.347486    11.034308     3.057003     0.144251
C      1.180202    11.334418     2.163753     0.592410
C      0.799467     4.241028     3.024266    -0.132807
C      0.782748     5.612584     3.057003     0.144264
C      1.626293     6.473426     2.163753     0.592412
C     -4.326395    10.349847     3.024266    -0.132807
C     -3.130234     9.678548     3.057003     0.144236
C     -2.806495     8.517596     2.163753     0.592430
C      4.072572     1.428155     3.024266    -0.132808
C      5.252014     2.128412     3.057003     0.144251
C      6.419298     1.828302     2.163753     0.592410
C      6.800033     8.921692     3.024266    -0.132807
C      6.816751     7.550136     3.057003     0.144264
C      5.973207     6.689294     2.163753     0.592412
C     11.925895     2.812873     3.024266    -0.132807
C     10.729734     3.484172     3.057003     0.144236
C     10.405995     4.645124     2.163753     0.592430
C     11.126428     1.428155     4.770234    -0.132814
C      9.946986     2.128412     4.737497     0.144240
C      8.779702     1.828302     5.630747     0.592410
C      8.398967     8.921692     4.770234    -0.132823
C      8.382248     7.550136     4.737497     0.144256
C      9.225793     6.689294     5.630747     0.592416
C      3.273105     2.812873     4.770234    -0.132826
C      4.469266     3.484172     4.737497     0.144233
C      4.793005     4.645124     5.630747     0.592424
C     -3.526928    11.734565     4.770234    -0.132814
C     -2.347486    11.034308     4.737497     0.144240
C     -1.180202    11.334418     5.630747     0.592410
C     -0.799467     4.241028     4.770234    -0.132823
C     -0.782748     5.612584     4.737497     0.144256
C     -1.626293     6.473426     5.630747     0.592416
C      4.326395    10.349847     4.770234    -0.132826
C      3.130234     9.678548     4.737497     0.144233
C      2.806495     8.517596     5.630747     0.592424
C      3.070958     1.773018    11.691750    -0.049332
C      7.599500     9.616683    11.691750    -0.049321
C     12.128042     1.773018    11.691750    -0.049331
C      4.528542    11.389702    11.691750    -0.049332
C      0.000000     3.546037    11.691750    -0.049321
C     -4.528542    11.389702    11.691750    -0.049331
C      4.528542    11.389702     3.897250    -0.049332
C      0.000000     3.546037     3.897250    -0.049321
C     -4.528542    11.389702     3.897250    -0.049331
C      3.070958     1.773018     3.897250    -0.049332
C      7.599500     9.616683     3.897250    -0.049321
C     12.128042     1.773018     3.897250    -0.049331
N      5.446562     3.144574    11.691750    -0.334497
N      7.599500     6.873572    11.691750    -0.334591
N      9.752438     3.144574    11.691750    -0.334497
N      2.152938    10.018146    11.691750    -0.334497
N      0.000000     6.289148    11.691750    -0.334591
N     -2.152938    10.018146    11.691750    -0.334497
N      2.152938    10.018146     3.897250    -0.334497
N      0.000000     6.289148     3.897250    -0.334591
N     -2.152938    10.018146     3.897250    -0.334497
N      5.446562     3.144574     3.897250    -0.334497
N      7.599500     6.873572     3.897250    -0.334591
N      9.752438     3.144574     3.897250    -0.334497
O      7.401153     2.618065    13.352290    -0.606024
O      6.328104     0.830568    14.154812    -0.533945
O      6.166234     5.444101    13.352290    -0.606023
O      5.154741     7.267138    14.154812    -0.533945
O      9.231113     5.100554    13.352290    -0.606077
O     11.315655     5.065015    14.154812    -0.533967
O      0.198347    10.544655    13.352290    -0.606024
O      1.271396    12.332152    14.154812    -0.533945
O      1.433266     7.718619    13.352290    -0.606023
O      2.444759     5.895582    14.154812    -0.533946
O     -1.631613     8.062166    13.352290    -0.606077
O     -3.716155     8.097705    14.154812    -0.533967
O     -0.198347    10.544655    10.031210    -0.605999
O     -1.271396    12.332152     9.228688    -0.533974
O     -1.433266     7.718619    10.031210    -0.606035
O     -2.444759     5.895582     9.228688    -0.533949
O      1.631613     8.062166    10.031210    -0.606032
O      3.716156     8.097705     9.228688    -0.533947
O      7.797847     2.618065    10.031210    -0.605999
O      8.870896     0.830568     9.228688    -0.533974
O      9.032766     5.444101    10.031210    -0.606035
O     10.044259     7.267138     9.228688    -0.533949
O      5.967887     5.100554    10.031210    -0.606032
O      3.883344     5.065015     9.228688    -0.533947
O      0.198347    10.544655     2.236710    -0.606024
O      1.271396    12.332152     1.434188    -0.533945
O      1.433266     7.718619     2.236710    -0.606023
O      2.444759     5.895582     1.434188    -0.533946
O     -1.631613     8.062166     2.236710    -0.606077
O     -3.716155     8.097705     1.434188    -0.533967
O      7.401153     2.618065     2.236710    -0.606024
O      6.328104     0.830568     1.434188    -0.533945
O      6.166234     5.444101     2.236710    -0.606023
O      5.154741     7.267138     1.434188    -0.533946
O      9.231113     5.100554     2.236710    -0.606077
O     11.315655     5.065015     1.434188    -0.533967
O      7.797847     2.618065     5.557790    -0.605999
O      8.870896     0.830568     6.360312    -0.533974
O      9.032766     5.444101     5.557790    -0.606035
O     10.044259     7.267138     6.360312    -0.533949
O      5.967887     5.100554     5.557790    -0.606031
O      3.883344     5.065015     6.360312    -0.533947
O     -0.198347    10.544655     5.557790    -0.605999
O     -1.271396    12.332152     6.360312    -0.533974
O     -1.433266     7.718619     5.557790    -0.606035
O     -2.444759     5.895582     6.360312    -0.533949
O      1.631613     8.062166     5.557790    -0.606032
O      3.716156     8.097705     6.360312    -0.533947

The following XYZ coordinates are in angstroms. Other properties are in atomic units.
The sperically averaged electron density of each atom fit to a function of the form exp(a - br)
eigen_1, eigen_2 and eigen_3 are the three eigenvalues of traceless quadrupole moment tensor
  atom number  atomic symbol              X              Y              Z     net charge C6 coefficient C8 coefficient C10 coefficient fluctuating dipole atomic polarizability isotropic forcefield polarizability              a              b squared Pearson coefficient          <r^3>          <r^4>         wp_QDO          m_QDO          q_QDO       dipole_x       dipole_y       dipole_z         dipole            Qxy            Qxz            Qyz     Q(x^2-y^2)  Q(3z^2 - R^2)        eigen_1        eigen_2        eigen_3 static polarizability      alpha(xx)      alpha(xy)      alpha(xz)      alpha(yy)      alpha(yz)      alpha(zz) atomic spin moment
            1             Tb       7.599500       4.387661      11.691750       1.829532     169.820753 0.41886853E+04  0.15414950E+06                                21.146650                           18.467406       2.633457       2.495838                    0.999004      81.546522     199.343771       0.545100       0.305327      -1.294381      -0.000011       0.000154       0.000000       0.000154      -0.000001       0.000006      -0.000002      -0.000080       0.676099      -0.112723      -0.112643       0.225366             23.265452      26.138038      -0.000024       0.000103      26.138639      -0.000006      17.519680           0.000416
            2             Tb       0.000000       8.775059      11.691750       1.829532     169.820750 0.41886852E+04  0.15414950E+06                                21.146650                           18.467406       2.633457       2.495838                    0.999004      81.546523     199.343776       0.545100       0.305327      -1.294381       0.000011      -0.000154       0.000000       0.000154      -0.000001      -0.000006       0.000002      -0.000080       0.676099      -0.112723      -0.112643       0.225366             23.265452      26.138039      -0.000023      -0.000103      26.138637       0.000004      17.519679           0.000416
            3             Tb       0.000000       8.775059       3.897250       1.829532     169.820754 0.41886852E+04  0.15414950E+06                                21.146651                           18.467406       2.633457       2.495838                    0.999004      81.546524     199.343778       0.545100       0.305327      -1.294381       0.000011      -0.000154      -0.000000       0.000154      -0.000001       0.000006      -0.000002      -0.000080       0.676099      -0.112723      -0.112643       0.225366             23.265453      26.138039      -0.000024       0.000102      26.138640      -0.000006      17.519680           0.000416
            4             Tb       7.599500       4.387661       3.897250       1.829531     169.820737 0.41886850E+04  0.15414949E+06                                21.146651                           18.467407       2.633456       2.495837                    0.999004      81.546527     199.343794       0.545100       0.305327      -1.294380      -0.000011       0.000154      -0.000000       0.000154      -0.000001      -0.000006       0.000002      -0.000080       0.676099      -0.112723      -0.112643       0.225366             23.265452      26.138040      -0.000023      -0.000103      26.138637       0.000005      17.519679           0.000416
            5             Fe       7.599500       0.000000       0.000000       0.992376     169.755483 0.32049017E+04  0.11607911E+06                                23.884476                           17.911353       0.071796       1.834373                    0.999258      52.091277     149.218141       0.450499       0.375382      -1.168138       0.000000       0.000000      -0.000000       0.000000      -0.165433       0.000007       0.000011       0.381848       0.391714      -0.317912       0.130571       0.187341             30.538741      18.824906     -11.390180       0.000001      29.664704      -0.000004      43.126613           3.847247
            6             Fe       3.799750       6.581360       0.000000       0.992339     169.760198 0.32049866E+04  0.11608326E+06                                23.885211                           17.911828       0.071708       1.834350                    0.999258      52.091199     149.219915       0.450482       0.375392      -1.168127       0.000000       0.000000      -0.000000       0.000000       0.247890       0.000002      -0.000004       0.096301       0.391670      -0.317802       0.130557       0.187245             30.539779      36.820081       1.001235      -0.000001      11.670989       0.000001      43.128268           3.847194
            7             Fe      -3.799750       6.581360       0.000000       0.992495     169.730017 0.32043560E+04  0.11605440E+06                                23.882419                           17.910023       0.071849       1.834425                    0.999257      52.086721     149.201903       0.450508       0.375390      -1.168132      -0.000000       0.000000      -0.000000       0.000000      -0.082386       0.000003      -0.000000      -0.476830       0.392274      -0.317627       0.130758       0.186869             30.535865      17.089092      10.387720      -0.000000      31.395985       0.000000      43.122517           3.847242
            8             Fe       7.599500       0.000000       7.794500       0.992370     169.755899 0.32048962E+04  0.11607917E+06                                23.884838                           17.911587       0.071684       1.834349                    0.999258      52.090532     149.217506       0.450485       0.375392      -1.168127      -0.000000       0.000000      -0.000000       0.000000       0.165722       0.000001      -0.000001       0.381535       0.391363      -0.317924       0.130454       0.187470             30.539181      18.825184      11.390348      -0.000000      29.665128       0.000000      43.127231           3.847209
            9             Fe      -3.799750       6.581360       7.794500       0.992346     169.752262 0.32048411E+04  0.11607636E+06                                23.884235                           17.911222       0.071785       1.834373                    0.999258      52.090684     149.216072       0.450499       0.375384      -1.168137      -0.000000      -0.000000      -0.000000       0.000000      -0.248087       0.000001       0.000002       0.096014       0.391397      -0.317922       0.130466       0.187456             30.538388      36.818561      -1.001176      -0.000002      11.670570      -0.000000      43.126033           3.847189
           10             Fe       3.799750       6.581360       7.794500       0.992242     169.763865 0.32051004E+04  0.11608844E+06                                23.885553                           17.912163       0.071662       1.834331                    0.999258      52.091941     149.222860       0.450477       0.375393      -1.168127      -0.000000      -0.000000      -0.000000       0.000000       0.082380      -0.000007      -0.000000      -0.477784       0.391154      -0.317890       0.130385       0.187505             30.540103      17.091436     -10.389355       0.000002      31.400121      -0.000001      43.128753           3.847139
           11              H       3.954020       0.730531      13.168028       0.124925       1.171791 0.86584517E+01  0.85660723E+02                                 1.754617                            1.659610      -1.123316       2.351232                    0.997092       3.368321       9.100710       0.518993       1.192898      -0.730241      -0.005055      -0.026097       0.025198       0.036627       0.006202      -0.003178      -0.013131      -0.000329       0.002840      -0.013304      -0.002778       0.016083              1.788148       1.479451       0.089279       0.002748       2.097518      -0.443828       1.787474          -0.000004
           12              H       6.255148       9.373173      13.168028       0.124927       1.171761 0.86581826E+01  0.85657509E+02                                 1.754602                            1.659597      -1.123289       2.351247                    0.997093       3.368262       9.100561       0.518989       1.192915      -0.730237      -0.020073       0.017428       0.025199       0.036628      -0.003244      -0.009783       0.009320      -0.010579       0.002840      -0.013306      -0.002779       0.016085              1.788132       1.865666      -0.312266      -0.385734       1.711272       0.219532       1.787458          -0.000004
           13              H      12.589332       3.059016      13.168028       0.124922       1.171836 0.86588836E+01  0.85666273E+02                                 1.754681                            1.659666      -1.123299       2.351238                    0.997093       3.368392       9.101042       0.518976       1.192919      -0.730236       0.025128       0.008670       0.025198       0.036627      -0.002959       0.012960       0.003815       0.010907       0.002835      -0.013305      -0.002777       0.016081              1.788215       2.020400       0.223005       0.383016       1.556704       0.224308       1.787541          -0.000004
           14              H       3.645480      12.432189      13.168028       0.124925       1.171791 0.86584464E+01  0.85660658E+02                                 1.754616                            1.659610      -1.123315       2.351232                    0.997092       3.368320       9.100707       0.518993       1.192898      -0.730241       0.005055       0.026097       0.025198       0.036627       0.006202       0.003178       0.013131      -0.000329       0.002840      -0.013304      -0.002778       0.016083              1.788147       1.479451       0.089279      -0.002748       2.097517       0.443828       1.787474          -0.000004
           15              H       1.344352       3.789547      13.168028       0.124927       1.171761 0.86581791E+01  0.85657472E+02                                 1.754602                            1.659597      -1.123289       2.351247                    0.997093       3.368261       9.100560       0.518988       1.192916      -0.730237       0.020073      -0.017428       0.025199       0.036628      -0.003244       0.009783      -0.009320      -0.010579       0.002840      -0.013306      -0.002779       0.016085              1.788132       1.865666      -0.312266       0.385734       1.711272      -0.219532       1.787458          -0.000004
           16              H      -4.989832      10.103704      13.168028       0.124922       1.171837 0.86588927E+01  0.85666381E+02                                 1.754681                            1.659667      -1.123300       2.351237                    0.997093       3.368394       9.101047       0.518976       1.192918      -0.730236      -0.025128      -0.008670       0.025198       0.036627      -0.002959      -0.012960      -0.003815       0.010907       0.002835      -0.013305      -0.002777       0.016081              1.788216       2.020401       0.223005      -0.383016       1.556705      -0.224308       1.787541          -0.000004
           17              H      -3.645480      12.432189      10.215472       0.124924       1.171814 0.86586819E+01  0.85663794E+02                                 1.754660                            1.659648      -1.123288       2.351245                    0.997093       3.368364       9.100946       0.518978       1.192921      -0.730235      -0.005055       0.026098      -0.025197       0.036627      -0.006202       0.003177      -0.013131      -0.000329       0.002836      -0.013305      -0.002777       0.016082              1.788193       1.479485      -0.089281      -0.002750       2.097575      -0.443846       1.787520          -0.000003
           18              H      -1.344352       3.789547      10.215472       0.124929       1.171742 0.86579952E+01  0.85655090E+02                                 1.754572                            1.659570      -1.123267       2.351260                    0.997093       3.368240       9.100436       0.518997       1.192903      -0.730240      -0.020073      -0.017428      -0.025199       0.036629       0.003243       0.009783       0.009318      -0.010578       0.002843      -0.013305      -0.002779       0.016083              1.788101       1.865633       0.312259       0.385724       1.711244       0.219526       1.787427          -0.000004
           19              H       4.989832      10.103704      10.215472       0.124926       1.171748 0.86580734E+01  0.85656158E+02                                 1.754589                            1.659586      -1.123267       2.351257                    0.997093       3.368250       9.100514       0.518990       1.192916      -0.730237       0.025129      -0.008670      -0.025199       0.036628       0.002959      -0.012962       0.003813       0.010908       0.002840      -0.013305      -0.002779       0.016084              1.788118       2.020282      -0.222984      -0.382980       1.556628       0.224287       1.787444          -0.000004
           20              H      11.244980       0.730531      10.215472       0.124924       1.171814 0.86586838E+01  0.85663821E+02                                 1.754661                            1.659649      -1.123289       2.351244                    0.997093       3.368364       9.100948       0.518978       1.192922      -0.730235       0.005055      -0.026098      -0.025197       0.036627      -0.006202      -0.003177       0.013131      -0.000329       0.002836      -0.013305      -0.002777       0.016082              1.788194       1.479485      -0.089281       0.002750       2.097576       0.443847       1.787520          -0.000003
           21              H       8.943852       9.373173      10.215472       0.124929       1.171742 0.86579970E+01  0.85655117E+02                                 1.754573                            1.659571      -1.123267       2.351260                    0.997093       3.368240       9.100438       0.518997       1.192904      -0.730240       0.020073       0.017428      -0.025199       0.036629       0.003243      -0.009783      -0.009318      -0.010578       0.002843      -0.013305      -0.002779       0.016083              1.788102       1.865633       0.312259      -0.385724       1.711244      -0.219526       1.787428          -0.000004
           22              H       2.609668       3.059016      10.215472       0.124926       1.171749 0.86580749E+01  0.85656180E+02                                 1.754589                            1.659587      -1.123267       2.351257                    0.997093       3.368250       9.100515       0.518990       1.192916      -0.730237      -0.025129       0.008670      -0.025199       0.036628       0.002959       0.012962      -0.003813       0.010908       0.002840      -0.013305      -0.002779       0.016084              1.788118       2.020282      -0.222984       0.382980       1.556628      -0.224287       1.787444          -0.000004
           23              H       3.645480      12.432189       2.420972       0.124925       1.171791 0.86584514E+01  0.85660717E+02                                 1.754617                            1.659610      -1.123316       2.351232                    0.997092       3.368321       9.100709       0.518993       1.192898      -0.730241       0.005055       0.026097      -0.025198       0.036627       0.006202      -0.003178      -0.013131      -0.000329       0.002840      -0.013304      -0.002778       0.016083              1.788147       1.479451       0.089279       0.002748       2.097517      -0.443828       1.787474          -0.000004
           24              H       1.344352       3.789547       2.420972       0.124927       1.171762 0.86581826E+01  0.85657510E+02                                 1.754602                            1.659597      -1.123290       2.351247                    0.997093       3.368262       9.100561       0.518989       1.192915      -0.730237       0.020073      -0.017428      -0.025199       0.036628      -0.003244      -0.009783       0.009320      -0.010579       0.002840      -0.013306      -0.002779       0.016085              1.788132       1.865666      -0.312266      -0.385734       1.711272       0.219532       1.787458          -0.000004
           25              H      -4.989832      10.103704       2.420972       0.124922       1.171837 0.86588927E+01  0.85666382E+02                                 1.754681                            1.659667      -1.123299       2.351237                    0.997093       3.368394       9.101047       0.518976       1.192918      -0.730236      -0.025128      -0.008670      -0.025198       0.036627      -0.002959       0.012960       0.003815       0.010907       0.002835      -0.013305      -0.002777       0.016081              1.788216       2.020401       0.223005       0.383016       1.556705       0.224308       1.787541          -0.000004
           26              H       3.954020       0.730531       2.420972       0.124925       1.171791 0.86584501E+01  0.85660702E+02                                 1.754616                            1.659610      -1.123316       2.351232                    0.997092       3.368321       9.100709       0.518993       1.192898      -0.730241      -0.005055      -0.026097      -0.025198       0.036627       0.006202       0.003178       0.013131      -0.000329       0.002840      -0.013304      -0.002778       0.016083              1.788147       1.479451       0.089279      -0.002748       2.097517       0.443828       1.787474          -0.000004
           27              H       6.255148       9.373173       2.420972       0.124927       1.171761 0.86581788E+01  0.85657466E+02                                 1.754602                            1.659597      -1.123289       2.351247                    0.997093       3.368261       9.100559       0.518988       1.192916      -0.730237      -0.020073       0.017428      -0.025199       0.036628      -0.003244       0.009783      -0.009320      -0.010579       0.002840      -0.013306      -0.002779       0.016085              1.788132       1.865666      -0.312266       0.385734       1.711272      -0.219532       1.787457          -0.000004
           28              H      12.589332       3.059016       2.420972       0.124922       1.171837 0.86588887E+01  0.85666332E+02                                 1.754681                            1.659667      -1.123299       2.351237                    0.997093       3.368393       9.101044       0.518976       1.192919      -0.730236       0.025128       0.008670      -0.025198       0.036627      -0.002959      -0.012960      -0.003815       0.010907       0.002835      -0.013305      -0.002777       0.016081              1.788215       2.020400       0.223005      -0.383016       1.556704      -0.224308       1.787541          -0.000004
           29              H      11.244980       0.730531       5.373528       0.124924       1.171814 0.86586782E+01  0.85663750E+02                                 1.754660                            1.659648      -1.123288       2.351245                    0.997093       3.368363       9.100944       0.518978       1.192921      -0.730235       0.005055      -0.026098       0.025197       0.036627      -0.006202       0.003177      -0.013131      -0.000329       0.002836      -0.013305      -0.002777       0.016082              1.788193       1.479484      -0.089281      -0.002750       2.097575      -0.443846       1.787519          -0.000003
           30              H       8.943852       9.373173       5.373528       0.124929       1.171742 0.86579955E+01  0.85655096E+02                                 1.754572                            1.659570      -1.123267       2.351260                    0.997093       3.368240       9.100437       0.518997       1.192903      -0.730240       0.020073       0.017428       0.025199       0.036629       0.003243       0.009783       0.009318      -0.010578       0.002843      -0.013305      -0.002779       0.016083              1.788101       1.865633       0.312259       0.385724       1.711244       0.219526       1.787427          -0.000004
           31              H       2.609668       3.059016       5.373528       0.124926       1.171749 0.86580749E+01  0.85656180E+02                                 1.754589                            1.659587      -1.123267       2.351257                    0.997093       3.368250       9.100515       0.518990       1.192916      -0.730237      -0.025129       0.008670       0.025199       0.036628       0.002959      -0.012962       0.003813       0.010908       0.002840      -0.013305      -0.002779       0.016084              1.788118       2.020282      -0.222984      -0.382980       1.556628       0.224287       1.787444          -0.000004
           32              H      -3.645480      12.432189       5.373528       0.124924       1.171814 0.86586784E+01  0.85663756E+02                                 1.754660                            1.659649      -1.123288       2.351245                    0.997093       3.368363       9.100945       0.518978       1.192922      -0.730235      -0.005055       0.026098       0.025197       0.036627      -0.006202      -0.003177       0.013131      -0.000329       0.002836      -0.013305      -0.002777       0.016082              1.788193       1.479485      -0.089281       0.002750       2.097575       0.443846       1.787520          -0.000003
           33              H      -1.344352       3.789547       5.373528       0.124929       1.171742 0.86579936E+01  0.85655068E+02                                 1.754572                            1.659570      -1.123267       2.351260                    0.997093       3.368240       9.100435       0.518997       1.192903      -0.730240      -0.020073      -0.017428       0.025199       0.036629       0.003243      -0.009783      -0.009318      -0.010578       0.002843      -0.013305      -0.002779       0.016083              1.788101       1.865632       0.312258      -0.385724       1.711243      -0.219526       1.787427          -0.000004
           34              H       4.989832      10.103704       5.373528       0.124926       1.171749 0.86580749E+01  0.85656180E+02                                 1.754589                            1.659587      -1.123267       2.351257                    0.997093       3.368250       9.100515       0.518990       1.192916      -0.730237       0.025129      -0.008670       0.025199       0.036628       0.002959       0.012962      -0.003813       0.010908       0.002840      -0.013305      -0.002779       0.016084              1.788118       2.020282      -0.222984       0.382980       1.556628      -0.224287       1.787444          -0.000004
           35              H       2.265031       1.307716      11.691750       0.100255       1.080559 0.75583758E+01  0.71807559E+02                                 1.616877                            1.513263      -0.721641       2.525042                    0.999813       3.240968       8.399190       0.567457       1.136139      -0.744056      -0.028540      -0.016478       0.000000       0.032955       0.007646       0.004244      -0.007351       0.008829      -0.002429      -0.013920       0.004686       0.009234              1.660010       2.037719       0.293404       0.009321       1.698926      -0.016144       1.243386           0.000012
           36              H       7.599500      10.547288      11.691750       0.100258       1.080547 0.75582651E+01  0.71806247E+02                                 1.616867                            1.513253      -0.721641       2.525045                    0.999813       3.240941       8.399106       0.567458       1.136141      -0.744056      -0.000000       0.032956       0.000000       0.032956      -0.000000      -0.008488       0.000000      -0.017659      -0.002429      -0.013920       0.004686       0.009234              1.660000       1.529518       0.000001      -0.018641       2.207104      -0.000000       1.243378           0.000012
           37              H      12.933969       1.307716      11.691750       0.100254       1.080571 0.75585040E+01  0.71809190E+02                                 1.616900                            1.513285      -0.721640       2.525041                    0.999813       3.240992       8.399318       0.567447       1.136153      -0.744053       0.028540      -0.016478       0.000001       0.032955      -0.007646       0.004244       0.007351       0.008829      -0.002431      -0.013920       0.004686       0.009234              1.660035       2.037750      -0.293408       0.009322       1.698951       0.016145       1.243402           0.000012
           38              H       5.334469      11.855004      11.691750       0.100255       1.080558 0.75583745E+01  0.71807542E+02                                 1.616877                            1.513263      -0.721641       2.525043                    0.999813       3.240968       8.399189       0.567457       1.136139      -0.744056       0.028540       0.016478       0.000000       0.032955       0.007646      -0.004244       0.007351       0.008829      -0.002430      -0.013920       0.004686       0.009234              1.660010       2.037718       0.293404      -0.009321       1.698926       0.016144       1.243386           0.000012
           39              H       0.000000       2.615432      11.691750       0.100258       1.080547 0.75582648E+01  0.71806242E+02                                 1.616866                            1.513253      -0.721641       2.525045                    0.999813       3.240941       8.399105       0.567458       1.136141      -0.744056       0.000000      -0.032956       0.000001       0.032956      -0.000000       0.008488      -0.000000      -0.017659      -0.002429      -0.013920       0.004686       0.009234              1.660000       1.529518       0.000001       0.018641       2.207103       0.000000       1.243378           0.000012
           40              H      -5.334469      11.855004      11.691750       0.100254       1.080571 0.75585027E+01  0.71809173E+02                                 1.616900                            1.513284      -0.721640       2.525041                    0.999813       3.240992       8.399317       0.567447       1.136152      -0.744053      -0.028540       0.016478       0.000001       0.032955      -0.007646      -0.004244      -0.007351       0.008829      -0.002431      -0.013920       0.004686       0.009234              1.660034       2.037749      -0.293408      -0.009322       1.698951      -0.016145       1.243402           0.000012
           41              H       5.334469      11.855004       3.897250       0.100255       1.080559 0.75583758E+01  0.71807559E+02                                 1.616877                            1.513263      -0.721641       2.525042                    0.999813       3.240968       8.399190       0.567457       1.136139      -0.744056       0.028540       0.016478      -0.000000       0.032955       0.007646       0.004244      -0.007351       0.008829      -0.002430      -0.013920       0.004686       0.009234              1.660010       2.037719       0.293404       0.009321       1.698926      -0.016144       1.243386           0.000012
           42              H       0.000000       2.615432       3.897250       0.100258       1.080547 0.75582683E+01  0.71806279E+02                                 1.616866                            1.513253      -0.721641       2.525045                    0.999813       3.240942       8.399106       0.567459       1.136140      -0.744056       0.000000      -0.032956      -0.000001       0.032956      -0.000000      -0.008488       0.000000      -0.017659      -0.002429      -0.013920       0.004686       0.009234              1.659999       1.529518       0.000001      -0.018641       2.207103      -0.000000       1.243378           0.000012
           43              H      -5.334469      11.855004       3.897250       0.100254       1.080571 0.75585037E+01  0.71809185E+02                                 1.616900                            1.513284      -0.721640       2.525041                    0.999813       3.240992       8.399317       0.567447       1.136152      -0.744053      -0.028540       0.016478      -0.000001       0.032955      -0.007646       0.004244       0.007351       0.008829      -0.002431      -0.013920       0.004686       0.009234              1.660034       2.037750      -0.293408       0.009322       1.698951       0.016145       1.243402           0.000012
           44              H       2.265031       1.307716       3.897250       0.100255       1.080558 0.75583745E+01  0.71807542E+02                                 1.616877                            1.513263      -0.721641       2.525042                    0.999813       3.240968       8.399189       0.567457       1.136139      -0.744056      -0.028540      -0.016478      -0.000000       0.032955       0.007646      -0.004244       0.007351       0.008829      -0.002429      -0.013920       0.004686       0.009234              1.660010       2.037718       0.293404      -0.009321       1.698926       0.016144       1.243386           0.000012
           45              H       7.599500      10.547288       3.897250       0.100258       1.080547 0.75582659E+01  0.71806254E+02                                 1.616866                            1.513253      -0.721641       2.525045                    0.999813       3.240941       8.399105       0.567458       1.136141      -0.744056      -0.000000       0.032956      -0.000000       0.032956      -0.000000       0.008488      -0.000000      -0.017659      -0.002429      -0.013920       0.004686       0.009234              1.660000       1.529518       0.000001       0.018641       2.207103       0.000000       1.243378           0.000012
           46              H      12.933969       1.307716       3.897250       0.100253       1.080571 0.75585039E+01  0.71809190E+02                                 1.616901                            1.513285      -0.721640       2.525041                    0.999813       3.240992       8.399318       0.567447       1.136153      -0.744053       0.028540      -0.016478      -0.000001       0.032955      -0.007646      -0.004244      -0.007351       0.008829      -0.002431      -0.013920       0.004686       0.009234              1.660035       2.037750      -0.293408      -0.009322       1.698952      -0.016145       1.243403           0.000012
           47              C       4.072572       1.428155      12.564734      -0.132808      29.147021 0.40361624E+03  0.93241851E+04                                 8.216240                            6.719262       0.115428       2.019826                    0.999695      28.705819      82.087307       0.632060       0.419475      -1.061138      -0.005367       0.013219      -0.015496       0.021063      -0.011853      -0.026002       0.007393      -0.036254       0.055682      -0.040402       0.004905       0.035497              8.835861      10.334949       0.922900       2.229484       8.858055      -2.393808       7.314578           0.000186
           48              C       5.252014       2.128412      12.531997       0.144251      30.767856 0.36934133E+03  0.83306956E+04                                 8.704435                            6.546937       0.010040       2.037261                    0.999372      25.393195      71.345566       0.623983       0.435191      -1.053251      -0.033569       0.042325      -0.054421       0.076681      -0.029638      -0.031447       0.040853      -0.066845       0.074423      -0.060812      -0.017983       0.078794             10.077009      11.664491       0.350672       3.519188       9.209895      -3.619022       9.356642           0.001693
           49              C       6.419298       1.828302      13.425247       0.592410      22.786173 0.24141906E+03  0.49514643E+04                                 7.376327                            5.500823       0.095971       2.097972                    0.999508      21.916031      60.909201       0.635373       0.470019      -1.021646       0.060419      -0.014757       0.059892       0.086344      -0.040158      -0.056875       0.086508      -0.036036       0.100521      -0.073211      -0.060749       0.133959              8.561759       8.195211       0.077082       2.222465       9.018322      -3.867881       8.471745           0.002032
           50              C       6.800033       8.921692      12.564734      -0.132807      29.146765 0.40361147E+03  0.93240570E+04                                 8.216253                            6.719268       0.115448       2.019836                    0.999695      28.705499      82.086589       0.632052       0.419480      -1.061133       0.014134      -0.001960      -0.015497       0.021066      -0.009775       0.019402       0.018825       0.038652       0.055675      -0.040403       0.004909       0.035494              8.835880       8.428018       0.178068      -3.187831      10.765050      -0.733878       7.314571           0.000185
           51              C       6.816751       7.550136      12.531997       0.144264      30.767659 0.36933830E+03  0.83306249E+04                                 8.704472                            6.546963       0.009963       2.037241                    0.999373      25.393111      71.345733       0.623974       0.435198      -1.053245       0.053447       0.007905      -0.054425       0.076688      -0.014124       0.051108       0.006805       0.084766       0.074432      -0.060815      -0.017987       0.078801             10.077056       9.519859       0.887512      -4.893764      11.354643      -1.238159       9.356666           0.001693
           52              C       5.973207       6.689294      13.425247       0.592412      22.785752 0.24141387E+03  0.49513302E+04                                 7.376232                            5.500758       0.096079       2.098014                    0.999508      21.915793      60.908323       0.635378       0.470018      -1.021646      -0.042989      -0.044952       0.059896       0.086350       0.004477       0.103354       0.005994       0.087580       0.100524      -0.073207      -0.060753       0.133960              8.561653       8.745683      -0.394988      -4.460875       8.467612       0.009279       8.471663           0.002036
           53              C      11.925895       2.812873      12.564734      -0.132807      29.147129 0.40361710E+03  0.93242118E+04                                 8.216249                            6.719253       0.115446       2.019829                    0.999695      28.705935      82.087721       0.632062       0.419473      -1.061139      -0.008770      -0.011263      -0.015493       0.021066       0.021627       0.006597      -0.026210      -0.002395       0.055677      -0.040400       0.004909       0.035491              8.835879      10.026556      -1.100950       0.958400       9.166485       3.127702       7.314597           0.000188
           54              C      10.729734       3.484172      12.531997       0.144236      30.767803 0.36934313E+03  0.83307329E+04                                 8.704371                            6.546919       0.010090       2.037274                    0.999373      25.393238      71.345292       0.623990       0.435186      -1.053256      -0.019873      -0.050244      -0.054416       0.076684       0.043764      -0.019658      -0.047656      -0.017914       0.074431      -0.060810      -0.017982       0.078792             10.076899      10.127207      -1.238293       1.374530      10.747011       4.857077       9.356478           0.001688
           55              C      10.405995       4.645124      13.425247       0.592430      22.784764 0.24140232E+03  0.49510170E+04                                 7.375941                            5.500574       0.096087       2.098025                    0.999508      21.915097      60.905227       0.635400       0.470009      -1.021655      -0.017442       0.059699       0.059907       0.086354       0.035679      -0.046488      -0.092510      -0.051530       0.100555      -0.073215      -0.060749       0.133964              8.561274       8.878893       0.317789       2.238312       8.333713       3.858324       8.471216           0.002031
           56              C       3.526928      11.734565      12.564734      -0.132808      29.147017 0.40361620E+03  0.93241838E+04                                 8.216239                            6.719261       0.115429       2.019827                    0.999695      28.705817      82.087296       0.632060       0.419475      -1.061138       0.005367      -0.013218      -0.015496       0.021063      -0.011853       0.026002      -0.007393      -0.036254       0.055682      -0.040402       0.004905       0.035497              8.835860      10.334947       0.922900      -2.229484       8.858054       2.393808       7.314577           0.000185
           57              C       2.347486      11.034308      12.531997       0.144251      30.767854 0.36934131E+03  0.83306952E+04                                 8.704435                            6.546938       0.010040       2.037261                    0.999372      25.393194      71.345564       0.623983       0.435191      -1.053251       0.033569      -0.042325      -0.054421       0.076681      -0.029639       0.031447      -0.040853      -0.066845       0.074423      -0.060812      -0.017982       0.078794             10.077009      11.664490       0.350672      -3.519188       9.209895       3.619022       9.356642           0.001693
           58              C       1.180202      11.334418      13.425247       0.592410      22.786165 0.24141896E+03  0.49514617E+04                                 7.376324                            5.500821       0.095975       2.097974                    0.999508      21.916024      60.909167       0.635374       0.470018      -1.021646      -0.060419       0.014757       0.059892       0.086344      -0.040158       0.056874      -0.086508      -0.036036       0.100521      -0.073211      -0.060749       0.133959              8.561756       8.195208       0.077082      -2.222464       9.018318       3.867879       8.471741           0.002032
           59              C       0.799467       4.241028      12.564734      -0.132807      29.146761 0.40361142E+03  0.93240556E+04                                 8.216253                            6.719268       0.115449       2.019836                    0.999695      28.705496      82.086580       0.632052       0.419480      -1.061133      -0.014134       0.001960      -0.015497       0.021066      -0.009775      -0.019402      -0.018825       0.038652       0.055674      -0.040403       0.004909       0.035494              8.835879       8.428017       0.178064       3.187830      10.765049       0.733876       7.314570           0.000185
           60              C       0.782748       5.612584      12.531997       0.144264      30.767651 0.36933822E+03  0.83306228E+04                                 8.704470                            6.546962       0.009963       2.037241                    0.999373      25.393111      71.345733       0.623974       0.435198      -1.053245      -0.053447      -0.007905      -0.054425       0.076688      -0.014124      -0.051108      -0.006805       0.084766       0.074432      -0.060815      -0.017987       0.078801             10.077053       9.519856       0.887506       4.893763      11.354640       1.238154       9.356664           0.001693
           61              C       1.626293       6.473426      13.425247       0.592412      22.785752 0.24141391E+03  0.49513312E+04                                 7.376232                            5.500758       0.096080       2.098014                    0.999508      21.915792      60.908316       0.635378       0.470018      -1.021646       0.042989       0.044952       0.059896       0.086350       0.004477      -0.103354      -0.005994       0.087580       0.100524      -0.073206      -0.060753       0.133960              8.561652       8.745684      -0.394989       4.460875       8.467609      -0.009281       8.471662           0.002036
           62              C      -4.326395      10.349847      12.564734      -0.132807      29.147133 0.40361715E+03  0.93242133E+04                                 8.216250                            6.719254       0.115445       2.019829                    0.999695      28.705938      82.087736       0.632062       0.419473      -1.061139       0.008770       0.011263      -0.015493       0.021066       0.021627      -0.006597       0.026210      -0.002395       0.055676      -0.040400       0.004909       0.035491              8.835881      10.026558      -1.100950      -0.958400       9.166486      -3.127702       7.314598           0.000188
           63              C      -3.130234       9.678548      12.531997       0.144236      30.767806 0.36934317E+03  0.83307340E+04                                 8.704371                            6.546919       0.010090       2.037274                    0.999373      25.393240      71.345300       0.623990       0.435186      -1.053256       0.019873       0.050244      -0.054416       0.076684       0.043764       0.019658       0.047656      -0.017914       0.074431      -0.060810      -0.017982       0.078792             10.076900      10.127208      -1.238293      -1.374530      10.747012      -4.857078       9.356479           0.001688
           64              C      -2.806495       8.517596      13.425247       0.592430      22.784769 0.24140239E+03  0.49510188E+04                                 7.375942                            5.500575       0.096086       2.098024                    0.999508      21.915101      60.905244       0.635400       0.470009      -1.021655       0.017442      -0.059699       0.059907       0.086354       0.035679       0.046488       0.092510      -0.051530       0.100555      -0.073215      -0.060749       0.133965              8.561276       8.878895       0.317789      -2.238312       8.333715      -3.858325       8.471218           0.002031
           65              C      -3.526928      11.734565      10.818766      -0.132814      29.147181 0.40361817E+03  0.93242418E+04                                 8.216260                            6.719263       0.115435       2.019826                    0.999695      28.705952      82.087765       0.632062       0.419473      -1.061139      -0.005365      -0.013217       0.015502       0.021066       0.011851       0.025999       0.007391      -0.036258       0.055679      -0.040401       0.004908       0.035493              8.835892      10.334978      -0.922885      -2.229507       8.858084      -2.393838       7.314614           0.000188
           66              C      -2.347486      11.034308      10.851503       0.144240      30.767772 0.36934071E+03  0.83306657E+04                                 8.704373                            6.546900       0.010064       2.037267                    0.999372      25.393157      71.345039       0.623991       0.435187      -1.053255      -0.033568      -0.042326       0.054424       0.076683       0.029638       0.031444       0.040855      -0.066844       0.074430      -0.060811      -0.017984       0.078795             10.076926      11.664411      -0.350706      -3.519133       9.209827      -3.618976       9.356541           0.001689
           67              C      -1.180202      11.334418       9.958253       0.592410      22.785380 0.24140971E+03  0.49512113E+04                                 7.376081                            5.500661       0.096098       2.098021                    0.999508      21.915544      60.906933       0.635394       0.470009      -1.021654       0.060421       0.014761      -0.059891       0.086345       0.040164       0.056875       0.086508      -0.036041       0.100511      -0.073208      -0.060754       0.133962              8.561455       8.194947      -0.077116      -2.222354       9.018002      -3.867704       8.471416           0.002038
           68              C      -0.799467       4.241028      10.818766      -0.132823      29.146975 0.40361559E+03  0.93241617E+04                                 8.216231                            6.719258       0.115444       2.019835                    0.999695      28.705692      82.086771       0.632060       0.419475      -1.061138       0.014135       0.001960       0.015497       0.021067       0.009774      -0.019405       0.018827       0.038653       0.055689      -0.040406       0.004906       0.035500              8.835851       8.427985      -0.178049       3.187807      10.765027      -0.733872       7.314541           0.000185
           69              C      -0.782748       5.612584      10.851503       0.144256      30.767569 0.36933754E+03  0.83305995E+04                                 8.704438                            6.546946       0.009984       2.037249                    0.999373      25.393087      71.345513       0.623976       0.435196      -1.053246       0.053446      -0.007906       0.054427       0.076690       0.014123      -0.051108       0.006805       0.084765       0.074434      -0.060814      -0.017987       0.078802             10.077005       9.519806      -0.887498       4.893721      11.354605      -1.238154       9.356604           0.001693
           70              C      -1.626293       6.473426       9.958253       0.592416      22.785652 0.24141283E+03  0.49513044E+04                                 7.376225                            5.500757       0.096063       2.098012                    0.999508      21.915704      60.908077       0.635376       0.470019      -1.021645      -0.042989       0.044952      -0.059896       0.086350      -0.004478      -0.103355       0.005996       0.087581       0.100517      -0.073208      -0.060752       0.133961              8.561638       8.745676       0.394998       4.460858       8.467604       0.009281       8.471634           0.002036
           71              C       4.326395      10.349847      10.818766      -0.132826      29.147212 0.40361995E+03  0.93243047E+04                                 8.216341                            6.719345       0.115436       2.019828                    0.999695      28.705843      82.087885       0.632047       0.419481      -1.061132      -0.008765       0.011261       0.015496       0.021066      -0.021625      -0.006602      -0.026214      -0.002396       0.055681      -0.040404       0.004909       0.035495              8.835970      10.026635       1.101011      -0.958341       9.166623       3.127735       7.314651           0.000185
           72              C       3.130234       9.678548      10.851503       0.144232      30.768025 0.36934485E+03  0.83307952E+04                                 8.704463                            6.546966       0.010075       2.037271                    0.999373      25.393334      71.346050       0.623982       0.435190      -1.053251      -0.019873       0.050239       0.054419       0.076683      -0.043763       0.019660      -0.047656      -0.017911       0.074421      -0.060808      -0.017983       0.078791             10.077034      10.127248       1.238276      -1.374540      10.747205       4.857218       9.356650           0.001694
           73              C       2.806495       8.517596       9.958253       0.592424      22.785510 0.24141044E+03  0.49512408E+04                                 7.376178                            5.500717       0.096040       2.098003                    0.999508      21.915595      60.907589       0.635381       0.470017      -1.021647      -0.017434      -0.059705      -0.059896       0.086349      -0.035687       0.046484      -0.092505      -0.051542       0.100496      -0.073208      -0.060750       0.133957              8.561585       8.879155      -0.317838      -2.238418       8.334036       3.858530       8.471563           0.002034
           74              C      11.126428       1.428155      10.818766      -0.132814      29.147180 0.40361816E+03  0.93242414E+04                                 8.216260                            6.719263       0.115435       2.019826                    0.999695      28.705952      82.087763       0.632062       0.419473      -1.061139       0.005365       0.013217       0.015502       0.021066       0.011851      -0.025999      -0.007391      -0.036258       0.055679      -0.040401       0.004908       0.035493              8.835891      10.334977      -0.922885       2.229507       8.858084       2.393838       7.314614           0.000188
           75              C       9.946986       2.128412      10.851503       0.144240      30.767768 0.36934067E+03  0.83306644E+04                                 8.704372                            6.546899       0.010064       2.037267                    0.999372      25.393155      71.345031       0.623991       0.435187      -1.053255       0.033568       0.042326       0.054424       0.076683       0.029639      -0.031444      -0.040855      -0.066844       0.074430      -0.060811      -0.017984       0.078795             10.076925      11.664410      -0.350707       3.519132       9.209826       3.618975       9.356540           0.001689
           76              C       8.779702       1.828302       9.958253       0.592410      22.785379 0.24140969E+03  0.49512108E+04                                 7.376081                            5.500661       0.096098       2.098020                    0.999508      21.915543      60.906931       0.635394       0.470009      -1.021654      -0.060421      -0.014761      -0.059891       0.086345       0.040164      -0.056876      -0.086508      -0.036042       0.100511      -0.073208      -0.060754       0.133962              8.561455       8.194947      -0.077116       2.222354       9.018002       3.867703       8.471416           0.002038
           77              C       8.398967       8.921692      10.818766      -0.132823      29.146978 0.40361560E+03  0.93241621E+04                                 8.216232                            6.719257       0.115443       2.019835                    0.999695      28.705693      82.086775       0.632060       0.419475      -1.061138      -0.014135      -0.001960       0.015497       0.021067       0.009774       0.019405      -0.018827       0.038653       0.055689      -0.040406       0.004906       0.035500              8.835852       8.427986      -0.178049      -3.187807      10.765028       0.733872       7.314542           0.000185
           78              C       8.382248       7.550136      10.851503       0.144256      30.767568 0.36933754E+03  0.83305994E+04                                 8.704438                            6.546946       0.009984       2.037249                    0.999373      25.393087      71.345516       0.623976       0.435196      -1.053246      -0.053446       0.007906       0.054427       0.076690       0.014123       0.051108      -0.006805       0.084765       0.074434      -0.060814      -0.017987       0.078802             10.077005       9.519806      -0.887498      -4.893720      11.354607       1.238154       9.356604           0.001693
           79              C       9.225793       6.689294       9.958253       0.592416      22.785651 0.24141282E+03  0.49513042E+04                                 7.376225                            5.500757       0.096062       2.098011                    0.999508      21.915704      60.908080       0.635376       0.470019      -1.021645       0.042989      -0.044952      -0.059896       0.086350      -0.004478       0.103355      -0.005996       0.087581       0.100517      -0.073208      -0.060752       0.133961              8.561638       8.745676       0.394998      -4.460858       8.467604      -0.009282       8.471634           0.002036
           80              C       3.273105       2.812873      10.818766      -0.132826      29.147214 0.40361996E+03  0.93243051E+04                                 8.216341                            6.719345       0.115436       2.019827                    0.999695      28.705844      82.087888       0.632048       0.419481      -1.061132       0.008766      -0.011261       0.015496       0.021066      -0.021625       0.006603       0.026214      -0.002396       0.055681      -0.040404       0.004909       0.035495              8.835970      10.026636       1.101012       0.958341       9.166623      -3.127735       7.314652           0.000186
           81              C       4.469266       3.484172      10.851503       0.144233      30.768026 0.36934486E+03  0.83307953E+04                                 8.704463                            6.546965       0.010076       2.037271                    0.999373      25.393334      71.346051       0.623982       0.435190      -1.053251       0.019873      -0.050239       0.054419       0.076683      -0.043763      -0.019660       0.047656      -0.017911       0.074421      -0.060808      -0.017983       0.078791             10.077035      10.127248       1.238277       1.374540      10.747206      -4.857218       9.356650           0.001693
           82              C       4.793005       4.645124       9.958253       0.592424      22.785513 0.24141048E+03  0.49512418E+04                                 7.376179                            5.500718       0.096037       2.098002                    0.999508      21.915598      60.907604       0.635381       0.470017      -1.021647       0.017434       0.059705      -0.059896       0.086349      -0.035687      -0.046484       0.092505      -0.051542       0.100496      -0.073208      -0.060750       0.133958              8.561586       8.879157      -0.317838       2.238419       8.334037      -3.858531       8.471565           0.002035
           83              C       3.526928      11.734565       3.024266      -0.132808      29.147017 0.40361619E+03  0.93241834E+04                                 8.216240                            6.719261       0.115429       2.019827                    0.999695      28.705817      82.087297       0.632060       0.419475      -1.061138       0.005367      -0.013219       0.015496       0.021063      -0.011853      -0.026002       0.007393      -0.036254       0.055682      -0.040402       0.004905       0.035497              8.835860      10.334948       0.922900       2.229484       8.858054      -2.393808       7.314577           0.000185
           84              C       2.347486      11.034308       3.057003       0.144251      30.767855 0.36934131E+03  0.83306951E+04                                 8.704435                            6.546937       0.010040       2.037261                    0.999372      25.393194      71.345563       0.623983       0.435191      -1.053251       0.033569      -0.042325       0.054421       0.076681      -0.029639      -0.031447       0.040853      -0.066845       0.074423      -0.060812      -0.017983       0.078794             10.077009      11.664490       0.350672       3.519188       9.209895      -3.619022       9.356642           0.001693
           85              C       1.180202      11.334418       2.163753       0.592410      22.786173 0.24141905E+03  0.49514642E+04                                 7.376326                            5.500822       0.095971       2.097972                    0.999508      21.916031      60.909201       0.635373       0.470019      -1.021646      -0.060419       0.014757      -0.059892       0.086344      -0.040158      -0.056875       0.086508      -0.036036       0.100521      -0.073211      -0.060749       0.133959              8.561759       8.195211       0.077082       2.222465       9.018322      -3.867881       8.471745           0.002032
           86              C       0.799467       4.241028       3.024266      -0.132807      29.146763 0.40361145E+03  0.93240564E+04                                 8.216253                            6.719268       0.115449       2.019836                    0.999695      28.705498      82.086585       0.632052       0.419480      -1.061133      -0.014134       0.001960       0.015497       0.021066      -0.009775       0.019402       0.018825       0.038652       0.055675      -0.040403       0.004909       0.035494              8.835879       8.428017       0.178064      -3.187830      10.765049      -0.733876       7.314570           0.000185
           87              C       0.782748       5.612584       3.057003       0.144264      30.767651 0.36933822E+03  0.83306228E+04                                 8.704470                            6.546962       0.009963       2.037241                    0.999373      25.393111      71.345733       0.623974       0.435198      -1.053245      -0.053447      -0.007905       0.054425       0.076688      -0.014124       0.051108       0.006805       0.084766       0.074432      -0.060815      -0.017987       0.078801             10.077053       9.519856       0.887507      -4.893763      11.354640      -1.238154       9.356664           0.001693
           88              C       1.626293       6.473426       2.163753       0.592412      22.785755 0.24141395E+03  0.49513324E+04                                 7.376233                            5.500759       0.096078       2.098014                    0.999508      21.915795      60.908331       0.635378       0.470018      -1.021646       0.042989       0.044952      -0.059896       0.086350       0.004477       0.103354       0.005994       0.087580       0.100524      -0.073206      -0.060753       0.133960              8.561653       8.745686      -0.394989      -4.460876       8.467611       0.009281       8.471664           0.002036
           89              C      -4.326395      10.349847       3.024266      -0.132807      29.147131 0.40361710E+03  0.93242119E+04                                 8.216250                            6.719253       0.115446       2.019829                    0.999695      28.705936      82.087729       0.632062       0.419473      -1.061139       0.008770       0.011263       0.015493       0.021066       0.021627       0.006597      -0.026210      -0.002395       0.055676      -0.040400       0.004909       0.035491              8.835880      10.026557      -1.100950       0.958400       9.166486       3.127702       7.314598           0.000188
           90              C      -3.130234       9.678548       3.057003       0.144236      30.767807 0.36934318E+03  0.83307343E+04                                 8.704372                            6.546919       0.010090       2.037274                    0.999373      25.393240      71.345301       0.623990       0.435186      -1.053256       0.019873       0.050244       0.054416       0.076684       0.043764      -0.019658      -0.047656      -0.017914       0.074431      -0.060810      -0.017982       0.078792             10.076900      10.127209      -1.238293       1.374530      10.747012       4.857078       9.356479           0.001688
           91              C      -2.806495       8.517596       2.163753       0.592430      22.784766 0.24140235E+03  0.49510178E+04                                 7.375941                            5.500574       0.096087       2.098024                    0.999508      21.915099      60.905237       0.635400       0.470009      -1.021655       0.017442      -0.059699      -0.059907       0.086354       0.035679      -0.046488      -0.092510      -0.051530       0.100555      -0.073215      -0.060749       0.133964              8.561275       8.878895       0.317789       2.238312       8.333714       3.858324       8.471217           0.002032
           92              C       4.072572       1.428155       3.024266      -0.132808      29.147019 0.40361621E+03  0.93241842E+04                                 8.216240                            6.719262       0.115428       2.019827                    0.999695      28.705818      82.087300       0.632060       0.419475      -1.061138      -0.005367       0.013219       0.015496       0.021063      -0.011853       0.026001      -0.007393      -0.036254       0.055682      -0.040402       0.004905       0.035497              8.835860      10.334948       0.922900      -2.229484       8.858055       2.393808       7.314578           0.000185
           93              C       5.252014       2.128412       3.057003       0.144251      30.767854 0.36934131E+03  0.83306952E+04                                 8.704435                            6.546937       0.010040       2.037261                    0.999372      25.393194      71.345563       0.623983       0.435191      -1.053251      -0.033569       0.042325       0.054421       0.076681      -0.029638       0.031447      -0.040853      -0.066845       0.074423      -0.060812      -0.017982       0.078794             10.077009      11.664490       0.350672      -3.519188       9.209895       3.619022       9.356642           0.001694
           94              C       6.419298       1.828302       2.163753       0.592410      22.786165 0.24141896E+03  0.49514616E+04                                 7.376324                            5.500821       0.095975       2.097974                    0.999508      21.916024      60.909169       0.635374       0.470018      -1.021646       0.060419      -0.014757      -0.059892       0.086344      -0.040158       0.056874      -0.086508      -0.036036       0.100521      -0.073211      -0.060749       0.133959              8.561756       8.195208       0.077082      -2.222464       9.018319       3.867879       8.471742           0.002032
           95              C       6.800033       8.921692       3.024266      -0.132807      29.146761 0.40361141E+03  0.93240552E+04                                 8.216253                            6.719268       0.115449       2.019836                    0.999695      28.705496      82.086579       0.632052       0.419480      -1.061133       0.014134      -0.001960       0.015497       0.021066      -0.009775      -0.019402      -0.018825       0.038652       0.055675      -0.040403       0.004909       0.035494              8.835879       8.428017       0.178068       3.187830      10.765049       0.733878       7.314571           0.000185
           96              C       6.816751       7.550136       3.057003       0.144264      30.767659 0.36933830E+03  0.83306250E+04                                 8.704472                            6.546963       0.009963       2.037241                    0.999373      25.393111      71.345732       0.623974       0.435198      -1.053245       0.053447       0.007905       0.054425       0.076688      -0.014124      -0.051108      -0.006805       0.084766       0.074432      -0.060815      -0.017987       0.078801             10.077056       9.519859       0.887512       4.893764      11.354643       1.238159       9.356665           0.001693
           97              C       5.973207       6.689294       2.163753       0.592412      22.785748 0.24141382E+03  0.49513289E+04                                 7.376230                            5.500757       0.096081       2.098014                    0.999508      21.915790      60.908307       0.635378       0.470017      -1.021647      -0.042989      -0.044952      -0.059896       0.086350       0.004477      -0.103354      -0.005994       0.087580       0.100524      -0.073206      -0.060753       0.133960              8.561651       8.745681      -0.394988       4.460873       8.467610      -0.009279       8.471661           0.002036
           98              C      11.925895       2.812873       3.024266      -0.132807      29.147129 0.40361708E+03  0.93242113E+04                                 8.216249                            6.719253       0.115446       2.019829                    0.999695      28.705935      82.087722       0.632062       0.419473      -1.061139      -0.008770      -0.011263       0.015493       0.021066       0.021627      -0.006597       0.026210      -0.002395       0.055676      -0.040400       0.004909       0.035491              8.835879      10.026556      -1.100950      -0.958400       9.166485      -3.127702       7.314597           0.000188
           99              C      10.729734       3.484172       3.057003       0.144236      30.767806 0.36934317E+03  0.83307340E+04                                 8.704371                            6.546919       0.010090       2.037274                    0.999373      25.393240      71.345300       0.623990       0.435186      -1.053256      -0.019873      -0.050244       0.054416       0.076684       0.043764       0.019658       0.047656      -0.017914       0.074431      -0.060810      -0.017982       0.078792             10.076900      10.127208      -1.238293      -1.374530      10.747012      -4.857078       9.356479           0.001688
          100              C      10.405995       4.645124       2.163753       0.592430      22.784770 0.24140240E+03  0.49510191E+04                                 7.375943                            5.500575       0.096085       2.098024                    0.999508      21.915102      60.905250       0.635400       0.470009      -1.021655      -0.017442       0.059699      -0.059907       0.086354       0.035679       0.046488       0.092510      -0.051530       0.100555      -0.073215      -0.060749       0.133964              8.561277       8.878896       0.317790      -2.238312       8.333716      -3.858325       8.471219           0.002031
          101              C      11.126428       1.428155       4.770234      -0.132814      29.147181 0.40361818E+03  0.93242419E+04                                 8.216260                            6.719263       0.115435       2.019826                    0.999695      28.705952      82.087762       0.632062       0.419473      -1.061139       0.005365       0.013217      -0.015502       0.021066       0.011851       0.025999       0.007391      -0.036258       0.055679      -0.040401       0.004908       0.035493              8.835891      10.334977      -0.922885      -2.229507       8.858083      -2.393838       7.314614           0.000187
          102              C       9.946986       2.128412       4.737497       0.144240      30.767770 0.36934069E+03  0.83306650E+04                                 8.704373                            6.546900       0.010064       2.037267                    0.999372      25.393156      71.345037       0.623991       0.435187      -1.053255       0.033568       0.042326      -0.054424       0.076683       0.029638       0.031444       0.040855      -0.066844       0.074430      -0.060811      -0.017984       0.078795             10.076926      11.664411      -0.350706      -3.519133       9.209827      -3.618976       9.356541           0.001689
          103              C       8.779702       1.828302       5.630747       0.592410      22.785380 0.24140971E+03  0.49512113E+04                                 7.376081                            5.500661       0.096098       2.098021                    0.999508      21.915544      60.906933       0.635394       0.470009      -1.021654      -0.060421      -0.014761       0.059891       0.086345       0.040164       0.056875       0.086508      -0.036041       0.100511      -0.073208      -0.060754       0.133962              8.561455       8.194947      -0.077116      -2.222354       9.018002      -3.867704       8.471416           0.002038
          104              C       8.398967       8.921692       4.770234      -0.132823      29.146977 0.40361559E+03  0.93241617E+04                                 8.216232                            6.719258       0.115444       2.019835                    0.999695      28.705692      82.086772       0.632060       0.419475      -1.061138      -0.014135      -0.001960      -0.015497       0.021067       0.009774      -0.019405       0.018827       0.038653       0.055689      -0.040406       0.004906       0.035500              8.835852       8.427986      -0.178050       3.187807      10.765028      -0.733873       7.314541           0.000185
          105              C       8.382248       7.550136       4.737497       0.144256      30.767568 0.36933754E+03  0.83305994E+04                                 8.704438                            6.546946       0.009984       2.037249                    0.999373      25.393087      71.345516       0.623976       0.435196      -1.053246      -0.053446       0.007906      -0.054427       0.076690       0.014123      -0.051108       0.006805       0.084765       0.074434      -0.060814      -0.017987       0.078802             10.077005       9.519806      -0.887498       4.893720      11.354606      -1.238154       9.356603           0.001693
          106              C       9.225793       6.689294       5.630747       0.592416      22.785651 0.24141282E+03  0.49513043E+04                                 7.376225                            5.500757       0.096063       2.098011                    0.999508      21.915704      60.908080       0.635376       0.470019      -1.021645       0.042989      -0.044952       0.059896       0.086350      -0.004478      -0.103355       0.005996       0.087581       0.100517      -0.073208      -0.060752       0.133961              8.561638       8.745676       0.394998       4.460858       8.467604       0.009282       8.471634           0.002036
          107              C       3.273105       2.812873       4.770234      -0.132826      29.147213 0.40361995E+03  0.93243048E+04                                 8.216342                            6.719345       0.115436       2.019827                    0.999695      28.705843      82.087888       0.632047       0.419481      -1.061132       0.008765      -0.011261      -0.015496       0.021066      -0.021625      -0.006603      -0.026214      -0.002396       0.055681      -0.040404       0.004909       0.035495              8.835971      10.026636       1.101012      -0.958342       9.166623       3.127735       7.314652           0.000185
          108              C       4.469266       3.484172       4.737497       0.144233      30.768026 0.36934486E+03  0.83307954E+04                                 8.704463                            6.546965       0.010076       2.037271                    0.999373      25.393334      71.346050       0.623982       0.435190      -1.053251       0.019873      -0.050239      -0.054419       0.076683      -0.043763       0.019660      -0.047656      -0.017911       0.074421      -0.060808      -0.017983       0.078791             10.077034      10.127248       1.238276      -1.374540      10.747205       4.857217       9.356650           0.001694
          109              C       4.793005       4.645124       5.630747       0.592424      22.785511 0.24141045E+03  0.49512411E+04                                 7.376179                            5.500718       0.096039       2.098003                    0.999508      21.915596      60.907594       0.635381       0.470017      -1.021647       0.017434       0.059705       0.059896       0.086349      -0.035687       0.046484      -0.092505      -0.051543       0.100496      -0.073208      -0.060750       0.133957              8.561585       8.879156      -0.317838      -2.238418       8.334036       3.858530       8.471564           0.002034
          110              C      -3.526928      11.734565       4.770234      -0.132814      29.147181 0.40361819E+03  0.93242422E+04                                 8.216260                            6.719263       0.115435       2.019826                    0.999695      28.705952      82.087765       0.632062       0.419473      -1.061139      -0.005365      -0.013217      -0.015502       0.021066       0.011851      -0.025999      -0.007391      -0.036258       0.055679      -0.040401       0.004908       0.035493              8.835892      10.334978      -0.922885       2.229507       8.858084       2.393839       7.314614           0.000187
          111              C      -2.347486      11.034308       4.737497       0.144240      30.767768 0.36934067E+03  0.83306643E+04                                 8.704372                            6.546899       0.010064       2.037267                    0.999372      25.393155      71.345031       0.623991       0.435187      -1.053255      -0.033568      -0.042326      -0.054424       0.076683       0.029638      -0.031444      -0.040855      -0.066844       0.074430      -0.060811      -0.017984       0.078795             10.076926      11.664410      -0.350706       3.519133       9.209826       3.618976       9.356540           0.001689
          112              C      -1.180202      11.334418       5.630747       0.592410      22.785380 0.24140970E+03  0.49512112E+04                                 7.376081                            5.500661       0.096098       2.098021                    0.999508      21.915544      60.906933       0.635394       0.470009      -1.021654       0.060421       0.014761       0.059891       0.086345       0.040164      -0.056876      -0.086508      -0.036042       0.100511      -0.073208      -0.060754       0.133962              8.561455       8.194947      -0.077116       2.222354       9.018002       3.867704       8.471416           0.002038
          113              C      -0.799467       4.241028       4.770234      -0.132823      29.146977 0.40361562E+03  0.93241625E+04                                 8.216232                            6.719258       0.115444       2.019835                    0.999695      28.705693      82.086774       0.632060       0.419475      -1.061138       0.014135       0.001960      -0.015497       0.021067       0.009774       0.019405      -0.018827       0.038653       0.055689      -0.040406       0.004906       0.035500              8.835851       8.427985      -0.178050      -3.187807      10.765028       0.733873       7.314541           0.000185
          114              C      -0.782748       5.612584       4.737497       0.144256      30.767569 0.36933755E+03  0.83305996E+04                                 8.704438                            6.546946       0.009984       2.037249                    0.999373      25.393087      71.345514       0.623976       0.435196      -1.053246       0.053446      -0.007906      -0.054427       0.076690       0.014123       0.051108      -0.006805       0.084765       0.074434      -0.060814      -0.017987       0.078802             10.077005       9.519806      -0.887498      -4.893721      11.354605       1.238154       9.356605           0.001693
          115              C      -1.626293       6.473426       5.630747       0.592416      22.785653 0.24141285E+03  0.49513047E+04                                 7.376225                            5.500757       0.096062       2.098011                    0.999508      21.915705      60.908081       0.635376       0.470019      -1.021645      -0.042989       0.044952       0.059896       0.086350      -0.004478       0.103355      -0.005996       0.087581       0.100517      -0.073208      -0.060752       0.133961              8.561638       8.745676       0.394998      -4.460859       8.467604      -0.009282       8.471634           0.002036
          116              C       4.326395      10.349847       4.770234      -0.132826      29.147213 0.40361996E+03  0.93243051E+04                                 8.216341                            6.719345       0.115436       2.019827                    0.999695      28.705844      82.087888       0.632047       0.419481      -1.061132      -0.008766       0.011261      -0.015497       0.021066      -0.021625       0.006603       0.026214      -0.002396       0.055681      -0.040404       0.004909       0.035495              8.835970      10.026636       1.101011       0.958341       9.166623      -3.127735       7.314652           0.000185
          117              C       3.130234       9.678548       4.737497       0.144233      30.768024 0.36934483E+03  0.83307947E+04                                 8.704463                            6.546965       0.010076       2.037271                    0.999373      25.393333      71.346046       0.623982       0.435190      -1.053251      -0.019873       0.050239      -0.054419       0.076683      -0.043763      -0.019660       0.047656      -0.017911       0.074421      -0.060808      -0.017983       0.078792             10.077034      10.127247       1.238276       1.374540      10.747205      -4.857217       9.356650           0.001694
          118              C       2.806495       8.517596       5.630747       0.592424      22.785515 0.24141050E+03  0.49512422E+04                                 7.376180                            5.500718       0.096037       2.098002                    0.999508      21.915599      60.907607       0.635381       0.470017      -1.021647      -0.017434      -0.059705       0.059896       0.086349      -0.035687      -0.046484       0.092505      -0.051542       0.100496      -0.073208      -0.060750       0.133958              8.561586       8.879157      -0.317838       2.238419       8.334037      -3.858531       8.471565           0.002034
          119              C       3.070958       1.773018      11.691750      -0.049332      28.399580 0.38457532E+03  0.87538465E+04                                 8.063758                            6.544403       0.252589       2.072438                    0.999823      27.534342      77.467714       0.644316       0.417628      -1.065194       0.026291       0.015179      -0.000001       0.030358       0.005636      -0.008869       0.015358       0.006507      -0.002617      -0.021397       0.006944       0.014453              8.781982       9.829152       0.284885       1.673523       9.500238      -2.898639       7.016556           0.000037
          120              C       7.599500       9.616683      11.691750      -0.049321      28.399146 0.38456835E+03  0.87536454E+04                                 8.063682                            6.544347       0.252599       2.072447                    0.999823      27.534016      77.466527       0.644318       0.417629      -1.065194       0.000001      -0.030357       0.000000       0.030357      -0.000001       0.017737       0.000001      -0.013014      -0.002612      -0.021398       0.006942       0.014455              8.781896       9.335627       0.000016      -3.347001       9.993585      -0.000008       7.016475           0.000038
          121              C      12.128042       1.773018      11.691750      -0.049331      28.399854 0.38457947E+03  0.87539747E+04                                 8.063848                            6.544466       0.252574       2.072431                    0.999823      27.534516      77.468638       0.644308       0.417632      -1.065190      -0.026294       0.015175       0.000004       0.030359      -0.005637      -0.008868      -0.015358       0.006511      -0.002626      -0.021397       0.006947       0.014450              8.782088       9.829262      -0.284849       1.673573       9.500345       2.898698       7.016655           0.000033
          122              C       4.528542      11.389702      11.691750      -0.049332      28.399577 0.38457528E+03  0.87538456E+04                                 8.063758                            6.544403       0.252589       2.072438                    0.999823      27.534340      77.467710       0.644316       0.417628      -1.065194      -0.026291      -0.015179      -0.000001       0.030358       0.005636       0.008869      -0.015358       0.006507      -0.002617      -0.021397       0.006944       0.014453              8.781982       9.829152       0.284885      -1.673523       9.500238       2.898639       7.016556           0.000037
          123              C       0.000000       3.546037      11.691750      -0.049321      28.399142 0.38456832E+03  0.87536446E+04                                 8.063681                            6.544347       0.252599       2.072447                    0.999823      27.534015      77.466520       0.644318       0.417629      -1.065194      -0.000001       0.030357       0.000000       0.030357      -0.000001      -0.017737      -0.000001      -0.013014      -0.002612      -0.021398       0.006942       0.014455              8.781894       9.335625       0.000015       3.347000       9.993583       0.000008       7.016474           0.000038
          124              C      -4.528542      11.389702      11.691750      -0.049331      28.399855 0.38457948E+03  0.87539749E+04                                 8.063848                            6.544466       0.252573       2.072431                    0.999823      27.534516      77.468639       0.644308       0.417632      -1.065190       0.026294      -0.015175       0.000004       0.030359      -0.005637       0.008868       0.015358       0.006511      -0.002627      -0.021397       0.006947       0.014450              8.782088       9.829263      -0.284849      -1.673573       9.500346      -2.898698       7.016656           0.000033
          125              C       4.528542      11.389702       3.897250      -0.049332      28.399578 0.38457529E+03  0.87538459E+04                                 8.063758                            6.544402       0.252589       2.072438                    0.999823      27.534341      77.467711       0.644316       0.417628      -1.065194      -0.026291      -0.015179       0.000001       0.030358       0.005636      -0.008869       0.015358       0.006507      -0.002617      -0.021397       0.006944       0.014453              8.781982       9.829152       0.284885       1.673523       9.500237      -2.898639       7.016555           0.000037
          126              C       0.000000       3.546037       3.897250      -0.049321      28.399145 0.38456836E+03  0.87536457E+04                                 8.063681                            6.544347       0.252599       2.072447                    0.999823      27.534017      77.466528       0.644318       0.417629      -1.065194      -0.000001       0.030357      -0.000000       0.030357      -0.000001       0.017737       0.000001      -0.013014      -0.002612      -0.021398       0.006942       0.014455              8.781895       9.335625       0.000015      -3.347000       9.993584      -0.000008       7.016474           0.000038
          127              C      -4.528542      11.389702       3.897250      -0.049331      28.399855 0.38457947E+03  0.87539747E+04                                 8.063848                            6.544466       0.252574       2.072431                    0.999823      27.534516      77.468637       0.644308       0.417632      -1.065190       0.026294      -0.015175      -0.000004       0.030359      -0.005637      -0.008868      -0.015358       0.006511      -0.002627      -0.021397       0.006947       0.014450              8.782088       9.829262      -0.284849       1.673573       9.500345       2.898698       7.016655           0.000033
          128              C       3.070958       1.773018       3.897250      -0.049332      28.399579 0.38457530E+03  0.87538461E+04                                 8.063758                            6.544403       0.252589       2.072438                    0.999823      27.534341      77.467712       0.644316       0.417628      -1.065194       0.026291       0.015179       0.000001       0.030358       0.005636       0.008869      -0.015358       0.006507      -0.002617      -0.021397       0.006944       0.014453              8.781982       9.829152       0.284885      -1.673523       9.500238       2.898639       7.016556           0.000037
          129              C       7.599500       9.616683       3.897250      -0.049321      28.399146 0.38456834E+03  0.87536452E+04                                 8.063681                            6.544347       0.252599       2.072447                    0.999823      27.534016      77.466523       0.644318       0.417629      -1.065194       0.000001      -0.030357      -0.000000       0.030357      -0.000001      -0.017737      -0.000001      -0.013014      -0.002612      -0.021398       0.006942       0.014455              8.781895       9.335626       0.000015       3.347001       9.993584       0.000008       7.016475           0.000038
          130              C      12.128042       1.773018       3.897250      -0.049331      28.399854 0.38457947E+03  0.87539745E+04                                 8.063848                            6.544466       0.252573       2.072431                    0.999823      27.534516      77.468637       0.644308       0.417632      -1.065190      -0.026294       0.015175      -0.000004       0.030359      -0.005637       0.008868       0.015358       0.006511      -0.002627      -0.021397       0.006947       0.014450              8.782087       9.829262      -0.284850      -1.673573       9.500345      -2.898698       7.016655           0.000034
          131              N       5.446562       3.144574      11.691750      -0.334497      43.347932 0.60767655E+03  0.15304519E+05                                10.323576                            8.051227      -0.127239       1.950084                    0.998991      30.170251      85.512623       0.607961       0.400021      -1.091060      -0.157943      -0.091195      -0.000002       0.182380      -0.084243      -0.019270       0.033377      -0.097260       0.217429      -0.133510       0.027793       0.105717             11.912547      11.120848      -1.001941       3.389510      12.278031      -5.870883      12.338763           0.000715
          132              N       7.599500       6.873572      11.691750      -0.334591      43.351336 0.60773296E+03  0.15306256E+05                                10.323895                            8.051433      -0.127160       1.950074                    0.998991      30.171971      85.517679       0.607974       0.400004      -1.091074       0.000000       0.182430       0.000001       0.182430       0.000001       0.038560      -0.000001       0.194678       0.217517      -0.133592       0.027816       0.105776             11.912946      12.856736      -0.000005      -6.779261      10.543042       0.000011      12.339061           0.000715
          133              N       9.752438       3.144574      11.691750      -0.334497      43.347774 0.60767554E+03  0.15304473E+05                                10.323512                            8.051197      -0.127220       1.950089                    0.998991      30.170210      85.512188       0.607966       0.400019      -1.091062       0.157944      -0.091199       0.000004       0.182383       0.084242      -0.019270      -0.033377      -0.097262       0.217438      -0.133511       0.027792       0.105719             11.912442      11.120807       1.001874       3.389451      12.277911       5.870776      12.338609           0.000716
          134              N       2.152938      10.018146      11.691750      -0.334497      43.347932 0.60767659E+03  0.15304520E+05                                10.323576                            8.051227      -0.127239       1.950084                    0.998991      30.170252      85.512627       0.607961       0.400021      -1.091060       0.157943       0.091195      -0.000002       0.182380      -0.084243       0.019270      -0.033377      -0.097260       0.217429      -0.133510       0.027793       0.105717             11.912547      11.120848      -1.001941      -3.389510      12.278030       5.870883      12.338762           0.000715
          135              N       0.000000       6.289148      11.691750      -0.334591      43.351327 0.60773271E+03  0.15306249E+05                                10.323894                            8.051431      -0.127161       1.950074                    0.998991      30.171972      85.517684       0.607974       0.400004      -1.091074      -0.000000      -0.182430       0.000001       0.182430       0.000001      -0.038560       0.000001       0.194678       0.217517      -0.133592       0.027816       0.105776             11.912944      12.856731      -0.000006       6.779259      10.543042      -0.000013      12.339060           0.000715
          136              N      -2.152938      10.018146      11.691750      -0.334497      43.347780 0.60767563E+03  0.15304476E+05                                10.323513                            8.051198      -0.127220       1.950089                    0.998991      30.170213      85.512196       0.607966       0.400019      -1.091062      -0.157944       0.091199       0.000004       0.182383       0.084242       0.019270       0.033377      -0.097262       0.217438      -0.133511       0.027792       0.105719             11.912443      11.120807       1.001874      -3.389451      12.277912      -5.870777      12.338610           0.000716
          137              N       2.152938      10.018146       3.897250      -0.334497      43.347927 0.60767648E+03  0.15304517E+05                                10.323576                            8.051227      -0.127238       1.950084                    0.998991      30.170249      85.512617       0.607961       0.400021      -1.091060       0.157943       0.091195       0.000002       0.182380      -0.084243      -0.019270       0.033377      -0.097260       0.217429      -0.133510       0.027793       0.105717             11.912547      11.120848      -1.001941       3.389510      12.278030      -5.870883      12.338762           0.000715
          138              N       0.000000       6.289148       3.897250      -0.334591      43.351321 0.60773260E+03  0.15306246E+05                                10.323893                            8.051431      -0.127160       1.950074                    0.998991      30.171969      85.517673       0.607974       0.400004      -1.091074      -0.000000      -0.182430      -0.000001       0.182430       0.000001       0.038560      -0.000001       0.194679       0.217517      -0.133592       0.027816       0.105776             11.912943      12.856730      -0.000006      -6.779259      10.543041       0.000013      12.339059           0.000715
          139              N      -2.152938      10.018146       3.897250      -0.334497      43.347777 0.60767557E+03  0.15304474E+05                                10.323513                            8.051198      -0.127220       1.950089                    0.998991      30.170211      85.512192       0.607966       0.400019      -1.091062      -0.157944       0.091199      -0.000004       0.182383       0.084242      -0.019270      -0.033377      -0.097262       0.217438      -0.133511       0.027792       0.105719             11.912443      11.120807       1.001875       3.389451      12.277912       5.870777      12.338610           0.000716
          140              N       5.446562       3.144574       3.897250      -0.334497      43.347933 0.60767658E+03  0.15304520E+05                                10.323576                            8.051227      -0.127239       1.950084                    0.998991      30.170252      85.512626       0.607961       0.400021      -1.091060      -0.157943      -0.091195       0.000002       0.182380      -0.084243       0.019270      -0.033377      -0.097260       0.217429      -0.133510       0.027793       0.105717             11.912547      11.120848      -1.001941      -3.389510      12.278030       5.870883      12.338762           0.000715
          141              N       7.599500       6.873572       3.897250      -0.334591      43.351335 0.60773295E+03  0.15306256E+05                                10.323896                            8.051433      -0.127160       1.950074                    0.998991      30.171971      85.517680       0.607974       0.400004      -1.091074       0.000000       0.182430      -0.000001       0.182430       0.000001      -0.038560       0.000001       0.194678       0.217517      -0.133592       0.027816       0.105776             11.912946      12.856736      -0.000005       6.779261      10.543042      -0.000011      12.339060           0.000715
          142              N       9.752438       3.144574       3.897250      -0.334497      43.347780 0.60767563E+03  0.15304476E+05                                10.323513                            8.051198      -0.127220       1.950089                    0.998991      30.170213      85.512198       0.607966       0.400019      -1.091062       0.157944      -0.091199      -0.000004       0.182383       0.084242       0.019270       0.033377      -0.097262       0.217438      -0.133511       0.027792       0.105719             11.912443      11.120807       1.001875      -3.389451      12.277912      -5.870777      12.338610           0.000716
          143              O       7.401153       2.618065      13.352290      -0.606024      37.644591 0.61544150E+03  0.15310067E+05                                 8.905279                            7.745091       0.253625       2.109559                    0.997773      28.870151      77.307331       0.673625       0.365509      -1.133392      -0.012407      -0.018322       0.050620       0.055245       0.035761      -0.070697       0.073909      -0.040607      -0.082120      -0.127903       0.042876       0.085027              9.408154      10.707057       3.655665      -0.652111      10.402779      -1.901492       7.114627           0.002329
          144              O       6.328104       0.830568      14.154812      -0.533945      37.807744 0.50706500E+03  0.12009546E+05                                 8.952702                            6.944743       0.309076       2.158821                    0.997412      27.017502      70.434321       0.725042       0.356681      -1.141120       0.015538       0.042757      -0.021015       0.050112      -0.030875      -0.038474      -0.001539      -0.092157       0.093723      -0.083288       0.032245       0.051044             10.637013       6.484734      -1.875459       2.191718      12.449626      -6.435571      12.976680           0.031513
          145              O       6.166234       5.444101      13.352290      -0.606023      37.645498 0.61546257E+03  0.15310721E+05                                 8.905382                            7.745189       0.253656       2.109553                    0.997776      28.870742      77.309220       0.673625       0.365505      -1.133395      -0.009673       0.019907       0.050645       0.055270      -0.035457       0.099363       0.024267      -0.041634      -0.082144      -0.127908       0.042875       0.085033              9.408269       7.313060      -1.696111      -1.320816      13.796914       1.515575       7.114833           0.002329
          146              O       5.154741       7.267138      14.154812      -0.533945      37.808067 0.50706764E+03  0.12009642E+05                                 8.952837                            6.944828       0.309008       2.158812                    0.997411      27.017260      70.434141       0.725026       0.356688      -1.141113       0.029256      -0.034843      -0.021019       0.050117      -0.024463       0.017915       0.034073       0.099544       0.093700      -0.083272       0.032224       0.051048             10.637199      12.582803      -1.645191      -6.669378       6.351851       1.319747      12.976944           0.031512
          147              O       9.231113       5.100554      13.352290      -0.606077      37.645727 0.61546309E+03  0.15310754E+05                                 8.905503                            7.745266       0.253369       2.109471                    0.997774      28.870529      77.308972       0.673612       0.365512      -1.133388       0.022071      -0.001584       0.050663       0.055284      -0.000298      -0.028676      -0.098187       0.082209      -0.082101      -0.127904       0.042860       0.085043              9.408415      13.645141      -1.959684       1.972973       7.465202       0.385996       7.114901           0.002327
          148              O      11.315655       5.065015      14.154812      -0.533967      37.806444 0.50704660E+03  0.12008993E+05                                 8.952517                            6.944637       0.309185       2.158869                    0.997412      27.016971      70.432439       0.725045       0.356683      -1.141119      -0.044801      -0.007952      -0.020984       0.050107       0.055331       0.020553      -0.032559      -0.007344       0.093808      -0.083284       0.032229       0.051055             10.636754       9.334049       3.520479       4.477389       9.599878       5.115680      12.976336           0.031506
          149              O       0.198347      10.544655      13.352290      -0.606024      37.644549 0.61544064E+03  0.15310040E+05                                 8.905271                            7.745085       0.253631       2.109561                    0.997773      28.870136      77.307265       0.673625       0.365508      -1.133392       0.012407       0.018322       0.050620       0.055245       0.035761       0.070697      -0.073908      -0.040607      -0.082120      -0.127903       0.042876       0.085027              9.408145      10.707048       3.655662       0.652110      10.402769       1.901490       7.114620           0.002329
          150              O       1.271396      12.332152      14.154812      -0.533945      37.807738 0.50706494E+03  0.12009544E+05                                 8.952701                            6.944743       0.309075       2.158821                    0.997412      27.017500      70.434315       0.725042       0.356681      -1.141120      -0.015538      -0.042757      -0.021015       0.050112      -0.030875       0.038473       0.001538      -0.092155       0.093723      -0.083287       0.032244       0.051044             10.637012       6.484734      -1.875459      -2.191718      12.449624       6.435570      12.976679           0.031513
          151              O       1.433266       7.718619      13.352290      -0.606023      37.645480 0.61546225E+03  0.15310711E+05                                 8.905379                            7.745186       0.253659       2.109554                    0.997776      28.870738      77.309199       0.673626       0.365505      -1.133395       0.009673      -0.019907       0.050645       0.055270      -0.035457      -0.099363      -0.024267      -0.041633      -0.082144      -0.127908       0.042875       0.085033              9.408264       7.313057      -1.696110       1.320816      13.796906      -1.515575       7.114830           0.002328
          152              O       2.444759       5.895582      14.154812      -0.533946      37.808076 0.50706783E+03  0.12009648E+05                                 8.952839                            6.944829       0.309007       2.158811                    0.997411      27.017264      70.434157       0.725026       0.356688      -1.141113      -0.029256       0.034843      -0.021019       0.050117      -0.024463      -0.017915      -0.034073       0.099543       0.093701      -0.083271       0.032223       0.051048             10.637201      12.582805      -1.645191       6.669378       6.351852      -1.319748      12.976945           0.031512
          153              O      -1.631613       8.062166      13.352290      -0.606077      37.645737 0.61546327E+03  0.15310759E+05                                 8.905504                            7.745267       0.253368       2.109471                    0.997774      28.870533      77.308988       0.673612       0.365512      -1.133388      -0.022071       0.001584       0.050663       0.055284      -0.000298       0.028676       0.098187       0.082209      -0.082101      -0.127904       0.042860       0.085043              9.408417      13.645144      -1.959685      -1.972973       7.465204      -0.385996       7.114902           0.002327
          154              O      -3.716155       8.097705      14.154812      -0.533967      37.806444 0.50704660E+03  0.12008993E+05                                 8.952517                            6.944637       0.309186       2.158870                    0.997412      27.016971      70.432439       0.725045       0.356683      -1.141119       0.044801       0.007952      -0.020984       0.050107       0.055331      -0.020553       0.032559      -0.007344       0.093808      -0.083285       0.032230       0.051055             10.636754       9.334049       3.520479      -4.477389       9.599877      -5.115680      12.976336           0.031506
          155              O      -0.198347      10.544655      10.031210      -0.605999      37.644688 0.61544324E+03  0.15310115E+05                                 8.905286                            7.745095       0.253738       2.109594                    0.997774      28.870163      77.307267       0.673626       0.365508      -1.133393      -0.012410       0.018326      -0.050610       0.055238      -0.035755       0.070710       0.073902      -0.040618      -0.082139      -0.127909       0.042881       0.085027              9.408171      10.707059      -3.655689       0.652125      10.402823      -1.901516       7.114631           0.002329
          156              O      -1.271396      12.332152       9.228688      -0.533974      37.808434 0.50707488E+03  0.12009871E+05                                 8.952963                            6.944938       0.308892       2.158782                    0.997410      27.017214      70.434473       0.725010       0.356694      -1.141106       0.015548      -0.042748       0.021032       0.050115       0.030884       0.038474      -0.001519      -0.092140       0.093658      -0.083276       0.032220       0.051055             10.637330       6.484926       1.875527      -2.191812      12.449979      -6.435780      12.977086           0.031513
          157              O      -1.433266       7.718619      10.031210      -0.606035      37.646006 0.61547364E+03  0.15311077E+05                                 8.905494                            7.745286       0.253540       2.109515                    0.997776      28.870909      77.310069       0.673617       0.365508      -1.133392      -0.009674      -0.019905      -0.050646       0.055271       0.035453      -0.099361       0.024262      -0.041634      -0.082149      -0.127904       0.042872       0.085032              9.408386       7.313163       1.696126       1.320834      13.797082       1.515575       7.114913           0.002329
          158              O      -2.444759       5.895582       9.228688      -0.533949      37.806739 0.50704787E+03  0.12009041E+05                                 8.952585                            6.944656       0.309030       2.158822                    0.997411      27.016946      70.432624       0.725042       0.356684      -1.141117       0.029251       0.034840       0.021022       0.050113       0.024461      -0.017913       0.034085       0.099555       0.093664      -0.083278       0.032232       0.051046             10.636871      12.582427       1.645166       6.669121       6.351704       1.319724      12.976480           0.031512
          159              O       1.631613       8.062166      10.031210      -0.606032      37.646254 0.61547330E+03  0.15311066E+05                                 8.905547                            7.745294       0.253573       2.109531                    0.997774      28.870797      77.309754       0.673615       0.365509      -1.133391       0.022075       0.001584      -0.050639       0.055264       0.000293       0.028662      -0.098180       0.082212      -0.082165      -0.127900       0.042869       0.085031              9.408467      13.645223       1.959680      -1.973011       7.465233       0.386005       7.114944           0.002330
          160              O       3.716156       8.097705       9.228688      -0.533947      37.807113 0.50705364E+03  0.12009224E+05                                 8.952691                            6.944735       0.309005       2.158821                    0.997411      27.016869      70.432801       0.725031       0.356688      -1.141113      -0.044796       0.007906       0.021032       0.050115      -0.055341      -0.020554      -0.032552      -0.007426       0.093635      -0.083272       0.032225       0.051047             10.636998       9.334229      -3.520584      -4.477521       9.600094       5.115835      12.976673           0.031513
          161              O       7.797847       2.618065      10.031210      -0.605999      37.644691 0.61544331E+03  0.15310117E+05                                 8.905287                            7.745096       0.253737       2.109594                    0.997774      28.870163      77.307271       0.673626       0.365508      -1.133393       0.012410      -0.018326      -0.050610       0.055238      -0.035755      -0.070710      -0.073902      -0.040618      -0.082139      -0.127909       0.042881       0.085027              9.408172      10.707061      -3.655690      -0.652125      10.402824       1.901516       7.114631           0.002329
          162              O       8.870896       0.830568       9.228688      -0.533974      37.808432 0.50707486E+03  0.12009870E+05                                 8.952962                            6.944938       0.308893       2.158782                    0.997410      27.017214      70.434471       0.725010       0.356694      -1.141106      -0.015548       0.042748       0.021032       0.050115       0.030884      -0.038474       0.001519      -0.092141       0.093658      -0.083276       0.032220       0.051055             10.637329       6.484926       1.875527       2.191812      12.449978       6.435779      12.977085           0.031513
          163              O       9.032766       5.444101      10.031210      -0.606035      37.646012 0.61547377E+03  0.15311081E+05                                 8.905495                            7.745287       0.253538       2.109515                    0.997776      28.870911      77.310078       0.673617       0.365508      -1.133392       0.009674       0.019905      -0.050646       0.055271       0.035453       0.099362      -0.024262      -0.041634      -0.082149      -0.127904       0.042872       0.085032              9.408387       7.313164       1.696126      -1.320835      13.797084      -1.515575       7.114914           0.002329
          164              O      10.044259       7.267138       9.228688      -0.533949      37.806744 0.50704794E+03  0.12009043E+05                                 8.952586                            6.944657       0.309029       2.158822                    0.997411      27.016946      70.432629       0.725042       0.356684      -1.141117      -0.029251      -0.034840       0.021022       0.050113       0.024461       0.017913      -0.034085       0.099556       0.093664      -0.083278       0.032232       0.051046             10.636872      12.582430       1.645167      -6.669123       6.351705      -1.319724      12.976483           0.031512
          165              O       5.967887       5.100554      10.031210      -0.606032      37.646277 0.61547378E+03  0.15311081E+05                                 8.905551                            7.745298       0.253570       2.109529                    0.997774      28.870804      77.309789       0.673615       0.365509      -1.133391      -0.022075      -0.001584      -0.050639       0.055264       0.000293      -0.028662       0.098180       0.082212      -0.082165      -0.127900       0.042869       0.085031              9.408472      13.645231       1.959681       1.973013       7.465237      -0.386005       7.114948           0.002330
          166              O       3.883344       5.065015       9.228688      -0.533947      37.807113 0.50705362E+03  0.12009224E+05                                 8.952691                            6.944735       0.309006       2.158821                    0.997411      27.016868      70.432799       0.725030       0.356688      -1.141113       0.044796      -0.007906       0.021032       0.050115      -0.055342       0.020555       0.032552      -0.007426       0.093635      -0.083272       0.032226       0.051047             10.636999       9.334229      -3.520585       4.477522       9.600094      -5.115835      12.976673           0.031513
          167              O       0.198347      10.544655       2.236710      -0.606024      37.644599 0.61544167E+03  0.15310073E+05                                 8.905281                            7.745093       0.253624       2.109559                    0.997773      28.870153      77.307343       0.673625       0.365509      -1.133392       0.012407       0.018322      -0.050620       0.055245       0.035761      -0.070697       0.073909      -0.040607      -0.082120      -0.127903       0.042876       0.085027              9.408156      10.707059       3.655666      -0.652111      10.402782      -1.901493       7.114628           0.002329
          168              O       1.271396      12.332152       1.434188      -0.533945      37.807743 0.50706498E+03  0.12009545E+05                                 8.952702                            6.944743       0.309076       2.158821                    0.997412      27.017501      70.434319       0.725042       0.356681      -1.141120      -0.015538      -0.042757       0.021015       0.050112      -0.030875      -0.038474      -0.001539      -0.092157       0.093723      -0.083288       0.032245       0.051044             10.637014       6.484734      -1.875459       2.191718      12.449626      -6.435571      12.976680           0.031513
          169              O       1.433266       7.718619       2.236710      -0.606023      37.645500 0.61546268E+03  0.15310724E+05                                 8.905383                            7.745190       0.253655       2.109553                    0.997776      28.870744      77.309229       0.673625       0.365505      -1.133395       0.009673      -0.019907      -0.050645       0.055270      -0.035457       0.099363       0.024267      -0.041633      -0.082144      -0.127908       0.042875       0.085033              9.408269       7.313061      -1.696112      -1.320817      13.796913       1.515576       7.114834           0.002329
          170              O       2.444759       5.895582       1.434188      -0.533946      37.808075 0.50706780E+03  0.12009647E+05                                 8.952838                            6.944829       0.309008       2.158812                    0.997411      27.017264      70.434156       0.725026       0.356688      -1.141113      -0.029256       0.034843       0.021019       0.050117      -0.024463       0.017915       0.034073       0.099544       0.093701      -0.083272       0.032224       0.051048             10.637201      12.582805      -1.645192      -6.669378       6.351852       1.319748      12.976945           0.031512
          171              O      -1.631613       8.062166       2.236710      -0.606077      37.645729 0.61546310E+03  0.15310754E+05                                 8.905503                            7.745265       0.253369       2.109471                    0.997774      28.870530      77.308974       0.673612       0.365512      -1.133388      -0.022071       0.001584      -0.050662       0.055284      -0.000298      -0.028676      -0.098187       0.082209      -0.082101      -0.127904       0.042860       0.085043              9.408415      13.645142      -1.959684       1.972973       7.465202       0.385996       7.114900           0.002327
          172              O      -3.716155       8.097705       1.434188      -0.533967      37.806456 0.50704679E+03  0.12008998E+05                                 8.952519                            6.944638       0.309185       2.158869                    0.997412      27.016975      70.432455       0.725045       0.356683      -1.141119       0.044801       0.007952       0.020984       0.050107       0.055331       0.020553      -0.032559      -0.007344       0.093808      -0.083284       0.032229       0.051055             10.636757       9.334051       3.520481       4.477390       9.599880       5.115682      12.976339           0.031506
          173              O       7.401153       2.618065       2.236710      -0.606024      37.644553 0.61544073E+03  0.15310042E+05                                 8.905272                            7.745085       0.253631       2.109561                    0.997773      28.870138      77.307272       0.673625       0.365508      -1.133392      -0.012407      -0.018322      -0.050620       0.055245       0.035761       0.070697      -0.073908      -0.040607      -0.082120      -0.127903       0.042876       0.085027              9.408146      10.707048       3.655662       0.652110      10.402770       1.901490       7.114620           0.002329
          174              O       6.328104       0.830568       1.434188      -0.533945      37.807746 0.50706507E+03  0.12009548E+05                                 8.952703                            6.944744       0.309075       2.158820                    0.997412      27.017503      70.434326       0.725042       0.356681      -1.141120       0.015538       0.042757       0.021015       0.050112      -0.030875       0.038473       0.001538      -0.092155       0.093723      -0.083287       0.032244       0.051044             10.637014       6.484735      -1.875459      -2.191718      12.449626       6.435571      12.976681           0.031513
          175              O       6.166234       5.444101       2.236710      -0.606023      37.645481 0.61546221E+03  0.15310710E+05                                 8.905380                            7.745186       0.253658       2.109554                    0.997776      28.870735      77.309193       0.673626       0.365505      -1.133395      -0.009673       0.019907      -0.050645       0.055270      -0.035457      -0.099363      -0.024267      -0.041633      -0.082144      -0.127908       0.042875       0.085033              9.408266       7.313058      -1.696110       1.320816      13.796909      -1.515574       7.114831           0.002329
          176              O       5.154741       7.267138       1.434188      -0.533946      37.808070 0.50706769E+03  0.12009644E+05                                 8.952838                            6.944828       0.309007       2.158811                    0.997411      27.017260      70.434144       0.725026       0.356688      -1.141113       0.029256      -0.034843       0.021019       0.050117      -0.024463      -0.017915      -0.034073       0.099543       0.093700      -0.083271       0.032223       0.051048             10.637200      12.582804      -1.645191       6.669379       6.351851      -1.319747      12.976946           0.031512
          177              O       9.231113       5.100554       2.236710      -0.606077      37.645746 0.61546348E+03  0.15310766E+05                                 8.905506                            7.745268       0.253368       2.109471                    0.997774      28.870538      77.309005       0.673612       0.365512      -1.133388       0.022071      -0.001584      -0.050662       0.055284      -0.000298       0.028676       0.098187       0.082209      -0.082101      -0.127904       0.042861       0.085043              9.408418      13.645146      -1.959685      -1.972974       7.465205      -0.385997       7.114903           0.002327
          178              O      11.315655       5.065015       1.434188      -0.533967      37.806445 0.50704661E+03  0.12008993E+05                                 8.952517                            6.944637       0.309186       2.158870                    0.997412      27.016972      70.432441       0.725045       0.356683      -1.141119      -0.044801      -0.007952       0.020984       0.050107       0.055331      -0.020553       0.032559      -0.007344       0.093808      -0.083285       0.032230       0.051055             10.636754       9.334049       3.520480      -4.477389       9.599877      -5.115680      12.976336           0.031506
          179              O       7.797847       2.618065       5.557790      -0.605999      37.644691 0.61544331E+03  0.15310117E+05                                 8.905287                            7.745096       0.253737       2.109594                    0.997774      28.870164      77.307272       0.673626       0.365508      -1.133393       0.012410      -0.018326       0.050610       0.055238      -0.035755       0.070710       0.073901      -0.040618      -0.082139      -0.127909       0.042881       0.085027              9.408172      10.707060      -3.655689       0.652125      10.402824      -1.901516       7.114631           0.002329
          180              O       8.870896       0.830568       6.360312      -0.533974      37.808430 0.50707482E+03  0.12009869E+05                                 8.952962                            6.944937       0.308893       2.158782                    0.997410      27.017213      70.434468       0.725010       0.356694      -1.141106      -0.015548       0.042748      -0.021032       0.050115       0.030884       0.038474      -0.001519      -0.092140       0.093658      -0.083276       0.032220       0.051055             10.637329       6.484926       1.875527      -2.191812      12.449977      -6.435779      12.977084           0.031513
          181              O       9.032766       5.444101       5.557790      -0.606035      37.646010 0.61547373E+03  0.15311080E+05                                 8.905495                            7.745286       0.253539       2.109515                    0.997776      28.870911      77.310076       0.673617       0.365508      -1.133392       0.009674       0.019905       0.050646       0.055270       0.035453      -0.099361       0.024262      -0.041634      -0.082149      -0.127904       0.042872       0.085032              9.408387       7.313164       1.696126       1.320834      13.797083       1.515575       7.114914           0.002329
          182              O      10.044259       7.267138       6.360312      -0.533949      37.806745 0.50704796E+03  0.12009044E+05                                 8.952586                            6.944657       0.309029       2.158822                    0.997411      27.016947      70.432631       0.725042       0.356684      -1.141117      -0.029251      -0.034840      -0.021022       0.050113       0.024461      -0.017913       0.034085       0.099555       0.093664      -0.083278       0.032232       0.051046             10.636872      12.582429       1.645167       6.669122       6.351705       1.319724      12.976483           0.031512
          183              O       5.967887       5.100554       5.557790      -0.606031      37.646257 0.61547337E+03  0.15311068E+05                                 8.905547                            7.745294       0.253574       2.109531                    0.997774      28.870799      77.309760       0.673615       0.365509      -1.133391      -0.022075      -0.001584       0.050639       0.055264       0.000293       0.028662      -0.098180       0.082212      -0.082165      -0.127900       0.042869       0.085031              9.408467      13.645223       1.959680      -1.973011       7.465234       0.386005       7.114944           0.002330
          184              O       3.883344       5.065015       6.360312      -0.533947      37.807120 0.50705374E+03  0.12009227E+05                                 8.952692                            6.944736       0.309005       2.158821                    0.997411      27.016871      70.432809       0.725030       0.356688      -1.141113       0.044796      -0.007906      -0.021032       0.050115      -0.055341      -0.020554      -0.032552      -0.007426       0.093635      -0.083272       0.032225       0.051047             10.637000       9.334230      -3.520585      -4.477522       9.600095       5.115836      12.976675           0.031513
          185              O      -0.198347      10.544655       5.557790      -0.605999      37.644694 0.61544337E+03  0.15310119E+05                                 8.905287                            7.745096       0.253737       2.109594                    0.997774      28.870165      77.307276       0.673626       0.365508      -1.133393      -0.012410       0.018326       0.050610       0.055238      -0.035755      -0.070711      -0.073902      -0.040618      -0.082139      -0.127909       0.042881       0.085028              9.408172      10.707061      -3.655690      -0.652125      10.402824       1.901516       7.114632           0.002329
          186              O      -1.271396      12.332152       6.360312      -0.533974      37.808433 0.50707487E+03  0.12009871E+05                                 8.952962                            6.944938       0.308892       2.158782                    0.997410      27.017214      70.434472       0.725010       0.356694      -1.141106       0.015548      -0.042748      -0.021032       0.050115       0.030884      -0.038474       0.001519      -0.092140       0.093658      -0.083276       0.032220       0.051055             10.637330       6.484926       1.875527       2.191812      12.449978       6.435780      12.977085           0.031513
          187              O      -1.433266       7.718619       5.557790      -0.606035      37.646010 0.61547371E+03  0.15311079E+05                                 8.905495                            7.745286       0.253539       2.109515                    0.997776      28.870911      77.310075       0.673617       0.365508      -1.133392      -0.009674      -0.019905       0.050646       0.055270       0.035453       0.099362      -0.024262      -0.041634      -0.082149      -0.127904       0.042872       0.085032              9.408387       7.313164       1.696126      -1.320835      13.797083      -1.515575       7.114914           0.002329
          188              O      -2.444759       5.895582       6.360312      -0.533949      37.806745 0.50704795E+03  0.12009043E+05                                 8.952587                            6.944657       0.309029       2.158822                    0.997411      27.016946      70.432630       0.725041       0.356684      -1.141117       0.029251       0.034840      -0.021022       0.050113       0.024461       0.017913      -0.034085       0.099556       0.093664      -0.083278       0.032232       0.051046             10.636873      12.582430       1.645167      -6.669123       6.351705      -1.319724      12.976483           0.031512
          189              O       1.631613       8.062166       5.557790      -0.606032      37.646281 0.61547386E+03  0.15311084E+05                                 8.905552                            7.745298       0.253570       2.109529                    0.997774      28.870807      77.309796       0.673615       0.365509      -1.133391       0.022075       0.001584       0.050639       0.055264       0.000293      -0.028662       0.098180       0.082212      -0.082165      -0.127900       0.042869       0.085031              9.408472      13.645231       1.959681       1.973013       7.465237      -0.386005       7.114948           0.002330
          190              O       3.716156       8.097705       6.360312      -0.533947      37.807117 0.50705369E+03  0.12009225E+05                                 8.952692                            6.944736       0.309006       2.158821                    0.997411      27.016870      70.432805       0.725030       0.356688      -1.141113      -0.044796       0.007906      -0.021032       0.050115      -0.055342       0.020555       0.032552      -0.007426       0.093635      -0.083272       0.032226       0.051047             10.636999       9.334230      -3.520585       4.477522       9.600094      -5.115836      12.976674           0.031513

******************************************************
Auxiliary information for the entire system
The total spin magnetic moment of the unit cell is   24.000008
The total net atomic charge of the unit cell is   0.000015
Accuracy of reproducing the electrostatic potential in the unit cell:
  The inner radius (bohr) =    5.0000
  The outer radius (bohr) =   12.0000
  Valid grid points have density less than (e/(bohr^3)) =    0.0001
  The number of valid grid points were=        62848
  The rms potential error without charges in kcal/mol is=     13.08682
  The rms potential error with partial charges in kcal/mol is=      0.61403
  The RRMSE value at monopole order=      0.04692
  The rms potential error with partial charges and cloud penetration in kcal/mol is=      0.60415
  The RRMSE value at monopole order with cloud penetration is=      0.04616
  The rms potential error with partial charges and atomic dipoles in kcal/mol is=      1.03230
  The RRMSE value at dipole order=      0.07888
  The rms potential error with partial charges, atomic dipoles and cloud penetration in kcal/mol is=      0.98479
  The RRMSE value at dipole order with cloud penetration=      0.07525

******************************************************
The electron densities and ab initio electrostatic potential were computed in VASP using the PBE functional and
projector augmented wave method. See the main text of the journal article for a description of computational details.
The atomic charges, dipoles, and quadrupoles were computed with the DDEC6 method as described in
(a) T. A. Manz and N. Gabaldon Limas, RSC Adv. 6 (2016) 47771-47801 DOI: 10.1039/c6ra04656h
(b) N. Gabaldon Limas and T. A. Manz, RSC Adv. 8 (2018) 2678-2707 DOI: 10.1039/c7ra11829e.
For each atom in the material, the electron cloud parameters were fit to the spherically averaged atom-in-material
electron density using radial positions for which this density was between 10^-4 and 10^-2 electrons per cubic bohr.
The polarizabilities, dispersion coefficients, and quantum Drude oscillator (QDO) parameters were fit using the MCLF method.
The magnetic structure of the system was optimized in VASP from the default ferromagnetic initial guess using spin polarization.
The atomic spin moments (ASMs) were computed on this optimized magnetic structure using the DDEC6 partition as inputs
to the method of T. A. Manz and D. S. Sholl, J. Chem. Theory Comput. 7 (2011) 4146-4164 DOI: 10.1021/ct200539n.
The RMSE and RRMSE were computed using a uniform grid with Ewald summation.
