# Supplementary material for: A collection of forcefield precursors for metal–organic frameworks
Source: RSC Adv. 2019 Nov 13;9(63):36492–507. doi: 10.1039/c9ra07327b (PMC9075174; doi:10.1039/c9ra07327b)
Supplement: RA-009-C9RA07327B-s3808 [file RA-009-C9RA07327B-s3808.xyz]

   40
jmolscript: load "" {1 1 1} spacegroup "x,y,z" unitcell [{      8.281100     0.000000     0.000000 }, {      0.000000     9.883400     0.000000 }, {      0.000000    -1.602086    10.054967 }]
Pr     7.466323     7.153109     5.660243     2.066979
Pr     3.325773     0.327162     9.422208     2.066982
Pr     0.814777     1.128205     4.394724     2.066988
Pr     4.955327     7.954152     0.632759     2.066984
C      4.927255    -0.855428     6.745877     0.516359
C      4.995160     7.833504     7.723220     0.515457
C      8.144462     3.968892     5.770546     0.509023
C      0.786704     8.335699     8.336573     0.516360
C      0.854610    -0.353233     7.359230     0.515457
C      4.003912     3.511379     9.311905     0.509023
C      3.353846     9.136742     3.309090     0.516361
C      3.285940     0.447810     2.331747     0.515455
C      0.136638     4.312422     4.284421     0.509023
C      7.494396    -0.054385     1.718394     0.516360
C      7.426490     8.634547     2.695737     0.515457
C      4.277188     4.769935     0.743062     0.509022
O      5.658476     8.929021     5.729320    -0.601624
O      4.186096     0.091768     7.047526    -0.571594
O      5.720584     6.882890     7.430621    -0.560882
O      4.304516     7.925977     8.786633    -0.686762
O      7.730407     4.882458     6.506569    -0.581836
O      0.074530     2.783253     6.109398    -0.605125
O      1.517926    -1.448750     9.353130    -0.601625
O      0.045546     7.388503     8.034924    -0.571593
O      1.580034     0.597381     7.651830    -0.560882
O      0.163966    -0.445706     6.295817    -0.686763
O      3.589857     2.597813     8.575881    -0.581836
O      4.215080     4.697018     8.973053    -0.605123
O      2.622624    -0.647707     4.325647    -0.601625
O      4.095004     8.189546     3.007441    -0.571594
O      2.560516     1.398424     2.624346    -0.560883
O      3.976584     0.355337     1.268334    -0.686762
O      0.550693     3.398856     3.548398    -0.581837
O      8.206570     5.498061     3.945569    -0.605124
O      6.763174     9.730064     0.701837    -0.601625
O      8.235554     0.892811     2.020043    -0.571594
O      6.701066     7.683933     2.403137    -0.560882
O      8.117134     8.727020     3.759150    -0.686763
O      4.691243     5.683501     1.479086    -0.581835
O      4.066020     3.584296     1.081914    -0.605123

The following XYZ coordinates are in angstroms. Other properties are in atomic units.
The sperically averaged electron density of each atom fit to a function of the form exp(a - br)
eigen_1, eigen_2 and eigen_3 are the three eigenvalues of traceless quadrupole moment tensor
  atom number  atomic symbol              X              Y              Z     net charge C6 coefficient C8 coefficient C10 coefficient fluctuating dipole atomic polarizability isotropic forcefield polarizability              a              b squared Pearson coefficient          <r^3>          <r^4>         wp_QDO          m_QDO          q_QDO       dipole_x       dipole_y       dipole_z         dipole            Qxy            Qxz            Qyz     Q(x^2-y^2)  Q(3z^2 - R^2)        eigen_1        eigen_2        eigen_3 static polarizability      alpha(xx)      alpha(xy)      alpha(xz)      alpha(yy)      alpha(yz)      alpha(zz) atomic spin moment
            1             Pr       7.466323       7.153109       5.660243       2.066979     145.912418 0.37858457E+04  0.13633048E+06                                17.915531                           16.349165       2.751783       2.495327                    0.999870      87.908326     215.057558       0.642416       0.264764      -1.336577      -0.007332      -0.006574      -0.017061       0.019699       0.109819       0.088840      -0.064706       0.317246      -0.048414      -0.224201       0.003489       0.220712             19.448021      15.854697      -2.260600      -1.874341      22.743540       2.559566      19.745826           0.000151
            2             Pr       3.325773       0.327162       9.422208       2.066982     145.911886 0.37858285E+04  0.13632970E+06                                17.915483                           16.349124       2.751780       2.495327                    0.999870      87.908223     215.057149       0.642417       0.264764      -1.336577      -0.007332       0.006573       0.017061       0.019699      -0.109818      -0.088840      -0.064706       0.317244      -0.048415      -0.224200       0.003488       0.220712             19.447967      15.854654       2.260594       1.874337      22.743469       2.559558      19.745777           0.000113
            3             Pr       0.814777       1.128205       4.394724       2.066988     145.910416 0.37857796E+04  0.13632748E+06                                17.915340                           16.348996       2.751780       2.495327                    0.999870      87.908049     215.056240       0.642421       0.264764      -1.336579       0.007333       0.006575       0.017061       0.019699       0.109816       0.088838      -0.064704       0.317241      -0.048418      -0.224196       0.003486       0.220709             19.447809      15.854530      -2.260572      -1.874319      22.743285       2.559531      19.745610           0.000105
            4             Pr       4.955327       7.954152       0.632759       2.066984     145.911295 0.37858092E+04  0.13632882E+06                                17.915423                           16.349071       2.751782       2.495327                    0.999870      87.908193     215.056878       0.642419       0.264764      -1.336578       0.007332      -0.006574      -0.017061       0.019699      -0.109819      -0.088840      -0.064707       0.317245      -0.048414      -0.224201       0.003489       0.220712             19.447899      15.854602       2.260585       1.874329      22.743392       2.559546      19.745703           0.000135
            5              C       4.927255      -0.855428       6.745877       0.516359      22.861283 0.26385489E+03  0.55245012E+04                                 7.280842                            5.703954       0.126518       2.094298                    0.999379      22.868801      63.887756       0.632645       0.462400      -1.027442      -0.019611       0.099638      -0.108840       0.148857       0.089744       0.092639       0.032775       0.090748      -0.076154      -0.100951      -0.061815       0.162766              8.105852       7.793220      -2.305289      -2.608113       7.597496      -0.727518       8.926840          -0.000002
            6              C       4.995160       7.833504       7.723220       0.515457      23.000678 0.26419162E+03  0.55487763E+04                                 7.368795                            5.736252       0.119801       2.087749                    0.999610      23.159549      65.393975       0.624395       0.467056      -1.022016      -0.031062      -0.109832       0.085143       0.142398       0.096467       0.091089       0.060351       0.131289      -0.131818      -0.104445      -0.084967       0.189412              8.278936       7.453894      -2.078988      -2.660305       7.931074      -0.966863       9.451841          -0.000001
            7              C       8.144462       3.968892       5.770546       0.509023      24.573530 0.26819755E+03  0.56135957E+04                                 7.524054                            5.683298       0.090393       2.070798                    0.999340      22.929329      63.131010       0.647951       0.451624      -1.038081      -0.026057      -0.038308       0.158787       0.165408       0.059770       0.053276      -0.000593       0.243241      -0.145718      -0.114094      -0.057884       0.171978              8.521749       4.844740      -2.193293      -1.171190      12.328740       0.674552       8.391768          -0.000005
            8              C       0.786704       8.335699       8.336573       0.516360      22.861258 0.26385457E+03  0.55244923E+04                                 7.280835                            5.703949       0.126521       2.094299                    0.999379      22.868782      63.887675       0.632645       0.462400      -1.027442      -0.019610      -0.099638       0.108840       0.148857      -0.089744      -0.092639       0.032775       0.090748      -0.076153      -0.100951      -0.061815       0.162765              8.105844       7.793212       2.305289       2.608109       7.597492      -0.727516       8.926827          -0.000003
            9              C       0.854610      -0.353233       7.359230       0.515457      23.000684 0.26419170E+03  0.55487784E+04                                 7.368797                            5.736253       0.119800       2.087749                    0.999610      23.159551      65.393983       0.624395       0.467056      -1.022016      -0.031063       0.109833      -0.085143       0.142399      -0.096467      -0.091089       0.060352       0.131289      -0.131819      -0.104445      -0.084967       0.189412              8.278938       7.453896       2.078989       2.660306       7.931075      -0.966859       9.451843          -0.000001
           10              C       4.003912       3.511379       9.311905       0.509023      24.573532 0.26819761E+03  0.56135975E+04                                 7.524057                            5.683301       0.090392       2.070798                    0.999340      22.929323      63.131007       0.647951       0.451625      -1.038081      -0.026057       0.038308      -0.158787       0.165408      -0.059770      -0.053276      -0.000593       0.243242      -0.145718      -0.114094      -0.057884       0.171978              8.521753       4.844741       2.193292       1.171191      12.328740       0.674550       8.391777          -0.000005
           11              C       3.353846       9.136742       3.309090       0.516361      22.861263 0.26385465E+03  0.55244942E+04                                 7.280835                            5.703949       0.126521       2.094299                    0.999379      22.868787      63.887687       0.632646       0.462400      -1.027442       0.019611      -0.099638       0.108840       0.148857       0.089744       0.092639       0.032775       0.090748      -0.076154      -0.100951      -0.061814       0.162765              8.105844       7.793211      -2.305288      -2.608107       7.597493      -0.727518       8.926827          -0.000003
           12              C       3.285940       0.447810       2.331747       0.515455      23.000702 0.26419195E+03  0.55487852E+04                                 7.368801                            5.736255       0.119800       2.087748                    0.999610      23.159570      65.394054       0.624395       0.467056      -1.022016       0.031062       0.109832      -0.085143       0.142399       0.096467       0.091089       0.060351       0.131289      -0.131818      -0.104445      -0.084967       0.189412              8.278943       7.453899      -2.078990      -2.660305       7.931081      -0.966864       9.451848          -0.000001
           13              C       0.136638       4.312422       4.284421       0.509023      24.573526 0.26819749E+03  0.56135942E+04                                 7.524053                            5.683297       0.090393       2.070799                    0.999340      22.929325      63.130996       0.647951       0.451624      -1.038081       0.026057       0.038308      -0.158787       0.165408       0.059770       0.053276      -0.000593       0.243242      -0.145719      -0.114094      -0.057884       0.171978              8.521748       4.844739      -2.193292      -1.171190      12.328738       0.674552       8.391767          -0.000005
           14              C       7.494396      -0.054385       1.718394       0.516360      22.861271 0.26385474E+03  0.55244971E+04                                 7.280838                            5.703951       0.126519       2.094298                    0.999379      22.868795      63.887727       0.632645       0.462400      -1.027442       0.019611       0.099638      -0.108840       0.148858      -0.089744      -0.092639       0.032775       0.090748      -0.076154      -0.100951      -0.061815       0.162766              8.105848       7.793216       2.305290       2.608109       7.597496      -0.727517       8.926832          -0.000003
           15              C       7.426490       8.634547       2.695737       0.515457      23.000686 0.26419172E+03  0.55487788E+04                                 7.368797                            5.736253       0.119801       2.087749                    0.999610      23.159550      65.393977       0.624395       0.467056      -1.022016       0.031063      -0.109833       0.085143       0.142399      -0.096467      -0.091089       0.060351       0.131289      -0.131818      -0.104445      -0.084967       0.189412              8.278938       7.453894       2.078988       2.660306       7.931076      -0.966861       9.451845          -0.000001
           16              C       4.277188       4.769935       0.743062       0.509022      24.573549 0.26819782E+03  0.56136031E+04                                 7.524061                            5.683303       0.090391       2.070798                    0.999340      22.929334      63.131050       0.647951       0.451625      -1.038081       0.026057      -0.038308       0.158788       0.165408      -0.059770      -0.053276      -0.000593       0.243242      -0.145719      -0.114094      -0.057884       0.171978              8.521757       4.844743       2.193293       1.171192      12.328747       0.674551       8.391782          -0.000005
           17              O       5.658476       8.929021       5.729320      -0.601624      38.437200 0.59528774E+03  0.14685733E+05                                 9.056089                            7.614653       0.343176       2.141169                    0.996899      28.717734      76.575399       0.679724       0.365262      -1.133601      -0.082824       0.077009       0.009782       0.113516       0.026563       0.006104       0.064371       0.140559       0.069279      -0.115060       0.040314       0.074746             10.019880      11.251840      -1.154176      -4.304896       6.098333       0.210251      12.709468           0.000007
           18              O       4.186096       0.091768       7.047526      -0.571594      35.686377 0.55205300E+03  0.13382772E+05                                 8.619440                            7.343620       0.265323       2.121317                    0.997420      28.257328      75.019344       0.689715       0.366329      -1.131255       0.017503      -0.008584      -0.108737       0.110470      -0.005774       0.011437       0.071630       0.060210      -0.159259      -0.105106       0.047113       0.057993              9.331736      10.316412      -4.134053      -1.968974       9.821351       1.693766       7.857444           0.000004
           19              O       5.720584       6.882890       7.430621      -0.560882      36.699263 0.55854585E+03  0.13608342E+05                                 8.870539                            7.440458       0.179788       2.096283                    0.996841      28.328959      75.917339       0.676376       0.371682      -1.124796      -0.055743      -0.019751       0.052104       0.078818       0.004513       0.038564       0.080124       0.082799      -0.242217      -0.134708       0.037010       0.097698              9.745303      10.930100      -3.593110      -2.804558      10.339448       1.374080       7.966360           0.000005
           20              O       4.304516       7.925977       8.786633      -0.686762      49.183692 0.75827974E+03  0.19907345E+05                                10.771336                            8.669404      -0.003672       2.004980                    0.996694      30.783555      85.149323       0.627685       0.371689      -1.126748       0.000625      -0.052689      -0.076679       0.093039       0.047089       0.000320       0.070916       0.110301       0.094425      -0.118402       0.036469       0.081933             12.308140      11.659664      -1.668538      -5.319812       8.466872      -0.066151      16.797884           0.000008
           21              O       7.730407       4.882458       6.506569      -0.581836      37.038368 0.51197949E+03  0.12155361E+05                                 8.787030                            6.994315       0.369396       2.157336                    0.998174      27.853636      72.704956       0.719982       0.358318      -1.139800       0.003831      -0.108895       0.058659       0.123749      -0.011925       0.015455       0.057814       0.037927      -0.221696      -0.104084       0.044708       0.059376             10.022161       6.654231      -3.087689      -1.906693      14.620301       4.355410       8.791951           0.000000
           22              O       0.074530       2.783253       6.109398      -0.605125      36.105439 0.51506513E+03  0.12218450E+05                                 8.543667                            6.940197       0.594016       2.217486                    0.999254      28.099893      72.760355       0.736274       0.350681      -1.148634      -0.030214       0.082493       0.104435       0.136472       0.004263       0.035971      -0.003596      -0.001227      -0.246329      -0.092045       0.040764       0.051281              9.621015       5.838436      -2.514332       0.092748      16.339122      -1.466646       6.685487           0.000004
           23              O       1.517926      -1.448750       9.353130      -0.601625      38.437208 0.59528805E+03  0.14685742E+05                                 9.056090                            7.614654       0.343177       2.141169                    0.996899      28.717735      76.575393       0.679724       0.365262      -1.133601      -0.082824      -0.077009      -0.009782       0.113516      -0.026563      -0.006105       0.064371       0.140559       0.069278      -0.115060       0.040314       0.074746             10.019881      11.251843       1.154177       4.304896       6.098334       0.210251      12.709465           0.000007
           24              O       0.045546       7.388503       8.034924      -0.571593      35.686323 0.55205186E+03  0.13382737E+05                                 8.619431                            7.343613       0.265325       2.121318                    0.997420      28.257307      75.019269       0.689716       0.366329      -1.131255       0.017504       0.008584       0.108736       0.110470       0.005774      -0.011437       0.071631       0.060210      -0.159259      -0.105106       0.047113       0.057993              9.331726      10.316397       4.134048       1.968972       9.821345       1.693765       7.857436           0.000003
           25              O       1.580034       0.597381       7.651830      -0.560882      36.699291 0.55854632E+03  0.13608356E+05                                 8.870544                            7.440461       0.179790       2.096284                    0.996841      28.328966      75.917366       0.676375       0.371682      -1.124796      -0.055744       0.019751      -0.052104       0.078818      -0.004513      -0.038564       0.080124       0.082799      -0.242218      -0.134708       0.037010       0.097698              9.745309      10.930106       3.593111       2.804563      10.339453       1.374084       7.966367           0.000005
           26              O       0.163966      -0.445706       6.295817      -0.686763      49.183738 0.75828057E+03  0.19907372E+05                                10.771343                            8.669409      -0.003672       2.004979                    0.996694      30.783570      85.149380       0.627685       0.371690      -1.126748       0.000625       0.052689       0.076679       0.093039      -0.047089      -0.000320       0.070916       0.110301       0.094424      -0.118402       0.036469       0.081933             12.308148      11.659670       1.668540       5.319815       8.466880      -0.066150      16.797895           0.000008
           27              O       3.589857       2.597813       8.575881      -0.581836      37.038326 0.51197908E+03  0.12155349E+05                                 8.787024                            6.994313       0.369400       2.157337                    0.998174      27.853617      72.704893       0.719982       0.358318      -1.139800       0.003830       0.108895      -0.058660       0.123749       0.011925      -0.015454       0.057814       0.037927      -0.221693      -0.104083       0.044708       0.059375             10.022152       6.654228       3.087683       1.906693      14.620278       4.355409       8.791952           0.000002
           28              O       4.215080       4.697018       8.973053      -0.605123      36.105318 0.51506309E+03  0.12218389E+05                                 8.543645                            6.940180       0.594021       2.217488                    0.999254      28.099856      72.760200       0.736275       0.350681      -1.148634      -0.030214      -0.082493      -0.104436       0.136472      -0.004263      -0.035970      -0.003596      -0.001227      -0.246330      -0.092045       0.040764       0.051281              9.620989       5.838421       2.514324      -0.092748      16.339075      -1.466643       6.685470           0.000003
           29              O       2.622624      -0.647707       4.325647      -0.601625      38.437225 0.59528842E+03  0.14685754E+05                                 9.056092                            7.614657       0.343176       2.141169                    0.996899      28.717741      76.575413       0.679724       0.365262      -1.133601       0.082824      -0.077010      -0.009781       0.113516       0.026563       0.006105       0.064371       0.140558       0.069278      -0.115060       0.040314       0.074746             10.019883      11.251845      -1.154175      -4.304896       6.098335       0.210249      12.709469           0.000007
           30              O       4.095004       8.189546       3.007441      -0.571594      35.686333 0.55205211E+03  0.13382744E+05                                 8.619431                            7.343613       0.265326       2.121318                    0.997420      28.257319      75.019296       0.689716       0.366329      -1.131255      -0.017504       0.008584       0.108737       0.110470      -0.005774       0.011437       0.071630       0.060210      -0.159259      -0.105106       0.047113       0.057993              9.331725      10.316396      -4.134048      -1.968969       9.821345       1.693764       7.857434           0.000003
           31              O       2.560516       1.398424       2.624346      -0.560883      36.699345 0.55854735E+03  0.13608389E+05                                 8.870554                            7.440470       0.179787       2.096282                    0.996841      28.328992      75.917474       0.676375       0.371682      -1.124795       0.055744       0.019751      -0.052105       0.078819       0.004513       0.038565       0.080123       0.082799      -0.242216      -0.134708       0.037010       0.097698              9.745320      10.930121      -3.593117      -2.804564      10.339466       1.374082       7.966374           0.000006
           32              O       3.976584       0.355337       1.268334      -0.686762      49.183704 0.75827997E+03  0.19907353E+05                                10.771338                            8.669405      -0.003672       2.004979                    0.996694      30.783559      85.149342       0.627685       0.371690      -1.126748      -0.000625       0.052689       0.076679       0.093039       0.047089       0.000320       0.070915       0.110301       0.094425      -0.118402       0.036469       0.081933             12.308143      11.659667      -1.668539      -5.319813       8.466874      -0.066152      16.797888           0.000008
           33              O       0.550693       3.398856       3.548398      -0.581837      37.038450 0.51198090E+03  0.12155404E+05                                 8.787045                            6.994327       0.369394       2.157335                    0.998174      27.853664      72.705067       0.719981       0.358319      -1.139800      -0.003830       0.108895      -0.058659       0.123748      -0.011925       0.015455       0.057814       0.037927      -0.221696      -0.104084       0.044708       0.059376             10.022178       6.654242      -3.087694      -1.906698      14.620323       4.355420       8.791968           0.000001
           34              O       8.206570       5.498061       3.945569      -0.605124      36.105325 0.51506311E+03  0.12218389E+05                                 8.543645                            6.940180       0.594023       2.217488                    0.999254      28.099857      72.760201       0.736275       0.350681      -1.148634       0.030214      -0.082493      -0.104435       0.136472       0.004263       0.035970      -0.003596      -0.001226      -0.246331      -0.092045       0.040764       0.051282              9.620990       5.838422      -2.514325       0.092748      16.339079      -1.466640       6.685470           0.000003
           35              O       6.763174       9.730064       0.701837      -0.601625      38.437246 0.59528873E+03  0.14685764E+05                                 9.056097                            7.614659       0.343175       2.141168                    0.996899      28.717746      76.575439       0.679724       0.365262      -1.133601       0.082824       0.077009       0.009782       0.113516      -0.026563      -0.006104       0.064371       0.140559       0.069278      -0.115060       0.040314       0.074746             10.019888      11.251852       1.154177       4.304900       6.098338       0.210251      12.709475           0.000006
           36              O       8.235554       0.892811       2.020043      -0.571594      35.686384 0.55205302E+03  0.13382772E+05                                 8.619441                            7.343621       0.265325       2.121318                    0.997420      28.257332      75.019360       0.689715       0.366329      -1.131255      -0.017504      -0.008584      -0.108737       0.110471       0.005774      -0.011438       0.071630       0.060211      -0.159260      -0.105106       0.047113       0.057993              9.331737      10.316411       4.134054       1.968974       9.821356       1.693767       7.857444           0.000004
           37              O       6.701066       7.683933       2.403137      -0.560882      36.699249 0.55854560E+03  0.13608334E+05                                 8.870537                            7.440457       0.179791       2.096284                    0.996841      28.328952      75.917315       0.676376       0.371682      -1.124796       0.055744      -0.019751       0.052104       0.078818      -0.004513      -0.038564       0.080123       0.082799      -0.242218      -0.134708       0.037010       0.097697              9.745300      10.930095       3.593108       2.804559      10.339445       1.374082       7.966361           0.000005
           38              O       8.117134       8.727020       3.759150      -0.686763      49.183702 0.75827990E+03  0.19907350E+05                                10.771336                            8.669404      -0.003669       2.004980                    0.996694      30.783560      85.149334       0.627685       0.371689      -1.126748      -0.000625      -0.052690      -0.076679       0.093039      -0.047089      -0.000321       0.070915       0.110301       0.094425      -0.118402       0.036469       0.081933             12.308141      11.659661       1.668536       5.319810       8.466872      -0.066155      16.797890           0.000008
           39              O       4.691243       5.683501       1.479086      -0.581835      37.038326 0.51197906E+03  0.12155348E+05                                 8.787024                            6.994312       0.369400       2.157337                    0.998174      27.853619      72.704895       0.719982       0.358318      -1.139801      -0.003830      -0.108895       0.058660       0.123749       0.011925      -0.015454       0.057814       0.037927      -0.221694      -0.104083       0.044708       0.059376             10.022152       6.654227       3.087683       1.906693      14.620278       4.355409       8.791951           0.000000
           40              O       4.066020       3.584296       1.081914      -0.605123      36.105344 0.51506352E+03  0.12218402E+05                                 8.543649                            6.940183       0.594020       2.217488                    0.999254      28.099864      72.760232       0.736275       0.350681      -1.148634       0.030214       0.082493       0.104435       0.136472      -0.004263      -0.035970      -0.003596      -0.001227      -0.246331      -0.092045       0.040764       0.051281              9.620994       5.838424       2.514326      -0.092748      16.339084      -1.466643       6.685474           0.000003

******************************************************
Auxiliary information for the entire system
The total spin magnetic moment of the unit cell is   0.000579
The total net atomic charge of the unit cell is   -0.000002
Accuracy of reproducing the electrostatic potential in the unit cell:
  The inner radius (bohr) =    5.0000
  The outer radius (bohr) =   12.0000
  Valid grid points have density less than (e/(bohr^3)) =    0.0001
  The number of valid grid points were=        21282
  The rms potential error without charges in kcal/mol is=      7.06778
  The rms potential error with partial charges in kcal/mol is=      1.53384
  The RRMSE value at monopole order=      0.21702
  The rms potential error with partial charges and cloud penetration in kcal/mol is=      1.53161
  The RRMSE value at monopole order with cloud penetration is=      0.21670
  The rms potential error with partial charges and atomic dipoles in kcal/mol is=      1.13006
  The RRMSE value at dipole order=      0.15989
  The rms potential error with partial charges, atomic dipoles and cloud penetration in kcal/mol is=      1.11029
  The RRMSE value at dipole order with cloud penetration=      0.15709

******************************************************
The electron densities and ab initio electrostatic potential were computed in VASP using the PBE functional and
projector augmented wave method. See the main text of the journal article for a description of computational details.
The atomic charges, dipoles, and quadrupoles were computed with the DDEC6 method as described in
(a) T. A. Manz and N. Gabaldon Limas, RSC Adv. 6 (2016) 47771-47801 DOI: 10.1039/c6ra04656h
(b) N. Gabaldon Limas and T. A. Manz, RSC Adv. 8 (2018) 2678-2707 DOI: 10.1039/c7ra11829e.
For each atom in the material, the electron cloud parameters were fit to the spherically averaged atom-in-material
electron density using radial positions for which this density was between 10^-4 and 10^-2 electrons per cubic bohr.
The polarizabilities, dispersion coefficients, and quantum Drude oscillator (QDO) parameters were fit using the MCLF method.
The magnetic structure of the system was optimized in VASP from the default ferromagnetic initial guess using spin polarization.
The atomic spin moments (ASMs) were computed on this optimized magnetic structure using the DDEC6 partition as inputs
to the method of T. A. Manz and D. S. Sholl, J. Chem. Theory Comput. 7 (2011) 4146-4164 DOI: 10.1021/ct200539n.
The RMSE and RRMSE were computed using a uniform grid with Ewald summation.
