# Supplementary material for: A collection of forcefield precursors for metal–organic frameworks
Source: RSC Adv. 2019 Nov 13;9(63):36492–507. doi: 10.1039/c9ra07327b (PMC9075174; doi:10.1039/c9ra07327b)
Supplement: RA-009-C9RA07327B-s3809 [file RA-009-C9RA07327B-s3809.xyz]

   40
jmolscript: load "" {1 1 1} spacegroup "x,y,z" unitcell [{      8.288300     0.000000     0.000000 }, {      0.000000     9.891700     0.000000 }, {      0.000000    -1.600889    10.062145 }]
Pr     7.472317     2.214895     5.664283     2.068350
Pr     3.328167     5.275472     9.428934     2.068351
Pr     0.815983     6.075916     4.397862     2.068351
Pr     4.960133     3.015339     0.633211     2.068352
C      4.989557     2.900302     7.727727     0.516122
C      4.932367     4.097156     6.745662     0.514698
C      0.130126    -0.627094     4.283455     0.508215
C      0.845407     4.590065     7.365490     0.516124
C      0.788217     3.393211     8.347555     0.514697
C      4.274276     9.718350     0.747617     0.508216
C      3.298743     5.390509     2.334418     0.516123
C      3.355933     4.193655     3.316483     0.514698
C      8.158174     8.917905     5.778690     0.508216
C      7.442893     3.700746     2.696655     0.516124
C      7.500083     4.897600     1.714590     0.514697
C      4.014024    -1.427539     9.314528     0.508215
O      5.726386     1.943709     7.435925    -0.568449
O      4.309916     2.988941     8.793309    -0.682554
O      5.665053     3.993428     5.731398    -0.600868
O      4.189736     5.042096     7.048533    -0.569173
O      8.207903     0.555688     3.949392    -0.601782
O      0.550343     8.346799     3.548919    -0.584562
O      1.582236     5.546657     7.657292    -0.568450
O      0.165766     4.501425     6.299909    -0.682554
O      1.520903     3.496939     9.361820    -0.600868
O      0.045586     2.448271     8.044685    -0.569173
O      4.063753     8.535568     1.081681    -0.601782
O      4.694493     0.744457     1.482154    -0.584562
O      2.561914     6.347102     2.626220    -0.568449
O      3.978384     5.301870     1.268836    -0.682554
O      2.623247     4.297383     4.330747    -0.600867
O      4.098564     3.248715     3.013612    -0.569172
O      0.080397     7.735123     6.112753    -0.601782
O      7.737957    -0.055988     6.513226    -0.584562
O      6.706064     2.744154     2.404853    -0.568449
O      8.122534     3.789386     3.762236    -0.682554
O      6.767397     4.793872     0.700325    -0.600867
O      8.242714     5.842540     2.017460    -0.569173
O      4.224547    -0.244757     8.980464    -0.601782
O      3.593807     7.546354     8.579991    -0.584563

The following XYZ coordinates are in angstroms. Other properties are in atomic units.
The sperically averaged electron density of each atom fit to a function of the form exp(a - br)
eigen_1, eigen_2 and eigen_3 are the three eigenvalues of traceless quadrupole moment tensor
  atom number  atomic symbol              X              Y              Z     net charge C6 coefficient C8 coefficient C10 coefficient fluctuating dipole atomic polarizability isotropic forcefield polarizability              a              b squared Pearson coefficient          <r^3>          <r^4>         wp_QDO          m_QDO          q_QDO       dipole_x       dipole_y       dipole_z         dipole            Qxy            Qxz            Qyz     Q(x^2-y^2)  Q(3z^2 - R^2)        eigen_1        eigen_2        eigen_3 static polarizability      alpha(xx)      alpha(xy)      alpha(xz)      alpha(yy)      alpha(yz)      alpha(zz) atomic spin moment
            1             Pr       7.472317       2.214895       5.664283       2.068350     145.900035 0.37839005E+04  0.13624655E+06                                17.917113                           16.346927       2.744322       2.492613                    0.999844      87.912594     215.075697       0.642327       0.264828      -1.336462      -0.008655      -0.008965      -0.017675       0.021626       0.108861       0.088772      -0.065713       0.319659      -0.047421      -0.225169       0.004159       0.221010             19.452849      15.860103      -2.264023      -1.874087      22.753415       2.531668      19.745029           0.000100
            2             Pr       3.328167       5.275472       9.428934       2.068351     145.899742 0.37838912E+04  0.13624612E+06                                17.917085                           16.346903       2.744320       2.492612                    0.999844      87.912563     215.075532       0.642328       0.264828      -1.336462      -0.008654       0.008965       0.017675       0.021625      -0.108859      -0.088770      -0.065710       0.319654      -0.047410      -0.225166       0.004160       0.221006             19.452816      15.860078       2.264019       1.874081      22.753380       2.531656      19.744990           0.000152
            3             Pr       0.815983       6.075916       4.397862       2.068351     145.899514 0.37838836E+04  0.13624578E+06                                17.917058                           16.346879       2.744325       2.492613                    0.999844      87.912582     215.075488       0.642329       0.264828      -1.336462       0.008656       0.008966       0.017676       0.021628       0.108862       0.088771      -0.065711       0.319658      -0.047415      -0.225170       0.004160       0.221010             19.452788      15.860055      -2.264014      -1.874079      22.753343       2.531661      19.744965           0.000107
            4             Pr       4.960133       3.015339       0.633211       2.068352     145.899507 0.37838835E+04  0.13624577E+06                                17.917057                           16.346879       2.744323       2.492613                    0.999844      87.912584     215.075492       0.642329       0.264828      -1.336462       0.008654      -0.008965      -0.017675       0.021625      -0.108860      -0.088770      -0.065712       0.319656      -0.047410      -0.225168       0.004161       0.221007             19.452786      15.860054       2.264017       1.874079      22.753341       2.531656      19.744961           0.000099
            5              C       4.989557       2.900302       7.727727       0.516122      23.166515 0.26715557E+03  0.56256131E+04                                 7.404920                            5.768256       0.121660       2.087275                    0.999636      23.214580      65.593124       0.622794       0.467042      -1.022221      -0.030161      -0.112703       0.085284       0.144516       0.094450       0.090281       0.060593       0.130596      -0.132956      -0.104429      -0.083066       0.187495              8.320442       7.468790      -2.054590      -2.680255       7.939388      -0.997458       9.553148           0.000001
            6              C       4.932367       4.097156       6.745662       0.514698      22.941148 0.26482558E+03  0.55499482E+04                                 7.296864                            5.715176       0.116344       2.090843                    0.999391      22.910353      64.034545       0.631897       0.462520      -1.027369      -0.017849       0.098659      -0.109437       0.148421       0.090016       0.094551       0.033256       0.092494      -0.070507      -0.102244      -0.062286       0.164530              8.124568       7.829914      -2.307843      -2.639213       7.592691      -0.701967       8.951100          -0.000002
            7              C       0.130126      -0.627094       4.283455       0.508215      24.648466 0.26939191E+03  0.56444147E+04                                 7.537363                            5.695432       0.092037       2.070950                    0.999291      22.964747      63.244782       0.647399       0.451544      -1.038210       0.024229       0.037739      -0.160309       0.166463       0.060254       0.052331       0.000206       0.244747      -0.145729      -0.114525      -0.057965       0.172489              8.536755       4.857896      -2.222472      -1.146496      12.392436       0.667896       8.359932          -0.000005
            8              C       0.845407       4.590065       7.365490       0.516124      23.166475 0.26715486E+03  0.56255944E+04                                 7.404909                            5.768247       0.121662       2.087276                    0.999636      23.214561      65.593043       0.622795       0.467042      -1.022221      -0.030161       0.112703      -0.085284       0.144516      -0.094450      -0.090281       0.060593       0.130596      -0.132956      -0.104429      -0.083066       0.187495              8.320430       7.468784       2.054590       2.680253       7.939375      -0.997451       9.553130          -0.000000
            9              C       0.788217       3.393211       8.347555       0.514697      22.941170 0.26482601E+03  0.55499593E+04                                 7.296869                            5.715180       0.116342       2.090842                    0.999391      22.910367      64.034594       0.631897       0.462520      -1.027369      -0.017849      -0.098660       0.109437       0.148421      -0.090016      -0.094551       0.033255       0.092494      -0.070507      -0.102245      -0.062286       0.164530              8.124573       7.829917       2.307844       2.639211       7.592697      -0.701972       8.951105          -0.000002
           10              C       4.274276       9.718350       0.747617       0.508216      24.648419 0.26939136E+03  0.56443994E+04                                 7.537350                            5.695423       0.092040       2.070951                    0.999291      22.964717      63.244649       0.647400       0.451544      -1.038210       0.024228      -0.037739       0.160309       0.166463      -0.060255      -0.052331       0.000206       0.244748      -0.145730      -0.114525      -0.057965       0.172490              8.536740       4.857887       2.222465       1.146495      12.392403       0.667893       8.359928          -0.000004
           11              C       3.298743       5.390509       2.334418       0.516123      23.166511 0.26715551E+03  0.56256115E+04                                 7.404919                            5.768256       0.121659       2.087275                    0.999636      23.214575      65.593105       0.622794       0.467042      -1.022221       0.030161       0.112703      -0.085284       0.144516       0.094450       0.090281       0.060593       0.130596      -0.132955      -0.104429      -0.083066       0.187495              8.320440       7.468788      -2.054590      -2.680254       7.939386      -0.997458       9.553146           0.000000
           12              C       3.355933       4.193655       3.316483       0.514698      22.941153 0.26482565E+03  0.55499503E+04                                 7.296867                            5.715177       0.116342       2.090842                    0.999391      22.910356      64.034564       0.631897       0.462520      -1.027369       0.017849      -0.098659       0.109437       0.148421       0.090016       0.094551       0.033256       0.092494      -0.070507      -0.102245      -0.062286       0.164530              8.124571       7.829917      -2.307843      -2.639214       7.592692      -0.701968       8.951103          -0.000002
           13              C       8.158174       8.917905       5.778690       0.508216      24.648461 0.26939184E+03  0.56444128E+04                                 7.537361                            5.695431       0.092036       2.070950                    0.999291      22.964745      63.244773       0.647399       0.451544      -1.038210      -0.024229      -0.037739       0.160309       0.166463       0.060254       0.052330       0.000206       0.244747      -0.145729      -0.114524      -0.057964       0.172489              8.536753       4.857895      -2.222471      -1.146496      12.392434       0.667896       8.359930          -0.000004
           14              C       7.442893       3.700746       2.696655       0.516124      23.166471 0.26715481E+03  0.56255934E+04                                 7.404910                            5.768248       0.121661       2.087275                    0.999636      23.214559      65.593047       0.622794       0.467042      -1.022221       0.030161      -0.112702       0.085284       0.144516      -0.094450      -0.090281       0.060593       0.130596      -0.132956      -0.104429      -0.083066       0.187495              8.320431       7.468784       2.054590       2.680253       7.939376      -0.997452       9.553132          -0.000000
           15              C       7.500083       4.897600       1.714590       0.514697      22.941175 0.26482607E+03  0.55499614E+04                                 7.296873                            5.715183       0.116339       2.090841                    0.999391      22.910373      64.034634       0.631897       0.462520      -1.027369       0.017849       0.098659      -0.109437       0.148421      -0.090016      -0.094552       0.033256       0.092494      -0.070507      -0.102245      -0.062286       0.164531              8.124577       7.829921       2.307845       2.639213       7.592701      -0.701973       8.951110          -0.000002
           16              C       4.014024      -1.427539       9.314528       0.508215      24.648436 0.26939156E+03  0.56444050E+04                                 7.537355                            5.695426       0.092038       2.070950                    0.999291      22.964730      63.244708       0.647399       0.451544      -1.038210      -0.024229       0.037739      -0.160309       0.166463      -0.060255      -0.052331       0.000206       0.244748      -0.145730      -0.114525      -0.057965       0.172490              8.536746       4.857891       2.222467       1.146496      12.392414       0.667894       8.359933          -0.000004
           17              O       5.726386       1.943709       7.435925      -0.568449      37.125077 0.56920531E+03  0.13928309E+05                                 8.932869                            7.504108       0.184091       2.095255                    0.996807      28.487178      76.409583       0.674708       0.370989      -1.125760      -0.053861      -0.021679       0.053081       0.078667       0.001563       0.036535       0.080689       0.079899      -0.249360      -0.136194       0.041378       0.094817              9.811926      11.024702      -3.603296      -2.826060      10.381947       1.373401       8.029130           0.000006
           18              O       4.309916       2.988941       8.793309      -0.682554      48.920478 0.75224495E+03  0.19713947E+05                                10.739153                            8.639763      -0.013675       2.002869                    0.996690      30.715711      84.948990       0.628082       0.372114      -1.126172       0.000906      -0.051989      -0.075568       0.091729       0.048596       0.002667       0.069981       0.107987       0.090505      -0.116791       0.033221       0.083570             12.271741      11.582536      -1.642758      -5.288993       8.432194      -0.078340      16.800494           0.000008
           19              O       5.665053       3.993428       5.731398      -0.600868      38.447368 0.59454340E+03  0.14663311E+05                                 9.056965                            7.610282       0.342953       2.141067                    0.996899      28.711955      76.558387       0.679843       0.365300      -1.133531      -0.083670       0.076666       0.009691       0.113895       0.025956       0.006340       0.064260       0.140112       0.072404      -0.114896       0.040503       0.074392             10.023143      11.268350      -1.172830      -4.312492       6.107729       0.234303      12.693351           0.000007
           20              O       4.189736       5.042096       7.048533      -0.569173      35.577015 0.54972159E+03  0.13311175E+05                                 8.597397                            7.324608       0.267783       2.122368                    0.997372      28.227796      74.880401       0.691155       0.365980      -1.131608       0.016989      -0.008097      -0.108602       0.110220      -0.006172       0.011712       0.071784       0.062583      -0.157845      -0.105484       0.046551       0.058934              9.307654      10.288654      -4.123323      -1.962479       9.799118       1.692000       7.835190           0.000004
           21              O       8.207903       0.555688       3.949392      -0.601782      36.050244 0.51290061E+03  0.12157069E+05                                 8.539707                            6.930868       0.590250       2.217417                    0.999238      28.056490      72.672054       0.735762       0.351215      -1.147936       0.030024      -0.082728      -0.104000       0.136240       0.005197       0.035325      -0.002469       0.004801      -0.244805      -0.091013       0.037242       0.053772              9.618664       5.841595      -2.531856       0.096221      16.337690      -1.448748       6.676707           0.000004
           22              O       0.550343       8.346799       3.548919      -0.584562      37.261341 0.51668554E+03  0.12294093E+05                                 8.821913                            7.025909       0.367113       2.155184                    0.998169      27.931557      72.967372       0.718499       0.358270      -1.139940      -0.001986       0.109642      -0.058494       0.124285      -0.013059       0.013966       0.059035       0.034716      -0.222594      -0.104764       0.045355       0.059409             10.061073       6.692153      -3.114714      -1.910394      14.689456       4.354230       8.801611           0.000002
           23              O       1.582236       5.546657       7.657292      -0.568450      37.125090 0.56920522E+03  0.13928307E+05                                 8.932869                            7.504107       0.184088       2.095254                    0.996807      28.487190      76.409614       0.674709       0.370988      -1.125760      -0.053861       0.021679      -0.053081       0.078667      -0.001563      -0.036535       0.080689       0.079900      -0.249360      -0.136194       0.041377       0.094817              9.811928      11.024708       3.603300       2.826062      10.381946       1.373402       8.029131           0.000006
           24              O       0.165766       4.501425       6.299909      -0.682554      48.920410 0.75224335E+03  0.19713894E+05                                10.739140                            8.639751      -0.013672       2.002870                    0.996690      30.715694      84.948906       0.628082       0.372113      -1.126173       0.000906       0.051989       0.075568       0.091729      -0.048597      -0.002667       0.069981       0.107987       0.090504      -0.116792       0.033221       0.083570             12.271727      11.582527       1.642760       5.288990       8.432185      -0.078334      16.800468           0.000009
           25              O       1.520903       3.496939       9.361820      -0.600868      38.447382 0.59454401E+03  0.14663329E+05                                 9.056967                            7.610286       0.342953       2.141066                    0.996899      28.711961      76.558407       0.679842       0.365300      -1.133531      -0.083670      -0.076666      -0.009691       0.113896      -0.025956      -0.006340       0.064259       0.140112       0.072405      -0.114896       0.040503       0.074392             10.023144      11.268350       1.172830       4.312489       6.107729       0.234302      12.693354           0.000007
           26              O       0.045586       2.448271       8.044685      -0.569173      35.576984 0.54972117E+03  0.13311162E+05                                 8.597390                            7.324604       0.267787       2.122369                    0.997372      28.227794      74.880385       0.691155       0.365980      -1.131608       0.016989       0.008097       0.108602       0.110220       0.006173      -0.011713       0.071783       0.062583      -0.157844      -0.105484       0.046550       0.058934              9.307646      10.288646       4.123320       1.962473       9.799110       1.691995       7.835181           0.000006
           27              O       4.063753       8.535568       1.081681      -0.601782      36.050244 0.51290086E+03  0.12157076E+05                                 8.539708                            6.930870       0.590247       2.217416                    0.999238      28.056491      72.672060       0.735761       0.351215      -1.147936       0.030023       0.082728       0.104000       0.136240      -0.005197      -0.035325      -0.002469       0.004801      -0.244805      -0.091013       0.037242       0.053771              9.618663       5.841595       2.531854      -0.096222      16.337685      -1.448753       6.676710           0.000004
           28              O       4.694493       0.744457       1.482154      -0.584562      37.261387 0.51668648E+03  0.12294121E+05                                 8.821920                            7.025916       0.367110       2.155182                    0.998169      27.931573      72.967429       0.718498       0.358270      -1.139940      -0.001987      -0.109642       0.058494       0.124285       0.013058      -0.013967       0.059036       0.034716      -0.222597      -0.104765       0.045356       0.059410             10.061082       6.692158       3.114716       1.910396      14.689468       4.354235       8.801622           0.000003
           29              O       2.561914       6.347102       2.626220      -0.568449      37.125032 0.56920447E+03  0.13928283E+05                                 8.932860                            7.504101       0.184094       2.095256                    0.996807      28.487166      76.409527       0.674709       0.370988      -1.125760       0.053861       0.021679      -0.053081       0.078667       0.001563       0.036535       0.080689       0.079899      -0.249361      -0.136195       0.041378       0.094817              9.811916      11.024690      -3.603292      -2.826056      10.381937       1.373400       8.029122           0.000006
           30              O       3.978384       5.301870       1.268836      -0.682554      48.920480 0.75224504E+03  0.19713950E+05                                10.739152                            8.639763      -0.013675       2.002869                    0.996690      30.715714      84.948996       0.628082       0.372114      -1.126172      -0.000906       0.051989       0.075568       0.091729       0.048596       0.002667       0.069981       0.107987       0.090505      -0.116792       0.033221       0.083570             12.271741      11.582535      -1.642757      -5.288992       8.432193      -0.078342      16.800494           0.000008
           31              O       2.623247       4.297383       4.330747      -0.600867      38.447361 0.59454329E+03  0.14663307E+05                                 9.056964                            7.610281       0.342952       2.141067                    0.996899      28.711951      76.558372       0.679843       0.365300      -1.133531       0.083670      -0.076666      -0.009691       0.113896       0.025956       0.006340       0.064259       0.140112       0.072405      -0.114895       0.040503       0.074392             10.023142      11.268348      -1.172829      -4.312491       6.107727       0.234303      12.693350           0.000008
           32              O       4.098564       3.248715       3.013612      -0.569172      35.576995 0.54972124E+03  0.13311165E+05                                 8.597393                            7.324606       0.267783       2.122368                    0.997372      28.227787      74.880370       0.691155       0.365980      -1.131608      -0.016989       0.008097       0.108601       0.110220      -0.006173       0.011712       0.071784       0.062584      -0.157844      -0.105485       0.046550       0.058934              9.307650      10.288650      -4.123321      -1.962478       9.799114       1.691999       7.835186           0.000005
           33              O       0.080397       7.735123       6.112753      -0.601782      36.050266 0.51290098E+03  0.12157080E+05                                 8.539711                            6.930871       0.590248       2.217416                    0.999238      28.056498      72.672084       0.735761       0.351215      -1.147936      -0.030024       0.082728       0.104000       0.136240       0.005197       0.035324      -0.002469       0.004801      -0.244806      -0.091013       0.037242       0.053771              9.618668       5.841597      -2.531858       0.096222      16.337699      -1.448749       6.676709           0.000003
           34              O       7.737957      -0.055988       6.513226      -0.584562      37.261362 0.51668586E+03  0.12294103E+05                                 8.821917                            7.025912       0.367112       2.155183                    0.998169      27.931561      72.967394       0.718498       0.358270      -1.139940       0.001986      -0.109641       0.058494       0.124285      -0.013058       0.013967       0.059035       0.034715      -0.222594      -0.104764       0.045355       0.059409             10.061078       6.692156      -3.114717      -1.910395      14.689465       4.354231       8.801614           0.000002
           35              O       6.706064       2.744154       2.404853      -0.568449      37.125073 0.56920494E+03  0.13928298E+05                                 8.932867                            7.504105       0.184088       2.095254                    0.996807      28.487183      76.409593       0.674709       0.370988      -1.125760       0.053860      -0.021679       0.053081       0.078667      -0.001563      -0.036535       0.080689       0.079900      -0.249361      -0.136194       0.041377       0.094817              9.811925      11.024704       3.603298       2.826061      10.381943       1.373401       8.029129           0.000007
           36              O       8.122534       3.789386       3.762236      -0.682554      48.920429 0.75224370E+03  0.19713906E+05                                10.739143                            8.639754      -0.013674       2.002869                    0.996690      30.715700      84.948932       0.628082       0.372114      -1.126173      -0.000906      -0.051989      -0.075568       0.091729      -0.048597      -0.002667       0.069981       0.107987       0.090505      -0.116792       0.033221       0.083570             12.271731      11.582529       1.642760       5.288991       8.432187      -0.078337      16.800476           0.000009
           37              O       6.767397       4.793872       0.700325      -0.600867      38.447424 0.59454481E+03  0.14663354E+05                                 9.056974                            7.610292       0.342951       2.141065                    0.996899      28.711975      76.558465       0.679842       0.365300      -1.133531       0.083670       0.076666       0.009691       0.113896      -0.025956      -0.006340       0.064260       0.140112       0.072405      -0.114896       0.040504       0.074392             10.023153      11.268360       1.172831       4.312493       6.107734       0.234303      12.693365           0.000008
           38              O       8.242714       5.842540       2.017460      -0.569173      35.576994 0.54972136E+03  0.13311168E+05                                 8.597392                            7.324605       0.267785       2.122369                    0.997372      28.227800      74.880404       0.691155       0.365980      -1.131608      -0.016989      -0.008097      -0.108602       0.110220       0.006173      -0.011713       0.071783       0.062583      -0.157844      -0.105484       0.046550       0.058934              9.307647      10.288648       4.123321       1.962473       9.799112       1.691995       7.835182           0.000005
           39              O       4.224547      -0.244757       8.980464      -0.601782      36.050305 0.51290183E+03  0.12157106E+05                                 8.539719                            6.930879       0.590244       2.217415                    0.999238      28.056506      72.672131       0.735761       0.351215      -1.147936      -0.030023      -0.082728      -0.104000       0.136240      -0.005197      -0.035326      -0.002469       0.004800      -0.244806      -0.091014       0.037242       0.053772              9.618678       5.841603       2.531860      -0.096222      16.337712      -1.448754       6.676718           0.000004
           40              O       3.593807       7.546354       8.579991      -0.584563      37.261439 0.51668726E+03  0.12294144E+05                                 8.821930                            7.025922       0.367108       2.155182                    0.998169      27.931587      72.967489       0.718498       0.358270      -1.139940       0.001987       0.109642      -0.058494       0.124285       0.013059      -0.013967       0.059036       0.034716      -0.222596      -0.104765       0.045356       0.059410             10.061095       6.692164       3.114721       1.910398      14.689490       4.354241       8.801629           0.000001

******************************************************
Auxiliary information for the entire system
The total spin magnetic moment of the unit cell is   0.000566
The total net atomic charge of the unit cell is   -0.000002
Accuracy of reproducing the electrostatic potential in the unit cell:
  The inner radius (bohr) =    5.0000
  The outer radius (bohr) =   12.0000
  Valid grid points have density less than (e/(bohr^3)) =    0.0001
  The number of valid grid points were=        23390
  The rms potential error without charges in kcal/mol is=      7.14017
  The rms potential error with partial charges in kcal/mol is=      1.55494
  The RRMSE value at monopole order=      0.21777
  The rms potential error with partial charges and cloud penetration in kcal/mol is=      1.55278
  The RRMSE value at monopole order with cloud penetration is=      0.21747
  The rms potential error with partial charges and atomic dipoles in kcal/mol is=      1.13896
  The RRMSE value at dipole order=      0.15951
  The rms potential error with partial charges, atomic dipoles and cloud penetration in kcal/mol is=      1.11896
  The RRMSE value at dipole order with cloud penetration=      0.15671

******************************************************
The electron densities and ab initio electrostatic potential were computed in VASP using the PBE functional and
projector augmented wave method. See the main text of the journal article for a description of computational details.
The atomic charges, dipoles, and quadrupoles were computed with the DDEC6 method as described in
(a) T. A. Manz and N. Gabaldon Limas, RSC Adv. 6 (2016) 47771-47801 DOI: 10.1039/c6ra04656h
(b) N. Gabaldon Limas and T. A. Manz, RSC Adv. 8 (2018) 2678-2707 DOI: 10.1039/c7ra11829e.
For each atom in the material, the electron cloud parameters were fit to the spherically averaged atom-in-material
electron density using radial positions for which this density was between 10^-4 and 10^-2 electrons per cubic bohr.
The polarizabilities, dispersion coefficients, and quantum Drude oscillator (QDO) parameters were fit using the MCLF method.
The magnetic structure of the system was optimized in VASP from the default ferromagnetic initial guess using spin polarization.
The atomic spin moments (ASMs) were computed on this optimized magnetic structure using the DDEC6 partition as inputs
to the method of T. A. Manz and D. S. Sholl, J. Chem. Theory Comput. 7 (2011) 4146-4164 DOI: 10.1021/ct200539n.
The RMSE and RRMSE were computed using a uniform grid with Ewald summation.
