# Supplementary material for: A collection of forcefield precursors for metal–organic frameworks
Source: RSC Adv. 2019 Nov 13;9(63):36492–507. doi: 10.1039/c9ra07327b (PMC9075174; doi:10.1039/c9ra07327b)
Supplement: RA-009-C9RA07327B-s3810 [file RA-009-C9RA07327B-s3810.xyz]

   46
jmolscript: load "" {1 1 1} spacegroup "x,y,z" unitcell [{      8.884000     0.000000     0.000000 }, {      4.441999     9.272870     0.000000 }, {      4.441999     0.029413     9.272823 }]
La     4.441999     5.046201     0.408468     1.832601
La     8.883999     8.877811     4.227944     1.832598
H      3.477197     3.361261     3.751784     0.086763
H      9.848801     8.413569     7.985755     0.086030
H      9.848801     5.539856     5.923479     0.086763
H      3.477197     1.289880     0.884627     0.086030
H     11.104999     3.620496     5.670331     0.140339
H      6.662999     1.060058     8.238903     0.140303
C     11.848590     4.129507     3.865005     0.184691
C     10.361407     8.529226     8.753638     0.185708
C     10.361408     5.424198     5.155597     0.184690
C      2.964591     0.521635     0.771406     0.185708
C     11.104999     7.180059     2.099460     0.206341
C     11.104999     6.142481     3.140334     0.330001
C     11.104999     4.276781     5.011961    -0.151667
C      6.662999     6.743953     2.536952     0.207629
C      6.662999     7.781531     1.496077     0.330034
C      6.662999     0.403773     8.897274    -0.151802
C      7.222691     2.325571     2.318206     0.075783
C      5.729291     2.325571     2.318206     0.667993
C     14.987307     6.976712     6.954617     0.075782
C      7.596707     6.976712     6.954617     0.667992
N     11.866980     7.136218     1.023998    -0.343192
N     11.562525     8.264066     0.348009    -0.017253
N     11.853298     5.069593     2.901281    -0.364608
N      7.968414     2.950838     1.411324    -0.301534
N      9.229765     2.696438     1.776858    -0.146134
N      5.901018     5.668357     2.496522    -0.343780
N      6.205473     4.995949     3.626508    -0.017265
N      5.914700     7.539075     0.423953    -0.364656
N     14.241584     6.071818     7.582758    -0.303575
N     12.980233     6.436544     7.327199    -0.143090
N     10.343018     8.255655     2.139889    -0.343194
N     10.647473     8.928063     1.009903    -0.017226
N     10.356700     6.384936     4.212458    -0.364608
N     14.241584     7.881606     6.326476    -0.301539
N     12.980233     7.516881     6.582035    -0.146095
N      7.424980     6.787794     3.612414    -0.343786
N      7.120525     5.659946     4.288402    -0.017206
N      7.411298     8.854418     1.735131    -0.364656
N      7.968414     1.700303     3.225088    -0.303580
N      9.229765     1.954704     2.859553    -0.143052
O      5.146501     2.982808     1.433578    -0.650478
O      8.179497     6.094174     7.614657    -0.649663
O      8.179497     7.859250     6.294578    -0.650476
O      5.146501     1.668334     3.202833    -0.649663

The following XYZ coordinates are in angstroms. Other properties are in atomic units.
The sperically averaged electron density of each atom fit to a function of the form exp(a - br)
eigen_1, eigen_2 and eigen_3 are the three eigenvalues of traceless quadrupole moment tensor
  atom number  atomic symbol              X              Y              Z     net charge C6 coefficient C8 coefficient C10 coefficient fluctuating dipole atomic polarizability isotropic forcefield polarizability              a              b squared Pearson coefficient          <r^3>          <r^4>         wp_QDO          m_QDO          q_QDO       dipole_x       dipole_y       dipole_z         dipole            Qxy            Qxz            Qyz     Q(x^2-y^2)  Q(3z^2 - R^2)        eigen_1        eigen_2        eigen_3 static polarizability      alpha(xx)      alpha(xy)      alpha(xz)      alpha(yy)      alpha(yz)      alpha(zz) atomic spin moment
            1             La       4.441999       5.046201       0.408468       1.832601     230.325242 0.61862858E+04  0.25674332E+06                                26.833581                           23.120464       1.805245       2.116405                    0.998737     107.756227     301.280708       0.455452       0.324037      -1.246631      -0.000849      -0.159006      -0.158121       0.224245       0.099925      -0.100515       0.164601       0.331758      -0.332955      -0.312887       0.053916       0.258972             29.598623      25.572547      -5.649268       5.665963      31.597366      -5.054720      31.625958          -0.000017
            2             La       8.883999       8.877811       4.227944       1.832598     230.326284 0.61863188E+04  0.25674506E+06                                26.833673                           23.120535       1.805236       2.116402                    0.998737     107.756386     301.281456       0.455451       0.324037      -1.246631       0.000847       0.158624       0.158502       0.224244      -0.100193       0.100242       0.164600       0.331317      -0.334283      -0.312886       0.053915       0.258971             29.598737      25.572639       5.648040      -5.667225      31.594013      -5.054708      31.629558           0.000050
            3              H       3.477197       3.361261       3.751784       0.086763       1.158515 0.79706496E+01  0.79179532E+02                                 1.901125                            1.703978      -1.224660       2.288109                    0.994138       3.888406      11.415204       0.451358       1.366047      -0.688630       0.025607      -0.035910      -0.002522       0.044177      -0.009211      -0.003555      -0.007551      -0.010138       0.020539      -0.016103       0.003482       0.012620              2.019345       2.040438      -0.679111      -0.202104       2.494334       0.237102       1.523263           0.000000
            4              H       9.848801       8.413569       7.985755       0.086030       1.158068 0.79664892E+01  0.79128815E+02                                 1.900977                            1.703805      -1.226125       2.287717                    0.994095       3.887685      11.412854       0.451268       1.366483      -0.688567      -0.025681      -0.002745      -0.036125       0.044408       0.003625       0.009237      -0.007609      -0.015020       0.005098      -0.016096       0.003508       0.012588              2.019207       2.040280       0.204222       0.678529       1.524589       0.240176       2.492752           0.000000
            5              H       9.848801       5.539856       5.923479       0.086763       1.158516 0.79706637E+01  0.79179718E+02                                 1.901128                            1.703980      -1.224665       2.288107                    0.994137       3.888412      11.415230       0.451357       1.366048      -0.688630      -0.025607       0.002636       0.035902       0.044177      -0.003585      -0.009199      -0.007568      -0.015291       0.005083      -0.016103       0.003482       0.012621              2.019348       2.040441      -0.204258      -0.678467       1.524779       0.240178       2.492823           0.000000
            6              H       3.477197       1.289880       0.884627       0.086030       1.158068 0.79664806E+01  0.79128721E+02                                 1.900977                            1.703805      -1.226126       2.287717                    0.994095       3.887685      11.412859       0.451267       1.366484      -0.688567       0.025680       0.036133       0.002631       0.044408       0.009248       0.003596      -0.007593      -0.010011       0.020125      -0.016096       0.003508       0.012588              2.019207       2.040280       0.679174       0.202069       2.494266       0.237100       1.523076           0.000001
            7              H      11.104999       3.620496       5.670331       0.140339       0.989820 0.69691479E+01  0.65329714E+02                                 1.581477                            1.502538      -0.737389       2.547612                    0.999874       3.044176       8.015521       0.537864       1.214794      -0.726669       0.000000      -0.027141       0.027228       0.038445      -0.008854      -0.008826      -0.011432      -0.006212       0.006358      -0.019524       0.006010       0.013515              1.603668       1.302702      -0.014880      -0.014832       1.752856      -0.408382       1.755446          -0.000000
            8              H       6.662999       1.060058       8.238903       0.140303       0.989683 0.69677840E+01  0.65313578E+02                                 1.581396                            1.502446      -0.738337       2.547285                    0.999871       3.043501       8.013476       0.537852       1.214883      -0.726657      -0.000000       0.027173      -0.027259       0.038489       0.009082       0.009053      -0.011370      -0.006157       0.006302      -0.019800       0.006365       0.013435              1.603592       1.302600       0.014867       0.014820       1.752792      -0.408432       1.755384           0.000000
            9              C      11.848590       4.129507       3.865005       0.184691      25.205823 0.33359560E+03  0.74484764E+04                                 7.958681                            6.441438      -0.451529       1.892305                    0.996789      26.077396      76.633498       0.588142       0.466419      -1.019441      -0.007245       0.047146      -0.028613       0.055623       0.025121       0.048290       0.012188       0.021243      -0.065843      -0.053395      -0.011347       0.064741              8.682188       7.686903      -2.547893      -2.163388      10.176287      -0.503783       8.183373          -0.000001
           10              C      10.361407       8.529226       8.753638       0.185708      25.188707 0.33331758E+03  0.74401715E+04                                 7.953089                            6.437129      -0.455187       1.891197                    0.996671      26.061864      76.558703       0.588605       0.466184      -1.019644       0.006358      -0.028602       0.046315       0.054805      -0.048145      -0.024655       0.012283       0.043951       0.001894      -0.053431      -0.010952       0.064382              8.675990       7.681230       2.169270       2.539289       8.174052      -0.497268      10.172688          -0.000000
           11              C      10.361408       5.424198       5.155597       0.184690      25.205894 0.33359680E+03  0.74485123E+04                                 7.958704                            6.441455      -0.451539       1.892302                    0.996789      26.077463      76.633816       0.588140       0.466420      -1.019440       0.007246       0.028464      -0.047236       0.055623       0.048368       0.024968       0.012259       0.043464       0.000833      -0.053395      -0.011345       0.064740              8.682213       7.686924      -2.171469      -2.541027       8.180218      -0.497448      10.179495          -0.000001
           12              C       2.964591       0.521635       0.771406       0.185708      25.188730 0.33331793E+03  0.74401824E+04                                 7.953098                            6.437135      -0.455191       1.891195                    0.996671      26.061888      76.558826       0.588604       0.466185      -1.019644      -0.006358      -0.046224       0.028749       0.054805      -0.024808      -0.048066       0.012210       0.020949      -0.067108      -0.053431      -0.010951       0.064382              8.676001       7.681240       2.546160       2.161210      10.169528      -0.503595       8.177234          -0.000001
           13              C      11.104999       7.180059       2.099460       0.206341      30.244240 0.34111233E+03  0.76270911E+04                                 8.809877                            6.386193      -0.113715       1.983526                    0.999518      26.024163      75.499272       0.610979       0.448351      -1.033848      -0.000000       0.043072      -0.043208       0.061009       0.062235       0.062037       0.011171       0.034367      -0.034508      -0.077319      -0.022638       0.099957             10.281386       6.845870      -1.554847      -1.549937      11.981687      -5.499691      12.016600           0.000003
           14              C      11.104999       6.142481       3.140334       0.330001      28.473079 0.32379220E+03  0.71627316E+04                                 8.616989                            6.366580      -0.271584       1.954719                    0.998791      24.829828      72.195391       0.589816       0.469437      -1.019667      -0.000000      -0.042087       0.042221       0.059615       0.071329       0.071104       0.007622       0.078157      -0.078253      -0.089875      -0.033682       0.123557              9.922785       7.084617      -1.871063      -1.865138      11.329014      -4.051824      11.354723           0.000002
           15              C      11.104999       4.276781       5.011961      -0.151667      27.961115 0.40732689E+03  0.94277784E+04                                 8.062715                            6.787693       0.250080       2.084002                    0.998903      28.137828      80.436790       0.623889       0.424163      -1.058607       0.000000      -0.003724       0.003736       0.005275       0.014360       0.014315      -0.016578       0.034770      -0.034556      -0.035197       0.005005       0.030191              8.522154       7.242875      -2.178854      -2.171954       9.160309      -0.467841       9.163277           0.000002
           16              C       6.662999       6.743953       2.536952       0.207629      30.232567 0.34099700E+03  0.76237153E+04                                 8.806253                            6.384108      -0.069202       1.995195                    0.999359      26.020457      75.479635       0.611236       0.448210      -1.033950       0.000000      -0.043439       0.043577       0.061530      -0.062358      -0.062161       0.011059       0.036259      -0.036399      -0.077370      -0.023157       0.100527             10.276569       6.844075       1.554656       1.549702      11.975411      -5.495029      12.010221           0.000003
           17              C       6.662999       7.781531       1.496077       0.330034      28.475695 0.32383384E+03  0.71643140E+04                                 8.619907                            6.368771      -0.276315       1.953263                    0.998794      24.832393      72.220367       0.589431       0.469700      -1.019463       0.000000       0.042476      -0.042611       0.060166      -0.071221      -0.070995       0.007973       0.077763      -0.077863      -0.089497      -0.033903       0.123400              9.925947       7.087293       1.872023       1.866093      11.332420      -4.052565      11.358127           0.000001
           18              C       6.662999       0.403773       8.897274      -0.151802      27.951627 0.40716314E+03  0.94222219E+04                                 8.058132                            6.784196       0.256814       2.086075                    0.998925      28.131012      80.386936       0.624398       0.423896      -1.058865      -0.000000       0.003989      -0.004001       0.005650      -0.014862      -0.014815      -0.016152       0.035248      -0.035044      -0.035370       0.004420       0.030950              8.517201       7.238540       2.177199       2.170307       9.155045      -0.467918       9.158017           0.000001
           19              C       7.222691       2.325571       2.318206       0.075783      32.976839 0.41715776E+03  0.98828360E+04                                 9.570397                            7.175111      -0.649806       1.791711                    0.997790      29.314325      89.718893       0.558646       0.462795      -1.017994       0.076772       0.000050       0.000550       0.076774       0.000111       0.000269       0.059332      -0.037132      -0.057191      -0.059330      -0.009034       0.068364             11.115061      20.166390      -0.000075      -0.000402       7.041154      -1.200274       6.137640           0.000006
           20              C       5.729291       2.325571       2.318206       0.667993      23.556374 0.25104402E+03  0.53228470E+04                                 8.163714                            5.999938      -0.866193       1.774509                    0.997479      24.106393      73.543813       0.537201       0.537743      -0.964935      -0.106723      -0.000155      -0.000441       0.106724      -0.000046       0.000154       0.046694      -0.082740       0.069610      -0.052972      -0.020322       0.073295              9.475974      13.374410      -0.000393      -0.000118       8.651298      -2.181262       6.402216          -0.000003
           21              C      14.987307       6.976712       6.954617       0.075782      32.976899 0.41715848E+03  0.98828580E+04                                 9.570409                            7.175117      -0.649809       1.791710                    0.997790      29.314365      89.719059       0.558646       0.462795      -1.017994      -0.076772      -0.000549      -0.000048       0.076774       0.000271       0.000111       0.059480       0.009653       0.083162      -0.059330      -0.009034       0.068364             11.115078      20.166428      -0.000376      -0.000081       6.130040      -1.197386       7.048765           0.000003
           22              C       7.596707       6.976712       6.954617       0.667992      23.556408 0.25104435E+03  0.53228570E+04                                 8.163727                            5.999945      -0.866196       1.774508                    0.997479      24.106435      73.544014       0.537200       0.537744      -0.964934       0.106723       0.000443       0.000155       0.106724       0.000154      -0.000047       0.046713      -0.076471       0.088416      -0.052972      -0.020322       0.073294              9.475990      13.374440      -0.000117      -0.000397       6.388409      -2.174088       8.665122          -0.000003
           23              N      11.866980       7.136218       1.023998      -0.343192      37.948080 0.62789602E+03  0.15959421E+05                                 9.525728                            8.214497      -0.027113       1.979185                    0.997122      30.735330      87.796968       0.597959       0.403000      -1.087964      -0.119897       0.164731       0.021252       0.204850       0.082837       0.040182      -0.017440       0.009315       0.142608      -0.116714       0.041613       0.075101             10.226161       9.723368      -1.978598      -3.110621       9.151647      -1.439318      11.803468           0.000002
           24              N      11.562525       8.264066       0.348009      -0.017253      24.825158 0.38828370E+03  0.86900079E+04                                 6.993240                            6.316453       0.689094       2.264741                    0.999805      25.263213      66.169938       0.710242       0.385326      -1.108045      -0.096364      -0.117173       0.238443       0.282614      -0.033103       0.106238       0.063459      -0.031864      -0.288880      -0.177391       0.084605       0.092786              7.309636       6.679573      -1.341451      -1.731659       6.855195      -0.318087       8.394141          -0.000002
           25              N      11.853298       5.069593       2.901281      -0.364608      40.429004 0.62949180E+03  0.15995586E+05                                 9.883238                            8.211301      -0.045518       1.983309                    0.996111      30.412942      86.606506       0.600110       0.401666      -1.089857      -0.079979       0.002133       0.179495       0.196519       0.006047       0.097154      -0.027122      -0.048987      -0.281427      -0.152070       0.067839       0.084231             10.702786       9.081385      -3.152563      -0.887346      14.121976      -2.846757       8.904996           0.000003
           26              N       7.968414       2.950838       1.411324      -0.301534      35.558777 0.64043428E+03  0.16449014E+05                                 9.159330                            8.336888      -0.044358       1.937904                    0.999520      32.371788      94.641260       0.585971       0.406972      -1.079345       0.103934      -0.149871       0.216962       0.283436       0.052721      -0.066721       0.159476       0.031916      -0.305211      -0.231020       0.089950       0.141070              9.406711      12.858082       0.278157      -0.779784       7.943553      -1.832777       7.418498          -0.000012
           27              N       9.229765       2.696438       1.776858      -0.146134      29.263916 0.50693936E+03  0.12222223E+05                                 7.899410                            7.278349       0.396025       2.100161                    0.999741      29.349703      81.837102       0.648292       0.391869      -1.094858      -0.285216      -0.090771       0.136956       0.329157      -0.086604       0.133235       0.078885      -0.225074       0.079713      -0.241754       0.091980       0.149773              8.102966      11.388892       0.242386      -0.458256       6.695826      -1.089084       6.224180          -0.000002
           28              N       5.901018       5.668357       2.496522      -0.343780      37.980724 0.62858650E+03  0.15981777E+05                                 9.532483                            8.220140      -0.024935       1.979545                    0.997145      30.750371      87.860608       0.597615       0.403111      -1.087861       0.119209       0.021098       0.165387       0.204961      -0.040455      -0.083051      -0.018021      -0.065373      -0.077990      -0.116444       0.041949       0.074495             10.233543       9.731425       3.121068       1.970201      11.803545      -1.447207       9.165657           0.000002
           29              N       6.205473       4.995949       3.626508      -0.017265      24.787582 0.38755144E+03  0.86688853E+04                                 6.984335                            6.309082       0.686353       2.264450                    0.999836      25.242399      66.081397       0.710948       0.385154      -1.108251       0.097042       0.237880      -0.118218       0.282806      -0.105450       0.033575       0.064582       0.128161       0.193999      -0.177576       0.085556       0.092019              7.299875       6.671409       1.733043       1.334106       8.379755      -0.322132       6.848460          -0.000002
           30              N       5.914700       7.539075       0.423953      -0.364656      40.422259 0.62937803E+03  0.15991494E+05                                 9.881011                            8.209676      -0.042132       1.984241                    0.996127      30.410161      86.586870       0.600284       0.401580      -1.089948       0.079996       0.179367       0.002161       0.196409      -0.096561      -0.005992      -0.026884       0.115261       0.215180      -0.151427       0.067659       0.083768             10.700184       9.079342       0.896666       3.149392       8.884318      -2.828973      14.136892           0.000001
           31              N      14.241584       6.071818       7.582758      -0.303575      35.655751 0.64276262E+03  0.16525024E+05                                 9.178956                            8.354711      -0.045692       1.936816                    0.999473      32.422467      94.858910       0.585020       0.407234      -1.079092      -0.103171       0.216038      -0.149820       0.282422       0.066090      -0.052665       0.160317       0.164563       0.101085      -0.230240       0.088534       0.141707              9.426818      12.885291       0.779653      -0.279968       7.421895      -1.835755       7.973267          -0.000010
           32              N      12.980233       6.436544       7.327199      -0.143090      29.167979 0.50479691E+03  0.12156824E+05                                 7.879191                            7.260539       0.395037       2.100417                    0.999735      29.295199      81.620016       0.649457       0.391609      -1.095118       0.286185       0.137543      -0.091948       0.330567      -0.133638       0.087623       0.078422      -0.153330       0.297333      -0.242599       0.093178       0.149421              8.081612      11.355230       0.454249      -0.240958       6.203428      -1.084810       6.686177          -0.000002
           33              N      10.343018       8.255655       2.139889      -0.343194      37.948328 0.62790116E+03  0.15959584E+05                                 9.525776                            8.214537      -0.027113       1.979183                    0.997122      30.735409      87.797272       0.597957       0.403001      -1.087963       0.119897      -0.021775      -0.164662       0.204849       0.040445       0.082709      -0.017680      -0.066534      -0.084943      -0.116714       0.041612       0.075102             10.226215       9.723430      -3.116899      -1.968750      11.794356      -1.447694       9.160858          -0.000001
           34              N      10.647473       8.928063       1.009903      -0.017226      24.824353 0.38826728E+03  0.86895352E+04                                 6.993034                            6.316274       0.689173       2.264773                    0.999805      25.262810      66.168153       0.710261       0.385321      -1.108051       0.096365      -0.238071       0.117929       0.282615       0.106133      -0.033443       0.063966       0.128105       0.191028      -0.177393       0.084609       0.092784              7.309418       6.679384      -1.735837      -1.335917       8.391831      -0.322946       6.857038          -0.000002
           35              N      10.356700       6.384936       4.212458      -0.364608      40.429180 0.62949525E+03  0.15995700E+05                                 9.883274                            8.211328      -0.045529       1.983305                    0.996111      30.413027      86.606883       0.600108       0.401667      -1.089856       0.079979      -0.179501      -0.001564       0.196519       0.097172       0.005739      -0.026598       0.116390       0.214709      -0.152070       0.067839       0.084231             10.702828       9.081414      -0.897348      -3.149745       8.887021      -2.830166      14.140048           0.000002
           36              N      14.241584       7.881606       6.326476      -0.301539      35.559257 0.64044616E+03  0.16449399E+05                                 9.159429                            8.336981      -0.044379       1.937896                    0.999520      32.372013      94.642223       0.585966       0.406974      -1.079344      -0.103932      -0.216485       0.150560       0.283436      -0.066551       0.052932       0.159907       0.167549       0.101695      -0.231020       0.089947       0.141072              9.406810      12.858204      -0.778892       0.280624       7.406954      -1.831105       7.955273          -0.000012
           37              N      12.980233       7.516881       6.582035      -0.146095      29.262803 0.50691438E+03  0.12221451E+05                                 7.899144                            7.278115       0.396106       2.100193                    0.999741      29.349109      81.834459       0.648311       0.391863      -1.094864       0.285217      -0.136669       0.091207       0.329159       0.132963      -0.087029       0.079111      -0.152895       0.296245      -0.241757       0.091987       0.149770              8.102685      11.388449      -0.457447       0.243810       6.217094      -1.087532       6.702510          -0.000002
           38              N       7.424980       6.787794       3.612414      -0.343786      37.981283 0.62859814E+03  0.15982147E+05                                 9.532594                            8.220233      -0.024943       1.979540                    0.997146      30.750550      87.861319       0.597610       0.403113      -1.087860      -0.119209      -0.165452      -0.020575       0.204960      -0.083179      -0.040192      -0.017792       0.006423       0.137391      -0.116442       0.041947       0.074496             10.233666       9.731568       1.980157       3.114848       9.156627      -1.438788      11.812804          -0.000002
           39              N       7.120525       5.659946       4.288402      -0.017206      24.785786 0.38751487E+03  0.86678326E+04                                 6.983873                            6.308679       0.686530       2.264519                    0.999836      25.241500      66.077392       0.710991       0.385141      -1.108264      -0.097044       0.117463      -0.238256       0.282809       0.033247      -0.105556       0.064070      -0.033331      -0.290473      -0.177580       0.085564       0.092016              7.299382       6.670984       1.339520       1.728650       6.846011      -0.317230       8.381152          -0.000002
           40              N       7.411298       8.854418       1.735131      -0.364656      40.422344 0.62937953E+03  0.15991544E+05                                 9.881030                            8.209689      -0.042139       1.984238                    0.996127      30.410198      86.587043       0.600283       0.401580      -1.089948      -0.079996      -0.002730      -0.179359       0.196409      -0.006298      -0.096541      -0.027408      -0.049788      -0.279961      -0.151426       0.067658       0.083768             10.700208       9.079357       3.152229       0.886675      14.118934      -2.845587       8.902334          -0.000001
           41              N       7.968414       1.700303       3.225088      -0.303580      35.656198 0.64277390E+03  0.16525390E+05                                 9.179048                            8.354800      -0.045710       1.936808                    0.999473      32.422671      94.859789       0.585016       0.407235      -1.079091       0.103169       0.149134      -0.216512       0.282422      -0.052455       0.066253       0.159892       0.030720      -0.300433      -0.230238       0.088530       0.141708              9.426910      12.885399      -0.277488       0.780528       7.961709      -1.837495       7.433622          -0.000012
           42              N       9.229765       1.954704       2.859553      -0.143052      29.166906 0.50477292E+03  0.12156083E+05                                 7.878931                            7.260311       0.395115       2.100448                    0.999735      29.294631      81.617469       0.649475       0.391603      -1.095124      -0.286186       0.091513      -0.137836       0.330569       0.087201      -0.133919       0.078189      -0.225826       0.079840      -0.242603       0.093185       0.149418              8.081336      11.354792      -0.239490       0.454972       6.679079      -1.086287       6.210137          -0.000002
           43              O       5.146501       2.982808       1.433578      -0.650478      44.767137 0.67344382E+03  0.17220841E+05                                10.200525                            8.173071      -0.092611       1.995425                    0.993463      29.937019      82.621979       0.643951       0.371964      -1.122782       0.034536      -0.070723       0.044735       0.090530      -0.007725       0.026931       0.018493      -0.088142       0.136716      -0.074421       0.015461       0.058959             11.559506      11.136515      -3.480826       3.166178      14.438778      -3.353611       9.103225          -0.000006
           44              O       8.179497       6.094174       7.614657      -0.649663      44.671673 0.67172619E+03  0.17164695E+05                                10.183484                            8.160493      -0.088807       1.997068                    0.993443      29.906056      82.487346       0.644749       0.371768      -1.123013      -0.034918       0.044878      -0.071261       0.091167      -0.027221       0.008274       0.018109      -0.111786       0.065193      -0.074595       0.016265       0.058329             11.539133      11.116751      -3.149679       3.483004       9.068948      -3.330927      14.431701          -0.000005
           45              O       8.179497       7.859250       6.294578      -0.650476      44.767063 0.67344197E+03  0.17220782E+05                                10.200513                            8.173059      -0.092610       1.995426                    0.993463      29.936987      82.621862       0.643951       0.371964      -1.122782      -0.034536      -0.044510       0.070865       0.090530       0.026906      -0.007810       0.018415      -0.112546       0.063506      -0.074420       0.015462       0.058959             11.559494      11.136507       3.155117      -3.490856       9.081992      -3.336623      14.459985          -0.000006
           46              O       5.146501       1.668334       3.202833      -0.649663      44.671589 0.67172446E+03  0.17164638E+05                                10.183469                            8.160480      -0.088798       1.997071                    0.993443      29.906019      82.487184       0.644750       0.371768      -1.123013       0.034918       0.071119      -0.045103       0.091168       0.008188      -0.027247       0.018184      -0.088607       0.134737      -0.074595       0.016266       0.058330             11.539119      11.116734       3.472996      -3.160704      14.410504      -3.347867       9.090119          -0.000007

******************************************************
Auxiliary information for the entire system
The total spin magnetic moment of the unit cell is   -0.000035
The total net atomic charge of the unit cell is   0.000001
Accuracy of reproducing the electrostatic potential in the unit cell:
  The inner radius (bohr) =    5.0000
  The outer radius (bohr) =   12.0000
  Valid grid points have density less than (e/(bohr^3)) =    0.0001
  The number of valid grid points were=         6886
  The rms potential error without charges in kcal/mol is=     13.96878
  The rms potential error with partial charges in kcal/mol is=      1.06054
  The RRMSE value at monopole order=      0.07592
  The rms potential error with partial charges and cloud penetration in kcal/mol is=      1.05697
  The RRMSE value at monopole order with cloud penetration is=      0.07567
  The rms potential error with partial charges and atomic dipoles in kcal/mol is=      0.42106
  The RRMSE value at dipole order=      0.03014
  The rms potential error with partial charges, atomic dipoles and cloud penetration in kcal/mol is=      0.41055
  The RRMSE value at dipole order with cloud penetration=      0.02939

******************************************************
The electron densities and ab initio electrostatic potential were computed in VASP using the PBE functional and
projector augmented wave method. See the main text of the journal article for a description of computational details.
The atomic charges, dipoles, and quadrupoles were computed with the DDEC6 method as described in
(a) T. A. Manz and N. Gabaldon Limas, RSC Adv. 6 (2016) 47771-47801 DOI: 10.1039/c6ra04656h
(b) N. Gabaldon Limas and T. A. Manz, RSC Adv. 8 (2018) 2678-2707 DOI: 10.1039/c7ra11829e.
For each atom in the material, the electron cloud parameters were fit to the spherically averaged atom-in-material
electron density using radial positions for which this density was between 10^-4 and 10^-2 electrons per cubic bohr.
The polarizabilities, dispersion coefficients, and quantum Drude oscillator (QDO) parameters were fit using the MCLF method.
The magnetic structure of the system was optimized in VASP from the default ferromagnetic initial guess using spin polarization.
The atomic spin moments (ASMs) were computed on this optimized magnetic structure using the DDEC6 partition as inputs
to the method of T. A. Manz and D. S. Sholl, J. Chem. Theory Comput. 7 (2011) 4146-4164 DOI: 10.1021/ct200539n.
The RMSE and RRMSE were computed using a uniform grid with Ewald summation.
