# Supplementary material for: A collection of forcefield precursors for metal–organic frameworks
Source: RSC Adv. 2019 Nov 13;9(63):36492–507. doi: 10.1039/c9ra07327b (PMC9075174; doi:10.1039/c9ra07327b)
Supplement: RA-009-C9RA07327B-s3811 [file RA-009-C9RA07327B-s3811.xyz]

  122
jmolscript: load "" {1 1 1} spacegroup "x,y,z" unitcell [{     10.191900     0.000000     0.000000 }, {      1.456555    13.449358     0.000000 }, {     -1.456555    -3.134573    13.078979 }]
U      7.643925     6.693264     8.486949     1.165175
U      2.547975     3.621521     4.592030     1.164974
H      3.428742     1.832043     9.802695     0.258431
H      7.550039     2.941195    11.689991     0.119503
H      6.717739     2.542995    12.958652     0.094269
H      5.776003     4.254080    10.892174     0.084502
H      4.952296     3.977654    12.202687     0.095093
H      5.710840     1.943026    10.383401     0.121880
H      4.849279     1.693761    11.670373     0.096301
H      2.895597     3.978064    11.415333     0.115467
H      1.879327     3.352074    10.396480     0.131952
H      7.222030     8.525488     0.595094     0.063507
H      8.465283     8.903522     1.470077     0.101404
H      7.094148     5.781535    11.584052     0.042594
H      8.125702     6.320338    12.635602     0.126944
H      4.992137     3.424286     8.731526     0.152511
H      3.904832     4.431339     9.254686     0.132181
H      1.667208     9.105755     4.066255     0.258431
H      7.737811    10.682574     5.584724     0.119503
H      8.570111    12.009103     5.493171     0.094269
H      9.511847     9.600739     6.675511     0.084502
H     10.335554    10.939588     6.712132     0.095093
H      9.577010     9.644604     4.309524     0.121880
H     10.438571    10.954228     4.367071     0.096301
H      2.200353    10.173821     6.529026     0.115467
H      3.216623     9.328923     5.682816     0.131952
H      8.065820    -1.408287     8.429402     0.063507
H      6.822567    -0.645505     9.000953     0.101405
H      8.193702     9.917568     8.322154     0.042600
H      7.162148    10.814583     9.091198     0.126945
H     10.295713     7.692990     5.364997     0.152511
H      1.191118     7.967033     6.466247     0.132181
H      6.763158     8.482742     3.276284     0.258439
H      2.641861     7.373590     1.388988     0.119492
H      3.474161     7.771790     0.120327     0.094250
H      4.415897     6.060705     2.186805     0.084491
H      5.239604     6.337131     0.876292     0.095084
H      4.481060     8.371759     2.695578     0.121879
H      5.342621     8.621024     1.408606     0.096293
H      7.296303     6.336721     1.663646     0.115475
H      8.312573     6.962711     2.682499     0.131961
H      2.969870     1.789297    12.483885     0.063488
H      1.726617     1.411263    11.608902     0.101383
H      3.097752     4.533250     1.494927     0.042579
H      2.066198     3.994447     0.443377     0.126884
H      5.199763     6.890499     4.347453     0.152521
H      6.287068     5.883446     3.824293     0.132190
H      8.524692     1.209030     9.012724     0.258439
H      2.454089    -0.367789     7.494255     0.119492
H      1.621789    -1.694318     7.585808     0.094250
H      0.680053     0.714046     6.403468     0.084491
H     -0.143654    -0.624803     6.366847     0.095084
H      0.614890     0.670181     8.769455     0.121880
H     -0.246671    -0.639443     8.711908     0.096294
H      7.991547     0.140964     6.549953     0.115475
H      6.975277     0.985862     7.396163     0.131960
H      2.126080    11.723072     4.649577     0.063488
H      3.369333    10.960290     4.078026     0.101384
H      1.998198     0.397217     4.756825     0.042578
H      3.029752    -0.499798     3.987781     0.126886
H     -0.103813     2.621795     7.713982     0.152521
H      9.000782     2.347752     6.612732     0.132190
C      6.892217     3.260613    12.326938    -0.103794
C      5.597885     3.598391    11.585360    -0.234328
C      5.041811     2.333129    10.966724    -0.079660
C      2.623744     3.152872    10.986342    -0.105150
C      8.009980     8.167319     1.034547    -0.129282
C      7.860114     5.538162    12.128137    -0.303020
C      9.007735     5.119456    11.215224     0.657669
C      4.062485     3.508910     8.995722    -0.271297
C      3.171009     3.153300     7.825153     0.647525
C      8.395633    11.227534     6.043796    -0.103794
C      9.689965    10.427654     6.199436    -0.234328
C     10.246039    10.120943     4.824835    -0.079661
C      2.472206     9.948967     5.626577    -0.105149
C      7.277870    -0.897458     8.183517    -0.129282
C      7.427736    10.503391     8.212291    -0.303020
C      6.280115     9.713205     7.592347     0.657669
C      1.033465     7.930186     5.508866    -0.271297
C      1.924941     6.874734     4.890230     0.647525
C      3.299683     7.054172     0.752041    -0.103794
C      4.594015     6.716394     1.493619    -0.234328
C      5.150089     7.981656     2.112255    -0.079663
C      7.568156     7.161913     2.092637    -0.105145
C      2.181920     2.147466    12.044432    -0.129276
C      2.331786     4.776623     0.950842    -0.302996
C      1.184165     5.195329     1.863755     0.657649
C      6.129415     6.805875     4.083257    -0.271294
C      7.020891     7.161485     5.253826     0.647542
C      1.796267    -0.912749     7.035183    -0.103793
C      0.501935    -0.112869     6.879543    -0.234327
C     -0.054139     0.193842     8.254144    -0.079664
C      7.719694     0.365818     7.452402    -0.105144
C      2.914030    11.212243     4.895462    -0.129276
C      2.764164    -0.188606     4.866688    -0.302996
C      3.911785     0.601580     5.486632     0.657649
C      9.158435     2.384599     7.570113    -0.271294
C      8.266959     3.440051     8.188749     0.647542
N      8.917215     7.585033    -0.003924    -0.062401
N      3.783149     2.593020    10.174138     0.018327
N      6.370635    -1.771621     7.375236    -0.062401
N      1.312801     9.289612     4.892846     0.018327
N      2.731240     5.864325     0.003924    -0.062424
N      6.408751     7.721765     2.904841     0.018327
N      2.364710    -1.362952     5.703743    -0.062424
N      8.879099     1.025173     8.186133     0.018327
O      9.085985     5.764904    10.127053    -0.669083
O     -0.382839     4.270636    11.591899    -0.545492
O      3.346900     3.924862     6.815718    -0.562062
O      2.421424     2.193220     7.914090    -0.576963
O      6.201865     8.504569     7.966406    -0.669087
O      5.478789    10.277336     6.854693    -0.545492
O      1.749050     5.713273     5.405280    -0.562063
O      2.674526     7.184983     3.977318    -0.576963
O      1.105915     4.549881     2.951926    -0.669070
O     10.574739     6.044149     1.487080    -0.545548
O      6.845000     6.389923     6.263261    -0.562043
O      7.770476     8.121565     5.164889    -0.576955
O      3.990035     1.810216     5.112573    -0.669069
O      4.713111     0.037449     6.224286    -0.545548
O      8.442850     4.601512     7.673699    -0.562042
O      7.517374     3.129802     9.101661    -0.576954

The following XYZ coordinates are in angstroms. Other properties are in atomic units.
The sperically averaged electron density of each atom fit to a function of the form exp(a - br)
eigen_1, eigen_2 and eigen_3 are the three eigenvalues of traceless quadrupole moment tensor
  atom number  atomic symbol              X              Y              Z     net charge C6 coefficient C8 coefficient C10 coefficient fluctuating dipole atomic polarizability isotropic forcefield polarizability              a              b squared Pearson coefficient          <r^3>          <r^4>         wp_QDO          m_QDO          q_QDO       dipole_x       dipole_y       dipole_z         dipole            Qxy            Qxz            Qyz     Q(x^2-y^2)  Q(3z^2 - R^2)        eigen_1        eigen_2        eigen_3 static polarizability      alpha(xx)      alpha(xy)      alpha(xz)      alpha(yy)      alpha(yz)      alpha(zz) atomic spin moment
            1              U       7.643925       6.693264       8.486949       1.165175     778.080973 0.25807263E+05  0.15270019E+07                                57.361134                           46.166253       0.447914       1.577461                    0.998157     183.791993     608.753478       0.334249       0.309698      -1.263867       0.000023      -0.202380      -0.256628       0.326826      -1.064989       0.840147       0.276287      -1.288278       1.552536      -1.825985       0.735523       1.090461             69.649027      41.014121     -18.552027      14.631093      92.538791     -35.767946      75.394168           3.927188
            2              U       2.547975       3.621521       4.592030       1.164974     778.101219 0.25808140E+05  0.15270739E+07                                57.363659                           46.168334       0.447697       1.577414                    0.998158     183.788688     608.755822       0.334226       0.309716      -1.263844       0.000006       0.202369       0.256607       0.326803      -1.065209       0.840007       0.276109      -1.287640       1.552484      -1.825849       0.735221       1.090628             69.652088      41.015730     -18.552592      14.631571      92.543043     -35.769707      75.397490           3.927223
            3              H       3.428742       1.832043       9.802695       0.258431       0.718670 0.50339307E+01  0.44391697E+02                                 1.384766                            1.358328      -0.962290       2.506993                    0.999870       2.791779       7.616570       0.505334       1.374464      -0.690474      -0.011816      -0.039069      -0.012494       0.042686      -0.000477      -0.012481      -0.001100      -0.022382      -0.036915      -0.021705       0.004321       0.017384              1.413150       1.331827       0.175608       0.130909       1.431007       0.252471       1.476616          -0.000008
            4              H       7.550039       2.941195      11.689991       0.119503       1.203591 0.94305985E+01  0.96962149E+02                                 1.908977                            1.823302      -1.257937       2.282571                    0.993776       3.765745      10.969781       0.450644       1.321932      -0.699629       0.024811      -0.005627      -0.021398       0.033243      -0.004689      -0.000827       0.003106       0.000655      -0.015619      -0.006421      -0.001462       0.007884              1.972986       2.230384      -0.161170      -0.488106       1.537986       0.248477       2.150587          -0.000237
            5              H       6.717739       2.542995      12.958652       0.094269       1.292556 0.10829500E+02  0.11449634E+03                                 1.977407                            1.939060      -0.864826       2.452481                    0.997922       3.671355      10.611341       0.444957       1.301983      -0.706994      -0.000150      -0.019275       0.020748       0.028320       0.001652       0.003330      -0.002085      -0.002203       0.015140      -0.005913      -0.000545       0.006458              1.984142       1.781300       0.064180      -0.066788       1.849188      -0.323904       2.321937           0.000063
            6              H       5.776003       4.254080      10.892174       0.084502       1.557859 0.14123327E+02  0.16282752E+03                                 2.333926                            2.272158      -1.880095       1.941589                    0.989499       5.065347      16.331336       0.387564       1.370791      -0.683989       0.016637      -0.009844      -0.001669       0.019403       0.014670       0.002446       0.033836       0.065060       0.012074      -0.055745       0.017589       0.038156              2.381260       2.239602       0.367595      -0.045491       2.123741      -0.360684       2.780437           0.008055
            7              H       4.952296       3.977654      12.202687       0.095093       1.057289 0.81598743E+01  0.81549832E+02                                 1.805020                            1.736355      -0.959099       2.408387                    0.995622       3.851273      11.346577       0.442325       1.385558      -0.686078      -0.012955       0.010239       0.019999       0.025936      -0.002565      -0.005241       0.010212       0.012529       0.000653      -0.013864       0.001148       0.012716              1.867374       2.069598      -0.051707      -0.392779       1.389554       0.280491       2.142971           0.000028
            8              H       5.710840       1.943026      10.383401       0.121880       1.007041 0.73527863E+01  0.70724212E+02                                 1.671437                            1.591017      -0.819497       2.489063                    0.999086       3.415480       9.485004       0.493243       1.291008      -0.706908       0.031852      -0.006093      -0.017234       0.036724      -0.004979       0.005893       0.008089       0.009974       0.011703      -0.014284       0.004276       0.010008              1.732983       1.919881      -0.236493      -0.425639       1.462379       0.289155       1.816688          -0.000243
            9              H       4.849279       1.693761      11.670373       0.096301       1.305934 0.10930672E+02  0.11566389E+03                                 1.987312                            1.946874      -0.778330       2.489965                    0.999200       3.597765      10.352948       0.445138       1.300349      -0.708262       0.003025      -0.014647       0.027388       0.031206       0.001636       0.007546      -0.000580       0.007815       0.011159      -0.006945      -0.003558       0.010503              1.989877       1.936339       0.154017      -0.230995       1.846287      -0.311909       2.187003           0.000096
           10              H       2.895597       3.978064      11.415333       0.115467       1.100489 0.90360674E+01  0.92066767E+02                                 1.825307                            1.809375      -0.884689       2.457280                    0.997650       3.618967      10.549934       0.442460       1.358654      -0.693733      -0.001006       0.027211       0.018108       0.032701       0.001460      -0.002464       0.006962      -0.003847      -0.007260      -0.008227       0.000371       0.007856              1.840543       1.775228       0.166192       0.049114       1.748332       0.332046       1.998070           0.000105
           11              H       1.879327       3.352074      10.396480       0.131952       1.036424 0.78632101E+01  0.77468495E+02                                 1.747221                            1.679218      -1.205017       2.315729                    0.994853       3.601111      10.361556       0.462312       1.344762      -0.694723      -0.035993       0.008735      -0.014545       0.039791       0.001776       0.007050      -0.007734       0.010312       0.013588      -0.012775       0.000709       0.012066              1.798885       2.111297      -0.123176       0.403966       1.338526      -0.048114       1.946832          -0.000244
           12              H       7.222030       8.525488       0.595094       0.063507       1.424059 0.12562358E+02  0.13911679E+03                                 2.165077                            2.129347      -1.099147       2.318556                    0.995836       4.190165      12.774225       0.408644       1.353483      -0.693736      -0.014170       0.001496      -0.022095       0.026291       0.006865       0.000019       0.001687       0.017050       0.029049      -0.015885       0.006015       0.009870              2.187767       2.655014      -0.113740       0.140306       1.686950      -0.037789       2.221337           0.000035
           13              H       8.465283       8.903522       1.470077       0.101404       1.155899 0.90911746E+01  0.91678716E+02                                 1.808853                            1.754744      -0.670768       2.545316                    0.999740       3.449075       9.624027       0.478210       1.270103      -0.713913       0.024380       0.016175       0.013439       0.032196       0.005922      -0.000568       0.005279       0.013044       0.003705      -0.011507       0.002991       0.008516              1.832952       1.758225       0.369584       0.194191       1.810151       0.360081       1.930479          -0.000070
           14              H       7.094148       5.781535      11.584052       0.042594       2.670055 0.27540892E+02  0.37360360E+03                                 3.261708                            3.106519      -2.078861       1.813022                    0.994122       6.271434      21.627121       0.343615       1.314018      -0.694240       0.006364      -0.026797       0.014839       0.031286       0.044347      -0.044120       0.017819      -0.000935       0.024380      -0.073051       0.019848       0.053203              3.331347       3.792085       0.037861       0.744496       2.676848      -0.313657       3.525109           0.010244
           15              H       8.125702       6.320338      12.635602       0.126944       1.667550 0.14703945E+02  0.17072488E+03                                 2.565513                            2.437922      -0.951284       2.429259                    0.997521       3.897315      12.487082       0.348022       1.515783      -0.669013       0.013288       0.010732       0.017614       0.024536       0.007065       0.002156       0.001323       0.026514       0.040827      -0.021843       0.007298       0.014545              2.581523       2.258958       0.486031       0.177818       2.822678       0.602028       2.662933           0.000739
           16              H       4.992137       3.424286       8.731526       0.152511       1.016394 0.77596441E+01  0.77340834E+02                                 1.821287                            1.741958      -1.417825       2.223594                    0.992407       3.876979      11.780776       0.419058       1.466441      -0.669770       0.025313      -0.009272      -0.016594       0.031656      -0.010821      -0.010782      -0.009312       0.018415       0.037090      -0.025023       0.005451       0.019572              1.878874       2.519799      -0.095677      -0.201214       1.420825       0.014594       1.695999           0.001953
           17              H       3.904832       4.431339       9.254686       0.132181       1.684162 0.15884176E+02  0.18706989E+03                                 2.455666                            2.422865      -1.684960       2.087160                    0.986691       4.330353      13.743567       0.375268       1.385878      -0.687652      -0.021262       0.013715      -0.001124       0.025327      -0.038064      -0.007253      -0.012493       0.018946       0.073297      -0.054052       0.025079       0.028973              2.452500       2.108023      -0.102355      -0.012422       2.864221       0.183751       2.385257           0.006087
           18              H       1.667208       9.105755       4.066255       0.258431       0.718671 0.50339321E+01  0.44391713E+02                                 1.384766                            1.358328      -0.962289       2.506993                    0.999870       2.791780       7.616573       0.505334       1.374464      -0.690474       0.011816      -0.003044      -0.040904       0.042686       0.012026       0.003372      -0.007700       0.005157       0.045703      -0.021705       0.004321       0.017384              1.413150       1.331827      -0.086376      -0.201282       1.359695       0.235380       1.547927          -0.000008
           19              H       7.737811      10.682574       5.584724       0.119503       1.203590 0.94305889E+01  0.96962021E+02                                 1.908976                            1.823300      -1.257937       2.282571                    0.993776       3.765744      10.969775       0.450645       1.321931      -0.699629      -0.024811      -0.019498      -0.010459       0.033243      -0.000288       0.004753       0.001073       0.009139       0.009832      -0.006421      -0.001463       0.007884              1.972984       2.230383       0.437100       0.270492       2.004676       0.360327       1.683894          -0.000237
           20              H       8.570111      12.009103       5.493171       0.094269       1.292557 0.10829512E+02  0.11449650E+03                                 1.977409                            1.939061      -0.864827       2.452481                    0.997922       3.671357      10.611351       0.444956       1.301984      -0.706994       0.000150       0.024669      -0.013908       0.028320      -0.002854      -0.002383      -0.000392      -0.009265      -0.006047      -0.005913      -0.000546       0.006458              1.984143       1.781302       0.079907      -0.046847       2.443084      -0.181568       1.728045           0.000063
           21              H       9.511847       9.600739       6.675511       0.084502       1.557849 0.14123207E+02  0.16282574E+03                                 2.333914                            2.272147      -1.880087       1.941594                    0.989499       5.065316      16.331198       0.387566       1.370790      -0.683989      -0.016636       0.000671      -0.009960       0.019402       0.001040      -0.014835       0.038899       0.043926      -0.051324      -0.055743       0.017588       0.038155              2.381248       2.239589       0.129910      -0.346865       2.908247      -0.172662       1.995907           0.008055
           22              H      10.335554      10.939588       6.712132       0.095093       1.057288 0.81598626E+01  0.81549660E+02                                 1.805016                            1.736352      -0.959097       2.408388                    0.995622       3.851266      11.346541       0.442327       1.385555      -0.686078       0.012955       0.017062       0.014619       0.025936       0.004499       0.003716       0.010596       0.010925      -0.004159      -0.013864       0.001147       0.012716              1.867370       2.069593       0.369909       0.141826       1.974897       0.420777       1.557621           0.000028
           23              H       9.577010       9.644604       4.309524       0.121880       1.007040 0.73527764E+01  0.70724097E+02                                 1.671436                            1.591016      -0.819507       2.489058                    0.999086       3.415479       9.485002       0.493243       1.291009      -0.706908      -0.031852      -0.015339      -0.009942       0.036724      -0.006891       0.003468       0.009667       0.003391      -0.008046      -0.014284       0.004277       0.010008              1.732982       1.919881       0.358799       0.329181       1.666370       0.338044       1.612696          -0.000243
           24              H      10.438571      10.954228       4.367071       0.096301       1.305936 0.10930689E+02  0.11566413E+03                                 1.987314                            1.946876      -0.778342       2.489960                    0.999200       3.597769      10.352965       0.445138       1.300350      -0.708262      -0.003025       0.030048      -0.007860       0.031206      -0.006957      -0.003349       0.001633      -0.001419      -0.016544      -0.006945      -0.003558       0.010503              1.989879       1.936342       0.260530      -0.095939       2.309886      -0.200801       1.723410           0.000096
           25              H       2.200353      10.173821       6.529026       0.115467       1.100486 0.90360379E+01  0.92066372E+02                                 1.825302                            1.809371      -0.884686       2.457281                    0.997650       3.618961      10.549904       0.442461       1.358653      -0.693734       0.001006       0.011267       0.030682       0.032701       0.002736      -0.000845       0.004947       0.004561       0.017963      -0.008227       0.000371       0.007856              1.840539       1.775223      -0.009028      -0.173062       1.833986       0.352574       1.912407           0.000105
           26              H       3.216623       9.328923       5.682816       0.131952       1.036421 0.78631826E+01  0.77468149E+02                                 1.747217                            1.679215      -1.205014       2.315731                    0.994853       3.601105      10.361531       0.462313       1.344762      -0.694723       0.035993      -0.016180       0.005105       0.039791      -0.006442      -0.003370      -0.004186      -0.004495      -0.030832      -0.012775       0.000708       0.012066              1.798882       2.111293      -0.421548       0.025633       1.935595       0.094983       1.349757          -0.000244
           27              H       8.065820      -1.408287       8.429402       0.063507       1.424059 0.12562350E+02  0.13911660E+03                                 2.165072                            2.129342      -1.099146       2.318557                    0.995836       4.190157      12.774173       0.408646       1.353478      -0.693737       0.014170      -0.021835      -0.003694       0.026291       0.001581      -0.006680       0.006727      -0.003983      -0.034050      -0.015885       0.006015       0.009870              2.187762       2.655006      -0.162951       0.077908       2.209434       0.087433       1.698845           0.000035
           28              H       6.822567      -0.645505       9.000953       0.101405       1.155900 0.90911914E+01  0.91678925E+02                                 1.808854                            1.754745      -0.670769       2.545315                    0.999740       3.449077       9.624034       0.478210       1.270102      -0.713913      -0.024380       0.009299       0.018861       0.032196       0.001932      -0.005627       0.006604       0.007518      -0.012875      -0.011507       0.002991       0.008516              1.832953       1.758226      -0.102706      -0.404665       1.760722       0.348235       1.979911          -0.000070
           29              H       8.193702       9.917568       8.322154       0.042600       2.669881 0.27538651E+02  0.37356592E+03                                 3.261591                            3.106414      -2.078831       1.813046                    0.994121       6.271193      21.626142       0.343617       1.314036      -0.694237      -0.006361       0.020671      -0.022599       0.031281       0.053234      -0.032839       0.018538      -0.003946       0.015342      -0.073041       0.019844       0.053198              3.331226       3.791943      -0.715139      -0.210327       3.621070      -0.087319       2.580664           0.010244
           30              H       7.162148      10.814583       9.091198       0.126945       1.667556 0.14704027E+02  0.17072607E+03                                 2.565519                            2.437928      -0.951287       2.429257                    0.997521       3.897323      12.487118       0.348021       1.515782      -0.669013      -0.013288       0.014628       0.014542       0.024536      -0.000451      -0.007373       0.008811      -0.004728      -0.052900      -0.021843       0.007298       0.014545              2.581529       2.258962      -0.059641      -0.514088       2.398720       0.500418       3.086904           0.000739
           31              H      10.295713       7.692990       5.364997       0.152511       1.016404 0.77597357E+01  0.77341981E+02                                 1.821297                            1.741967      -1.417841       2.223585                    0.992407       3.877005      11.780876       0.419057       1.466440      -0.669770      -0.025313      -0.013976      -0.012885       0.031655       0.007962       0.013037      -0.002010      -0.012052      -0.054309      -0.025024       0.005452       0.019572              1.878886       2.519817       0.173375       0.139940       1.674445       0.075376       1.442394           0.001953
           32              H       1.191118       7.967033       6.466247       0.132181       1.684162 0.15884167E+02  0.18706970E+03                                 2.455663                            2.422862      -1.684964       2.087158                    0.986691       4.330352      13.743550       0.375269       1.385876      -0.687653       0.021262      -0.004289       0.013076       0.025327      -0.001819       0.038706      -0.000682      -0.030334      -0.074538      -0.054051       0.025079       0.028972              2.452497       2.108020      -0.011775       0.102433       2.327977       0.055233       2.921494           0.006087
           33              H       6.763158       8.482742       3.276284       0.258439       0.718669 0.50339044E+01  0.44391338E+02                                 1.384753                            1.358315      -0.962280       2.506996                    0.999870       2.791767       7.616487       0.505343       1.374444      -0.690477       0.011816       0.039069       0.012494       0.042685      -0.000477      -0.012481      -0.001100      -0.022382      -0.036915      -0.021705       0.004321       0.017384              1.413136       1.331815       0.175605       0.130908       1.430995       0.252467       1.476597          -0.000008
           34              H       2.641861       7.373590       1.388988       0.119492       1.203610 0.94307908E+01  0.96964738E+02                                 1.909008                            1.823330      -1.257971       2.282555                    0.993775       3.765791      10.969993       0.450637       1.321945      -0.699626      -0.024811       0.005626       0.021400       0.033244      -0.004689      -0.000828       0.003107       0.000656      -0.015618      -0.006421      -0.001462       0.007883              1.973019       2.230421      -0.161174      -0.488119       1.538011       0.248486       2.150624          -0.000237
           35              H       3.474161       7.771790       0.120327       0.094250       1.292618 0.10830157E+02  0.11450495E+03                                 1.977467                            1.939115      -0.864865       2.452454                    0.997922       3.671454      10.611685       0.444952       1.301978      -0.706995       0.000150       0.019272      -0.020747       0.028318       0.001653       0.003330      -0.002085      -0.002200       0.015145      -0.005913      -0.000546       0.006460              1.984202       1.781346       0.064185      -0.066790       1.849247      -0.323920       2.322012           0.000062
           36              H       4.415897       6.060705       2.186805       0.084491       1.558014 0.14125145E+02  0.16285414E+03                                 2.334094                            2.272312      -1.880194       1.941532                    0.989499       5.065709      16.332922       0.387548       1.370801      -0.683986      -0.016640       0.009852       0.001663       0.019409       0.014678       0.002446       0.033846       0.065085       0.012088      -0.055765       0.017595       0.038170              2.381437       2.239770       0.367643      -0.045488       2.123887      -0.360716       2.780654           0.008057
           37              H       5.239604       6.337131       0.876292       0.095084       1.057310 0.81601051E+01  0.81553032E+02                                 1.805074                            1.736403      -0.959113       2.408378                    0.995622       3.851365      11.347054       0.442308       1.385596      -0.686070       0.012953      -0.010240      -0.020000       0.025935      -0.002563      -0.005241       0.010215       0.012535       0.000657      -0.013869       0.001150       0.012718              1.867433       2.069665      -0.051708      -0.392798       1.389588       0.280504       2.143045           0.000028
           38              H       4.481060       8.371759       2.695578       0.121879       1.007036 0.73527607E+01  0.70724133E+02                                 1.671456                            1.591034      -0.819517       2.489057                    0.999086       3.415496       9.485160       0.493230       1.291040      -0.706901      -0.031855       0.006093       0.017233       0.036726      -0.004979       0.005893       0.008090       0.009975       0.011703      -0.014285       0.004277       0.010008              1.733004       1.919902      -0.236498      -0.425646       1.462399       0.289163       1.816710          -0.000244
           39              H       5.342621       8.621024       1.408606       0.096293       1.305966 0.10931036E+02  0.11566889E+03                                 1.987359                            1.946919      -0.778351       2.489952                    0.999200       3.597814      10.353191       0.445128       1.300366      -0.708259      -0.003027       0.014646      -0.027388       0.031205       0.001637       0.007545      -0.000581       0.007819       0.011167      -0.006948      -0.003555       0.010503              1.989924       1.936381       0.154023      -0.231000       1.846337      -0.311919       2.187055           0.000096
           40              H       7.296303       6.336721       1.663646       0.115475       1.100482 0.90360634E+01  0.92067227E+02                                 1.825344                            1.809411      -0.884688       2.457285                    0.997650       3.618991      10.550224       0.442439       1.358710      -0.693722       0.001006      -0.027212      -0.018107       0.032701       0.001458      -0.002464       0.006964      -0.003841      -0.007252      -0.008227       0.000371       0.007855              1.840581       1.775269       0.166197       0.049116       1.748363       0.332055       1.998112           0.000106
           41              H       8.312573       6.962711       2.682499       0.131961       1.036415 0.78631367E+01  0.77467744E+02                                 1.747226                            1.679222      -1.205008       2.315736                    0.994853       3.601103      10.361598       0.462306       1.344781      -0.694719       0.035993      -0.008736       0.014545       0.039791       0.001777       0.007051      -0.007734       0.010312       0.013592      -0.012775       0.000709       0.012067              1.798891       2.111311      -0.123175       0.403968       1.338529      -0.048111       1.946834          -0.000244
           42              H       2.969870       1.789297      12.483885       0.063488       1.424135 0.12563333E+02  0.13913131E+03                                 2.165227                            2.129489      -1.099181       2.318540                    0.995835       4.190341      12.775238       0.408610       1.353559      -0.693722       0.014168      -0.001496       0.022095       0.026290       0.006867       0.000016       0.001692       0.017060       0.029052      -0.015892       0.006021       0.009871              2.187921       2.655221      -0.113748       0.140322       1.687043      -0.037793       2.221500           0.000034
           43              H       1.726617       1.411263      11.608902       0.101383       1.155961 0.90918851E+01  0.91688524E+02                                 1.808997                            1.754878      -0.670805       2.545297                    0.999739       3.449213       9.624843       0.478161       1.270197      -0.713893      -0.024380      -0.016175      -0.013438       0.032196       0.005923      -0.000568       0.005280       0.013052       0.003714      -0.011512       0.002994       0.008518              1.833101       1.758365       0.369630       0.194215       1.810288       0.360126       1.930650          -0.000071
           44              H       3.097752       4.533250       1.494927       0.042579       2.670267 0.27543618E+02  0.37365330E+03                                 3.262009                            3.106770      -2.078908       1.813003                    0.994121       6.271835      21.629530       0.343581       1.314100      -0.694222      -0.006372       0.026803      -0.014840       0.031293       0.044366      -0.044129       0.017816      -0.000931       0.024442      -0.073072       0.019849       0.053223              3.331673       3.792492       0.037904       0.744655       2.677041      -0.313666       3.525485           0.010242
           45              H       2.066198       3.994447       0.443377       0.126884       1.668158 0.14710802E+02  0.17082781E+03                                 2.566378                            2.438684      -0.951478       2.429162                    0.997519       3.898005      12.490960       0.347919       1.516024      -0.668973      -0.013288      -0.010725      -0.017614       0.024533       0.007069       0.002156       0.001322       0.026556       0.040875      -0.021871       0.007311       0.014560              2.582409       2.259671       0.486280       0.177903       2.823683       0.602339       2.663873           0.000736
           46              H       5.199763       6.890499       4.347453       0.152521       1.016412 0.77598312E+01  0.77343320E+02                                 1.821319                            1.741986      -1.417912       2.223554                    0.992407       3.877048      11.781110       0.419051       1.466454      -0.669767      -0.025312       0.009274       0.016593       0.031655      -0.010825      -0.010781      -0.009312       0.018418       0.037101      -0.025028       0.005454       0.019574              1.878909       2.519854      -0.095684      -0.201220       1.420846       0.014597       1.696027           0.001953
           47              H       6.287068       5.883446       3.824293       0.132190       1.684280 0.15885730E+02  0.18709380E+03                                 2.455830                            2.423022      -1.685035       2.087126                    0.986689       4.330572      13.744720       0.375245       1.385923      -0.687643       0.021262      -0.013708       0.001125       0.025323      -0.038064      -0.007254      -0.012504       0.018969       0.073325      -0.054062       0.025080       0.028982              2.452666       2.108155      -0.102364      -0.012418       2.864423       0.183768       2.385418           0.006088
           48              H       8.524692       1.209030       9.012724       0.258439       0.718670 0.50339202E+01  0.44391510E+02                                 1.384755                            1.358316      -0.962280       2.506995                    0.999870       2.791771       7.616500       0.505342       1.374443      -0.690478      -0.011816       0.003044       0.040904       0.042685       0.012026       0.003372      -0.007700       0.005157       0.045703      -0.021705       0.004321       0.017384              1.413138       1.331816      -0.086375      -0.201280       1.359681       0.235376       1.547916          -0.000008
           49              H       2.454089      -0.367789       7.494255       0.119492       1.203610 0.94307923E+01  0.96964765E+02                                 1.909009                            1.823330      -1.257971       2.282554                    0.993775       3.765792      10.969999       0.450637       1.321946      -0.699626       0.024811       0.019499       0.010458       0.033244      -0.000288       0.004753       0.001074       0.009139       0.009830      -0.006421      -0.001462       0.007883              1.973019       2.230422       0.437113       0.270500       2.004710       0.360338       1.683926          -0.000237
           50              H       1.621789      -1.694318       7.585808       0.094250       1.292619 0.10830160E+02  0.11450499E+03                                 1.977467                            1.939115      -0.864865       2.452454                    0.997922       3.671454      10.611686       0.444952       1.301978      -0.706995      -0.000150      -0.024668       0.013906       0.028318      -0.002853      -0.002384      -0.000392      -0.009266      -0.006055      -0.005913      -0.000546       0.006460              1.984202       1.781347       0.079910      -0.046851       2.443164      -0.181580       1.728097           0.000062
           51              H       0.680053       0.714046       6.403468       0.084491       1.558027 0.14125294E+02  0.16285628E+03                                 2.334105                            2.272322      -1.880200       1.941527                    0.989499       5.065735      16.333024       0.387548       1.370799      -0.683986       0.016640      -0.000679       0.009969       0.019409       0.001042      -0.014844       0.038915       0.043937      -0.051359      -0.055767       0.017595       0.038171              2.381449       2.239781       0.129920      -0.346919       2.908504      -0.172675       1.996061           0.008057
           52              H      -0.143654      -0.624803       6.366847       0.095084       1.057309 0.81601011E+01  0.81552991E+02                                 1.805074                            1.736404      -0.959113       2.408379                    0.995622       3.851365      11.347058       0.442308       1.385598      -0.686070      -0.012953      -0.017063      -0.014619       0.025935       0.004500       0.003714       0.010600       0.010928      -0.004166      -0.013869       0.001151       0.012718              1.867433       2.069665       0.369930       0.141831       1.974968       0.420800       1.557666           0.000028
           53              H       0.614890       0.670181       8.769455       0.121880       1.007036 0.73527633E+01  0.70724162E+02                                 1.671455                            1.591034      -0.819529       2.489052                    0.999086       3.415497       9.485162       0.493230       1.291039      -0.706901       0.031855       0.015338       0.009942       0.036726      -0.006892       0.003469       0.009667       0.003392      -0.008046      -0.014285       0.004277       0.010008              1.733003       1.919902       0.358804       0.329188       1.666388       0.338051       1.612720          -0.000244
           54              H      -0.246671      -0.639443       8.711908       0.096294       1.305960 0.10930961E+02  0.11566786E+03                                 1.987349                            1.946909      -0.778360       2.489948                    0.999200       3.597806      10.353146       0.445131       1.300362      -0.708260       0.003027      -0.030048       0.007859       0.031206      -0.006955      -0.003351       0.001633      -0.001422      -0.016554      -0.006948      -0.003555       0.010503              1.989914       1.936371       0.260534      -0.095943       2.309926      -0.200809       1.723445           0.000096
           55              H       7.991547       0.140964       6.549953       0.115475       1.100482 0.90360598E+01  0.92067188E+02                                 1.825344                            1.809411      -0.884689       2.457285                    0.997650       3.618992      10.550229       0.442439       1.358710      -0.693722      -0.001006      -0.011267      -0.030682       0.032701       0.002736      -0.000843       0.004950       0.004561       0.017953      -0.008227       0.000371       0.007855              1.840582       1.775270      -0.009029      -0.173068       1.834028       0.352586       1.912448           0.000106
           56              H       6.975277       0.985862       7.396163       0.131960       1.036416 0.78631505E+01  0.77467921E+02                                 1.747228                            1.679224      -1.205011       2.315735                    0.994853       3.601107      10.361616       0.462305       1.344782      -0.694719      -0.035993       0.016180      -0.005105       0.039791      -0.006442      -0.003371      -0.004185      -0.004496      -0.030833      -0.012775       0.000709       0.012067              1.798894       2.111315      -0.421552       0.025631       1.935602       0.094986       1.349765          -0.000244
           57              H       2.126080      11.723072       4.649577       0.063488       1.424138 0.12563366E+02  0.13913178E+03                                 2.165231                            2.129493      -1.099182       2.318540                    0.995835       4.190345      12.775263       0.408609       1.353561      -0.693721      -0.014168       0.021835       0.003695       0.026290       0.001585      -0.006682       0.006734      -0.003977      -0.034058      -0.015892       0.006021       0.009871              2.187926       2.655225      -0.162969       0.077912       2.209605       0.087446       1.698946           0.000034
           58              H       3.369333      10.960290       4.078026       0.101384       1.155962 0.90918933E+01  0.91688636E+02                                 1.808998                            1.754879      -0.670805       2.545297                    0.999739       3.449214       9.624850       0.478160       1.270198      -0.713893       0.024380      -0.009298      -0.018861       0.032196       0.001933      -0.005627       0.006607       0.007518      -0.012888      -0.011512       0.002994       0.008518              1.833102       1.758366      -0.102719      -0.404716       1.760871       0.348282       1.980070          -0.000071
           59              H       1.998198       0.397217       4.756825       0.042578       2.670311 0.27544184E+02  0.37366286E+03                                 3.262040                            3.106798      -2.078921       1.812995                    0.994121       6.271900      21.629803       0.343581       1.314097      -0.694223       0.006373      -0.020679       0.022607       0.031294       0.053256      -0.032860       0.018546      -0.003972       0.015318      -0.073075       0.019850       0.053225              3.331706       3.792532      -0.715323      -0.210417       3.621618      -0.087294       2.580966           0.010242
           60              H       3.029752      -0.499798       3.987781       0.126886       1.668156 0.14710784E+02  0.17082759E+03                                 2.566378                            2.438684      -0.951478       2.429163                    0.997519       3.898006      12.490970       0.347918       1.516025      -0.668973       0.013288      -0.014629      -0.014535       0.024533      -0.000449      -0.007377       0.008820      -0.004729      -0.052979      -0.021871       0.007311       0.014560              2.582409       2.259672      -0.059670      -0.514352       2.399518       0.500682       3.088037           0.000736
           61              H      -0.103813       2.621795       7.713982       0.152521       1.016410 0.77598085E+01  0.77343036E+02                                 1.821317                            1.741984      -1.417907       2.223556                    0.992407       3.877042      11.781087       0.419051       1.466455      -0.669767       0.025313       0.013974       0.012886       0.031655       0.007961       0.013039      -0.002009      -0.012055      -0.054317      -0.025028       0.005454       0.019574              1.878907       2.519850       0.173377       0.139947       1.674461       0.075380       1.442409           0.001953
           62              H       9.000782       2.347752       6.612732       0.132190       1.684280 0.15885729E+02  0.18709381E+03                                 2.455831                            2.423023      -1.685035       2.087125                    0.986689       4.330574      13.744731       0.375245       1.385923      -0.687643      -0.021262       0.004289      -0.013069       0.025323      -0.001817       0.038707      -0.000687      -0.030339      -0.074599      -0.054063       0.025081       0.028982              2.452666       2.108156      -0.011782       0.102439       2.328138       0.055239       2.921705           0.006088
           63              C       6.892217       3.260613      12.326938      -0.103794      24.199135 0.38952639E+03  0.90183320E+04                                 7.486972                            6.685524      -0.367749       1.891007                    0.996157      28.999196      86.071820       0.614825       0.430294      -1.042802      -0.014949       0.079477      -0.000877       0.080876       0.011238       0.028323       0.003214      -0.002986      -0.010711      -0.030905       0.000147       0.030758              8.195752       9.402976       0.680390       1.509277       6.100241       0.986165       9.084040          -0.000359
           64              C       5.597885       3.598391      11.585360      -0.234328      27.810815 0.44980783E+03  0.10843990E+05                                 8.317457                            7.220322      -0.530724       1.812261                    0.997063      31.661454      97.311160       0.584557       0.434628      -1.035532       0.048402      -0.080125       0.010897       0.094242       0.024060       0.023067       0.072906       0.056830      -0.049147      -0.091245       0.011116       0.080130              9.418364      11.544507       1.972862       2.665320       6.528945       1.544401      10.181639           0.003170
           65              C       5.041811       2.333129      10.966724      -0.079660      23.919414 0.36724797E+03  0.83450678E+04                                 7.402006                            6.471770      -0.135916       1.977026                    0.998176      27.647248      80.248050       0.630257       0.427679      -1.048548      -0.035528       0.083999      -0.017821       0.092929      -0.007341       0.069952       0.001868       0.086953      -0.014951      -0.056150      -0.038968       0.095119              8.193731      10.105739       0.863049       1.583031       6.072362       1.039521       8.403093          -0.000307
           66              C       2.623744       3.152872      10.986342      -0.105150      25.891781 0.40096769E+03  0.93392723E+04                                 7.972351                            6.872657      -0.494690       1.859889                    0.996033      28.581946      84.751370       0.595294       0.441745      -1.037240       0.033005      -0.064983       0.010888       0.073693      -0.032767      -0.071220       0.009774       0.052656      -0.015613      -0.065864      -0.027907       0.093772              9.136730       9.888995       0.051041      -2.940663       5.456539      -0.378588      12.064656          -0.000136
           67              C       8.009980       8.167319       1.034547      -0.129282      26.166509 0.39186680E+03  0.90768768E+04                                 7.835524                            6.629682      -0.156433       1.944121                    0.998344      29.351005      86.847907       0.628680       0.420609      -1.049821       0.043090      -0.083378      -0.005879       0.094038       0.025655      -0.013078      -0.016685      -0.012129       0.066718      -0.037482      -0.002744       0.040227              9.041832       8.559762       0.596404      -3.218703       5.753065      -0.087604      12.812670          -0.000200
           68              C       7.860114       5.538162      12.128137      -0.303020      28.297579 0.43713912E+03  0.10542341E+05                                 8.259502                            6.920853      -0.473147       1.809007                    0.997374      33.729021     106.255752       0.618099       0.410895      -1.042325       0.003574      -0.079272       0.070872       0.106394       0.068334      -0.012966       0.016877       0.003101       0.055032      -0.081977       0.022628       0.059348              9.231996       9.891172       1.016617      -2.722888       7.048219      -0.751687      10.756597           0.005191
           69              C       9.007735       5.119456      11.215224       0.657669      21.811565 0.23621225E+03  0.48749474E+04                                 7.432343                            5.627837      -0.260055       1.983191                    0.999150      22.274034      64.512281       0.590237       0.502819      -0.992895       0.024091       0.001381      -0.033676       0.041428       0.074597       0.022546       0.051853      -0.009309       0.008501      -0.081654      -0.020727       0.102381              8.626543       9.223307      -2.307136      -1.127014       6.557267      -2.378940      10.099054           0.000777
           70              C       4.062485       3.508910       8.995722      -0.271297      28.761509 0.44392229E+03  0.10622299E+05                                 8.394740                            7.071810      -0.528738       1.827358                    0.994837      30.954102      93.492771       0.605911       0.422460      -1.047290      -0.021835      -0.070403       0.068245       0.100453      -0.058357      -0.052206      -0.087119      -0.032149       0.205145      -0.139382       0.015694       0.123688              9.578478       9.019610       0.725171       1.906042       6.431777      -0.254695      13.284046           0.005429
           71              C       3.171009       3.153300       7.825153       0.647525      20.917113 0.22936027E+03  0.46504944E+04                                 7.026076                            5.382197       0.093737       2.104005                    0.999607      21.381328      59.342627       0.637812       0.473623      -1.018331      -0.003623      -0.001205      -0.042204       0.042376      -0.069358      -0.028626       0.039913       0.024493      -0.078499      -0.063959      -0.037436       0.101395              8.158504       6.771138       2.349231       1.892428       7.265872      -1.136255      10.438501           0.005110
           72              C       8.395633      11.227534       6.043796      -0.103794      24.199142 0.38952636E+03  0.90183308E+04                                 7.486973                            6.685522      -0.367749       1.891007                    0.996157      28.999200      86.071823       0.614825       0.430294      -1.042802       0.014949      -0.019376       0.077084       0.080875      -0.024924      -0.017529       0.001313       0.004947       0.013088      -0.030904       0.000146       0.030758              8.195754       9.402981      -1.309140      -1.013414       8.474941       1.555301       6.709340          -0.000359
           73              C       9.689965      10.427654       6.199436      -0.234328      27.810830 0.44980814E+03  0.10843996E+05                                 8.317456                            7.220323      -0.530721       1.812262                    0.997063      31.661422      97.310977       0.584557       0.434627      -1.035533      -0.048402       0.029271      -0.075378       0.094241      -0.016825      -0.028773       0.065855       0.086245       0.039101      -0.091244       0.011116       0.080128              9.418362      11.544502      -2.132119      -2.539719       9.283165       2.204492       7.427418           0.003170
           74              C      10.246039      10.120943       4.824835      -0.079661      23.919400 0.36724785E+03  0.83450644E+04                                 7.402002                            6.471768      -0.135913       1.977026                    0.998176      27.647262      80.248092       0.630257       0.427679      -1.048548       0.035528      -0.036908       0.077533       0.092929      -0.069736      -0.009163       0.009824       0.053754      -0.114549      -0.056150      -0.038968       0.095119              8.193725      10.105730      -1.338283      -1.208223       7.805282       1.454836       6.670163          -0.000307
           75              C       2.472206       9.948967       5.626577      -0.105149      25.891743 0.40096698E+03  0.93392509E+04                                 7.972342                            6.872649      -0.494689       1.859890                    0.996033      28.581924      84.751260       0.595294       0.441744      -1.037240      -0.033005       0.025734      -0.060656       0.073693       0.061622       0.048464       0.012910       0.039571      -0.054868      -0.065864      -0.027907       0.093771              9.136718       9.888981       2.871571       0.635728      11.877304       1.160249       5.643871          -0.000136
           76              C       7.277870      -0.897458       8.183517      -0.129282      26.166538 0.39186732E+03  0.90768911E+04                                 7.835529                            6.629687      -0.156434       1.944120                    0.998344      29.351008      86.847903       0.628680       0.420609      -1.049821      -0.043090       0.013715      -0.082452       0.094038       0.018697      -0.021901      -0.008686      -0.045504      -0.033406      -0.037482      -0.002745       0.040227              9.041839       8.559769       3.269068       0.170187      12.468915       1.521947       6.096833          -0.000200
           77              C       7.427736      10.503391       8.212291      -0.303020      28.297656 0.43714084E+03  0.10542386E+05                                 8.259513                            6.920866      -0.473134       1.809011                    0.997374      33.728930     106.255280       0.618099       0.410895      -1.042326      -0.003573       0.087394      -0.060571       0.106393       0.028531      -0.063428       0.021631      -0.016740      -0.004494      -0.081974       0.022630       0.059344              9.232009       9.891174       2.884873      -0.354016      10.895917       0.170468       6.908936           0.005191
           78              C       6.280115       9.713205       7.592347       0.657669      21.811507 0.23621153E+03  0.48749294E+04                                 7.432332                            5.627831      -0.260047       1.983194                    0.999150      22.274013      64.512226       0.590237       0.502820      -0.992895      -0.024091      -0.033070      -0.006506       0.041429      -0.004540      -0.077796       0.046128       0.014578       0.080156      -0.081653      -0.020727       0.102379              8.626529       9.223282       0.558259       2.506263      10.985012      -1.317758       5.671293           0.000778
           79              C       1.033465       7.930186       5.508866      -0.271297      28.761509 0.44392217E+03  0.10622296E+05                                 8.394740                            7.071809      -0.528745       1.827356                    0.994837      30.954134      93.492900       0.605911       0.422460      -1.047290       0.021836       0.082775      -0.052559       0.100454       0.037166       0.068919      -0.058048      -0.153441      -0.158723      -0.139383       0.015696       0.123687              9.578479       9.019621      -1.684543      -1.149432      13.027279       1.326019       6.688536           0.005429
           80              C       1.924941       6.874734       4.890230       0.647525      20.917125 0.22936042E+03  0.46504991E+04                                 7.026081                            5.382200       0.093728       2.104002                    0.999607      21.381348      59.342721       0.637812       0.473623      -1.018330       0.003623      -0.040760      -0.011007       0.042376       0.011673       0.074121       0.029456       0.068122       0.052387      -0.063959      -0.037437       0.101396              8.158510       6.771147      -1.292792      -2.725598      10.781229      -0.293747       6.923153           0.005110
           81              C       3.299683       7.054172       0.752041      -0.103794      24.199034 0.38952412E+03  0.90182718E+04                                 7.486947                            6.685496      -0.367755       1.891004                    0.996157      28.999254      86.072134       0.614827       0.430293      -1.042802       0.014950      -0.079479       0.000879       0.080877       0.011239       0.028320       0.003213      -0.002982      -0.010701      -0.030901       0.000144       0.030757              8.195719       9.402887       0.680394       1.509246       6.100281       0.986164       9.083989          -0.000359
           82              C       4.594015       6.716394       1.493619      -0.234328      27.810580 0.44980321E+03  0.10843877E+05                                 8.317443                            7.220299      -0.530765       1.812249                    0.997063      31.661663      97.312576       0.584554       0.434629      -1.035529      -0.048406       0.080127      -0.010901       0.094246       0.024069       0.023065       0.072923       0.056849      -0.049133      -0.091266       0.011122       0.080144              9.418350      11.544442       1.972880       2.665279       6.528981       1.544392      10.181626           0.003170
           83              C       5.150089       7.981656       2.112255      -0.079663      23.919456 0.36724895E+03  0.83451026E+04                                 7.402022                            6.471779      -0.135925       1.977023                    0.998176      27.647354      80.248638       0.630256       0.427679      -1.048547       0.035525      -0.083998       0.017820       0.092926      -0.007344       0.069954       0.001864       0.086965      -0.014947      -0.056150      -0.038976       0.095125              8.193751      10.105738       0.863062       1.583032       6.072437       1.039534       8.403079          -0.000308
           84              C       7.568156       7.161913       2.092637      -0.105145      25.891723 0.40096676E+03  0.93392618E+04                                 7.972388                            6.872684      -0.494692       1.859892                    0.996033      28.581969      84.751978       0.595287       0.441749      -1.037235      -0.033005       0.064984      -0.010891       0.073695      -0.032768      -0.071222       0.009771       0.052662      -0.015608      -0.065866      -0.027908       0.093774              9.136773       9.889129       0.051027      -2.940675       5.456551      -0.378540      12.064639          -0.000136
           85              C       2.181920       2.147466      12.044432      -0.129276      26.165983 0.39185835E+03  0.90766596E+04                                 7.835431                            6.629610      -0.156431       1.944126                    0.998344      29.350982      86.848594       0.628682       0.420609      -1.049818      -0.043090       0.083375       0.005882       0.094036       0.025659      -0.013082      -0.016683      -0.012124       0.066736      -0.037488      -0.002743       0.040231              9.041711       8.559652       0.596431      -3.218564       5.753007      -0.087617      12.812474          -0.000201
           86              C       2.331786       4.776623       0.950842      -0.302996      28.295724 0.43710283E+03  0.10541333E+05                                 8.259145                            6.920499      -0.473184       1.809008                    0.997373      33.728846     106.257368       0.618118       0.410887      -1.042321      -0.003574       0.079279      -0.070872       0.106399       0.068340      -0.012975       0.016870       0.003138       0.055116      -0.081997       0.022657       0.059340              9.231567       9.890663       1.016590      -2.722455       7.048074      -0.751359      10.755962           0.005188
           87              C       1.184165       5.195329       1.863755       0.657649      21.811710 0.23621397E+03  0.48750083E+04                                 7.432468                            5.627921      -0.260053       1.983192                    0.999150      22.274273      64.513849       0.590221       0.502831      -0.992886      -0.024092      -0.001377       0.033673       0.041428       0.074589       0.022551       0.051851      -0.009304       0.008513      -0.081646      -0.020729       0.102376              8.626694       9.223485      -2.307249      -1.127115       6.557365      -2.378883      10.099231           0.000780
           88              C       6.129415       6.805875       4.083257      -0.271294      28.761282 0.44391878E+03  0.10622215E+05                                 8.394713                            7.071790      -0.528789       1.827344                    0.994837      30.954225      93.493766       0.605910       0.422461      -1.047288       0.021837       0.070408      -0.068247       0.100458      -0.058363      -0.052201      -0.087126      -0.032134       0.205188      -0.139390       0.015691       0.123699              9.578432       9.019603       0.725161       1.906028       6.431799      -0.254649      13.283892           0.005431
           89              C       7.020891       7.161485       5.253826       0.647542      20.916897 0.22935761E+03  0.46504231E+04                                 7.026017                            5.382158       0.093778       2.104021                    0.999607      21.381122      59.341773       0.637817       0.473621      -1.018332       0.003624       0.001201       0.042205       0.042378      -0.069359      -0.028631       0.039910       0.024499      -0.078511      -0.063956      -0.037442       0.101398              8.158430       6.771101       2.349225       1.892427       7.265810      -1.136212      10.438379           0.005107
           90              C       1.796267      -0.912749       7.035183      -0.103793      24.199011 0.38952374E+03  0.90182611E+04                                 7.486942                            6.685492      -0.367755       1.891004                    0.996157      28.999247      86.072114       0.614827       0.430293      -1.042802      -0.014950       0.019378      -0.077085       0.080877      -0.024921      -0.017530       0.001313       0.004944       0.013078      -0.030901       0.000144       0.030757              8.195714       9.402879      -1.309107      -1.013404       8.474889       1.555273       6.709373          -0.000360
           91              C       0.501935      -0.112869       6.879543      -0.234327      27.810584 0.44980336E+03  0.10843883E+05                                 8.317446                            7.220301      -0.530767       1.812248                    0.997063      31.661675      97.312646       0.584554       0.434630      -1.035528       0.048406      -0.029275       0.075380       0.094246      -0.016820      -0.028782       0.065876       0.086256       0.039085      -0.091267       0.011122       0.080145              9.418352      11.544442      -2.132071      -2.539733       9.283161       2.204470       7.427455           0.003170
           92              C      -0.054139       0.193842       8.254144      -0.079664      23.919462 0.36724918E+03  0.83451090E+04                                 7.402025                            6.471782      -0.135922       1.977023                    0.998176      27.647374      80.248702       0.630256       0.427679      -1.048547      -0.035524       0.036906      -0.077532       0.092926      -0.069739      -0.009162       0.009822       0.053756      -0.114573      -0.056149      -0.038976       0.095125              8.193753      10.105744      -1.338288      -1.208242       7.805263       1.454832       6.670251          -0.000308
           93              C       7.719694       0.365818       7.452402      -0.105144      25.891698 0.40096633E+03  0.93392502E+04                                 7.972384                            6.872681      -0.494692       1.859892                    0.996033      28.581976      84.752021       0.595287       0.441749      -1.037235       0.033005      -0.025737       0.060657       0.073695       0.061624       0.048465       0.012909       0.039570      -0.054882      -0.065866      -0.027908       0.093774              9.136767       9.889131       2.871580       0.635744      11.877265       1.160285       5.643907          -0.000136
           94              C       2.914030      11.212243       4.895462      -0.129276      26.166000 0.39185870E+03  0.90766701E+04                                 7.835437                            6.629615      -0.156431       1.944126                    0.998344      29.350984      86.848624       0.628682       0.420609      -1.049818       0.043090      -0.013712       0.082450       0.094036       0.018702      -0.021903      -0.008682      -0.045509      -0.033421      -0.037488      -0.002743       0.040231              9.041718       8.559652       3.268937       0.170129      12.468745       1.521907       6.096757          -0.000201
           95              C       2.764164      -0.188606       4.866688      -0.302996      28.295715 0.43710264E+03  0.10541330E+05                                 8.259148                            6.920500      -0.473191       1.809006                    0.997373      33.728917     106.257715       0.618118       0.410887      -1.042321       0.003574      -0.087399       0.060578       0.106400       0.028547      -0.063436       0.021640      -0.016758      -0.004578      -0.081999       0.022658       0.059341              9.231569       9.890673       2.884404      -0.354085      10.895134       0.170649       6.908899           0.005188
           96              C       3.911785       0.601580       5.486632       0.657649      21.811736 0.23621427E+03  0.48750157E+04                                 7.432474                            5.627924      -0.260057       1.983190                    0.999150      22.274285      64.513888       0.590221       0.502830      -0.992886       0.024092       0.033067       0.006509       0.041427      -0.004546      -0.077791       0.046129       0.014573       0.080147      -0.081646      -0.020729       0.102375              8.626701       9.223503       0.558338       2.506407      10.985171      -1.317693       5.671429           0.000780
           97              C       9.158435       2.384599       7.570113      -0.271294      28.761272 0.44391871E+03  0.10622213E+05                                 8.394711                            7.071790      -0.528787       1.827345                    0.994837      30.954232      93.493792       0.605910       0.422461      -1.047288      -0.021837      -0.082777       0.052563       0.100458       0.037162       0.068921      -0.058050      -0.153453      -0.158775      -0.139390       0.015691       0.123700              9.578428       9.019601      -1.684531      -1.149419      13.027112       1.326019       6.688570           0.005432
           98              C       8.266959       3.440051       8.188749       0.647542      20.916856 0.22935708E+03  0.46504083E+04                                 7.026002                            5.382147       0.093795       2.104027                    0.999607      21.381079      59.341568       0.637818       0.473620      -1.018333      -0.003625       0.040764       0.011005       0.042378       0.011675       0.074121       0.029454       0.068128       0.052375      -0.063957      -0.037439       0.101396              8.158411       6.771087      -1.292785      -2.725585      10.781055      -0.293723       6.923092           0.005107
           99              N       8.917215       7.585033      -0.003924      -0.062401      30.664330 0.46202466E+03  0.10796008E+05                                 8.268236                            6.964587      -0.093261       2.037714                    0.997244      25.015338      66.872199       0.665811       0.393692      -1.102497      -0.143393       0.062007      -0.099744       0.185352       0.080956      -0.128273       0.045502      -0.192358       0.134946      -0.218506       0.103129       0.115377              9.561591       8.441341       1.199054      -3.142508       7.443338       0.197653      12.800094           0.000236
          100              N       3.783149       2.593020      10.174138       0.018327      23.267380 0.33715553E+03  0.73167435E+04                                 6.814698                            5.842278      -0.218629       2.018440                    0.997301      23.138135      60.557249       0.743452       0.379634      -1.107202       0.037236       0.078183       0.016232       0.088106      -0.016800      -0.026616      -0.018125       0.018578       0.023669      -0.041544       0.008214       0.033330              7.820346       9.013311       0.115200       0.092407       4.706906      -0.072770       9.740822          -0.000335
          101              N       6.370635      -1.771621       7.375236      -0.062401      30.664333 0.46202461E+03  0.10796005E+05                                 8.268233                            6.964584      -0.093263       2.037713                    0.997244      25.015338      66.872172       0.665812       0.393692      -1.102497       0.143393      -0.111449       0.037053       0.185352       0.143608      -0.048831       0.034052      -0.144586       0.278263      -0.218506       0.103129       0.115377              9.561587       8.441349       3.335430      -0.433631      12.419503       1.390275       7.823909           0.000236
          102              N       1.312801       9.289612       4.892846       0.018327      23.267377 0.33715556E+03  0.73167432E+04                                 6.814695                            5.842276      -0.218626       2.018441                    0.997301      23.138118      60.557172       0.743453       0.379634      -1.107203      -0.037237      -0.002437       0.079813       0.088105       0.021968       0.022541      -0.011369      -0.009614      -0.060903      -0.041545       0.008216       0.033329              7.820342       9.013302      -0.063012      -0.133562       9.500371       1.076054       4.947355          -0.000335
          103              N       2.731240       5.864325       0.003924      -0.062424      30.664786 0.46203455E+03  0.10796304E+05                                 8.268329                            6.964675      -0.093230       2.037720                    0.997245      25.015598      66.873250       0.665805       0.393694      -1.102495       0.143397      -0.062011       0.099748       0.185358       0.080957      -0.128276       0.045506      -0.192357       0.134943      -0.218509       0.103130       0.115380              9.561687       8.441403       1.199127      -3.142550       7.443550       0.197621      12.800108           0.000236
          104              N       6.408751       7.721765       2.904841       0.018327      23.267453 0.33715697E+03  0.73167865E+04                                 6.814728                            5.842304      -0.218623       2.018441                    0.997301      23.138198      60.557570       0.743448       0.379636      -1.107200      -0.037238      -0.078186      -0.016231       0.088109      -0.016799      -0.026619      -0.018124       0.018576       0.023669      -0.041544       0.008212       0.033332              7.820377       9.013386       0.115189       0.092415       4.706943      -0.072771       9.740803          -0.000335
          105              N       2.364710      -1.362952       5.703743      -0.062424      30.664787 0.46203465E+03  0.10796308E+05                                 8.268332                            6.964677      -0.093231       2.037720                    0.997245      25.015599      66.873269       0.665805       0.393694      -1.102495      -0.143397       0.111453      -0.037056       0.185358       0.143611      -0.048831       0.034056      -0.144582       0.278268      -0.218509       0.103129       0.115380              9.561690       8.441401       3.335484      -0.433687      12.419572       1.390195       7.824095           0.000236
          106              N       8.879099       1.025173       8.186133       0.018327      23.267461 0.33715722E+03  0.73167927E+04                                 6.814728                            5.842305      -0.218624       2.018440                    0.997301      23.138195      60.557553       0.743448       0.379636      -1.107201       0.037238       0.002438      -0.079815       0.088108       0.021971       0.022541      -0.011368      -0.009615      -0.060898      -0.041545       0.008213       0.033331              7.820377       9.013387      -0.063023      -0.133555       9.500349       1.076042       4.947394          -0.000335
          107              O       9.085985       5.764904      10.127053      -0.669083      55.241200 0.86320087E+03  0.23787760E+05                                12.138021                            9.680142      -0.465739       1.851745                    0.993912      32.928562      98.352982       0.545986       0.407083      -1.083837       0.016467      -0.096580       0.042913       0.106960      -0.044563       0.061338       0.008435       0.011938       0.343133      -0.112529      -0.022281       0.134811             14.223405       8.640473      -0.687806       0.656381      11.736214      -7.479219      22.293527          -0.012604
          108              O      -0.382839       4.270636      11.591899      -0.545492      35.661885 0.50790719E+03  0.11977106E+05                                 8.495418                            6.864436       0.946824       2.352160                    0.999281      27.015983      69.188245       0.746590       0.347902      -1.153753      -0.008432       0.006311       0.019718       0.022354       0.016774       0.068623       0.021195      -0.032441      -0.133647      -0.092865       0.019539       0.073327              9.731172      13.174748      -4.865117       3.075804       8.075364      -2.492788       7.943405          -0.003405
          109              O       3.346900       3.924862       6.815718      -0.562062      40.003492 0.60291006E+03  0.14965103E+05                                 9.407867                            7.727788       0.066737       2.080097                    0.994708      28.047598      75.741788       0.664339       0.371440      -1.125543      -0.004899      -0.020645       0.013990       0.025415      -0.062403      -0.018804      -0.045411      -0.034238       0.115320      -0.097627       0.025085       0.072542             10.783842       6.369858       0.175546       0.489982      10.619911      -5.662640      15.361758          -0.014017
          110              O       2.421424       2.193220       7.914090      -0.576963      36.300702 0.56459413E+03  0.13675828E+05                                 8.639353                            7.329417       0.678648       2.278070                    0.994909      27.316784      70.989541       0.708688       0.356807      -1.146058       0.013139       0.000247      -0.038944       0.041101       0.006618      -0.057515       0.042873      -0.018148      -0.257095      -0.119337       0.049699       0.069638              9.632378      10.501919       5.057898       0.885934      11.147224       1.107790       7.247991           0.005012
          111              O       6.201865       8.504569       7.966406      -0.669087      55.241954 0.86321489E+03  0.23788251E+05                                12.138146                            9.680234      -0.465751       1.851740                    0.993912      32.928757      98.353896       0.545982       0.407084      -1.083836      -0.016465       0.064243      -0.083924       0.106965      -0.070035       0.029047       0.047766      -0.152120      -0.149109      -0.112538      -0.022277       0.134815             14.223559       8.640558      -0.798650       0.515898      25.110626      -4.273963       8.919494          -0.012604
          112              O       5.478789      10.277336       6.854693      -0.545492      35.661831 0.50790618E+03  0.11977076E+05                                 8.495407                            6.864427       0.946827       2.352161                    0.999281      27.015971      69.188193       0.746590       0.347902      -1.153753       0.008432       0.017703       0.010733       0.022354      -0.062823      -0.032305       0.000071       0.055698       0.130772      -0.092864       0.019539       0.073326              9.731160      13.174722      -4.124983       4.014270       9.080532      -2.251884       6.938227          -0.003404
          113              O       1.749050       5.713273       5.405280      -0.562063      40.003659 0.60291317E+03  0.14965202E+05                                 9.407899                            7.727814       0.066726       2.080093                    0.994708      28.047646      75.742019       0.664337       0.371441      -1.125542       0.004898       0.018416      -0.016815       0.025414       0.003744       0.065069      -0.031290      -0.093165      -0.061455      -0.097630       0.025087       0.072543             10.783881       6.369878      -0.435578      -0.284909      17.671087      -3.972748       8.310677          -0.014017
          114              O       2.674526       7.184983       3.977318      -0.576963      36.300819 0.56459635E+03  0.13675897E+05                                 8.639375                            7.329435       0.678637       2.278066                    0.994909      27.316826      70.989721       0.708686       0.356808      -1.146058      -0.013139      -0.037928      -0.008836       0.041101       0.057474       0.006970       0.007024       0.131434       0.191646      -0.119338       0.049699       0.069639              9.632403      10.501951       0.317285      -5.125105       6.957660       0.103692      11.437599           0.005012
          115              O       1.105915       4.549881       2.951926      -0.669070      55.240170 0.86318125E+03  0.23787133E+05                                12.137994                            9.680140      -0.465631       1.851798                    0.993910      32.927812      98.351214       0.545976       0.407092      -1.083828      -0.016447       0.096584      -0.042910       0.106960      -0.044586       0.061338       0.008406       0.011968       0.343206      -0.112553      -0.022282       0.134835             14.223353       8.640425      -0.687813       0.656347      11.736117      -7.479154      22.293516          -0.012608
          116              O      10.574739       6.044149       1.487080      -0.545548      35.664026 0.50794403E+03  0.11978209E+05                                 8.495795                            6.864712       0.946773       2.352128                    0.999281      27.016775      69.191273       0.746569       0.347905      -1.153749       0.008441      -0.006316      -0.019713       0.022355       0.016770       0.068626       0.021195      -0.032440      -0.133654      -0.092870       0.019544       0.073326              9.731631      13.175440      -4.865413       3.075939       8.075731      -2.492901       7.943721          -0.003396
          117              O       6.845000       6.389923       6.263261      -0.562043      40.002520 0.60289331E+03  0.14964571E+05                                 9.407699                            7.727669       0.066815       2.080128                    0.994708      28.047276      75.740418       0.664346       0.371439      -1.125544       0.004888       0.020639      -0.013990       0.025408      -0.062401      -0.018813      -0.045414      -0.034226       0.115308      -0.097628       0.025091       0.072537             10.783627       6.369757       0.175535       0.489991      10.619659      -5.662483      15.361466          -0.014013
          118              O       7.770476       8.121565       5.164889      -0.576955      36.300388 0.56458850E+03  0.13675651E+05                                 8.639288                            7.329366       0.678679       2.278081                    0.994910      27.316711      70.989127       0.708693       0.356806      -1.146060      -0.013132      -0.000250       0.038940       0.041095       0.006614      -0.057513       0.042871      -0.018140      -0.257105      -0.119336       0.049697       0.069639              9.632304      10.501865       5.057860       0.885935      11.147141       1.107783       7.247905           0.005012
          119              O       3.990035       1.810216       5.112573      -0.669069      55.239755 0.86317361E+03  0.23786863E+05                                12.137923                            9.680088      -0.465616       1.851803                    0.993910      32.927697      98.350662       0.545978       0.407091      -1.083829       0.016447      -0.064238       0.083922       0.106957      -0.070040       0.029060       0.047739      -0.152167      -0.149169      -0.112550      -0.022284       0.134834             14.223266       8.640376      -0.798562       0.515894      25.110135      -4.273806       8.919288          -0.012608
          120              O       4.713111       0.037449       6.224286      -0.545548      35.664040 0.50794414E+03  0.11978213E+05                                 8.495797                            6.864714       0.946770       2.352128                    0.999281      27.016784      69.191314       0.746569       0.347905      -1.153748      -0.008441      -0.017698      -0.010736       0.022355      -0.062828      -0.032303       0.000070       0.055704       0.130776      -0.092870       0.019544       0.073326              9.731634      13.175453      -4.125186       4.014536       9.080901      -2.251993       6.938548          -0.003396
          121              O       8.442850       4.601512       7.673699      -0.562042      40.002534 0.60289369E+03  0.14964584E+05                                 9.407706                            7.727676       0.066802       2.080125                    0.994707      28.047265      75.740413       0.664345       0.371440      -1.125544      -0.004892      -0.018416       0.016813       0.025412       0.003746       0.065064      -0.031290      -0.093142      -0.061465      -0.097621       0.025087       0.072534             10.783635       6.369762      -0.435592      -0.284900      17.670674      -3.972605       8.310471          -0.014013
          122              O       7.517374       3.129802       9.101661      -0.576954      36.300147 0.56458377E+03  0.13675504E+05                                 8.639241                            7.329328       0.678702       2.278090                    0.994910      27.316632      70.988777       0.708696       0.356805      -1.146061       0.013132       0.037927       0.008832       0.041097       0.057468       0.006973       0.007022       0.131437       0.191632      -0.119333       0.049696       0.069637              9.632250      10.501804       0.317270      -5.125022       6.957520       0.103685      11.437427           0.005012

******************************************************
Auxiliary information for the entire system
The total spin magnetic moment of the unit cell is   7.935074
The total net atomic charge of the unit cell is   -0.000002
Accuracy of reproducing the electrostatic potential in the unit cell:
  The inner radius (bohr) =    5.0000
  The outer radius (bohr) =   12.0000
  Valid grid points have density less than (e/(bohr^3)) =    0.0001
  The number of valid grid points were=        85298
  The rms potential error without charges in kcal/mol is=      6.73245
  The rms potential error with partial charges in kcal/mol is=      1.49528
  The RRMSE value at monopole order=      0.22210
  The rms potential error with partial charges and cloud penetration in kcal/mol is=      1.48896
  The RRMSE value at monopole order with cloud penetration is=      0.22116
  The rms potential error with partial charges and atomic dipoles in kcal/mol is=      1.10757
  The RRMSE value at dipole order=      0.16451
  The rms potential error with partial charges, atomic dipoles and cloud penetration in kcal/mol is=      1.10318
  The RRMSE value at dipole order with cloud penetration=      0.16386

******************************************************
The electron densities and ab initio electrostatic potential were computed in VASP using the PBE functional and
projector augmented wave method. See the main text of the journal article for a description of computational details.
The atomic charges, dipoles, and quadrupoles were computed with the DDEC6 method as described in
(a) T. A. Manz and N. Gabaldon Limas, RSC Adv. 6 (2016) 47771-47801 DOI: 10.1039/c6ra04656h
(b) N. Gabaldon Limas and T. A. Manz, RSC Adv. 8 (2018) 2678-2707 DOI: 10.1039/c7ra11829e.
For each atom in the material, the electron cloud parameters were fit to the spherically averaged atom-in-material
electron density using radial positions for which this density was between 10^-4 and 10^-2 electrons per cubic bohr.
The polarizabilities, dispersion coefficients, and quantum Drude oscillator (QDO) parameters were fit using the MCLF method.
The magnetic structure of the system was optimized in VASP from the default ferromagnetic initial guess using spin polarization.
The atomic spin moments (ASMs) were computed on this optimized magnetic structure using the DDEC6 partition as inputs
to the method of T. A. Manz and D. S. Sholl, J. Chem. Theory Comput. 7 (2011) 4146-4164 DOI: 10.1021/ct200539n.
The RMSE and RRMSE were computed using a uniform grid with Ewald summation.
