# Supplementary material for: A collection of forcefield precursors for metal–organic frameworks
Source: RSC Adv. 2019 Nov 13;9(63):36492–507. doi: 10.1039/c9ra07327b (PMC9075174; doi:10.1039/c9ra07327b)
Supplement: RA-009-C9RA07327B-s3812 [file RA-009-C9RA07327B-s3812.xyz]

  240
jmolscript: load "" {1 1 1} spacegroup "x,y,z" unitcell [{     10.231900     0.000000     0.000000 }, {      0.000000    18.733000     0.000000 }, {      0.000000     0.000000    20.283000 }]
Mn     1.669334    17.790543    19.247147     0.950803
Mn     3.446616    10.308957     9.105647     0.950839
Mn     8.562566     0.942457     1.035853     0.950803
Mn     6.785284     8.424043    11.177353     0.950895
Mn     1.669334     0.942457    11.177353     0.950797
Mn     3.446616     8.424043     1.035853     0.950804
Mn     8.562566    17.790543     9.105647     0.950798
Mn     6.785284    10.308957    19.247147     0.950751
H      7.434499    13.045661    16.567154     0.300402
H      4.769089    15.021993    16.918050     0.122545
H      6.405169    17.884395    19.254652     0.129827
H      8.774877    15.100671    17.520455     0.133301
H      8.152778     9.664355    13.796497     0.090947
H      8.088317    11.535781    15.161543     0.131759
H      4.697465    12.641028    13.283337     0.135988
H      4.867315    10.747122    11.975083     0.084805
H      7.913351    15.053839     6.425654     0.300405
H      0.346861    13.077507     6.776550     0.122554
H      8.942681    10.215105     9.113152     0.129827
H      6.572973    12.998829     7.378955     0.133308
H      7.195072    18.435145     3.654997     0.090957
H      7.259533    16.563719     5.020043     0.131755
H      0.418485    15.458472     3.141837     0.135995
H      0.248635    17.352378     1.833583     0.084816
H      2.797401     5.687339     3.715846     0.300401
H      5.462811     3.711007     3.364950     0.122546
H      3.826731     0.848605     1.028348     0.129828
H      1.457023     3.632329     2.762545     0.133301
H      2.079122     9.068645     6.486503     0.090959
H      2.143583     7.197219     5.121457     0.131763
H      5.534435     6.091972     6.999663     0.135998
H      5.364585     7.985878     8.307917     0.084806
H      2.318549     3.679161    13.857346     0.300404
H      9.885039     5.655493    13.506450     0.122547
H      1.289219     8.517895    11.169848     0.129821
H      3.658927     5.734171    12.904045     0.133301
H      3.036828     0.297855    16.628003     0.090954
H      2.972367     2.169281    15.262958     0.131755
H      9.813415     3.274528    17.141163     0.135992
H      9.983265     1.380622    18.449417     0.084814
H      7.434499     5.687339    13.857346     0.300400
H      4.769089     3.711007    13.506450     0.122550
H      6.405169     0.848605    11.169848     0.129827
H      8.774877     3.632329    12.904045     0.133305
H      8.152778     9.068645    16.628003     0.090956
H      8.088317     7.197219    15.262958     0.131756
H      4.697465     6.091972    17.141163     0.135990
H      4.867315     7.985878    18.449417     0.084812
H      7.913351     3.679161     3.715846     0.300405
H      0.346861     5.655493     3.364950     0.122548
H      8.942681     8.517895     1.028348     0.129824
H      6.572973     5.734171     2.762545     0.133302
H      7.195072     0.297855     6.486503     0.090950
H      7.259533     2.169281     5.121457     0.131760
H      0.418485     3.274528     6.999663     0.135984
H      0.248635     1.380622     8.307917     0.084807
H      2.797401    13.045661     6.425654     0.300401
H      5.462811    15.021993     6.776550     0.122547
H      3.826731    17.884395     9.113152     0.129825
H      1.457023    15.100671     7.378955     0.133302
H      2.079122     9.664355     3.654997     0.090951
H      2.143583    11.535781     5.020043     0.131756
H      5.534435    12.641028     3.141837     0.135985
H      5.364585    10.747122     1.833583     0.084812
H      2.318549    15.053839    16.567154     0.300406
H      9.885039    13.077507    16.918050     0.122551
H      1.289219    10.215105    19.254652     0.129825
H      3.658927    12.998829    17.520455     0.133305
H      3.036828    18.435145    13.796497     0.090956
H      2.972367    16.563719    15.161543     0.131762
H      9.813415    15.458472    13.283337     0.135992
H      9.983265    17.352378    11.975083     0.084808
C      6.792958    14.876625    17.097352     0.265118
C      5.533412    15.422692    17.315191    -0.186968
C      5.387095    16.546859    18.108865    -0.010691
C      6.505442    17.123461    18.696261    -0.112483
C      7.762943    16.595752    18.472134    -0.023454
C      7.911305    15.466527    17.672375    -0.194991
C      6.270108    13.602968    15.101505     0.480754
C      7.446777    10.290037    13.682506     0.098670
C      7.414035    11.400904    14.505996    -0.150887
C      6.391868    12.305895    14.358336     0.039186
C      5.428023    12.046443    13.402398    -0.148485
C      5.539551    10.915344    12.624748     0.091766
C      4.016021    17.099108    18.358143     0.563196
C      8.975423    17.263958    19.059935     0.623742
C      8.554892    13.222875     6.955852     0.265124
C      9.814438    12.676808     7.173691    -0.186957
C      9.960755    11.552641     7.967365    -0.010681
C      8.842408    10.976039     8.554761    -0.112476
C      7.584907    11.503748     8.330634    -0.023451
C      7.436545    12.632973     7.530875    -0.194977
C      9.077742    14.496532     4.960005     0.480760
C      7.901073    17.809463     3.541006     0.098672
C      7.933815    16.698596     4.364496    -0.150890
C      8.955982    15.793605     4.216836     0.039179
C      9.919827    16.053057     3.260898    -0.148487
C      9.808299    17.184156     2.483248     0.091776
C      1.099929    11.000392     8.216643     0.563202
C      6.372427    10.835542     8.918435     0.623756
C      3.438942     3.856375     3.185648     0.265117
C      4.698488     3.310308     2.967809    -0.186967
C      4.844805     2.186141     2.174135    -0.010691
C      3.726458     1.609539     1.586739    -0.112481
C      2.468957     2.137248     1.810866    -0.023454
C      2.320595     3.266473     2.610625    -0.194990
C      3.961792     5.130032     5.181495     0.480753
C      2.785123     8.442963     6.600494     0.098675
C      2.817865     7.332096     5.777004    -0.150883
C      3.840032     6.427105     5.924664     0.039190
C      4.803877     6.686557     6.880602    -0.148488
C      4.692349     7.817656     7.658252     0.091773
C      6.215879     1.633892     1.924857     0.563197
C      1.256477     1.469042     1.223065     0.623743
C      1.677008     5.510125    13.327148     0.265117
C      0.417462     6.056192    13.109309    -0.186960
C      0.271145     7.180359    12.315635    -0.010686
C      1.389492     7.756961    11.728239    -0.112477
C      2.646993     7.229252    11.952366    -0.023457
C      2.795355     6.100027    12.752125    -0.194982
C      1.154158     4.236468    15.322995     0.480758
C      2.330827     0.923537    16.741994     0.098669
C      2.298085     2.034404    15.918504    -0.150892
C      1.275918     2.939395    16.066164     0.039180
C      0.312073     2.679943    17.022102    -0.148487
C      0.423601     1.548844    17.799752     0.091772
C      9.131971     7.732608    12.066357     0.563196
C      3.859473     7.897458    11.364565     0.623750
C      6.792958     3.856375    13.327148     0.265118
C      5.533412     3.310308    13.109309    -0.186965
C      5.387095     2.186141    12.315635    -0.010685
C      6.505442     1.609539    11.728239    -0.112480
C      7.762943     2.137248    11.952366    -0.023451
C      7.911305     3.266473    12.752125    -0.194986
C      6.270108     5.130032    15.322995     0.480755
C      7.446777     8.442963    16.741994     0.098669
C      7.414035     7.332096    15.918504    -0.150892
C      6.391868     6.427105    16.066164     0.039178
C      5.428023     6.686557    17.022102    -0.148487
C      5.539551     7.817656    17.799752     0.091772
C      4.016021     1.633892    12.066357     0.563198
C      8.975423     1.469042    11.364565     0.623747
C      8.554892     5.510125     3.185648     0.265115
C      9.814438     6.056192     2.967809    -0.186966
C      9.960755     7.180359     2.174135    -0.010690
C      8.842408     7.756961     1.586739    -0.112486
C      7.584907     7.229252     1.810866    -0.023457
C      7.436545     6.100027     2.610625    -0.194989
C      9.077742     4.236468     5.181495     0.480754
C      7.901073     0.923537     6.600494     0.098668
C      7.933815     2.034404     5.777004    -0.150888
C      8.955982     2.939395     5.924664     0.039184
C      9.919827     2.679943     6.880602    -0.148484
C      9.808299     1.548844     7.658252     0.091767
C      1.099929     7.732608     1.924857     0.563193
C      6.372427     7.897458     1.223065     0.623740
C      3.438942    14.876625     6.955852     0.265115
C      4.698488    15.422692     7.173691    -0.186968
C      4.844805    16.546859     7.967365    -0.010684
C      3.726458    17.123461     8.554761    -0.112484
C      2.468957    16.595752     8.330634    -0.023454
C      2.320595    15.466527     7.530875    -0.194989
C      3.961792    13.602968     4.960005     0.480754
C      2.785123    10.290037     3.541006     0.098666
C      2.817865    11.400904     4.364496    -0.150896
C      3.840032    12.305895     4.216836     0.039177
C      4.803877    12.046443     3.260898    -0.148490
C      4.692349    10.915344     2.483248     0.091770
C      6.215879    17.099108     8.216643     0.563195
C      1.256477    17.263958     8.918435     0.623743
C      1.677008    13.222875    17.097352     0.265118
C      0.417462    12.676808    17.315191    -0.186964
C      0.271145    11.552641    18.108865    -0.010688
C      1.389492    10.976039    18.696261    -0.112488
C      2.646993    11.503748    18.472134    -0.023456
C      2.795355    12.632973    17.672375    -0.194988
C      1.154158    14.496532    15.101505     0.480753
C      2.330827    17.809463    13.682506     0.098670
C      2.298085    16.698596    14.505996    -0.150887
C      1.275918    15.793605    14.358336     0.039186
C      0.312073    16.053057    13.402398    -0.148495
C      0.423601    17.184156    12.624748     0.091769
C      9.131971    11.000392    18.358143     0.563197
C      3.859473    10.835542    19.059935     0.623743
N      6.924950    13.707123    16.291508    -0.423323
N      6.537161    10.050816    12.736913    -0.231364
N      8.422900    14.392377     6.150008    -0.423324
N      8.810689    18.048684     2.595413    -0.231327
N      3.306950     5.025877     3.991492    -0.423319
N      3.694739     8.682184     7.546087    -0.231350
N      1.809000     4.340623    14.132992    -0.423325
N      1.421211     0.684316    17.687587    -0.231328
N      6.924950     5.025877    14.132992    -0.423325
N      6.537161     8.682184    17.687587    -0.231329
N      8.422900     4.340623     3.991492    -0.423321
N      8.810689     0.684316     7.546087    -0.231344
N      3.306950    13.707123     6.150008    -0.423327
N      3.694739    10.050816     2.595413    -0.231337
N      1.809000    14.392377    16.291508    -0.423320
N      1.421211    18.048684    12.736913    -0.231341
O      5.595826    14.504400    14.629722    -0.486313
O      3.004290    16.519883    17.866078    -0.583361
O      3.902447    18.108629    19.092996    -0.535580
O     10.108913    16.793385    18.777596    -0.559839
O      8.803834    18.277226    19.768826    -0.595142
O      9.752024    13.595100     4.488222    -0.486314
O      2.111660    11.579617     7.724578    -0.583347
O      1.213503     9.990871     8.951496    -0.535571
O      5.238937    11.306115     8.636096    -0.559825
O      6.544016     9.822274     9.627326    -0.595150
O      4.636074     4.228600     5.653278    -0.486320
O      7.227610     2.213117     2.416922    -0.583360
O      6.329453     0.624371     1.190004    -0.535579
O      0.122987     1.939615     1.505404    -0.559838
O      1.428066     0.455774     0.514174    -0.595142
O      0.479876     5.137900    15.794778    -0.486315
O      8.120240     7.153383    12.558422    -0.583355
O      9.018397     8.742129    11.331504    -0.535594
O      4.992963     7.426885    11.646904    -0.559837
O      3.687884     8.910726    10.655674    -0.595153
O      5.595826     4.228600    15.794778    -0.486312
O      3.004290     2.213117    12.558422    -0.583350
O      3.902447     0.624371    11.331504    -0.535575
O     10.108913     1.939615    11.646904    -0.559828
O      8.803834     0.455774    10.655674    -0.595140
O      9.752024     5.137900     5.653278    -0.486328
O      2.111660     7.153383     2.416922    -0.583356
O      1.213503     8.742129     1.190004    -0.535584
O      5.238937     7.426885     1.505404    -0.559833
O      6.544016     8.910726     0.514174    -0.595140
O      4.636074    14.504400     4.488222    -0.486308
O      7.227610    16.519883     7.724578    -0.583356
O      6.329453    18.108629     8.951496    -0.535581
O      0.122987    16.793385     8.636096    -0.559833
O      1.428066    18.277226     9.627326    -0.595141
O      0.479876    13.595100    14.629722    -0.486332
O      8.120240    11.579617    17.866078    -0.583349
O      9.018397     9.990871    19.092996    -0.535574
O      4.992963    11.306115    18.777596    -0.559825
O      3.687884     9.822274    19.768826    -0.595142

The following XYZ coordinates are in angstroms. Other properties are in atomic units.
The sperically averaged electron density of each atom fit to a function of the form exp(a - br)
eigen_1, eigen_2 and eigen_3 are the three eigenvalues of traceless quadrupole moment tensor
  atom number  atomic symbol              X              Y              Z     net charge C6 coefficient C8 coefficient C10 coefficient fluctuating dipole atomic polarizability isotropic forcefield polarizability              a              b squared Pearson coefficient          <r^3>          <r^4>         wp_QDO          m_QDO          q_QDO       dipole_x       dipole_y       dipole_z         dipole            Qxy            Qxz            Qyz     Q(x^2-y^2)  Q(3z^2 - R^2)        eigen_1        eigen_2        eigen_3 static polarizability      alpha(xx)      alpha(xy)      alpha(xz)      alpha(yy)      alpha(yz)      alpha(zz) atomic spin moment
            1             Mn       1.669334      17.790543      19.247147       0.950803     161.605569 0.38875982E+04  0.14779136E+06                                23.099245                           19.599658       0.263464       1.855177                    0.999975      55.638658     163.361204       0.434802       0.370550      -1.171761       0.004987      -0.052935       0.079176       0.095372      -0.014441       0.026096       0.015853      -0.056013       0.032784      -0.050916       0.017065       0.033851             26.485066      32.315866      -1.340727      -4.995782      22.218448       3.420403      24.920884           4.747597
            2             Mn       3.446616      10.308957       9.105647       0.950839     161.594996 0.38873086E+04  0.14777713E+06                                23.097941                           19.598679       0.263633       1.855236                    0.999975      55.637515     163.354353       0.434823       0.370541      -1.171773      -0.004991       0.052962       0.079211       0.095416      -0.014446      -0.026118      -0.015806      -0.056081       0.032873      -0.050954       0.017123       0.033830             26.483386      32.313244      -1.340545       4.995332      22.217291      -3.420064      24.919621           4.747721
            3             Mn       8.562566       0.942457       1.035853       0.950803     161.605733 0.38876032E+04  0.14779161E+06                                23.099267                           19.599676       0.263463       1.855177                    0.999975      55.638676     163.361318       0.434802       0.370550      -1.171761      -0.004987       0.052935      -0.079177       0.095373      -0.014441       0.026096       0.015851      -0.056011       0.032785      -0.050915       0.017066       0.033849             26.485090      32.315891      -1.340733      -4.995790      22.218470       3.420409      24.920909           4.747596
            4             Mn       6.785284       8.424043      11.177353       0.950895     161.583981 0.38869822E+04  0.14776125E+06                                23.096696                           19.597681       0.263733       1.855277                    0.999975      55.635948     163.346497       0.434841       0.370534      -1.171781       0.004991      -0.053001      -0.079251       0.095471      -0.014471      -0.026133      -0.015739      -0.056158       0.032943      -0.050993       0.017203       0.033789             26.481899      32.311319      -1.340409       4.994949      22.216121      -3.419847      24.918257           4.747953
            5             Mn       1.669334       0.942457      11.177353       0.950797     161.601520 0.38875022E+04  0.14778650E+06                                23.098644                           19.599242       0.263575       1.855211                    0.999975      55.638526     163.359079       0.434813       0.370543      -1.171769       0.004988       0.052953      -0.079200       0.095402       0.014446      -0.026112       0.015820      -0.056055       0.032857      -0.050942       0.017107       0.033835             26.484233      32.314470       1.340647       4.995564      22.217869       3.420204      24.920360           4.747661
            6             Mn       3.446616       8.424043       1.035853       0.950804     161.599086 0.38874251E+04  0.14778278E+06                                23.098393                           19.599028       0.263592       1.855219                    0.999975      55.638095     163.357154       0.434816       0.370543      -1.171770      -0.004992      -0.052969      -0.079212       0.095421       0.014454       0.026117      -0.015795      -0.056097       0.032847      -0.050958       0.017135       0.033822             26.483959      32.314213       1.340615      -4.995471      22.217716      -3.420231      24.919950           4.747692
            7             Mn       8.562566      17.790543       9.105647       0.950798     161.598913 0.38874265E+04  0.14778282E+06                                23.098350                           19.599012       0.263588       1.855218                    0.999975      55.638157     163.357225       0.434817       0.370542      -1.171771      -0.004988      -0.052966       0.079212       0.095419       0.014453      -0.026116       0.015797      -0.056081       0.032884      -0.050954       0.017133       0.033821             26.483877      32.314002       1.340611       4.995468      22.217595       3.420152      24.920033           4.747707
            8             Mn       6.785284      10.308957      19.247147       0.950751     161.606803 0.38876580E+04  0.14779408E+06                                23.099243                           19.599722       0.263523       1.855190                    0.999975      55.639256     163.362751       0.434805       0.370547      -1.171765       0.004991       0.052950       0.079194       0.095395       0.014445       0.026109      -0.015822      -0.056062       0.032815      -0.050939       0.017101       0.033838             26.484960      32.315494       1.340703      -4.995717      22.218515      -3.420366      24.920871           4.747784
            9              H       7.434499      13.045661      16.567154       0.300402       0.560144 0.34282314E+01  0.28148853E+02                                 1.272883                            1.197581      -1.241162       2.377267                    0.998821       2.915783       8.319558       0.475494       1.568811      -0.651752       0.013906      -0.019405       0.010023       0.025892      -0.002449       0.004930       0.009401      -0.010687       0.005720      -0.011678      -0.001066       0.012744              1.318593       1.268225      -0.263971       0.131268       1.498155      -0.058755       1.189400          -0.000223
           10              H       4.769089      15.021993      16.918050       0.122545       1.000617 0.71931725E+01  0.70185121E+02                                 1.771961                            1.655643      -1.402765       2.216083                    0.992486       3.919713      11.695193       0.439276       1.429039      -0.675683      -0.028945      -0.015050      -0.016604       0.036606       0.004834       0.007014       0.006556      -0.000611      -0.020928      -0.011615      -0.001330       0.012945              1.837193       2.220580       0.259413       0.238212       1.712573       0.246209       1.578425           0.000080
           11              H       6.405169      17.884395      19.254652       0.129827       1.172833 0.86097648E+01  0.86483723E+02                                 1.854501                            1.725765      -1.430191       2.206546                    0.992790       3.742958      10.758242       0.470067       1.297189      -0.703319      -0.006602       0.031813       0.026025       0.041629      -0.001175      -0.000285       0.004384      -0.013562       0.002321      -0.007270      -0.001606       0.008876              1.915641       1.733275      -0.044216       0.017940       2.107525       0.596991       1.906124          -0.000531
           12              H       8.774877      15.100671      17.520455       0.133301       0.995981 0.71537836E+01  0.69227417E+02                                 1.729522                            1.624954      -1.252139       2.298279                    0.994730       3.648575      10.600621       0.457284       1.384132      -0.685797       0.034101      -0.013092      -0.005545       0.036946      -0.006497      -0.003891       0.005517       0.006973      -0.009601      -0.008330      -0.003289       0.011620              1.778759       2.245098      -0.303309      -0.103795       1.682130       0.170697       1.409048          -0.000148
           13              H       8.152778       9.664355      13.796497       0.090947       1.248707 0.92116221E+01  0.93198636E+02                                 1.878143                            1.744611      -1.012264       2.387213                    0.996782       3.620028      10.117313       0.488585       1.239060      -0.718349       0.041349      -0.028067       0.008029       0.050616      -0.011650       0.016567       0.002739       0.012976      -0.021764      -0.021442      -0.001706       0.023148              1.934064       2.014734      -0.623763       0.020457       2.196139       0.037939       1.591319           0.000183
           14              H       8.088317      11.535781      15.161543       0.131759       1.062081 0.75989322E+01  0.74233337E+02                                 1.769905                            1.649820      -1.087458       2.374331                    0.996194       3.563172      10.211597       0.466775       1.343235      -0.694868       0.029994       0.006002       0.022778       0.038139      -0.008174       0.009659       0.007685       0.008538      -0.020926      -0.018264       0.004264       0.014000              1.826532       1.851382       0.118372       0.497069       1.611097       0.234356       2.017117           0.000151
           15              H       4.697465      12.641028      13.283337       0.135988       1.126927 0.83763825E+01  0.82067114E+02                                 1.704958                            1.630479      -1.046025       2.390763                    0.998261       3.257873       8.717946       0.525277       1.190160      -0.731726      -0.032390       0.023145      -0.006045       0.040266      -0.010728       0.010036       0.001407       0.020518      -0.005593      -0.016201      -0.003248       0.019449              1.707189       1.873984      -0.423006       0.090399       1.786786       0.059000       1.460796           0.000287
           16              H       4.867315      10.747122      11.975083       0.084805       1.270711 0.91173384E+01  0.92300545E+02                                 1.912579                            1.739969      -1.188094       2.295014                    0.995333       3.783987      10.689101       0.485874       1.245220      -0.715184      -0.034235      -0.003797      -0.026313       0.043345      -0.009644       0.007858       0.001956       0.010447      -0.022407      -0.013678      -0.002509       0.016187              2.015166       2.070929       0.275569       0.669537       1.669091       0.372966       2.305478           0.002683
           17              H       7.913351      15.053839       6.425654       0.300405       0.560138 0.34281869E+01  0.28148411E+02                                 1.272877                            1.197575      -1.241178       2.377262                    0.998821       2.915767       8.319515       0.475493       1.568818      -0.651751      -0.013905       0.019407       0.010020       0.025892      -0.002449      -0.004930      -0.009401      -0.010688       0.005719      -0.011678      -0.001066       0.012744              1.318586       1.268219      -0.263969      -0.131267       1.498145       0.058755       1.189394          -0.000222
           18              H       0.346861      13.077507       6.776550       0.122554       1.000572 0.71927822E+01  0.70180474E+02                                 1.771924                            1.655610      -1.402746       2.216101                    0.992486       3.919614      11.694889       0.439275       1.429061      -0.675679       0.028946       0.015052      -0.016606       0.036608       0.004834      -0.007014      -0.006555      -0.000610      -0.020936      -0.011617      -0.001328       0.012945              1.837152       2.220527       0.259405      -0.238205       1.712536      -0.246200       1.578393           0.000081
           19              H       8.942681      10.215105       9.113152       0.129827       1.172845 0.86098250E+01  0.86483936E+02                                 1.854462                            1.725731      -1.430169       2.206549                    0.992790       3.742912      10.757865       0.470091       1.297130      -0.703331       0.006603      -0.031812       0.026024       0.041627      -0.001175       0.000285      -0.004384      -0.013559       0.002318      -0.007268      -0.001607       0.008876              1.915600       1.733235      -0.044215      -0.017939       2.107481      -0.596973       1.906084          -0.000530
           20              H       6.572973      12.998829       7.378955       0.133308       0.995948 0.71534790E+01  0.69223705E+02                                 1.729484                            1.624920      -1.252101       2.298305                    0.994731       3.648479      10.600270       0.457289       1.384133      -0.685797      -0.034100       0.013093      -0.005548       0.036947      -0.006495       0.003890      -0.005516       0.006974      -0.009600      -0.008330      -0.003288       0.011618              1.778718       2.245044      -0.303301       0.103793       1.682091      -0.170690       1.409018          -0.000145
           21              H       7.195072      18.435145       3.654997       0.090957       1.248716 0.92117105E+01  0.93199766E+02                                 1.878148                            1.744616      -1.012305       2.387193                    0.996782       3.620051      10.117394       0.488586       1.239055      -0.718350      -0.041347       0.028069       0.008024       0.050614      -0.011649      -0.016567      -0.002739       0.012973      -0.021761      -0.021442      -0.001705       0.023146              1.934071       2.014741      -0.623766      -0.020456       2.196147      -0.037940       1.591324           0.000186
           22              H       7.259533      16.563719       5.020043       0.131755       1.062114 0.75992152E+01  0.74236594E+02                                 1.769919                            1.649832      -1.087412       2.374341                    0.996194       3.563221      10.211682       0.466783       1.343204      -0.694873      -0.029994      -0.006000       0.022777       0.038137      -0.008176      -0.009660      -0.007685       0.008537      -0.020922      -0.018265       0.004264       0.014001              1.826546       1.851396       0.118373      -0.497075       1.611108      -0.234358       2.017134           0.000153
           23              H       0.418485      15.458472       3.141837       0.135995       1.126925 0.83763809E+01  0.82067120E+02                                 1.704956                            1.630478      -1.045982       2.390780                    0.998261       3.257882       8.717980       0.525277       1.190159      -0.731726       0.032388      -0.023144      -0.006050       0.040264      -0.010727      -0.010036      -0.001408       0.020514      -0.005597      -0.016200      -0.003247       0.019448              1.707186       1.873981      -0.423004      -0.090399       1.786784      -0.059000       1.460795           0.000282
           24              H       0.248635      17.352378       1.833583       0.084816       1.270695 0.91172237E+01  0.92299587E+02                                 1.912607                            1.739992      -1.188145       2.295003                    0.995332       3.783993      10.689317       0.485854       1.245268      -0.715173       0.034231       0.003801      -0.026317       0.043345      -0.009641      -0.007855      -0.001957       0.010443      -0.022403      -0.013675      -0.002507       0.016182              2.015198       2.070962       0.275576      -0.669553       1.669115      -0.372976       2.305517           0.002682
           25              H       2.797401       5.687339       3.715846       0.300401       0.560142 0.34282164E+01  0.28148695E+02                                 1.272880                            1.197578      -1.241159       2.377269                    0.998821       2.915775       8.319527       0.475494       1.568811      -0.651752      -0.013906       0.019405      -0.010024       0.025892      -0.002449       0.004930       0.009401      -0.010687       0.005720      -0.011678      -0.001066       0.012744              1.318590       1.268222      -0.263971       0.131267       1.498151      -0.058755       1.189397          -0.000223
           26              H       5.462811       3.711007       3.364950       0.122546       1.000616 0.71931690E+01  0.70185069E+02                                 1.771960                            1.655641      -1.402763       2.216083                    0.992486       3.919710      11.695177       0.439277       1.429037      -0.675683       0.028945       0.015050       0.016604       0.036606       0.004834       0.007014       0.006556      -0.000611      -0.020928      -0.011615      -0.001330       0.012945              1.837191       2.220578       0.259413       0.238212       1.712572       0.246208       1.578424           0.000080
           27              H       3.826731       0.848605       1.028348       0.129828       1.172834 0.86097757E+01  0.86483844E+02                                 1.854501                            1.725765      -1.430193       2.206545                    0.992790       3.742958      10.758236       0.470068       1.297187      -0.703319       0.006602      -0.031812      -0.026026       0.041629      -0.001175      -0.000285       0.004384      -0.013561       0.002321      -0.007270      -0.001606       0.008876              1.915641       1.733274      -0.044216       0.017940       2.107525       0.596991       1.906124          -0.000531
           28              H       1.457023       3.632329       2.762545       0.133301       0.995982 0.71537813E+01  0.69227354E+02                                 1.729518                            1.624951      -1.252136       2.298280                    0.994730       3.648569      10.600583       0.457286       1.384127      -0.685798      -0.034101       0.013092       0.005545       0.036946      -0.006497      -0.003891       0.005517       0.006973      -0.009601      -0.008330      -0.003289       0.011620              1.778755       2.245093      -0.303308      -0.103795       1.682127       0.170696       1.409045          -0.000147
           29              H       2.079122       9.068645       6.486503       0.090959       1.248718 0.92117245E+01  0.93199923E+02                                 1.878148                            1.744616      -1.012275       2.387206                    0.996782       3.620050      10.117385       0.488587       1.239053      -0.718351      -0.041347       0.028067      -0.008029       0.050615      -0.011650       0.016568       0.002739       0.012975      -0.021762      -0.021443      -0.001705       0.023148              1.934070       2.014739      -0.623766       0.020456       2.196147       0.037940       1.591323           0.000185
           30              H       2.143583       7.197219       5.121457       0.131763       1.062081 0.75989334E+01  0.74233359E+02                                 1.769905                            1.649820      -1.087451       2.374334                    0.996194       3.563173      10.211604       0.466775       1.343234      -0.694868      -0.029994      -0.006002      -0.022779       0.038138      -0.008174       0.009659       0.007684       0.008537      -0.020925      -0.018264       0.004264       0.014000              1.826531       1.851381       0.118371       0.497068       1.611097       0.234355       2.017116           0.000152
           31              H       5.534435       6.091972       6.999663       0.135998       1.126910 0.83762266E+01  0.82065105E+02                                 1.704929                            1.630454      -1.046011       2.390769                    0.998261       3.257851       8.717827       0.525286       1.190145      -0.731729       0.032389      -0.023145       0.006046       0.040265      -0.010728       0.010037       0.001407       0.020518      -0.005592      -0.016202      -0.003248       0.019449              1.707159       1.873949      -0.422992       0.090397       1.786754       0.058998       1.460775           0.000286
           32              H       5.364585       7.985878       8.307917       0.084806       1.270692 0.91171578E+01  0.92298057E+02                                 1.912544                            1.739939      -1.188055       2.295031                    0.995333       3.783933      10.688834       0.485885       1.245202      -0.715188       0.034234       0.003797       0.026313       0.043344      -0.009645       0.007859       0.001956       0.010447      -0.022409      -0.013680      -0.002509       0.016189              2.015127       2.070888       0.275561       0.669518       1.669062       0.372955       2.305430           0.002679
           33              H       2.318549       3.679161      13.857346       0.300404       0.560140 0.34282069E+01  0.28148618E+02                                 1.272881                            1.197579      -1.241183       2.377259                    0.998821       2.915777       8.319552       0.475492       1.568818      -0.651751       0.013905      -0.019407      -0.010020       0.025892      -0.002449      -0.004930      -0.009401      -0.010688       0.005719      -0.011678      -0.001066       0.012744              1.318590       1.268223      -0.263971      -0.131268       1.498151       0.058755       1.189398          -0.000222
           34              H       9.885039       5.655493      13.506450       0.122547       1.000568 0.71927432E+01  0.70180008E+02                                 1.771922                            1.655609      -1.402738       2.216105                    0.992486       3.919605      11.694860       0.439274       1.429066      -0.675678      -0.028946      -0.015052       0.016606       0.036609       0.004833      -0.007014      -0.006556      -0.000609      -0.020937      -0.011618      -0.001327       0.012945              1.837151       2.220526       0.259405      -0.238206       1.712534      -0.246199       1.578392           0.000081
           35              H       1.289219       8.517895      11.169848       0.129821       1.172830 0.86096920E+01  0.86482313E+02                                 1.854455                            1.725724      -1.430151       2.206559                    0.992790       3.742887      10.757794       0.470089       1.297139      -0.703330      -0.006602       0.031813      -0.026024       0.041628      -0.001176       0.000284      -0.004384      -0.013558       0.002315      -0.007267      -0.001608       0.008875              1.915593       1.733226      -0.044216      -0.017938       2.107474      -0.596972       1.906077          -0.000528
           36              H       3.658927       5.734171      12.904045       0.133301       0.995944 0.71534461E+01  0.69223356E+02                                 1.729486                            1.624922      -1.252092       2.298309                    0.994731       3.648477      10.600286       0.457286       1.384144      -0.685795       0.034101      -0.013093       0.005548       0.036947      -0.006495       0.003890      -0.005517       0.006974      -0.009600      -0.008330      -0.003288       0.011618              1.778720       2.245046      -0.303301       0.103793       1.682094      -0.170691       1.409020          -0.000146
           37              H       3.036828       0.297855      16.628003       0.090954       1.248718 0.92117265E+01  0.93199993E+02                                 1.878153                            1.744620      -1.012306       2.387193                    0.996782       3.620056      10.117420       0.488584       1.239059      -0.718349       0.041347      -0.028068      -0.008024       0.050614      -0.011649      -0.016567      -0.002739       0.012973      -0.021761      -0.021442      -0.001705       0.023146              1.934075       2.014746      -0.623769      -0.020456       2.196153      -0.037941       1.591327           0.000185
           38              H       2.972367       2.169281      15.262958       0.131755       1.062115 0.75992162E+01  0.74236615E+02                                 1.769919                            1.649833      -1.087413       2.374341                    0.996194       3.563224      10.211695       0.466782       1.343205      -0.694873       0.029994       0.006000      -0.022776       0.038137      -0.008176      -0.009660      -0.007685       0.008537      -0.020922      -0.018265       0.004264       0.014001              1.826547       1.851397       0.118373      -0.497075       1.611109      -0.234359       2.017134           0.000154
           39              H       9.813415       3.274528      17.141163       0.135992       1.126932 0.83764396E+01  0.82067835E+02                                 1.704962                            1.630484      -1.045990       2.390776                    0.998261       3.257892       8.718013       0.525276       1.190159      -0.731726      -0.032388       0.023144       0.006049       0.040264      -0.010727      -0.010036      -0.001408       0.020514      -0.005596      -0.016200      -0.003247       0.019447              1.707193       1.873988      -0.423006      -0.090399       1.786791      -0.059000       1.460800           0.000281
           40              H       9.983265       1.380622      18.449417       0.084814       1.270696 0.91172315E+01  0.92299709E+02                                 1.912610                            1.739994      -1.188143       2.295004                    0.995332       3.783997      10.689339       0.485853       1.245271      -0.715172      -0.034232      -0.003801       0.026317       0.043345      -0.009641      -0.007855      -0.001957       0.010443      -0.022403      -0.013675      -0.002507       0.016182              2.015201       2.070966       0.275576      -0.669555       1.669118      -0.372977       2.305521           0.002681
           41              H       7.434499       5.687339      13.857346       0.300400       0.560141 0.34282078E+01  0.28148604E+02                                 1.272878                            1.197577      -1.241162       2.377269                    0.998821       2.915769       8.319504       0.475495       1.568811      -0.651752       0.013907       0.019407      -0.010021       0.025893       0.002450      -0.004931       0.009400      -0.010687       0.005719      -0.011679      -0.001064       0.012744              1.318587       1.268220       0.263970      -0.131267       1.498148      -0.058755       1.189394          -0.000223
           42              H       4.769089       3.711007      13.506450       0.122550       1.000588 0.71929171E+01  0.70182031E+02                                 1.771933                            1.655618      -1.402752       2.216095                    0.992486       3.919637      11.694929       0.439277       1.429046      -0.675682      -0.028946       0.015050       0.016606       0.036608      -0.004834      -0.007014       0.006555      -0.000611      -0.020935      -0.011617      -0.001328       0.012945              1.837162       2.220540      -0.259407      -0.238208       1.712544       0.246202       1.578401           0.000081
           43              H       6.405169       0.848605      11.169848       0.129827       1.172838 0.86097751E+01  0.86483435E+02                                 1.854467                            1.725736      -1.430176       2.206548                    0.992790       3.742916      10.757927       0.470086       1.297144      -0.703328      -0.006602      -0.031812      -0.026024       0.041627       0.001175       0.000285       0.004384      -0.013560       0.002320      -0.007269      -0.001606       0.008875              1.915605       1.733240       0.044215      -0.017939       2.107486       0.596975       1.906089          -0.000528
           44              H       8.774877       3.632329      12.904045       0.133305       0.995955 0.71535329E+01  0.69224317E+02                                 1.729487                            1.624923      -1.252099       2.298303                    0.994731       3.648490      10.600289       0.457290       1.384127      -0.685798       0.034101       0.013092       0.005549       0.036946       0.006496       0.003890       0.005516       0.006973      -0.009600      -0.008330      -0.003289       0.011619              1.778721       2.245048       0.303301       0.103793       1.682094       0.170691       1.409021          -0.000145
           45              H       8.152778       9.068645      16.628003       0.090956       1.248722 0.92117687E+01  0.93200507E+02                                 1.878155                            1.744622      -1.012299       2.387196                    0.996782       3.620060      10.117429       0.488585       1.239056      -0.718350       0.041347       0.028068      -0.008026       0.050614       0.011649      -0.016568       0.002739       0.012974      -0.021761      -0.021442      -0.001705       0.023147              1.934077       2.014747       0.623769      -0.020456       2.196156       0.037940       1.591329           0.000181
           46              H       8.088317       7.197219      15.262958       0.131756       1.062096 0.75990572E+01  0.74234753E+02                                 1.769909                            1.649824      -1.087411       2.374346                    0.996194       3.563192      10.211618       0.466780       1.343219      -0.694871       0.029995      -0.006001      -0.022777       0.038138       0.008176      -0.009660       0.007685       0.008537      -0.020919      -0.018265       0.004264       0.014001              1.826536       1.851386      -0.118373      -0.497070       1.611101       0.234357       2.017120           0.000151
           47              H       4.697465       6.091972      17.141163       0.135990       1.126898 0.83761051E+01  0.82063633E+02                                 1.704922                            1.630447      -1.045974       2.390788                    0.998261       3.257825       8.717748       0.525285       1.190152      -0.731728      -0.032389      -0.023146       0.006049       0.040266       0.010728      -0.010036       0.001407       0.020515      -0.005596      -0.016200      -0.003248       0.019448              1.707153       1.873943       0.422993      -0.090396       1.786747       0.058997       1.460767           0.000280
           48              H       4.867315       7.985878      18.449417       0.084812       1.270686 0.91171254E+01  0.92297982E+02                                 1.912567                            1.739959      -1.188091       2.295022                    0.995333       3.783947      10.689015       0.485871       1.245235      -0.715181      -0.034232       0.003799       0.026316       0.043345       0.009643      -0.007857       0.001956       0.010444      -0.022406      -0.013677      -0.002508       0.016185              2.015153       2.070917      -0.275566      -0.669531       1.669080       0.372961       2.305460           0.002679
           49              H       7.913351       3.679161       3.715846       0.300405       0.560129 0.34281213E+01  0.28147763E+02                                 1.272870                            1.197569      -1.241180       2.377264                    0.998821       2.915748       8.319469       0.475491       1.568831      -0.651749      -0.013903      -0.019406      -0.010022       0.025891       0.002447       0.004929      -0.009402      -0.010686       0.005719      -0.011676      -0.001069       0.012745              1.318579       1.268213       0.263968       0.131266       1.498137       0.058755       1.189387          -0.000223
           50              H       0.346861       5.655493       3.364950       0.122548       1.000566 0.71927261E+01  0.70179803E+02                                 1.771920                            1.655607      -1.402730       2.216109                    0.992486       3.919605      11.694859       0.439274       1.429066      -0.675678       0.028946      -0.015053       0.016604       0.036608      -0.004833       0.007014      -0.006556      -0.000609      -0.020929      -0.011616      -0.001329       0.012945              1.837149       2.220523      -0.259406       0.238205       1.712534      -0.246199       1.578391           0.000080
           51              H       8.942681       8.517895       1.028348       0.129824       1.172848 0.86098806E+01  0.86484925E+02                                 1.854493                            1.725758      -1.430179       2.206546                    0.992790       3.742957      10.758139       0.470077       1.297161      -0.703325       0.006602       0.031812      -0.026025       0.041628       0.001175      -0.000284      -0.004384      -0.013560       0.002317      -0.007268      -0.001608       0.008876              1.915633       1.733266       0.044216       0.017940       2.107517      -0.596988       1.906116          -0.000534
           52              H       6.572973       5.734171       2.762545       0.133302       0.995948 0.71534843E+01  0.69223848E+02                                 1.729493                            1.624928      -1.252119       2.298296                    0.994730       3.648498      10.600372       0.457284       1.384146      -0.685795      -0.034101      -0.013095       0.005545       0.036947       0.006495      -0.003890      -0.005516       0.006974      -0.009599      -0.008330      -0.003289       0.011618              1.778728       2.245056       0.303303      -0.103793       1.682102      -0.170692       1.409026          -0.000147
           53              H       7.195072       0.297855       6.486503       0.090950       1.248701 0.92115738E+01  0.93198041E+02                                 1.878138                            1.744607      -1.012269       2.387212                    0.996782       3.620022      10.117296       0.488585       1.239061      -0.718349      -0.041348      -0.028068      -0.008029       0.050616       0.011650       0.016567      -0.002739       0.012976      -0.021762      -0.021443      -0.001705       0.023148              1.934059       2.014729       0.623760       0.020457       2.196132      -0.037938       1.591315           0.000186
           54              H       7.259533       2.169281       5.121457       0.131760       1.062072 0.75988539E+01  0.74232409E+02                                 1.769899                            1.649814      -1.087455       2.374333                    0.996194       3.563159      10.211561       0.466775       1.343239      -0.694867      -0.029995       0.006000      -0.022780       0.038139       0.008174       0.009659      -0.007684       0.008539      -0.020929      -0.018264       0.004263       0.014001              1.826525       1.851376      -0.118371       0.497067       1.611091      -0.234354       2.017109           0.000153
           55              H       0.418485       3.274528       6.999663       0.135984       1.126948 0.83765902E+01  0.82069704E+02                                 1.704983                            1.630502      -1.046027       2.390759                    0.998261       3.257912       8.718096       0.525271       1.190164      -0.731725       0.032390       0.023144       0.006044       0.040265       0.010728       0.010035      -0.001408       0.020516      -0.005594      -0.016201      -0.003247       0.019448              1.707214       1.874013       0.423016       0.090401       1.786813      -0.059002       1.460816           0.000289
           56              H       0.248635       1.380622       8.307917       0.084807       1.270721 0.91174308E+01  0.92301837E+02                                 1.912598                            1.739985      -1.188109       2.295008                    0.995332       3.784016      10.689250       0.485868       1.245230      -0.715181       0.034233      -0.003799       0.026313       0.043344       0.009644       0.007857      -0.001957       0.010446      -0.022405      -0.013678      -0.002508       0.016185              2.015187       2.070950      -0.275573       0.669547       1.669107      -0.372973       2.305504           0.002686
           57              H       2.797401      13.045661       6.425654       0.300401       0.560145 0.34282406E+01  0.28148946E+02                                 1.272884                            1.197582      -1.241170       2.377263                    0.998821       2.915786       8.319568       0.475494       1.568811      -0.651752      -0.013906      -0.019407       0.010021       0.025892       0.002449      -0.004931       0.009401      -0.010688       0.005719      -0.011679      -0.001065       0.012744              1.318594       1.268226       0.263972      -0.131268       1.498156      -0.058755       1.189400          -0.000222
           58              H       5.462811      15.021993       6.776550       0.122547       1.000592 0.71929511E+01  0.70182458E+02                                 1.771939                            1.655623      -1.402756       2.216092                    0.992486       3.919650      11.694983       0.439276       1.429049      -0.675681       0.028946      -0.015050      -0.016607       0.036608      -0.004834      -0.007014       0.006555      -0.000610      -0.020935      -0.011617      -0.001328       0.012945              1.837168       2.220550      -0.259409      -0.238209       1.712549       0.246203       1.578405           0.000081
           59              H       3.826731      17.884395       9.113152       0.129825       1.172831 0.86097106E+01  0.86482676E+02                                 1.854466                            1.725734      -1.430167       2.206553                    0.992790       3.742907      10.757915       0.470083       1.297151      -0.703327       0.006602       0.031813       0.026024       0.041628       0.001175       0.000284       0.004384      -0.013560       0.002320      -0.007269      -0.001606       0.008875              1.915604       1.733238       0.044216      -0.017939       2.107484       0.596975       1.906088          -0.000527
           60              H       1.457023      15.100671       7.378955       0.133302       0.995956 0.71535542E+01  0.69224633E+02                                 1.729495                            1.624930      -1.252101       2.298302                    0.994731       3.648505      10.600370       0.457287       1.384136      -0.685796      -0.034101      -0.013092      -0.005548       0.036946       0.006496       0.003890       0.005517       0.006973      -0.009600      -0.008330      -0.003289       0.011619              1.778730       2.245060       0.303303       0.103794       1.682103       0.170692       1.409027          -0.000145
           61              H       2.079122       9.664355       3.654997       0.090951       1.248719 0.92117384E+01  0.93200149E+02                                 1.878156                            1.744622      -1.012296       2.387198                    0.996782       3.620055      10.117421       0.488583       1.239061      -0.718349      -0.041348      -0.028068       0.008026       0.050615       0.011649      -0.016567       0.002739       0.012974      -0.021762      -0.021442      -0.001705       0.023147              1.934078       2.014748       0.623769      -0.020457       2.196156       0.037940       1.591329           0.000183
           62              H       2.143583      11.535781       5.020043       0.131756       1.062103 0.75991158E+01  0.74235455E+02                                 1.769914                            1.649828      -1.087423       2.374340                    0.996194       3.563205      10.211658       0.466780       1.343216      -0.694871      -0.029994       0.006001       0.022776       0.038137       0.008176      -0.009660       0.007685       0.008537      -0.020921      -0.018265       0.004264       0.014001              1.826542       1.851391      -0.118373      -0.497073       1.611105       0.234358       2.017128           0.000152
           63              H       5.534435      12.641028       3.141837       0.135985       1.126907 0.83761909E+01  0.82064743E+02                                 1.704937                            1.630461      -1.045981       2.390784                    0.998261       3.257840       8.717823       0.525280       1.190160      -0.731726       0.032389       0.023146      -0.006049       0.040266       0.010728      -0.010036       0.001407       0.020515      -0.005597      -0.016200      -0.003248       0.019448              1.707168       1.873961       0.422999      -0.090398       1.786764       0.058998       1.460779           0.000280
           64              H       5.364585      10.747122       1.833583       0.084812       1.270691 0.91171722E+01  0.92298659E+02                                 1.912579                            1.739968      -1.188103       2.295017                    0.995332       3.783967      10.689115       0.485867       1.245242      -0.715179       0.034232      -0.003798      -0.026316       0.043345       0.009643      -0.007857       0.001956       0.010444      -0.022405      -0.013676      -0.002508       0.016184              2.015165       2.070930      -0.275568      -0.669537       1.669090       0.372965       2.305476           0.002679
           65              H       2.318549      15.053839      16.567154       0.300406       0.560129 0.34281176E+01  0.28147721E+02                                 1.272869                            1.197568      -1.241180       2.377264                    0.998821       2.915745       8.319456       0.475492       1.568829      -0.651750       0.013903       0.019406       0.010022       0.025891       0.002447       0.004929      -0.009402      -0.010686       0.005720      -0.011676      -0.001069       0.012745              1.318577       1.268211       0.263967       0.131266       1.498135       0.058755       1.189386          -0.000223
           66              H       9.885039      13.077507      16.918050       0.122551       1.000570 0.71927658E+01  0.70180274E+02                                 1.771923                            1.655609      -1.402735       2.216105                    0.992486       3.919614      11.694886       0.439274       1.429062      -0.675679      -0.028946       0.015053      -0.016604       0.036608      -0.004834       0.007014      -0.006556      -0.000610      -0.020929      -0.011616      -0.001329       0.012945              1.837152       2.220526      -0.259406       0.238205       1.712537      -0.246200       1.578393           0.000079
           67              H       1.289219      10.215105      19.254652       0.129825       1.172856 0.86099569E+01  0.86485876E+02                                 1.854500                            1.725764      -1.430187       2.206541                    0.992790       3.742973      10.758194       0.470077       1.297159      -0.703325      -0.006602      -0.031811       0.026025       0.041627       0.001175      -0.000285      -0.004384      -0.013560       0.002318      -0.007269      -0.001607       0.008876              1.915640       1.733273       0.044216       0.017940       2.107524      -0.596990       1.906122          -0.000533
           68              H       3.658927      12.998829      17.520455       0.133305       0.995952 0.71535141E+01  0.69224187E+02                                 1.729493                            1.624929      -1.252124       2.298294                    0.994730       3.648503      10.600379       0.457285       1.384141      -0.685795       0.034101       0.013095      -0.005545       0.036947       0.006496      -0.003891      -0.005516       0.006974      -0.009598      -0.008330      -0.003289       0.011619              1.778729       2.245057       0.303304      -0.103793       1.682103      -0.170692       1.409026          -0.000148
           69              H       3.036828      18.435145      13.796497       0.090956       1.248703 0.92115875E+01  0.93198195E+02                                 1.878135                            1.744605      -1.012271       2.387211                    0.996782       3.620025      10.117298       0.488587       1.239056      -0.718350       0.041347       0.028068       0.008029       0.050615       0.011650       0.016568      -0.002740       0.012975      -0.021762      -0.021443      -0.001705       0.023148              1.934056       2.014726       0.623759       0.020457       2.196129      -0.037939       1.591313           0.000187
           70              H       2.972367      16.563719      15.161543       0.131762       1.062075 0.75988781E+01  0.74232688E+02                                 1.769899                            1.649815      -1.087455       2.374333                    0.996194       3.563162      10.211565       0.466776       1.343236      -0.694867       0.029994      -0.006000       0.022780       0.038139       0.008174       0.009659      -0.007684       0.008539      -0.020929      -0.018264       0.004263       0.014001              1.826526       1.851376      -0.118371       0.497067       1.611091      -0.234354       2.017110           0.000153
           71              H       9.813415      15.458472      13.283337       0.135992       1.126931 0.83764283E+01  0.82067682E+02                                 1.704959                            1.630482      -1.046007       2.390768                    0.998261       3.257890       8.718000       0.525277       1.190157      -0.731726      -0.032389      -0.023145      -0.006045       0.040265       0.010728       0.010036      -0.001408       0.020517      -0.005594      -0.016201      -0.003247       0.019448              1.707190       1.873984       0.423004       0.090399       1.786787      -0.059001       1.460799           0.000287
           72              H       9.983265      17.352378      11.975083       0.084808       1.270707 0.91173005E+01  0.92300081E+02                                 1.912576                            1.739965      -1.188087       2.295018                    0.995333       3.783983      10.689091       0.485874       1.245220      -0.715183      -0.034233       0.003799      -0.026314       0.043344       0.009644       0.007857      -0.001957       0.010446      -0.022405      -0.013678      -0.002508       0.016186              2.015162       2.070924      -0.275568       0.669535       1.669088      -0.372965       2.305474           0.002684
           73              C       6.792958      14.876625      17.097352       0.265118      34.173029 0.35294188E+03  0.78876074E+04                                 9.437883                            6.431898      -0.070286       2.005659                    0.999089      24.824045      69.907118       0.623530       0.439548      -1.048408       0.004083      -0.065645      -0.053328       0.084675      -0.013510       0.002498       0.048708      -0.060710      -0.008507      -0.044012      -0.023116       0.067127             12.027368      12.213185      -0.051830       0.965857      13.900347       6.793032       9.968572          -0.000945
           74              C       5.533412      15.422692      17.315191      -0.186968      39.545440 0.49595019E+03  0.12097861E+05                                10.231401                            7.522176      -0.114160       1.925807                    0.999354      30.996729      91.950657       0.586888       0.427839      -1.052852      -0.015262       0.023629       0.006508       0.028872       0.033599       0.009258      -0.028383      -0.035289       0.064845      -0.055776       0.009214       0.046562             12.226994      14.401614      -2.988381      -1.092889      13.415183       5.468470       8.864184           0.004189
           75              C       5.387095      16.546859      18.108865      -0.010691      39.622965 0.42243704E+03  0.97794995E+04                                 9.998496                            6.778979       0.036617       2.017664                    0.999232      26.892968      74.682293       0.648565       0.407942      -1.078536       0.038655      -0.018637      -0.003571       0.043061       0.010005      -0.000366       0.004044      -0.021376       0.035373      -0.020640       0.006371       0.014268             12.663002      18.794770      -2.627735       0.232295      11.290130       4.183715       7.904106          -0.004009
           76              C       6.505442      17.123461      18.696261      -0.112483      36.639993 0.44711694E+03  0.10637366E+05                                 9.745778                            7.177765      -0.192109       1.911670                    0.999287      29.865533      87.755862       0.595806       0.432104      -1.049285      -0.003970      -0.022110      -0.006620       0.023418       0.001074      -0.015916      -0.023655      -0.066148       0.106857      -0.053870       0.000802       0.053068             11.491987      17.541217       0.470475       2.061006       9.122135       3.433046       7.812611           0.003751
           77              C       7.762943      16.595752      18.472134      -0.023454      39.376316 0.42973980E+03  0.99836194E+04                                 9.943473                            6.815708       0.029268       2.010326                    0.999173      27.109858      75.228431       0.650393       0.405366      -1.081074      -0.036093      -0.030721      -0.025214       0.053686      -0.011984      -0.010860       0.004655      -0.009415       0.012582      -0.017229      -0.001181       0.018410             12.628309      16.911073       2.791097       3.066731      11.956218       5.331594       9.017637          -0.000419
           78              C       7.911305      15.466527      17.672375      -0.194991      38.792732 0.47670958E+03  0.11485688E+05                                10.018243                            7.319837       0.077440       1.991325                    0.999457      30.436906      89.013571       0.603146       0.421483      -1.059409       0.011444       0.025995       0.026195       0.038638      -0.023239      -0.025225      -0.028694      -0.008720       0.027275      -0.051779       0.017528       0.034252             12.034945      13.232159       2.050074       2.408323      13.351030       6.038144       9.521646           0.003548
           79              C       6.270108      13.602968      15.101505       0.480754      26.202943 0.27994754E+03  0.59219030E+04                                 8.067522                            5.863378       0.100418       2.090826                    0.999601      22.615319      62.570063       0.628740       0.460522      -1.033166      -0.005415       0.050700       0.028472       0.058399       0.037991      -0.039379       0.003174       0.075890       0.001613      -0.060437      -0.011068       0.071505              9.847453       6.103796      -1.039801       1.994807      11.917356       4.594033      11.521207          -0.000048
           80              C       7.446777      10.290037      13.682506       0.098670      26.409970 0.32869672E+03  0.72140091E+04                                 7.737191                            6.063153       0.162571       2.068317                    0.999714      25.783463      71.882409       0.665414       0.419404      -1.061103      -0.033381       0.019217      -0.037166       0.053525       0.001543      -0.011610      -0.035484       0.048287      -0.036552      -0.051287       0.014792       0.036495              8.729287       7.174598      -1.560699       1.757171      10.003189       3.472686       9.010074           0.004378
           81              C       7.414035      11.400904      14.505996      -0.150887      33.191964 0.43650003E+03  0.10281588E+05                                 9.027162                            7.017750       0.159006       2.035997                    0.999348      29.088445      83.948696       0.614593       0.423100      -1.059029      -0.001734       0.005644      -0.016493       0.017518       0.010988      -0.001457      -0.013675       0.042603       0.025027      -0.032305       0.010399       0.021906             10.310973       8.093281      -1.744572       1.726909      12.630818       4.623061      10.208820           0.000344
           82              C       6.391868      12.305895      14.358336       0.039186      34.435223 0.40703320E+03  0.93454046E+04                                 9.227865                            6.725997       0.025997       2.023478                    0.999249      26.256979      72.860064       0.640064       0.416788      -1.071664       0.003475      -0.025624      -0.027018       0.037399       0.006957      -0.013489      -0.024793       0.010783       0.040582      -0.027287      -0.007639       0.034925             11.318651       8.096975      -1.534866       1.823258      14.541640       6.363347      11.317339           0.002923
           83              C       5.428023      12.046443      13.402398      -0.148485      31.525449 0.41488888E+03  0.96159133E+04                                 8.601143                            6.743487       0.174924       2.031587                    0.999690      28.795424      81.507092       0.642952       0.411025      -1.070423       0.013557       0.001610       0.002379       0.013858      -0.003365      -0.010491      -0.023888       0.034883      -0.012812      -0.035840       0.011104       0.024736              9.734164       7.695159      -0.640065       2.182722      10.871889       5.033625      10.635444           0.000651
           84              C       5.539551      10.915344      12.624748       0.091766      26.025737 0.32574204E+03  0.71393026E+04                                 7.698373                            6.057530       0.228279       2.091130                    0.999772      25.795529      72.072700       0.661570       0.422424      -1.058273       0.042994      -0.017585       0.018018       0.049823       0.023609      -0.007600      -0.034705       0.044345      -0.000532      -0.050654       0.005658       0.044996              8.649637       7.424025      -0.769389       2.101186       9.293023       3.870485       9.231863           0.005399
           85              C       4.016021      17.099108      18.358143       0.563196      25.408331 0.26000815E+03  0.54172291E+04                                 7.873244                            5.637011       0.020925       2.051216                    0.999631      22.646974      62.855238       0.641466       0.458292      -1.031025      -0.049006       0.016812       0.005770       0.052130       0.020615       0.009383      -0.064095      -0.076918       0.159095      -0.076812      -0.023112       0.099924              9.585834      13.933675      -2.602913      -0.326750       8.600889       2.719150       6.222939           0.010476
           86              C       8.975423      17.263958      19.059935       0.623742      24.195831 0.24480853E+03  0.50443701E+04                                 7.740059                            5.569983      -0.021834       2.055151                    0.999521      22.046159      61.646880       0.625480       0.475239      -1.017645       0.055678       0.031821       0.026378       0.069343      -0.012887      -0.022802      -0.069477      -0.069434       0.150836      -0.077090      -0.025931       0.103021              9.358993      12.205935       2.036263       1.397271       8.489032       3.568932       7.382013           0.018096
           87              C       8.554892      13.222875       6.955852       0.265124      34.172391 0.35293609E+03  0.78874408E+04                                 9.437766                            6.431849      -0.070268       2.005668                    0.999089      24.823749      69.905979       0.623533       0.439549      -1.048409      -0.004084       0.065641      -0.053331       0.084674      -0.013506      -0.002497      -0.048690      -0.060696      -0.008500      -0.043996      -0.023109       0.067105             12.027174      12.212988      -0.051833      -0.965837      13.900112      -6.792898       9.968421          -0.000943
           88              C       9.814438      12.676808       7.173691      -0.186957      39.544550 0.49593927E+03  0.12097521E+05                                10.231259                            7.522106      -0.114175       1.925810                    0.999354      30.996197      91.948634       0.586890       0.427840      -1.052851       0.015263      -0.023629       0.006501       0.028871       0.033599      -0.009254       0.028391      -0.035309       0.064843      -0.055779       0.009204       0.046575             12.226781      14.401326      -2.988328       1.092870      13.414965      -5.468361       8.864051           0.004193
           89              C       9.960755      11.552641       7.967365      -0.010681      39.621585 0.42242454E+03  0.97791160E+04                                 9.998202                            6.778842       0.036719       2.017703                    0.999232      26.892508      74.680120       0.648578       0.407937      -1.078541      -0.038655       0.018633      -0.003576       0.043060       0.010003       0.000364      -0.004045      -0.021368       0.035365      -0.020634       0.006368       0.014267             12.662538      18.793937      -2.627581      -0.232316      11.289787      -4.183578       7.903890          -0.004007
           90              C       8.842408      10.976039       8.554761      -0.112476      36.639238 0.44710892E+03  0.10637100E+05                                 9.745558                            7.177650      -0.192020       1.911697                    0.999288      29.865267      87.754035       0.595818       0.432098      -1.049291       0.003970       0.022113      -0.006627       0.023424       0.001069       0.015917       0.023649      -0.066152       0.106854      -0.053872       0.000810       0.053062             11.491663      17.540614       0.470459      -2.060938       9.121929      -3.432956       7.812445           0.003755
           91              C       7.584907      11.503748       8.330634      -0.023451      39.374992 0.42972841E+03  0.99832586E+04                                 9.943155                            6.815556       0.029401       2.010373                    0.999173      27.109463      75.226241       0.650411       0.405359      -1.081082       0.036095       0.030721      -0.025218       0.053690      -0.011981       0.010856      -0.004660      -0.009404       0.012570      -0.017220      -0.001189       0.018408             12.627810      16.910295       2.790920      -3.066553      11.955800      -5.331377       9.017334          -0.000418
           92              C       7.436545      12.632973       7.530875      -0.194977      38.791335 0.47669171E+03  0.11485134E+05                                10.017988                            7.319693       0.077485       1.991349                    0.999457      30.436184      89.010591       0.603154       0.421482      -1.059411      -0.011444      -0.025994       0.026188       0.038633      -0.023240       0.025231       0.028698      -0.008738       0.027300      -0.051787       0.017525       0.034262             12.034589      13.231748       2.049993      -2.408234      13.350632      -6.037940       9.521388           0.003554
           93              C       9.077742      14.496532       4.960005       0.480760      26.202927 0.27994735E+03  0.59218999E+04                                 8.067535                            5.863390       0.100388       2.090814                    0.999601      22.615292      62.570062       0.628737       0.460524      -1.033165       0.005407      -0.050702       0.028471       0.058399       0.037993       0.039371      -0.003162       0.075914       0.001643      -0.060439      -0.011071       0.071509              9.847460       6.103802      -1.039809      -1.994806      11.917371      -4.594027      11.521207          -0.000047
           94              C       7.901073      17.809463       3.541006       0.098672      26.410060 0.32869791E+03  0.72140414E+04                                 7.737208                            6.063164       0.162575       2.068320                    0.999714      25.783487      71.882489       0.665413       0.419404      -1.061103       0.033370      -0.019218      -0.037173       0.053523       0.001546       0.011619       0.035478       0.048260      -0.036540      -0.051274       0.014782       0.036492              8.729307       7.174616      -1.560711      -1.757167      10.003211      -3.472705       9.010093           0.004384
           95              C       7.933815      16.698596       4.364496      -0.150890      33.192594 0.43651026E+03  0.10281880E+05                                 9.027207                            7.017784       0.159089       2.036011                    0.999349      29.088954      83.950112       0.614598       0.423094      -1.059033       0.001733      -0.005645      -0.016504       0.017529       0.010981       0.001444       0.013675       0.042613       0.025038      -0.032309       0.010414       0.021895             10.311015       8.093323      -1.744594      -1.726916      12.630862      -4.623072      10.208859           0.000347
           96              C       8.955982      15.793605       4.216836       0.039179      34.435814 0.40704204E+03  0.93456500E+04                                 9.227908                            6.726026       0.026017       2.023478                    0.999249      26.257369      72.861100       0.640069       0.416782      -1.071669      -0.003480       0.025622      -0.027027       0.037404       0.006948       0.013480       0.024775       0.010759       0.040580      -0.027263      -0.007641       0.034904             11.318691       8.097015      -1.534878      -1.823270      14.541683      -6.363360      11.317377           0.002926
           97              C       9.919827      16.053057       3.260898      -0.148487      31.525891 0.41489646E+03  0.96161349E+04                                 8.601221                            6.743546       0.174947       2.031589                    0.999690      28.795722      81.508178       0.642950       0.411025      -1.070423      -0.013567      -0.001614       0.002364       0.013865      -0.003368       0.010478       0.023891       0.034884      -0.012816      -0.035843       0.011116       0.024727              9.734252       7.695222      -0.640055      -2.182753      10.871979      -5.033682      10.635555           0.000645
           98              C       9.808299      17.184156       2.483248       0.091776      26.025391 0.32573665E+03  0.71391652E+04                                 7.698372                            6.057523       0.228212       2.091121                    0.999772      25.795183      72.071980       0.661562       0.422430      -1.058267      -0.042995       0.017579       0.018002       0.049816       0.023614       0.007613       0.034700       0.044318      -0.000523      -0.050641       0.005637       0.045003              8.649642       7.424039      -0.769386      -2.101199       9.293017      -3.870490       9.231871           0.005402
           99              C       1.099929      11.000392       8.216643       0.563202      25.407910 0.26000488E+03  0.54171319E+04                                 7.873111                            5.636951       0.021006       2.051245                    0.999631      22.646678      62.853796       0.641475       0.458288      -1.031030       0.049003      -0.016818       0.005762       0.052128       0.020621      -0.009386       0.064092      -0.076935       0.159112      -0.076825      -0.023102       0.099927              9.585617      13.933261      -2.602805       0.326713       8.600746      -2.719104       6.222845           0.010479
          100              C       6.372427      10.835542       8.918435       0.623756      24.195331 0.24480416E+03  0.50442539E+04                                 7.739964                            5.569947      -0.021880       2.055142                    0.999521      22.045802      61.645584       0.625480       0.475242      -1.017645      -0.055681      -0.031830       0.026381       0.069351      -0.012898       0.022810       0.069477      -0.069448       0.150843      -0.077106      -0.025919       0.103025              9.358831      12.205666       2.036185      -1.397211       8.488909      -3.568870       7.381917           0.018094
          101              C       3.438942       3.856375       3.185648       0.265117      34.172974 0.35294138E+03  0.78875918E+04                                 9.437870                            6.431891      -0.070282       2.005660                    0.999089      24.824014      69.906967       0.623531       0.439548      -1.048409      -0.004084       0.065645       0.053328       0.084675      -0.013510       0.002498       0.048707      -0.060711      -0.008505      -0.044011      -0.023115       0.067127             12.027350      12.213164      -0.051826       0.965859      13.900323       6.793023       9.968563          -0.000944
          102              C       4.698488       3.310308       2.967809      -0.186967      39.545371 0.49594924E+03  0.12097831E+05                                10.231387                            7.522167      -0.114158       1.925808                    0.999354      30.996693      91.950493       0.586889       0.427839      -1.052852       0.015262      -0.023629      -0.006508       0.028872       0.033599       0.009258      -0.028384      -0.035289       0.064846      -0.055776       0.009213       0.046563             12.226976      14.401583      -2.988373      -1.092888      13.415167       5.468468       8.864179           0.004191
          103              C       4.844805       2.186141       2.174135      -0.010691      39.622970 0.42243712E+03  0.97795015E+04                                 9.998497                            6.778980       0.036616       2.017664                    0.999232      26.892969      74.682291       0.648565       0.407941      -1.078536      -0.038655       0.018637       0.003571       0.043061       0.010004      -0.000366       0.004045      -0.021375       0.035376      -0.020640       0.006371       0.014269             12.663002      18.794766      -2.627734       0.232294      11.290132       4.183718       7.904109          -0.004009
          104              C       3.726458       1.609539       1.586739      -0.112481      36.639924 0.44711595E+03  0.10637335E+05                                 9.745761                            7.177754      -0.192106       1.911671                    0.999287      29.865502      87.755704       0.595807       0.432104      -1.049285       0.003970       0.022111       0.006619       0.023419       0.001074      -0.015916      -0.023655      -0.066147       0.106859      -0.053870       0.000802       0.053068             11.491966      17.541181       0.470476       2.061003       9.122119       3.433040       7.812599           0.003753
          105              C       2.468957       2.137248       1.810866      -0.023454      39.376286 0.42973959E+03  0.99836114E+04                                 9.943463                            6.815703       0.029270       2.010327                    0.999173      27.109851      75.228360       0.650394       0.405366      -1.081074       0.036093       0.030721       0.025213       0.053686      -0.011984      -0.010860       0.004656      -0.009414       0.012584      -0.017229      -0.001181       0.018410             12.628294      16.911052       2.791092       3.066727      11.956201       5.331586       9.017627          -0.000419
          106              C       2.320595       3.266473       2.610625      -0.194990      38.792617 0.47670802E+03  0.11485638E+05                                10.018216                            7.319820       0.077445       1.991326                    0.999457      30.436857      89.013311       0.603148       0.421483      -1.059409      -0.011444      -0.025995      -0.026195       0.038637      -0.023239      -0.025225      -0.028695      -0.008722       0.027278      -0.051780       0.017527       0.034253             12.034910      13.232121       2.050066       2.408316      13.350987       6.038124       9.521620           0.003551
          107              C       3.961792       5.130032       5.181495       0.480753      26.202969 0.27994749E+03  0.59219044E+04                                 8.067537                            5.863383       0.100422       2.090827                    0.999601      22.615350      62.570250       0.628739       0.460523      -1.033165       0.005413      -0.050701      -0.028471       0.058400       0.037991      -0.039378       0.003174       0.075889       0.001614      -0.060438      -0.011067       0.071505              9.847477       6.103806      -1.039811       1.994805      11.917400       4.594048      11.521224          -0.000047
          108              C       2.785123       8.442963       6.600494       0.098675      26.410121 0.32869892E+03  0.72140685E+04                                 7.737208                            6.063164       0.162584       2.068320                    0.999714      25.783574      71.882736       0.665415       0.419403      -1.061104       0.033382      -0.019215       0.037165       0.053523       0.001541      -0.011609      -0.035480       0.048277      -0.036545      -0.051280       0.014791       0.036489              8.729309       7.174603      -1.560710       1.757161      10.003234       3.472709       9.010091           0.004384
          109              C       2.817865       7.332096       5.777004      -0.150883      33.192167 0.43650313E+03  0.10281680E+05                                 9.027193                            7.017771       0.159013       2.035997                    0.999348      29.088576      83.949171       0.614592       0.423099      -1.059029       0.001736      -0.005644       0.016492       0.017518       0.010988      -0.001454      -0.013675       0.042601       0.025030      -0.032305       0.010402       0.021903             10.311011       8.093303      -1.744594       1.726901      12.630887       4.623083      10.208843           0.000348
          110              C       3.840032       6.427105       5.924664       0.039190      34.435432 0.40703561E+03  0.93454779E+04                                 9.227909                            6.726022       0.025991       2.023475                    0.999249      26.257078      72.860516       0.640061       0.416788      -1.071663      -0.003475       0.025625       0.027020       0.037401       0.006956      -0.013487      -0.024791       0.010780       0.040581      -0.027284      -0.007638       0.034923             11.318712       8.097002      -1.534893       1.823244      14.541754       6.363392      11.317379           0.002927
          111              C       4.803877       6.686557       6.880602      -0.148488      31.525903 0.41489657E+03  0.96161390E+04                                 8.601235                            6.743562       0.174907       2.031578                    0.999690      28.795684      81.508103       0.642947       0.411027      -1.070422      -0.013560      -0.001611      -0.002378       0.013861      -0.003367      -0.010488      -0.023888       0.034884      -0.012810      -0.035841       0.011108       0.024734              9.734267       7.695221      -0.640058       2.182740      10.872014       5.033697      10.635567           0.000651
          112              C       4.692349       7.817656       7.658252       0.091773      26.025630 0.32574055E+03  0.71392550E+04                                 7.698322                            6.057497       0.228309       2.091139                    0.999772      25.795459      72.072206       0.661575       0.422421      -1.058275      -0.042993       0.017584      -0.018014       0.049821       0.023608      -0.007598      -0.034700       0.044340      -0.000528      -0.050648       0.005658       0.044990              8.649576       7.423969      -0.769392       2.101154       9.292973       3.870456       9.231786           0.005402
          113              C       6.215879       1.633892       1.924857       0.563197      25.408344 0.26000831E+03  0.54172337E+04                                 7.873248                            5.637014       0.020924       2.051216                    0.999631      22.646984      62.855288       0.641466       0.458292      -1.031025       0.049006      -0.016812      -0.005771       0.052130       0.020615       0.009383      -0.064095      -0.076918       0.159097      -0.076812      -0.023112       0.099924              9.585839      13.933679      -2.602914      -0.326751       8.600895       2.719153       6.222943           0.010476
          114              C       1.256477       1.469042       1.223065       0.623743      24.195841 0.24480870E+03  0.50443741E+04                                 7.740059                            5.569984      -0.021836       2.055150                    0.999521      22.046167      61.646897       0.625480       0.475239      -1.017645      -0.055678      -0.031821      -0.026379       0.069343      -0.012887      -0.022802      -0.069477      -0.069433       0.150836      -0.077089      -0.025931       0.103021              9.358993      12.205934       2.036261       1.397270       8.489030       3.568931       7.382013           0.018097
          115              C       1.677008       5.510125      13.327148       0.265117      34.172396 0.35293633E+03  0.78874479E+04                                 9.437771                            6.431854      -0.070274       2.005667                    0.999089      24.823756      69.906024       0.623532       0.439549      -1.048408       0.004084      -0.065641       0.053331       0.084674      -0.013506      -0.002498      -0.048690      -0.060695      -0.008500      -0.043997      -0.023108       0.067105             12.027178      12.212980      -0.051814      -0.965851      13.900124      -6.792905       9.968430          -0.000943
          116              C       0.417462       6.056192      13.109309      -0.186960      39.544375 0.49593745E+03  0.12097463E+05                                10.231224                            7.522090      -0.114173       1.925811                    0.999354      30.996114      91.948265       0.586891       0.427840      -1.052852      -0.015262       0.023630      -0.006500       0.028871       0.033599      -0.009255       0.028390      -0.035307       0.064839      -0.055778       0.009205       0.046573             12.226726      14.401255      -2.988290       1.092846      13.414905      -5.468332       8.864018           0.004193
          117              C       0.271145       7.180359      12.315635      -0.010686      39.620997 0.42241928E+03  0.97789548E+04                                 9.998082                            6.778787       0.036748       2.017715                    0.999232      26.892306      74.679185       0.648583       0.407936      -1.078543       0.038654      -0.018630       0.003578       0.043058       0.010001       0.000364      -0.004048      -0.021366       0.035355      -0.020631       0.006364       0.014267             12.662352      18.793588      -2.627506      -0.232330      11.289660      -4.183534       7.903809          -0.004008
          118              C       1.389492       7.756961      11.728239      -0.112477      36.638765 0.44710319E+03  0.10636925E+05                                 9.745469                            7.177600      -0.192013       1.911702                    0.999288      29.865022      87.753042       0.595821       0.432098      -1.049292      -0.003969      -0.022112       0.006628       0.023423       0.001068       0.015915       0.023649      -0.066152       0.106847      -0.053871       0.000811       0.053061             11.491536      17.540347       0.470455      -2.060908       9.121872      -3.432941       7.812390           0.003757
          119              C       2.646993       7.229252      11.952366      -0.023457      39.374908 0.42972775E+03  0.99832421E+04                                 9.943157                            6.815563       0.029393       2.010371                    0.999173      27.109419      75.226173       0.650409       0.405360      -1.081081      -0.036095      -0.030719       0.025216       0.053687      -0.011983       0.010856      -0.004660      -0.009404       0.012567      -0.017220      -0.001189       0.018409             12.627802      16.910206       2.790925      -3.066550      11.955842      -5.331408       9.017357          -0.000417
          120              C       2.795355       6.100027      12.752125      -0.194982      38.791235 0.47669013E+03  0.11485089E+05                                10.017985                            7.319689       0.077484       1.991350                    0.999457      30.436110      89.010410       0.603153       0.421483      -1.059410       0.011445       0.025993      -0.026189       0.038632      -0.023239       0.025229       0.028699      -0.008737       0.027299      -0.051786       0.017523       0.034263             12.034587      13.231711       2.050002      -2.408237      13.350651      -6.037955       9.521399           0.003554
          121              C       1.154158       4.236468      15.322995       0.480758      26.202953 0.27994768E+03  0.59219087E+04                                 8.067540                            5.863393       0.100385       2.090813                    0.999601      22.615307      62.570111       0.628737       0.460524      -1.033165      -0.005407       0.050701      -0.028471       0.058399       0.037993       0.039371      -0.003162       0.075914       0.001642      -0.060439      -0.011071       0.071509              9.847466       6.103806      -1.039807      -1.994813      11.917375      -4.594027      11.521217          -0.000048
          122              C       2.330827       0.923537      16.741994       0.098669      26.410078 0.32869816E+03  0.72140495E+04                                 7.737217                            6.063171       0.162568       2.068317                    0.999714      25.783498      71.882574       0.665412       0.419405      -1.061103      -0.033371       0.019218       0.037173       0.053523       0.001546       0.011619       0.035478       0.048261      -0.036541      -0.051274       0.014781       0.036493              8.729318       7.174626      -1.560713      -1.757171      10.003223      -3.472709       9.010105           0.004384
          123              C       2.298085       2.034404      15.918504      -0.150892      33.192616 0.43651060E+03  0.10281890E+05                                 9.027212                            7.017787       0.159087       2.036010                    0.999349      29.088975      83.950202       0.614598       0.423094      -1.059033      -0.001733       0.005645       0.016504       0.017529       0.010981       0.001444       0.013675       0.042614       0.025036      -0.032309       0.010413       0.021896             10.311021       8.093328      -1.744594      -1.726918      12.630870      -4.623076      10.208865           0.000347
          124              C       1.275918       2.939395      16.066164       0.039180      34.435775 0.40704156E+03  0.93456355E+04                                 9.227898                            6.726020       0.026017       2.023478                    0.999249      26.257353      72.861024       0.640070       0.416782      -1.071669       0.003480      -0.025622       0.027026       0.037404       0.006948       0.013480       0.024775       0.010759       0.040579      -0.027262      -0.007641       0.034904             11.318679       8.097010      -1.534874      -1.823273      14.541663      -6.363349      11.317364           0.002926
          125              C       0.312073       2.679943      17.022102      -0.148487      31.525858 0.41489582E+03  0.96161164E+04                                 8.601215                            6.743540       0.174945       2.031589                    0.999690      28.795709      81.508128       0.642950       0.411025      -1.070423       0.013565       0.001613      -0.002366       0.013864      -0.003368       0.010479       0.023891       0.034884      -0.012817      -0.035842       0.011116       0.024727              9.734244       7.695220      -0.640057      -2.182753      10.871970      -5.033674      10.635543           0.000644
          126              C       0.423601       1.548844      17.799752       0.091772      26.025441 0.32573741E+03  0.71391870E+04                                 7.698386                            6.057533       0.228209       2.091120                    0.999772      25.795215      72.072124       0.661561       0.422430      -1.058267       0.042994      -0.017580      -0.018003       0.049816       0.023615       0.007613       0.034700       0.044319      -0.000524      -0.050641       0.005638       0.045003              8.649658       7.424053      -0.769387      -2.101203       9.293034      -3.870498       9.231887           0.005401
          127              C       9.131971       7.732608      12.066357       0.563196      25.407350 0.25999905E+03  0.54169733E+04                                 7.872977                            5.636878       0.021053       2.051265                    0.999631      22.646323      62.852328       0.641482       0.458286      -1.031032      -0.048999       0.016820      -0.005759       0.052125       0.020629      -0.009390       0.064093      -0.076950       0.159128      -0.076840      -0.023094       0.099933              9.585427      13.932931      -2.602717       0.326688       8.600601      -2.719059       6.222750           0.010474
          128              C       3.859473       7.897458      11.364565       0.623750      24.195285 0.24480378E+03  0.50442430E+04                                 7.739947                            5.569938      -0.021854       2.055150                    0.999521      22.045779      61.645451       0.625481       0.475241      -1.017645       0.055684       0.031819      -0.026376       0.069346      -0.012903       0.022812       0.069478      -0.069450       0.150846      -0.077112      -0.025914       0.103027              9.358802      12.205585       2.036171      -1.397199       8.488910      -3.568874       7.381911           0.018095
          129              C       6.792958       3.856375      13.327148       0.265118      34.172360 0.35293609E+03  0.78874338E+04                                 9.437727                            6.431827      -0.070248       2.005674                    0.999089      24.823748      69.905747       0.623537       0.439546      -1.048411       0.004086       0.065637       0.053336       0.084674       0.013508      -0.002496       0.048696      -0.060702      -0.008505      -0.044001      -0.023112       0.067113             12.027113      12.212954       0.051844      -0.965823      13.900031       6.792846       9.968355          -0.000943
          130              C       5.533412       3.310308      13.109309      -0.186965      39.544607 0.49594002E+03  0.12097538E+05                                10.231242                            7.522093      -0.114156       1.925814                    0.999354      30.996270      91.948697       0.586893       0.427838      -1.052853      -0.015261      -0.023636      -0.006497       0.028875      -0.033599      -0.009255      -0.028392      -0.035303       0.064842      -0.055779       0.009205       0.046574             12.226757      14.401328       2.988315       1.092858      13.414916       5.468337       8.864026           0.004194
          131              C       5.387095       2.186141      12.315635      -0.010685      39.621670 0.42242506E+03  0.97791335E+04                                 9.998228                            6.778853       0.036704       2.017698                    0.999232      26.892523      74.680239       0.648577       0.407938      -1.078541       0.038655       0.018630       0.003580       0.043060      -0.010004       0.000365       0.004043      -0.021371       0.035377      -0.020638       0.006370       0.014268             12.662581      18.794039       2.627590      -0.232319      11.289797       4.183582       7.903906          -0.004004
          132              C       6.505442       1.609539      11.728239      -0.112480      36.639211 0.44710803E+03  0.10637077E+05                                 9.745570                            7.177652      -0.192035       1.911693                    0.999288      29.865213      87.753965       0.595817       0.432099      -1.049290      -0.003969       0.022108       0.006629       0.023420      -0.001071       0.015917      -0.023654      -0.066150       0.106866      -0.053873       0.000804       0.053069             11.491687      17.540685      -0.470460      -2.060944       9.121926       3.432954       7.812450           0.003759
          133              C       7.762943       2.137248      11.952366      -0.023451      39.375079 0.42972877E+03  0.99832737E+04                                 9.943187                            6.815572       0.029372       2.010363                    0.999173      27.109472      75.226399       0.650408       0.405360      -1.081080      -0.036094       0.030717       0.025222       0.053688       0.011982       0.010858       0.004657      -0.009407       0.012584      -0.017225      -0.001184       0.018409             12.627857      16.910395      -2.790931      -3.066567      11.955819       5.331387       9.017357          -0.000415
          134              C       7.911305       3.266473      12.752125      -0.194986      38.791475 0.47669385E+03  0.11485195E+05                                10.017993                            7.319697       0.077497       1.991350                    0.999457      30.436291      89.010852       0.603156       0.421481      -1.059412       0.011445      -0.026001      -0.026181       0.038632       0.023239       0.025230      -0.028698      -0.008734       0.027298      -0.051786       0.017524       0.034262             12.034590      13.231763      -2.049987      -2.408227      13.350621       6.037934       9.521385           0.003555
          135              C       6.270108       5.130032      15.322995       0.480755      26.202708 0.27994540E+03  0.59218395E+04                                 8.067449                            5.863343       0.100441       2.090833                    0.999601      22.615150      62.569255       0.628745       0.460520      -1.033169      -0.005403      -0.050703      -0.028469       0.058399      -0.037993       0.039374       0.003166       0.075902       0.001636      -0.060439      -0.011068       0.071507              9.847335       6.103744       1.039807      -1.994779      11.917217       4.593937      11.521046          -0.000048
          136              C       7.446777       8.442963      16.741994       0.098669      26.410115 0.32869885E+03  0.72140667E+04                                 7.737213                            6.063169       0.162578       2.068319                    0.999714      25.783546      71.882665       0.665414       0.419404      -1.061104      -0.033372      -0.019218       0.037172       0.053524      -0.001545       0.011614      -0.035479       0.048266      -0.036544      -0.051276       0.014786       0.036491              8.729309       7.174613       1.560706      -1.757169      10.003224       3.472703       9.010089           0.004377
          137              C       7.414035       7.332096      15.918504      -0.150892      33.192384 0.43650719E+03  0.10281790E+05                                 9.027184                            7.017770       0.159077       2.036011                    0.999349      29.088801      83.949638       0.614597       0.423095      -1.059032      -0.001730      -0.005648       0.016504       0.017530      -0.010984       0.001446      -0.013676       0.042606       0.025034      -0.032307       0.010410       0.021897             10.310986       8.093295       1.744583      -1.726903      12.630848       4.623062      10.208815           0.000339
          138              C       6.391868       6.427105      16.066164       0.039178      34.435455 0.40703798E+03  0.93455307E+04                                 9.227844                            6.725996       0.026027       2.023483                    0.999249      26.257200      72.860461       0.640070       0.416783      -1.071669       0.003482       0.025620       0.027030       0.037405      -0.006952       0.013483      -0.024782       0.010767       0.040580      -0.027271      -0.007640       0.034911             11.318592       8.096960       1.534873      -1.823245      14.541558       6.363280      11.317258           0.002923
          139              C       5.428023       6.686557      17.022102      -0.148487      31.525438 0.41489010E+03  0.96159420E+04                                 8.601120                            6.743486       0.174952       2.031595                    0.999690      28.795457      81.507005       0.642955       0.411024      -1.070424       0.013567      -0.001617      -0.002364       0.013866       0.003366       0.010482      -0.023893       0.034881      -0.012816      -0.035844       0.011115       0.024729              9.734117       7.695139       0.640058      -2.182717      10.871827       5.033576      10.635383           0.000639
          140              C       5.539551       7.817656      17.799752       0.091772      26.025393 0.32573737E+03  0.71391736E+04                                 7.698317                            6.057496       0.228271       2.091135                    0.999772      25.795238      72.071719       0.661570       0.422425      -1.058272       0.042995       0.017579      -0.018004       0.049817      -0.023611       0.007606      -0.034701       0.044324      -0.000531      -0.050643       0.005646       0.044997              8.649563       7.423984       0.769393      -2.101168       9.292942       3.870429       9.231764           0.005395
          141              C       4.016021       1.633892      12.066357       0.563198      25.407896 0.26000450E+03  0.54171245E+04                                 7.873118                            5.636952       0.020994       2.051242                    0.999631      22.646691      62.853928       0.641474       0.458289      -1.031029      -0.049003      -0.016819      -0.005761       0.052129      -0.020619      -0.009385      -0.064093      -0.076928       0.159113      -0.076821      -0.023106       0.099927              9.585633      13.933306       2.602808       0.326715       8.600741       2.719105       6.222852           0.010481
          142              C       8.975423       1.469042      11.364565       0.623747      24.195527 0.24480628E+03  0.50443075E+04                                 7.739986                            5.569957      -0.021846       2.055150                    0.999521      22.045939      61.645982       0.625482       0.475239      -1.017646       0.055681      -0.031827      -0.026376       0.069347       0.012894       0.022807      -0.069476      -0.069439       0.150846      -0.077100      -0.025923       0.103023              9.358862      12.205721      -2.036191      -1.397216       8.488928       3.568880       7.381937           0.018099
          143              C       8.554892       5.510125       3.185648       0.265115      34.172267 0.35293444E+03  0.78873981E+04                                 9.437765                            6.431846      -0.070259       2.005675                    0.999089      24.823687      69.905878       0.623531       0.439550      -1.048407      -0.004082      -0.065652       0.053319       0.084675       0.013507       0.002499      -0.048696      -0.060700      -0.008500      -0.044002      -0.023110       0.067112             12.027182      12.212999       0.051821       0.965846      13.900124      -6.792903       9.968422          -0.000946
          144              C       9.814438       6.056192       2.967809      -0.186966      39.544635 0.49594027E+03  0.12097555E+05                                10.231287                            7.522121      -0.114161       1.925815                    0.999354      30.996221      91.948816       0.586888       0.427841      -1.052851       0.015264       0.023618      -0.006516       0.028867      -0.033599       0.009256       0.028389      -0.035304       0.064849      -0.055780       0.009208       0.046572             12.226826      14.401379       2.988312      -1.092861      13.415020      -5.468389       8.864079           0.004188
          145              C       9.960755       7.180359       2.174135      -0.010690      39.621977 0.42242817E+03  0.97792276E+04                                 9.998288                            6.778883       0.036695       2.017693                    0.999232      26.892639      74.680752       0.648574       0.407938      -1.078540      -0.038653      -0.018639       0.003568       0.043061      -0.010004      -0.000365      -0.004046      -0.021373       0.035353      -0.020635       0.006369       0.014266             12.662675      18.794177       2.627605       0.232320      11.289896      -4.183623       7.903951          -0.004012
          146              C       8.842408       7.756961       1.586739      -0.112486      36.639752 0.44711512E+03  0.10637299E+05                                 9.745696                            7.177728      -0.192071       1.911680                    0.999288      29.865483      87.755299       0.595810       0.432102      -1.049288       0.003970      -0.022116       0.006619       0.023424      -0.001071      -0.015916       0.023652      -0.066153       0.106843      -0.053871       0.000807       0.053063             11.491853      17.540933      -0.470471       2.060973       9.122078      -3.433023       7.812550           0.003742
          147              C       7.584907       7.229252       1.810866      -0.023457      39.375538 0.42973319E+03  0.99834112E+04                                 9.943290                            6.815623       0.029344       2.010353                    0.999173      27.109632      75.227205       0.650403       0.405362      -1.081078       0.036094      -0.030724       0.025210       0.053687       0.011983      -0.010857      -0.004657      -0.009410       0.012562      -0.017223      -0.001185       0.018408             12.628016      16.910596      -2.790983       3.066613      11.955997      -5.331475       9.017456          -0.000424
          148              C       7.436545       6.100027       2.610625      -0.194989      38.791791 0.47669749E+03  0.11485319E+05                                10.018102                            7.319760       0.077448       1.991336                    0.999457      30.436364      89.011573       0.603148       0.421485      -1.059408      -0.011443       0.025984      -0.026203       0.038635       0.023238      -0.025229       0.028700      -0.008735       0.027288      -0.051785       0.017523       0.034262             12.034746      13.231910      -2.050014       2.408260      13.350831      -6.038034       9.521497           0.003547
          149              C       9.077742       4.236468       5.181495       0.480754      26.202811 0.27994610E+03  0.59218674E+04                                 8.067511                            5.863376       0.100422       2.090828                    0.999601      22.615263      62.569970       0.628738       0.460524      -1.033165       0.005418       0.050696      -0.028474       0.058397      -0.037992      -0.039376      -0.003166       0.075897       0.001620      -0.060435      -0.011072       0.071508              9.847427       6.103795       1.039804       1.994809      11.917315      -4.593995      11.521171          -0.000047
          150              C       7.901073       0.923537       6.600494       0.098668      26.409966 0.32869693E+03  0.72140137E+04                                 7.737190                            6.063154       0.162576       2.068320                    0.999714      25.783440      71.882306       0.665414       0.419404      -1.061103       0.033381       0.019212       0.037161       0.053519      -0.001543      -0.011611       0.035479       0.048281      -0.036537      -0.051279       0.014788       0.036491              8.729281       7.174600       1.560697       1.757173      10.003169      -3.472683       9.010075           0.004385
          151              C       7.933815       2.034404       5.777004      -0.150888      33.192021 0.43650139E+03  0.10281629E+05                                 9.027175                            7.017764       0.158998       2.035995                    0.999348      29.088478      83.948842       0.614592       0.423100      -1.059028       0.001740       0.005637       0.016487       0.017510      -0.010985      -0.001457       0.013677       0.042608       0.025027      -0.032307       0.010401       0.021907             10.310978       8.093302       1.744580       1.726917      12.630806      -4.623047      10.208827           0.000348
          152              C       8.955982       2.939395       5.924664       0.039184      34.435177 0.40703319E+03  0.93454011E+04                                 9.227840                            6.725985       0.026034       2.023491                    0.999249      26.256990      72.860001       0.640066       0.416786      -1.071666      -0.003470      -0.025628       0.027012       0.037397      -0.006954      -0.013486       0.024789       0.010774       0.040583      -0.027280      -0.007640       0.034920             11.318602       8.096969       1.534870       1.823260      14.541556      -6.363290      11.317280           0.002926
          153              C       9.919827       2.679943       6.880602      -0.148484      31.525597 0.41489122E+03  0.96159826E+04                                 8.601166                            6.743501       0.174936       2.031589                    0.999690      28.795547      81.507542       0.642952       0.411025      -1.070423      -0.013554       0.001606      -0.002384       0.013856       0.003367      -0.010489       0.023887       0.034882      -0.012812      -0.035840       0.011106       0.024734              9.734187       7.695185       0.640075       2.182728      10.871910      -5.033634      10.635467           0.000656
          154              C       9.808299       1.548844       7.658252       0.091767      26.025743 0.32574197E+03  0.71393009E+04                                 7.698377                            6.057529       0.228277       2.091131                    0.999772      25.795511      72.072665       0.661570       0.422424      -1.058273      -0.042990      -0.017587      -0.018017       0.049821      -0.023609      -0.007604       0.034699       0.044338      -0.000522      -0.050646       0.005652       0.044994              8.649642       7.424032       0.769395       2.101188       9.293025      -3.870490       9.231870           0.005408
          155              C       1.099929       7.732608       1.924857       0.563193      25.407862 0.26000383E+03  0.54171060E+04                                 7.873108                            5.636942       0.021011       2.051247                    0.999631      22.646653      62.853747       0.641475       0.458288      -1.031029       0.049003       0.016813      -0.005769       0.052128      -0.020622       0.009386       0.064094      -0.076937       0.159103      -0.076825      -0.023102       0.099928              9.585629      13.933303       2.602804      -0.326713       8.600744      -2.719104       6.222838           0.010473
          156              C       6.372427       7.897458       1.223065       0.623740      24.195709 0.24480799E+03  0.50443508E+04                                 7.740014                            5.569968      -0.021821       2.055155                    0.999521      22.046044      61.646293       0.625483       0.475238      -1.017647      -0.055681       0.031819      -0.026379       0.069345       0.012896      -0.022808       0.069476      -0.069444       0.150833      -0.077101      -0.025920       0.103022              9.358911      12.205787      -2.036214       1.397232       8.488985      -3.568908       7.381960           0.018093
          157              C       3.438942      14.876625       6.955852       0.265115      34.172446 0.35293687E+03  0.78874583E+04                                 9.437751                            6.431839      -0.070256       2.005671                    0.999089      24.823794      69.905986       0.623536       0.439546      -1.048410      -0.004085      -0.065638      -0.053336       0.084674       0.013508      -0.002497       0.048696      -0.060702      -0.008505      -0.044001      -0.023112       0.067113             12.027149      12.212986       0.051837      -0.965832      13.900078       6.792869       9.968382          -0.000942
          158              C       4.698488      15.422692       7.173691      -0.186968      39.544723 0.49594181E+03  0.12097594E+05                                10.231262                            7.522107      -0.114160       1.925812                    0.999354      30.996336      91.948956       0.586892       0.427838      -1.052853       0.015261       0.023636       0.006496       0.028875      -0.033599      -0.009256      -0.028390      -0.035302       0.064838      -0.055778       0.009206       0.046572             12.226780      14.401364       2.988315       1.092852      13.414938       5.468343       8.864038           0.004194
          159              C       4.844805      16.546859       7.967365      -0.010684      39.621394 0.42242239E+03  0.97790513E+04                                 9.998166                            6.778821       0.036716       2.017703                    0.999232      26.892432      74.679789       0.648580       0.407937      -1.078542      -0.038655      -0.018629      -0.003581       0.043059      -0.010003       0.000365       0.004044      -0.021370       0.035373      -0.020636       0.006369       0.014268             12.662491      18.793881       2.627556      -0.232326      11.289731       4.183557       7.903862          -0.004005
          160              C       3.726458      17.123461       8.554761      -0.112484      36.639166 0.44710772E+03  0.10637068E+05                                 9.745568                            7.177654      -0.192038       1.911693                    0.999288      29.865179      87.753882       0.595816       0.432100      -1.049290       0.003968      -0.022108      -0.006630       0.023419      -0.001070       0.015915      -0.023654      -0.066151       0.106864      -0.053873       0.000804       0.053069             11.491680      17.540647      -0.470459      -2.060940       9.121938       3.432963       7.812455           0.003761
          161              C       2.468957      16.595752       8.330634      -0.023454      39.375108 0.42972899E+03  0.99832840E+04                                 9.943209                            6.815585       0.029364       2.010361                    0.999173      27.109469      75.226511       0.650406       0.405362      -1.081079       0.036094      -0.030717      -0.025219       0.053687       0.011983       0.010858       0.004656      -0.009408       0.012585      -0.017225      -0.001183       0.018408             12.627886      16.910398      -2.790943      -3.066576      11.955871       5.331417       9.017388          -0.000414
          162              C       2.320595      15.466527       7.530875      -0.194989      38.791643 0.47669593E+03  0.11485264E+05                                10.018041                            7.319725       0.077486       1.991347                    0.999457      30.436353      89.011253       0.603153       0.421482      -1.059411      -0.011445       0.025999       0.026183       0.038633       0.023239       0.025229      -0.028698      -0.008733       0.027297      -0.051785       0.017524       0.034261             12.034654      13.231818      -2.050005      -2.408244      13.350707       6.037978       9.521438           0.003557
          163              C       3.961792      13.602968       4.960005       0.480754      26.202722 0.27994563E+03  0.59218454E+04                                 8.067452                            5.863346       0.100438       2.090832                    0.999601      22.615151      62.569254       0.628744       0.460520      -1.033169       0.005404       0.050702       0.028469       0.058399      -0.037992       0.039374       0.003166       0.075902       0.001637      -0.060438      -0.011069       0.071507              9.847340       6.103747       1.039802      -1.994786      11.917213       4.593940      11.521060          -0.000047
          164              C       2.785123      10.290037       3.541006       0.098666      26.410048 0.32869784E+03  0.72140409E+04                                 7.737210                            6.063167       0.162566       2.068316                    0.999714      25.783498      71.882569       0.665412       0.419405      -1.061103       0.033373       0.019220      -0.037172       0.053525      -0.001546       0.011615      -0.035481       0.048270      -0.036548      -0.051280       0.014786       0.036494              8.729305       7.174616       1.560705      -1.757174      10.003211       3.472696       9.010089           0.004381
          165              C       2.817865      11.400904       4.364496      -0.150896      33.192390 0.43650722E+03  0.10281793E+05                                 9.027194                            7.017777       0.159066       2.036008                    0.999349      29.088790      83.949656       0.614596       0.423096      -1.059032       0.001730       0.005648      -0.016504       0.017530      -0.010984       0.001449      -0.013676       0.042606       0.025034      -0.032307       0.010408       0.021899             10.310999       8.093304       1.744579      -1.726914      12.630851       4.623068      10.208841           0.000344
          166              C       3.840032      12.305895       4.216836       0.039177      34.435299 0.40703589E+03  0.93454705E+04                                 9.227821                            6.725981       0.026030       2.023485                    0.999249      26.257119      72.860186       0.640070       0.416783      -1.071669      -0.003482      -0.025620      -0.027029       0.037404      -0.006952       0.013484      -0.024783       0.010767       0.040582      -0.027273      -0.007641       0.034914             11.318563       8.096947       1.534859      -1.823255      14.541500       6.363258      11.317241           0.002925
          167              C       4.803877      12.046443       3.260898      -0.148490      31.525379 0.41488889E+03  0.96159098E+04                                 8.601120                            6.743482       0.174946       2.031594                    0.999690      28.795407      81.506919       0.642954       0.411025      -1.070424      -0.013567       0.001616       0.002364       0.013866       0.003365       0.010483      -0.023893       0.034880      -0.012815      -0.035844       0.011113       0.024730              9.734120       7.695147       0.640062      -2.182723      10.871824       5.033574      10.635387           0.000642
          168              C       4.692349      10.915344       2.483248       0.091770      26.025416 0.32573763E+03  0.71391846E+04                                 7.698341                            6.057511       0.228256       2.091131                    0.999772      25.795247      72.071904       0.661567       0.422427      -1.058270      -0.042996      -0.017579       0.018006       0.049818      -0.023612       0.007607      -0.034704       0.044327      -0.000531      -0.050647       0.005646       0.045000              8.649592       7.424009       0.769392      -2.101182       9.292965       3.870443       9.231802           0.005398
          169              C       6.215879      17.099108       8.216643       0.563195      25.407737 0.26000289E+03  0.54170791E+04                                 7.873072                            5.636926       0.021009       2.051248                    0.999631      22.646584      62.853422       0.641477       0.458287      -1.031030       0.049002       0.016821       0.005759       0.052128      -0.020621      -0.009385      -0.064093      -0.076931       0.159117      -0.076824      -0.023104       0.099928              9.585568      13.933196       2.602780       0.326707       8.600690       2.719088       6.222818           0.010478
          170              C       1.256477      17.263958       8.918435       0.623743      24.195462 0.24480550E+03  0.50442876E+04                                 7.739977                            5.569951      -0.021835       2.055155                    0.999521      22.045896      61.645846       0.625482       0.475240      -1.017646      -0.055682       0.031823       0.026377       0.069346       0.012895       0.022807      -0.069477      -0.069440       0.150846      -0.077101      -0.025923       0.103024              9.358850      12.205689      -2.036189      -1.397214       8.488928       3.568882       7.381933           0.018099
          171              C       1.677008      13.222875      17.097352       0.265118      34.172231 0.35293394E+03  0.78873837E+04                                 9.437757                            6.431840      -0.070258       2.005675                    0.999089      24.823666      69.905792       0.623531       0.439550      -1.048407       0.004082       0.065652      -0.053318       0.084674       0.013507       0.002498      -0.048695      -0.060700      -0.008497      -0.044001      -0.023110       0.067111             12.027174      12.212995       0.051825       0.965843      13.900110      -6.792899       9.968418          -0.000947
          172              C       0.417462      12.676808      17.315191      -0.186964      39.544718 0.49594112E+03  0.12097582E+05                                10.231302                            7.522127      -0.114162       1.925814                    0.999354      30.996262      91.948979       0.586888       0.427841      -1.052851      -0.015264      -0.023618       0.006516       0.028866      -0.033599       0.009256       0.028390      -0.035307       0.064853      -0.055781       0.009207       0.046573             12.226850      14.401405       2.988323      -1.092870      13.415047      -5.468406       8.864099           0.004186
          173              C       0.271145      11.552641      18.108865      -0.010688      39.622211 0.42243023E+03  0.97792898E+04                                 9.998331                            6.778901       0.036685       2.017689                    0.999232      26.892723      74.681102       0.648573       0.407939      -1.078539       0.038654       0.018640      -0.003567       0.043062      -0.010004      -0.000365      -0.004044      -0.021373       0.035359      -0.020636       0.006370       0.014266             12.662743      18.794305       2.627631       0.232314      11.289942      -4.183641       7.903982          -0.004015
          174              C       1.389492      10.976039      18.696261      -0.112488      36.639974 0.44711778E+03  0.10637381E+05                                 9.745740                            7.177753      -0.192079       1.911676                    0.999288      29.865598      87.755781       0.595809       0.432102      -1.049287      -0.003970       0.022117      -0.006618       0.023425      -0.001072      -0.015916       0.023652      -0.066153       0.106848      -0.053871       0.000807       0.053064             11.491915      17.541056      -0.470473       2.060987       9.122110      -3.433034       7.812580           0.003744
          175              C       2.646993      11.503748      18.472134      -0.023456      39.375609 0.42973384E+03  0.99834299E+04                                 9.943298                            6.815625       0.029345       2.010353                    0.999173      27.109662      75.227297       0.650403       0.405362      -1.081078      -0.036095       0.030726      -0.025209       0.053688       0.011982      -0.010857      -0.004657      -0.009411       0.012565      -0.017223      -0.001185       0.018408             12.628033      16.910646      -2.790983       3.066619      11.955994      -5.331471       9.017458          -0.000424
          176              C       2.795355      12.632973      17.672375      -0.194988      38.791854 0.47669837E+03  0.11485345E+05                                10.018109                            7.319765       0.077445       1.991335                    0.999457      30.436404      89.011699       0.603148       0.421485      -1.059408       0.011442      -0.025983       0.026204       0.038635       0.023239      -0.025229       0.028699      -0.008736       0.027292      -0.051786       0.017524       0.034262             12.034755      13.231931      -2.050010       2.408262      13.350833      -6.038035       9.521501           0.003545
          177              C       1.154158      14.496532      15.101505       0.480753      26.202792 0.27994560E+03  0.59218563E+04                                 8.067517                            5.863376       0.100424       2.090830                    0.999601      22.615259      62.570025       0.628737       0.460525      -1.033164      -0.005417      -0.050697       0.028473       0.058397      -0.037992      -0.039376      -0.003166       0.075897       0.001623      -0.060436      -0.011072       0.071508              9.847439       6.103799       1.039808       1.994808      11.917335      -4.594006      11.521184          -0.000047
          178              C       2.330827      17.809463      13.682506       0.098670      26.410009 0.32869766E+03  0.72140334E+04                                 7.737194                            6.063159       0.162579       2.068321                    0.999714      25.783474      71.882409       0.665414       0.419404      -1.061103      -0.033382      -0.019212      -0.037161       0.053520      -0.001542      -0.011611       0.035479       0.048278      -0.036534      -0.051278       0.014789       0.036490              8.729287       7.174598       1.560701       1.757167      10.003182      -3.472690       9.010080           0.004387
          179              C       2.298085      16.698596      14.505996      -0.150887      33.192048 0.43650180E+03  0.10281641E+05                                 9.027180                            7.017768       0.159000       2.035995                    0.999348      29.088501      83.948940       0.614591       0.423100      -1.059028      -0.001741      -0.005637      -0.016487       0.017510      -0.010986      -0.001456       0.013677       0.042606       0.025030      -0.032307       0.010402       0.021905             10.310983       8.093306       1.744588       1.726914      12.630815      -4.623047      10.208829           0.000349
          180              C       1.275918      15.793605      14.358336       0.039186      34.435187 0.40703295E+03  0.93453988E+04                                 9.227859                            6.725995       0.026029       2.023490                    0.999249      26.256980      72.860106       0.640064       0.416788      -1.071664       0.003471       0.025628      -0.027014       0.037398      -0.006955      -0.013486       0.024789       0.010773       0.040585      -0.027280      -0.007640       0.034920             11.318630       8.096977       1.534881       1.823253      14.541608      -6.363314      11.317304           0.002927
          181              C       0.312073      16.053057      13.402398      -0.148495      31.526029 0.41489839E+03  0.96161961E+04                                 8.601269                            6.743582       0.174912       2.031579                    0.999690      28.795763      81.508513       0.642945       0.411027      -1.070421       0.013557      -0.001608       0.002381       0.013858       0.003367      -0.010488       0.023888       0.034882      -0.012810      -0.035841       0.011108       0.024733              9.734307       7.695256       0.640066       2.182753      10.872046      -5.033718      10.635617           0.000653
          182              C       0.423601      17.184156      12.624748       0.091769      26.025668 0.32574087E+03  0.71392694E+04                                 7.698357                            6.057516       0.228287       2.091134                    0.999772      25.795459      72.072430       0.661571       0.422424      -1.058273       0.042992       0.017585       0.018014       0.049821      -0.023609      -0.007603       0.034699       0.044336      -0.000519      -0.050646       0.005652       0.044993              8.649618       7.424007       0.769395       2.101173       9.293005      -3.870480       9.231843           0.005407
          183              C       9.131971      11.000392      18.358143       0.563197      25.408131 0.26000665E+03  0.54171822E+04                                 7.873171                            5.636977       0.020987       2.051237                    0.999631      22.646817      62.854415       0.641472       0.458289      -1.031028      -0.049006      -0.016812       0.005771       0.052130      -0.020618       0.009384       0.064094      -0.076929       0.159097      -0.076819      -0.023106       0.099925              9.585717      13.933457       2.602844      -0.326726       8.600812      -2.719126       6.222883           0.010472
          184              C       3.859473      10.835542      19.059935       0.623743      24.195696 0.24480774E+03  0.50443451E+04                                 7.740018                            5.569970      -0.021835       2.055152                    0.999521      22.046031      61.646291       0.625482       0.475239      -1.017647       0.055679      -0.031824       0.026383       0.069347       0.012893      -0.022807       0.069477      -0.069442       0.150830      -0.077098      -0.025923       0.103021              9.358920      12.205820      -2.036220       1.397238       8.488980      -3.568903       7.381960           0.018093
          185              N       6.924950      13.707123      16.291508      -0.423323      42.736102 0.50047233E+03  0.12083523E+05                                10.467368                            7.347838      -0.320699       1.924744                    0.997372      29.090280      82.410099       0.627079       0.404548      -1.081153      -0.030955       0.081269       0.027008       0.091062      -0.031995       0.042855       0.031943      -0.046981       0.032594      -0.076972       0.029686       0.047286             13.261950       8.067390      -0.839952       2.512219      15.957225       7.414703      15.761235           0.000123
          186              N       6.537161      10.050816      12.736913      -0.231364      33.011574 0.49531882E+03  0.11798283E+05                                 8.528711                            7.182595       0.089870       2.060416                    0.998252      27.397665      74.382708       0.658359       0.390579      -1.102702      -0.007481       0.147573       0.097380       0.176966       0.004271       0.012060      -0.070498       0.120465      -0.013779      -0.107274       0.041525       0.065749              9.259429       9.117763      -1.606363       2.662531       8.723799       2.551579       9.936725           0.037864
          187              N       8.422900      14.392377       6.150008      -0.423324      42.735788 0.50046994E+03  0.12083441E+05                                10.467285                            7.347800      -0.320687       1.924751                    0.997372      29.090177      82.409525       0.627084       0.404546      -1.081155       0.030954      -0.081260       0.026996       0.091050      -0.031998      -0.042852      -0.031954      -0.047007       0.032600      -0.076981       0.029679       0.047302             13.261807       8.067324      -0.839945      -2.512201      15.957019      -7.414584      15.761078           0.000128
          188              N       8.810689      18.048684       2.595413      -0.231327      33.010058 0.49529085E+03  0.11797458E+05                                 8.528503                            7.182431       0.089797       2.060410                    0.998251      27.396757      74.379909       0.658361       0.390583      -1.102698       0.007475      -0.147565       0.097358       0.176946       0.004273      -0.012063       0.070504       0.120472      -0.013778      -0.107282       0.041529       0.065753              9.259197       9.117598      -1.606342      -2.662473       8.723557      -2.551462       9.936436           0.037853
          189              N       3.306950       5.025877       3.991492      -0.423319      42.735898 0.50046961E+03  0.12083437E+05                                10.467325                            7.347810      -0.320688       1.924749                    0.997372      29.090190      82.409699       0.627081       0.404547      -1.081154       0.030954      -0.081269      -0.027008       0.091062      -0.031996       0.042855       0.031942      -0.046983       0.032597      -0.076972       0.029687       0.047286             13.261892       8.067360      -0.839949       2.512214      15.957145       7.414660      15.761171           0.000126
          190              N       3.694739       8.682184       7.546087      -0.231350      33.011252 0.49531288E+03  0.11798110E+05                                 8.528669                            7.182563       0.089863       2.060417                    0.998252      27.397474      74.382157       0.658359       0.390580      -1.102701       0.007479      -0.147571      -0.097376       0.176961       0.004269       0.012060      -0.070498       0.120464      -0.013773      -0.107273       0.041525       0.065748              9.259384       9.117709      -1.606355       2.662504       8.723771       2.551575       9.936671           0.037858
          191              N       1.809000       4.340623      14.132992      -0.423325      42.735798 0.50047010E+03  0.12083448E+05                                10.467288                            7.347802      -0.320689       1.924750                    0.997372      29.090192      82.409599       0.627083       0.404546      -1.081155      -0.030954       0.081260      -0.026996       0.091050      -0.031998      -0.042853      -0.031955      -0.047008       0.032600      -0.076982       0.029680       0.047302             13.261811       8.067325      -0.839938      -2.512212      15.957023      -7.414581      15.761086           0.000129
          192              N       1.421211       0.684316      17.687587      -0.231328      33.010041 0.49529046E+03  0.11797446E+05                                 8.528500                            7.182427       0.089801       2.060411                    0.998251      27.396748      74.379873       0.658361       0.390583      -1.102698      -0.007475       0.147564      -0.097359       0.176946       0.004273      -0.012062       0.070504       0.120473      -0.013778      -0.107282       0.041529       0.065753              9.259193       9.117598      -1.606342      -2.662475       8.723550      -2.551457       9.936431           0.037852
          193              N       6.924950       5.025877      14.132992      -0.423325      42.735611 0.50046851E+03  0.12083392E+05                                10.467236                            7.347778      -0.320660       1.924759                    0.997372      29.090129      82.409190       0.627086       0.404545      -1.081157      -0.030949      -0.081267      -0.026995       0.091055       0.032000      -0.042854       0.031949      -0.047001       0.032597      -0.076981       0.029686       0.047295             13.261728       8.067284       0.839952      -2.512166      15.956943       7.414533      15.760957           0.000126
          194              N       6.537161       8.682184      17.687587      -0.231329      33.010264 0.49529485E+03  0.11797573E+05                                 8.528517                            7.182446       0.089818       2.060413                    0.998251      27.396907      74.380292       0.658362       0.390582      -1.102700      -0.007474      -0.147567      -0.097363       0.176950      -0.004271      -0.012062      -0.070501       0.120467      -0.013776      -0.107277       0.041526       0.065750              9.259205       9.117595       1.606333      -2.662476       8.723572       2.551466       9.936449           0.037845
          195              N       8.422900       4.340623       3.991492      -0.423321      42.735399 0.50046426E+03  0.12083276E+05                                10.467259                            7.347783      -0.320722       1.924744                    0.997372      29.089954      82.408929       0.627081       0.404549      -1.081153       0.030962       0.081257      -0.027012       0.091055       0.031989       0.042851      -0.031949      -0.046991       0.032608      -0.076970       0.029675       0.047295             13.261777       8.067325       0.839944       2.512216      15.956968      -7.414540      15.761038           0.000125
          196              N       8.810689       0.684316       7.546087      -0.231344      33.010769 0.49530393E+03  0.11797840E+05                                 8.528584                            7.182494       0.089866       2.060423                    0.998251      27.397207      74.381186       0.658363       0.390580      -1.102702       0.007481       0.147566      -0.097375       0.176956      -0.004269       0.012060       0.070498       0.120467      -0.013773      -0.107274       0.041525       0.065749              9.259284       9.117658       1.606350       2.662496       8.723645      -2.551505       9.936551           0.037859
          197              N       3.306950      13.707123       6.150008      -0.423327      42.735828 0.50047105E+03  0.12083473E+05                                10.467283                            7.347805      -0.320673       1.924753                    0.997372      29.090224      82.409632       0.627084       0.404546      -1.081156       0.030950       0.081266       0.026996       0.091055       0.031998      -0.042853       0.031949      -0.047002       0.032597      -0.076979       0.029684       0.047295             13.261797       8.067319       0.839956      -2.512181      15.957034       7.414577      15.761037           0.000128
          198              N       3.694739      10.050816       2.595413      -0.231337      33.010447 0.49529821E+03  0.11797671E+05                                 8.528542                            7.182464       0.089830       2.060415                    0.998251      27.397012      74.380594       0.658363       0.390581      -1.102701       0.007475       0.147569       0.097366       0.176953      -0.004273      -0.012061      -0.070502       0.120467      -0.013780      -0.107278       0.041528       0.065750              9.259233       9.117623       1.606338      -2.662490       8.723593       2.551473       9.936484           0.037856
          199              N       1.809000      14.392377      16.291508      -0.423320      42.735357 0.50046356E+03  0.12083254E+05                                10.467250                            7.347775      -0.320718       1.924746                    0.997372      29.089930      82.408817       0.627082       0.404548      -1.081153      -0.030961      -0.081257       0.027012       0.091055       0.031989       0.042851      -0.031949      -0.046991       0.032610      -0.076970       0.029675       0.047295             13.261767       8.067320       0.839946       2.512216      15.956949      -7.414533      15.761032           0.000124
          200              N       1.421211      18.048684      12.736913      -0.231341      33.010719 0.49530310E+03  0.11797816E+05                                 8.528576                            7.182490       0.089869       2.060425                    0.998252      27.397179      74.381109       0.658363       0.390580      -1.102701      -0.007480      -0.147567       0.097374       0.176957      -0.004269       0.012060       0.070498       0.120466      -0.013769      -0.107274       0.041526       0.065749              9.259276       9.117639       1.606350       2.662482       8.723647      -2.551512       9.936543           0.037860
          201              O       5.595826      14.504400      14.629722      -0.486313      24.794775 0.37854547E+03  0.83212513E+04                                 6.550314                            5.905073       0.872170       2.342395                    0.999462      25.922168      64.784571       0.806625       0.345433      -1.152037       0.025926      -0.021724       0.032478       0.046893      -0.011391      -0.036761      -0.061052       0.060865      -0.116291      -0.096384       0.031042       0.065342              6.759097       6.219202      -2.355013       1.010129       8.030708      -0.584882       6.027382           0.000444
          202              O       3.004290      16.519883      17.866078      -0.583361      37.713316 0.56366380E+03  0.13686640E+05                                 8.907306                            7.343538       0.410822       2.187724                    0.993884      27.745154      72.866374       0.703085       0.358775      -1.141225       0.021081      -0.000210      -0.001913       0.021169       0.049013       0.030089      -0.012035       0.041323      -0.018070      -0.063252       0.001527       0.061725             10.007892      13.239067       1.480133       2.021141       9.086127       2.503702       7.698482           0.035847
          203              O       3.902447      18.108629      19.092996      -0.535580      33.054214 0.48163673E+03  0.11246163E+05                                 8.118950                            6.734434       0.497401       2.220298                    0.996291      26.917410      69.366375       0.742861       0.353113      -1.145552       0.027546       0.002073      -0.007303       0.028573      -0.018000      -0.017544       0.010500      -0.096120       0.091116      -0.068934       0.021060       0.047874              9.098426       8.639609      -1.972705      -0.769868      10.282960       3.942037       8.372709           0.030856
          204              O      10.108913      16.793385      18.777596      -0.559839      34.510447 0.50873663E+03  0.12057755E+05                                 8.350552                            6.929239       0.464300       2.204528                    0.997335      27.335619      71.264025       0.730169       0.353923      -1.143459      -0.025481       0.005728      -0.006204       0.026844      -0.025998      -0.023120      -0.029837       0.064882      -0.042733      -0.062032       0.010538       0.051494              9.366858      15.211984       0.197110      -1.005570       6.875178       0.973741       6.013412           0.043873
          205              O       8.803834      18.277226      19.768826      -0.595142      43.318709 0.60921742E+03  0.15128500E+05                                 9.804281                            7.670365       0.138130       2.087399                    0.995103      28.442488      76.287979       0.681070       0.362152      -1.135129      -0.010075      -0.036789      -0.022147       0.044107      -0.012387      -0.024470      -0.012871      -0.098500       0.105645      -0.074537       0.026940       0.047597             11.408400       7.838381       0.865585      -0.081257      12.803430       6.576225      13.583389           0.052476
          206              O       9.752024      13.595100       4.488222      -0.486314      24.794396 0.37853793E+03  0.83210406E+04                                 6.550236                            5.905005       0.872233       2.342420                    0.999462      25.921985      64.783857       0.806632       0.345432      -1.152038      -0.025927       0.021740       0.032441       0.046874      -0.011386       0.036758       0.061059       0.060881      -0.116249      -0.096384       0.031039       0.065345              6.759017       6.219129      -2.354988      -1.010109       8.030628       0.584882       6.027293           0.000431
          207              O       2.111660      11.579617       7.724578      -0.583347      37.712178 0.56364489E+03  0.13686064E+05                                 8.907136                            7.343428       0.410760       2.187713                    0.993883      27.744736      72.864920       0.703088       0.358776      -1.141224      -0.021092       0.000222      -0.001940       0.021182       0.049012      -0.030085       0.012034       0.041314      -0.018049      -0.063249       0.001531       0.061718             10.007659      13.238669       1.480112      -2.021098       9.085962      -2.503640       7.698345           0.035850
          208              O       1.213503       9.990871       8.951496      -0.535571      33.052684 0.48161174E+03  0.11245411E+05                                 8.118623                            6.734200       0.497470       2.220323                    0.996291      26.917127      69.364694       0.742885       0.353107      -1.145560      -0.027563      -0.002079      -0.007314       0.028593      -0.017997       0.017547      -0.010496      -0.096117       0.091116      -0.068932       0.021064       0.047869              9.098018       8.639147      -1.972566       0.769803      10.282529      -3.941838       8.372379           0.030860
          209              O       5.238937      11.306115       8.636096      -0.559825      34.508560 0.50870535E+03  0.12056819E+05                                 8.350244                            6.929028       0.464318       2.204552                    0.997334      27.334887      71.261363       0.730180       0.353924      -1.143460       0.025485      -0.005709      -0.006221       0.026847      -0.026001       0.023116       0.029843       0.064868      -0.042713      -0.062033       0.010550       0.051484              9.366451      15.211205       0.197059       1.005551       6.874934      -0.973691       6.013213           0.043880
          210              O       6.544016       9.822274       9.627326      -0.595150      43.317822 0.60920668E+03  0.15128138E+05                                 9.804083                            7.670247       0.138127       2.087397                    0.995103      28.442454      76.287188       0.681083       0.362147      -1.135134       0.010086       0.036802      -0.022167       0.044131      -0.012392       0.024469       0.012879      -0.098518       0.105636      -0.074545       0.026940       0.047605             11.408129       7.838165       0.865544       0.081265      12.803125      -6.576035      13.583098           0.052487
          211              O       4.636074       4.228600       5.653278      -0.486320      24.795273 0.37855497E+03  0.83215181E+04                                 6.550431                            5.905172       0.872139       2.342384                    0.999462      25.922288      64.785243       0.806613       0.345436      -1.152033      -0.025929       0.021723      -0.032477       0.046893      -0.011391      -0.036761      -0.061051       0.060864      -0.116296      -0.096384       0.031042       0.065342              6.759224       6.219311      -2.355068       1.010147       8.030870      -0.584887       6.027489           0.000447
          212              O       7.227610       2.213117       2.416922      -0.583360      37.713335 0.56366417E+03  0.13686652E+05                                 8.907308                            7.343539       0.410826       2.187725                    0.993884      27.745166      72.866406       0.703085       0.358775      -1.141225      -0.021082       0.000210       0.001913       0.021170       0.049013       0.030089      -0.012035       0.041322      -0.018069      -0.063252       0.001527       0.061725             10.007893      13.239064       1.480134       2.021141       9.086131       2.503704       7.698484           0.035847
          213              O       6.329453       0.624371       1.190004      -0.535579      33.054240 0.48163719E+03  0.11246177E+05                                 8.118956                            6.734439       0.497399       2.220298                    0.996291      26.917417      69.366413       0.742860       0.353113      -1.145552      -0.027546      -0.002072       0.007301       0.028573      -0.018000      -0.017544       0.010501      -0.096119       0.091119      -0.068934       0.021060       0.047874              9.098433       8.639614      -1.972706      -0.769869      10.282969       3.942042       8.372716           0.030856
          214              O       0.122987       1.939615       1.505404      -0.559838      34.510444 0.50873662E+03  0.12057754E+05                                 8.350548                            6.929237       0.464301       2.204528                    0.997335      27.335631      71.264044       0.730169       0.353923      -1.143460       0.025481      -0.005729       0.006204       0.026844      -0.025998      -0.023120      -0.029837       0.064883      -0.042732      -0.062031       0.010538       0.051494              9.366853      15.211973       0.197106      -1.005571       6.875175       0.973740       6.013410           0.043873
          215              O       1.428066       0.455774       0.514174      -0.595142      43.318734 0.60921790E+03  0.15128514E+05                                 9.804284                            7.670368       0.138124       2.087397                    0.995103      28.442503      76.288029       0.681069       0.362152      -1.135129       0.010075       0.036790       0.022145       0.044107      -0.012386      -0.024470      -0.012871      -0.098500       0.105645      -0.074537       0.026940       0.047597             11.408403       7.838383       0.865583      -0.081257      12.803432       6.576226      13.583393           0.052477
          216              O       0.479876       5.137900      15.794778      -0.486315      24.794398 0.37853794E+03  0.83210405E+04                                 6.550233                            5.905002       0.872229       2.342417                    0.999462      25.922013      64.783915       0.806633       0.345431      -1.152038       0.025927      -0.021741      -0.032442       0.046876      -0.011385       0.036758       0.061058       0.060881      -0.116248      -0.096384       0.031038       0.065346              6.759014       6.219127      -2.354987      -1.010112       8.030624       0.584884       6.027289           0.000430
          217              O       8.120240       7.153383      12.558422      -0.583355      37.711417 0.56363192E+03  0.13685664E+05                                 8.907014                            7.343343       0.410761       2.187717                    0.993883      27.744492      72.863947       0.703093       0.358776      -1.141224       0.021103      -0.000235       0.001953       0.021194       0.049012      -0.030081       0.012037       0.041311      -0.018033      -0.063250       0.001537       0.061713             10.007505      13.238435       1.480096      -2.021069       9.085837      -2.503598       7.698243           0.035850
          218              O       9.018397       8.742129      11.331504      -0.535594      33.052284 0.48160515E+03  0.11245216E+05                                 8.118559                            6.734158       0.497462       2.220322                    0.996291      26.916980      69.364114       0.742887       0.353107      -1.145560       0.027587       0.002088       0.007316       0.028617      -0.017990       0.017548      -0.010491      -0.096122       0.091110      -0.068933       0.021070       0.047863              9.097937       8.639060      -1.972530       0.769783      10.282436      -3.941797       8.372314           0.030863
          219              O       4.992963       7.426885      11.646904      -0.559837      34.508291 0.50870119E+03  0.12056688E+05                                 8.350176                            6.928980       0.464357       2.204563                    0.997334      27.334901      71.261140       0.730186       0.353922      -1.143462      -0.025503       0.005698       0.006223       0.026863      -0.025999       0.023110       0.029841       0.064869      -0.042717      -0.062029       0.010547       0.051482              9.366361      15.211026       0.197048       1.005546       6.874888      -0.973687       6.013169           0.043882
          220              O       3.687884       8.910726      10.655674      -0.595153      43.318174 0.60921168E+03  0.15128304E+05                                 9.804159                            7.670298       0.138110       2.087391                    0.995103      28.442496      76.287580       0.681078       0.362149      -1.135132      -0.010097      -0.036791       0.022154       0.044117      -0.012392       0.024471       0.012879      -0.098522       0.105658      -0.074551       0.026942       0.047610             11.408227       7.838214       0.865554       0.081273      12.803245      -6.576102      13.583221           0.052478
          221              O       5.595826       4.228600      15.794778      -0.486312      24.793585 0.37852226E+03  0.83206071E+04                                 6.550094                            5.904884       0.872275       2.342443                    0.999462      25.921529      64.782291       0.806640       0.345432      -1.152038       0.025929       0.021722      -0.032443       0.046869       0.011387       0.036759      -0.061060       0.060870      -0.116257      -0.096386       0.031043       0.065342              6.758867       6.219004       2.354930      -1.010085       8.030438      -0.584880       6.027158           0.000437
          222              O       3.004290       2.213117      12.558422      -0.583350      37.712418 0.56364886E+03  0.13686187E+05                                 8.907181                            7.343458       0.410752       2.187710                    0.993883      27.744791      72.865186       0.703086       0.358776      -1.141223       0.021088       0.000214       0.001940       0.021178      -0.049012      -0.030086      -0.012034       0.041319      -0.018050      -0.063250       0.001530       0.061720             10.007717      13.238762      -1.480120      -2.021113       9.085996       2.503662       7.698393           0.035854
          223              O       3.902447       0.624371      11.331504      -0.535575      33.053137 0.48161942E+03  0.11245643E+05                                 8.118723                            6.734276       0.497435       2.220311                    0.996291      26.917199      69.365195       0.742877       0.353109      -1.145557       0.027557      -0.002079       0.007314       0.028587       0.017998       0.017548       0.010496      -0.096117       0.091119      -0.068934       0.021064       0.047870              9.098137       8.639286       1.972596       0.769816      10.282643       3.941893       8.372481           0.030864
          224              O      10.108913       1.939615      11.646904      -0.559828      34.509118 0.50871493E+03  0.12057105E+05                                 8.350327                            6.929088       0.464317       2.204546                    0.997334      27.335134      71.262217       0.730178       0.353923      -1.143460      -0.025486      -0.005721       0.006219       0.026850       0.025999       0.023117      -0.029840       0.064877      -0.042713      -0.062032       0.010545       0.051488              9.366554      15.211396      -0.197059       1.005563       6.874994       0.973705       6.013272           0.043885
          225              O       8.803834       0.455774      10.655674      -0.595140      43.317806 0.60920529E+03  0.15128105E+05                                 9.804100                            7.670257       0.138116       2.087396                    0.995103      28.442341      76.287057       0.681080       0.362149      -1.135132      -0.010082       0.036794       0.022156       0.044117       0.012390       0.024470      -0.012874      -0.098511       0.105649      -0.074543       0.026941       0.047602             11.408148       7.838195      -0.865535       0.081278      12.803134       6.576038      13.583115           0.052481
          226              O       9.752024       5.137900       5.653278      -0.486328      24.795217 0.37855402E+03  0.83214879E+04                                 6.550395                            5.905143       0.872156       2.342386                    0.999462      25.922406      64.785401       0.806620       0.345433      -1.152036      -0.025923      -0.021736      -0.032469       0.046890       0.011389      -0.036761       0.061055       0.060875      -0.116283      -0.096387       0.031041       0.065346              6.759184       6.219279       2.355049       1.010142       8.030821       0.584889       6.027451           0.000441
          227              O       2.111660       7.153383       2.416922      -0.583356      37.712095 0.56364249E+03  0.13685988E+05                                 8.907118                            7.343405       0.410791       2.187724                    0.993883      27.744682      72.864674       0.703090       0.358775      -1.141225      -0.021091      -0.000231       0.001927       0.021180      -0.049013       0.030085       0.012035       0.041310      -0.018057      -0.063250       0.001531       0.061718             10.007652      13.238677      -1.480129       2.021102       9.085957      -2.503643       7.698323           0.035846
          228              O       1.213503       8.742129       1.190004      -0.535584      33.053263 0.48162123E+03  0.11245697E+05                                 8.118751                            6.734293       0.497441       2.220313                    0.996291      26.917214      69.365275       0.742875       0.353110      -1.145557      -0.027564       0.002077       0.007308       0.028592       0.017996      -0.017547      -0.010496      -0.096120       0.091107      -0.068933       0.021064       0.047868              9.098179       8.639332       1.972615      -0.769825      10.282702      -3.941918       8.372502           0.030850
          229              O       5.238937       7.426885       1.505404      -0.559833      34.509061 0.50871326E+03  0.12057052E+05                                 8.350309                            6.929068       0.464336       2.204551                    0.997335      27.335131      71.262107       0.730180       0.353922      -1.143461       0.025491       0.005709       0.006212       0.026851       0.025999      -0.023115       0.029840       0.064874      -0.042738      -0.062031       0.010542       0.051489              9.366544      15.211392      -0.197059      -1.005555       6.874993      -0.973708       6.013248           0.043875
          230              O       6.544016       8.910726       0.514174      -0.595140      43.318172 0.60921013E+03  0.15128259E+05                                 9.804158                            7.670288       0.138129       2.087399                    0.995103      28.442426      76.287430       0.681078       0.362149      -1.135132       0.010087      -0.036791       0.022148       0.044111       0.012389      -0.024471       0.012872      -0.098514       0.105649      -0.074545       0.026944       0.047601             11.408232       7.838255      -0.865559      -0.081264      12.803266      -6.576113      13.583174           0.052469
          231              O       4.636074      14.504400       4.488222      -0.486308      24.793428 0.37851925E+03  0.83205221E+04                                 6.550053                            5.904849       0.872287       2.342447                    0.999462      25.921509      64.782106       0.806645       0.345431      -1.152040      -0.025928      -0.021724       0.032444       0.046870       0.011387       0.036759      -0.061060       0.060870      -0.116254      -0.096385       0.031043       0.065343              6.758823       6.218966       2.354910      -1.010080       8.030380      -0.584879       6.027123           0.000440
          232              O       7.227610      16.519883       7.724578      -0.583356      37.712209 0.56364538E+03  0.13686079E+05                                 8.907143                            7.343432       0.410751       2.187710                    0.993883      27.744739      72.864938       0.703088       0.358776      -1.141224      -0.021090      -0.000216      -0.001943       0.021181      -0.049012      -0.030085      -0.012034       0.041320      -0.018046      -0.063250       0.001531       0.061719             10.007671      13.238695      -1.480112      -2.021102       9.085957       2.503646       7.698359           0.035850
          233              O       6.329453      18.108629       8.951496      -0.535581      33.052858 0.48161468E+03  0.11245501E+05                                 8.118670                            6.734237       0.497438       2.220313                    0.996291      26.917119      69.364824       0.742880       0.353109      -1.145558      -0.027564       0.002082      -0.007316       0.028594       0.017995       0.017549       0.010495      -0.096117       0.091116      -0.068933       0.021065       0.047868              9.098071       8.639219       1.972572       0.769804      10.282569       3.941860       8.372426           0.030861
          234              O       0.122987      16.793385       8.636096      -0.559833      34.508932 0.50871181E+03  0.12057010E+05                                 8.350291                            6.929062       0.464335       2.204552                    0.997335      27.335075      71.261944       0.730180       0.353923      -1.143461       0.025490       0.005718      -0.006217       0.026853       0.025998       0.023115      -0.029840       0.064879      -0.042715      -0.062031       0.010544       0.051488              9.366509      15.211312      -0.197057       1.005558       6.874969       0.973702       6.013247           0.043881
          235              O       1.428066      18.277226       9.627326      -0.595141      43.317933 0.60920706E+03  0.15128164E+05                                 9.804132                            7.670277       0.138116       2.087397                    0.995103      28.442347      76.287177       0.681077       0.362150      -1.135131       0.010085      -0.036792      -0.022152       0.044114       0.012390       0.024470      -0.012875      -0.098512       0.105655      -0.074545       0.026941       0.047604             11.408190       7.838217      -0.865543       0.081278      12.803187       6.576069      13.583167           0.052483
          236              O       0.479876      13.595100      14.629722      -0.486332      24.795512 0.37855965E+03  0.83216461E+04                                 6.550466                            5.905203       0.872144       2.342382                    0.999462      25.922460      64.785758       0.806612       0.345435      -1.152034       0.025925       0.021736       0.032467       0.046889       0.011389      -0.036760       0.061055       0.060874      -0.116288      -0.096387       0.031042       0.065346              6.759259       6.219344       2.355081       1.010153       8.030916       0.584890       6.027518           0.000441
          237              O       8.120240      11.579617      17.866078      -0.583349      37.712327 0.56364636E+03  0.13686106E+05                                 8.907149                            7.343425       0.410794       2.187724                    0.993883      27.744757      72.864947       0.703090       0.358775      -1.141225       0.021086       0.000224      -0.001920       0.021175      -0.049012       0.030087       0.012034       0.041312      -0.018063      -0.063249       0.001529       0.061720             10.007693      13.238743      -1.480134       2.021109       9.085988      -2.503654       7.698347           0.035839
          238              O       9.018397       9.990871      19.092996      -0.535574      33.053407 0.48162360E+03  0.11245767E+05                                 8.118770                            6.734305       0.497444       2.220313                    0.996291      26.917278      69.365504       0.742875       0.353109      -1.145557       0.027553      -0.002071      -0.007307       0.028580       0.017999      -0.017546      -0.010498      -0.096117       0.091110      -0.068932       0.021061       0.047871              9.098203       8.639360       1.972628      -0.769834      10.282730      -3.941930       8.372520           0.030842
          239              O       4.992963      11.306115      18.777596      -0.559825      34.509030 0.50871246E+03  0.12057030E+05                                 8.350310                            6.929066       0.464328       2.204550                    0.997335      27.335066      71.261968       0.730180       0.353923      -1.143461      -0.025482      -0.005714      -0.006209       0.026843       0.025999      -0.023118       0.029841       0.064874      -0.042738      -0.062033       0.010543       0.051490              9.366548      15.211407      -0.197056      -1.005555       6.874989      -0.973706       6.013248           0.043865
          240              O       3.687884       9.822274      19.768826      -0.595142      43.318148 0.60921019E+03  0.15128257E+05                                 9.804149                            7.670284       0.138139       2.087401                    0.995103      28.442454      76.287438       0.681079       0.362149      -1.135133      -0.010083       0.036798      -0.022154       0.044120       0.012389      -0.024471       0.012873      -0.098509       0.105636      -0.074541       0.026942       0.047599             11.408221       7.838256      -0.865561      -0.081258      12.803247      -6.576105      13.583161           0.052476

******************************************************
Auxiliary information for the entire system
The total spin magnetic moment of the unit cell is   40.000225
The total net atomic charge of the unit cell is   0.000000
Accuracy of reproducing the electrostatic potential in the unit cell:
  The inner radius (bohr) =    5.0000
  The outer radius (bohr) =   12.0000
  Valid grid points have density less than (e/(bohr^3)) =    0.0001
  The number of valid grid points were=       141790
  The rms potential error without charges in kcal/mol is=      3.99076
  The rms potential error with partial charges in kcal/mol is=      0.55761
  The RRMSE value at monopole order=      0.13973
  The rms potential error with partial charges and cloud penetration in kcal/mol is=      0.55672
  The RRMSE value at monopole order with cloud penetration is=      0.13950
  The rms potential error with partial charges and atomic dipoles in kcal/mol is=      0.35822
  The RRMSE value at dipole order=      0.08976
  The rms potential error with partial charges, atomic dipoles and cloud penetration in kcal/mol is=      0.34132
  The RRMSE value at dipole order with cloud penetration=      0.08553

******************************************************
The electron densities and ab initio electrostatic potential were computed in VASP using the PBE functional and
projector augmented wave method. See the main text of the journal article for a description of computational details.
The atomic charges, dipoles, and quadrupoles were computed with the DDEC6 method as described in
(a) T. A. Manz and N. Gabaldon Limas, RSC Adv. 6 (2016) 47771-47801 DOI: 10.1039/c6ra04656h
(b) N. Gabaldon Limas and T. A. Manz, RSC Adv. 8 (2018) 2678-2707 DOI: 10.1039/c7ra11829e.
For each atom in the material, the electron cloud parameters were fit to the spherically averaged atom-in-material
electron density using radial positions for which this density was between 10^-4 and 10^-2 electrons per cubic bohr.
The polarizabilities, dispersion coefficients, and quantum Drude oscillator (QDO) parameters were fit using the MCLF method.
The magnetic structure of the system was optimized in VASP from the default ferromagnetic initial guess using spin polarization.
The atomic spin moments (ASMs) were computed on this optimized magnetic structure using the DDEC6 partition as inputs
to the method of T. A. Manz and D. S. Sholl, J. Chem. Theory Comput. 7 (2011) 4146-4164 DOI: 10.1021/ct200539n.
The RMSE and RRMSE were computed using a uniform grid with Ewald summation.
