# Supplementary material for: A collection of forcefield precursors for metal–organic frameworks
Source: RSC Adv. 2019 Nov 13;9(63):36492–507. doi: 10.1039/c9ra07327b (PMC9075174; doi:10.1039/c9ra07327b)
Supplement: RA-009-C9RA07327B-s3813 [file RA-009-C9RA07327B-s3813.xyz]

   20
jmolscript: load "" {1 1 1} spacegroup "x,y,z" unitcell [{      7.447400     0.000000     0.000000 }, {      0.000000     7.447400     0.000000 }, {      0.000000     0.000000    13.050000 }]
Zn     0.000000     0.000000     9.787500     0.860512
Zn     0.000000     0.000000     3.262500     0.860512
Ni     3.723700     0.000000     0.000000     0.119139
Ni     0.000000     3.723700     6.525000     0.119140
C      5.043379     0.000000    11.744739     0.103917
C      2.404021     0.000000    11.744739     0.103917
C      0.000000     5.043379     5.219739     0.103914
C      0.000000     2.404021     5.219739     0.103915
C      2.404021     0.000000     1.305261     0.103919
C      5.043379     0.000000     1.305261     0.103919
C      0.000000     5.043379     7.830261     0.103917
C      0.000000     2.404021     7.830261     0.103918
N      5.874509     0.000000    10.960043    -0.348831
N      1.572891     0.000000    10.960043    -0.348831
N      0.000000     5.874509     4.435042    -0.348828
N      0.000000     1.572891     4.435042    -0.348829
N      1.572891     0.000000     2.089957    -0.348831
N      5.874509     0.000000     2.089957    -0.348832
N      0.000000     5.874509     8.614958    -0.348829
N      0.000000     1.572891     8.614958    -0.348829

The following XYZ coordinates are in angstroms. Other properties are in atomic units.
The sperically averaged electron density of each atom fit to a function of the form exp(a - br)
eigen_1, eigen_2 and eigen_3 are the three eigenvalues of traceless quadrupole moment tensor
  atom number  atomic symbol              X              Y              Z     net charge C6 coefficient C8 coefficient C10 coefficient fluctuating dipole atomic polarizability isotropic forcefield polarizability              a              b squared Pearson coefficient          <r^3>          <r^4>         wp_QDO          m_QDO          q_QDO       dipole_x       dipole_y       dipole_z         dipole            Qxy            Qxz            Qyz     Q(x^2-y^2)  Q(3z^2 - R^2)        eigen_1        eigen_2        eigen_3 static polarizability      alpha(xx)      alpha(xy)      alpha(xz)      alpha(yy)      alpha(yz)      alpha(zz) atomic spin moment
            1             Zn       0.000000       0.000000       9.787500       0.860512     116.542617 0.17325016E+04  0.53966184E+05                                18.937082                           13.460828       0.501381       2.014888                    0.997045      46.124446     123.728287       0.501368       0.392194      -1.151976      -0.000000       0.000000       0.000000       0.000000      -0.000000       0.000000       0.000000      -0.000001       0.000495      -0.000083      -0.000082       0.000165             23.947488      22.098732      -0.000000      -0.000006      22.098740       0.000004      27.644992           0.000039
            2             Zn       0.000000       0.000000       3.262500       0.860512     116.542631 0.17325012E+04  0.53966170E+05                                18.937085                           13.460827       0.501382       2.014888                    0.997045      46.124441     123.728278       0.501368       0.392194      -1.151976      -0.000000       0.000000      -0.000000       0.000000      -0.000000      -0.000000      -0.000000       0.000000       0.000494      -0.000082      -0.000082       0.000165             23.947495      22.098743      -0.000000       0.000007      22.098747      -0.000001      27.644997           0.000038
            3             Ni       3.723700       0.000000       0.000000       0.119139     244.259647 0.30140749E+04  0.10703627E+06                                27.104322                           15.785359       0.678871       1.992760                    0.993912      59.533613     166.471708       0.556343       0.310017      -1.230731       0.000000      -0.000000       0.000000       0.000000       0.000000      -0.000000       0.000000      -0.186732      -0.213904      -0.071301      -0.057715       0.129017             38.125802      55.471335      -0.000000      -0.000000      13.634131       0.000000      45.271940           0.000065
            4             Ni       0.000000       3.723700       6.525000       0.119140     244.259316 0.30140711E+04  0.10703609E+06                                27.104285                           15.785340       0.678867       1.992758                    0.993912      59.533621     166.471641       0.556344       0.310017      -1.230732       0.000000      -0.000000      -0.000000       0.000000       0.000000      -0.000000      -0.000000       0.186732      -0.213902      -0.071301      -0.057716       0.129016             38.125747      13.634114      -0.000000       0.000000      55.471233       0.000005      45.271895           0.000067
            5              C       5.043379       0.000000      11.744739       0.103917      44.900462 0.45196472E+03  0.10655455E+05                                10.826779                            7.213004       0.531040       2.131179                    0.999920      28.265539      79.556928       0.601838       0.431677      -1.061982       0.014434       0.000000      -0.017349       0.022568       0.000000       0.129095       0.000000      -0.102304      -0.067507      -0.160590       0.062403       0.098187             13.703653      18.841521      -0.000000      -9.771973       6.164007       0.000000      16.105431           0.000045
            6              C       2.404021       0.000000      11.744739       0.103917      44.900378 0.45196385E+03  0.10655428E+05                                10.826760                            7.212993       0.531043       2.131179                    0.999920      28.265520      79.556813       0.601839       0.431677      -1.061982      -0.014433      -0.000000      -0.017350       0.022569      -0.000000      -0.129096      -0.000000      -0.102303      -0.067509      -0.160590       0.062403       0.098187             13.703628      18.841490       0.000000       9.771952       6.163997       0.000000      16.105396           0.000045
            7              C       0.000000       5.043379       5.219739       0.103914      44.900552 0.45196583E+03  0.10655486E+05                                10.826788                            7.213009       0.531039       2.131178                    0.999920      28.265572      79.557007       0.601838       0.431677      -1.061982      -0.000000       0.014433      -0.017349       0.022568       0.000000       0.000000       0.129095       0.102303      -0.067507      -0.160589       0.062403       0.098187             13.703665       6.164011      -0.000000       0.000000      18.841537      -9.771984      16.105447           0.000045
            8              C       0.000000       2.404021       5.219739       0.103915      44.900504 0.45196530E+03  0.10655470E+05                                10.826778                            7.213003       0.531040       2.131178                    0.999920      28.265558      79.556943       0.601839       0.431677      -1.061983      -0.000000      -0.014433      -0.017349       0.022568       0.000000      -0.000000      -0.129095       0.102303      -0.067507      -0.160589       0.062403       0.098187             13.703653       6.164006       0.000000       0.000000      18.841522       9.771974      16.105431           0.000044
            9              C       2.404021       0.000000       1.305261       0.103919      44.900397 0.45196400E+03  0.10655433E+05                                10.826767                            7.212997       0.531043       2.131180                    0.999920      28.265518      79.556838       0.601838       0.431677      -1.061982      -0.014434       0.000000       0.017349       0.022568       0.000000       0.129095      -0.000000      -0.102303      -0.067506      -0.160590       0.062403       0.098187             13.703638      18.841508      -0.000000      -9.771960       6.164001       0.000000      16.105404           0.000046
           10              C       5.043379       0.000000       1.305261       0.103919      44.900465 0.45196468E+03  0.10655455E+05                                10.826783                            7.213006       0.531041       2.131179                    0.999920      28.265533      79.556934       0.601838       0.431677      -1.061982       0.014433       0.000000       0.017350       0.022568       0.000000      -0.129095       0.000000      -0.102302      -0.067507      -0.160589       0.062402       0.098187             13.703659      18.841533       0.000000       9.771977       6.164009       0.000000      16.105435           0.000044
           11              C       0.000000       5.043379       7.830261       0.103917      44.900476 0.45196504E+03  0.10655462E+05                                10.826771                            7.212999       0.531040       2.131178                    0.999920      28.265555      79.556912       0.601839       0.431676      -1.061983       0.000000       0.014434       0.017349       0.022568      -0.000000      -0.000000      -0.129095       0.102303      -0.067507      -0.160589       0.062402       0.098187             13.703642       6.164002      -0.000000      -0.000000      18.841499       9.771966      16.105425           0.000044
           12              C       0.000000       2.404021       7.830261       0.103918      44.900419 0.45196446E+03  0.10655444E+05                                10.826759                            7.212992       0.531042       2.131179                    0.999920      28.265540      79.556835       0.601840       0.431676      -1.061983      -0.000000      -0.014433       0.017349       0.022568       0.000000       0.000000       0.129095       0.102303      -0.067508      -0.160589       0.062403       0.098187             13.703626       6.163996       0.000000      -0.000000      18.841479      -9.771953      16.105403           0.000044
           13              N       5.874509       0.000000      10.960043      -0.348831      48.269819 0.52190097E+03  0.12581764E+05                                10.856219                            7.392670       0.342123       2.108353                    0.998580      29.153386      79.353563       0.647004       0.392686      -1.102378      -0.003497       0.000000      -0.000735       0.003573      -0.000000       0.086918      -0.000000      -0.099922      -0.084951      -0.119059       0.054939       0.064119             13.702664      18.813208      -0.000000     -10.235132       6.559229       0.000000      15.735555           0.000049
           14              N       1.572891       0.000000      10.960043      -0.348831      48.269745 0.52190017E+03  0.12581738E+05                                10.856204                            7.392661       0.342126       2.108354                    0.998580      29.153374      79.353482       0.647005       0.392686      -1.102378       0.003496       0.000000      -0.000735       0.003573      -0.000000      -0.086918       0.000000      -0.099923      -0.084954      -0.119059       0.054938       0.064121             13.702642      18.813181       0.000000      10.235113       6.559220       0.000000      15.735526           0.000051
           15              N       0.000000       5.874509       4.435042      -0.348828      48.269780 0.52190046E+03  0.12581748E+05                                10.856214                            7.392666       0.342126       2.108354                    0.998580      29.153362      79.353480       0.647004       0.392686      -1.102378      -0.000000      -0.003497      -0.000736       0.003573       0.000000       0.000000       0.086919       0.099923      -0.084952      -0.119059       0.054939       0.064120             13.702657       6.559226      -0.000001       0.000001      18.813197     -10.235126      15.735547           0.000050
           16              N       0.000000       1.572891       4.435042      -0.348829      48.269787 0.52190057E+03  0.12581751E+05                                10.856214                            7.392667       0.342126       2.108354                    0.998580      29.153366      79.353488       0.647004       0.392686      -1.102378      -0.000000       0.003497      -0.000736       0.003573      -0.000000       0.000000      -0.086918       0.099923      -0.084952      -0.119059       0.054939       0.064120             13.702658       6.559226       0.000001       0.000001      18.813200      10.235127      15.735547           0.000051
           17              N       1.572891       0.000000       2.089957      -0.348831      48.269814 0.52190092E+03  0.12581762E+05                                10.856218                            7.392669       0.342124       2.108353                    0.998580      29.153384      79.353551       0.647004       0.392686      -1.102378       0.003497       0.000000       0.000736       0.003573      -0.000000       0.086918      -0.000000      -0.099922      -0.084951      -0.119059       0.054939       0.064120             13.702663      18.813214       0.000000     -10.235130       6.559228      -0.000000      15.735546           0.000049
           18              N       5.874509       0.000000       2.089957      -0.348832      48.269923 0.52190217E+03  0.12581801E+05                                10.856239                            7.392681       0.342123       2.108353                    0.998580      29.153410      79.353677       0.647003       0.392687      -1.102377      -0.003497       0.000000       0.000735       0.003573      -0.000000      -0.086918       0.000000      -0.099922      -0.084952      -0.119058       0.054939       0.064120             13.702690      18.813249      -0.000000      10.235154       6.559239      -0.000000      15.735582           0.000052
           19              N       0.000000       5.874509       8.614958      -0.348829      48.269792 0.52190068E+03  0.12581754E+05                                10.856214                            7.392667       0.342124       2.108353                    0.998580      29.153373      79.353503       0.647004       0.392686      -1.102378      -0.000000      -0.003497       0.000735       0.003573      -0.000000       0.000000      -0.086919       0.099923      -0.084952      -0.119059       0.054939       0.064120             13.702656       6.559226      -0.000001      -0.000001      18.813193      10.235126      15.735549           0.000050
           20              N       0.000000       1.572891       8.614958      -0.348829      48.269742 0.52190014E+03  0.12581737E+05                                10.856204                            7.392661       0.342125       2.108354                    0.998580      29.153363      79.353448       0.647005       0.392686      -1.102378      -0.000000       0.003496       0.000736       0.003573       0.000000       0.000000       0.086919       0.099923      -0.084952      -0.119059       0.054939       0.064120             13.702643       6.559221       0.000001      -0.000001      18.813176     -10.235114      15.735532           0.000050

******************************************************
Auxiliary information for the entire system
The total spin magnetic moment of the unit cell is   0.000969
The total net atomic charge of the unit cell is   -0.000001
Accuracy of reproducing the electrostatic potential in the unit cell:
  The inner radius (bohr) =    5.0000
  The outer radius (bohr) =   12.0000
  Valid grid points have density less than (e/(bohr^3)) =    0.0001
  The number of valid grid points were=        71972
  The rms potential error without charges in kcal/mol is=      0.98102
  The rms potential error with partial charges in kcal/mol is=      0.38185
  The RRMSE value at monopole order=      0.38924
  The rms potential error with partial charges and cloud penetration in kcal/mol is=      0.37088
  The RRMSE value at monopole order with cloud penetration is=      0.37805
  The rms potential error with partial charges and atomic dipoles in kcal/mol is=      0.21138
  The RRMSE value at dipole order=      0.21547
  The rms potential error with partial charges, atomic dipoles and cloud penetration in kcal/mol is=      0.19731
  The RRMSE value at dipole order with cloud penetration=      0.20113

******************************************************
The electron densities and ab initio electrostatic potential were computed in VASP using the PBE functional and
projector augmented wave method. See the main text of the journal article for a description of computational details.
The atomic charges, dipoles, and quadrupoles were computed with the DDEC6 method as described in
(a) T. A. Manz and N. Gabaldon Limas, RSC Adv. 6 (2016) 47771-47801 DOI: 10.1039/c6ra04656h
(b) N. Gabaldon Limas and T. A. Manz, RSC Adv. 8 (2018) 2678-2707 DOI: 10.1039/c7ra11829e.
For each atom in the material, the electron cloud parameters were fit to the spherically averaged atom-in-material
electron density using radial positions for which this density was between 10^-4 and 10^-2 electrons per cubic bohr.
The polarizabilities, dispersion coefficients, and quantum Drude oscillator (QDO) parameters were fit using the MCLF method.
The magnetic structure of the system was optimized in VASP from the default ferromagnetic initial guess using spin polarization.
The atomic spin moments (ASMs) were computed on this optimized magnetic structure using the DDEC6 partition as inputs
to the method of T. A. Manz and D. S. Sholl, J. Chem. Theory Comput. 7 (2011) 4146-4164 DOI: 10.1021/ct200539n.
The RMSE and RRMSE were computed using a uniform grid with Ewald summation.
