# Supplementary material for: A collection of forcefield precursors for metal–organic frameworks
Source: RSC Adv. 2019 Nov 13;9(63):36492–507. doi: 10.1039/c9ra07327b (PMC9075174; doi:10.1039/c9ra07327b)
Supplement: RA-009-C9RA07327B-s3814 [file RA-009-C9RA07327B-s3814.xyz]

   95
jmolscript: load "" {1 1 1} spacegroup "x,y,z" unitcell [{     11.341000     0.000000     0.000000 }, {     -5.558199    10.894004     0.000000 }, {     -4.553305    -3.320634    14.171585 }]
Cd    -0.711055     2.003417     5.270838     0.725676
Cd     1.940551     5.569953     8.900747     0.725676
Cd     0.000000     0.000000     0.000000     0.715732
H      3.648052     6.248835     1.757277     0.303002
H      2.538294     1.986326     5.382368     0.095842
H      4.415797     2.326894     6.406974     0.282796
H      0.256533     4.074934     3.024216     0.099756
H     -1.948080     0.762795     8.009780     0.099712
H      7.554550     2.431180     4.985564     0.114078
H      4.660218     8.117850     1.010434     0.107754
H      4.145893     4.785741     3.031302     0.117922
H     -3.905284     0.585001     9.159095     0.121986
H     -3.617188     4.010104    13.980269     0.136900
H      5.476885     1.408302     8.235108     0.127729
H     -1.635894     7.151749    12.646722     0.093392
H     -3.528392     5.900057    12.697740     0.128867
H     -2.418556     1.324535    12.414308     0.303002
H     -1.308798     5.587044     8.789217     0.095842
H     -3.186301     5.246476     7.764611     0.282796
H      0.972963     3.498436    11.147369     0.099756
H      3.177576     6.810575     6.161805     0.099711
H     -6.325054     5.142190     9.186021     0.114078
H     -3.430722    -0.544480    13.161151     0.107754
H     -2.916397     2.787629    11.140283     0.117922
H      5.134780     6.988369     5.012490     0.121986
H      4.846684     3.563266     0.191316     0.136900
H     -4.247389     6.165068     5.936477     0.127729
H      2.865390     0.421621     1.524863     0.093392
H      4.757888     1.673313     1.473845     0.128867
C      2.439138     2.653126     4.740395     0.051635
C     -0.128048     5.209232     6.347453     0.284352
C      3.563686     3.331654     4.285487    -0.058021
C     -1.743574     2.049453     2.100229     0.311817
C      4.960672     3.016188     4.720555     0.498514
C      2.792415     7.516519     0.564029     0.230497
C      0.167388    -0.507294     3.345911     0.290255
C      1.105674     3.886019     3.351580     0.086926
C     -2.734292     1.067967     7.618644     0.049586
C      1.856745     5.626246     1.815380     0.488291
C      6.304727     1.995973     6.484917     0.242571
C      7.521095     2.055459     5.835859    -0.036568
C      2.160728     4.605344     2.852740    -0.053298
C      3.912156     8.341737     0.505926    -0.037888
C      3.405735     4.315720     3.340243    -0.104498
C     -3.897332     0.972467     8.314469    -0.107384
C     -2.852020     4.538277    13.971766    -0.144634
C      6.274583     1.450911     7.760360    -0.141009
C     -1.664726     6.401950    13.196580     0.060811
C     -2.795784     5.650211    13.210752    -0.100415
C     -1.209642     4.920244     9.431190     0.051635
C      1.357544     2.364138     7.824132     0.284352
C     -2.334190     4.241716     9.886098    -0.058021
C      2.973070     5.523917    12.071356     0.311817
C     -3.731176     4.557182     9.451030     0.498514
C     -1.562919     0.056851    13.607556     0.230497
C      1.062108     8.080664    10.825674     0.290255
C      0.123822     3.687351    10.820005     0.086926
C      3.963788     6.505403     6.552941     0.049586
C     -0.627249     1.947124    12.356205     0.488291
C     -5.075231     5.577397     7.686668     0.242571
C     -6.291599     5.517911     8.335726    -0.036568
C     -0.931232     2.968026    11.318845    -0.053298
C     -2.682660    -0.768367    13.665659    -0.037888
C     -2.176239     3.257650    10.831342    -0.104498
C      5.126828     6.600903     5.857116    -0.107384
C      4.081516     3.035093     0.199819    -0.144634
C     -5.045087     6.122459     6.411225    -0.141009
C      2.894222     1.171420     0.975005     0.060811
C      4.025280     1.923159     0.960833    -0.100415
S     -1.495666     4.720147     5.596359    -0.348869
S      0.125742    -0.508587     4.987973    -0.346807
S      9.576786     2.037009     0.461002    -0.352032
S      2.725162     2.853223     8.575226    -0.348868
S      1.103754     8.081957     9.183612    -0.346807
S     -8.347290     5.536361    13.710583    -0.352032
N     -2.688981     1.594922     6.378630    -0.188673
N      1.218601     2.937437     4.275567    -0.181116
N      0.833541     5.542973     6.861881    -0.473225
N      2.872183     6.427282     1.432747    -0.415394
N      5.125131     2.433778     5.932225    -0.416970
N     -0.604468     6.115886    13.929251    -0.181616
N     -1.740019     2.093140     3.248127    -0.468163
N     -5.368363    10.335969     2.190927    -0.451917
N      3.918477     5.978448     7.792955    -0.188673
N      0.010895     4.635933     9.896018    -0.181116
N      0.395955     2.030397     7.309704    -0.473225
N     -1.642687     1.146088    12.738838    -0.415394
N     -3.895635     5.139592     8.239360    -0.416970
N      1.833964     1.457484     0.242334    -0.181616
N      2.969515     5.480230    10.923458    -0.468163
N      6.597859    -2.762599    11.980658    -0.451917
O      0.744123     5.689420     1.317957    -0.455665
O      5.868437     3.280411     4.002056    -0.444371
O      0.485373     1.883950    12.853628    -0.455665
O     -4.638941     4.292959    10.169529    -0.444371

The following XYZ coordinates are in angstroms. Other properties are in atomic units.
The sperically averaged electron density of each atom fit to a function of the form exp(a - br)
eigen_1, eigen_2 and eigen_3 are the three eigenvalues of traceless quadrupole moment tensor
  atom number  atomic symbol              X              Y              Z     net charge C6 coefficient C8 coefficient C10 coefficient fluctuating dipole atomic polarizability isotropic forcefield polarizability              a              b squared Pearson coefficient          <r^3>          <r^4>         wp_QDO          m_QDO          q_QDO       dipole_x       dipole_y       dipole_z         dipole            Qxy            Qxz            Qyz     Q(x^2-y^2)  Q(3z^2 - R^2)        eigen_1        eigen_2        eigen_3 static polarizability      alpha(xx)      alpha(xy)      alpha(xz)      alpha(yy)      alpha(yz)      alpha(zz) atomic spin moment
            1             Cd      -0.711055       2.003417       5.270838       0.725676     199.289442 0.49919971E+04  0.19742677E+06                                27.306958                           23.256686       1.033179       1.979318                    0.998259      85.495989     237.512722       0.381173       0.406305      -1.171715      -0.010078       0.004138      -0.000055       0.010895      -0.038233       0.121079      -0.007173      -0.063885       0.181179      -0.142429       0.002551       0.139877             31.709409      36.098405       4.681087      -5.076249      24.450723       5.706874      34.579098          -0.000000
            2             Cd       1.940551       5.569953       8.900747       0.725676     199.289436 0.49919969E+04  0.19742676E+06                                27.306958                           23.256686       1.033179       1.979318                    0.998259      85.495988     237.512722       0.381173       0.406305      -1.171715       0.010078      -0.004138       0.000055       0.010895      -0.038233       0.121079      -0.007173      -0.063885       0.181178      -0.142429       0.002551       0.139877             31.709409      36.098405       4.681088      -5.076249      24.450722       5.706874      34.579099           0.000000
            3             Cd       0.000000       0.000000       0.000000       0.715732     209.038270 0.48636832E+04  0.19123440E+06                                28.162321                           23.015913       1.110011       1.997298                    0.998275      85.771064     238.113621       0.381402       0.408434      -1.169387       0.000000       0.000000       0.000000       0.000000      -0.073417       0.006192      -0.077443      -0.044135       0.395727      -0.149310      -0.016135       0.165444             33.931782      29.874725      10.435763      -2.131025      33.338080       6.774316      38.582543           0.000000
            4              H       3.648052       6.248835       1.757277       0.303002       0.546817 0.35058008E+01  0.28393842E+02                                 1.178381                            1.154888      -1.054854       2.494730                    0.999928       2.484680       6.610832       0.530084       1.426672      -0.680420       0.034811      -0.004320       0.009838       0.036432       0.001813       0.005765      -0.009499       0.023089      -0.033082      -0.019242       0.001047       0.018195              1.190398       1.204280      -0.047030       0.129004       1.192284      -0.175049       1.174631          -0.000001
            5              H       2.538294       1.986326       5.382368       0.095842       1.297908 0.10091921E+02  0.10589569E+03                                 2.022901                            1.901920      -1.359989       2.230483                    0.992781       3.952108      11.760887       0.434270       1.344132      -0.694347       0.004478      -0.033365       0.030407       0.045364      -0.008279       0.002712      -0.014873       0.002340      -0.006393      -0.016817      -0.001066       0.017883              2.062712       1.873238      -0.027861       0.097009       2.077111      -0.549321       2.237788          -0.000001
            6              H       4.415797       2.326894       6.406974       0.282796       0.650418 0.43329684E+01  0.37375395E+02                                 1.353058                            1.303993      -1.447794       2.263832                    0.997786       3.014765       8.554112       0.482514       1.471622      -0.668414      -0.018523      -0.009442       0.012106       0.024059       0.001215       0.007203      -0.010281       0.011756      -0.004762      -0.015250       0.003033       0.012216              1.385086       1.709866      -0.038046      -0.085557       1.106627      -0.062320       1.338764           0.000000
            7              H       0.256533       4.074934       3.024216       0.099756       1.241657 0.96439747E+01  0.10059702E+03                                 1.995210                            1.880404      -1.518639       2.153436                    0.992382       4.082712      12.329966       0.427070       1.374921      -0.686695      -0.041405       0.007459      -0.018061       0.045785      -0.000211       0.009456      -0.000400       0.017758      -0.027026      -0.012479      -0.004368       0.016848              2.035553       2.631106      -0.027427       0.245877       1.678694      -0.134552       1.796859          -0.000001
            8              H      -1.948080       0.762795       8.009780       0.099712       1.272436 0.93660123E+01  0.94967407E+02                                 1.901180                            1.762794      -0.944572       2.426934                    0.998578       3.480955       9.676570       0.485519       1.244170      -0.719030       0.037294      -0.018576       0.022775       0.047483      -0.011750       0.004632      -0.012582       0.016128       0.027725      -0.021764       0.001309       0.020455              1.963397       2.490560      -0.305438       0.360048       1.654718      -0.154631       1.744913          -0.000000
            9              H       7.554550       2.431180       4.985564       0.114078       1.064670 0.78350318E+01  0.77188645E+02                                 1.759185                            1.662182      -1.345514       2.231845                    0.995348       3.804448      10.977563       0.470160       1.322354      -0.697042       0.004616       0.015919      -0.037686       0.041170       0.006695      -0.004305      -0.005120      -0.000484       0.007550      -0.007987      -0.002829       0.010815              1.789308       1.727760      -0.087733      -0.004662       1.473553      -0.277410       2.166612          -0.000001
           10              H       4.660218       8.117850       1.010434       0.107754       1.221738 0.93784307E+01  0.95867238E+02                                 1.890719                            1.794311      -1.280886       2.275083                    0.994366       3.677535      10.528551       0.465446       1.287350      -0.707403       0.033661      -0.010212       0.023640       0.042382      -0.002256       0.010693      -0.014544      -0.004361      -0.005208      -0.017340      -0.001934       0.019274              1.904217       2.136329       0.035706       0.418314       1.729820      -0.117647       1.846501          -0.000001
           11              H       4.145893       4.785741       3.031302       0.117922       1.095940 0.83831435E+01  0.83172153E+02                                 1.748369                            1.688316      -1.077141       2.374452                    0.996616       3.515227       9.856123       0.484176       1.275064      -0.710389       0.031478       0.019360      -0.013626       0.039387       0.013921      -0.007313      -0.009489      -0.001491      -0.007533      -0.012961      -0.008237       0.021198              1.760038       1.834537       0.207534      -0.052056       1.735055      -0.264783       1.710524          -0.000001
           12              H      -3.905284       0.585001       9.159095       0.121986       1.037874 0.72471565E+01  0.68966617E+02                                 1.659928                            1.549610      -0.794123       2.509010                    0.999679       3.240296       8.745960       0.517996       1.242534      -0.718773      -0.003143      -0.016837       0.035360       0.039290      -0.005727      -0.003029      -0.011239       0.029077       0.033246      -0.024912       0.009943       0.014969              1.716690       1.375632      -0.005167       0.055242       1.600567      -0.423277       2.173871          -0.000001
           13              H      -3.617188       4.010104      13.980269       0.136900       1.011339 0.74192695E+01  0.71354908E+02                                 1.659730                            1.591107      -0.851156       2.484480                    0.999725       3.295432       9.080388       0.497708       1.279585      -0.710164      -0.036230      -0.014932      -0.004042       0.039394       0.004513       0.010900       0.001047       0.018130      -0.023084      -0.012493      -0.005993       0.018486              1.669865       1.817109       0.331472      -0.014072       1.734345      -0.135761       1.458142          -0.000001
           14              H       5.476885       1.408302       8.235108       0.127729       1.112635 0.82716949E+01  0.82126611E+02                                 1.801163                            1.704923      -1.013948       2.408025                    0.998021       3.480733       9.893934       0.468134       1.317790      -0.701691      -0.025394      -0.004613       0.023894       0.035172      -0.001879      -0.001066      -0.006521       0.003562       0.040346      -0.011019      -0.004234       0.015253              1.828666       2.268751      -0.025907      -0.332375       1.478751      -0.089555       1.738494          -0.000001
           15              H      -1.635894       7.151749      12.646722       0.093392       1.350378 0.10161961E+02  0.10506498E+03                                 1.972606                            1.832340      -0.997917       2.398758                    0.997682       3.556995       9.955109       0.478145       1.238985      -0.720436      -0.002422       0.036610      -0.030507       0.047716      -0.000401       0.012267      -0.019519       0.000874      -0.008582      -0.023797       0.001256       0.022540              2.027045       1.628831       0.141893      -0.049699       2.488226      -0.561669       1.964078          -0.000000
           16              H      -3.528392       5.900057      12.697740       0.128867       1.049678 0.73824878E+01  0.70133405E+02                                 1.638961                            1.539920      -0.755077       2.534356                    0.999799       3.111830       8.219693       0.535253       1.204550      -0.728988      -0.032650       0.010242      -0.019146       0.039211       0.002397       0.008302      -0.015668       0.003854      -0.021390      -0.021454       0.006627       0.014827              1.680171       1.921253      -0.230812       0.438736       1.448050      -0.137332       1.671211          -0.000001
           17              H      -2.418556       1.324535      12.414308       0.303002       0.546817 0.35058009E+01  0.28393843E+02                                 1.178381                            1.154888      -1.054854       2.494730                    0.999928       2.484680       6.610832       0.530084       1.426672      -0.680420      -0.034811       0.004320      -0.009838       0.036432       0.001813       0.005765      -0.009499       0.023089      -0.033082      -0.019242       0.001047       0.018195              1.190398       1.204280      -0.047030       0.129004       1.192284      -0.175049       1.174631          -0.000001
           18              H      -1.308798       5.587044       8.789217       0.095842       1.297908 0.10091926E+02  0.10589574E+03                                 2.022901                            1.901920      -1.359989       2.230483                    0.992781       3.952109      11.760888       0.434270       1.344131      -0.694348      -0.004478       0.033365      -0.030407       0.045364      -0.008279       0.002712      -0.014873       0.002340      -0.006393      -0.016817      -0.001066       0.017883              2.062712       1.873238      -0.027861       0.097009       2.077111      -0.549321       2.237788          -0.000001
           19              H      -3.186301       5.246476       7.764611       0.282796       0.650418 0.43329684E+01  0.37375395E+02                                 1.353058                            1.303993      -1.447794       2.263832                    0.997786       3.014765       8.554112       0.482514       1.471622      -0.668414       0.018523       0.009442      -0.012106       0.024059       0.001215       0.007203      -0.010281       0.011756      -0.004762      -0.015250       0.003033       0.012216              1.385086       1.709866      -0.038046      -0.085557       1.106627      -0.062320       1.338764           0.000000
           20              H       0.972963       3.498436      11.147369       0.099756       1.241657 0.96439747E+01  0.10059702E+03                                 1.995210                            1.880404      -1.518639       2.153436                    0.992382       4.082712      12.329966       0.427070       1.374921      -0.686695       0.041405      -0.007459       0.018061       0.045785      -0.000211       0.009456      -0.000400       0.017758      -0.027026      -0.012479      -0.004369       0.016848              2.035553       2.631106      -0.027427       0.245877       1.678694      -0.134552       1.796859          -0.000001
           21              H       3.177576       6.810575       6.161805       0.099711       1.272436 0.93660141E+01  0.94967434E+02                                 1.901181                            1.762795      -0.944573       2.426934                    0.998578       3.480955       9.676572       0.485519       1.244171      -0.719030      -0.037294       0.018576      -0.022775       0.047483      -0.011750       0.004632      -0.012582       0.016128       0.027725      -0.021764       0.001309       0.020455              1.963398       2.490561      -0.305438       0.360048       1.654719      -0.154631       1.744914          -0.000000
           22              H      -6.325054       5.142190       9.186021       0.114078       1.064670 0.78350311E+01  0.77188638E+02                                 1.759185                            1.662182      -1.345514       2.231845                    0.995348       3.804448      10.977564       0.470160       1.322354      -0.697042      -0.004616      -0.015919       0.037686       0.041170       0.006695      -0.004305      -0.005120      -0.000484       0.007550      -0.007987      -0.002829       0.010815              1.789308       1.727760      -0.087733      -0.004662       1.473553      -0.277410       2.166612          -0.000001
           23              H      -3.430722      -0.544480      13.161151       0.107754       1.221739 0.93784356E+01  0.95867294E+02                                 1.890719                            1.794311      -1.280886       2.275083                    0.994366       3.677536      10.528552       0.465446       1.287349      -0.707403      -0.033661       0.010212      -0.023640       0.042382      -0.002256       0.010693      -0.014544      -0.004361      -0.005208      -0.017340      -0.001934       0.019274              1.904217       2.136329       0.035706       0.418314       1.729820      -0.117647       1.846501          -0.000001
           24              H      -2.916397       2.787629      11.140283       0.117922       1.095940 0.83831403E+01  0.83172118E+02                                 1.748369                            1.688316      -1.077141       2.374452                    0.996616       3.515226       9.856121       0.484176       1.275065      -0.710388      -0.031478      -0.019360       0.013626       0.039387       0.013921      -0.007313      -0.009489      -0.001491      -0.007533      -0.012961      -0.008237       0.021198              1.760038       1.834537       0.207534      -0.052056       1.735055      -0.264783       1.710524          -0.000001
           25              H       5.134780       6.988369       5.012490       0.121986       1.037874 0.72471523E+01  0.68966572E+02                                 1.659928                            1.549610      -0.794123       2.509011                    0.999679       3.240295       8.745959       0.517996       1.242535      -0.718773       0.003143       0.016837      -0.035360       0.039290      -0.005727      -0.003029      -0.011239       0.029077       0.033246      -0.024912       0.009943       0.014969              1.716690       1.375632      -0.005167       0.055242       1.600567      -0.423277       2.173871          -0.000001
           26              H       4.846684       3.563266       0.191316       0.136900       1.011339 0.74192685E+01  0.71354894E+02                                 1.659730                            1.591107      -0.851156       2.484480                    0.999725       3.295432       9.080387       0.497708       1.279585      -0.710164       0.036230       0.014932       0.004042       0.039394       0.004513       0.010900       0.001047       0.018130      -0.023084      -0.012493      -0.005993       0.018486              1.669865       1.817108       0.331472      -0.014072       1.734345      -0.135760       1.458142          -0.000001
           27              H      -4.247389       6.165068       5.936477       0.127729       1.112635 0.82716957E+01  0.82126626E+02                                 1.801163                            1.704923      -1.013948       2.408025                    0.998021       3.480733       9.893936       0.468134       1.317790      -0.701691       0.025394       0.004613      -0.023894       0.035172      -0.001879      -0.001066      -0.006521       0.003562       0.040346      -0.011019      -0.004234       0.015253              1.828666       2.268752      -0.025907      -0.332375       1.478751      -0.089555       1.738495          -0.000001
           28              H       2.865390       0.421621       1.524863       0.093392       1.350378 0.10161961E+02  0.10506498E+03                                 1.972605                            1.832340      -0.997917       2.398758                    0.997682       3.556995       9.955109       0.478145       1.238985      -0.720436       0.002422      -0.036610       0.030507       0.047716      -0.000401       0.012267      -0.019519       0.000874      -0.008582      -0.023797       0.001256       0.022540              2.027045       1.628831       0.141893      -0.049699       2.488226      -0.561669       1.964078          -0.000000
           29              H       4.757888       1.673313       1.473845       0.128867       1.049678 0.73824878E+01  0.70133405E+02                                 1.638961                            1.539920      -0.755077       2.534356                    0.999799       3.111830       8.219693       0.535253       1.204550      -0.728988       0.032650      -0.010242       0.019146       0.039211       0.002397       0.008302      -0.015668       0.003854      -0.021390      -0.021454       0.006627       0.014827              1.680171       1.921253      -0.230812       0.438736       1.448050      -0.137332       1.671211          -0.000001
           30              C       2.439138       2.653126       4.740395       0.051635      27.317436 0.36727447E+03  0.83778271E+04                                 8.174812                            6.607711      -0.175990       1.950992                    0.998303      27.790760      81.836705       0.602314       0.445803      -1.033760      -0.046968       0.015585      -0.020470       0.053553      -0.029338      -0.008673       0.034064      -0.079986       0.079788      -0.062970      -0.003903       0.066873              9.065733      12.623009       0.451849       0.976569       6.831003      -2.512397       7.743189           0.000001
           31              C      -0.128048       5.209232       6.347453       0.284352      31.101807 0.39434744E+03  0.91273728E+04                                 8.901403                            7.076896      -0.104323       1.959990                    0.999482      27.105585      79.562735       0.555650       0.476253      -1.020098      -0.011599       0.000563      -0.026787       0.029196      -0.052293      -0.072189      -0.031339      -0.139862       0.084508      -0.138357       0.061667       0.076691              9.846871      13.927779       2.894815       3.967107       6.553352       1.990161       9.059483          -0.000003
           32              C       3.563686       3.331654       4.285487      -0.058021      38.694924 0.46011890E+03  0.10916566E+05                                 9.994795                            7.166216      -0.040903       1.992737                    0.999143      27.700615      78.690234       0.616807       0.418544      -1.068230      -0.022879       0.020839      -0.028663       0.042182      -0.005462      -0.011281       0.003208      -0.006485       0.027818      -0.014466      -0.002010       0.016476             12.713963      18.094178      -2.025706       4.606511       8.919218      -4.356080      11.128493          -0.000002
           33              C      -1.743574       2.049453       2.100229       0.311817      32.094267 0.37917778E+03  0.86730046E+04                                 9.061664                            6.913106       0.068342       2.024519                    0.999759      26.321141      76.297043       0.566558       0.472645      -1.024115      -0.016315       0.009929      -0.021701       0.028908      -0.008465       0.001218      -0.013629      -0.004446      -0.441921      -0.148139       0.065147       0.082991             10.194956       6.281329       0.094930      -0.143941       6.040618       2.310145      18.262922          -0.000001
           34              C       4.960672       3.016188       4.720555       0.498514      24.843623 0.26492469E+03  0.55330661E+04                                 7.817472                            5.713092      -0.014022       2.059109                    0.999414      22.279684      61.455891       0.634763       0.462010      -1.031271       0.048621      -0.018498       0.018999       0.055382      -0.007176       0.023826       0.022312      -0.093015      -0.055842      -0.056636      -0.005358       0.061994              9.715093      13.133194      -2.471368       3.915383       5.595174      -2.774578      10.416910           0.000000
           35              C       2.792415       7.516519       0.564029       0.230497      30.950946 0.34355746E+03  0.75980469E+04                                 8.756374                            6.283921       0.036534       2.046040                    0.999484      24.441958      67.646370       0.642555       0.431016      -1.057480      -0.021449      -0.068571       0.057879       0.092261       0.006487       0.002233      -0.054790      -0.035812      -0.040493      -0.053180      -0.010628       0.063808             11.032403       8.080419       2.313596       0.417533      14.942062      -6.474692      10.074729          -0.000001
           36              C       0.167388      -0.507294       3.345911       0.290255      33.222331 0.39173478E+03  0.90151332E+04                                 9.175593                            6.961018       0.057230       2.010562                    0.999707      26.714636      77.159855       0.573775       0.463858      -1.031027      -0.001532      -0.004829       0.024159       0.024684      -0.007035       0.006414      -0.014704      -0.011902      -0.420418      -0.141306       0.060856       0.080451             10.340344       5.501310       0.266299      -0.521764       6.628805       1.207517      18.890915          -0.000002
           37              C       1.105674       3.886019       3.351580       0.086926      26.567966 0.34965122E+03  0.78946001E+04                                 8.119176                            6.501022      -0.255875       1.935957                    0.998581      27.196447      80.214931       0.598483       0.453273      -1.027359       0.021301      -0.031475       0.028913       0.047753      -0.019107       0.012498       0.075471      -0.058442       0.070058      -0.071553      -0.024558       0.096111              9.130486       9.945122       1.614374      -0.727589       8.427707      -3.970021       9.018631           0.000001
           38              C      -2.734292       1.067967       7.618644       0.049586      25.895154 0.34693083E+03  0.77639681E+04                                 7.760424                            6.337725       0.084757       2.036677                    0.999355      26.989690      77.480814       0.630391       0.434165      -1.045693      -0.009567       0.012705      -0.043216       0.046049      -0.007580       0.029810       0.004899      -0.030323      -0.012584      -0.040160       0.018198       0.021962              8.416191      10.770155      -0.793193      -0.521292       5.455737      -1.919346       9.022681           0.000001
           39              C       1.856745       5.626246       1.815380       0.488291      25.402137 0.27437554E+03  0.57743686E+04                                 7.909354                            5.787891      -0.018525       2.048775                    0.999436      22.552468      62.216518       0.635653       0.457854      -1.034770      -0.009572       0.049264      -0.028106       0.057520      -0.005968      -0.034049       0.025354      -0.051957       0.017822      -0.050765       0.000760       0.050006              9.853531       7.568592       1.609474      -0.170868      11.662676      -6.196467      10.329325           0.000001
           40              C       6.304727       1.995973       6.484917       0.242571      30.804354 0.33145591E+03  0.72793311E+04                                 8.770891                            6.197544       0.134181       2.082591                    0.999382      24.204443      67.186648       0.641794       0.434555      -1.053241      -0.074403       0.024181      -0.038641       0.087256      -0.023046       0.021534      -0.021916       0.049815       0.011198      -0.040516      -0.009319       0.049835             11.120210      16.418480      -3.639797       3.474928       6.488369      -3.001315      10.453781          -0.000000
           41              C       7.521095       2.055459       5.835859      -0.036568      30.332055 0.38705273E+03  0.89061069E+04                                 8.680795                            6.732126      -0.098568       1.970071                    0.998614      28.189973      82.180113       0.606209       0.439102      -1.042273       0.053769      -0.027843       0.013008       0.061932       0.012186       0.026812       0.023006      -0.105399      -0.003182      -0.063697      -0.001794       0.065491             10.082766      15.883715      -2.331314       0.482916       5.686816      -1.552414       8.677767          -0.000001
           42              C       2.160728       4.605344       2.852740      -0.053298      36.906071 0.43307399E+03  0.10119426E+05                                 9.674601                            6.936520       0.068971       2.033428                    0.999366      27.196303      76.644766       0.629158       0.416632      -1.069564       0.006428      -0.018266       0.021226       0.028732      -0.000081       0.001846       0.023416       0.002103      -0.015132      -0.025500       0.003573       0.021927             12.287157      10.673555       0.163779       0.942898      12.659323      -7.729510      13.528592          -0.000001
           43              C       3.912156       8.341737       0.505926      -0.037888      29.055962 0.37576133E+03  0.85686770E+04                                 8.343324                            6.554269      -0.020326       1.993179                    0.998693      27.979238      80.771522       0.626522       0.428714      -1.050226       0.018463       0.059787      -0.024368       0.067151      -0.051318       0.002407       0.019965      -0.018146       0.123526      -0.074591       0.022497       0.052093              9.578202       8.880515       3.537573       0.353211      12.478532      -3.348324       7.375561           0.000000
           44              C       3.405735       4.315720       3.340243      -0.104498      32.336475 0.44224463E+03  0.10524718E+05                                 9.063953                            7.189576      -0.224919       1.900557                    0.999289      30.062483      89.232869       0.587196       0.438304      -1.042371      -0.009571      -0.015153       0.010486       0.020765       0.015648      -0.029557       0.036696      -0.032093       0.003021      -0.056390       0.009798       0.046592             10.547155      10.814437      -1.815452       3.444944       9.421919      -4.940987      11.405109           0.000001
           45              C      -3.897332       0.972467       8.314469      -0.107384      30.191054 0.41257493E+03  0.95844571E+04                                 8.467917                            6.814452       0.162460       2.036387                    0.999591      28.580567      81.981362       0.624671       0.422076      -1.059404      -0.028829       0.000895      -0.014536       0.032299      -0.005669      -0.003340      -0.002741       0.023191       0.054857      -0.022340       0.003314       0.019026              9.410187      11.772954      -1.476727       0.473315       6.611214      -2.662827       9.846394           0.000000
           46              C      -2.852020       4.538277      13.971766      -0.144634      29.088366 0.41360898E+03  0.96327967E+04                                 8.313567                            6.869900       0.103250       2.020761                    0.999279      28.918470      83.573092       0.614613       0.427900      -1.053775      -0.019257       0.033741      -0.011125       0.040411       0.000195      -0.009391       0.021650       0.002752       0.038637      -0.023061      -0.005334       0.028394              9.097804       7.764757       0.385727       1.452790      10.805934      -4.178213       8.722721           0.000001
           47              C       6.274583       1.450911       7.760360      -0.141009      31.238388 0.42219208E+03  0.98839037E+04                                 8.735337                            6.927682       0.122717       2.029896                    0.998693      28.967471      83.948802       0.613749       0.426282      -1.054710       0.014791      -0.020186       0.029977       0.039050       0.004402      -0.004332       0.020799      -0.010242      -0.013080      -0.022084      -0.001019       0.023103              9.876290      12.221144      -2.446919       2.050031       6.763564      -3.073249      10.644160           0.000000
           48              C      -1.664726       6.401950      13.196580       0.060811      24.452482 0.33148235E+03  0.73329933E+04                                 7.436017                            6.167770       0.044256       2.026366                    0.999508      26.605788      75.896114       0.643366       0.430355      -1.048180       0.027400      -0.020051       0.028060       0.044047      -0.026886      -0.012604      -0.008978      -0.020718       0.089844      -0.046902       0.013835       0.033067              7.927189       8.590608       1.942511       1.317067       8.680564      -1.869384       6.510395           0.000001
           49              C      -2.795784       5.650211      13.210752      -0.100415      27.478544 0.37618133E+03  0.85294476E+04                                 7.888808                            6.466093       0.297091       2.089142                    0.999780      27.721455      78.254404       0.648134       0.416791      -1.064007      -0.007771      -0.018419       0.022762       0.030294      -0.000271       0.002969      -0.005099       0.010121       0.007317      -0.008712       0.001522       0.007190              8.569623       8.844701       1.171437       1.549688       9.581679      -2.607611       7.282488           0.000000
           50              C      -1.209642       4.920244       9.431190       0.051635      27.317434 0.36727443E+03  0.83778261E+04                                 8.174812                            6.607710      -0.175990       1.950993                    0.998303      27.790759      81.836702       0.602314       0.445803      -1.033760       0.046968      -0.015585       0.020470       0.053553      -0.029338      -0.008673       0.034064      -0.079986       0.079788      -0.062970      -0.003903       0.066873              9.065733      12.623009       0.451849       0.976569       6.831003      -2.512397       7.743189           0.000000
           51              C       1.357544       2.364138       7.824132       0.284352      31.101809 0.39434747E+03  0.91273738E+04                                 8.901403                            7.076896      -0.104323       1.959990                    0.999482      27.105586      79.562739       0.555650       0.476253      -1.020098       0.011599      -0.000563       0.026787       0.029196      -0.052293      -0.072189      -0.031339      -0.139862       0.084508      -0.138357       0.061667       0.076691              9.846872      13.927779       2.894815       3.967107       6.553352       1.990161       9.059484          -0.000003
           52              C      -2.334190       4.241716       9.886098      -0.058021      38.694927 0.46011893E+03  0.10916567E+05                                 9.994795                            7.166216      -0.040903       1.992737                    0.999143      27.700616      78.690238       0.616807       0.418544      -1.068230       0.022879      -0.020839       0.028663       0.042182      -0.005462      -0.011281       0.003208      -0.006485       0.027818      -0.014466      -0.002010       0.016476             12.713964      18.094180      -2.025706       4.606511       8.919219      -4.356080      11.128494          -0.000002
           53              C       2.973070       5.523917      12.071356       0.311817      32.094269 0.37917781E+03  0.86730055E+04                                 9.061664                            6.913107       0.068343       2.024519                    0.999759      26.321142      76.297047       0.566558       0.472645      -1.024115       0.016315      -0.009929       0.021701       0.028908      -0.008465       0.001218      -0.013629      -0.004446      -0.441921      -0.148139       0.065147       0.082991             10.194957       6.281329       0.094930      -0.143941       6.040619       2.310145      18.262923          -0.000001
           54              C      -3.731176       4.557182       9.451030       0.498514      24.843622 0.26492466E+03  0.55330654E+04                                 7.817472                            5.713092      -0.014022       2.059109                    0.999414      22.279683      61.455888       0.634763       0.462010      -1.031271      -0.048621       0.018498      -0.018999       0.055382      -0.007176       0.023826       0.022312      -0.093015      -0.055842      -0.056636      -0.005358       0.061994              9.715092      13.133194      -2.471368       3.915383       5.595173      -2.774578      10.416910           0.000000
           55              C      -1.562919       0.056851      13.607556       0.230497      30.950946 0.34355746E+03  0.75980469E+04                                 8.756374                            6.283921       0.036534       2.046040                    0.999484      24.441958      67.646371       0.642555       0.431016      -1.057480       0.021449       0.068571      -0.057879       0.092261       0.006487       0.002233      -0.054790      -0.035812      -0.040493      -0.053180      -0.010628       0.063808             11.032404       8.080419       2.313596       0.417533      14.942063      -6.474692      10.074730          -0.000001
           56              C       1.062108       8.080664      10.825674       0.290255      33.222335 0.39173482E+03  0.90151344E+04                                 9.175594                            6.961019       0.057230       2.010562                    0.999707      26.714637      77.159861       0.573775       0.463858      -1.031027       0.001532       0.004829      -0.024159       0.024684      -0.007035       0.006414      -0.014704      -0.011902      -0.420418      -0.141306       0.060856       0.080451             10.340345       5.501311       0.266299      -0.521764       6.628806       1.207518      18.890918          -0.000001
           57              C       0.123822       3.687351      10.820005       0.086926      26.567967 0.34965124E+03  0.78946007E+04                                 8.119177                            6.501023      -0.255875       1.935957                    0.998581      27.196448      80.214936       0.598483       0.453273      -1.027359      -0.021301       0.031475      -0.028913       0.047753      -0.019107       0.012498       0.075471      -0.058442       0.070058      -0.071553      -0.024558       0.096111              9.130487       9.945123       1.614374      -0.727589       8.427707      -3.970021       9.018631           0.000001
           58              C       3.963788       6.505403       6.552941       0.049586      25.895153 0.34693082E+03  0.77639678E+04                                 7.760424                            6.337725       0.084757       2.036677                    0.999355      26.989690      77.480814       0.630391       0.434165      -1.045693       0.009567      -0.012705       0.043216       0.046049      -0.007580       0.029810       0.004899      -0.030323      -0.012584      -0.040160       0.018198       0.021962              8.416191      10.770155      -0.793193      -0.521291       5.455736      -1.919346       9.022680           0.000001
           59              C      -0.627249       1.947124      12.356205       0.488291      25.402138 0.27437555E+03  0.57743691E+04                                 7.909355                            5.787892      -0.018525       2.048775                    0.999436      22.552469      62.216523       0.635653       0.457854      -1.034770       0.009572      -0.049264       0.028106       0.057520      -0.005968      -0.034049       0.025354      -0.051957       0.017821      -0.050765       0.000760       0.050006              9.853532       7.568592       1.609474      -0.170868      11.662677      -6.196467      10.329326           0.000000
           60              C      -5.075231       5.577397       7.686668       0.242571      30.804355 0.33145593E+03  0.72793317E+04                                 8.770892                            6.197544       0.134181       2.082591                    0.999382      24.204444      67.186651       0.641794       0.434555      -1.053241       0.074403      -0.024181       0.038641       0.087256      -0.023046       0.021534      -0.021916       0.049815       0.011198      -0.040516      -0.009319       0.049835             11.120210      16.418480      -3.639797       3.474928       6.488369      -3.001315      10.453781          -0.000000
           61              C      -6.291599       5.517911       8.335726      -0.036568      30.332055 0.38705273E+03  0.89061070E+04                                 8.680795                            6.732126      -0.098568       1.970071                    0.998614      28.189973      82.180114       0.606209       0.439102      -1.042273      -0.053769       0.027843      -0.013008       0.061932       0.012186       0.026812       0.023006      -0.105399      -0.003182      -0.063697      -0.001794       0.065491             10.082767      15.883716      -2.331314       0.482916       5.686816      -1.552414       8.677768          -0.000000
           62              C      -0.931232       2.968026      11.318845      -0.053298      36.906071 0.43307398E+03  0.10119426E+05                                 9.674601                            6.936520       0.068971       2.033428                    0.999366      27.196303      76.644766       0.629158       0.416632      -1.069564      -0.006428       0.018266      -0.021226       0.028732      -0.000081       0.001846       0.023416       0.002103      -0.015131      -0.025500       0.003573       0.021927             12.287157      10.673555       0.163779       0.942898      12.659324      -7.729510      13.528593          -0.000001
           63              C      -2.682660      -0.768367      13.665659      -0.037888      29.055963 0.37576133E+03  0.85686773E+04                                 8.343324                            6.554270      -0.020326       1.993179                    0.998693      27.979239      80.771528       0.626522       0.428714      -1.050226      -0.018463      -0.059787       0.024368       0.067151      -0.051318       0.002407       0.019965      -0.018146       0.123526      -0.074591       0.022497       0.052093              9.578203       8.880515       3.537574       0.353211      12.478533      -3.348325       7.375562           0.000000
           64              C      -2.176239       3.257650      10.831342      -0.104498      32.336477 0.44224466E+03  0.10524719E+05                                 9.063954                            7.189577      -0.224918       1.900557                    0.999289      30.062484      89.232872       0.587196       0.438304      -1.042371       0.009571       0.015153      -0.010486       0.020765       0.015648      -0.029557       0.036696      -0.032093       0.003021      -0.056390       0.009798       0.046592             10.547155      10.814437      -1.815452       3.444944       9.421919      -4.940987      11.405109           0.000001
           65              C       5.126828       6.600903       5.857116      -0.107384      30.191053 0.41257492E+03  0.95844568E+04                                 8.467916                            6.814451       0.162461       2.036387                    0.999591      28.580566      81.981357       0.624671       0.422076      -1.059404       0.028829      -0.000895       0.014536       0.032299      -0.005669      -0.003340      -0.002741       0.023191       0.054857      -0.022340       0.003314       0.019026              9.410187      11.772954      -1.476727       0.473315       6.611213      -2.662826       9.846393           0.000000
           66              C       4.081516       3.035093       0.199819      -0.144634      29.088364 0.41360894E+03  0.96327955E+04                                 8.313566                            6.869900       0.103250       2.020761                    0.999279      28.918468      83.573085       0.614613       0.427900      -1.053775       0.019257      -0.033741       0.011125       0.040411       0.000195      -0.009391       0.021650       0.002752       0.038637      -0.023061      -0.005334       0.028394              9.097804       7.764756       0.385727       1.452790      10.805934      -4.178213       8.722721           0.000001
           67              C      -5.045087       6.122459       6.411225      -0.141009      31.238388 0.42219208E+03  0.98839037E+04                                 8.735338                            6.927682       0.122717       2.029896                    0.998693      28.967471      83.948804       0.613749       0.426282      -1.054710      -0.014791       0.020186      -0.029977       0.039050       0.004402      -0.004332       0.020799      -0.010242      -0.013080      -0.022084      -0.001019       0.023103              9.876290      12.221145      -2.446919       2.050031       6.763564      -3.073249      10.644161           0.000000
           68              C       2.894222       1.171420       0.975005       0.060811      24.452484 0.33148240E+03  0.73329947E+04                                 7.436018                            6.167771       0.044256       2.026366                    0.999508      26.605790      75.896125       0.643366       0.430355      -1.048180      -0.027400       0.020051      -0.028060       0.044047      -0.026886      -0.012604      -0.008978      -0.020718       0.089844      -0.046902       0.013835       0.033067              7.927190       8.590610       1.942512       1.317067       8.680565      -1.869384       6.510396           0.000001
           69              C       4.025280       1.923159       0.960833      -0.100415      27.478541 0.37618129E+03  0.85294463E+04                                 7.888807                            6.466093       0.297091       2.089142                    0.999780      27.721453      78.254399       0.648134       0.416791      -1.064007       0.007771       0.018419      -0.022762       0.030294      -0.000271       0.002969      -0.005099       0.010121       0.007317      -0.008712       0.001522       0.007190              8.569623       8.844701       1.171437       1.549688       9.581679      -2.607611       7.282488           0.000000
           70              S      -1.495666       4.720147       5.596359      -0.348869     155.976442 0.40232871E+04  0.15584894E+06                                19.746158                           17.367247       1.395895       2.056382                    0.999628      77.179641     236.495971       0.562433       0.281133      -1.242775      -0.126193      -0.055944      -0.138483       0.195530       0.198629       0.260586       0.157170       0.406601      -0.326802      -0.289848      -0.200450       0.490298             21.550788      30.212873       2.746470       2.899063      16.420195       4.097448      18.019296          -0.000000
           71              S       0.125742      -0.508587       4.987973      -0.346807     157.774750 0.40290561E+04  0.15621577E+06                                19.877390                           17.325321       1.191635       1.989988                    0.999982      78.058833     239.737945       0.565450       0.279377      -1.244027      -0.006800      -0.034272       0.173048       0.176540      -0.047843      -0.044039       0.054489      -0.234082       1.545990      -0.385315      -0.137068       0.522383             21.476294      12.598921      -0.133932      -1.544629      22.511010       1.296846      29.318950           0.000003
           72              S       9.576786       2.037009       0.461002      -0.352032     159.419939 0.40535110E+04  0.15752107E+06                                20.065794                           17.427226       1.120176       1.970619                    0.999899      78.389370     241.623105       0.560974       0.280968      -1.241323      -0.025337       0.044385      -0.163304       0.171115      -0.091449      -0.042739       0.060781      -0.046708       1.459550      -0.337658      -0.157427       0.495086             21.781061      16.576755      -1.241416      -1.204835      17.599136       5.339964      31.167291          -0.000001
           73              S       2.725162       2.853223       8.575226      -0.348868     155.976435 0.40232869E+04  0.15584893E+06                                19.746157                           17.367246       1.395896       2.056382                    0.999628      77.179640     236.495966       0.562433       0.281133      -1.242775       0.126193       0.055944       0.138483       0.195530       0.198628       0.260586       0.157170       0.406601      -0.326803      -0.289848      -0.200450       0.490298             21.550787      30.212872       2.746470       2.899063      16.420194       4.097448      18.019295          -0.000000
           74              S       1.103754       8.081957       9.183612      -0.346807     157.774722 0.40290552E+04  0.15621573E+06                                19.877388                           17.325319       1.191636       1.989989                    0.999982      78.058828     239.737919       0.565450       0.279377      -1.244027       0.006800       0.034272      -0.173048       0.176540      -0.047843      -0.044039       0.054489      -0.234082       1.545990      -0.385315      -0.137068       0.522383             21.476291      12.598919      -0.133932      -1.544629      22.511006       1.296846      29.318947           0.000003
           75              S      -8.347290       5.536361      13.710583      -0.352032     159.419907 0.40535099E+04  0.15752101E+06                                20.065790                           17.427223       1.120177       1.970619                    0.999899      78.389365     241.623077       0.560974       0.280968      -1.241323       0.025336      -0.044385       0.163304       0.171115      -0.091449      -0.042739       0.060781      -0.046708       1.459550      -0.337658      -0.157427       0.495086             21.781057      16.576752      -1.241416      -1.204834      17.599133       5.339963      31.167287          -0.000001
           76              N      -2.688981       1.594922       6.378630      -0.188673      37.070657 0.51615487E+03  0.12481311E+05                                 9.372605                            7.426900      -0.231155       1.951183                    0.997956      27.914689      77.559274       0.632062       0.400743      -1.090427      -0.131893      -0.010767       0.064185       0.147076      -0.010049       0.065093      -0.028326      -0.042148       0.082326      -0.076386      -0.003917       0.080303             10.756903      14.497747      -1.536341       0.113136       6.611827      -2.412572      11.161135          -0.000001
           77              N       1.218601       2.937437       4.275567      -0.181116      34.970942 0.51241997E+03  0.12391003E+05                                 9.119641                            7.468589      -0.185538       1.982482                    0.996782      27.512181      76.895766       0.620502       0.408209      -1.083437       0.118074       0.075015      -0.045050       0.146963      -0.057718       0.044447       0.010386      -0.038873       0.116624      -0.093952       0.029489       0.064462             10.258027      12.554955       0.369369       0.718505       8.427898      -3.375540       9.791229          -0.000002
           78              N       0.833541       5.542973       6.861881      -0.473225      43.242016 0.63906321E+03  0.16234232E+05                                10.106202                            8.244931       0.297461       2.079597                    0.996380      31.450428      88.370374       0.604445       0.398898      -1.096178       0.015057       0.007057       0.008511       0.018680      -0.044350      -0.050595      -0.016846      -0.130373       0.077237      -0.112305       0.046269       0.066036             11.190912      14.838741       3.111666       4.214185       7.515621       2.186848      11.218375          -0.000001
           79              N       2.872183       6.427282       1.432747      -0.415394      39.878810 0.43825713E+03  0.10215074E+05                                 9.953121                            6.801571      -0.183772       1.974168                    0.997809      28.120113      77.749561       0.663854       0.395841      -1.089276      -0.047235       0.057075      -0.051450       0.090199       0.004247       0.030792      -0.053177       0.083780      -0.136187      -0.091740       0.017902       0.073838             13.258146       7.939081       3.607092      -1.966443      18.956959      -9.639938      12.878398          -0.000001
           80              N       5.125131       2.433778       5.932225      -0.416970      41.460356 0.45984651E+03  0.10912305E+05                                10.331062                            7.070653      -0.473614       1.871762                    0.997560      29.133519      82.863711       0.633090       0.407697      -1.074889       0.089780      -0.019803      -0.010740       0.092563       0.000400      -0.008941      -0.042847       0.079558       0.048782      -0.069485       0.026053       0.043432             13.649496      18.693365      -5.219013       7.545689       8.137329      -4.534084      14.117793          -0.000000
           81              N      -0.604468       6.115886      13.929251      -0.181616      34.967543 0.50888801E+03  0.12274630E+05                                 9.058287                            7.413716      -0.242040       1.950937                    0.998049      27.769758      77.318086       0.626959       0.405024      -1.086419      -0.122202      -0.087156       0.013848       0.150736      -0.053733       0.015943      -0.018934      -0.045142       0.164830      -0.085810       0.015503       0.070307             10.166820       9.875257       2.435767       1.715141      11.993908      -2.808133       8.631296          -0.000001
           82              N      -1.740019       2.093140       3.248127      -0.468163      45.698372 0.63499872E+03  0.16084055E+05                                10.454042                            8.191602       0.328458       2.095450                    0.996464      31.090761      86.857798       0.610221       0.396275      -1.099435      -0.008947       0.005222       0.023041       0.025262      -0.010306       0.006524      -0.007270       0.006451      -0.305967      -0.102573       0.040222       0.062351             11.764380       8.231581       0.280490      -0.152276       6.876405       2.522079      20.185155          -0.000000
           83              N      -5.368363      10.335969       2.190927      -0.451917      47.059595 0.63826062E+03  0.16178100E+05                                10.661855                            8.212453       0.324923       2.095671                    0.996502      30.928919      86.274119       0.609814       0.396259      -1.100078      -0.001857       0.003144      -0.033665       0.033862      -0.009110      -0.001293      -0.008265      -0.003162      -0.311638      -0.104332       0.042961       0.061371             12.166238       6.926167       0.848620      -0.391541       7.905180       1.537178      21.667366          -0.000002
           84              N       3.918477       5.978448       7.792955      -0.188673      37.070659 0.51615490E+03  0.12481312E+05                                 9.372605                            7.426900      -0.231155       1.951183                    0.997956      27.914690      77.559276       0.632062       0.400743      -1.090427       0.131893       0.010767      -0.064185       0.147076      -0.010049       0.065093      -0.028326      -0.042148       0.082326      -0.076386      -0.003917       0.080303             10.756903      14.497747      -1.536341       0.113136       6.611827      -2.412573      11.161135          -0.000001
           85              N       0.010895       4.635933       9.896018      -0.181116      34.970940 0.51241993E+03  0.12391002E+05                                 9.119641                            7.468589      -0.185538       1.982482                    0.996782      27.512180      76.895765       0.620502       0.408209      -1.083437      -0.118074      -0.075015       0.045050       0.146963      -0.057718       0.044447       0.010386      -0.038873       0.116624      -0.093952       0.029489       0.064462             10.258028      12.554955       0.369369       0.718505       8.427899      -3.375540       9.791229          -0.000002
           86              N       0.395955       2.030397       7.309704      -0.473225      43.242012 0.63906313E+03  0.16234230E+05                                10.106202                            8.244931       0.297461       2.079597                    0.996380      31.450426      88.370367       0.604445       0.398898      -1.096178      -0.015057      -0.007057      -0.008511       0.018680      -0.044350      -0.050595      -0.016846      -0.130373       0.077237      -0.112305       0.046269       0.066036             11.190912      14.838740       3.111666       4.214184       7.515621       2.186848      11.218374          -0.000001
           87              N      -1.642687       1.146088      12.738838      -0.415394      39.878814 0.43825716E+03  0.10215076E+05                                 9.953122                            6.801572      -0.183772       1.974168                    0.997809      28.120114      77.749567       0.663854       0.395841      -1.089276       0.047235      -0.057075       0.051450       0.090199       0.004247       0.030792      -0.053177       0.083780      -0.136187      -0.091740       0.017902       0.073838             13.258148       7.939082       3.607092      -1.966444      18.956961      -9.639939      12.878400          -0.000001
           88              N      -3.895635       5.139592       8.239360      -0.416970      41.460358 0.45984653E+03  0.10912305E+05                                10.331064                            7.070653      -0.473614       1.871762                    0.997560      29.133519      82.863716       0.633089       0.407697      -1.074889      -0.089780       0.019803       0.010740       0.092563       0.000400      -0.008941      -0.042847       0.079558       0.048782      -0.069485       0.026053       0.043432             13.649497      18.693367      -5.219014       7.545690       8.137330      -4.534085      14.117795          -0.000000
           89              N       1.833964       1.457484       0.242334      -0.181616      34.967543 0.50888800E+03  0.12274629E+05                                 9.058286                            7.413716      -0.242040       1.950937                    0.998049      27.769758      77.318085       0.626959       0.405024      -1.086419       0.122202       0.087156      -0.013848       0.150736      -0.053733       0.015943      -0.018934      -0.045142       0.164830      -0.085810       0.015503       0.070307             10.166820       9.875256       2.435767       1.715141      11.993908      -2.808133       8.631296          -0.000001
           90              N       2.969515       5.480230      10.923458      -0.468163      45.698373 0.63499874E+03  0.16084056E+05                                10.454043                            8.191603       0.328458       2.095450                    0.996464      31.090761      86.857801       0.610221       0.396275      -1.099435       0.008947      -0.005222      -0.023041       0.025262      -0.010306       0.006524      -0.007270       0.006451      -0.305967      -0.102573       0.040222       0.062351             11.764381       8.231581       0.280490      -0.152276       6.876405       2.522080      20.185156          -0.000000
           91              N       6.597859      -2.762599      11.980658      -0.451917      47.059594 0.63826060E+03  0.16178100E+05                                10.661854                            8.212453       0.324923       2.095671                    0.996502      30.928919      86.274117       0.609814       0.396259      -1.100078       0.001857      -0.003144       0.033665       0.033862      -0.009110      -0.001293      -0.008265      -0.003162      -0.311638      -0.104332       0.042961       0.061371             12.166237       6.926166       0.848619      -0.391541       7.905180       1.537178      21.667365          -0.000002
           92              O       0.744123       5.689420       1.317957      -0.455665      23.893792 0.37996517E+03  0.83743779E+04                                 6.476700                            6.002092       0.852856       2.360603                    0.998329      25.398050      63.908699       0.781636       0.355544      -1.141832       0.023375       0.013263       0.010790       0.028961      -0.022355       0.016779       0.054755       0.027997       0.020119      -0.070949       0.020185       0.050764              6.587343       7.802640      -0.044821       1.248865       5.764014      -1.285454       6.195374           0.000001
           93              O       5.868437       3.280411       4.002056      -0.444371      22.450206 0.33855017E+03  0.72300506E+04                                 6.122122                            5.582674       1.037998       2.431796                    0.999350      24.573302      60.337579       0.830797       0.345217      -1.153354      -0.003012      -0.021454       0.037129       0.042988       0.013349      -0.035860       0.037469      -0.053793      -0.105575      -0.073015       0.013660       0.059355              6.312725       8.375001      -0.266995      -0.775727       4.210117      -0.528640       6.353057          -0.000002
           94              O       0.485373       1.883950      12.853628      -0.455665      23.893796 0.37996526E+03  0.83743802E+04                                 6.476700                            6.002093       0.852855       2.360603                    0.998329      25.398052      63.908706       0.781636       0.355544      -1.141832      -0.023375      -0.013263      -0.010790       0.028961      -0.022355       0.016779       0.054755       0.027997       0.020119      -0.070948       0.020185       0.050764              6.587343       7.802641      -0.044821       1.248866       5.764015      -1.285454       6.195375           0.000001
           95              O      -4.638941       4.292959      10.169529      -0.444371      22.450209 0.33855022E+03  0.72300518E+04                                 6.122123                            5.582674       1.037997       2.431796                    0.999350      24.573303      60.337583       0.830797       0.345217      -1.153354       0.003012       0.021454      -0.037129       0.042988       0.013349      -0.035860       0.037469      -0.053793      -0.105575      -0.073015       0.013660       0.059355              6.312726       8.375002      -0.266995      -0.775727       4.210117      -0.528640       6.353058          -0.000002

******************************************************
Auxiliary information for the entire system
The total spin magnetic moment of the unit cell is   -0.000040
The total net atomic charge of the unit cell is   -0.000000
Accuracy of reproducing the electrostatic potential in the unit cell:
  The inner radius (bohr) =    5.0000
  The outer radius (bohr) =   12.0000
  Valid grid points have density less than (e/(bohr^3)) =    0.0001
  The number of valid grid points were=        79330
  The rms potential error without charges in kcal/mol is=      7.46046
  The rms potential error with partial charges in kcal/mol is=      1.50047
  The RRMSE value at monopole order=      0.20112
  The rms potential error with partial charges and cloud penetration in kcal/mol is=      1.49606
  The RRMSE value at monopole order with cloud penetration is=      0.20053
  The rms potential error with partial charges and atomic dipoles in kcal/mol is=      0.94981
  The RRMSE value at dipole order=      0.12731
  The rms potential error with partial charges, atomic dipoles and cloud penetration in kcal/mol is=      0.93778
  The RRMSE value at dipole order with cloud penetration=      0.12570

******************************************************
The electron densities and ab initio electrostatic potential were computed in VASP using the PBE functional and
projector augmented wave method. See the main text of the journal article for a description of computational details.
The atomic charges, dipoles, and quadrupoles were computed with the DDEC6 method as described in
(a) T. A. Manz and N. Gabaldon Limas, RSC Adv. 6 (2016) 47771-47801 DOI: 10.1039/c6ra04656h
(b) N. Gabaldon Limas and T. A. Manz, RSC Adv. 8 (2018) 2678-2707 DOI: 10.1039/c7ra11829e.
For each atom in the material, the electron cloud parameters were fit to the spherically averaged atom-in-material
electron density using radial positions for which this density was between 10^-4 and 10^-2 electrons per cubic bohr.
The polarizabilities, dispersion coefficients, and quantum Drude oscillator (QDO) parameters were fit using the MCLF method.
The magnetic structure of the system was optimized in VASP from the default ferromagnetic initial guess using spin polarization.
The atomic spin moments (ASMs) were computed on this optimized magnetic structure using the DDEC6 partition as inputs
to the method of T. A. Manz and D. S. Sholl, J. Chem. Theory Comput. 7 (2011) 4146-4164 DOI: 10.1021/ct200539n.
The RMSE and RRMSE were computed using a uniform grid with Ewald summation.
