# Supplementary material for: A collection of forcefield precursors for metal–organic frameworks
Source: RSC Adv. 2019 Nov 13;9(63):36492–507. doi: 10.1039/c9ra07327b (PMC9075174; doi:10.1039/c9ra07327b)
Supplement: RA-009-C9RA07327B-s3815 [file RA-009-C9RA07327B-s3815.xyz]

   66
jmolscript: load "" {1 1 1} spacegroup "x,y,z" unitcell [{      7.362000     0.000000     0.000000 }, {      0.000000    12.946000     0.000000 }, {     -0.312036     0.000000    13.624427 }]
Zn     3.655857     3.236500     1.174971     0.747573
Zn     3.394107     9.709500    12.449456     0.747573
Ni     0.000000     0.000000     0.000000     0.232190
Ni     0.000000     6.473000     0.000000     0.218020
H      3.552479     5.235362    12.394141     0.104247
H      3.917942     5.223711    10.098425     0.128285
H      3.241619     5.240541     5.908914     0.143610
H      3.632881     5.213354     3.611836     0.097563
H      3.497485    11.708362     1.230286     0.103854
H      3.132022    11.696711     3.526002     0.128152
H      3.808345    11.713541     7.715513     0.143555
H      3.417083    11.686354    10.012591     0.097383
H      3.497485     7.710638     1.230286     0.104247
H      3.132022     7.722289     3.526002     0.128285
H      3.808345     7.705459     7.715513     0.143610
H      3.417083     7.732646    10.012591     0.097564
H      3.552479     1.237638    12.394141     0.103854
H      3.917942     1.249289    10.098425     0.128152
H      3.241619     1.232459     5.908914     0.143556
H      3.632881     1.259646     3.611836     0.097383
C      6.079049     1.012377     0.632173    -0.007105
C      1.456924     1.187148     0.515003     0.073958
C      3.632715     4.424943    11.944535     0.096507
C      3.819881     4.419764    10.554844    -0.165545
C      3.327901     4.434005     5.452496    -0.215769
C      3.549419     4.410702     4.073704     0.102557
C      0.970915     7.485377    12.992254    -0.004655
C      5.593040     7.660148    13.109424     0.075758
C      3.417249    10.897943     1.679892     0.095291
C      3.230083    10.892764     3.069583    -0.165903
C      3.722063    10.907005     8.171931    -0.215868
C      3.500545    10.883702     9.550723     0.102001
C      0.970915    11.933623    12.992254    -0.007105
C      5.593040    11.758852    13.109424     0.073958
C      3.417249     8.521057     1.679892     0.096507
C      3.230083     8.526236     3.069583    -0.165545
C      3.722063     8.511995     8.171931    -0.215769
C      3.500545     8.535298     9.550723     0.102556
C      6.079049     5.460623     0.632173    -0.004655
C      1.456924     5.285852     0.515003     0.075758
C      3.632715     2.048057    11.944535     0.095291
C      3.819881     2.053236    10.554844    -0.165902
C      3.327901     2.038995     5.452496    -0.215868
C      3.549419     2.062298     4.073704     0.102002
C      3.857819     3.236500     9.862723     0.073110
C      4.047137     3.236500     8.379023     0.413444
C      3.241356     3.236500     6.113280     0.293576
C      3.192145     9.709500     3.761704     0.073108
C      3.002827     9.709500     5.245404     0.413446
C      3.808608     9.709500     7.511147     0.293573
N      2.225220     1.809851     1.042269    -0.323814
N      5.204983     1.729586     1.058618    -0.344007
N      4.824744     8.282851    12.582158    -0.326462
N      1.844981     8.202586    12.565809    -0.347351
N      4.824744    11.136149    12.582158    -0.323814
N      1.844981    11.216414    12.565809    -0.344007
N      2.225220     4.663149     1.042269    -0.326462
N      5.204983     4.743414     1.058618    -0.347351
N      3.566334     3.236500    12.657093    -0.199640
N      3.062643     3.236500     7.616055    -0.356187
N      3.645298     3.236500     3.391120    -0.217612
N      3.483630     9.709500     0.967334    -0.199640
N      3.987321     9.709500     6.008372    -0.356180
N      3.404666     9.709500    10.233307    -0.217611
O      5.202925     3.236500     7.866744    -0.355609
O      1.847039     9.709500     5.757683    -0.355618

The following XYZ coordinates are in angstroms. Other properties are in atomic units.
The sperically averaged electron density of each atom fit to a function of the form exp(a - br)
eigen_1, eigen_2 and eigen_3 are the three eigenvalues of traceless quadrupole moment tensor
  atom number  atomic symbol              X              Y              Z     net charge C6 coefficient C8 coefficient C10 coefficient fluctuating dipole atomic polarizability isotropic forcefield polarizability              a              b squared Pearson coefficient          <r^3>          <r^4>         wp_QDO          m_QDO          q_QDO       dipole_x       dipole_y       dipole_z         dipole            Qxy            Qxz            Qyz     Q(x^2-y^2)  Q(3z^2 - R^2)        eigen_1        eigen_2        eigen_3 static polarizability      alpha(xx)      alpha(xy)      alpha(xz)      alpha(yy)      alpha(yz)      alpha(zz) atomic spin moment
            1             Zn       3.655857       3.236500       1.174971       0.747573     134.093328 0.20903614E+04  0.68351212E+05                                21.487106                           15.288802       0.707091       2.039675                    0.996099      49.712037     137.338104       0.446709       0.419331      -1.131070       0.020327       0.000190       0.005254       0.020996       0.000006       0.007267      -0.000012       0.004034      -0.276499      -0.092542       0.044066       0.048476             28.222800      31.261412       0.000795      -1.595376      27.128624      -0.003179      26.278364           0.002984
            2             Zn       3.394107       9.709500      12.449456       0.747573     134.093345 0.20903619E+04  0.68351230E+05                                21.487104                           15.288801       0.707092       2.039676                    0.996099      49.712037     137.338097       0.446709       0.419331      -1.131070      -0.020327      -0.000190      -0.005254       0.020996       0.000006       0.007267      -0.000012       0.004034      -0.276499      -0.092542       0.044066       0.048476             28.222799      31.261407       0.000795      -1.595376      27.128623      -0.003180      26.278368           0.002985
            3             Ni       0.000000       0.000000       0.000000       0.232190     230.296169 0.27689153E+04  0.96374375E+05                                26.193237                           15.137208       0.537378       1.963871                    0.994821      57.584464     159.995823       0.567076       0.310322      -1.229053       0.000000      -0.000000       0.000001       0.000001      -0.018811       0.036203      -0.096349      -0.040493       0.376179      -0.090429      -0.085235       0.175664             37.257905      61.273862      -5.406422      -2.030028      34.656557       8.063240      15.843297           0.302694
            4             Ni       0.000000       6.473000       0.000000       0.218020     233.204656 0.28079140E+04  0.98097823E+05                                26.401985                           15.245097       0.536323       1.960239                    0.994915      57.983750     161.534358       0.564836       0.310390      -1.228688       0.000000       0.000000       0.000001       0.000001       0.017900       0.034924       0.088397      -0.037007       0.348474      -0.083848      -0.078671       0.162519             37.564973      61.815539       5.436008      -2.035870      34.921266      -8.121262      15.958113          -0.001988
            5              H       3.552479       5.235362      12.394141       0.104247       1.007911 0.70470008E+01  0.68121031E+02                                 1.758327                            1.622954      -1.258827       2.287354                    0.994174       3.763865      11.026121       0.452054       1.401649      -0.681809      -0.004597       0.045347       0.021358       0.050335      -0.001450      -0.003838       0.002660      -0.030743       0.007529      -0.017394       0.002534       0.014860              1.851459       1.437241      -0.077487      -0.056889       2.294727       0.512536       1.822409          -0.000031
            6              H       3.917942       5.223711      10.098425       0.128285       0.989613 0.69709763E+01  0.66031719E+02                                 1.639319                            1.544291      -0.771664       2.524260                    0.999795       3.258870       8.922576       0.504024       1.282909      -0.709437       0.006977       0.031193      -0.018426       0.036894       0.002102      -0.004303      -0.004114      -0.026002       0.021230      -0.017369       0.004193       0.013176              1.674211       1.267185       0.056951      -0.040919       2.135068      -0.327134       1.620380          -0.000183
            7              H       3.241619       5.240541       5.908914       0.143610       1.006822 0.70800988E+01  0.67019396E+02                                 1.633174                            1.538334      -0.826348       2.506344                    0.999718       3.150314       8.494674       0.516240       1.253410      -0.716842      -0.004390       0.028772       0.017081       0.033747      -0.002134      -0.003063       0.001920      -0.023091       0.011379      -0.014104       0.003516       0.010588              1.660445       1.265153      -0.081939      -0.041652       2.049199       0.352746       1.666983          -0.000174
            8              H       3.632881       5.213354       3.611836       0.097563       1.155185 0.80139942E+01  0.78682924E+02                                 1.814811                            1.649702      -1.003443       2.402679                    0.997279       3.547306       9.920293       0.489871       1.273484      -0.710037       0.005553       0.040876      -0.022114       0.046805       0.000540      -0.002631      -0.003580      -0.030045       0.007034      -0.016561       0.001637       0.014924              1.904396       1.385175       0.062670      -0.062103       2.398804      -0.555457       1.929211          -0.000035
            9              H       3.497485      11.708362       1.230286       0.103854       1.010075 0.70658017E+01  0.68347475E+02                                 1.760592                            1.624903      -1.260382       2.286236                    0.994141       3.768906      11.044073       0.451877       1.401279      -0.681862       0.004612       0.045259      -0.021288       0.050228       0.001447      -0.003841      -0.002614      -0.030758       0.007635      -0.017419       0.002587       0.014832              1.853921       1.438825       0.077637      -0.057008       2.298085      -0.513485       1.824853          -0.000066
           10              H       3.132022      11.696711       3.526002       0.128152       0.990408 0.69780921E+01  0.66117110E+02                                 1.640264                            1.545121      -0.772005       2.523976                    0.999792       3.260698       8.929292       0.503859       1.282980      -0.709415      -0.006959       0.031163       0.018459       0.036882      -0.002100      -0.004305       0.004119      -0.026014       0.021297      -0.017386       0.004200       0.013186              1.675208       1.267794      -0.056992      -0.040962       2.136442       0.327424       1.621389          -0.000178
           11              H       3.808345      11.713541       7.715513       0.143555       1.007238 0.70840143E+01  0.67068321E+02                                 1.633874                            1.538952      -0.826535       2.506212                    0.999716       3.151380       8.499373       0.516019       1.253724      -0.716770       0.004384       0.028767      -0.017084       0.033744       0.002132      -0.003066      -0.001921      -0.023113       0.011399      -0.014119       0.003522       0.010596              1.661186       1.265617       0.081991      -0.041683       2.050163      -0.352967       1.667778          -0.000164
           12              H       3.417083      11.686354      10.012591       0.097383       1.156008 0.80209716E+01  0.78766726E+02                                 1.815440                            1.650239      -1.003677       2.402414                    0.997271       3.548765       9.924580       0.489883       1.273204      -0.710092      -0.005558       0.040851       0.022057       0.046757      -0.000541      -0.002643       0.003567      -0.030051       0.007082      -0.016575       0.001662       0.014913              1.905074       1.385573      -0.062689      -0.062131       2.399741       0.555671       1.929908          -0.000043
           13              H       3.497485       7.710638       1.230286       0.104247       1.007911 0.70469949E+01  0.68120959E+02                                 1.758326                            1.622953      -1.258825       2.287355                    0.994174       3.763863      11.026113       0.452054       1.401649      -0.681809       0.004597      -0.045347      -0.021358       0.050335      -0.001450      -0.003838       0.002660      -0.030743       0.007529      -0.017394       0.002534       0.014860              1.851458       1.437241      -0.077487      -0.056889       2.294726       0.512536       1.822408          -0.000031
           14              H       3.132022       7.722289       3.526002       0.128285       0.989611 0.69709612E+01  0.66031544E+02                                 1.639318                            1.544290      -0.771663       2.524261                    0.999795       3.258868       8.922570       0.504024       1.282910      -0.709437      -0.006977      -0.031193       0.018426       0.036894       0.002102      -0.004303      -0.004114      -0.026002       0.021230      -0.017369       0.004193       0.013176              1.674209       1.267184       0.056951      -0.040919       2.135066      -0.327134       1.620378          -0.000183
           15              H       3.808345       7.705459       7.715513       0.143610       1.006822 0.70800977E+01  0.67019389E+02                                 1.633175                            1.538334      -0.826347       2.506344                    0.999718       3.150314       8.494677       0.516240       1.253411      -0.716842       0.004390      -0.028772      -0.017081       0.033747      -0.002134      -0.003063       0.001920      -0.023091       0.011379      -0.014104       0.003516       0.010588              1.660446       1.265154      -0.081939      -0.041652       2.049200       0.352746       1.666984          -0.000175
           16              H       3.417083       7.732646      10.012591       0.097564       1.155184 0.80139863E+01  0.78682823E+02                                 1.814809                            1.649701      -1.003443       2.402679                    0.997279       3.547304       9.920284       0.489871       1.273483      -0.710037      -0.005553      -0.040876       0.022114       0.046805       0.000540      -0.002631      -0.003580      -0.030045       0.007034      -0.016561       0.001637       0.014924              1.904395       1.385174       0.062670      -0.062103       2.398801      -0.555456       1.929209          -0.000035
           17              H       3.552479       1.237638      12.394141       0.103854       1.010076 0.70658080E+01  0.68347549E+02                                 1.760592                            1.624903      -1.260383       2.286236                    0.994141       3.768908      11.044079       0.451877       1.401278      -0.681862      -0.004612      -0.045259       0.021288       0.050228       0.001447      -0.003841      -0.002614      -0.030758       0.007635      -0.017419       0.002587       0.014832              1.853922       1.438825       0.077637      -0.057008       2.298086      -0.513484       1.824854          -0.000066
           18              H       3.917942       1.249289      10.098425       0.128152       0.990410 0.69781060E+01  0.66117271E+02                                 1.640265                            1.545122      -0.772006       2.523976                    0.999792       3.260700       8.929298       0.503859       1.282979      -0.709415       0.006959      -0.031163      -0.018459       0.036882      -0.002100      -0.004305       0.004119      -0.026014       0.021297      -0.017386       0.004200       0.013186              1.675210       1.267795      -0.056992      -0.040962       2.136444       0.327425       1.621391          -0.000178
           19              H       3.241619       1.232459       5.908914       0.143556       1.007237 0.70840082E+01  0.67068236E+02                                 1.633872                            1.538950      -0.826536       2.506212                    0.999716       3.151379       8.499363       0.516021       1.253722      -0.716770      -0.004384      -0.028767       0.017084       0.033744       0.002132      -0.003066      -0.001921      -0.023113       0.011399      -0.014119       0.003522       0.010596              1.661184       1.265616       0.081991      -0.041683       2.050159      -0.352967       1.667776          -0.000163
           20              H       3.632881       1.259646       3.611836       0.097383       1.156009 0.80209810E+01  0.78766841E+02                                 1.815441                            1.650240      -1.003677       2.402414                    0.997271       3.548767       9.924587       0.489883       1.273204      -0.710092       0.005558      -0.040851      -0.022057       0.046757      -0.000541      -0.002643       0.003567      -0.030051       0.007082      -0.016575       0.001662       0.014913              1.905075       1.385574      -0.062689      -0.062131       2.399743       0.555671       1.929909          -0.000043
           21              C       6.079049       1.012377       0.632173      -0.007105      51.891701 0.54929450E+03  0.13610332E+05                                11.820944                            7.896901       0.569945       2.115540                    0.999986      30.748426      89.005371       0.580635       0.425735      -1.064636      -0.013495       0.021588       0.006163       0.026194       0.103498       0.066933      -0.032548      -0.062986       0.104401      -0.154039       0.058172       0.095867             15.055671      21.022439      -9.640475      -3.582867      16.057209       3.346150       8.087365          -0.001958
           22              C       1.456924       1.187148       0.515003       0.073958      40.450271 0.45879323E+03  0.10871344E+05                                10.242704                            7.323820       0.706823       2.194589                    0.999892      28.338334      80.307947       0.589590       0.438419      -1.056486       0.015532       0.013106      -0.003692       0.020655      -0.101978      -0.086021      -0.040653      -0.068509       0.038823      -0.163882       0.057287       0.106595             12.600542      16.983471       7.693145       3.217784      13.498719       2.904120       7.319434          -0.002574
           23              C       3.632715       4.424943      11.944535       0.096507      28.368273 0.37036311E+03  0.84078317E+04                                 8.329427                            6.587139       0.044250       2.031027                    0.999254      26.631946      76.494443       0.614119       0.439336      -1.044719       0.003721      -0.043028       0.012810       0.045048       0.000004       0.009120       0.001452       0.026332      -0.096026      -0.033396       0.002894       0.030503              9.448665       4.732638      -0.117367      -0.804705      10.896076       0.809387      12.717281          -0.004190
           24              C       3.819881       4.419764      10.554844      -0.165545      32.924730 0.43062651E+03  0.10106096E+05                                 8.963855                            6.944875       0.293475       2.073612                    0.999585      29.250682      84.184669       0.621390       0.420010      -1.061270       0.007544      -0.008585       0.008577       0.014289       0.003201      -0.000101      -0.017387      -0.012856      -0.056889      -0.026194       0.002658       0.023536             10.193800       4.680558       0.047873      -0.857596      11.133754       1.933910      14.767089           0.012395
           25              C       3.327901       4.434005       5.452496      -0.215769      33.558172 0.43392879E+03  0.10179745E+05                                 8.999023                            6.919397       0.232711       2.050644                    0.999498      29.451414      84.115379       0.631013       0.413761      -1.067695       0.006165       0.014330      -0.008931       0.017975      -0.005836       0.003666       0.022197       0.022718      -0.025120      -0.030944       0.013557       0.017387             10.319530       4.653368      -0.276261      -0.785541      10.529020      -1.346859      15.776201           0.013093
           26              C       3.549419       4.410702       4.073704       0.102557      27.769462 0.33481943E+03  0.73806291E+04                                 8.035554                            6.138886       0.190549       2.075614                    0.999776      25.906047      72.326704       0.658300       0.422085      -1.059664       0.006295      -0.045356      -0.006363       0.046231       0.002817       0.011709      -0.007960       0.028189      -0.093113      -0.035125       0.003271       0.031854              9.252219       4.322562       0.026998      -0.913423       9.917212      -0.396956      13.516882          -0.004157
           27              C       0.970915       7.485377      12.992254      -0.004655      51.934049 0.54960053E+03  0.13622119E+05                                11.832091                            7.902731       0.561245       2.112666                    0.999986      30.759009      89.099040       0.579923       0.426126      -1.064211       0.013725       0.021347      -0.006315       0.026153      -0.103676       0.066905       0.032179      -0.062169       0.103106      -0.153777       0.057471       0.096306             15.070106      21.048451       9.647958      -3.584870      16.068324      -3.347709       8.093544          -0.000007
           28              C       5.593040       7.660148      13.109424       0.075758      40.509840 0.45934071E+03  0.10889406E+05                                10.258281                            7.332153       0.696768       2.191258                    0.999894      28.352291      80.410717       0.588678       0.438894      -1.056022      -0.015546       0.012562       0.003204       0.020243       0.101845      -0.086012       0.040332      -0.067717       0.037656      -0.163448       0.056721       0.106727             12.622035      17.018746      -7.707999       3.223408      13.518283      -2.908568       7.329075           0.000120
           29              C       3.417249      10.897943       1.679892       0.095291      28.402152 0.37084726E+03  0.84214414E+04                                 8.333958                            6.589757       0.045844       2.031018                    0.999267      26.656834      76.573936       0.614242       0.439112      -1.044869      -0.003621      -0.043079      -0.012709       0.045061       0.000072       0.009073      -0.001553       0.025856      -0.095818      -0.033329       0.003107       0.030223              9.454312       4.734208       0.117554      -0.805375      10.903335      -0.808480      12.725392          -0.004123
           30              C       3.230083      10.892764       3.069583      -0.165903      32.944891 0.43090172E+03  0.10114261E+05                                 8.967024                            6.946696       0.292243       2.072966                    0.999588      29.264352      84.233613       0.621356       0.419962      -1.061291      -0.007456      -0.008733      -0.008544       0.014313      -0.003203      -0.000150       0.017537      -0.013000      -0.056659      -0.026227       0.002545       0.023682             10.197822       4.681765      -0.047780      -0.858240      11.137562      -1.933768      14.774139           0.012441
           31              C       3.722063      10.907005       8.171931      -0.215868      33.571525 0.43410748E+03  0.10185226E+05                                 9.001931                            6.921172       0.231725       2.050253                    0.999496      29.458539      84.147551       0.630869       0.413803      -1.067643      -0.006202       0.014280       0.008949       0.017957       0.005821       0.003639      -0.022241       0.022579      -0.025057      -0.030942       0.013592       0.017350             10.323322       4.654653       0.276390      -0.785918      10.532386       1.346587      15.782928           0.013113
           32              C       3.500545      10.883702       9.550723       0.102001      27.787612 0.33505620E+03  0.73871806E+04                                 8.038587                            6.140684       0.191313       2.075620                    0.999778      25.918330      72.368389       0.658261       0.422034      -1.059692      -0.006328      -0.045337       0.006257       0.046202      -0.002859       0.011677       0.008001       0.027891      -0.093181      -0.035152       0.003440       0.031712              9.256177       4.323866      -0.026876      -0.913872       9.921538       0.395442      13.523127          -0.004160
           33              C       0.970915      11.933623      12.992254      -0.007105      51.891669 0.54929414E+03  0.13610320E+05                                11.820938                            7.896898       0.569946       2.115540                    0.999986      30.748417      89.005326       0.580635       0.425735      -1.064636       0.013495      -0.021588      -0.006162       0.026194       0.103498       0.066932      -0.032548      -0.062986       0.104402      -0.154039       0.058172       0.095867             15.055662      21.022424      -9.640468      -3.582866      16.057201       3.346149       8.087362          -0.001958
           34              C       5.593040      11.758852      13.109424       0.073958      40.450243 0.45879286E+03  0.10871333E+05                                10.242699                            7.323817       0.706824       2.194590                    0.999892      28.338323      80.307902       0.589590       0.438419      -1.056486      -0.015532      -0.013106       0.003693       0.020655      -0.101978      -0.086021      -0.040653      -0.068509       0.038824      -0.163882       0.057287       0.106595             12.600535      16.983460       7.693140       3.217783      13.498713       2.904119       7.319432          -0.002574
           35              C       3.417249       8.521057       1.679892       0.096507      28.368260 0.37036285E+03  0.84078240E+04                                 8.329423                            6.587136       0.044252       2.031028                    0.999254      26.631934      76.494390       0.614119       0.439336      -1.044719      -0.003721       0.043028      -0.012810       0.045048       0.000004       0.009120       0.001452       0.026333      -0.096027      -0.033397       0.002893       0.030503              9.448662       4.732636      -0.117367      -0.804706      10.896070       0.809390      12.717281          -0.004189
           36              C       3.230083       8.526236       3.069583      -0.165545      32.924742 0.43062664E+03  0.10106100E+05                                 8.963861                            6.944878       0.293473       2.073612                    0.999585      29.250681      84.184691       0.621389       0.420010      -1.061270      -0.007544       0.008585      -0.008577       0.014289       0.003201      -0.000102      -0.017387      -0.012856      -0.056888      -0.026194       0.002658       0.023536             10.193808       4.680561       0.047871      -0.857598      11.133758       1.933917      14.767104           0.012396
           37              C       3.722063       8.511995       8.171931      -0.215769      33.558190 0.43392905E+03  0.10179755E+05                                 8.999032                            6.919404       0.232704       2.050642                    0.999498      29.451418      84.115447       0.631012       0.413761      -1.067694      -0.006165      -0.014329       0.008931       0.017975      -0.005836       0.003667       0.022197       0.022719      -0.025121      -0.030944       0.013558       0.017387             10.319542       4.653373      -0.276262      -0.785540      10.529030      -1.346864      15.776222           0.013095
           38              C       3.500545       8.535298       9.550723       0.102556      27.769456 0.33481931E+03  0.73806259E+04                                 8.035554                            6.138886       0.190550       2.075614                    0.999776      25.906038      72.326680       0.658300       0.422085      -1.059664      -0.006295       0.045356       0.006363       0.046231       0.002817       0.011709      -0.007960       0.028189      -0.093114      -0.035125       0.003271       0.031854              9.252220       4.322562       0.026998      -0.913423       9.917211      -0.396958      13.516889          -0.004158
           39              C       6.079049       5.460623       0.632173      -0.004655      51.934063 0.54960069E+03  0.13622124E+05                                11.832094                            7.902732       0.561245       2.112666                    0.999986      30.759013      89.099059       0.579923       0.426127      -1.064211      -0.013725      -0.021347       0.006316       0.026153      -0.103676       0.066905       0.032179      -0.062169       0.103105      -0.153777       0.057471       0.096306             15.070110      21.048458       9.647961      -3.584871      16.068327      -3.347709       8.093545          -0.000007
           40              C       1.456924       5.285852       0.515003       0.075758      40.509864 0.45934102E+03  0.10889415E+05                                10.258285                            7.332156       0.696767       2.191257                    0.999894      28.352300      80.410755       0.588677       0.438894      -1.056022       0.015547      -0.012562      -0.003203       0.020243       0.101845      -0.086012       0.040332      -0.067717       0.037655      -0.163448       0.056721       0.106727             12.622041      17.018755      -7.708004       3.223409      13.518289      -2.908569       7.329078           0.000119
           41              C       3.632715       2.048057      11.944535       0.095291      28.402172 0.37084762E+03  0.84214521E+04                                 8.333963                            6.589761       0.045841       2.031017                    0.999267      26.656850      76.574009       0.614242       0.439112      -1.044869       0.003622       0.043079       0.012709       0.045061       0.000071       0.009073      -0.001553       0.025855      -0.095817      -0.033329       0.003107       0.030222              9.454317       4.734211       0.117554      -0.805375      10.903343      -0.808477      12.725396          -0.004123
           42              C       3.819881       2.053236      10.554844      -0.165902      32.944886 0.43090168E+03  0.10114260E+05                                 8.967021                            6.946694       0.292244       2.072966                    0.999588      29.264355      84.233607       0.621356       0.419961      -1.061291       0.007455       0.008733       0.008544       0.014312      -0.003203      -0.000150       0.017537      -0.013000      -0.056659      -0.026227       0.002545       0.023682             10.197817       4.681763      -0.047781      -0.858239      11.137560      -1.933761      14.774128           0.012439
           43              C       3.327901       2.038995       5.452496      -0.215868      33.571525 0.43410754E+03  0.10185226E+05                                 9.001926                            6.921169       0.231731       2.050255                    0.999496      29.458544      84.147520       0.630870       0.413802      -1.067643       0.006203      -0.014280      -0.008949       0.017957       0.005821       0.003639      -0.022241       0.022578      -0.025056      -0.030941       0.013592       0.017350             10.323315       4.654650       0.276390      -0.785919      10.532379       1.346585      15.782916           0.013111
           44              C       3.549419       2.062298       4.073704       0.102002      27.787607 0.33505615E+03  0.73871792E+04                                 8.038584                            6.140682       0.191313       2.075619                    0.999778      25.918333      72.368387       0.658261       0.422033      -1.059693       0.006328       0.045337      -0.006257       0.046202      -0.002859       0.011677       0.008001       0.027890      -0.093181      -0.035152       0.003440       0.031712              9.256172       4.323865      -0.026876      -0.913872       9.921537       0.395440      13.523115          -0.004160
           45              C       3.857819       3.236500       9.862723       0.073110      38.489641 0.41367326E+03  0.95816721E+04                                10.096700                            6.881408      -0.295181       1.922230                    0.998854      26.555338      75.167310       0.616019       0.429268      -1.058758      -0.001891      -0.000015       0.023334       0.023410       0.000025      -0.001490      -0.000022       0.059329      -0.049372      -0.021436      -0.016498       0.037934             12.885890       5.078845       0.000070      -0.827601      11.378480      -0.000167      22.200344           0.005641
           46              C       4.047137       3.236500       8.379023       0.413444      28.685144 0.28986135E+03  0.62118636E+04                                 8.629620                            5.981901      -0.174997       1.986399                    0.998696      23.825259      67.286595       0.617384       0.462934      -1.027388       0.033078       0.000048      -0.020289       0.038805       0.000015      -0.006610      -0.000009      -0.183940      -0.073197      -0.080548      -0.023621       0.104169             10.943990       7.724659       0.000032       0.806025       4.666313      -0.000112      20.440998          -0.009992
           47              C       3.241356       3.236500       6.113280       0.293576      33.023564 0.36672855E+03  0.82669891E+04                                 9.284404                            6.592144      -0.249215       1.945428                    0.999021      24.957837      70.376891       0.611454       0.444365      -1.046518      -0.013760       0.000003       0.061215       0.062742      -0.000012      -0.016994       0.000018       0.036127       0.085840      -0.032370      -0.004868       0.037239             11.620813       4.750693      -0.000023       0.553661      10.350672       0.000116      19.761075           0.004530
           48              C       3.192145       9.709500       3.761704       0.073108      38.489755 0.41367435E+03  0.95817055E+04                                10.096726                            6.881421      -0.295186       1.922228                    0.998854      26.555381      75.167515       0.616017       0.429268      -1.058757       0.001891       0.000015      -0.023334       0.023411       0.000025      -0.001489      -0.000022       0.059327      -0.049372      -0.021435      -0.016498       0.037933             12.885928       5.078858       0.000070      -0.827609      11.378502      -0.000167      22.200426           0.005642
           49              C       3.002827       9.709500       5.245404       0.413446      28.685248 0.28986228E+03  0.62118906E+04                                 8.629648                            5.981915      -0.174996       1.986398                    0.998696      23.825329      67.286906       0.617382       0.462935      -1.027387      -0.033080      -0.000048       0.020290       0.038807       0.000015      -0.006610      -0.000009      -0.183945      -0.073204      -0.080550      -0.023623       0.104173             10.944032       7.724682       0.000032       0.806027       4.666326      -0.000112      20.441088          -0.009992
           50              C       3.808608       9.709500       7.511147       0.293573      33.023692 0.36673008E+03  0.82670339E+04                                 9.284432                            6.592161      -0.249221       1.945425                    0.999021      24.957896      70.377140       0.611452       0.444365      -1.046518       0.013760      -0.000003      -0.061214       0.062742      -0.000012      -0.016993       0.000018       0.036125       0.085841      -0.032370      -0.004869       0.037238             11.620853       4.750707      -0.000023       0.553668      10.350699       0.000116      19.761155           0.004531
           51              N       2.225220       1.809851       1.042269      -0.323814      44.895670 0.55706644E+03  0.13732708E+05                                10.635702                            7.847475       0.051674       2.018288                    0.997855      29.644943      83.218731       0.599339       0.414557      -1.081010      -0.009650       0.014316       0.004532       0.017850      -0.090773      -0.066152      -0.046343      -0.030535       0.062004      -0.142173       0.058547       0.083625             12.897847      16.188914       7.660486       2.879514      14.106166       2.355756       8.398462          -0.000132
           52              N       5.204983       1.729586       1.058618      -0.344007      54.165274 0.66993265E+03  0.17220287E+05                                11.941140                            8.537506       0.072577       2.007706                    0.998353      31.004365      87.631828       0.584029       0.408002      -1.090012       0.026842       0.006707      -0.011975       0.030147       0.072367       0.043789      -0.038042      -0.021702       0.115032      -0.114379       0.053996       0.060384             14.911764      19.357858      -9.418189      -2.968940      16.176159       2.323583       9.201276          -0.000719
           53              N       4.824744       8.282851      12.582158      -0.326462      45.005255 0.55848281E+03  0.13776583E+05                                10.651925                            7.856528       0.053563       2.018330                    0.997863      29.685946      83.365235       0.599089       0.414460      -1.081056       0.009188       0.013937      -0.004742       0.017353       0.090622      -0.066137       0.046207      -0.030272       0.060978      -0.141884       0.058215       0.083670             12.920966      16.226665      -7.679170       2.886298      14.126633      -2.360014       8.409600           0.000481
           54              N       1.844981       8.202586      12.565809      -0.347351      54.357275 0.67243337E+03  0.17301203E+05                                11.968282                            8.552898       0.074006       2.007425                    0.998357      31.062905      87.848310       0.583540       0.407952      -1.090012      -0.026368       0.006365       0.011928       0.029632      -0.072255       0.043745       0.037911      -0.021412       0.114017      -0.114079       0.054039       0.060041             14.950182      19.418427       9.449112      -2.978457      16.212448      -2.329693       9.219672           0.000591
           55              N       4.824744      11.136149      12.582158      -0.323814      44.895667 0.55706640E+03  0.13732706E+05                                10.635701                            7.847474       0.051674       2.018288                    0.997855      29.644942      83.218722       0.599339       0.414557      -1.081010       0.009650      -0.014316      -0.004532       0.017850      -0.090773      -0.066152      -0.046343      -0.030535       0.062005      -0.142173       0.058547       0.083625             12.897846      16.188910       7.660485       2.879514      14.106164       2.355756       8.398463          -0.000132
           56              N       1.844981      11.216414      12.565809      -0.344007      54.165261 0.66993248E+03  0.17220281E+05                                11.941138                            8.537505       0.072577       2.007706                    0.998353      31.004362      87.631811       0.584029       0.408002      -1.090012      -0.026842      -0.006707       0.011975       0.030148       0.072367       0.043789      -0.038042      -0.021702       0.115033      -0.114379       0.053996       0.060384             14.911761      19.357851      -9.418186      -2.968939      16.176155       2.323584       9.201276          -0.000719
           57              N       2.225220       4.663149       1.042269      -0.326462      45.005254 0.55848279E+03  0.13776583E+05                                10.651925                            7.856528       0.053563       2.018330                    0.997863      29.685946      83.365237       0.599089       0.414460      -1.081056      -0.009188      -0.013936       0.004742       0.017353       0.090622      -0.066137       0.046207      -0.030273       0.060978      -0.141884       0.058215       0.083670             12.920966      16.226666      -7.679170       2.886297      14.126633      -2.360014       8.409599           0.000481
           58              N       5.204983       4.743414       1.058618      -0.347351      54.357284 0.67243349E+03  0.17301207E+05                                11.968284                            8.552899       0.074006       2.007425                    0.998357      31.062907      87.848321       0.583540       0.407952      -1.090012       0.026368      -0.006364      -0.011928       0.029632      -0.072255       0.043745       0.037911      -0.021412       0.114017      -0.114079       0.054039       0.060041             14.950184      19.418431       9.449114      -2.978457      16.212450      -2.329693       9.219672           0.000591
           59              N       3.566334       3.236500      12.657093      -0.199640      36.441727 0.54465121E+03  0.13290486E+05                                 9.239274                            7.597386      -0.077571       2.008540                    0.998036      27.605262      75.959560       0.631601       0.397412      -1.097476       0.029986       0.000134      -0.134162       0.137472       0.000009       0.014222       0.000133      -0.036526      -0.235687      -0.080554       0.023009       0.057544             10.415698       5.654225       0.000003      -0.612368      13.855300       0.002659      11.737570           0.017042
           60              N       3.062643       3.236500       7.616055      -0.356187      45.958193 0.53631046E+03  0.13020068E+05                                10.745770                            7.451250       0.319170       2.100553                    0.998910      29.180972      79.759342       0.649884       0.388216      -1.105317       0.057457       0.000075      -0.093738       0.109946      -0.000064       0.024088       0.000033       0.022213       0.263066      -0.054951      -0.037377       0.092328             13.965457       8.649254      -0.000026       4.405013       5.991025       0.000138      27.256091           0.320392
           61              N       3.645298       3.236500       3.391120      -0.217612      37.927685 0.51850536E+03  0.12478067E+05                                 9.424334                            7.368052      -0.113336       1.993815                    0.997717      27.520345      74.814579       0.648229       0.392630      -1.102546      -0.022385       0.000118       0.150550       0.152205      -0.000004       0.022545      -0.000107      -0.035065      -0.257173      -0.090127       0.029732       0.060395             10.908297       5.291652       0.000167      -0.679712      12.687377      -0.002600      14.745861           0.015833
           62              N       3.483630       9.709500       0.967334      -0.199640      36.441703 0.54465081E+03  0.13290472E+05                                 9.239266                            7.597380      -0.077567       2.008541                    0.998036      27.605252      75.959495       0.631601       0.397412      -1.097477      -0.029986      -0.000134       0.134162       0.137472       0.000009       0.014222       0.000133      -0.036527      -0.235686      -0.080554       0.023009       0.057545             10.415690       5.654220       0.000003      -0.612368      13.855285       0.002659      11.737564           0.017041
           63              N       3.987321       9.709500       6.008372      -0.356180      45.958106 0.53630917E+03  0.13020027E+05                                10.745750                            7.451235       0.319181       2.100556                    0.998911      29.180956      79.759242       0.649886       0.388215      -1.105318      -0.057460      -0.000075       0.093738       0.109948      -0.000064       0.024088       0.000033       0.022199       0.263071      -0.054945      -0.037385       0.092330             13.965432       8.649245      -0.000026       4.405011       5.991014       0.000138      27.256037           0.320409
           64              N       3.404666       9.709500      10.233307      -0.217611      37.927620 0.51850431E+03  0.12478035E+05                                 9.424324                            7.368045      -0.113334       1.993816                    0.997717      27.520314      74.814470       0.648229       0.392630      -1.102546       0.022385      -0.000118      -0.150550       0.152205      -0.000004       0.022545      -0.000107      -0.035064      -0.257174      -0.090127       0.029733       0.060394             10.908286       5.291647       0.000167      -0.679711      12.687361      -0.002600      14.745849           0.015835
           65              O       5.202925       3.236500       7.866744      -0.355609      22.328866 0.35746522E+03  0.77563236E+04                                 6.159488                            5.790899       0.789026       2.326468                    0.999263      25.030008      62.417654       0.802407       0.351795      -1.145282      -0.061152       0.000091       0.019921       0.064315       0.000070       0.016289       0.000032       0.142889       0.073121      -0.083632       0.017950       0.065681              6.132477       8.102234       0.000064      -1.470016       4.031469      -0.000010       6.263728           0.388118
           66              O       1.847039       9.709500       5.757683      -0.355618      22.329226 0.35747254E+03  0.77565208E+04                                 6.159541                            5.790946       0.789029       2.326466                    0.999263      25.030286      62.418467       0.802406       0.351793      -1.145283       0.061152      -0.000091      -0.019918       0.064314       0.000069       0.016271       0.000032       0.142877       0.073074      -0.083618       0.017949       0.065668              6.132530       8.102306       0.000064      -1.470031       4.031498      -0.000010       6.263788           0.388109

******************************************************
Auxiliary information for the entire system
The total spin magnetic moment of the unit cell is   1.848494
The total net atomic charge of the unit cell is   0.000003
Accuracy of reproducing the electrostatic potential in the unit cell:
  The inner radius (bohr) =    5.0000
  The outer radius (bohr) =   12.0000
  Valid grid points have density less than (e/(bohr^3)) =    0.0001
  The number of valid grid points were=        56902
  The rms potential error without charges in kcal/mol is=      3.46094
  The rms potential error with partial charges in kcal/mol is=      0.60789
  The RRMSE value at monopole order=      0.17564
  The rms potential error with partial charges and cloud penetration in kcal/mol is=      0.59786
  The RRMSE value at monopole order with cloud penetration is=      0.17274
  The rms potential error with partial charges and atomic dipoles in kcal/mol is=      0.67814
  The RRMSE value at dipole order=      0.19594
  The rms potential error with partial charges, atomic dipoles and cloud penetration in kcal/mol is=      0.65013
  The RRMSE value at dipole order with cloud penetration=      0.18785

******************************************************
The electron densities and ab initio electrostatic potential were computed in VASP using the PBE functional and
projector augmented wave method. See the main text of the journal article for a description of computational details.
The atomic charges, dipoles, and quadrupoles were computed with the DDEC6 method as described in
(a) T. A. Manz and N. Gabaldon Limas, RSC Adv. 6 (2016) 47771-47801 DOI: 10.1039/c6ra04656h
(b) N. Gabaldon Limas and T. A. Manz, RSC Adv. 8 (2018) 2678-2707 DOI: 10.1039/c7ra11829e.
For each atom in the material, the electron cloud parameters were fit to the spherically averaged atom-in-material
electron density using radial positions for which this density was between 10^-4 and 10^-2 electrons per cubic bohr.
The polarizabilities, dispersion coefficients, and quantum Drude oscillator (QDO) parameters were fit using the MCLF method.
The magnetic structure of the system was optimized in VASP from the default ferromagnetic initial guess using spin polarization.
The atomic spin moments (ASMs) were computed on this optimized magnetic structure using the DDEC6 partition as inputs
to the method of T. A. Manz and D. S. Sholl, J. Chem. Theory Comput. 7 (2011) 4146-4164 DOI: 10.1021/ct200539n.
The RMSE and RRMSE were computed using a uniform grid with Ewald summation.
