# Supplementary material for: A collection of forcefield precursors for metal–organic frameworks
Source: RSC Adv. 2019 Nov 13;9(63):36492–507. doi: 10.1039/c9ra07327b (PMC9075174; doi:10.1039/c9ra07327b)
Supplement: RA-009-C9RA07327B-s3816 [file RA-009-C9RA07327B-s3816.xyz]

  148
jmolscript: load "" {1 1 1} spacegroup "x,y,z" unitcell [{     11.440000     0.000000     0.000000 }, {     -5.720121    12.509976     0.000000 }, {      0.000000    -3.468769    13.336268 }]
Cd     2.056629     4.293605     4.915748     0.842905
Cd     7.776616     6.481986     1.752386     0.841540
Cd     3.663250     4.747602     8.420520     0.842905
Cd    -2.056737     2.559221    11.583882     0.841540
H      1.121078     1.629300    10.454300     0.106265
H      3.145962     0.993332    11.254477     0.093719
H      1.256088     1.201457     4.942421     0.093275
H      2.063773    -0.967255     5.007769     0.142226
H      5.821798     0.526834     4.967760     0.134035
H      4.900858     2.640429     4.893077     0.096602
H     -1.531908     8.246353     5.031774     0.133275
H     -0.716216     6.076452     5.082452     0.089845
H      2.993764     7.356786     4.950423     0.097902
H      2.306199     9.550445     4.875740     0.136018
H      6.841041     5.677523     9.550102     0.104474
H     -2.574083     6.313490     8.749925     0.092750
H     -4.463985     9.574134     1.725713     0.093539
H     -3.656342    11.742847     1.660365     0.142817
H      0.101713    10.248757     1.700374     0.134380
H     -0.819187     8.135162     1.775057     0.096844
H      4.188155     2.529238     1.636360     0.132508
H      5.003807     4.699140     1.585682     0.092979
H      8.713811     3.418805     1.717711     0.097418
H      8.026288     1.225146     1.792394     0.136987
H      4.598801     7.411907     2.881968     0.106266
H      2.573917     8.047875     2.081791     0.093720
H      4.463791     7.839750     8.393847     0.093275
H      3.656106    10.008462     8.328499     0.142228
H     -0.101919     8.514373     8.368508     0.134035
H      0.819021     6.400778     8.443191     0.096602
H      7.251787     0.794854     8.304494     0.133275
H      6.436095     2.964755     8.253816     0.089845
H      2.726115     1.684421     8.385845     0.097903
H      3.413680    -0.509238     8.460528     0.136018
H     -1.121162     3.363684     3.786166     0.104475
H      8.293962     2.727717     4.586343     0.092750
H     10.183864    -0.532927    11.610555     0.093540
H      9.376221    -2.701640    11.675903     0.142819
H      5.618166    -1.207550    11.635894     0.134380
H      6.539066     0.906045    11.561211     0.096844
H      1.531724     6.511969    11.699908     0.132508
H      0.716072     4.342067    11.750586     0.092979
H     -2.993932     5.622402    11.618557     0.097418
H     -2.306409     7.816061    11.543874     0.136987
C      1.603843     4.534401     0.641474     0.083999
C      0.414079     5.033263     0.176039     0.030553
C      1.229757     1.518051    11.391840     0.047557
C      2.426384     1.099674    11.865278     0.042436
C      1.820058     4.199681     2.111131     0.568962
C     -0.691032     5.459670     1.124247     0.555153
C      2.196457     1.060999     4.943755     0.103687
C      2.666654    -0.231470     4.987764    -0.199481
C      4.030304    -0.445453     5.002434     0.193581
C      4.879141     0.643313     4.962425    -0.205548
C      4.316281     1.893595     4.917082     0.104832
C      0.300771     9.140436     4.961092     0.188454
C     -0.594971     8.087886     5.015770    -0.190223
C     -0.098462     6.796731     5.045110     0.128124
C      2.062547     7.548126     4.965093     0.093008
C      1.665566     8.851717     4.926417    -0.208720
C      7.323812     6.241190     6.026660     0.085467
C      6.134056     5.742329     6.492095     0.028067
C      6.949722     5.788772     8.612562     0.051318
C     -3.293657     6.207148     8.139124     0.042857
C      7.540029     6.575911     4.557003     0.573798
C      5.028959     5.315922     5.543887     0.553174
C     -3.523618     9.714593     1.724379     0.103756
C     -3.053447    11.007061     1.680370    -0.203370
C     -1.689801    11.221044     1.665700     0.194911
C     -0.840942    10.132278     1.705709    -0.204052
C     -1.403778     8.881997     1.751052     0.103854
C      6.020852     1.635156     1.707042     0.190304
C      5.125090     2.687706     1.652364    -0.190083
C      5.621573     3.978860     1.623024     0.125150
C      7.782596     3.227465     1.703041     0.093284
C      7.385641     1.923874     1.741717    -0.211228
C      4.116036     4.506806    12.694794     0.083999
C      5.305800     4.007944    13.160229     0.030553
C      4.490122     7.523156     1.944428     0.047556
C      3.293495     7.941533     1.470990     0.042436
C      3.899821     4.841526    11.225137     0.568962
C      6.410911     3.581537    12.212021     0.555153
C      3.523422     7.980208     8.392513     0.103688
C      3.053225     9.272677     8.348504    -0.199481
C      1.689575     9.486660     8.333834     0.193581
C      0.840738     8.397894     8.373843    -0.205548
C      1.403598     7.147612     8.419186     0.104832
C      5.419108    -0.099229     8.375176     0.188454
C      6.314850     0.953321     8.320498    -0.190223
C      5.818341     2.244476     8.291158     0.128124
C      3.657332     1.493081     8.371175     0.093007
C      4.054313     0.189490     8.409851    -0.208721
C     -1.603933     2.800017     7.309608     0.085467
C     -0.414177     3.298878     6.844173     0.028067
C     -1.229843     3.252435     4.723706     0.051317
C      9.013536     2.834059     5.197144     0.042857
C     -1.820150     2.465296     8.779265     0.573798
C      0.690920     3.725285     7.792381     0.553174
C      9.243497    -0.673386    11.611889     0.103756
C      8.773326    -1.965854    11.655898    -0.203371
C      7.409680    -2.179837    11.670568     0.194911
C      6.560821    -1.091071    11.630559    -0.204052
C      7.123657     0.159210    11.585216     0.103854
C     -0.300973     7.406051    11.629226     0.190304
C      0.594789     6.353501    11.683904    -0.190083
C      0.098306     5.062347    11.713244     0.125150
C     -2.062717     5.813742    11.633227     0.093284
C     -1.665762     7.117333    11.594551    -0.211228
N      2.638023     0.831104    13.157562    -0.238010
N      0.195576     1.781414    12.197351    -0.210433
N      2.999535     2.129749     4.903746    -0.197393
N      1.198836     6.514205     5.025106    -0.207450
N     -1.282540    10.689710     5.074450    -0.103367
N     -0.074474    10.520696     4.945088    -0.117072
N     -3.082016     6.475718     6.846840    -0.239830
N      5.915551     5.525408     7.807051    -0.210310
N     -2.720520     8.645842     1.764388    -0.196168
N      6.918867     4.261387     1.643028    -0.206701
N      4.437571     0.085881     1.593684    -0.103881
N      5.645633     0.254896     1.723046    -0.116793
N      3.081856     8.210103     0.178706    -0.238010
N      5.524303     7.259793     1.138917    -0.210433
N      2.720344     6.911458     8.432522    -0.197393
N      4.521043     2.527002     8.311162    -0.207450
N      7.002419    -1.648503     8.261818    -0.103367
N      5.794353    -1.479489     8.391180    -0.117073
N      8.801895     2.565489     6.489428    -0.239830
N     -0.195672     3.515799     5.529217    -0.210310
N      8.440399     0.395365    11.571880    -0.196168
N     -1.198988     4.779820    11.693240    -0.206701
N      1.282308     8.955326    11.742584    -0.103881
N      0.074246     8.786311    11.613222    -0.116793
O      2.554497     4.934046     2.769943    -0.542746
O      1.229763     3.194774     2.540559    -0.599150
O     -0.425628     5.589691     2.288504    -0.503445
O     -1.823593     5.712546     0.604133    -0.583052
O     -3.165514     5.841546     3.898191    -0.543706
O      6.949716     7.580817     4.127575    -0.602071
O      5.294371     5.185900     4.379630    -0.501860
O      3.896400     5.063046     6.064001    -0.582445
O      3.165382     4.107161    10.566325    -0.542746
O      4.490116     5.846433    10.795709    -0.599150
O      6.145507     3.451516    11.047764    -0.503445
O      7.543472     3.328661    12.732135    -0.583052
O     -2.554607     3.199661     9.438077    -0.543707
O     -1.229837     1.460390     9.208693    -0.602071
O      0.425508     3.855307     8.956638    -0.501860
O      1.823479     3.978161     7.272267    -0.582445

The following XYZ coordinates are in angstroms. Other properties are in atomic units.
The sperically averaged electron density of each atom fit to a function of the form exp(a - br)
eigen_1, eigen_2 and eigen_3 are the three eigenvalues of traceless quadrupole moment tensor
  atom number  atomic symbol              X              Y              Z     net charge C6 coefficient C8 coefficient C10 coefficient fluctuating dipole atomic polarizability isotropic forcefield polarizability              a              b squared Pearson coefficient          <r^3>          <r^4>         wp_QDO          m_QDO          q_QDO       dipole_x       dipole_y       dipole_z         dipole            Qxy            Qxz            Qyz     Q(x^2-y^2)  Q(3z^2 - R^2)        eigen_1        eigen_2        eigen_3 static polarizability      alpha(xx)      alpha(xy)      alpha(xz)      alpha(yy)      alpha(yz)      alpha(zz) atomic spin moment
            1             Cd       2.056629       4.293605       4.915748       0.842905     164.514429 0.41437154E+04  0.15616279E+06                                24.085931                           21.101977       1.176257       2.054674                    0.996910      80.166843     216.223256       0.403302       0.402984      -1.176078       0.061442       0.036006      -0.013504       0.072484       0.067621       0.063506      -0.004946       0.137478       0.312854      -0.151987       0.011291       0.140696             27.819198      25.110895      -5.822708       0.523674      27.219824      -2.076922      31.126874          -0.000017
            2             Cd       7.776616       6.481986       1.752386       0.841540     164.539741 0.41447020E+04  0.15623693E+06                                24.105327                           21.117898       1.165681       2.051453                    0.996900      80.250030     216.598427       0.402695       0.403496      -1.175497       0.061762      -0.036094       0.013734       0.072842      -0.067169      -0.064053      -0.004338       0.135771       0.313288      -0.151089       0.009970       0.141119             27.841582      25.134303       5.824500      -0.521294      27.235981      -2.079267      31.154462          -0.000017
            3             Cd       3.663250       4.747602       8.420520       0.842905     164.514425 0.41437152E+04  0.15616279E+06                                24.085931                           21.101976       1.176257       2.054674                    0.996910      80.166843     216.223256       0.403302       0.402984      -1.176078      -0.061442      -0.036006       0.013504       0.072484       0.067621       0.063506      -0.004946       0.137477       0.312854      -0.151987       0.011291       0.140696             27.819198      25.110894      -5.822710       0.523674      27.219826      -2.076922      31.126873          -0.000017
            4             Cd      -2.056737       2.559221      11.583882       0.841540     164.539736 0.41447019E+04  0.15623692E+06                                24.105327                           21.117898       1.165681       2.051453                    0.996900      80.250028     216.598422       0.402695       0.403496      -1.175497      -0.061762       0.036094      -0.013734       0.072842      -0.067169      -0.064053      -0.004338       0.135771       0.313288      -0.151089       0.009970       0.141119             27.841582      25.134302       5.824501      -0.521294      27.235982      -2.079267      31.154462          -0.000017
            5              H       1.121078       1.629300      10.454300       0.106265       1.177122 0.84120690E+01  0.84474678E+02                                 1.906972                            1.742573      -1.252395       2.284088                    0.994062       3.797582      11.112770       0.450580       1.353662      -0.692026      -0.005828       0.008575      -0.044962       0.046142      -0.005020      -0.004084       0.001752       0.011890       0.041436      -0.014689      -0.000500       0.015189              1.996941       1.675793      -0.053682       0.108964       1.499242      -0.209940       2.815788          -0.000010
            6              H       3.145962       0.993332      11.254477       0.093719       1.121927 0.78329333E+01  0.76890629E+02                                 1.817774                            1.658761      -0.998570       2.398629                    0.997100       3.646514      10.382398       0.473678       1.317269      -0.700183       0.036667       0.001014      -0.022818       0.043199      -0.006370      -0.001925      -0.002660       0.029347       0.001565      -0.016778       0.000922       0.015855              1.907841       2.245928      -0.190407      -0.658089       1.419567       0.097052       2.058028          -0.000011
            7              H       1.256088       1.201457       4.942421       0.093275       1.234203 0.89377374E+01  0.89620971E+02                                 1.860734                            1.716808      -0.972099       2.410398                    0.997675       3.516876       9.739982       0.493943       1.236652      -0.719716      -0.049304       0.001274      -0.003014       0.049413       0.008192       0.000937      -0.001313       0.014612      -0.045728      -0.015452      -0.003149       0.018601              1.926287       2.683093      -0.417285      -0.050876       1.656812       0.025769       1.438956          -0.000032
            8              H       2.063773      -0.967255       5.007769       0.142226       1.128876 0.84810169E+01  0.83553416E+02                                 1.725491                            1.657095      -1.057373       2.394885                    0.997534       3.266919       8.836267       0.512049       1.214167      -0.726314      -0.027909      -0.028155       0.000500       0.039647       0.009412      -0.000868      -0.000806       0.012102      -0.042571      -0.014239      -0.004086       0.018325              1.717445       1.755552       0.370330      -0.006982       2.005529       0.042904       1.391254          -0.000051
            9              H       5.821798       0.526834       4.967760       0.134035       1.201255 0.99153200E+01  0.10387372E+03                                 1.945078                            1.906685      -1.391143       2.229153                    0.992880       3.875925      11.630292       0.425231       1.374937      -0.688502       0.036592       0.004012       0.001587       0.036846       0.013114       0.001363      -0.004744       0.025997      -0.028195      -0.016952      -0.006222       0.023174              1.922288       2.353085      -0.114175       0.044788       1.775797      -0.003199       1.637983          -0.000026
           10              H       4.900858       2.640429       4.893077       0.096602       0.994519 0.72578734E+01  0.70374402E+02                                 1.715239                            1.627620      -1.039435       2.380826                    0.996476       3.718593      10.757566       0.461501       1.368761      -0.688832       0.033148       0.034943      -0.000344       0.048165       0.003948       0.002172       0.001855       0.015426      -0.050146      -0.017006      -0.000208       0.017214              1.750618       1.649688       0.423493      -0.005344       2.190599      -0.007916       1.411566          -0.000009
           11              H      -1.531908       8.246353       5.031774       0.133275       1.175092 0.93884007E+01  0.97793945E+02                                 1.956070                            1.882048      -1.700243       2.079810                    0.989584       4.148948      12.740423       0.415609       1.414819      -0.678189      -0.036380      -0.002266      -0.004212       0.036693       0.006932       0.005803       0.003103       0.030392      -0.020489      -0.013843      -0.007691       0.021535              1.964121       2.503421      -0.058062       0.012899       1.824765      -0.038868       1.564176          -0.000018
           12              H      -0.716216       6.076452       5.082452       0.089845       1.087829 0.79045124E+01  0.78831073E+02                                 1.853563                            1.720550      -1.494881       2.157249                    0.991822       4.113344      12.338915       0.437314       1.404400      -0.679786      -0.032679      -0.034133      -0.006088       0.047645       0.007429       0.002135      -0.002442      -0.004295      -0.037548      -0.013379      -0.000629       0.014008              1.923141       1.985665       0.554146      -0.038814       2.298515      -0.078195       1.485243          -0.000006
           13              H       2.993764       7.356786       4.950423       0.097902       1.093304 0.78060700E+01  0.76596060E+02                                 1.793856                            1.662706      -0.949174       2.428967                    0.997209       3.597275      10.255402       0.470005       1.328097      -0.698433       0.048638      -0.007894      -0.003105       0.049373       0.003157      -0.001755       0.002032       0.012847      -0.056284      -0.019071       0.002488       0.016583              1.869543       2.496957      -0.409670      -0.065718       1.591773       0.010192       1.519898          -0.000010
           14              H       2.306199       9.550445       4.875740       0.136018       1.247674 0.98806017E+01  0.10156787E+03                                 1.886204                            1.823175      -1.035041       2.400886                    0.997570       3.420161       9.583470       0.472312       1.261550      -0.716300       0.028635       0.025692      -0.001627       0.038506       0.010323      -0.002263      -0.000852       0.013090      -0.046832      -0.015781      -0.004407       0.020188              1.864408       1.959469       0.360417      -0.052295       2.062008       0.003254       1.571748          -0.000059
           15              H       6.841041       5.677523       9.550102       0.104474       1.183144 0.84612698E+01  0.85073136E+02                                 1.911479                            1.746108      -1.248294       2.284846                    0.994044       3.806206      11.136466       0.450829       1.351256      -0.692494      -0.005784      -0.008571       0.045791       0.046944       0.005008       0.004118       0.001736       0.011183       0.041421      -0.014410      -0.000766       0.015177              2.001961       1.679078       0.053888      -0.109498       1.502083      -0.210887       2.824722          -0.000010
           16              H      -2.574083       6.313490       8.749925       0.092750       1.123727 0.78456368E+01  0.76999699E+02                                 1.814875                            1.656419      -0.979426       2.405767                    0.997445       3.645157      10.356888       0.475885       1.311426      -0.701388       0.037327      -0.000759       0.023278       0.043997       0.006397       0.001897      -0.002666       0.029461       0.001898      -0.016890       0.001031       0.015859              1.904576       2.241706       0.189916       0.656269       1.417647       0.096790       2.054374          -0.000011
           17              H      -4.463985       9.574134       1.725713       0.093539       1.235699 0.89491808E+01  0.89763216E+02                                 1.861948                            1.717615      -0.969222       2.410843                    0.997622       3.519144       9.747327       0.493959       1.236232      -0.719787      -0.049164      -0.001260       0.002910       0.049266      -0.008129      -0.001009      -0.001266       0.014915      -0.045944      -0.015521      -0.003173       0.018694              1.927702       2.685978       0.417890       0.050997       1.657581       0.025822       1.439547          -0.000032
           18              H      -3.656342      11.742847       1.660365       0.142817       1.122856 0.84260800E+01  0.82877681E+02                                 1.719513                            1.651901      -1.051579       2.398290                    0.997586       3.258568       8.806623       0.512768       1.214433      -0.726272      -0.027578       0.028361      -0.000872       0.039569      -0.009293       0.000468      -0.000834       0.012081      -0.042760      -0.014299      -0.003932       0.018231              1.711394       1.749251      -0.367578       0.006960       1.997445       0.042665       1.387485          -0.000051
           19              H       0.101713      10.248757       1.700374       0.134380       1.200579 0.99061629E+01  0.10373932E+03                                 1.943007                            1.904701      -1.379596       2.233406                    0.993026       3.873978      11.616988       0.425882       1.373344      -0.688798       0.036417      -0.003850      -0.001599       0.036655      -0.013341      -0.001040      -0.004739       0.026061      -0.028624      -0.016956      -0.006487       0.023443              1.920254       2.350403       0.114048      -0.044690       1.773990      -0.003206       1.636369          -0.000026
           20              H      -0.819187       8.135162       1.775057       0.096844       0.995095 0.72633861E+01  0.70443972E+02                                 1.716073                            1.628351      -1.035529       2.382467                    0.996427       3.720286      10.765067       0.461331       1.368952      -0.688781       0.032118      -0.035222       0.000076       0.047667      -0.004121      -0.002302       0.001766       0.015809      -0.050439      -0.017100      -0.000427       0.017527              1.751491       1.650521      -0.423914       0.005354       2.191804      -0.007927       1.412147          -0.000009
           21              H       4.188155       2.529238       1.636360       0.132508       1.174453 0.93712816E+01  0.97477419E+02                                 1.947475                            1.874108      -1.658176       2.095880                    0.989986       4.136244      12.652656       0.418967       1.405470      -0.679967      -0.036916       0.002082       0.004102       0.037202      -0.006787      -0.005839       0.003154       0.030630      -0.021510      -0.013812      -0.007931       0.021743              1.955388       2.491283       0.057856      -0.012768       1.816678      -0.038610       1.558204          -0.000018
           22              H       5.003807       4.699140       1.585682       0.092979       1.076772 0.78113593E+01  0.77718866E+02                                 1.846239                            1.714474      -1.507789       2.154143                    0.991647       4.096435      12.298186       0.436254       1.411129      -0.678560      -0.032442       0.033196       0.005654       0.046759      -0.007167      -0.002087      -0.002156      -0.004608      -0.037051      -0.013104      -0.000610       0.013714              1.915188       1.977280      -0.550174       0.038533       2.287838      -0.077631       1.480445          -0.000006
           23              H       8.713811       3.418805       1.717711       0.097418       1.094893 0.78168292E+01  0.76685572E+02                                 1.791067                            1.660337      -0.932443       2.434664                    0.997427       3.596543      10.233713       0.472096       1.322492      -0.699559       0.049088       0.008089       0.002821       0.049830      -0.003026       0.001700       0.001934       0.013107      -0.055835      -0.018897       0.002329       0.016569              1.866491       2.492222       0.408651       0.065593       1.589451       0.010168       1.517799          -0.000010
           24              H       8.026288       1.225146       1.792394       0.136987       1.244543 0.98532373E+01  0.10124438E+03                                 1.885737                            1.822842      -1.036491       2.401687                    0.997653       3.414846       9.575234       0.471372       1.264591      -0.715671       0.028563      -0.025451       0.002031       0.038311      -0.010163       0.002360      -0.000565       0.013076      -0.045833      -0.015470      -0.004409       0.019879              1.863920       1.958885      -0.359966       0.052260       2.061345       0.003260       1.571529          -0.000059
           25              H       4.598801       7.411907       2.881968       0.106266       1.177120 0.84120554E+01  0.84474510E+02                                 1.906970                            1.742572      -1.252393       2.284089                    0.994062       3.797579      11.112760       0.450580       1.353663      -0.692026       0.005828      -0.008575       0.044962       0.046142      -0.005020      -0.004084       0.001752       0.011890       0.041436      -0.014689      -0.000500       0.015189              1.996939       1.675792      -0.053682       0.108964       1.499241      -0.209940       2.815785          -0.000010
           26              H       2.573917       8.047875       2.081791       0.093720       1.121927 0.78329348E+01  0.76890642E+02                                 1.817773                            1.658760      -0.998569       2.398629                    0.997100       3.646514      10.382395       0.473678       1.317267      -0.700184      -0.036667      -0.001014       0.022818       0.043199      -0.006370      -0.001925      -0.002660       0.029347       0.001565      -0.016778       0.000922       0.015855              1.907840       2.245927      -0.190407      -0.658088       1.419566       0.097052       2.058027          -0.000011
           27              H       4.463791       7.839750       8.393847       0.093275       1.234203 0.89377419E+01  0.89621020E+02                                 1.860733                            1.716808      -0.972098       2.410398                    0.997675       3.516877       9.739982       0.493943       1.236651      -0.719716       0.049304      -0.001274       0.003014       0.049413       0.008192       0.000937      -0.001313       0.014612      -0.045728      -0.015452      -0.003149       0.018601              1.926287       2.683093      -0.417285      -0.050876       1.656812       0.025769       1.438956          -0.000032
           28              H       3.656106      10.008462       8.328499       0.142228       1.128874 0.84809918E+01  0.83553107E+02                                 1.725487                            1.657092      -1.057370       2.394887                    0.997534       3.266915       8.836253       0.512050       1.214166      -0.726314       0.027909       0.028155      -0.000500       0.039647       0.009412      -0.000868      -0.000806       0.012102      -0.042570      -0.014239      -0.004086       0.018325              1.717442       1.755548       0.370329      -0.006982       2.005525       0.042904       1.391252          -0.000051
           29              H      -0.101919       8.514373       8.368508       0.134035       1.201255 0.99153189E+01  0.10387370E+03                                 1.945078                            1.906685      -1.391143       2.229154                    0.992880       3.875925      11.630291       0.425231       1.374936      -0.688502      -0.036592      -0.004012      -0.001587       0.036846       0.013114       0.001363      -0.004744       0.025997      -0.028195      -0.016952      -0.006222       0.023174              1.922288       2.353085      -0.114175       0.044788       1.775797      -0.003199       1.637983          -0.000026
           30              H       0.819021       6.400778       8.443191       0.096602       0.994519 0.72578706E+01  0.70374365E+02                                 1.715238                            1.627619      -1.039435       2.380827                    0.996476       3.718592      10.757561       0.461502       1.368761      -0.688832      -0.033148      -0.034943       0.000344       0.048165       0.003948       0.002172       0.001855       0.015426      -0.050146      -0.017006      -0.000208       0.017214              1.750617       1.649687       0.423493      -0.005344       2.190598      -0.007916       1.411566          -0.000009
           31              H       7.251787       0.794854       8.304494       0.133275       1.175092 0.93884009E+01  0.97793944E+02                                 1.956069                            1.882047      -1.700243       2.079810                    0.989584       4.148948      12.740421       0.415609       1.414818      -0.678189       0.036380       0.002266       0.004212       0.036693       0.006932       0.005803       0.003103       0.030392      -0.020489      -0.013843      -0.007691       0.021535              1.964120       2.503420      -0.058062       0.012899       1.824765      -0.038868       1.564175          -0.000018
           32              H       6.436095       2.964755       8.253816       0.089845       1.087828 0.79045104E+01  0.78831052E+02                                 1.853563                            1.720550      -1.494881       2.157249                    0.991822       4.113344      12.338917       0.437313       1.404400      -0.679786       0.032679       0.034133       0.006088       0.047645       0.007429       0.002135      -0.002442      -0.004295      -0.037548      -0.013379      -0.000629       0.014008              1.923141       1.985665       0.554146      -0.038814       2.298515      -0.078195       1.485243          -0.000006
           33              H       2.726115       1.684421       8.385845       0.097903       1.093303 0.78060625E+01  0.76595964E+02                                 1.793854                            1.662705      -0.949173       2.428968                    0.997209       3.597273      10.255393       0.470005       1.328096      -0.698434      -0.048638       0.007894       0.003105       0.049373       0.003157      -0.001755       0.002032       0.012847      -0.056284      -0.019071       0.002488       0.016583              1.869541       2.496954      -0.409669      -0.065718       1.591772       0.010192       1.519897          -0.000010
           34              H       3.413680      -0.509238       8.460528       0.136018       1.247671 0.98805801E+01  0.10156759E+03                                 1.886202                            1.823172      -1.035040       2.400887                    0.997570       3.420158       9.583457       0.472312       1.261549      -0.716300      -0.028635      -0.025692       0.001627       0.038506       0.010323      -0.002263      -0.000852       0.013090      -0.046832      -0.015781      -0.004407       0.020188              1.864406       1.959466       0.360416      -0.052295       2.062005       0.003254       1.571746          -0.000059
           35              H      -1.121162       3.363684       3.786166       0.104475       1.183143 0.84612615E+01  0.85073030E+02                                 1.911478                            1.746106      -1.248293       2.284847                    0.994044       3.806204      11.136458       0.450829       1.351256      -0.692494       0.005784       0.008571      -0.045791       0.046944       0.005008       0.004118       0.001736       0.011183       0.041421      -0.014410      -0.000766       0.015177              2.001959       1.679077       0.053888      -0.109498       1.502082      -0.210887       2.824719          -0.000010
           36              H       8.293962       2.727717       4.586343       0.092750       1.123727 0.78456368E+01  0.76999699E+02                                 1.814875                            1.656419      -0.979425       2.405767                    0.997445       3.645157      10.356888       0.475885       1.311426      -0.701388      -0.037327       0.000759      -0.023278       0.043997       0.006397       0.001897      -0.002666       0.029461       0.001898      -0.016890       0.001031       0.015859              1.904576       2.241706       0.189916       0.656269       1.417647       0.096790       2.054374          -0.000011
           37              H      10.183864      -0.532927      11.610555       0.093540       1.235699 0.89491825E+01  0.89763237E+02                                 1.861948                            1.717615      -0.969222       2.410843                    0.997622       3.519144       9.747327       0.493959       1.236231      -0.719787       0.049164       0.001260      -0.002910       0.049266      -0.008129      -0.001009      -0.001266       0.014915      -0.045944      -0.015521      -0.003173       0.018694              1.927702       2.685978       0.417890       0.050997       1.657581       0.025822       1.439547          -0.000032
           38              H       9.376221      -2.701640      11.675903       0.142819       1.122853 0.84260489E+01  0.82877295E+02                                 1.719509                            1.651897      -1.051575       2.398292                    0.997587       3.258563       8.806604       0.512768       1.214432      -0.726272       0.027578      -0.028361       0.000872       0.039569      -0.009293       0.000468      -0.000834       0.012081      -0.042760      -0.014298      -0.003932       0.018231              1.711390       1.749247      -0.367577       0.006959       1.997440       0.042665       1.387482          -0.000051
           39              H       5.618166      -1.207550      11.635894       0.134380       1.200578 0.99061536E+01  0.10373920E+03                                 1.943007                            1.904700      -1.379595       2.233406                    0.993026       3.873976      11.616982       0.425882       1.373344      -0.688798      -0.036417       0.003850       0.001599       0.036655      -0.013341      -0.001040      -0.004739       0.026061      -0.028624      -0.016956      -0.006487       0.023443              1.920253       2.350402       0.114048      -0.044690       1.773989      -0.003206       1.636368          -0.000026
           40              H       6.539066       0.906045      11.561211       0.096844       0.995095 0.72633886E+01  0.70443996E+02                                 1.716073                            1.628351      -1.035528       2.382467                    0.996427       3.720286      10.765064       0.461332       1.368951      -0.688781      -0.032118       0.035222      -0.000076       0.047667      -0.004121      -0.002302       0.001766       0.015809      -0.050439      -0.017100      -0.000427       0.017527              1.751491       1.650521      -0.423914       0.005354       2.191804      -0.007927       1.412147          -0.000009
           41              H       1.531724       6.511969      11.699908       0.132508       1.174453 0.93712808E+01  0.97477410E+02                                 1.947475                            1.874108      -1.658176       2.095880                    0.989986       4.136244      12.652657       0.418967       1.405470      -0.679967       0.036916      -0.002082      -0.004102       0.037202      -0.006787      -0.005839       0.003154       0.030630      -0.021510      -0.013812      -0.007931       0.021743              1.955388       2.491283       0.057856      -0.012768       1.816678      -0.038610       1.558204          -0.000018
           42              H       0.716072       4.342067      11.750586       0.092979       1.076772 0.78113584E+01  0.77718855E+02                                 1.846239                            1.714474      -1.507789       2.154143                    0.991647       4.096435      12.298187       0.436254       1.411129      -0.678560       0.032442      -0.033196      -0.005654       0.046759      -0.007167      -0.002087      -0.002156      -0.004608      -0.037051      -0.013104      -0.000610       0.013714              1.915188       1.977280      -0.550175       0.038533       2.287838      -0.077631       1.480445          -0.000006
           43              H      -2.993932       5.622402      11.618557       0.097418       1.094892 0.78168161E+01  0.76685413E+02                                 1.791066                            1.660336      -0.932442       2.434665                    0.997427       3.596540      10.233704       0.472095       1.322493      -0.699559      -0.049088      -0.008089      -0.002821       0.049830      -0.003026       0.001700       0.001934       0.013107      -0.055834      -0.018897       0.002329       0.016569              1.866490       2.492220       0.408650       0.065593       1.589450       0.010168       1.517798          -0.000010
           44              H      -2.306409       7.816061      11.543874       0.136987       1.244543 0.98532369E+01  0.10124438E+03                                 1.885736                            1.822841      -1.036492       2.401686                    0.997653       3.414846       9.575233       0.471372       1.264591      -0.715671      -0.028563       0.025451      -0.002031       0.038311      -0.010163       0.002360      -0.000565       0.013076      -0.045833      -0.015470      -0.004409       0.019879              1.863920       1.958885      -0.359965       0.052260       2.061345       0.003260       1.571529          -0.000059
           45              C       1.603843       4.534401       0.641474       0.083999      35.957708 0.42341650E+03  0.99114032E+04                                 9.735150                            7.072189      -0.335650       1.907451                    0.998590      27.094515      78.300762       0.590701       0.442967      -1.045514       0.025649      -0.003256      -0.046429       0.053143       0.054137       0.005809       0.021253      -0.120302      -0.132934      -0.059174      -0.047100       0.106274             11.632268      12.297891      -2.797021       0.791376       6.213530      -2.406020      16.385384          -0.000027
           46              C       0.414079       5.033263       0.176039       0.030553      35.259658 0.42582410E+03  0.99560344E+04                                 9.476471                            7.000745       0.096342       2.042956                    0.999543      27.198015      77.890667       0.606960       0.431608      -1.055060       0.017551       0.007266      -0.062218       0.065053       0.044807       0.001987       0.007807      -0.084371      -0.060431      -0.051522      -0.020776       0.072298             11.228528      14.040391      -3.292379      -0.972452       6.071127      -0.560093      13.574066          -0.000017
           47              C       1.229757       1.518051      11.391840       0.047557      27.750857 0.34988025E+03  0.78437802E+04                                 8.160624                            6.377719       0.009342       2.021001                    0.998996      26.695749      76.615728       0.626697       0.435956      -1.044988      -0.042261       0.032551       0.037839       0.065401       0.030250       0.000294       0.001038      -0.077128      -0.007606      -0.047745      -0.002557       0.050302              9.178172      11.108137      -1.814966      -0.639172       5.074051      -0.842561      11.352328          -0.000018
           48              C       2.426384       1.099674      11.865278       0.042436      27.110501 0.34441590E+03  0.76499686E+04                                 7.875182                            6.201970       0.136387       2.050547                    0.999783      26.482568      74.343235       0.658449       0.418801      -1.061184       0.019163       0.015942       0.050380       0.056210       0.023781      -0.025543       0.016018      -0.043138      -0.079954      -0.052923       0.007176       0.045747              8.784548      10.457801      -1.828618      -1.011630       4.889482      -0.930905      11.006362          -0.000035
           49              C       1.820058       4.199681       2.111131       0.568962      21.841967 0.26015214E+03  0.54866715E+04                                 7.365872                            5.827896      -0.328714       1.939306                    0.998959      23.606639      68.564401       0.593194       0.489584      -1.001998       0.017376      -0.010776       0.053246       0.057037      -0.079260      -0.039479       0.021561       0.082326      -0.111908      -0.070852      -0.049888       0.120741              8.279038       6.381723       0.996382       1.620390       6.694106      -1.704345      11.761283          -0.000017
           50              C      -0.691032       5.459670       1.124247       0.555153      23.051867 0.24633094E+03  0.51003312E+04                                 7.439907                            5.577496       0.088878       2.083038                    0.999648      22.820481      64.656206       0.624649       0.473577      -1.015198      -0.061136       0.015306       0.025627       0.068034       0.037322      -0.009053      -0.036371      -0.117916      -0.164826      -0.063750      -0.042217       0.105968              8.608529      10.697778      -1.505515       0.198539       4.747227       0.641018      10.380582          -0.000015
           51              C       2.196457       1.060999       4.943755       0.103687      25.251842 0.33109911E+03  0.72944571E+04                                 7.556768                            6.128054       0.180233       2.076288                    0.999741      25.890356      72.788897       0.653661       0.425323      -1.055293       0.033904       0.017575      -0.015036       0.041042       0.014885       0.000695       0.000838       0.051047       0.115170      -0.048746       0.010324       0.038423              8.309154       9.466921      -2.263126      -0.154206      11.247051       0.162516       4.213489          -0.000026
           52              C       2.666654      -0.231470       4.987764      -0.199481      31.915861 0.45134179E+03  0.10718774E+05                                 8.720551                            7.089934       0.098891       2.003525                    0.999471      29.898371      86.597444       0.617528       0.417648      -1.062631      -0.015910       0.008443      -0.005467       0.018822       0.027868      -0.005676      -0.005934       0.022472       0.085251      -0.044299       0.011943       0.032356              9.542131      10.651278      -2.938113      -0.040901      13.095958       0.484562       4.879156          -0.000052
           53              C       4.030304      -0.445453       5.002434       0.193581      33.037684 0.40611638E+03  0.94700741E+04                                 9.456190                            7.060126      -0.494550       1.852863                    0.998427      26.900332      79.280762       0.570686       0.460263      -1.028742       0.013117      -0.023585       0.000193       0.026988      -0.020091       0.004265      -0.003009      -0.010284       0.053734      -0.029744       0.009005       0.020739             11.432503      10.741380      -4.451063       0.100103      18.177450       0.413310       5.378678          -0.000011
           54              C       4.879141       0.643313       4.962425      -0.205548      31.075206 0.48137283E+03  0.11703576E+05                                 8.762024                            7.443924      -0.233965       1.898053                    0.997598      31.077440      93.296509       0.583600       0.431672      -1.046148       0.005012       0.014750      -0.000545       0.015588       0.017822       0.007607      -0.003159       0.031253       0.118408      -0.043875       0.003116       0.040759              9.566263       8.418929      -1.420991       0.199283      14.824900       0.093483       5.454961          -0.000021
           55              C       4.316281       1.893595       4.917082       0.104832      25.005639 0.35003827E+03  0.78617191E+04                                 7.690474                            6.440186      -0.003215       2.025601                    0.998164      26.372341      76.183775       0.613750       0.444337      -1.038238      -0.042127      -0.013634      -0.002912       0.044374       0.018007       0.006067       0.001722       0.023640       0.113953      -0.040556       0.001510       0.039046              8.405305       8.705899      -1.415586       0.033281      11.828212      -0.080618       4.681804          -0.000011
           56              C       0.300771       9.140436       4.961092       0.188454      33.966274 0.40307725E+03  0.93655890E+04                                 9.569108                            6.992406      -0.431322       1.877797                    0.999343      26.685012      78.069379       0.579513       0.454879      -1.033533      -0.008354       0.029102      -0.000626       0.030284      -0.021913      -0.000323       0.007784      -0.012926       0.066447      -0.034270       0.008783       0.025487             11.683245      11.577774      -4.697835       0.151419      18.123577       0.135953       5.348386          -0.000015
           57              C      -0.594971       8.087886       5.015770      -0.190223      32.734670 0.48978198E+03  0.11972320E+05                                 9.132214                            7.551755      -0.362453       1.858434                    0.997359      31.183132      94.190208       0.573861       0.436641      -1.042059      -0.002574      -0.018256      -0.010794       0.021364       0.004272       0.015884       0.021744       0.021481       0.167595      -0.043460      -0.020493       0.063953             10.038996       9.684909      -0.597698       0.279751      15.221301      -0.266397       5.210777          -0.000021
           58              C      -0.098462       6.796731       5.045110       0.128124      26.285599 0.35200796E+03  0.79397676E+04                                 8.015682                            6.500825      -0.325024       1.918764                    0.997862      26.663589      77.915310       0.603164       0.450211      -1.031875       0.035093       0.012956      -0.029809       0.047833       0.011809       0.008678       0.006311       0.009096       0.179011      -0.042490      -0.018650       0.061140              8.853804      10.092576      -0.605445       0.047521      11.757150      -0.269580       4.711686          -0.000016
           59              C       2.062547       7.548126       4.965093       0.093008      25.704370 0.35052899E+03  0.78584173E+04                                 7.768560                            6.396142       0.097916       2.052590                    0.998755      26.381974      75.604133       0.624240       0.437667      -1.044437      -0.039910      -0.024173      -0.002494       0.046727       0.005616       0.001155       0.011295       0.043578       0.094259      -0.039929       0.006553       0.033376              8.533528       9.747800      -1.941120      -0.324992      10.997098       0.105875       4.855685          -0.000008
           60              C       1.665566       8.851717       4.926417      -0.208720      32.025220 0.45947695E+03  0.10982942E+05                                 8.762950                            7.152394       0.108011       2.002111                    0.999503      30.375762      88.849158       0.613735       0.417513      -1.060576       0.006729      -0.005645       0.002316       0.009084       0.028870       0.000506       0.005586       0.021551       0.068501      -0.042516       0.017213       0.025303              9.611106      11.062765      -3.183873      -0.282522      12.485714       0.216723       5.284840          -0.000039
           61              C       7.323812       6.241190       6.026660       0.085467      35.925019 0.42300881E+03  0.98997474E+04                                 9.731545                            7.070460      -0.330224       1.909331                    0.998628      27.077760      78.251003       0.590547       0.443177      -1.045362       0.027537       0.003555       0.048289       0.055702      -0.054183      -0.004475       0.021177      -0.119179      -0.134421      -0.059175      -0.046798       0.105973             11.627361      12.296475       2.796957      -0.790713       6.211724      -2.403746      16.373884          -0.000027
           62              C       6.134056       5.742329       6.492095       0.028067      35.285116 0.42623766E+03  0.99663460E+04                                 9.472861                            6.998469       0.101272       2.044224                    0.999552      27.213532      77.892254       0.607906       0.430909      -1.055676       0.017892      -0.006680       0.060843       0.063770      -0.044714      -0.002073       0.007252      -0.086808      -0.062300      -0.051959      -0.021335       0.073295             11.223859      14.035698       3.291215       0.971745       6.069323      -0.559925      13.566556          -0.000017
           63              C       6.949722       5.788772       8.612562       0.051318      27.654899 0.34831207E+03  0.77993871E+04                                 8.140673                            6.362362       0.009657       2.021848                    0.999079      26.633365      76.376351       0.627646       0.435812      -1.045138      -0.042853      -0.034017      -0.036332       0.065678      -0.028720       0.000245       0.000807      -0.075361      -0.006447      -0.046309      -0.002153       0.048462              9.155313      11.073676       1.809304       0.634395       5.062388      -0.841581      11.329875          -0.000017
           64              C      -3.293657       6.207148       8.139124       0.042857      27.096682 0.34418459E+03  0.76432086E+04                                 7.872014                            6.200395       0.139730       2.051632                    0.999776      26.473437      74.298968       0.658481       0.418869      -1.061188       0.020805      -0.015720      -0.050105       0.056484      -0.023803       0.025622       0.015902      -0.042830      -0.081791      -0.053127       0.007193       0.045934              8.780391      10.450772       1.827876       1.007196       4.888305      -0.931917      11.002096          -0.000035
           65              C       7.540029       6.575911       4.557003       0.573798      21.727925 0.25855419E+03  0.54450275E+04                                 7.345298                            5.813493      -0.327411       1.941008                    0.998943      23.527773      68.303990       0.593340       0.490178      -1.001611       0.016242       0.012180      -0.053899       0.057596       0.079038       0.038782       0.021596       0.081121      -0.112923      -0.070166      -0.049963       0.120129              8.254430       6.365078      -0.994537      -1.613461       6.677314      -1.697579      11.720896          -0.000017
           66              C       5.028959       5.315922       5.543887       0.553174      23.065349 0.24649759E+03  0.51044365E+04                                 7.441216                            5.578423       0.079287       2.080268                    0.999596      22.829185      64.676399       0.624783       0.473414      -1.015327      -0.058833      -0.015029      -0.024055       0.065313      -0.037882       0.009625      -0.036544      -0.117928      -0.171242      -0.065805      -0.041501       0.107306              8.610045      10.699928       1.505566      -0.198942       4.747963       0.640894      10.382246          -0.000015
           67              C      -3.523618       9.714593       1.724379       0.103756      25.196021 0.33014713E+03  0.72675706E+04                                 7.542405                            6.116540       0.176570       2.076062                    0.999719      25.854710      72.636935       0.654770       0.424948      -1.055625       0.033961      -0.016052       0.014180       0.040151      -0.013587      -0.001127       0.000666       0.050704       0.118358      -0.048492       0.008986       0.039506              8.292916       9.453280       2.257898       0.154134      11.219391       0.162059       4.206078          -0.000026
           68              C      -3.053447      11.007061       1.680370      -0.203370      32.060233 0.45405812E+03  0.10800084E+05                                 8.748580                            7.113483       0.078892       1.996081                    0.999429      29.985228      86.932756       0.616178       0.417912      -1.062403      -0.018291      -0.008621       0.006120       0.021127      -0.027896       0.005169      -0.005762       0.024461       0.087497      -0.045096       0.012528       0.032568              9.572877      10.686292       2.956347       0.041625      13.137255       0.487285       4.895086          -0.000053
           69              C      -1.689801      11.221044       1.665700       0.194911      32.977276 0.40523769E+03  0.94449273E+04                                 9.447708                            7.054443      -0.498245       1.852005                    0.998418      26.871031      79.187453       0.570651       0.460518      -1.028550       0.010106       0.024737       0.000548       0.026728       0.020660      -0.004808      -0.003405      -0.007453       0.051466      -0.029621       0.008635       0.020985             11.421548      10.731886       4.447051      -0.099910      18.158325       0.412324       5.374433          -0.000011
           70              C      -0.840942      10.132278       1.705709      -0.204052      31.048460 0.48088428E+03  0.11688894E+05                                 8.759284                            7.442148      -0.234889       1.897952                    0.997651      31.054952      93.222085       0.583426       0.431904      -1.045993       0.003572      -0.014471      -0.000505       0.014914      -0.019687      -0.006543      -0.002689       0.028767       0.115251      -0.043941       0.004554       0.039386              9.562959       8.415868       1.419778      -0.199111      14.819668       0.093152       5.453340          -0.000021
           71              C      -1.403778       8.881997       1.751052       0.103854      24.994377 0.34987073E+03  0.78568760E+04                                 7.687619                            6.438179      -0.001469       2.026187                    0.998125      26.365240      76.153604       0.613923       0.444273      -1.038294      -0.041679       0.012915       0.005326       0.043958      -0.017889      -0.006740       0.001993       0.024025       0.115013      -0.040742       0.001107       0.039635              8.401855       8.702005       1.413285      -0.033152      11.823267      -0.080670       4.680292          -0.000011
           72              C       6.020852       1.635156       1.707042       0.190304      33.894175 0.40204438E+03  0.93362858E+04                                 9.560097                            6.986316      -0.433655       1.877677                    0.999383      26.649835      77.963037       0.579365       0.455254      -1.033245      -0.006802      -0.028601      -0.000476       0.029403       0.020091       0.001243       0.007404      -0.009699       0.065364      -0.031809       0.006921       0.024888             11.671764      11.564297       4.693743      -0.151294      18.107111       0.135384       5.343885          -0.000015
           73              C       5.125090       2.687706       1.652364      -0.190083      32.688799 0.48891064E+03  0.11944474E+05                                 9.123211                            7.545881      -0.359524       1.859760                    0.997429      31.148939      94.029573       0.574046       0.436739      -1.042108      -0.003807       0.018042       0.012120       0.022066      -0.005146      -0.015588       0.021384       0.022504       0.168850      -0.044084      -0.020049       0.064133             10.028109       9.671480       0.595850      -0.279183      15.206175      -0.266459       5.206671          -0.000021
           74              C       5.621573       3.978860       1.623024       0.125150      26.372614 0.35369122E+03  0.79870634E+04                                 8.032138                            6.515751      -0.323527       1.918242                    0.997851      26.717729      78.113038       0.602570       0.450128      -1.031947       0.037946      -0.016168       0.029566       0.050749      -0.009838      -0.010081       0.006788       0.008930       0.181792      -0.041104      -0.021297       0.062401              8.871267      10.111439       0.611480      -0.048129      11.780248      -0.270100       4.722113          -0.000016
           75              C       7.782596       3.227465       1.703041       0.093284      25.697968 0.35039673E+03  0.78547357E+04                                 7.768406                            6.396551       0.097058       2.052325                    0.998749      26.377399      75.588348       0.623981       0.437888      -1.044302      -0.040328       0.024630       0.003237       0.047365      -0.005707      -0.000884       0.010751       0.044015       0.094631      -0.040065       0.006780       0.033285              8.533014       9.744503       1.940162       0.324807      10.998865       0.105872       4.855675          -0.000008
           76              C       7.385641       1.923874       1.741717      -0.211228      32.094859 0.46079886E+03  0.11022264E+05                                 8.773227                            7.160851       0.110873       2.002391                    0.999474      30.420534      89.006312       0.613617       0.417301      -1.060729       0.008220       0.007008      -0.003377       0.011318      -0.027902      -0.000969       0.005686       0.021650       0.068444      -0.041603       0.016195       0.025409              9.622629      11.074025       3.190390       0.282615      12.502836       0.217056       5.291025          -0.000039
           77              C       4.116036       4.506806      12.694794       0.083999      35.957706 0.42341647E+03  0.99114025E+04                                 9.735150                            7.072189      -0.335650       1.907451                    0.998590      27.094514      78.300758       0.590701       0.442967      -1.045514      -0.025649       0.003256       0.046429       0.053143       0.054137       0.005809       0.021253      -0.120302      -0.132934      -0.059174      -0.047100       0.106274             11.632268      12.297890      -2.797021       0.791376       6.213529      -2.406019      16.385384          -0.000026
           78              C       5.305800       4.007944      13.160229       0.030553      35.259657 0.42582410E+03  0.99560344E+04                                 9.476471                            7.000745       0.096342       2.042956                    0.999543      27.198015      77.890665       0.606960       0.431608      -1.055060      -0.017551      -0.007266       0.062218       0.065053       0.044808       0.001987       0.007807      -0.084371      -0.060431      -0.051522      -0.020776       0.072298             11.228527      14.040390      -3.292379      -0.972452       6.071126      -0.560093      13.574065          -0.000017
           79              C       4.490122       7.523156       1.944428       0.047556      27.750875 0.34988055E+03  0.78437887E+04                                 8.160628                            6.377722       0.009341       2.021000                    0.998996      26.695760      76.615774       0.626697       0.435956      -1.044988       0.042261      -0.032551      -0.037839       0.065401       0.030250       0.000294       0.001038      -0.077128      -0.007606      -0.047745      -0.002557       0.050303              9.178177      11.108144      -1.814967      -0.639172       5.074054      -0.842561      11.352333          -0.000018
           80              C       3.293495       7.941533       1.470990       0.042436      27.110504 0.34441593E+03  0.76499699E+04                                 7.875183                            6.201971       0.136387       2.050546                    0.999783      26.482570      74.343247       0.658449       0.418801      -1.061184      -0.019163      -0.015942      -0.050380       0.056210       0.023781      -0.025543       0.016018      -0.043138      -0.079955      -0.052923       0.007176       0.045747              8.784550      10.457803      -1.828618      -1.011630       4.889483      -0.930905      11.006363          -0.000034
           81              C       3.899821       4.841526      11.225137       0.568962      21.841967 0.26015214E+03  0.54866715E+04                                 7.365872                            5.827896      -0.328714       1.939306                    0.998959      23.606639      68.564401       0.593194       0.489584      -1.001998      -0.017376       0.010776      -0.053246       0.057037      -0.079260      -0.039479       0.021561       0.082326      -0.111908      -0.070853      -0.049888       0.120741              8.279037       6.381723       0.996382       1.620390       6.694106      -1.704345      11.761283          -0.000017
           82              C       6.410911       3.581537      12.212021       0.555153      23.051867 0.24633094E+03  0.51003312E+04                                 7.439907                            5.577496       0.088878       2.083038                    0.999648      22.820481      64.656205       0.624649       0.473577      -1.015198       0.061136      -0.015306      -0.025627       0.068034       0.037322      -0.009053      -0.036371      -0.117916      -0.164826      -0.063750      -0.042217       0.105968              8.608529      10.697778      -1.505515       0.198539       4.747227       0.641018      10.380582          -0.000015
           83              C       3.523422       7.980208       8.392513       0.103688      25.251845 0.33109914E+03  0.72944582E+04                                 7.556768                            6.128054       0.180233       2.076288                    0.999741      25.890359      72.788909       0.653661       0.425323      -1.055293      -0.033904      -0.017575       0.015036       0.041042       0.014885       0.000695       0.000838       0.051047       0.115170      -0.048746       0.010324       0.038423              8.309154       9.466922      -2.263127      -0.154206      11.247051       0.162516       4.213489          -0.000027
           84              C       3.053225       9.272677       8.348504      -0.199481      31.915887 0.45134228E+03  0.10718789E+05                                 8.720557                            7.089939       0.098890       2.003524                    0.999471      29.898384      86.597501       0.617527       0.417648      -1.062631       0.015910      -0.008443       0.005467       0.018822       0.027868      -0.005676      -0.005934       0.022471       0.085251      -0.044299       0.011943       0.032356              9.542138      10.651285      -2.938119      -0.040901      13.095968       0.484562       4.879160          -0.000052
           85              C       1.689575       9.486660       8.333834       0.193581      33.037676 0.40611625E+03  0.94700701E+04                                 9.456189                            7.060125      -0.494550       1.852863                    0.998427      26.900328      79.280747       0.570686       0.460263      -1.028742      -0.013117       0.023585      -0.000193       0.026988      -0.020091       0.004265      -0.003009      -0.010284       0.053734      -0.029744       0.009005       0.020739             11.432502      10.741378      -4.451063       0.100102      18.177449       0.413310       5.378678          -0.000011
           86              C       0.840738       8.397894       8.373843      -0.205548      31.075207 0.48137283E+03  0.11703576E+05                                 8.762024                            7.443924      -0.233965       1.898053                    0.997598      31.077440      93.296508       0.583600       0.431672      -1.046148      -0.005012      -0.014750       0.000545       0.015588       0.017822       0.007607      -0.003159       0.031253       0.118408      -0.043875       0.003116       0.040759              9.566263       8.418929      -1.420992       0.199283      14.824900       0.093483       5.454961          -0.000021
           87              C       1.403598       7.147612       8.419186       0.104832      25.005644 0.35003837E+03  0.78617218E+04                                 7.690475                            6.440187      -0.003216       2.025601                    0.998164      26.372345      76.183791       0.613750       0.444337      -1.038238       0.042127       0.013634       0.002912       0.044374       0.018007       0.006067       0.001722       0.023640       0.113953      -0.040556       0.001510       0.039046              8.405306       8.705900      -1.415587       0.033281      11.828214      -0.080618       4.681805          -0.000011
           88              C       5.419108      -0.099229       8.375176       0.188454      33.966272 0.40307719E+03  0.93655874E+04                                 9.569108                            6.992406      -0.431322       1.877797                    0.999343      26.685011      78.069376       0.579513       0.454879      -1.033533       0.008354      -0.029102       0.000626       0.030284      -0.021913      -0.000323       0.007784      -0.012926       0.066447      -0.034270       0.008783       0.025487             11.683245      11.577772      -4.697836       0.151419      18.123578       0.135953       5.348385          -0.000015
           89              C       6.314850       0.953321       8.320498      -0.190223      32.734664 0.48978187E+03  0.11972316E+05                                 9.132214                            7.551754      -0.362453       1.858434                    0.997359      31.183128      94.190194       0.573861       0.436641      -1.042059       0.002574       0.018256       0.010794       0.021364       0.004272       0.015884       0.021744       0.021481       0.167595      -0.043460      -0.020493       0.063953             10.038995       9.684908      -0.597698       0.279751      15.221301      -0.266397       5.210776          -0.000021
           90              C       5.818341       2.244476       8.291158       0.128124      26.285598 0.35200795E+03  0.79397673E+04                                 8.015681                            6.500824      -0.325024       1.918764                    0.997862      26.663588      77.915305       0.603164       0.450211      -1.031875      -0.035093      -0.012956       0.029809       0.047833       0.011809       0.008678       0.006311       0.009096       0.179010      -0.042490      -0.018650       0.061140              8.853803      10.092575      -0.605445       0.047521      11.757149      -0.269580       4.711686          -0.000016
           91              C       3.657332       1.493081       8.371175       0.093007      25.704377 0.35052912E+03  0.78584208E+04                                 7.768562                            6.396143       0.097916       2.052590                    0.998755      26.381979      75.604153       0.624240       0.437667      -1.044437       0.039911       0.024173       0.002494       0.046727       0.005616       0.001155       0.011295       0.043578       0.094259      -0.039929       0.006553       0.033376              8.533530       9.747802      -1.941121      -0.324992      10.997101       0.105875       4.855686          -0.000008
           92              C       4.054313       0.189490       8.409851      -0.208721      32.025236 0.45947724E+03  0.10982951E+05                                 8.762953                            7.152396       0.108011       2.002111                    0.999503      30.375770      88.849188       0.613735       0.417513      -1.060576      -0.006729       0.005645      -0.002316       0.009084       0.028870       0.000506       0.005586       0.021551       0.068502      -0.042516       0.017213       0.025303              9.611110      11.062769      -3.183876      -0.282522      12.485720       0.216723       5.284843          -0.000039
           93              C      -1.603933       2.800017       7.309608       0.085467      35.925015 0.42300877E+03  0.98997460E+04                                 9.731544                            7.070460      -0.330224       1.909331                    0.998628      27.077758      78.250997       0.590547       0.443177      -1.045362      -0.027536      -0.003556      -0.048289       0.055702      -0.054183      -0.004475       0.021177      -0.119179      -0.134421      -0.059175      -0.046798       0.105973             11.627360      12.296474       2.796957      -0.790713       6.211724      -2.403746      16.373883          -0.000027
           94              C      -0.414177       3.298878       6.844173       0.028067      35.285107 0.42623753E+03  0.99663422E+04                                 9.472860                            6.998468       0.101273       2.044225                    0.999552      27.213527      77.892237       0.607906       0.430909      -1.055676      -0.017892       0.006680      -0.060843       0.063770      -0.044714      -0.002073       0.007252      -0.086808      -0.062300      -0.051960      -0.021335       0.073295             11.223857      14.035695       3.291214       0.971746       6.069322      -0.559925      13.566554          -0.000017
           95              C      -1.229843       3.252435       4.723706       0.051317      27.654914 0.34831230E+03  0.77993937E+04                                 8.140677                            6.362365       0.009657       2.021848                    0.999079      26.633374      76.376388       0.627646       0.435812      -1.045138       0.042853       0.034017       0.036332       0.065678      -0.028720       0.000245       0.000806      -0.075361      -0.006447      -0.046309      -0.002153       0.048462              9.155317      11.073682       1.809305       0.634396       5.062390      -0.841581      11.329878          -0.000018
           96              C       9.013536       2.834059       5.197144       0.042857      27.096685 0.34418464E+03  0.76432100E+04                                 7.872015                            6.200395       0.139730       2.051632                    0.999776      26.473440      74.298979       0.658481       0.418869      -1.061188      -0.020805       0.015720       0.050105       0.056484      -0.023803       0.025622       0.015902      -0.042831      -0.081791      -0.053127       0.007193       0.045934              8.780392      10.450773       1.827876       1.007197       4.888306      -0.931917      11.002097          -0.000035
           97              C      -1.820150       2.465296       8.779265       0.573798      21.727920 0.25855412E+03  0.54450259E+04                                 7.345297                            5.813493      -0.327411       1.941008                    0.998943      23.527770      68.303982       0.593340       0.490178      -1.001611      -0.016242      -0.012180       0.053899       0.057596       0.079038       0.038782       0.021596       0.081121      -0.112923      -0.070166      -0.049963       0.120129              8.254429       6.365078      -0.994537      -1.613461       6.677314      -1.697578      11.720895          -0.000017
           98              C       0.690920       3.725285       7.792381       0.553174      23.065346 0.24649755E+03  0.51044355E+04                                 7.441216                            5.578423       0.079286       2.080268                    0.999596      22.829183      64.676395       0.624783       0.473415      -1.015327       0.058833       0.015029       0.024055       0.065313      -0.037882       0.009625      -0.036544      -0.117929      -0.171242      -0.065805      -0.041501       0.107306              8.610045      10.699928       1.505566      -0.198942       4.747963       0.640894      10.382245          -0.000015
           99              C       9.243497      -0.673386      11.611889       0.103756      25.196020 0.33014711E+03  0.72675702E+04                                 7.542405                            6.116541       0.176570       2.076062                    0.999719      25.854710      72.636940       0.654770       0.424948      -1.055625      -0.033961       0.016052      -0.014180       0.040151      -0.013587      -0.001127       0.000666       0.050704       0.118358      -0.048492       0.008986       0.039506              8.292917       9.453282       2.257899       0.154134      11.219390       0.162059       4.206078          -0.000027
          100              C       8.773326      -1.965854      11.655898      -0.203371      32.060260 0.45405863E+03  0.10800099E+05                                 8.748586                            7.113488       0.078892       1.996081                    0.999429      29.985241      86.932807       0.616177       0.417912      -1.062403       0.018291       0.008621      -0.006121       0.021127      -0.027896       0.005169      -0.005762       0.024461       0.087497      -0.045097       0.012528       0.032568              9.572884      10.686299       2.956353       0.041625      13.137264       0.487285       4.895089          -0.000053
          101              C       7.409680      -2.179837      11.670568       0.194911      32.977269 0.40523755E+03  0.94449234E+04                                 9.447708                            7.054442      -0.498245       1.852005                    0.998418      26.871028      79.187446       0.570651       0.460518      -1.028550      -0.010106      -0.024737      -0.000548       0.026728       0.020660      -0.004808      -0.003405      -0.007453       0.051466      -0.029621       0.008635       0.020985             11.421548      10.731885       4.447052      -0.099910      18.158326       0.412324       5.374433          -0.000011
          102              C       6.560821      -1.091071      11.630559      -0.204052      31.048466 0.48088441E+03  0.11688898E+05                                 8.759285                            7.442149      -0.234889       1.897952                    0.997651      31.054955      93.222095       0.583426       0.431904      -1.045993      -0.003572       0.014471       0.000505       0.014914      -0.019687      -0.006543      -0.002689       0.028767       0.115251      -0.043941       0.004554       0.039386              9.562960       8.415869       1.419779      -0.199111      14.819670       0.093152       5.453341          -0.000021
          103              C       7.123657       0.159210      11.585216       0.103854      24.994383 0.34987083E+03  0.78568789E+04                                 7.687620                            6.438180      -0.001469       2.026187                    0.998125      26.365245      76.153622       0.613923       0.444273      -1.038294       0.041679      -0.012915      -0.005326       0.043958      -0.017889      -0.006740       0.001993       0.024025       0.115013      -0.040742       0.001107       0.039635              8.401856       8.702006       1.413285      -0.033152      11.823270      -0.080670       4.680293          -0.000011
          104              C      -0.300973       7.406051      11.629226       0.190304      33.894169 0.40204428E+03  0.93362831E+04                                 9.560096                            6.986315      -0.433654       1.877678                    0.999383      26.649832      77.963027       0.579365       0.455254      -1.033245       0.006802       0.028601       0.000475       0.029403       0.020091       0.001243       0.007404      -0.009699       0.065364      -0.031809       0.006921       0.024888             11.671764      11.564296       4.693743      -0.151294      18.107111       0.135384       5.343885          -0.000015
          105              C       0.594789       6.353501      11.683904      -0.190083      32.688803 0.48891071E+03  0.11944476E+05                                 9.123212                            7.545882      -0.359524       1.859760                    0.997429      31.148941      94.029582       0.574046       0.436739      -1.042108       0.003807      -0.018042      -0.012120       0.022066      -0.005146      -0.015588       0.021384       0.022504       0.168850      -0.044084      -0.020049       0.064133             10.028110       9.671480       0.595850      -0.279183      15.206177      -0.266459       5.206672          -0.000021
          106              C       0.098306       5.062347      11.713244       0.125150      26.372611 0.35369118E+03  0.79870623E+04                                 8.032137                            6.515750      -0.323526       1.918242                    0.997851      26.717727      78.113029       0.602570       0.450128      -1.031947      -0.037946       0.016168      -0.029566       0.050749      -0.009838      -0.010081       0.006788       0.008930       0.181792      -0.041104      -0.021297       0.062401              8.871266      10.111439       0.611480      -0.048129      11.780247      -0.270100       4.722112          -0.000016
          107              C      -2.062717       5.813742      11.633227       0.093284      25.697976 0.35039690E+03  0.78547403E+04                                 7.768408                            6.396553       0.097058       2.052325                    0.998749      26.377404      75.588368       0.623981       0.437888      -1.044302       0.040328      -0.024630      -0.003237       0.047365      -0.005707      -0.000884       0.010751       0.044015       0.094631      -0.040065       0.006780       0.033285              8.533016       9.744504       1.940163       0.324807      10.998869       0.105872       4.855676          -0.000008
          108              C      -1.665762       7.117333      11.594551      -0.211228      32.094859 0.46079885E+03  0.11022264E+05                                 8.773227                            7.160851       0.110873       2.002391                    0.999474      30.420534      89.006316       0.613617       0.417301      -1.060729      -0.008220      -0.007008       0.003377       0.011318      -0.027902      -0.000969       0.005686       0.021650       0.068444      -0.041603       0.016195       0.025409              9.622630      11.074025       3.190390       0.282615      12.502838       0.217056       5.291026          -0.000039
          109              N       2.638023       0.831104      13.157562      -0.238010      33.669650 0.48452817E+03  0.11456974E+05                                 8.588578                            7.056771       0.739615       2.253762                    0.999484      27.603759      74.224831       0.672095       0.385411      -1.108399      -0.195343       0.085374      -0.071086       0.224724       0.093818      -0.088340       0.018516      -0.175451       0.259758      -0.199198       0.077070       0.122128              9.437094       9.339156      -1.488544      -1.637096       5.378027      -1.054375      13.594099          -0.000035
          110              N       0.195576       1.781414      12.197351      -0.210433      38.066615 0.53803398E+03  0.13122069E+05                                 9.511089                            7.582186       0.102663       2.061214                    0.997943      27.932002      77.475153       0.626763       0.400692      -1.092460       0.143370      -0.041005       0.046098       0.156081       0.045556      -0.050804       0.015330      -0.096484       0.133791      -0.107097       0.043151       0.063946             10.817772      11.939517      -1.274810      -1.861270       6.080388      -0.756879      14.433412          -0.000013
          111              N       2.999535       2.129749       4.903746      -0.197393      32.549170 0.52419941E+03  0.12712660E+05                                 8.615337                            7.523185      -0.124247       2.000690                    0.996535      27.525822      76.348623       0.623775       0.404891      -1.088674       0.059074      -0.137666      -0.006937       0.149966       0.057963      -0.003654       0.007371       0.107792       0.080253      -0.093087       0.027310       0.065777              9.253552      11.022205      -1.571583       0.063348      11.421111      -0.121232       5.317339          -0.000012
          112              N       1.198836       6.514205       5.025106      -0.207450      33.268368 0.52409753E+03  0.12700558E+05                                 8.695171                            7.482893      -0.076832       2.013502                    0.996899      27.554395      76.222063       0.630866       0.400644      -1.092323      -0.043220       0.145036      -0.027015       0.153731       0.048113       0.000624       0.007673       0.130457       0.088373      -0.096183       0.029615       0.066567              9.380930      11.821570      -0.781998       0.003502      10.777171      -0.018182       5.544050          -0.000011
          113              N      -1.282540      10.689710       5.074450      -0.103367      35.394792 0.43039920E+03  0.99135537E+04                                 9.179621                            6.742125       0.363630       2.153602                    0.999324      26.304934      70.586218       0.671421       0.396053      -1.097160       0.168773       0.159717      -0.033749       0.234804      -0.174096       0.051015       0.039749      -0.055517       0.366836      -0.248687       0.114730       0.133957             11.400682       9.780772      -7.232835      -0.022069      18.769748       0.429740       5.651525          -0.000031
          114              N      -0.074474      10.520696       4.945088      -0.117072      36.106292 0.44386817E+03  0.10302054E+05                                 9.274527                            6.838007       0.288854       2.120486                    0.999166      26.720868      71.957989       0.668036       0.395036      -1.097951      -0.177032      -0.171399       0.039436       0.249546      -0.191852       0.045934       0.036391      -0.054628       0.409091      -0.270395       0.125261       0.145134             11.483746       9.855140      -7.344840       0.061199      18.783539       0.339023       5.812558          -0.000034
          115              N      -3.082016       6.475718       6.846840      -0.239830      33.717905 0.48537938E+03  0.11482612E+05                                 8.597936                            7.064165       0.737963       2.252935                    0.999516      27.623619      74.306072       0.671545       0.385542      -1.108259      -0.194568      -0.085530       0.072785       0.224654      -0.093858       0.086756       0.018450      -0.175178       0.258047      -0.198084       0.077378       0.120706              9.447665       9.351445       1.491691       1.637427       5.384170      -1.056007      13.607380          -0.000035
          116              N       5.915551       5.525408       7.807051      -0.210310      38.051420 0.53782249E+03  0.13115200E+05                                 9.508728                            7.581219       0.104481       2.062143                    0.997917      27.921449      77.432704       0.626758       0.400747      -1.092457       0.143102       0.042276      -0.049010       0.157059      -0.045610       0.049832       0.015236      -0.096850       0.133354      -0.106619       0.043465       0.063153             10.814581      11.932952       1.273472       1.860516       6.079458      -0.757320      14.431333          -0.000013
          117              N      -2.720520       8.645842       1.764388      -0.196168      32.556104 0.52440079E+03  0.12719215E+05                                 8.618168                            7.526051      -0.131052       1.998485                    0.996460      27.527797      76.367925       0.623458       0.405044      -1.088533       0.058973       0.139511       0.005952       0.151580      -0.056050       0.001452       0.007506       0.106462       0.079640      -0.091047       0.026950       0.064097              9.256492      11.025404       1.572363      -0.062946      11.425174      -0.121043       5.318899          -0.000012
          118              N       6.918867       4.261387       1.643028      -0.206701      33.210268 0.52295553E+03  0.12665599E+05                                 8.683838                            7.473992      -0.076603       2.014092                    0.996750      27.525620      76.113215       0.631355       0.400564      -1.092410      -0.042985      -0.145401       0.027624       0.154117      -0.048015      -0.000995       0.007866       0.130599       0.087862      -0.096106       0.029386       0.066720              9.367847      11.802525       0.779927      -0.003379      10.763399      -0.018123       5.537618          -0.000011
          119              N       4.437571       0.085881       1.593684      -0.103881      35.344793 0.42978570E+03  0.98950426E+04                                 9.167555                            6.734360       0.367269       2.154855                    0.999266      26.293816      70.520968       0.672308       0.395705      -1.097495       0.169034      -0.158923       0.032151       0.234228       0.174461      -0.052001       0.040407      -0.055209       0.363519      -0.248912       0.115525       0.133387             11.384028       9.769798       7.221733       0.022066      18.737388       0.428671       5.644898          -0.000031
          120              N       5.645633       0.254896       1.723046      -0.116793      36.176457 0.44480729E+03  0.10330515E+05                                 9.292236                            6.849198       0.280878       2.117611                    0.999149      26.737623      72.053873       0.666833       0.395493      -1.097505      -0.178469       0.171633      -0.037703       0.250461       0.191660      -0.046545       0.036470      -0.055358       0.406881      -0.270060       0.125398       0.144663             11.507384       9.874574       7.363111      -0.061554      18.824831       0.339677       5.822746          -0.000034
          121              N       3.081856       8.210103       0.178706      -0.238010      33.669648 0.48452814E+03  0.11456973E+05                                 8.588578                            7.056771       0.739614       2.253762                    0.999484      27.603758      74.224828       0.672095       0.385411      -1.108399       0.195343      -0.085374       0.071086       0.224724       0.093818      -0.088340       0.018516      -0.175451       0.259758      -0.199198       0.077070       0.122128              9.437094       9.339156      -1.488544      -1.637095       5.378027      -1.054376      13.594099          -0.000035
          122              N       5.524303       7.259793       1.138917      -0.210433      38.066615 0.53803399E+03  0.13122069E+05                                 9.511089                            7.582186       0.102663       2.061214                    0.997943      27.932003      77.475158       0.626763       0.400692      -1.092460      -0.143370       0.041005      -0.046098       0.156081       0.045556      -0.050804       0.015330      -0.096484       0.133791      -0.107097       0.043151       0.063946             10.817772      11.939517      -1.274810      -1.861270       6.080388      -0.756879      14.433411          -0.000013
          123              N       2.720344       6.911458       8.432522      -0.197393      32.549174 0.52419950E+03  0.12712663E+05                                 8.615337                            7.523186      -0.124247       2.000690                    0.996535      27.525825      76.348636       0.623775       0.404891      -1.088674      -0.059074       0.137666       0.006937       0.149966       0.057963      -0.003654       0.007371       0.107792       0.080253      -0.093087       0.027310       0.065777              9.253553      11.022206      -1.571584       0.063348      11.421113      -0.121232       5.317340          -0.000012
          124              N       4.521043       2.527002       8.311162      -0.207450      33.268367 0.52409751E+03  0.12700558E+05                                 8.695171                            7.482893      -0.076832       2.013502                    0.996899      27.554395      76.222065       0.630866       0.400644      -1.092323       0.043220      -0.145036       0.027015       0.153731       0.048113       0.000624       0.007673       0.130457       0.088373      -0.096183       0.029615       0.066567              9.380930      11.821570      -0.781998       0.003502      10.777172      -0.018182       5.544050          -0.000011
          125              N       7.002419      -1.648503       8.261818      -0.103367      35.394794 0.43039919E+03  0.99135537E+04                                 9.179623                            6.742125       0.363629       2.153602                    0.999324      26.304933      70.586220       0.671421       0.396053      -1.097160      -0.168773      -0.159717       0.033749       0.234804      -0.174096       0.051015       0.039749      -0.055516       0.366836      -0.248687       0.114730       0.133957             11.400684       9.780773      -7.232836      -0.022069      18.769752       0.429740       5.651525          -0.000030
          126              N       5.794353      -1.479489       8.391180      -0.117073      36.106311 0.44386841E+03  0.10302061E+05                                 9.274531                            6.838009       0.288853       2.120486                    0.999166      26.720874      71.958017       0.668036       0.395036      -1.097951       0.177032       0.171399      -0.039435       0.249546      -0.191852       0.045934       0.036390      -0.054628       0.409091      -0.270395       0.125261       0.145134             11.483752       9.855144      -7.344845       0.061199      18.783551       0.339023       5.812561          -0.000034
          127              N       8.801895       2.565489       6.489428      -0.239830      33.717909 0.48537945E+03  0.11482614E+05                                 8.597937                            7.064166       0.737962       2.252935                    0.999516      27.623620      74.306079       0.671545       0.385542      -1.108259       0.194568       0.085530      -0.072785       0.224654      -0.093858       0.086756       0.018450      -0.175178       0.258047      -0.198084       0.077378       0.120706              9.447666       9.351446       1.491691       1.637427       5.384171      -1.056007      13.607381          -0.000035
          128              N      -0.195672       3.515799       5.529217      -0.210310      38.051419 0.53782248E+03  0.13115200E+05                                 9.508727                            7.581219       0.104481       2.062143                    0.997917      27.921449      77.432704       0.626758       0.400747      -1.092457      -0.143102      -0.042276       0.049010       0.157059      -0.045610       0.049832       0.015236      -0.096850       0.133354      -0.106619       0.043465       0.063153             10.814581      11.932953       1.273472       1.860516       6.079457      -0.757320      14.431332          -0.000013
          129              N       8.440399       0.395365      11.571880      -0.196168      32.556101 0.52440074E+03  0.12719213E+05                                 8.618167                            7.526051      -0.131053       1.998485                    0.996460      27.527796      76.367923       0.623458       0.405044      -1.088533      -0.058973      -0.139511      -0.005952       0.151580      -0.056050       0.001452       0.007506       0.106462       0.079640      -0.091047       0.026950       0.064097              9.256492      11.025403       1.572364      -0.062946      11.425174      -0.121043       5.318899          -0.000012
          130              N      -1.198988       4.779820      11.693240      -0.206701      33.210266 0.52295549E+03  0.12665598E+05                                 8.683837                            7.473992      -0.076603       2.014092                    0.996750      27.525619      76.113210       0.631355       0.400564      -1.092410       0.042985       0.145401      -0.027624       0.154117      -0.048015      -0.000995       0.007866       0.130599       0.087862      -0.096106       0.029386       0.066720              9.367847      11.802524       0.779927      -0.003379      10.763399      -0.018123       5.537618          -0.000011
          131              N       1.282308       8.955326      11.742584      -0.103881      35.344807 0.42978586E+03  0.98950474E+04                                 9.167558                            6.734361       0.367268       2.154854                    0.999266      26.293821      70.520987       0.672308       0.395705      -1.097495      -0.169034       0.158923      -0.032151       0.234228       0.174461      -0.052001       0.040407      -0.055209       0.363519      -0.248912       0.115525       0.133387             11.384032       9.769800       7.221735       0.022066      18.737396       0.428671       5.644900          -0.000030
          132              N       0.074246       8.786311      11.613222      -0.116793      36.176465 0.44480738E+03  0.10330518E+05                                 9.292239                            6.849199       0.280878       2.117611                    0.999149      26.737624      72.053886       0.666833       0.395493      -1.097505       0.178469      -0.171633       0.037703       0.250461       0.191660      -0.046545       0.036470      -0.055358       0.406881      -0.270060       0.125398       0.144663             11.507388       9.874577       7.363114      -0.061554      18.824839       0.339677       5.822748          -0.000034
          133              O       2.554497       4.934046       2.769943      -0.542746      35.861182 0.61047749E+03  0.15157115E+05                                 8.620558                            7.707278       0.186192       2.111638                    0.994111      27.886968      74.622244       0.676076       0.364891      -1.133778      -0.009821      -0.030016       0.009649       0.033023      -0.009968       0.008156       0.052111       0.028328      -0.011920      -0.062451       0.018231       0.044220              9.156366       8.647264       1.405636       2.276360       7.390814       1.319611      11.431019          -0.000005
          134              O       1.229763       3.194774       2.540559      -0.599150      33.216674 0.56380391E+03  0.13753935E+05                                 8.176883                            7.384957       0.447318       2.164299                    0.996963      29.037035      77.592653       0.692162       0.362743      -1.132874       0.012114       0.031116       0.020580       0.039224      -0.014666      -0.067276      -0.036002       0.004405      -0.195047      -0.109628       0.040718       0.068910              8.537601       7.112095       1.076938      -0.868823       9.543515      -3.050488       8.957193          -0.000060
          135              O      -0.425628       5.589691       2.288504      -0.503445      35.251197 0.52715274E+03  0.12584129E+05                                 8.508035                            7.150282       0.530335       2.245784                    0.994442      26.504453      68.956442       0.705470       0.363698      -1.137655      -0.013843      -0.015784      -0.005718       0.021759       0.039359       0.031436      -0.025716      -0.111605       0.043432      -0.089433       0.023010       0.066422              9.462278       7.530816      -0.574828       1.745047       6.022363       0.696852      14.833653          -0.000010
          136              O      -1.823593       5.712546       0.604133      -0.583052      48.364171 0.72566652E+03  0.18887679E+05                                10.702287                            8.513752      -0.331997       1.931152                    0.993717      29.394889      81.588675       0.628244       0.374573      -1.121907       0.004474       0.010818       0.027204       0.029616      -0.014698       0.034702      -0.031148       0.054540      -0.071100      -0.054516      -0.009162       0.063678             12.425789      18.379678      -1.562575       2.798266       7.674420      -0.527713      11.223269          -0.000015
          137              O      -3.165514       5.841546       3.898191      -0.543706      35.962750 0.61280404E+03  0.15231408E+05                                 8.642157                            7.726240       0.179753       2.108978                    0.993958      27.923436      74.793345       0.674593       0.365297      -1.133310      -0.009233       0.030069      -0.010126       0.033045       0.009329      -0.008310       0.052432       0.029991      -0.009445      -0.062931       0.018532       0.044399              9.180106       8.668434      -1.407723      -2.280666       7.408029       1.321122      11.463856          -0.000005
          138              O       6.949716       7.580817       4.127575      -0.602071      33.256495 0.56471926E+03  0.13781168E+05                                 8.181161                            7.388900       0.456307       2.166658                    0.997006      29.062569      77.662093       0.692300       0.362542      -1.133087       0.010431      -0.028699      -0.022000       0.037635       0.015576       0.066492      -0.035348       0.004313      -0.193680      -0.108679       0.040716       0.067963              8.542057       7.116991      -1.077832       0.868964       9.547946      -3.050945       8.961235          -0.000060
          139              O       5.294371       5.185900       4.379630      -0.501860      35.256037 0.52722068E+03  0.12586740E+05                                 8.510618                            7.152296       0.528923       2.245300                    0.994432      26.502759      68.965193       0.705108       0.363856      -1.137478      -0.015084       0.015900       0.007574       0.023188      -0.039669      -0.032256      -0.025422      -0.111415       0.046406      -0.090296       0.024456       0.065840              9.465233       7.533345       0.574828      -1.746423       6.024139       0.696656      14.838215          -0.000010
          140              O       3.896400       5.063046       6.064001      -0.582445      48.349100 0.72537322E+03  0.18877699E+05                                10.699476                            8.511771      -0.329517       1.931938                    0.993699      29.388744      81.560367       0.628361       0.374550      -1.121951       0.005402      -0.010604      -0.027297       0.029778       0.015302      -0.034475      -0.031238       0.055089      -0.070919      -0.054430      -0.009587       0.064017             12.422305      18.373952       1.561379      -2.798161       7.672750      -0.527932      11.220212          -0.000015
          141              O       3.165382       4.107161      10.566325      -0.542746      35.861182 0.61047749E+03  0.15157115E+05                                 8.620558                            7.707278       0.186192       2.111638                    0.994111      27.886968      74.622243       0.676076       0.364891      -1.133778       0.009821       0.030016      -0.009649       0.033023      -0.009968       0.008156       0.052111       0.028328      -0.011919      -0.062451       0.018231       0.044220              9.156365       8.647264       1.405636       2.276359       7.390814       1.319611      11.431019          -0.000005
          142              O       4.490116       5.846433      10.795709      -0.599150      33.216674 0.56380390E+03  0.13753935E+05                                 8.176882                            7.384957       0.447318       2.164299                    0.996963      29.037035      77.592653       0.692162       0.362743      -1.132874      -0.012114      -0.031116      -0.020580       0.039224      -0.014666      -0.067276      -0.036002       0.004405      -0.195047      -0.109628       0.040718       0.068910              8.537601       7.112095       1.076938      -0.868823       9.543515      -3.050488       8.957193          -0.000060
          143              O       6.145507       3.451516      11.047764      -0.503445      35.251199 0.52715279E+03  0.12584131E+05                                 8.508035                            7.150282       0.530335       2.245784                    0.994442      26.504454      68.956446       0.705469       0.363698      -1.137655       0.013843       0.015784       0.005718       0.021759       0.039359       0.031436      -0.025716      -0.111604       0.043431      -0.089433       0.023010       0.066422              9.462278       7.530817      -0.574828       1.745047       6.022364       0.696852      14.833654          -0.000010
          144              O       7.543472       3.328661      12.732135      -0.583052      48.364171 0.72566652E+03  0.18887679E+05                                10.702287                            8.513752      -0.331997       1.931152                    0.993717      29.394889      81.588674       0.628244       0.374573      -1.121907      -0.004474      -0.010818      -0.027204       0.029616      -0.014698       0.034702      -0.031148       0.054540      -0.071100      -0.054516      -0.009162       0.063678             12.425789      18.379678      -1.562575       2.798266       7.674420      -0.527713      11.223269          -0.000014
          145              O      -2.554607       3.199661       9.438077      -0.543707      35.962752 0.61280410E+03  0.15231410E+05                                 8.642158                            7.726240       0.179753       2.108978                    0.993958      27.923437      74.793349       0.674593       0.365297      -1.133310       0.009233      -0.030069       0.010126       0.033045       0.009329      -0.008310       0.052432       0.029991      -0.009445      -0.062931       0.018532       0.044399              9.180107       8.668434      -1.407723      -2.280666       7.408029       1.321122      11.463857          -0.000005
          146              O      -1.229837       1.460390       9.208693      -0.602071      33.256491 0.56471919E+03  0.13781166E+05                                 8.181160                            7.388900       0.456307       2.166659                    0.997006      29.062566      77.662085       0.692300       0.362542      -1.133087      -0.010431       0.028699       0.021999       0.037635       0.015576       0.066492      -0.035348       0.004313      -0.193680      -0.108679       0.040716       0.067963              8.542057       7.116991      -1.077832       0.868964       9.547946      -3.050945       8.961234          -0.000060
          147              O       0.425508       3.855307       8.956638      -0.501860      35.256038 0.52722070E+03  0.12586741E+05                                 8.510618                            7.152296       0.528923       2.245300                    0.994432      26.502759      68.965195       0.705108       0.363856      -1.137478       0.015084      -0.015900      -0.007574       0.023188      -0.039669      -0.032256      -0.025422      -0.111415       0.046406      -0.090296       0.024456       0.065840              9.465233       7.533346       0.574828      -1.746423       6.024139       0.696656      14.838216          -0.000010
          148              O       1.823479       3.978161       7.272267      -0.582445      48.349103 0.72537327E+03  0.18877701E+05                                10.699476                            8.511771      -0.329517       1.931938                    0.993699      29.388745      81.560371       0.628361       0.374550      -1.121951      -0.005402       0.010604       0.027297       0.029778       0.015302      -0.034475      -0.031238       0.055089      -0.070919      -0.054430      -0.009587       0.064017             12.422305      18.373953       1.561379      -2.798161       7.672750      -0.527932      11.220213          -0.000015

******************************************************
Auxiliary information for the entire system
The total spin magnetic moment of the unit cell is   -0.003297
The total net atomic charge of the unit cell is   0.000005
Accuracy of reproducing the electrostatic potential in the unit cell:
  The inner radius (bohr) =    5.0000
  The outer radius (bohr) =   12.0000
  Valid grid points have density less than (e/(bohr^3)) =    0.0001
  The number of valid grid points were=        19956
  The rms potential error without charges in kcal/mol is=      4.00427
  The rms potential error with partial charges in kcal/mol is=      1.11380
  The RRMSE value at monopole order=      0.27815
  The rms potential error with partial charges and cloud penetration in kcal/mol is=      1.12318
  The RRMSE value at monopole order with cloud penetration is=      0.28050
  The rms potential error with partial charges and atomic dipoles in kcal/mol is=      0.51526
  The RRMSE value at dipole order=      0.12868
  The rms potential error with partial charges, atomic dipoles and cloud penetration in kcal/mol is=      0.52086
  The RRMSE value at dipole order with cloud penetration=      0.13008

******************************************************
The electron densities and ab initio electrostatic potential were computed in VASP using the PBE functional and
projector augmented wave method. See the main text of the journal article for a description of computational details.
The atomic charges, dipoles, and quadrupoles were computed with the DDEC6 method as described in
(a) T. A. Manz and N. Gabaldon Limas, RSC Adv. 6 (2016) 47771-47801 DOI: 10.1039/c6ra04656h
(b) N. Gabaldon Limas and T. A. Manz, RSC Adv. 8 (2018) 2678-2707 DOI: 10.1039/c7ra11829e.
For each atom in the material, the electron cloud parameters were fit to the spherically averaged atom-in-material
electron density using radial positions for which this density was between 10^-4 and 10^-2 electrons per cubic bohr.
The polarizabilities, dispersion coefficients, and quantum Drude oscillator (QDO) parameters were fit using the MCLF method.
The magnetic structure of the system was optimized in VASP from the default ferromagnetic initial guess using spin polarization.
The atomic spin moments (ASMs) were computed on this optimized magnetic structure using the DDEC6 partition as inputs
to the method of T. A. Manz and D. S. Sholl, J. Chem. Theory Comput. 7 (2011) 4146-4164 DOI: 10.1021/ct200539n.
The RMSE and RRMSE were computed using a uniform grid with Ewald summation.
