# Supplementary material for: A collection of forcefield precursors for metal–organic frameworks
Source: RSC Adv. 2019 Nov 13;9(63):36492–507. doi: 10.1039/c9ra07327b (PMC9075174; doi:10.1039/c9ra07327b)
Supplement: RA-009-C9RA07327B-s3817 [file RA-009-C9RA07327B-s3817.xyz]

   20
jmolscript: load "" {1 1 1} spacegroup "x,y,z" unitcell [{      7.465300     0.000000     0.000000 }, {      3.240565     6.725284     0.000000 }, {      1.786557     1.122291    12.233603 }]
Zn     4.207480     6.177638     3.058401     0.878696
Zn     8.284942     1.669937     9.175202     0.878696
Ni     1.620283     3.362642     0.000000     0.116521
Ni     4.625929     0.561146     6.116802     0.116521
C      1.345748     1.923990     1.149714     0.098210
C      2.722794     4.201541     1.249051     0.116449
C      9.281707     6.909255     4.967087     0.098209
C      6.632170     6.657359     4.867751     0.116449
C     11.146674     5.923585    11.083889     0.098210
C      9.769628     3.646034    10.984552     0.116450
C      3.210715     0.938320     7.266516     0.098210
C      5.860252     1.190216     7.365852     0.116450
N      1.179955     1.018857     1.835407    -0.352401
N      3.408562     4.747696     1.979152    -0.359868
N     10.169084     6.665710     4.281394    -0.352399
N      5.842473     6.276647     4.137649    -0.359867
N     11.312467     6.828718    10.398196    -0.352401
N      9.083860     3.099879    10.254451    -0.359868
N      2.323338     1.181865     7.952209    -0.352399
N      6.649949     1.570928     8.095954    -0.359868

The following XYZ coordinates are in angstroms. Other properties are in atomic units.
The sperically averaged electron density of each atom fit to a function of the form exp(a - br)
eigen_1, eigen_2 and eigen_3 are the three eigenvalues of traceless quadrupole moment tensor
  atom number  atomic symbol              X              Y              Z     net charge C6 coefficient C8 coefficient C10 coefficient fluctuating dipole atomic polarizability isotropic forcefield polarizability              a              b squared Pearson coefficient          <r^3>          <r^4>         wp_QDO          m_QDO          q_QDO       dipole_x       dipole_y       dipole_z         dipole            Qxy            Qxz            Qyz     Q(x^2-y^2)  Q(3z^2 - R^2)        eigen_1        eigen_2        eigen_3 static polarizability      alpha(xx)      alpha(xy)      alpha(xz)      alpha(yy)      alpha(yz)      alpha(zz) atomic spin moment
            1             Zn       4.207480       6.177638       3.058401       0.878696     111.382198 0.16968043E+04  0.52658240E+05                                18.553852                           13.409691       0.490149       2.013091                    0.997419      45.937187     123.597248       0.496632       0.397408      -1.146469       0.008491      -0.013514      -0.000000       0.015960      -0.021312      -0.014711      -0.009241      -0.020545       0.002651      -0.033006       0.009790       0.023217             23.006442      24.774752       4.697246       3.688009      20.248015       2.316764      23.996560           0.000009
            2             Zn       8.284942       1.669937       9.175202       0.878696     111.382144 0.16968034E+04  0.52658205E+05                                18.553844                           13.409686       0.490151       2.013091                    0.997419      45.937182     123.597211       0.496632       0.397408      -1.146469      -0.008490       0.013514       0.000000       0.015960      -0.021312      -0.014711      -0.009241      -0.020545       0.002651      -0.033006       0.009789       0.023217             23.006431      24.774741       4.697241       3.688005      20.248004       2.316761      23.996549           0.000009
            3             Ni       1.620283       3.362642       0.000000       0.116521     230.724998 0.30518847E+04  0.10861022E+06                                26.089322                           15.844786       0.689446       1.993253                    0.994112      59.560059     166.187500       0.557915       0.308486      -1.233471       0.000000      -0.000000      -0.000000       0.000000      -0.073421      -0.067708       0.041172       0.074877      -0.137046      -0.079646      -0.059572       0.139218             34.919054      23.690155      13.832717       7.540915      43.165673      -4.612496      37.901332           0.000058
            4             Ni       4.625929       0.561146       6.116802       0.116521     230.725555 0.30518926E+04  0.10861057E+06                                26.089367                           15.844809       0.689446       1.993253                    0.994112      59.560116     166.187758       0.557914       0.308486      -1.233470      -0.000000      -0.000001       0.000000       0.000001      -0.016471       0.007700      -0.078867      -0.161504      -0.137045      -0.079645      -0.059571       0.139216             34.919117      50.314714       1.003790      -0.881873      16.541247       8.795626      37.901389           0.000057
            5              C       1.345748       1.923990       1.149714       0.098210      43.340058 0.45806703E+03  0.10832759E+05                                10.559365                            7.250987       0.547421       2.134179                    0.999937      28.392202      79.968720       0.601727       0.430424      -1.063032      -0.007020      -0.016987       0.013615       0.022874      -0.016077       0.031155       0.113635       0.141478       0.007522      -0.158640       0.062720       0.095921             12.914567       6.922134       2.733591      -1.498625      18.013559      -8.690995      13.808010          -0.000005
            6              C       2.722794       4.201541       1.249051       0.116449      42.420084 0.45288066E+03  0.10691666E+05                                10.490904                            7.257255       0.519141       2.131745                    0.999977      28.154092      79.521050       0.594911       0.436106      -1.058363       0.016071       0.009350       0.019446       0.026904      -0.064972      -0.088015      -0.086762      -0.048282      -0.037982      -0.162926       0.064433       0.098493             12.760127      11.576925       5.663775       6.297655      12.561940       5.986124      14.141516          -0.000003
            7              C       9.281707       6.909255       4.967087       0.098209      43.340111 0.45806766E+03  0.10832778E+05                                10.559375                            7.250992       0.547421       2.134179                    0.999937      28.392225      79.968813       0.601727       0.430424      -1.063032       0.018350      -0.001049      -0.013615       0.022874       0.045307       0.115894      -0.021260      -0.113309       0.007524      -0.158640       0.062719       0.095921             12.914579      18.061591      -2.633933      -8.480018       6.874119       2.422553      13.808027          -0.000002
            8              C       6.632170       6.657359       4.867751       0.116449      42.420166 0.45288174E+03  0.10691699E+05                                10.490921                            7.257265       0.519139       2.131744                    0.999977      28.154108      79.521132       0.594911       0.436106      -1.058363      -0.015400      -0.010419      -0.019446       0.026905      -0.059368      -0.116368      -0.041627      -0.071543      -0.037983      -0.162926       0.064432       0.098494             12.760148      16.806049       3.144150       8.126459       7.332856       3.074910      14.141540          -0.000002
            9              C      11.146674       5.923585      11.083889       0.098210      43.340048 0.45806691E+03  0.10832755E+05                                10.559363                            7.250985       0.547422       2.134180                    0.999937      28.392199      79.968706       0.601727       0.430424      -1.063032       0.007020       0.016986      -0.013615       0.022874      -0.016077       0.031155       0.113634       0.141479       0.007522      -0.158640       0.062720       0.095920             12.914565       6.922132       2.733587      -1.498623      18.013552      -8.690994      13.808010          -0.000006
           10              C       9.769628       3.646034      10.984552       0.116450      42.420045 0.45288026E+03  0.10691655E+05                                10.490899                            7.257252       0.519142       2.131745                    0.999977      28.154075      79.520992       0.594911       0.436106      -1.058363      -0.016071      -0.009350      -0.019446       0.026904      -0.064972      -0.088015      -0.086763      -0.048282      -0.037983      -0.162926       0.064433       0.098493             12.760120      11.576920       5.663771       6.297651      12.561932       5.986119      14.141508          -0.000003
           11              C       3.210715       0.938320       7.266516       0.098210      43.340105 0.45806756E+03  0.10832775E+05                                10.559374                            7.250992       0.547420       2.134179                    0.999937      28.392222      79.968805       0.601727       0.430424      -1.063032      -0.018350       0.001049       0.013616       0.022874       0.045307       0.115894      -0.021260      -0.113309       0.007524      -0.158640       0.062719       0.095921             12.914578      18.061595      -2.633931      -8.480016       6.874117       2.422550      13.808021          -0.000004
           12              C       5.860252       1.190216       7.365852       0.116450      42.420144 0.45288126E+03  0.10691685E+05                                10.490917                            7.257262       0.519139       2.131744                    0.999977      28.154097      79.521098       0.594911       0.436106      -1.058363       0.015399       0.010419       0.019447       0.026905      -0.059368      -0.116368      -0.041627      -0.071543      -0.037982      -0.162926       0.064432       0.098494             12.760145      16.806045       3.144149       8.126458       7.332853       3.074909      14.141537          -0.000002
           13              N       1.179955       1.018857       1.835407      -0.352401      46.785890 0.54401403E+03  0.13253349E+05                                10.652030                            7.576121       0.340111       2.104823                    0.998735      29.418808      80.532004       0.635442       0.395653      -1.100162      -0.004489       0.005589      -0.000503       0.007186      -0.021140       0.014477       0.087574       0.117197      -0.008463      -0.125240       0.061345       0.063895             12.856805       7.116135       2.480811      -1.850126      17.461766      -8.809141      13.992515           0.000005
           14              N       3.408562       4.747696       1.979152      -0.359868      46.122106 0.52573413E+03  0.12708304E+05                                10.560356                            7.430731       0.368076       2.113438                    0.998901      29.393091      80.339033       0.643364       0.393848      -1.100617      -0.004865      -0.006547      -0.002765       0.008612      -0.052586      -0.075334      -0.051071      -0.023277      -0.050652      -0.123105       0.055908       0.067197             12.880450      11.131596       5.573330       5.606377      13.858609       6.936231      13.651144           0.000011
           15              N      10.169084       6.665710       4.281394      -0.352399      46.785861 0.54401340E+03  0.13253331E+05                                10.652028                            7.576118       0.340110       2.104823                    0.998735      29.418793      80.531973       0.635441       0.395654      -1.100161      -0.003087       0.006470       0.000501       0.007187       0.032658       0.085178      -0.024972      -0.106097      -0.008458      -0.125240       0.061346       0.063894             12.856803      17.452611      -2.499803      -8.739022       7.125285       2.157178      13.992513           0.000002
           16              N       5.842473       6.276647       4.137649      -0.359867      46.122152 0.52573477E+03  0.12708323E+05                                10.560364                            7.430736       0.368075       2.113438                    0.998901      29.393097      80.339065       0.643363       0.393848      -1.100617       0.008010       0.001541       0.002765       0.008613      -0.041871      -0.078709      -0.045697      -0.067750      -0.050651      -0.123104       0.055908       0.067196             12.880460      17.703726       2.406569       8.682305       7.286500       2.039725      13.651154           0.000011
           17              N      11.312467       6.828718      10.398196      -0.352401      46.785880 0.54401387E+03  0.13253345E+05                                10.652030                            7.576120       0.340110       2.104823                    0.998735      29.418802      80.531988       0.635441       0.395654      -1.100162       0.004489      -0.005589       0.000502       0.007187      -0.021140       0.014477       0.087574       0.117198      -0.008464      -0.125240       0.061345       0.063896             12.856805       7.116134       2.480809      -1.850125      17.461763      -8.809141      13.992517           0.000005
           18              N       9.083860       3.099879      10.254451      -0.359868      46.122079 0.52573391E+03  0.12708296E+05                                10.560351                            7.430728       0.368077       2.113438                    0.998901      29.393088      80.339010       0.643364       0.393847      -1.100617       0.004865       0.006547       0.002764       0.008612      -0.052586      -0.075333      -0.051071      -0.023277      -0.050653      -0.123104       0.055908       0.067197             12.880442      11.131590       5.573326       5.606373      13.858600       6.936225      13.651135           0.000011
           19              N       2.323338       1.181865       7.952209      -0.352399      46.785890 0.54401379E+03  0.13253343E+05                                10.652033                            7.576121       0.340110       2.104823                    0.998735      29.418803      80.532011       0.635441       0.395654      -1.100161       0.003087      -0.006471      -0.000501       0.007187       0.032657       0.085178      -0.024973      -0.106096      -0.008456      -0.125240       0.061346       0.063894             12.856809      17.452622      -2.499804      -8.739026       7.125287       2.157178      13.992518           0.000003
           20              N       6.649949       1.570928       8.095954      -0.359868      46.122149 0.52573461E+03  0.12708318E+05                                10.560362                            7.430733       0.368076       2.113438                    0.998901      29.393096      80.339047       0.643364       0.393847      -1.100617      -0.008010      -0.001541      -0.002765       0.008613      -0.041871      -0.078710      -0.045697      -0.067750      -0.050652      -0.123104       0.055908       0.067196             12.880458      17.703724       2.406569       8.682305       7.286498       2.039725      13.651152           0.000010

******************************************************
Auxiliary information for the entire system
The total spin magnetic moment of the unit cell is   0.000164
The total net atomic charge of the unit cell is   -0.000000
Accuracy of reproducing the electrostatic potential in the unit cell:
  The inner radius (bohr) =    5.0000
  The outer radius (bohr) =   12.0000
  Valid grid points have density less than (e/(bohr^3)) =    0.0001
  The number of valid grid points were=        40722
  The rms potential error without charges in kcal/mol is=      1.69996
  The rms potential error with partial charges in kcal/mol is=      0.45899
  The RRMSE value at monopole order=      0.27000
  The rms potential error with partial charges and cloud penetration in kcal/mol is=      0.45666
  The RRMSE value at monopole order with cloud penetration is=      0.26863
  The rms potential error with partial charges and atomic dipoles in kcal/mol is=      0.41170
  The RRMSE value at dipole order=      0.24218
  The rms potential error with partial charges, atomic dipoles and cloud penetration in kcal/mol is=      0.41011
  The RRMSE value at dipole order with cloud penetration=      0.24125

******************************************************
The electron densities and ab initio electrostatic potential were computed in VASP using the PBE functional and
projector augmented wave method. See the main text of the journal article for a description of computational details.
The atomic charges, dipoles, and quadrupoles were computed with the DDEC6 method as described in
(a) T. A. Manz and N. Gabaldon Limas, RSC Adv. 6 (2016) 47771-47801 DOI: 10.1039/c6ra04656h
(b) N. Gabaldon Limas and T. A. Manz, RSC Adv. 8 (2018) 2678-2707 DOI: 10.1039/c7ra11829e.
For each atom in the material, the electron cloud parameters were fit to the spherically averaged atom-in-material
electron density using radial positions for which this density was between 10^-4 and 10^-2 electrons per cubic bohr.
The polarizabilities, dispersion coefficients, and quantum Drude oscillator (QDO) parameters were fit using the MCLF method.
The magnetic structure of the system was optimized in VASP from the default ferromagnetic initial guess using spin polarization.
The atomic spin moments (ASMs) were computed on this optimized magnetic structure using the DDEC6 partition as inputs
to the method of T. A. Manz and D. S. Sholl, J. Chem. Theory Comput. 7 (2011) 4146-4164 DOI: 10.1021/ct200539n.
The RMSE and RRMSE were computed using a uniform grid with Ewald summation.
