# Supplementary material for: A collection of forcefield precursors for metal–organic frameworks
Source: RSC Adv. 2019 Nov 13;9(63):36492–507. doi: 10.1039/c9ra07327b (PMC9075174; doi:10.1039/c9ra07327b)
Supplement: RA-009-C9RA07327B-s3818 [file RA-009-C9RA07327B-s3818.xyz]

  156
jmolscript: load "" {1 1 1} spacegroup "x,y,z" unitcell [{     11.215000     0.000000     0.000000 }, {      0.000000    13.983000     0.000000 }, {     -5.607611    -3.448796    12.352526 }]
Cd     7.613814     3.588123     5.540355     0.855385
Cd     2.006302    -0.045419     6.812171     0.854810
Cd    -2.006425     6.946081     6.812171     0.855385
Cd     3.601087    10.579623     5.540355     0.854810
H      6.824288     9.714766     4.434557     0.111171
H      8.862057    10.685528     3.972572     0.094898
H     -0.797422     4.078429     3.937985     0.093246
H      0.074002     4.792326     1.931935     0.126190
H      7.518532     5.022484     0.496572     0.133709
H      6.761500     4.327773     2.584148     0.089246
H     -3.139174     2.293694    10.610820     0.133851
H     -2.548124     2.867142     8.441716     0.096618
H      4.914347     3.156502     7.315166     0.093848
H      4.199933     2.568865     9.429918     0.132120
H      3.652623     2.077241    11.421146     0.118424
H     -4.924617     1.890340    12.280881     0.110812
H      1.216756     7.810938     7.917969     0.111050
H      3.254518     6.840176     8.379954     0.092861
H      4.810038    -0.535725     8.414541     0.094689
H      5.681425    -1.249622    10.420591     0.126802
H      1.910929    -1.479780    11.855954     0.135167
H      1.153936    -0.785069     9.768378     0.088086
H      2.468406     1.249010     1.741706     0.133356
H      3.059417     0.675562     3.910810     0.096058
H     -0.693132     0.386202     5.037360     0.093105
H      9.807491     0.973839     2.922608     0.130744
H      9.260217     1.465463     0.931380     0.118612
H      0.682993     1.652364     0.071645     0.112414
H     -1.216899     0.819438     7.917969     0.111171
H     -3.254668    -0.151324     8.379954     0.094898
H      6.404811     6.455775     8.414541     0.093246
H      5.533387     5.741878    10.420591     0.126190
H     -1.911143     5.511720    11.855954     0.133710
H     -1.154111     6.206431     9.768378     0.089246
H      8.746563     8.240510     1.741706     0.133853
H      8.155513     7.667062     3.910810     0.096619
H      0.693042     7.377702     5.037360     0.093848
H      1.407456     7.965339     2.922608     0.132120
H      1.954766     8.456963     0.931380     0.118423
H     10.532006     8.643864     0.071645     0.110812
H      4.390633     2.723266     4.434557     0.111050
H      2.352871     3.694028     3.972572     0.092861
H      0.797351    11.069929     3.937985     0.094689
H     -0.074036    11.783826     1.931935     0.126802
H      3.696460    12.013984     0.496572     0.135168
H      4.453453    11.319273     2.584148     0.088086
H      3.138983     9.285194    10.610820     0.133357
H      2.547972     9.858642     8.441716     0.096058
H      6.300521    10.148002     7.315166     0.093105
H     -4.200102     9.560365     9.429918     0.130744
H     -3.652828     9.068741    11.421146     0.118611
H      4.924396     8.881840    12.280881     0.112414
C      7.222419    -0.693747     4.548200     0.076429
C      6.033625    -1.245821     4.983009     0.025644
C      6.919614    10.650567     4.523495     0.027113
C      8.130837    11.242244     4.207270     0.038825
C      7.390645     0.796503     4.459262     0.592585
C      4.934550    -0.401026     5.593224     0.582714
C     -1.401904     4.279186     3.228950     0.092329
C     -0.863573     4.703919     2.033226    -0.194075
C      9.510311     5.007601     0.995614     0.163318
C      8.142079     4.839867     1.195725    -0.200561
C      7.693468     4.420244     2.448271     0.090750
C      6.033578     2.392236    10.232833     0.140107
C     -3.801974     2.465965     9.948724    -0.204589
C     -3.465513     2.805772     8.666532     0.086306
C      5.551353     2.970305     7.992084     0.115573
C      5.125172     2.633890     9.247101    -0.184103
C      4.328882     1.903497    12.063477    -0.136822
C      5.607395     2.035429    11.641021    -0.137431
C      1.614890     4.236451     7.804326     0.081072
C      0.426104     4.788525     7.369517     0.024859
C      1.312085     6.875137     7.829031     0.031952
C      2.523302     6.283460     8.145256     0.038194
C      1.783114     2.746201     7.893264     0.590322
C     -0.672961     3.943730     6.759302     0.582666
C      4.205543    -0.736482     9.123576     0.090617
C      4.743852    -1.161215    10.319300    -0.194658
C      3.902718    -1.464897    11.356912     0.164863
C      2.534490    -1.297163    11.156801    -0.205131
C      2.085901    -0.877540     9.904255     0.095517
C      0.426151     1.150468     2.119693     0.143436
C      1.805593     1.076739     2.403802    -0.205917
C      2.142032     0.736932     3.685994     0.087904
C     -0.056114     0.572399     4.360442     0.119425
C     -0.482273     0.908814     3.105425    -0.184843
C      9.936487     1.639207     0.289049    -0.135525
C     -0.000006     1.507275     0.711505    -0.140994
C     -1.615030    11.227951     7.804326     0.076429
C     -0.426236    11.780025     7.369517     0.025644
C     -1.312225    -0.116363     7.829031     0.027112
C     -2.523448    -0.708040     8.145256     0.038825
C     -1.783256     9.737701     7.893264     0.592585
C      0.672839    10.935230     6.759302     0.582714
C      7.009293     6.255018     9.123576     0.092329
C      6.470962     5.830285    10.319300    -0.194075
C     -3.902922     5.526603    11.356912     0.163318
C     -2.534690     5.694337    11.156801    -0.200561
C     -2.086079     6.113960     9.904255     0.090750
C     -0.426189     8.141968     2.119693     0.140107
C      9.409363     8.068239     2.403802    -0.204590
C      9.072902     7.728432     3.685994     0.086306
C      0.056036     7.563899     4.360442     0.115573
C      0.482217     7.900314     3.105425    -0.184103
C      1.278507     8.630707     0.289049    -0.136822
C     -0.000006     8.498775     0.711505    -0.137432
C      3.992499     6.297753     4.548200     0.081072
C      5.181285     5.745679     4.983009     0.024859
C      4.295304     3.659067     4.523495     0.031952
C      3.084087     4.250744     4.207270     0.038194
C      3.824275     7.788003     4.459262     0.590322
C      6.280350     6.590474     5.593224     0.582666
C      1.401846    11.270686     3.228950     0.090617
C      0.863537    11.695419     2.033226    -0.194658
C      1.704671    11.999101     0.995614     0.164863
C      3.072899    11.831367     1.195725    -0.205132
C      3.521488    11.411744     2.448271     0.095517
C      5.181238     9.383736    10.232833     0.143436
C      3.801796     9.457465     9.948724    -0.205917
C      3.465357     9.797272     8.666532     0.087904
C      5.663503     9.961805     7.992084     0.119425
C      6.089662     9.625390     9.247101    -0.184843
C     -4.329098     8.894997    12.063477    -0.135525
C      5.607395     9.026929    11.641021    -0.140994
N      8.299062    12.567162     4.214682    -0.246925
N      5.856428    11.398241     4.965715    -0.214303
N      8.500939     4.126965     3.463648    -0.203909
N      6.836595     3.055220     7.707976    -0.217037
N      2.691527     4.958542     8.137844    -0.249822
N      0.248907     6.127463     7.386811    -0.216758
N      2.893390    -0.584261     8.888878    -0.206278
N      1.229122     0.487484     4.644550    -0.219944
N     -2.691673    -2.032958     8.137844    -0.246925
N     -0.249039    -0.864037     7.386811    -0.214303
N     -2.893550     6.407239     8.888878    -0.203909
N     -1.229206     7.478984     4.644550    -0.217036
N      2.915862     5.575662     4.214682    -0.249822
N      5.358482     4.406741     4.965715    -0.216758
N      2.713999    11.118465     3.463648    -0.206278
N      4.378267    10.046720     7.707976    -0.219944
O      7.985032     1.366997     5.375819    -0.579667
O      6.942054     1.357772     3.500706    -0.599838
O      5.080344     0.736168     5.692044    -0.499443
O      3.881459    -1.027830     5.864979    -0.601867
O      2.377517     2.175707     6.976707    -0.577850
O      1.334505     2.184932     8.851820    -0.599723
O     -0.527165     2.806536     6.660482    -0.499498
O     -1.726047     4.570534     6.487547    -0.602283
O     -2.377643     9.167207     6.976707    -0.579667
O     -1.334665     9.176432     8.851820    -0.599839
O      0.527045     9.798036     6.660482    -0.499443
O      1.725930    11.562034     6.487547    -0.601868
O      3.229872     8.358497     5.375819    -0.577850
O      4.272884     8.349272     3.500706    -0.599723
O      6.134554     7.727668     5.692044    -0.499498
O      7.333436     5.963670     5.864979    -0.602283

The following XYZ coordinates are in angstroms. Other properties are in atomic units.
The sperically averaged electron density of each atom fit to a function of the form exp(a - br)
eigen_1, eigen_2 and eigen_3 are the three eigenvalues of traceless quadrupole moment tensor
  atom number  atomic symbol              X              Y              Z     net charge C6 coefficient C8 coefficient C10 coefficient fluctuating dipole atomic polarizability isotropic forcefield polarizability              a              b squared Pearson coefficient          <r^3>          <r^4>         wp_QDO          m_QDO          q_QDO       dipole_x       dipole_y       dipole_z         dipole            Qxy            Qxz            Qyz     Q(x^2-y^2)  Q(3z^2 - R^2)        eigen_1        eigen_2        eigen_3 static polarizability      alpha(xx)      alpha(xy)      alpha(xz)      alpha(yy)      alpha(yz)      alpha(zz) atomic spin moment
            1             Cd       7.613814       3.588123       5.540355       0.855385     174.226478 0.43977002E+04  0.16770152E+06                                24.633159                           21.476553       1.119378       2.045664                    0.996390      79.492857     213.518812       0.408376       0.393310      -1.186888       0.059596      -0.026881       0.025120       0.070038       0.044666       0.097138       0.053160      -0.071434      -0.344228      -0.168124       0.019196       0.148928             28.395037      25.083722       1.401137      -5.428010      31.959868      -0.928612      28.141522          -0.000018
            2             Cd       2.006302      -0.045419       6.812171       0.854810     174.304325 0.44002541E+04  0.16782720E+06                                24.642601                           21.484486       1.122250       2.046358                    0.996461      79.517905     213.620478       0.408242       0.393372      -1.186813       0.059428       0.026767      -0.024135       0.069503      -0.046561      -0.096031       0.053511      -0.068838      -0.341228      -0.166231       0.016659       0.149572             28.406210      25.093264      -1.405502       5.435368      31.970016      -0.930511      28.155351          -0.000018
            3             Cd      -2.006425       6.946081       6.812171       0.855385     174.226475 0.43977002E+04  0.16770151E+06                                24.633159                           21.476554       1.119378       2.045664                    0.996390      79.492857     213.518813       0.408376       0.393310      -1.186888      -0.059596       0.026882      -0.025120       0.070038       0.044666       0.097138       0.053160      -0.071434      -0.344227      -0.168124       0.019196       0.148928             28.395037      25.083722       1.401137      -5.428010      31.959868      -0.928612      28.141522          -0.000018
            4             Cd       3.601087      10.579623       5.540355       0.854810     174.304322 0.44002540E+04  0.16782720E+06                                24.642602                           21.484486       1.122250       2.046358                    0.996461      79.517907     213.620488       0.408242       0.393372      -1.186813      -0.059428      -0.026767       0.024136       0.069503      -0.046561      -0.096031       0.053511      -0.068838      -0.341228      -0.166231       0.016659       0.149572             28.406211      25.093266      -1.405502       5.435369      31.970016      -0.930511      28.155352          -0.000018
            5              H       6.824288       9.714766       4.434557       0.111171       1.125686 0.79115269E+01  0.78541331E+02                                 1.874799                            1.707155      -1.305590       2.261608                    0.993762       3.825761      11.272260       0.446633       1.381393      -0.685877      -0.005139      -0.045199      -0.001584       0.045517      -0.000054      -0.005371       0.009287      -0.005939      -0.033470      -0.016171       0.003486       0.012685              1.973460       1.615392       0.073415      -0.044460       2.847117       0.078477       1.457870          -0.000007
            6              H       8.862057      10.685528       3.972572       0.094898       1.108191 0.77809453E+01  0.76382975E+02                                 1.812793                            1.660946      -1.004257       2.396222                    0.996902       3.676959      10.527557       0.469280       1.329566      -0.697372       0.037227      -0.022351      -0.003308       0.043547      -0.002313      -0.005913      -0.000777       0.013727      -0.048125      -0.017210       0.000932       0.016278              1.897751       2.234676      -0.570619      -0.329382       1.966513       0.220856       1.492065          -0.000007
            7              H      -0.797422       4.078429       3.937985       0.093246       0.995171 0.72612237E+01  0.70287965E+02                                 1.706307                            1.620288      -0.985045       2.406127                    0.996747       3.682501      10.581551       0.466691       1.355831      -0.691717       0.032950      -0.008555       0.036214       0.049702       0.001308       0.008131      -0.007613       0.031438       0.005298      -0.019836       0.000967       0.018869              1.741499       1.680740      -0.108863       0.410685       1.451821      -0.176170       2.091935          -0.000007
            8              H       0.074002       4.792326       1.931935       0.126190       0.986923 0.76249189E+01  0.74378277E+02                                 1.673294                            1.646404      -0.951772       2.436243                    0.997573       3.499430       9.946029       0.471006       1.333120      -0.697797       0.035586       0.004303      -0.004029       0.036071       0.000376      -0.000570      -0.007622       0.028703       0.008558      -0.018499       0.005514       0.012985              1.657403       1.979771       0.099502      -0.078512       1.434153      -0.049518       1.558286          -0.000015
            9              H       7.518532       5.022484       0.496572       0.133709       1.083694 0.81276055E+01  0.79054497E+02                                 1.664844                            1.611355      -0.893195       2.463853                    0.999033       3.213162       8.575232       0.525643       1.197985      -0.730318      -0.025580       0.007260      -0.027609       0.038331       0.001862       0.003938      -0.009132       0.030455       0.011914      -0.020894       0.006126       0.014768              1.652043       1.713995      -0.074112       0.306941       1.357486      -0.090879       1.884648          -0.000041
           10              H       6.761500       4.327773       2.584148       0.089246       1.293329 0.95213807E+01  0.97253284E+02                                 1.935638                            1.783764      -1.062281       2.363968                    0.996524       3.650757      10.293554       0.478515       1.253158      -0.715430      -0.047427      -0.006573       0.001025       0.047891       0.000331       0.008942      -0.004480       0.029371      -0.004371      -0.015746      -0.003592       0.019338              2.006039       2.800072       0.115974      -0.436377       1.508727      -0.046546       1.709318          -0.000026
           11              H      -3.139174       2.293694      10.610820       0.133851       1.093870 0.83379449E+01  0.81620921E+02                                 1.680526                            1.637458      -0.836070       2.491444                    0.999396       3.203152       8.576191       0.518861       1.205904      -0.729109       0.027649      -0.005621       0.025247       0.037861      -0.001901       0.003530      -0.006849       0.029860       0.022478      -0.020393       0.006186       0.014208              1.659306       1.754300      -0.090465       0.272900       1.423173      -0.065411       1.800445          -0.000040
           12              H      -2.548124       2.867142       8.441716       0.096618       1.089474 0.77414378E+01  0.76120945E+02                                 1.813587                            1.672778      -1.032628       2.386439                    0.996497       3.707474      10.725754       0.459555       1.355458      -0.691990       0.047404       0.001825      -0.008332       0.048166       0.000625       0.004833      -0.003931       0.028903       0.005740      -0.016351       0.001085       0.015266              1.896061       2.530806       0.071649      -0.465790       1.526951      -0.024011       1.630427          -0.000007
           13              H       4.914347       3.156502       7.315166       0.093848       1.075492 0.77286077E+01  0.76726539E+02                                 1.847594                            1.707489      -1.511797       2.152110                    0.991569       4.100716      12.316094       0.436130       1.414639      -0.677825      -0.033364       0.002753      -0.032568       0.046706       0.000349       0.007092      -0.006596       0.018279       0.020208      -0.014867       0.000672       0.014195              1.920538       2.018996      -0.164939       0.549592       1.540739      -0.227540       2.201878          -0.000005
           14              H       4.199933       2.568865       9.429918       0.132120       0.956597 0.71368660E+01  0.69318439E+02                                 1.708153                            1.644852      -1.308279       2.273714                    0.992844       3.731729      11.014887       0.443596       1.421599      -0.678328      -0.036137      -0.005223       0.003931       0.036723       0.003729      -0.001280      -0.000390       0.027483       0.016736      -0.017030       0.005297       0.011733              1.719057       2.138408       0.072196      -0.097756       1.403018      -0.095277       1.615744          -0.000010
           15              H       3.652623       2.077241      11.421146       0.118424       1.038259 0.81120760E+01  0.80512836E+02                                 1.746470                            1.706102      -1.033420       2.394989                    0.996534       3.612833      10.420011       0.458631       1.345579      -0.694898      -0.024349       0.007532      -0.026559       0.036811      -0.002130       0.002598      -0.003327       0.013273       0.014738      -0.010010       0.001946       0.008064              1.751368       1.695874      -0.014212       0.213239       1.439811      -0.152808       2.118418          -0.000017
           16              H      -4.924617       1.890340      12.280881       0.110812       1.091169 0.87988544E+01  0.88289096E+02                                 1.743545                            1.729638      -0.975646       2.413459                    0.997744       3.528143       9.922639       0.478751       1.275016      -0.710960       0.024278      -0.005735       0.028650       0.037989      -0.000437       0.004615      -0.004336       0.022251       0.015965      -0.014738       0.002635       0.012103              1.725006       1.701358       0.008575       0.162178       1.479828      -0.111333       1.993833          -0.000024
           17              H       1.216756       7.810938       7.917969       0.111050       1.129355 0.79409382E+01  0.78899464E+02                                 1.877879                            1.709513      -1.302479       2.262080                    0.993778       3.831132      11.289543       0.446683       1.380081      -0.686101      -0.004942       0.044940       0.002009       0.045256      -0.000090       0.005184       0.009099      -0.006173      -0.034437      -0.016226       0.003577       0.012649              1.976921       1.617462      -0.073676       0.044521       2.853701       0.078797       1.459599          -0.000007
           18              H       3.254518       6.840176       8.379954       0.092861       1.114914 0.78350417E+01  0.77004255E+02                                 1.815447                            1.663116      -0.995503       2.398285                    0.996897       3.685308      10.538368       0.470758       1.323838      -0.698516       0.038195       0.022366       0.003987       0.044442       0.002478       0.005648      -0.000673       0.013520      -0.048607      -0.017262       0.001042       0.016220              1.900657       2.238387       0.572134       0.330169       1.969637       0.221419       1.493947          -0.000007
           19              H       4.810038      -0.535725       8.414541       0.094689       0.992112 0.72362892E+01  0.70004834E+02                                 1.704726                            1.619038      -0.989951       2.404984                    0.996681       3.678585      10.576246       0.466084       1.358406      -0.691206       0.032750       0.008587      -0.035443       0.049015      -0.001722      -0.008059      -0.007656       0.031323       0.006607      -0.020036       0.001395       0.018641              1.739781       1.679070       0.108610      -0.409699       1.450742      -0.175812       2.089531          -0.000007
           20              H       5.681425      -1.249622      10.420591       0.126802       0.989664 0.76557740E+01  0.74789394E+02                                 1.679447                            1.652147      -0.965317       2.430441                    0.997396       3.508831       9.995241       0.468938       1.337025      -0.696963       0.034822      -0.004481       0.003854       0.035320      -0.000018       0.000444      -0.007649       0.029260       0.007919      -0.018693       0.005360       0.013334              1.663522       1.988206      -0.100190       0.079064       1.438744      -0.049804       1.563617          -0.000015
           21              H       1.910929      -1.479780      11.855954       0.135167       1.075528 0.80516777E+01  0.78123987E+02                                 1.655568                            1.603111      -0.882860       2.469104                    0.999138       3.201656       8.531036       0.527395       1.196939      -0.730557      -0.025819      -0.007288       0.027109       0.038139      -0.001786      -0.003871      -0.008899       0.029834       0.011758      -0.020440       0.005970       0.014469              1.642724       1.704098       0.073219      -0.303237       1.351337      -0.089800       1.872738          -0.000041
           22              H       1.153936      -0.785069       9.768378       0.088086       1.300625 0.95799495E+01  0.97966024E+02                                 1.939556                            1.786559      -1.059079       2.364070                    0.996586       3.659004      10.310589       0.479393       1.249403      -0.716228      -0.047481       0.005930      -0.001138       0.047864      -0.000846      -0.009043      -0.004703       0.030218      -0.003881      -0.016424      -0.003271       0.019694              2.010490       2.808625      -0.116534       0.438206       1.510824      -0.046676       1.712022          -0.000026
           23              H       2.468406       1.249010       1.741706       0.133356       1.093276 0.83303678E+01  0.81511055E+02                                 1.678252                            1.635346      -0.833125       2.492355                    0.999424       3.202805       8.567492       0.519957       1.203889      -0.729567       0.027639       0.005657      -0.025219       0.037841       0.002175      -0.003719      -0.006742       0.029631       0.022586      -0.020268       0.005898       0.014370              1.657078       1.751833       0.090261      -0.272213       1.421494      -0.065251       1.797906          -0.000040
           24              H       3.059417       0.675562       3.910810       0.096058       1.093523 0.77738738E+01  0.76490960E+02                                 1.814828                            1.673734      -1.019354       2.390668                    0.996664       3.711676      10.728266       0.460645       1.351347      -0.692777       0.047180      -0.001899       0.008541       0.047984      -0.000243      -0.004849      -0.003941       0.029175       0.004895      -0.016328       0.000819       0.015509              1.897449       2.533206      -0.071735       0.466402       1.527783      -0.024041       1.631359          -0.000007
           25              H      -0.693132       0.386202       5.037360       0.093105       1.078657 0.77547261E+01  0.77051662E+02                                 1.851126                            1.710254      -1.516249       2.150010                    0.991511       4.107965      12.343595       0.435817       1.414445      -0.677841      -0.033555      -0.002991       0.033248       0.047332      -0.000944      -0.006787      -0.006621       0.018650       0.019710      -0.015110       0.001319       0.013791              1.924437       2.023328       0.165668      -0.552031       1.543089      -0.228479       2.206893          -0.000005
           26              H       9.807491       0.973839       2.922608       0.130744       0.962411 0.71933916E+01  0.70018179E+02                                 1.716000                            1.652036      -1.321056       2.267512                    0.992640       3.748547      11.083068       0.442275       1.422776      -0.678064      -0.036604       0.005348      -0.004398       0.037253      -0.003566       0.000986      -0.000370       0.028067       0.017540      -0.017406       0.005671       0.011735              1.727041       2.149615      -0.072748       0.098386       1.408584      -0.095993       1.622924          -0.000010
           27              H       9.260217       1.465463       0.931380       0.118612       1.040270 0.81326825E+01  0.80781770E+02                                 1.749902                            1.709171      -1.037876       2.393091                    0.996411       3.616971      10.441680       0.457781       1.347003      -0.694600      -0.024339      -0.007081       0.026424       0.036616       0.002145      -0.002634      -0.003473       0.013522       0.014912      -0.010211       0.001999       0.008212              1.754890       1.699139       0.014379      -0.214418       1.442075      -0.153439       2.123457          -0.000017
           28              H       0.682993       1.652364       0.071645       0.112414       1.087906 0.87686115E+01  0.87935748E+02                                 1.742386                            1.728570      -0.988037       2.409291                    0.997671       3.523316       9.915760       0.477966       1.277834      -0.710359       0.024140       0.005712      -0.028010       0.037415       0.000529      -0.004705      -0.004155       0.021808       0.016322      -0.014499       0.002443       0.012056              1.723895       1.700126      -0.008647      -0.161611       1.479110      -0.111197       1.992450          -0.000024
           29              H      -1.216899       0.819438       7.917969       0.111171       1.125685 0.79115183E+01  0.78541229E+02                                 1.874798                            1.707155      -1.305590       2.261608                    0.993762       3.825759      11.272255       0.446633       1.381393      -0.685877       0.005139       0.045199       0.001584       0.045517      -0.000054      -0.005371       0.009287      -0.005939      -0.033470      -0.016171       0.003486       0.012685              1.973459       1.615392       0.073415      -0.044460       2.847116       0.078477       1.457869          -0.000007
           30              H      -3.254668      -0.151324       8.379954       0.094898       1.108191 0.77809422E+01  0.76382934E+02                                 1.812792                            1.660945      -1.004256       2.396222                    0.996902       3.676958      10.527552       0.469280       1.329565      -0.697372      -0.037227       0.022351       0.003308       0.043547      -0.002313      -0.005913      -0.000777       0.013727      -0.048125      -0.017210       0.000932       0.016278              1.897751       2.234675      -0.570619      -0.329382       1.966512       0.220855       1.492065          -0.000007
           31              H       6.404811       6.455775       8.414541       0.093246       0.995171 0.72612193E+01  0.70287912E+02                                 1.706307                            1.620287      -0.985044       2.406127                    0.996747       3.682500      10.581548       0.466691       1.355831      -0.691717      -0.032950       0.008555      -0.036214       0.049702       0.001308       0.008131      -0.007613       0.031438       0.005298      -0.019836       0.000967       0.018869              1.741498       1.680740      -0.108863       0.410685       1.451821      -0.176170       2.091934          -0.000007
           32              H       5.533387       5.741878      10.420591       0.126190       0.986923 0.76249226E+01  0.74378323E+02                                 1.673294                            1.646405      -0.951772       2.436243                    0.997573       3.499431       9.946033       0.471006       1.333120      -0.697797      -0.035586      -0.004303       0.004029       0.036071       0.000376      -0.000570      -0.007622       0.028703       0.008558      -0.018499       0.005514       0.012985              1.657404       1.979772       0.099502      -0.078512       1.434153      -0.049518       1.558287          -0.000015
           33              H      -1.911143       5.511720      11.855954       0.133710       1.083692 0.81275928E+01  0.79054340E+02                                 1.664843                            1.611354      -0.893194       2.463853                    0.999033       3.213160       8.575224       0.525643       1.197984      -0.730318       0.025580      -0.007260       0.027608       0.038331       0.001862       0.003938      -0.009132       0.030455       0.011914      -0.020894       0.006126       0.014768              1.652041       1.713993      -0.074112       0.306940       1.357485      -0.090879       1.884646          -0.000041
           34              H      -1.154111       6.206431       9.768378       0.089246       1.293330 0.95213855E+01  0.97253339E+02                                 1.935638                            1.783764      -1.062281       2.363968                    0.996524       3.650758      10.293555       0.478516       1.253158      -0.715431       0.047427       0.006573      -0.001025       0.047891       0.000331       0.008942      -0.004480       0.029371      -0.004371      -0.015746      -0.003592       0.019338              2.006039       2.800072       0.115974      -0.436377       1.508727      -0.046546       1.709318          -0.000026
           35              H       8.746563       8.240510       1.741706       0.133853       1.093868 0.83379256E+01  0.81620675E+02                                 1.680522                            1.637455      -0.836068       2.491445                    0.999396       3.203150       8.576179       0.518862       1.205902      -0.729109      -0.027649       0.005621      -0.025247       0.037861      -0.001901       0.003530      -0.006849       0.029860       0.022478      -0.020393       0.006186       0.014208              1.659302       1.754296      -0.090465       0.272899       1.423170      -0.065411       1.800441          -0.000040
           36              H       8.155513       7.667062       3.910810       0.096619       1.089474 0.77414329E+01  0.76120889E+02                                 1.813587                            1.672778      -1.032627       2.386439                    0.996497       3.707473      10.725753       0.459555       1.355459      -0.691990      -0.047404      -0.001825       0.008332       0.048166       0.000625       0.004833      -0.003931       0.028903       0.005740      -0.016351       0.001085       0.015266              1.896061       2.530806       0.071649      -0.465789       1.526950      -0.024011       1.630427          -0.000007
           37              H       0.693042       7.377702       5.037360       0.093848       1.075492 0.77286123E+01  0.76726593E+02                                 1.847594                            1.707489      -1.511797       2.152109                    0.991569       4.100717      12.316096       0.436130       1.414639      -0.677825       0.033364      -0.002753       0.032568       0.046706       0.000349       0.007092      -0.006596       0.018279       0.020208      -0.014867       0.000672       0.014195              1.920538       2.018996      -0.164939       0.549592       1.540739      -0.227540       2.201878          -0.000005
           38              H       1.407456       7.965339       2.922608       0.132120       0.956597 0.71368647E+01  0.69318424E+02                                 1.708153                            1.644852      -1.308279       2.273714                    0.992844       3.731729      11.014887       0.443596       1.421599      -0.678328       0.036137       0.005223      -0.003931       0.036723       0.003729      -0.001280      -0.000390       0.027483       0.016736      -0.017030       0.005297       0.011733              1.719057       2.138408       0.072196      -0.097756       1.403018      -0.095277       1.615744          -0.000010
           39              H       1.954766       8.456963       0.931380       0.118423       1.038259 0.81120769E+01  0.80512852E+02                                 1.746471                            1.706103      -1.033420       2.394988                    0.996534       3.612833      10.420013       0.458631       1.345580      -0.694898       0.024349      -0.007532       0.026559       0.036811      -0.002130       0.002598      -0.003327       0.013273       0.014738      -0.010010       0.001946       0.008064              1.751368       1.695875      -0.014212       0.213240       1.439812      -0.152808       2.118419          -0.000017
           40              H      10.532006       8.643864       0.071645       0.110812       1.091169 0.87988585E+01  0.88289148E+02                                 1.743546                            1.729638      -0.975646       2.413459                    0.997744       3.528144       9.922643       0.478751       1.275016      -0.710960      -0.024278       0.005735      -0.028650       0.037989      -0.000437       0.004615      -0.004336       0.022251       0.015965      -0.014738       0.002635       0.012103              1.725007       1.701358       0.008575       0.162178       1.479828      -0.111333       1.993834          -0.000024
           41              H       4.390633       2.723266       4.434557       0.111050       1.129355 0.79409342E+01  0.78899417E+02                                 1.877878                            1.709513      -1.302479       2.262081                    0.993778       3.831131      11.289541       0.446683       1.380081      -0.686101       0.004943      -0.044940      -0.002009       0.045256      -0.000090       0.005184       0.009099      -0.006173      -0.034437      -0.016226       0.003577       0.012649              1.976921       1.617462      -0.073676       0.044521       2.853701       0.078797       1.459599          -0.000007
           42              H       2.352871       3.694028       3.972572       0.092861       1.114914 0.78350410E+01  0.77004249E+02                                 1.815448                            1.663116      -0.995503       2.398285                    0.996897       3.685308      10.538369       0.470758       1.323839      -0.698516      -0.038195      -0.022366      -0.003987       0.044442       0.002478       0.005648      -0.000673       0.013520      -0.048607      -0.017262       0.001042       0.016220              1.900657       2.238387       0.572134       0.330169       1.969638       0.221420       1.493947          -0.000007
           43              H       0.797351      11.069929       3.937985       0.094689       0.992112 0.72362848E+01  0.70004782E+02                                 1.704726                            1.619038      -0.989951       2.404985                    0.996681       3.678584      10.576243       0.466084       1.358407      -0.691206      -0.032750      -0.008587       0.035443       0.049015      -0.001722      -0.008059      -0.007656       0.031323       0.006607      -0.020036       0.001395       0.018641              1.739781       1.679069       0.108610      -0.409699       1.450742      -0.175812       2.089531          -0.000007
           44              H      -0.074036      11.783826       1.931935       0.126802       0.989665 0.76557825E+01  0.74789496E+02                                 1.679447                            1.652148      -0.965317       2.430440                    0.997396       3.508833       9.995247       0.468938       1.337025      -0.696963      -0.034822       0.004481      -0.003854       0.035320      -0.000018       0.000444      -0.007649       0.029260       0.007919      -0.018693       0.005360       0.013334              1.663523       1.988206      -0.100191       0.079064       1.438745      -0.049804       1.563617          -0.000015
           45              H       3.696460      12.013984       0.496572       0.135168       1.075527 0.80516634E+01  0.78123809E+02                                 1.655566                            1.603109      -0.882859       2.469105                    0.999138       3.201654       8.531027       0.527396       1.196938      -0.730557       0.025819       0.007288      -0.027109       0.038139      -0.001786      -0.003871      -0.008899       0.029834       0.011758      -0.020440       0.005970       0.014469              1.642722       1.704096       0.073219      -0.303236       1.351335      -0.089799       1.872735          -0.000041
           46              H       4.453453      11.319273       2.584148       0.088086       1.300625 0.95799493E+01  0.97966024E+02                                 1.939557                            1.786559      -1.059079       2.364070                    0.996586       3.659004      10.310590       0.479392       1.249403      -0.716228       0.047481      -0.005930       0.001138       0.047863      -0.000846      -0.009043      -0.004703       0.030218      -0.003881      -0.016424      -0.003271       0.019694              2.010490       2.808625      -0.116534       0.438206       1.510824      -0.046676       1.712022          -0.000026
           47              H       3.138983       9.285194      10.610820       0.133357       1.093275 0.83303577E+01  0.81510924E+02                                 1.678250                            1.635344      -0.833124       2.492355                    0.999424       3.202804       8.567485       0.519958       1.203887      -0.729568      -0.027639      -0.005657       0.025219       0.037841       0.002175      -0.003719      -0.006742       0.029631       0.022586      -0.020268       0.005898       0.014370              1.657076       1.751831       0.090260      -0.272212       1.421493      -0.065251       1.797903          -0.000040
           48              H       2.547972       9.858642       8.441716       0.096058       1.093522 0.77738686E+01  0.76490900E+02                                 1.814827                            1.673734      -1.019353       2.390668                    0.996664       3.711675      10.728264       0.460645       1.351347      -0.692777      -0.047180       0.001899      -0.008541       0.047984      -0.000243      -0.004849      -0.003941       0.029175       0.004895      -0.016328       0.000819       0.015509              1.897449       2.533206      -0.071735       0.466402       1.527782      -0.024041       1.631359          -0.000007
           49              H       6.300521      10.148002       7.315166       0.093105       1.078657 0.77547241E+01  0.77051641E+02                                 1.851126                            1.710254      -1.516249       2.150010                    0.991511       4.107965      12.343597       0.435817       1.414445      -0.677841       0.033555       0.002991      -0.033248       0.047332      -0.000944      -0.006787      -0.006621       0.018650       0.019710      -0.015110       0.001319       0.013791              1.924437       2.023329       0.165668      -0.552031       1.543089      -0.228479       2.206893          -0.000005
           50              H      -4.200102       9.560365       9.429918       0.130744       0.962410 0.71933876E+01  0.70018133E+02                                 1.716000                            1.652036      -1.321056       2.267512                    0.992640       3.748546      11.083066       0.442275       1.422776      -0.678064       0.036604      -0.005348       0.004398       0.037253      -0.003566       0.000986      -0.000370       0.028067       0.017540      -0.017406       0.005671       0.011735              1.727041       2.149614      -0.072748       0.098386       1.408584      -0.095993       1.622924          -0.000010
           51              H      -3.652828       9.068741      11.421146       0.118611       1.040270 0.81326818E+01  0.80781762E+02                                 1.749902                            1.709171      -1.037876       2.393091                    0.996411       3.616971      10.441680       0.457781       1.347003      -0.694600       0.024339       0.007081      -0.026424       0.036616       0.002145      -0.002634      -0.003473       0.013522       0.014912      -0.010211       0.001999       0.008212              1.754891       1.699140       0.014379      -0.214418       1.442075      -0.153439       2.123458          -0.000017
           52              H       4.924396       8.881840      12.280881       0.112414       1.087907 0.87686202E+01  0.87935853E+02                                 1.742387                            1.728570      -0.988038       2.409291                    0.997671       3.523318       9.915765       0.477966       1.277833      -0.710359      -0.024140      -0.005712       0.028010       0.037415       0.000529      -0.004705      -0.004155       0.021808       0.016322      -0.014499       0.002443       0.012056              1.723895       1.700126      -0.008647      -0.161611       1.479110      -0.111198       1.992450          -0.000024
           53              C       7.222419      -0.693747       4.548200       0.076429      36.295597 0.42658264E+03  0.10011867E+05                                 9.791783                            7.101211      -0.381633       1.890634                    0.998584      27.299816      79.197799       0.588710       0.443295      -1.044513       0.024645      -0.053853      -0.011492       0.060329      -0.002135       0.054205       0.003134       0.003016       0.259172      -0.062095      -0.044188       0.106284             11.680347      12.525650       1.061410      -2.565025      16.839315      -0.421095       5.676075          -0.000023
           54              C       6.033625      -1.245821       4.983009       0.025644      35.519813 0.43073122E+03  0.10097775E+05                                 9.530004                            7.046235       0.115419       2.049652                    0.999532      27.234622      78.052546       0.604432       0.432254      -1.054862       0.017266      -0.060096      -0.008216       0.063065      -0.004794       0.047791      -0.012694      -0.008725       0.130842      -0.050519      -0.019457       0.069976             11.311732      14.306130      -0.557347      -3.456717      13.478577       0.895312       6.150490          -0.000016
           55              C       6.919614      10.650567       4.523495       0.027113      29.742191 0.38636208E+03  0.88765252E+04                                 8.584141                            6.730992      -0.035848       1.998139                    0.998514      27.508056      79.844417       0.606265       0.439739      -1.043037      -0.044377       0.030243       0.043490       0.069104      -0.005805       0.026149      -0.007340      -0.033935       0.086007      -0.041293       0.000725       0.040567              9.690406      11.385837      -0.408748      -1.951939      12.451254       0.556914       5.234129          -0.000017
           56              C       8.130837      11.242244       4.207270       0.038825      27.749046 0.35988605E+03  0.80881980E+04                                 8.020813                            6.359381       0.107854       2.036936                    0.999692      26.928547      76.235891       0.646731       0.421401      -1.058714       0.014761       0.046011       0.031419       0.057637      -0.028776       0.017625       0.001948       0.029715       0.103978      -0.051132       0.008149       0.042982              8.922412      10.429436      -0.714970      -1.988946      11.484748       0.462897       4.853053          -0.000027
           57              C       7.390645       0.796503       4.459262       0.592585      20.705855 0.24087352E+03  0.49960923E+04                                 7.146124                            5.638368      -0.426999       1.912082                    0.998919      23.268642      67.588385       0.596645       0.494936      -0.996706       0.017485       0.056152       0.009101       0.059511      -0.022028      -0.075382       0.014294       0.124669      -0.122308      -0.076854      -0.045682       0.122536              8.000325       5.621402       1.420551       1.018165      11.697711      -0.490677       6.681862          -0.000015
           58              C       4.934550      -0.401026       5.593224       0.582714      21.097059 0.21915009E+03  0.44179917E+04                                 7.045850                            5.284143       0.079936       2.091543                    0.999550      22.168405      62.489758       0.635893       0.477792      -1.010394      -0.051549       0.015634       0.026777       0.060155      -0.005986       0.049133      -0.030366       0.037962       0.238950      -0.065790      -0.039521       0.105311              8.137893       9.562518       0.294764      -1.739048      10.045363       0.809195       4.805799          -0.000011
           59              C      -1.401904       4.279186       3.228950       0.092329      25.606612 0.35859683E+03  0.80852081E+04                                 7.747647                            6.471233       0.119798       2.058345                    0.998864      26.514654      76.202782       0.620329       0.437924      -1.044276      -0.050511       0.000955      -0.008367       0.051208      -0.000969       0.025232       0.017193      -0.031173      -0.047653      -0.040374       0.008237       0.032137              8.469971       8.812685       0.640255      -1.224783       5.360442      -2.032127      11.236785          -0.000010
           60              C      -0.863573       4.703919       2.033226      -0.194075      31.238590 0.47846054E+03  0.11579358E+05                                 8.779472                            7.429265      -0.118388       1.938032                    0.997945      30.486957      90.397919       0.585047       0.432590      -1.048823       0.003565       0.002971       0.001234       0.004802       0.010181      -0.009301       0.005193       0.020917      -0.027059      -0.018456      -0.002263       0.020720              9.605053       8.186908       0.748216      -1.040229       6.181295      -2.542237      14.446958          -0.000019
           61              C       9.510311       5.007601       0.995614       0.163318      30.972727 0.37952271E+03  0.86561073E+04                                 8.858559                            6.668491      -0.276856       1.929102                    0.998905      26.013255      74.541465       0.611185       0.439388      -1.046190       0.005585       0.002530      -0.008716       0.010656       0.006788      -0.003918      -0.008934       0.004321       0.022290      -0.012404      -0.002279       0.014683             10.598188       9.333692       1.273707      -3.404419       5.746686      -2.864052      16.714187          -0.000008
           62              C       8.142079       4.839867       1.195725      -0.200561      31.496922 0.45498837E+03  0.10787312E+05                                 8.580084                            7.063013       0.273993       2.058865                    0.999696      29.605034      84.651052       0.628322       0.411160      -1.070737      -0.004697      -0.007870       0.000726       0.009194      -0.007930       0.014848      -0.009456       0.001351       0.000454      -0.014630      -0.007270       0.021900              9.351245      10.292685       1.081216      -2.849631       5.270512      -1.827476      12.490538          -0.000044
           63              C       7.693468       4.420244       2.448271       0.090750      25.647307 0.34155425E+03  0.75904918E+04                                 7.646697                            6.228227       0.135728       2.054143                    0.999773      26.386280      74.730687       0.647136       0.425893      -1.053969       0.038615      -0.015498       0.015527       0.044412      -0.002040       0.010054       0.028033      -0.013973      -0.114289      -0.050270       0.013596       0.036673              8.377082       9.544580       0.649202      -2.133057       4.780734      -1.758149      10.805934          -0.000021
           64              C       6.033578       2.392236      10.232833       0.140107      32.502518 0.41211772E+03  0.95464559E+04                                 9.065077                            6.886112      -0.171029       1.961313                    0.999362      26.271960      74.618283       0.612812       0.431477      -1.056314      -0.000818       0.002672       0.011862       0.012186       0.002702      -0.011082      -0.005175       0.011002       0.055754      -0.015702      -0.008313       0.024015             10.809095      10.348523       1.142936      -3.300964       5.719201      -2.622970      16.359560          -0.000012
           65              C      -3.801974       2.465965       9.948724      -0.204589      30.952571 0.46296111E+03  0.11042110E+05                                 8.501645                            7.142363       0.249974       2.046360                    0.999692      30.023985      86.565924       0.621481       0.413210      -1.067663       0.001465       0.006650       0.002310       0.007191      -0.004484       0.016870      -0.001657       0.016089       0.014887      -0.013315      -0.009393       0.022709              9.172240      10.318988       0.523181      -2.734681       5.441313      -1.268470      11.756421          -0.000032
           66              C      -3.465513       2.805772       8.666532       0.086306      25.917814 0.35762497E+03  0.80692319E+04                                 7.853693                            6.491549       0.043475       2.033863                    0.998067      26.704529      77.132254       0.614330       0.441876      -1.040461      -0.043527       0.004960      -0.025733       0.050807      -0.002693       0.004734       0.024770      -0.015991      -0.106714      -0.044849       0.010278       0.034571              8.578715       9.941296       0.214314      -1.869120       5.154548      -1.213088      10.640303          -0.000008
           67              C       5.551353       2.970305       7.992084       0.115573      26.516615 0.35096667E+03  0.79162678E+04                                 8.067278                            6.493800      -0.326956       1.915430                    0.997837      26.859800      78.678300       0.602682       0.450571      -1.030907       0.038647      -0.022754       0.006248       0.045281       0.007678       0.013560       0.024516      -0.065843      -0.072475      -0.038766      -0.015807       0.054573              8.909985      10.206977       0.200183      -0.358214       5.151693      -1.855338      11.371283          -0.000011
           68              C       5.125172       2.633890       9.247101      -0.184103      31.817175 0.46776197E+03  0.11284897E+05                                 8.945494                            7.383032      -0.228746       1.907609                    0.997317      30.435801      90.845947       0.580975       0.436994      -1.043549      -0.001469      -0.006024      -0.009057       0.010976       0.015842      -0.013787       0.026669       0.001630      -0.017262      -0.038965       0.013231       0.025734              9.795548       9.408257       0.535257      -0.359192       5.715340      -2.424962      14.263047          -0.000018
           69              C       4.328882       1.903497      12.063477      -0.136822      36.316641 0.44559717E+03  0.10600572E+05                                 9.739889                            7.151667      -0.052716       1.964062                    0.998472      29.787194      87.749528       0.598158       0.430431      -1.049473      -0.004265      -0.007614       0.013763       0.016297      -0.007919       0.023298       0.004449      -0.026743      -0.022981      -0.033447       0.013715       0.019732             11.899591      10.504014       2.036608      -5.966898       6.481171      -3.270760      18.713586          -0.000025
           70              C       5.607395       2.035429      11.641021      -0.137431      37.054162 0.48289378E+03  0.11661119E+05                                 9.786946                            7.375383       0.083989       1.995718                    0.999354      30.084857      87.810051       0.600439       0.422424      -1.059828       0.007273       0.003951      -0.020117       0.021753      -0.010170       0.020456      -0.007362      -0.008765      -0.004106      -0.023245      -0.002215       0.025459             11.857147      10.662980       2.121271      -6.088788       6.624118      -3.124363      18.284343          -0.000020
           71              C       1.614890       4.236451       7.804326       0.081072      36.205715 0.42531202E+03  0.99749046E+04                                 9.778382                            7.092475      -0.381057       1.891210                    0.998597      27.254474      79.045735       0.588824       0.443526      -1.044346       0.026032       0.054351       0.012662       0.061579       0.006127      -0.052914       0.003603       0.004002       0.258509      -0.062945      -0.042363       0.105308             11.663457      12.509775      -1.057966       2.561778      16.811321      -0.420057       5.669275          -0.000023
           72              C       0.426104       4.788525       7.369517       0.024859      35.504143 0.43054094E+03  0.10090990E+05                                 9.522115                            7.041074       0.118913       2.050665                    0.999541      27.228858      77.996502       0.605191       0.431812      -1.055259       0.015117       0.060468       0.007584       0.062789       0.004351      -0.048594      -0.013424      -0.007749       0.130831      -0.050880      -0.019951       0.070831             11.301752      14.293857       0.556613       3.453651      13.465302       0.894431       6.146097          -0.000016
           73              C       1.312085       6.875137       7.829031       0.031952      29.628413 0.38445793E+03  0.88216959E+04                                 8.562366                            6.714035      -0.029365       2.000810                    0.998531      27.438407      79.587003       0.607090       0.439693      -1.043085      -0.043746      -0.032422      -0.044321       0.070209       0.005040      -0.024275      -0.007839      -0.029778       0.079585      -0.037472      -0.000563       0.038036              9.665325      11.353583       0.405371       1.945945      12.421154       0.555662       5.221238          -0.000017
           74              C       2.523302       6.283460       8.145256       0.038194      27.722207 0.35932922E+03  0.80726107E+04                                 8.016299                            6.355442       0.112296       2.038741                    0.999648      26.912916      76.178769       0.646777       0.421532      -1.058626       0.019242      -0.044845      -0.030422       0.057505       0.030844      -0.019143       0.002243       0.028909       0.104796      -0.053270       0.008782       0.044488              8.917472      10.424792       0.715463       1.988187      11.477255       0.462911       4.850368          -0.000027
           75              C       1.783114       2.746201       7.893264       0.590322      20.719917 0.24108116E+03  0.50009024E+04                                 7.145975                            5.638483      -0.426193       1.912364                    0.998906      23.272305      67.577084       0.597074       0.494530      -0.997025       0.017234      -0.056196      -0.008928       0.059453       0.022984       0.075639       0.013867       0.125844      -0.123679      -0.077130      -0.046370       0.123500              7.999932       5.620992      -1.419603      -1.018561      11.696990      -0.490255       6.681814          -0.000015
           76              C      -0.672961       3.943730       6.759302       0.582666      21.090970 0.21907953E+03  0.44159817E+04                                 7.042493                            5.281924       0.075551       2.090378                    0.999562      22.164985      62.465245       0.636307       0.477544      -1.010578      -0.051899      -0.015642      -0.027022       0.060568       0.006140      -0.048746      -0.031029       0.037957       0.238061      -0.065916      -0.039160       0.105076              8.133815       9.556390      -0.294304       1.737700      10.041184       0.808938       4.803872          -0.000011
           77              C       4.205543      -0.736482       9.123576       0.090617      25.657761 0.35955026E+03  0.81123008E+04                                 7.758313                            6.480044       0.115346       2.056354                    0.998861      26.552071      76.343185       0.619861       0.437953      -1.044232      -0.051352      -0.001115       0.008533       0.052068       0.000451      -0.023847       0.017483      -0.032707      -0.048065      -0.039351       0.006518       0.032833              8.482150       8.824264      -0.642796       1.232124       5.368016      -2.035589      11.254169          -0.000010
           78              C       4.743852      -1.161215      10.319300      -0.194658      31.194138 0.47751336E+03  0.11550157E+05                                 8.767373                            7.418097      -0.110968       1.940411                    0.997954      30.462300      90.286128       0.585967       0.432146      -1.049143       0.002456      -0.003008      -0.001837       0.004296      -0.009473       0.010187       0.004988       0.020736      -0.030228      -0.018762      -0.002368       0.021129              9.591495       8.182775      -0.747937       1.039240       6.171399      -2.537744      14.420312          -0.000019
           79              C       3.902718      -1.464897      11.356912       0.164863      30.957123 0.37928178E+03  0.86497284E+04                                 8.857830                            6.667977      -0.338692       1.912898                    0.999368      26.006556      74.532229       0.610953       0.439600      -1.046005       0.005025      -0.002960       0.008528       0.010331      -0.005660       0.003592      -0.010599       0.003741       0.016041      -0.012120      -0.002428       0.014548             10.597366       9.330420      -1.272924       3.401700       5.746418      -2.864581      16.715260          -0.000008
           80              C       2.534490      -1.297163      11.156801      -0.205131      31.672854 0.45843745E+03  0.10890569E+05                                 8.615749                            7.093908       0.266766       2.055470                    0.999700      29.710016      85.059202       0.626345       0.411644      -1.070329      -0.004856       0.008924      -0.001807       0.010319       0.008917      -0.014199      -0.009501       0.000756       0.005876      -0.013583      -0.008572       0.022155              9.390149      10.336420      -1.088553       2.873664       5.292330      -1.833618      12.541698          -0.000045
           81              C       2.085901      -0.877540       9.904255       0.095517      25.487613 0.33875382E+03  0.75120066E+04                                 7.613007                            6.200806       0.145811       2.058559                    0.999744      26.276650      74.314902       0.648920       0.425641      -1.054233       0.039631       0.016491      -0.015292       0.045568       0.001060      -0.010506       0.027399      -0.012639      -0.117006      -0.050672       0.014508       0.036164              8.339573       9.512870      -0.646575       2.122242       4.759960      -1.747130      10.745890          -0.000021
           82              C       0.426151       1.150468       2.119693       0.143436      32.434446 0.41104971E+03  0.95162489E+04                                 9.056518                            6.880268      -0.171436       1.961366                    0.999406      26.235549      74.511575       0.612614       0.431865      -1.055999      -0.001531      -0.002864      -0.010801       0.011279      -0.002368       0.011415      -0.006180       0.011897       0.054241      -0.016116      -0.008063       0.024178             10.797902      10.340902      -1.140976       3.294738       5.713798      -2.619090      16.339005          -0.000012
           83              C       1.805593       1.076739       2.403802      -0.205917      30.980828 0.46342372E+03  0.11055387E+05                                 8.505948                            7.145382       0.208849       2.035616                    0.999806      30.035583      86.594927       0.621450       0.413146      -1.067754       0.003821      -0.006338      -0.003427       0.008155       0.005180      -0.017517      -0.001792       0.015620       0.018882      -0.014346      -0.009357       0.023703              9.177710      10.324550      -0.524118       2.739528       5.444205      -1.269475      11.764375          -0.000032
           84              C       2.142032       0.736932       3.685994       0.087904      25.869709 0.35670071E+03  0.80435989E+04                                 7.845973                            6.484908       0.038133       2.032809                    0.997993      26.676259      77.041070       0.614363       0.442115      -1.040265      -0.042583      -0.004433       0.025281       0.049720       0.001776      -0.004971       0.026400      -0.015295      -0.103074      -0.044934       0.010043       0.034891              8.570329       9.932552      -0.214176       1.867789       5.149726      -1.211677      10.628707          -0.000008
           85              C      -0.056114       0.572399       4.360442       0.119425      26.395831 0.34887207E+03  0.78561140E+04                                 8.038927                            6.470807      -0.312384       1.920628                    0.997825      26.771816      78.319043       0.604342       0.450072      -1.031342       0.039216       0.021845      -0.005122       0.045181      -0.009065      -0.011769       0.023807      -0.064092      -0.078900      -0.037817      -0.016597       0.054413              8.878538      10.171828      -0.198217       0.353325       5.133744      -1.848391      11.330042          -0.000011
           86              C      -0.482273       0.908814       3.105425      -0.184843      31.819847 0.46775668E+03  0.11283857E+05                                 8.941620                            7.379175      -0.220851       1.909743                    0.997406      30.437098      90.822999       0.581623       0.436543      -1.043900      -0.002720       0.006233       0.009220       0.011457      -0.015469       0.014585       0.026651       0.003095      -0.025886      -0.039909       0.014855       0.025054              9.791389       9.410294      -0.535712       0.360463       5.711670      -2.422920      14.252204          -0.000018
           87              C       9.936487       1.639207       0.289049      -0.135525      36.206812 0.44400552E+03  0.10552329E+05                                 9.716062                            7.135387      -0.045944       1.966512                    0.998518      29.733805      87.523920       0.599333       0.430009      -1.049823      -0.003261       0.007478      -0.012933       0.015291       0.006908      -0.021918       0.002711      -0.027496      -0.027639      -0.032017       0.011611       0.020406             11.868430      10.478214      -2.029329       5.943621       6.464937      -3.261709      18.662140          -0.000026
           88              C      -0.000006       1.507275       0.711505      -0.140994      37.178600 0.48491175E+03  0.11722058E+05                                 9.807490                            7.390405       0.083006       1.994654                    0.999325      30.144810      88.030746       0.599874       0.422382      -1.059855       0.006341      -0.004123       0.020151       0.021524       0.009546      -0.019224      -0.007161      -0.009483      -0.002397      -0.022085      -0.001961       0.024047             11.883118      10.684231      -2.126998       6.105783       6.638133      -3.131873      18.326990          -0.000020
           89              C      -1.615030      11.227951       7.804326       0.076429      36.295593 0.42658260E+03  0.10011866E+05                                 9.791782                            7.101211      -0.381632       1.890634                    0.998584      27.299814      79.197792       0.588710       0.443295      -1.044513      -0.024645       0.053853       0.011492       0.060329      -0.002135       0.054205       0.003134       0.003016       0.259172      -0.062096      -0.044188       0.106284             11.680346      12.525650       1.061410      -2.565025      16.839313      -0.421095       5.676075          -0.000023
           90              C      -0.426236      11.780025       7.369517       0.025644      35.519806 0.43073114E+03  0.10097772E+05                                 9.530003                            7.046235       0.115419       2.049652                    0.999532      27.234619      78.052532       0.604432       0.432254      -1.054862      -0.017266       0.060096       0.008216       0.063065      -0.004794       0.047791      -0.012693      -0.008725       0.130841      -0.050519      -0.019457       0.069976             11.311730      14.306127      -0.557347      -3.456717      13.478575       0.895312       6.150489          -0.000016
           91              C      -1.312225      -0.116363       7.829031       0.027112      29.742184 0.38636200E+03  0.88765228E+04                                 8.584140                            6.730991      -0.035847       1.998139                    0.998514      27.508051      79.844400       0.606265       0.439739      -1.043037       0.044377      -0.030243      -0.043489       0.069104      -0.005805       0.026149      -0.007340      -0.033935       0.086007      -0.041293       0.000725       0.040567              9.690405      11.385836      -0.408748      -1.951939      12.451252       0.556914       5.234128          -0.000017
           92              C      -2.523448      -0.708040       8.145256       0.038825      27.749040 0.35988598E+03  0.80881958E+04                                 8.020812                            6.359380       0.107855       2.036936                    0.999692      26.928543      76.235875       0.646731       0.421401      -1.058714      -0.014761      -0.046011      -0.031419       0.057637      -0.028776       0.017625       0.001948       0.029715       0.103978      -0.051132       0.008149       0.042982              8.922411      10.429434      -0.714970      -1.988946      11.484747       0.462897       4.853053          -0.000027
           93              C      -1.783256       9.737701       7.893264       0.592585      20.705852 0.24087347E+03  0.49960912E+04                                 7.146123                            5.638367      -0.426999       1.912082                    0.998919      23.268640      67.588378       0.596645       0.494936      -0.996706      -0.017485      -0.056152      -0.009101       0.059511      -0.022027      -0.075382       0.014294       0.124669      -0.122308      -0.076854      -0.045682       0.122536              8.000324       5.621402       1.420550       1.018165      11.697709      -0.490677       6.681861          -0.000015
           94              C       0.672839      10.935230       6.759302       0.582714      21.097061 0.21915011E+03  0.44179921E+04                                 7.045850                            5.284143       0.079936       2.091543                    0.999550      22.168406      62.489761       0.635893       0.477792      -1.010394       0.051549      -0.015634      -0.026776       0.060155      -0.005986       0.049133      -0.030366       0.037962       0.238950      -0.065790      -0.039521       0.105311              8.137893       9.562518       0.294764      -1.739048      10.045363       0.809195       4.805799          -0.000011
           95              C       7.009293       6.255018       9.123576       0.092329      25.606610 0.35859680E+03  0.80852074E+04                                 7.747648                            6.471233       0.119797       2.058345                    0.998864      26.514652      76.202778       0.620329       0.437924      -1.044276       0.050511      -0.000955       0.008367       0.051208      -0.000969       0.025232       0.017193      -0.031173      -0.047653      -0.040374       0.008237       0.032137              8.469971       8.812685       0.640255      -1.224783       5.360442      -2.032127      11.236786          -0.000010
           96              C       6.470962       5.830285      10.319300      -0.194075      31.238587 0.47846049E+03  0.11579356E+05                                 8.779472                            7.429264      -0.118388       1.938032                    0.997945      30.486956      90.397916       0.585047       0.432590      -1.048823      -0.003565      -0.002971      -0.001234       0.004802       0.010181      -0.009301       0.005193       0.020917      -0.027060      -0.018456      -0.002263       0.020720              9.605053       8.186908       0.748216      -1.040229       6.181294      -2.542237      14.446957          -0.000019
           97              C      -3.902922       5.526603      11.356912       0.163318      30.972725 0.37952266E+03  0.86561061E+04                                 8.858559                            6.668491      -0.276856       1.929102                    0.998905      26.013254      74.541463       0.611185       0.439388      -1.046190      -0.005585      -0.002530       0.008715       0.010656       0.006788      -0.003918      -0.008934       0.004321       0.022290      -0.012404      -0.002279       0.014683             10.598188       9.333692       1.273707      -3.404419       5.746686      -2.864052      16.714188          -0.000008
           98              C      -2.534690       5.694337      11.156801      -0.200561      31.496942 0.45498875E+03  0.10787323E+05                                 8.580088                            7.063017       0.273992       2.058865                    0.999696      29.605045      84.651096       0.628322       0.411160      -1.070737       0.004696       0.007870      -0.000726       0.009194      -0.007930       0.014848      -0.009456       0.001351       0.000454      -0.014630      -0.007270       0.021900              9.351250      10.292690       1.081217      -2.849634       5.270515      -1.827477      12.490544          -0.000044
           99              C      -2.086079       6.113960       9.904255       0.090750      25.647305 0.34155420E+03  0.75904906E+04                                 7.646697                            6.228226       0.135727       2.054143                    0.999773      26.386279      74.730684       0.647136       0.425893      -1.053969      -0.038615       0.015498      -0.015527       0.044411      -0.002041       0.010054       0.028033      -0.013973      -0.114289      -0.050270       0.013596       0.036673              8.377082       9.544580       0.649203      -2.133057       4.780733      -1.758149      10.805933          -0.000021
          100              C      -0.426189       8.141968       2.119693       0.140107      32.502516 0.41211767E+03  0.95464546E+04                                 9.065078                            6.886112      -0.171030       1.961313                    0.999362      26.271960      74.618290       0.612812       0.431478      -1.056314       0.000818      -0.002672      -0.011862       0.012186       0.002702      -0.011082      -0.005175       0.011002       0.055754      -0.015702      -0.008313       0.024015             10.809096      10.348523       1.142936      -3.300965       5.719201      -2.622971      16.359563          -0.000012
          101              C       9.409363       8.068239       2.403802      -0.204590      30.952603 0.46296172E+03  0.11042129E+05                                 8.501652                            7.142369       0.249973       2.046359                    0.999692      30.024004      86.565996       0.621481       0.413210      -1.067663      -0.001465      -0.006650      -0.002310       0.007191      -0.004484       0.016870      -0.001657       0.016088       0.014887      -0.013316      -0.009393       0.022709              9.172248      10.318996       0.523182      -2.734688       5.441317      -1.268471      11.756431          -0.000032
          102              C       9.072902       7.728432       3.685994       0.086306      25.917822 0.35762511E+03  0.80692362E+04                                 7.853695                            6.491551       0.043473       2.033862                    0.998067      26.704536      77.132285       0.614330       0.441876      -1.040461       0.043527      -0.004960       0.025733       0.050807      -0.002693       0.004734       0.024770      -0.015991      -0.106713      -0.044849       0.010278       0.034571              8.578718       9.941299       0.214314      -1.869121       5.154549      -1.213088      10.640305          -0.000008
          103              C       0.056036       7.563899       4.360442       0.115573      26.516610 0.35096658E+03  0.79162653E+04                                 8.067278                            6.493800      -0.326955       1.915430                    0.997837      26.859797      78.678291       0.602682       0.450571      -1.030907      -0.038647       0.022754      -0.006248       0.045281       0.007678       0.013560       0.024516      -0.065843      -0.072475      -0.038766      -0.015807       0.054573              8.909984      10.206976       0.200183      -0.358214       5.151692      -1.855338      11.371283          -0.000011
          104              C       0.482217       7.900314       3.105425      -0.184103      31.817175 0.46776198E+03  0.11284897E+05                                 8.945494                            7.383033      -0.228746       1.907609                    0.997317      30.435801      90.845948       0.580975       0.436994      -1.043549       0.001469       0.006024       0.009057       0.010976       0.015842      -0.013787       0.026669       0.001630      -0.017262      -0.038965       0.013231       0.025734              9.795548       9.408257       0.535257      -0.359192       5.715340      -2.424962      14.263047          -0.000018
          105              C       1.278507       8.630707       0.289049      -0.136822      36.316633 0.44559704E+03  0.10600568E+05                                 9.739888                            7.151667      -0.052716       1.964062                    0.998472      29.787190      87.749517       0.598158       0.430431      -1.049473       0.004265       0.007614      -0.013763       0.016297      -0.007919       0.023298       0.004449      -0.026743      -0.022981      -0.033447       0.013715       0.019732             11.899590      10.504014       2.036608      -5.966897       6.481170      -3.270760      18.713585          -0.000026
          106              C      -0.000006       8.498775       0.711505      -0.137432      37.054176 0.48289397E+03  0.11661125E+05                                 9.786948                            7.375385       0.083989       1.995718                    0.999354      30.084864      87.810078       0.600439       0.422424      -1.059828      -0.007273      -0.003951       0.020117       0.021753      -0.010170       0.020456      -0.007362      -0.008765      -0.004106      -0.023245      -0.002215       0.025459             11.857151      10.662983       2.121272      -6.088790       6.624120      -3.124365      18.284349          -0.000020
          107              C       3.992499       6.297753       4.548200       0.081072      36.205718 0.42531205E+03  0.99749053E+04                                 9.778383                            7.092476      -0.381057       1.891210                    0.998597      27.254475      79.045741       0.588824       0.443526      -1.044346      -0.026032      -0.054351      -0.012662       0.061579       0.006127      -0.052914       0.003603       0.004002       0.258509      -0.062945      -0.042363       0.105308             11.663458      12.509775      -1.057965       2.561778      16.811323      -0.420057       5.669276          -0.000023
          108              C       5.181285       5.745679       4.983009       0.024859      35.504143 0.43054094E+03  0.10090990E+05                                 9.522115                            7.041074       0.118913       2.050665                    0.999541      27.228858      77.996503       0.605191       0.431812      -1.055259      -0.015117      -0.060468      -0.007584       0.062789       0.004351      -0.048594      -0.013424      -0.007750       0.130831      -0.050880      -0.019951       0.070831             11.301752      14.293857       0.556613       3.453651      13.465302       0.894431       6.146097          -0.000016
          109              C       4.295304       3.659067       4.523495       0.031952      29.628409 0.38445786E+03  0.88216941E+04                                 8.562365                            6.714035      -0.029365       2.000810                    0.998531      27.438404      79.586995       0.607090       0.439693      -1.043085       0.043746       0.032422       0.044321       0.070209       0.005040      -0.024275      -0.007839      -0.029778       0.079585      -0.037472      -0.000563       0.038036              9.665325      11.353583       0.405371       1.945945      12.421153       0.555662       5.221238          -0.000017
          110              C       3.084087       4.250744       4.207270       0.038194      27.722217 0.35932937E+03  0.80726152E+04                                 8.016301                            6.355443       0.112295       2.038741                    0.999648      26.912922      76.178795       0.646777       0.421532      -1.058626      -0.019242       0.044845       0.030422       0.057505       0.030844      -0.019143       0.002243       0.028909       0.104796      -0.053270       0.008782       0.044488              8.917474      10.424795       0.715463       1.988188      11.477259       0.462911       4.850369          -0.000027
          111              C       3.824275       7.788003       4.459262       0.590322      20.719920 0.24108120E+03  0.50009035E+04                                 7.145976                            5.638483      -0.426193       1.912364                    0.998906      23.272308      67.577095       0.597074       0.494530      -0.997025      -0.017234       0.056196       0.008928       0.059453       0.022984       0.075639       0.013867       0.125844      -0.123678      -0.077130      -0.046370       0.123500              7.999932       5.620992      -1.419603      -1.018561      11.696991      -0.490255       6.681814          -0.000015
          112              C       6.280350       6.590474       5.593224       0.582666      21.090970 0.21907953E+03  0.44159818E+04                                 7.042493                            5.281924       0.075551       2.090378                    0.999562      22.164985      62.465245       0.636307       0.477544      -1.010578       0.051899       0.015642       0.027023       0.060567       0.006140      -0.048746      -0.031029       0.037957       0.238061      -0.065916      -0.039160       0.105076              8.133815       9.556390      -0.294304       1.737700      10.041184       0.808938       4.803872          -0.000011
          113              C       1.401846      11.270686       3.228950       0.090617      25.657765 0.35955035E+03  0.81123034E+04                                 7.758314                            6.480045       0.115346       2.056354                    0.998861      26.552074      76.343195       0.619861       0.437953      -1.044232       0.051352       0.001115      -0.008533       0.052068       0.000451      -0.023847       0.017483      -0.032707      -0.048065      -0.039351       0.006518       0.032833              8.482151       8.824265      -0.642796       1.232124       5.368017      -2.035589      11.254170          -0.000010
          114              C       0.863537      11.695419       2.033226      -0.194658      31.194138 0.47751336E+03  0.11550157E+05                                 8.767373                            7.418097      -0.110969       1.940411                    0.997954      30.462302      90.286137       0.585967       0.432146      -1.049143      -0.002456       0.003008       0.001837       0.004296      -0.009473       0.010187       0.004988       0.020736      -0.030228      -0.018762      -0.002368       0.021129              9.591495       8.182776      -0.747937       1.039241       6.171399      -2.537744      14.420311          -0.000019
          115              C       1.704671      11.999101       0.995614       0.164863      30.957120 0.37928174E+03  0.86497273E+04                                 8.857830                            6.667977      -0.338692       1.912898                    0.999368      26.006555      74.532227       0.610953       0.439600      -1.046005      -0.005025       0.002960      -0.008528       0.010331      -0.005660       0.003592      -0.010599       0.003741       0.016041      -0.012120      -0.002428       0.014548             10.597366       9.330420      -1.272924       3.401701       5.746418      -2.864582      16.715260          -0.000008
          116              C       3.072899      11.831367       1.195725      -0.205132      31.672871 0.45843777E+03  0.10890579E+05                                 8.615753                            7.093912       0.266766       2.055470                    0.999700      29.710025      85.059239       0.626344       0.411645      -1.070329       0.004856      -0.008924       0.001807       0.010319       0.008917      -0.014199      -0.009501       0.000756       0.005876      -0.013583      -0.008572       0.022155              9.390154      10.336425      -1.088554       2.873668       5.292332      -1.833619      12.541704          -0.000045
          117              C       3.521488      11.411744       2.448271       0.095517      25.487619 0.33875392E+03  0.75120094E+04                                 7.613008                            6.200807       0.145811       2.058559                    0.999744      26.276655      74.314923       0.648920       0.425641      -1.054233      -0.039631      -0.016491       0.015292       0.045568       0.001060      -0.010506       0.027399      -0.012639      -0.117006      -0.050672       0.014508       0.036164              8.339575       9.512873      -0.646575       2.122243       4.759960      -1.747130      10.745891          -0.000021
          118              C       5.181238       9.383736      10.232833       0.143436      32.434445 0.41104967E+03  0.95162479E+04                                 9.056518                            6.880267      -0.171436       1.961366                    0.999406      26.235548      74.511572       0.612614       0.431865      -1.055999       0.001531       0.002864       0.010801       0.011279      -0.002368       0.011415      -0.006180       0.011897       0.054241      -0.016116      -0.008063       0.024178             10.797902      10.340901      -1.140977       3.294738       5.713798      -2.619090      16.339005          -0.000012
          119              C       3.801796       9.457465       9.948724      -0.205917      30.980841 0.46342398E+03  0.11055395E+05                                 8.505951                            7.145385       0.208848       2.035616                    0.999806      30.035590      86.594955       0.621450       0.413146      -1.067754      -0.003821       0.006338       0.003427       0.008155       0.005180      -0.017517      -0.001791       0.015620       0.018882      -0.014346      -0.009357       0.023703              9.177714      10.324554      -0.524118       2.739531       5.444208      -1.269476      11.764380          -0.000032
          120              C       3.465357       9.797272       8.666532       0.087904      25.869709 0.35670071E+03  0.80435991E+04                                 7.845973                            6.484908       0.038133       2.032809                    0.997993      26.676259      77.041073       0.614363       0.442115      -1.040265       0.042583       0.004433      -0.025281       0.049720       0.001776      -0.004971       0.026400      -0.015295      -0.103074      -0.044934       0.010043       0.034891              8.570329       9.932553      -0.214176       1.867790       5.149727      -1.211677      10.628708          -0.000008
          121              C       5.663503       9.961805       7.992084       0.119425      26.395827 0.34887202E+03  0.78561125E+04                                 8.038926                            6.470806      -0.312384       1.920628                    0.997825      26.771813      78.319031       0.604342       0.450072      -1.031342      -0.039216      -0.021845       0.005122       0.045181      -0.009065      -0.011769       0.023807      -0.064092      -0.078900      -0.037817      -0.016597       0.054413              8.878537      10.171826      -0.198217       0.353324       5.133743      -1.848391      11.330041          -0.000011
          122              C       6.089662       9.625390       9.247101      -0.184843      31.819839 0.46775655E+03  0.11283853E+05                                 8.941618                            7.379174      -0.220851       1.909743                    0.997406      30.437092      90.822975       0.581623       0.436543      -1.043900       0.002720      -0.006233      -0.009220       0.011457      -0.015469       0.014585       0.026651       0.003095      -0.025887      -0.039909       0.014855       0.025054              9.791388       9.410292      -0.535712       0.360463       5.711669      -2.422920      14.252202          -0.000018
          123              C      -4.329098       8.894997      12.063477      -0.135525      36.206801 0.44400536E+03  0.10552324E+05                                 9.716061                            7.135385      -0.045943       1.966512                    0.998518      29.733799      87.523899       0.599333       0.430009      -1.049823       0.003261      -0.007478       0.012933       0.015291       0.006908      -0.021918       0.002711      -0.027496      -0.027639      -0.032017       0.011611       0.020406             11.868428      10.478213      -2.029329       5.943620       6.464935      -3.261709      18.662137          -0.000025
          124              C       5.607395       9.026929      11.641021      -0.140994      37.178605 0.48491181E+03  0.11722060E+05                                 9.807492                            7.390406       0.083005       1.994654                    0.999325      30.144813      88.030761       0.599874       0.422382      -1.059855      -0.006341       0.004123      -0.020151       0.021524       0.009546      -0.019224      -0.007161      -0.009483      -0.002397      -0.022085      -0.001961       0.024047             11.883120      10.684233      -2.126998       6.105785       6.638134      -3.131874      18.326994          -0.000020
          125              N       8.299062      12.567162       4.214682      -0.246925      34.683150 0.49893170E+03  0.11899197E+05                                 8.778298                            7.181303       0.659952       2.222265                    0.999462      28.015480      75.966583       0.662572       0.387612      -1.105434      -0.196449      -0.093571       0.075016       0.230163      -0.117716       0.074734       0.027798      -0.197396       0.160240      -0.204799       0.077125       0.127674              9.658898       9.701460      -1.627784      -1.681462      13.986366       0.712431       5.288868          -0.000029
          126              N       5.856428      11.398241       4.965715      -0.214303      38.662167 0.55341030E+03  0.13576370E+05                                 9.582395                            7.667089       0.178047       2.082598                    0.997953      28.070199      77.784618       0.626794       0.398332      -1.095374       0.143696       0.061561      -0.034029       0.159988      -0.065526       0.035559       0.023408      -0.094441       0.071702      -0.106468       0.037029       0.069439             10.906595      11.930145      -1.797806      -1.622358      14.651666       0.851256       6.137973          -0.000011
          127              N       8.500939       4.126965       3.463648      -0.203909      32.633237 0.52552700E+03  0.12755960E+05                                 8.614415                            7.523950      -0.160601       1.986075                    0.996804      27.649333      76.784407       0.624683       0.403950      -1.089048       0.055803       0.038251      -0.130618       0.147099      -0.016546       0.048473       0.031706       0.036236      -0.140331      -0.082683       0.019646       0.063037              9.229460      10.955013       0.676035      -1.357245       5.891920      -1.653739      10.841448          -0.000010
          128              N       6.836595       3.055220       7.707976      -0.217037      33.407616 0.52116620E+03  0.12621584E+05                                 8.717728                            7.461299      -0.069293       2.014058                    0.996860      27.678011      76.733570       0.631371       0.400575      -1.091525      -0.038906      -0.055595       0.138548       0.154273      -0.011347       0.042437       0.028428       0.041722      -0.202594      -0.089892       0.021859       0.068033              9.384274      12.075504       0.274540      -0.632423       5.733192      -1.167252      10.344125          -0.000011
          129              N       2.691527       4.958542       8.137844      -0.249822      34.787462 0.50077000E+03  0.11954770E+05                                 8.797104                            7.195817       0.613498       2.206501                    0.999325      28.063340      76.149225       0.661683       0.387751      -1.105266      -0.194165       0.096028      -0.074750       0.229148       0.114539      -0.073990       0.028328      -0.198535       0.163113      -0.203050       0.078172       0.124877              9.680152       9.724247       1.632143       1.686165      14.017038       0.714301       5.299172          -0.000029
          130              N       0.248907       6.127463       7.386811      -0.216758      38.784066 0.55558428E+03  0.13643868E+05                                 9.603533                            7.683439       0.175730       2.081191                    0.997994      28.125515      77.993324       0.625930       0.398467      -1.095217       0.143254      -0.062543       0.033830       0.159931       0.061997      -0.035640       0.022602      -0.095854       0.073496      -0.104291       0.037503       0.066788             10.931205      11.959907       1.800813       1.626657      14.683356       0.852811       6.150353          -0.000011
          131              N       2.893390      -0.584261       8.888878      -0.206278      32.693282 0.52675195E+03  0.12792394E+05                                 8.622537                            7.530751      -0.154920       1.987364                    0.996826      27.679689      76.874269       0.624682       0.403740      -1.089253       0.056171      -0.038281       0.129124       0.145924       0.016144      -0.047267       0.032100       0.034184      -0.144189      -0.082795       0.021183       0.061612              9.238803      10.965976      -0.677778       1.362040       5.897142      -1.655840      10.853291          -0.000010
          132              N       1.229122       0.487484       4.644550      -0.219944      33.534293 0.52369101E+03  0.12699247E+05                                 8.742202                            7.481537      -0.074364       2.011514                    0.996862      27.744254      76.990735       0.630181       0.400809      -1.091264      -0.037539       0.055878      -0.138912       0.154364       0.008305      -0.041420       0.028785       0.040781      -0.198728      -0.088073       0.021622       0.066451              9.411564      12.108214      -0.276383       0.637128       5.748872      -1.171889      10.377606          -0.000010
          133              N      -2.691673      -2.032958       8.137844      -0.246925      34.683147 0.49893167E+03  0.11899196E+05                                 8.778297                            7.181303       0.659952       2.222265                    0.999462      28.015479      75.966578       0.662572       0.387611      -1.105434       0.196449       0.093571      -0.075016       0.230163      -0.117716       0.074734       0.027798      -0.197396       0.160240      -0.204799       0.077125       0.127674              9.658897       9.701459      -1.627784      -1.681462      13.986364       0.712431       5.288867          -0.000028
          134              N      -0.249039      -0.864037       7.386811      -0.214303      38.662165 0.55341027E+03  0.13576369E+05                                 9.582394                            7.667089       0.178048       2.082598                    0.997953      28.070198      77.784613       0.626794       0.398332      -1.095374      -0.143696      -0.061561       0.034029       0.159988      -0.065526       0.035559       0.023408      -0.094441       0.071702      -0.106468       0.037029       0.069439             10.906594      11.930144      -1.797805      -1.622358      14.651665       0.851256       6.137972          -0.000011
          135              N      -2.893550       6.407239       8.888878      -0.203909      32.633232 0.52552691E+03  0.12755957E+05                                 8.614414                            7.523950      -0.160601       1.986075                    0.996804      27.649330      76.784395       0.624683       0.403950      -1.089048      -0.055803      -0.038251       0.130618       0.147099      -0.016545       0.048473       0.031706       0.036236      -0.140331      -0.082682       0.019646       0.063037              9.229459      10.955012       0.676035      -1.357245       5.891920      -1.653739      10.841446          -0.000010
          136              N      -1.229206       7.478984       4.644550      -0.217036      33.407614 0.52116616E+03  0.12621583E+05                                 8.717727                            7.461298      -0.069293       2.014058                    0.996860      27.678010      76.733566       0.631371       0.400575      -1.091525       0.038906       0.055595      -0.138548       0.154273      -0.011347       0.042437       0.028428       0.041722      -0.202594      -0.089892       0.021859       0.068033              9.384273      12.075503       0.274540      -0.632423       5.733192      -1.167252      10.344124          -0.000011
          137              N       2.915862       5.575662       4.214682      -0.249822      34.787462 0.50076999E+03  0.11954770E+05                                 8.797104                            7.195817       0.613498       2.206501                    0.999325      28.063340      76.149225       0.661683       0.387751      -1.105266       0.194165      -0.096028       0.074750       0.229149       0.114539      -0.073990       0.028328      -0.198535       0.163114      -0.203050       0.078173       0.124877              9.680152       9.724247       1.632143       1.686165      14.017038       0.714301       5.299172          -0.000029
          138              N       5.358482       4.406741       4.965715      -0.216758      38.784064 0.55558425E+03  0.13643867E+05                                 9.603533                            7.683438       0.175730       2.081191                    0.997994      28.125514      77.993320       0.625930       0.398467      -1.095217      -0.143254       0.062543      -0.033830       0.159931       0.061997      -0.035640       0.022602      -0.095854       0.073496      -0.104291       0.037503       0.066788             10.931205      11.959907       1.800813       1.626657      14.683355       0.852811       6.150353          -0.000011
          139              N       2.713999      11.118465       3.463648      -0.206278      32.693281 0.52675193E+03  0.12792394E+05                                 8.622537                            7.530751      -0.154920       1.987364                    0.996826      27.679689      76.874271       0.624681       0.403740      -1.089253      -0.056171       0.038281      -0.129124       0.145924       0.016144      -0.047267       0.032100       0.034184      -0.144189      -0.082795       0.021183       0.061612              9.238803      10.965976      -0.677778       1.362040       5.897142      -1.655840      10.853291          -0.000010
          140              N       4.378267      10.046720       7.707976      -0.219944      33.534291 0.52369098E+03  0.12699246E+05                                 8.742202                            7.481536      -0.074364       2.011514                    0.996862      27.744253      76.990730       0.630181       0.400809      -1.091264       0.037539      -0.055878       0.138912       0.154363       0.008305      -0.041420       0.028785       0.040781      -0.198728      -0.088073       0.021622       0.066451              9.411563      12.108213      -0.276382       0.637127       5.748871      -1.171889      10.377605          -0.000011
          141              O       7.985032       1.366997       5.375819      -0.579667      38.496995 0.64158770E+03  0.16136713E+05                                 9.054815                            7.896715       0.192827       2.101210                    0.994762      28.556690      77.034477       0.668158       0.364475      -1.133538      -0.014877       0.021123      -0.039216       0.046962       0.005085      -0.006309       0.057398       0.032075      -0.005740      -0.067032       0.017700       0.049332              9.797466       8.009272       2.087086       1.653093      12.261182       3.199069       9.121944          -0.000009
          142              O       6.942054       1.357772       3.500706      -0.599838      31.284792 0.52124939E+03  0.12474083E+05                                 7.802813                            7.071008       0.560699       2.199227                    0.997732      28.735473      76.159211       0.711532       0.359707      -1.134774       0.013923       0.023788       0.053101       0.059828      -0.049689      -0.041568      -0.055097       0.115078       0.007940      -0.115139       0.032956       0.082183              8.041797       6.346851      -0.376486       0.582872       8.851069      -2.947737       8.927472          -0.000055
          143              O       5.080344       0.736168       5.692044      -0.499443      34.796436 0.49469851E+03  0.11646121E+05                                 8.478122                            6.956857       0.455266       2.230946                    0.993500      26.110869      67.895417       0.709167       0.366874      -1.132957      -0.007280      -0.010615      -0.008336       0.015335       0.023603       0.047836      -0.026614      -0.053293       0.144535      -0.082288       0.010714       0.071574              9.564233       7.502533       1.249915      -0.371817      15.377268       1.084986       5.812897          -0.000012
          144              O       3.881459      -1.027830       5.864979      -0.601867      48.917127 0.73408514E+03  0.19163267E+05                                10.770672                            8.564509      -0.313476       1.933269                    0.993897      29.601544      82.301706       0.626171       0.374705      -1.121733       0.001442       0.025872       0.001826       0.025977       0.044243      -0.010821      -0.017564       0.051939      -0.058395      -0.045760      -0.019204       0.064964             12.461959      17.345217       3.575660      -2.335707      11.879227      -0.419866       8.161433          -0.000013
          145              O       2.377517       2.175707       6.976707      -0.577850      38.454854 0.64072201E+03  0.16110087E+05                                 9.050633                            7.893470       0.188738       2.100486                    0.994721      28.534162      76.971248       0.668006       0.364668      -1.133347      -0.015446      -0.021418       0.040680       0.048499      -0.004191       0.005210       0.058140       0.032046      -0.004947      -0.067473       0.017326       0.050147              9.792511       8.005845      -2.085519      -1.652228      12.253501       3.197397       9.118187          -0.000009
          146              O       1.334505       2.184932       8.851820      -0.599723      31.285504 0.52126546E+03  0.12474362E+05                                 7.801863                            7.070351       0.560553       2.199065                    0.997822      28.741676      76.171294       0.711693       0.359629      -1.134854       0.014326      -0.023294      -0.053008       0.059646       0.050986       0.041541      -0.054870       0.114988       0.008831      -0.115696       0.033173       0.082523              8.040636       6.346002       0.376592      -0.583136       8.849270      -2.946931       8.926635          -0.000055
          147              O      -0.527165       2.806536       6.660482      -0.499498      34.842196 0.49548079E+03  0.11669913E+05                                 8.487925                            6.964415       0.452052       2.229659                    0.993495      26.125568      67.963878       0.708421       0.367091      -1.132715      -0.006711       0.010822       0.008237       0.015166      -0.022144      -0.048160      -0.026590      -0.054121       0.144452      -0.081865       0.009924       0.071941              9.575830       7.512073      -1.252497       0.372735      15.396497       1.086177       5.818920          -0.000012
          148              O      -1.726047       4.570534       6.487547      -0.602283      48.954104 0.73471473E+03  0.19184125E+05                                10.776404                            8.568667      -0.315202       1.932590                    0.993985      29.613518      82.348852       0.625956       0.374748      -1.121683       0.001405      -0.025321      -0.001777       0.025422      -0.044679       0.011153      -0.016702       0.053583      -0.054419      -0.046275      -0.018793       0.065068             12.468909      17.353764      -3.577123       2.337045      11.887320      -0.419326       8.165643          -0.000013
          149              O      -2.377643       9.167207       6.976707      -0.579667      38.496999 0.64158780E+03  0.16136716E+05                                 9.054816                            7.896715       0.192828       2.101210                    0.994762      28.556692      77.034485       0.668158       0.364475      -1.133538       0.014877      -0.021123       0.039216       0.046962       0.005085      -0.006309       0.057398       0.032074      -0.005740      -0.067032       0.017699       0.049332              9.797467       8.009273       2.087086       1.653093      12.261183       3.199070       9.121945          -0.000009
          150              O      -1.334665       9.176432       8.851820      -0.599839      31.284797 0.52124949E+03  0.12474086E+05                                 7.802815                            7.071009       0.560699       2.199227                    0.997732      28.735473      76.159216       0.711532       0.359707      -1.134774      -0.013923      -0.023788      -0.053101       0.059828      -0.049689      -0.041568      -0.055097       0.115078       0.007940      -0.115139       0.032956       0.082183              8.041799       6.346852      -0.376486       0.582872       8.851071      -2.947738       8.927474          -0.000055
          151              O       0.527045       9.798036       6.660482      -0.499443      34.796439 0.49469855E+03  0.11646122E+05                                 8.478122                            6.956857       0.455265       2.230946                    0.993500      26.110870      67.895420       0.709167       0.366874      -1.132957       0.007280       0.010615       0.008337       0.015335       0.023603       0.047836      -0.026614      -0.053293       0.144535      -0.082288       0.010714       0.071574              9.564233       7.502533       1.249915      -0.371817      15.377268       1.084986       5.812897          -0.000012
          152              O       1.725930      11.562034       6.487547      -0.601868      48.917132 0.73408522E+03  0.19163270E+05                                10.770673                            8.564510      -0.313476       1.933269                    0.993897      29.601546      82.301713       0.626171       0.374705      -1.121733      -0.001442      -0.025872      -0.001826       0.025977       0.044242      -0.010821      -0.017564       0.051939      -0.058395      -0.045760      -0.019204       0.064964             12.461960      17.345218       3.575660      -2.335708      11.879228      -0.419866       8.161433          -0.000013
          153              O       3.229872       8.358497       5.375819      -0.577850      38.454852 0.64072197E+03  0.16110086E+05                                 9.050633                            7.893470       0.188738       2.100486                    0.994721      28.534161      76.971246       0.668006       0.364668      -1.133347       0.015446       0.021418      -0.040680       0.048499      -0.004191       0.005210       0.058140       0.032046      -0.004946      -0.067473       0.017326       0.050147              9.792511       8.005845      -2.085519      -1.652228      12.253501       3.197397       9.118187          -0.000009
          154              O       4.272884       8.349272       3.500706      -0.599723      31.285511 0.52126563E+03  0.12474367E+05                                 7.801864                            7.070352       0.560553       2.199065                    0.997822      28.741681      76.171311       0.711693       0.359629      -1.134854      -0.014326       0.023294       0.053008       0.059646       0.050986       0.041541      -0.054870       0.114988       0.008832      -0.115696       0.033173       0.082523              8.040637       6.346002       0.376592      -0.583136       8.849272      -2.946931       8.926636          -0.000055
          155              O       6.134554       7.727668       5.692044      -0.499498      34.842195 0.49548077E+03  0.11669912E+05                                 8.487925                            6.964415       0.452051       2.229659                    0.993495      26.125567      67.963877       0.708421       0.367091      -1.132715       0.006711      -0.010822      -0.008237       0.015166      -0.022144      -0.048160      -0.026590      -0.054121       0.144452      -0.081865       0.009924       0.071941              9.575830       7.512074      -1.252496       0.372735      15.396498       1.086177       5.818920          -0.000012
          156              O       7.333436       5.963670       5.864979      -0.602283      48.954099 0.73471463E+03  0.19184122E+05                                10.776404                            8.568667      -0.315202       1.932590                    0.993985      29.613516      82.348847       0.625956       0.374748      -1.121682      -0.001405       0.025321       0.001777       0.025422      -0.044679       0.011153      -0.016702       0.053583      -0.054419      -0.046275      -0.018793       0.065068             12.468909      17.353763      -3.577123       2.337045      11.887320      -0.419326       8.165643          -0.000013

******************************************************
Auxiliary information for the entire system
The total spin magnetic moment of the unit cell is   -0.002848
The total net atomic charge of the unit cell is   -0.000005
Accuracy of reproducing the electrostatic potential in the unit cell:
  The inner radius (bohr) =    5.0000
  The outer radius (bohr) =   12.0000
  Valid grid points have density less than (e/(bohr^3)) =    0.0001
  The number of valid grid points were=        20128
  The rms potential error without charges in kcal/mol is=      5.03471
  The rms potential error with partial charges in kcal/mol is=      0.60823
  The RRMSE value at monopole order=      0.12081
  The rms potential error with partial charges and cloud penetration in kcal/mol is=      0.61320
  The RRMSE value at monopole order with cloud penetration is=      0.12179
  The rms potential error with partial charges and atomic dipoles in kcal/mol is=      0.33346
  The RRMSE value at dipole order=      0.06623
  The rms potential error with partial charges, atomic dipoles and cloud penetration in kcal/mol is=      0.32412
  The RRMSE value at dipole order with cloud penetration=      0.06438

******************************************************
The electron densities and ab initio electrostatic potential were computed in VASP using the PBE functional and
projector augmented wave method. See the main text of the journal article for a description of computational details.
The atomic charges, dipoles, and quadrupoles were computed with the DDEC6 method as described in
(a) T. A. Manz and N. Gabaldon Limas, RSC Adv. 6 (2016) 47771-47801 DOI: 10.1039/c6ra04656h
(b) N. Gabaldon Limas and T. A. Manz, RSC Adv. 8 (2018) 2678-2707 DOI: 10.1039/c7ra11829e.
For each atom in the material, the electron cloud parameters were fit to the spherically averaged atom-in-material
electron density using radial positions for which this density was between 10^-4 and 10^-2 electrons per cubic bohr.
The polarizabilities, dispersion coefficients, and quantum Drude oscillator (QDO) parameters were fit using the MCLF method.
The magnetic structure of the system was optimized in VASP from the default ferromagnetic initial guess using spin polarization.
The atomic spin moments (ASMs) were computed on this optimized magnetic structure using the DDEC6 partition as inputs
to the method of T. A. Manz and D. S. Sholl, J. Chem. Theory Comput. 7 (2011) 4146-4164 DOI: 10.1021/ct200539n.
The RMSE and RRMSE were computed using a uniform grid with Ewald summation.
