# Supplementary material for: A collection of forcefield precursors for metal–organic frameworks
Source: RSC Adv. 2019 Nov 13;9(63):36492–507. doi: 10.1039/c9ra07327b (PMC9075174; doi:10.1039/c9ra07327b)
Supplement: RA-009-C9RA07327B-s3819 [file RA-009-C9RA07327B-s3819.xyz]

  198
jmolscript: load "" {1 1 1} spacegroup "x,y,z" unitcell [{     15.277000     0.000000     0.000000 }, {      0.000000    17.135000     0.000000 }, {     -1.841703    -8.567431    14.741992 }]
Cd     4.374302    -2.618203     5.297093     0.982568
Cd     9.060995    11.185772     9.444899     0.982568
Cd     6.717649    -4.283716     7.370996     1.048203
Cd     1.422495     5.949316     9.444899     0.982555
Cd    12.012802     2.618253     5.297093     0.982555
Cd    -0.920852     4.283785     7.370996     1.048192
H      5.041741    11.490740     1.978375     0.124090
H      5.046609     9.616165     0.630957     0.110025
H      6.526006     7.412618     3.658962     0.117192
H      6.554325     9.302615     4.997535     0.118071
H      2.983278    -0.913250     9.712024     0.121762
H      2.998197    -0.863548    12.038311     0.113066
H      4.952452    -4.398498    12.109072     0.124555
H      4.871419    -4.489324     9.773941     0.102308
H      5.718917     0.209054     1.485993     0.120105
H      5.976888     2.246400     0.362653     0.117123
H      4.003888     4.141545     3.352329     0.105976
H      3.745918     2.104199     4.475669     0.120548
H      4.149581    -0.644210    14.084499     0.116051
H      3.673391    -4.665795    13.934131     0.113338
H      5.324842     5.825913     2.744959     0.112561
H      8.393556    -2.923171    12.763617     0.124090
H      8.388688    -1.048596    14.111035     0.110025
H      6.909291     1.154951    11.083030     0.117192
H      6.880972    -0.735046     9.744457     0.118071
H     10.452019     9.480819     5.029968     0.121762
H     10.437100     9.431117     2.703681     0.113066
H      8.482845    12.966067     2.632920     0.124555
H      8.563878    13.056893     4.968051     0.102308
H      7.716380     8.358515    13.255999     0.120105
H      7.458409     6.321169    14.379339     0.117123
H      9.431409     4.426024    11.389663     0.105976
H      9.689379     6.463370    10.266323     0.120548
H      9.285716     9.211779     0.657493     0.116051
H      9.761906    13.233364     0.807861     0.113338
H      8.110455     2.741656    11.997033     0.112561
H      0.755056     2.923291    12.763617     0.124104
H      0.750188     1.048728    14.111035     0.110007
H     -0.729209    -1.154847    11.083030     0.117150
H     -0.757528     0.735137     9.744457     0.118073
H      2.813519     7.654228     5.029968     0.121764
H      2.798600     7.703909     2.703681     0.113078
H      0.844345     4.168958     2.632920     0.124558
H      0.925378     4.078153     4.968051     0.102291
H      0.077880     8.776609    13.255999     0.120101
H     -0.180091    -6.321034    14.379339     0.117129
H      1.792909    -4.425917    11.389663     0.105961
H      2.050879    10.671726    10.266323     0.120552
H      1.647216     7.923227     0.657493     0.115995
H      2.123406     3.901643     0.807861     0.113331
H      0.471955    -2.741544    11.997033     0.112570
H     12.680241     5.644278     1.978375     0.124104
H     12.685109     7.518841     0.630957     0.110007
H     14.164506     9.722416     3.658962     0.117150
H     14.192825     7.832432     4.997535     0.118073
H     10.621778     0.913341     9.712024     0.121764
H     10.636697     0.863660    12.038311     0.113078
H     12.590952     4.398611    12.109072     0.124558
H     12.509919     4.489416     9.773941     0.102291
H     13.357417    -0.209040     1.485993     0.120101
H     13.615388    14.888603     0.362653     0.117130
H     11.642388    12.993486     3.352329     0.105961
H     11.384418    -2.104157     4.475669     0.120552
H     11.788081     0.644342    14.084499     0.115995
H     11.311891     4.665926    13.934131     0.113331
H     12.963342    11.309113     2.744959     0.112570
C      5.709447    11.739210     4.570018     0.609176
C      5.769740    10.556891     3.647169    -0.036195
C      5.336267    10.656267     2.323338    -0.094446
C      5.337578     9.540775     1.530219    -0.150682
C      5.750334     8.298490     2.004911     0.084168
C      6.211988     8.238523     3.311051    -0.147548
C      6.223690     9.364297     4.110067    -0.082443
C      3.930689    -2.709006     8.022592     0.580139
C      3.910827    -2.715853     9.514482    -0.037293
C      3.364007    -1.634631    10.198510    -0.088085
C      3.376107    -1.605495    11.581309    -0.142491
C      3.927866    -2.635305    12.300718     0.092269
C      4.525891    -3.704533    11.622586    -0.140449
C      4.493140    -3.749090    10.233891    -0.101285
C      4.677145    -0.352963     3.832918     0.567168
C      4.708068     0.964715     3.084025    -0.017195
C      5.370812     1.007547     1.863388    -0.101856
C      5.524332     2.217275     1.197050    -0.144224
C      5.015106     3.385884     1.751349     0.078606
C      4.351993     3.343052     2.974934    -0.150861
C      4.198474     2.133325     3.641272    -0.099229
C      5.687004     7.061339     1.191153     0.081033
C      3.982807    -1.470115    14.526759    -0.204500
C      3.873973    -2.650720    13.783763     0.087217
C      3.700539    -3.860448    14.438307    -0.200776
C      5.404368     4.648731     1.105649     0.088353
C      5.454564     5.844757     1.804420    -0.207328
C      7.725850    -3.171641    10.171974     0.609177
C      7.665557    -1.989322    11.094823    -0.036195
C      8.099030    -2.088698    12.418654    -0.094446
C      8.097719    -0.973206    13.211773    -0.150682
C      7.684963     0.269079    12.737081     0.084168
C      7.223309     0.329046    11.430941    -0.147548
C      7.211607    -0.796728    10.631925    -0.082443
C      9.504608    11.276575     6.719400     0.580139
C      9.524470    11.283422     5.227510    -0.037293
C     10.071290    10.202200     4.543482    -0.088085
C     10.059190    10.173064     3.160683    -0.142491
C      9.507431    11.202874     2.441274     0.092269
C      8.909406    12.272102     3.119406    -0.140449
C      8.942157    12.316659     4.508101    -0.101285
C      8.758152     8.920532    10.909074     0.567168
C      8.727229     7.602854    11.657967    -0.017195
C      8.064485     7.560022    12.878604    -0.101856
C      7.910965     6.350294    13.544942    -0.144224
C      8.420191     5.181685    12.990643     0.078606
C      9.083304     5.224517    11.767058    -0.150861
C      9.236823     6.434244    11.100720    -0.099229
C      7.748293     1.506230    13.550839     0.081033
C      9.452490    10.037684     0.215233    -0.204500
C      9.561324    11.218289     0.958229     0.087217
C      9.734758    12.428017     0.303685    -0.200776
C      8.030929     3.918838    13.636343     0.088353
C      7.980733     2.722812    12.937572    -0.207328
C      0.087350     3.171736    10.171974     0.609185
C      0.027057     1.989425    11.094823    -0.036225
C      0.460530     2.088815    12.418654    -0.094514
C      0.459219     0.973330    13.211773    -0.150561
C      0.046463    -0.268960    12.737081     0.084121
C     -0.415191    -0.328938    11.430941    -0.147495
C     -0.426893     0.796827    10.631925    -0.082454
C      1.866108     5.858488     6.719400     0.579958
C      1.885970     5.851627     5.227510    -0.037243
C      2.432790     6.932842     4.543482    -0.088092
C      2.420690     6.961965     3.160683    -0.142519
C      1.868931     5.932148     2.441274     0.092245
C      1.270906     4.862928     3.119406    -0.140461
C      1.303657     4.818383     4.508101    -0.101225
C      1.119652     8.214570    10.909074     0.567177
C      1.088729     9.532255    11.657967    -0.017194
C      0.425985     9.575098    12.878604    -0.101851
C      0.272465    -6.350168    13.544942    -0.144241
C      0.781691    -5.181563    12.990643     0.078658
C      1.444804    -5.224406    11.767058    -0.150864
C      1.598323    -6.434141    11.100720    -0.099249
C      0.109793    -1.506103    13.550839     0.081048
C      1.813990     7.097318     0.215233    -0.204437
C      1.922824     5.916720     0.958229     0.087228
C      2.096258     4.706986     0.303685    -0.200757
C      0.392429    -3.918711    13.636343     0.088325
C      0.342233    -2.722691    12.937572    -0.207339
C     13.347947     5.395833     4.570018     0.609185
C     13.408240     6.578144     3.647169    -0.036225
C     12.974767     6.478754     2.323338    -0.094514
C     12.976078     7.594239     1.530219    -0.150561
C     13.388834     8.836529     2.004911     0.084121
C     13.850488     8.896507     3.311051    -0.147496
C     13.862190     7.770742     4.110067    -0.082454
C     11.569189     2.709081     8.022592     0.579958
C     11.549327     2.715942     9.514482    -0.037243
C     11.002507     1.634727    10.198510    -0.088092
C     11.014607     1.605604    11.581309    -0.142519
C     11.566366     2.635421    12.300718     0.092245
C     12.164391     3.704641    11.622586    -0.140461
C     12.131640     3.749186    10.233891    -0.101225
C     12.315645     0.352999     3.832918     0.567177
C     12.346568    -0.964686     3.084025    -0.017194
C     13.009312    -1.007529     1.863388    -0.101851
C     13.162832    14.917737     1.197050    -0.144241
C     12.653606    13.749132     1.751349     0.078658
C     11.990493    13.791975     2.974934    -0.150864
C     11.836974    -2.133290     3.641272    -0.099249
C     13.325504    10.073672     1.191153     0.081048
C     11.621307     1.470251    14.526759    -0.204437
C     11.512473     2.650849    13.783763     0.087228
C     11.339039     3.860583    14.438307    -0.200757
C     13.042868    12.486280     1.105649     0.088325
C     13.093064    11.290260     1.804420    -0.207339
O      4.944939    -1.387920     3.266825    -0.548934
O      4.163474    -0.344390     4.997535    -0.575439
O      5.246327    12.806718     4.156062    -0.544284
O      6.127507    11.513033     5.748198    -0.583832
O      3.412919    -1.790573     7.385738    -0.485007
O      4.530899    -3.680563     7.412568    -0.627189
O      8.490358     9.955489    11.475167    -0.548934
O      9.271823     8.911959     9.744457    -0.575439
O      8.188970    -4.239149    10.585930    -0.544284
O      7.307790    -2.945464     8.993794    -0.583832
O     10.022378    10.358142     7.356254    -0.485007
O      8.904398    12.248132     7.329424    -0.627189
O      0.851858     7.179619    11.475167    -0.548937
O      1.633323     8.223132     9.744457    -0.575446
O      0.550470     4.239249    10.585930    -0.544279
O     -0.330710     2.945549     8.993794    -0.583820
O      2.383878     6.776927     7.356254    -0.484906
O      1.265898     4.886936     7.329424    -0.627148
O     12.583439     1.387950     3.266825    -0.548937
O     11.801974     0.344437     4.997535    -0.575446
O     12.884827     4.328320     4.156062    -0.544279
O     13.766007     5.622020     5.748198    -0.583820
O     11.051419     1.790642     7.385738    -0.484906
O     12.169399     3.680633     7.412568    -0.627148

The following XYZ coordinates are in angstroms. Other properties are in atomic units.
The sperically averaged electron density of each atom fit to a function of the form exp(a - br)
eigen_1, eigen_2 and eigen_3 are the three eigenvalues of traceless quadrupole moment tensor
  atom number  atomic symbol              X              Y              Z     net charge C6 coefficient C8 coefficient C10 coefficient fluctuating dipole atomic polarizability isotropic forcefield polarizability              a              b squared Pearson coefficient          <r^3>          <r^4>         wp_QDO          m_QDO          q_QDO       dipole_x       dipole_y       dipole_z         dipole            Qxy            Qxz            Qyz     Q(x^2-y^2)  Q(3z^2 - R^2)        eigen_1        eigen_2        eigen_3 static polarizability      alpha(xx)      alpha(xy)      alpha(xz)      alpha(yy)      alpha(yz)      alpha(zz) atomic spin moment
            1             Cd       4.374302      -2.618203       5.297093       0.982568     139.990513 0.33456017E+04  0.11952404E+06                                20.639611                           17.957205       0.894985       2.004213                    0.999240      75.504025     198.311227       0.474341       0.361439      -1.208446      -0.082768      -0.022271      -0.050934       0.099704       0.130401       0.084748       0.051891       0.207745      -0.135559      -0.145515      -0.079949       0.225464             23.861135      14.388080      -3.435467      -1.771216      28.164628      -4.931617      29.030695          -0.000003
            2             Cd       9.060995      11.185772       9.444899       0.982568     139.990495 0.33456012E+04  0.11952402E+06                                20.639608                           17.957203       0.894985       2.004213                    0.999240      75.504025     198.311220       0.474341       0.361439      -1.208446       0.082768       0.022271       0.050934       0.099704       0.130401       0.084748       0.051891       0.207745      -0.135559      -0.145515      -0.079949       0.225464             23.861131      14.388078      -3.435466      -1.771214      28.164623      -4.931618      29.030693          -0.000003
            3             Cd       6.717649      -4.283716       7.370996       1.048203     166.503680 0.34463467E+04  0.12378038E+06                                22.957784                           18.208570       0.782753       1.983865                    0.999230      74.029627     193.628027       0.472704       0.360765      -1.211544      -0.000000       0.000000      -0.000000       0.000000       0.096993      -0.064865      -0.056130      -0.205206      -0.351732      -0.155107      -0.062300       0.217407             29.646495      27.473938      -4.895868      -0.498314      21.537457      14.150688      39.928091          -0.000000
            4             Cd       1.422495       5.949316       9.444899       0.982555     139.991381 0.33456263E+04  0.11952514E+06                                20.639687                           17.957262       0.894968       2.004206                    0.999240      75.504354     198.312256       0.474340       0.361438      -1.208446       0.082769      -0.022260       0.050951       0.099711      -0.130414       0.084762      -0.051887       0.207747      -0.135581      -0.145519      -0.079964       0.225483             23.861233      14.388142       3.435493      -1.771239      28.164833       4.931576      29.030724          -0.000003
            5             Cd      12.012802       2.618253       5.297093       0.982555     139.991353 0.33456255E+04  0.11952511E+06                                20.639684                           17.957259       0.894968       2.004206                    0.999240      75.504351     198.312239       0.474341       0.361438      -1.208446      -0.082769       0.022260      -0.050951       0.099711      -0.130414       0.084762      -0.051887       0.207747      -0.135581      -0.145519      -0.079964       0.225483             23.861229      14.388139       3.435492      -1.771239      28.164828       4.931576      29.030719          -0.000003
            6             Cd      -0.920852       4.283785       7.370996       1.048192     166.500716 0.34462791E+04  0.12377723E+06                                22.957391                           18.208302       0.782769       1.983867                    0.999230      74.029604     193.626811       0.472711       0.360761      -1.211548       0.000000      -0.000000      -0.000000       0.000000      -0.096997      -0.064867       0.056138      -0.205242      -0.351731      -0.155114      -0.062311       0.217425             29.645915      27.473502       4.895766      -0.498368      21.536920     -14.150280      39.927322           0.000000
            7              H       5.041741      11.490740       1.978375       0.124090       1.127651 0.82911799E+01  0.80489260E+02                                 1.664907                            1.589870      -0.930317       2.442862                    0.998516       3.186711       8.306468       0.551882       1.143242      -0.744040      -0.011378       0.037015      -0.017405       0.042456      -0.006024       0.008439      -0.007276      -0.020129       0.017544      -0.016659      -0.000572       0.017231              1.679364       1.450768      -0.195942       0.109554       2.096628      -0.117784       1.490697          -0.000000
            8              H       5.046609       9.616165       0.630957       0.110025       1.146476 0.84696842E+01  0.83627983E+02                                 1.750721                            1.656351      -0.987860       2.401646                    0.997925       3.452587       9.427482       0.510685       1.214699      -0.724375      -0.009008       0.007162      -0.033570       0.035488      -0.005788       0.006786      -0.003100      -0.023203       0.020646      -0.017856       0.004437       0.013419              1.791986       1.570533       0.012730       0.330310       1.540208       0.120635       2.265216           0.000000
            9              H       6.526006       7.412618       3.658962       0.117192       1.118533 0.83511717E+01  0.81135022E+02                                 1.645494                            1.586955      -0.885741       2.453688                    0.998954       3.221346       8.372060       0.557484       1.130870      -0.746829       0.013949      -0.031349       0.016763       0.038188      -0.008767       0.009041      -0.004060      -0.020185       0.019289      -0.018702       0.002596       0.016106              1.647596       1.447231      -0.103644       0.130000       2.027461      -0.091238       1.468097           0.000001
           10              H       6.554325       9.302615       4.997535       0.118071       1.187071 0.88119463E+01  0.87300981E+02                                 1.757383                            1.664378      -0.966276       2.418570                    0.998343       3.321670       8.893401       0.524440       1.178863      -0.734604       0.014770      -0.005034       0.038584       0.041620      -0.006766       0.009945      -0.007100      -0.012459       0.029992      -0.016090      -0.002664       0.018754              1.800715       1.567922       0.060143       0.325707       1.551753       0.142962       2.282471           0.000001
           11              H       2.983278      -0.913250       9.712024       0.121762       1.179483 0.87904744E+01  0.87156258E+02                                 1.756705                            1.668757      -1.032300       2.393748                    0.997692       3.336249       8.976599       0.520013       1.187969      -0.732173      -0.015372       0.033774      -0.019898       0.042105      -0.010780       0.001684      -0.003233      -0.022705      -0.003144      -0.015141      -0.001771       0.016912              1.777981       1.602611      -0.329975       0.146819       1.884679      -0.330529       1.846654          -0.000000
           12              H       2.998197      -0.863548      12.038311       0.113066       1.194174 0.91370738E+01  0.93005495E+02                                 1.877284                            1.781719      -1.193634       2.310710                    0.994893       3.707809      10.672123       0.461851       1.302874      -0.703676      -0.014349       0.029044       0.014300       0.035411      -0.008545       0.000505      -0.001067      -0.020579       0.016493      -0.016124       0.005242       0.010882              1.924066       1.810102      -0.377939      -0.223304       2.024323       0.370452       1.937773           0.000001
           13              H       4.952452      -4.398498      12.109072       0.124555       1.051526 0.79153768E+01  0.76914811E+02                                 1.668386                            1.616965      -0.795711       2.505736                    0.999605       3.283921       8.922505       0.508870       1.238685      -0.720174       0.021498      -0.030234       0.017684       0.041097      -0.014132       0.004227      -0.002037      -0.014476       0.009775      -0.017821       0.002285       0.015536              1.674630       1.581529      -0.208543       0.062724       1.715468      -0.246959       1.726895           0.000001
           14              H       4.871419      -4.489324       9.773941       0.102308       1.303564 0.98885167E+01  0.10178185E+03                                 1.933306                            1.809874      -1.056887       2.363281                    0.996990       3.637839      10.236899       0.479038       1.242215      -0.718278       0.010428      -0.034791      -0.013421       0.038720      -0.010397       0.004926       0.002283      -0.024667      -0.002434      -0.017482       0.000933       0.016549              2.013589       1.816688      -0.300832      -0.325147       2.095466       0.460778       2.128614          -0.000000
           15              H       5.718917       0.209054       1.485993       0.120105       1.220515 0.88657428E+01  0.87685443E+02                                 1.766162                            1.650019      -1.016181       2.397052                    0.997919       3.307229       8.754857       0.537774       1.151579      -0.741295       0.014377      -0.034285      -0.019058       0.041778      -0.006440      -0.012766       0.005969      -0.010647       0.017304      -0.016158      -0.001798       0.017956              1.822772       1.549850      -0.352260      -0.153144       2.351855       0.185584       1.566611          -0.000000
           16              H       5.976888       2.246400       0.362653       0.117123       1.105984 0.80992190E+01  0.78661283E+02                                 1.680426                            1.598519      -0.854405       2.470674                    0.999118       3.280457       8.730819       0.533046       1.183106      -0.733053       0.017922      -0.002711      -0.034605       0.039064      -0.004555      -0.013998       0.002731      -0.013308       0.017814      -0.018162       0.002192       0.015971              1.699449       1.509682      -0.021619      -0.319426       1.602338      -0.174123       1.986326           0.000001
           17              H       4.003888       4.141545       3.352329       0.105976       1.229275 0.92542643E+01  0.94598157E+02                                 1.906792                            1.784344      -1.403955       2.202272                    0.992159       3.884671      11.243347       0.464429       1.290168      -0.704663      -0.012477       0.029875       0.016698       0.036428      -0.002706      -0.009264       0.001593      -0.021334       0.016663      -0.017359       0.006108       0.011250              1.969637       1.784205      -0.407957      -0.228407       2.464056       0.183374       1.660648           0.000000
           18              H       3.745918       2.104199       4.475669       0.120548       1.220751 0.91038103E+01  0.91150662E+02                                 1.804397                            1.703279      -1.017607       2.398784                    0.997720       3.390072       9.197074       0.511905       1.195033      -0.730336      -0.019523      -0.001484       0.037444       0.042254      -0.002527      -0.013791       0.004243      -0.007517       0.021959      -0.015686      -0.001342       0.017028              1.835615       1.636443      -0.034547      -0.413190       1.664205      -0.174001       2.206197           0.000000
           19              H       4.149581      -0.644210      14.084499       0.116051       1.165449 0.91745344E+01  0.93525640E+02                                 1.852333                            1.790024      -1.109200       2.347889                    0.996485       3.701009      10.676591       0.458769       1.309679      -0.702435       0.009391       0.031988      -0.017367       0.037590       0.006633      -0.003105      -0.004318      -0.023885       0.012871      -0.015997       0.001933       0.014064              1.874977       1.608521       0.229527      -0.099091       2.145779      -0.154874       1.870630           0.000000
           20              H       3.673391      -4.665795      13.934131       0.113338       1.142518 0.89168886E+01  0.90492059E+02                                 1.830349                            1.763394      -1.452292       2.185127                    0.992239       3.866951      11.226398       0.461522       1.307725      -0.700850      -0.000189      -0.030611      -0.017448       0.035235      -0.001751      -0.003395       0.005214      -0.023238       0.002470      -0.012881      -0.000828       0.013710              1.861565       1.489472       0.068647      -0.023259       2.148452       0.186347       1.946769           0.000001
           21              H       5.324842       5.825913       2.744959       0.112561       1.226951 0.97195815E+01  0.10015781E+03                                 1.880528                            1.811609      -1.342297       2.235166                    0.993705       3.796521      10.881732       0.469414       1.266230      -0.710959      -0.003473      -0.003013       0.033994       0.034303       0.001563       0.000476      -0.002921      -0.013170       0.040886      -0.013607      -0.000613       0.014220              1.903090       1.583036       0.157924      -0.135609       1.864730       0.023992       2.261503           0.000000
           22              H       8.393556      -2.923171      12.763617       0.124090       1.127650 0.82911779E+01  0.80489238E+02                                 1.664907                            1.589870      -0.930317       2.442862                    0.998516       3.186710       8.306466       0.551882       1.143242      -0.744040       0.011378      -0.037015       0.017405       0.042456      -0.006024       0.008439      -0.007276      -0.020129       0.017544      -0.016659      -0.000572       0.017231              1.679365       1.450768      -0.195942       0.109554       2.096629      -0.117784       1.490697          -0.000000
           23              H       8.388688      -1.048596      14.111035       0.110025       1.146476 0.84696842E+01  0.83627983E+02                                 1.750721                            1.656351      -0.987860       2.401646                    0.997925       3.452587       9.427482       0.510685       1.214699      -0.724375       0.009008      -0.007162       0.033570       0.035488      -0.005788       0.006786      -0.003100      -0.023203       0.020646      -0.017856       0.004437       0.013419              1.791986       1.570533       0.012730       0.330310       1.540208       0.120635       2.265216           0.000000
           24              H       6.909291       1.154951      11.083030       0.117192       1.118533 0.83511758E+01  0.81135080E+02                                 1.645495                            1.586956      -0.885741       2.453688                    0.998954       3.221346       8.372064       0.557483       1.130872      -0.746828      -0.013949       0.031349      -0.016763       0.038188      -0.008767       0.009041      -0.004060      -0.020185       0.019289      -0.018702       0.002596       0.016106              1.647598       1.447232      -0.103645       0.130000       2.027463      -0.091238       1.468098           0.000001
           25              H       6.880972      -0.735046       9.744457       0.118071       1.187071 0.88119489E+01  0.87301022E+02                                 1.757384                            1.664379      -0.966276       2.418570                    0.998343       3.321670       8.893404       0.524439       1.178864      -0.734603      -0.014770       0.005034      -0.038584       0.041620      -0.006766       0.009945      -0.007100      -0.012459       0.029992      -0.016090      -0.002664       0.018754              1.800716       1.567922       0.060143       0.325707       1.551754       0.142962       2.282472           0.000001
           26              H      10.452019       9.480819       5.029968       0.121762       1.179482 0.87904682E+01  0.87156178E+02                                 1.756704                            1.668756      -1.032300       2.393748                    0.997692       3.336248       8.976594       0.520014       1.187969      -0.732173       0.015372      -0.033774       0.019898       0.042105      -0.010780       0.001684      -0.003233      -0.022705      -0.003144      -0.015141      -0.001771       0.016912              1.777980       1.602610      -0.329975       0.146819       1.884678      -0.330528       1.846653          -0.000000
           27              H      10.437100       9.431117       2.703681       0.113066       1.194174 0.91370742E+01  0.93005497E+02                                 1.877283                            1.781719      -1.193633       2.310711                    0.994893       3.707809      10.672122       0.461851       1.302874      -0.703676       0.014349      -0.029044      -0.014300       0.035411      -0.008545       0.000505      -0.001067      -0.020579       0.016493      -0.016124       0.005242       0.010882              1.924066       1.810102      -0.377939      -0.223304       2.024323       0.370451       1.937773           0.000001
           28              H       8.482845      12.966067       2.632920       0.124555       1.051526 0.79153768E+01  0.76914811E+02                                 1.668386                            1.616965      -0.795711       2.505736                    0.999605       3.283921       8.922505       0.508870       1.238685      -0.720174      -0.021498       0.030234      -0.017684       0.041097      -0.014132       0.004227      -0.002037      -0.014476       0.009775      -0.017821       0.002285       0.015536              1.674630       1.581529      -0.208543       0.062724       1.715468      -0.246959       1.726895           0.000001
           29              H       8.563878      13.056893       4.968051       0.102308       1.303564 0.98885167E+01  0.10178185E+03                                 1.933306                            1.809874      -1.056887       2.363281                    0.996990       3.637839      10.236899       0.479038       1.242215      -0.718278      -0.010428       0.034791       0.013421       0.038720      -0.010397       0.004926       0.002283      -0.024667      -0.002434      -0.017482       0.000933       0.016549              2.013589       1.816688      -0.300832      -0.325147       2.095466       0.460778       2.128614          -0.000000
           30              H       7.716380       8.358515      13.255999       0.120105       1.220515 0.88657382E+01  0.87685388E+02                                 1.766162                            1.650018      -1.016181       2.397052                    0.997919       3.307228       8.754855       0.537774       1.151580      -0.741295      -0.014377       0.034285       0.019058       0.041778      -0.006440      -0.012766       0.005969      -0.010647       0.017304      -0.016158      -0.001798       0.017956              1.822772       1.549850      -0.352260      -0.153144       2.351855       0.185584       1.566611          -0.000000
           31              H       7.458409       6.321169      14.379339       0.117123       1.105984 0.80992192E+01  0.78661288E+02                                 1.680426                            1.598519      -0.854405       2.470674                    0.999118       3.280457       8.730820       0.533046       1.183106      -0.733053      -0.017922       0.002711       0.034605       0.039064      -0.004555      -0.013998       0.002731      -0.013308       0.017814      -0.018162       0.002192       0.015971              1.699449       1.509682      -0.021619      -0.319426       1.602339      -0.174123       1.986326           0.000001
           32              H       9.431409       4.426024      11.389663       0.105976       1.229276 0.92542701E+01  0.94598226E+02                                 1.906792                            1.784344      -1.403956       2.202272                    0.992159       3.884672      11.243348       0.464429       1.290168      -0.704663       0.012477      -0.029875      -0.016698       0.036428      -0.002706      -0.009264       0.001593      -0.021334       0.016663      -0.017359       0.006108       0.011250              1.969637       1.784205      -0.407957      -0.228407       2.464056       0.183374       1.660649           0.000000
           33              H       9.689379       6.463370      10.266323       0.120548       1.220751 0.91038075E+01  0.91150617E+02                                 1.804396                            1.703278      -1.017607       2.398784                    0.997720       3.390072       9.197070       0.511906       1.195031      -0.730336       0.019523       0.001484      -0.037444       0.042254      -0.002527      -0.013791       0.004243      -0.007517       0.021959      -0.015686      -0.001342       0.017028              1.835614       1.636442      -0.034547      -0.413190       1.664204      -0.174001       2.206196           0.000000
           34              H       9.285716       9.211779       0.657493       0.116051       1.165449 0.91745401E+01  0.93525703E+02                                 1.852333                            1.790024      -1.109200       2.347888                    0.996485       3.701010      10.676591       0.458770       1.309678      -0.702436      -0.009391      -0.031988       0.017367       0.037590       0.006633      -0.003105      -0.004318      -0.023885       0.012871      -0.015997       0.001933       0.014063              1.874976       1.608521       0.229527      -0.099091       2.145779      -0.154874       1.870629           0.000000
           35              H       9.761906      13.233364       0.807861       0.113338       1.142518 0.89168886E+01  0.90492059E+02                                 1.830349                            1.763394      -1.452292       2.185127                    0.992239       3.866951      11.226398       0.461522       1.307725      -0.700850       0.000189       0.030611       0.017448       0.035235      -0.001751      -0.003395       0.005214      -0.023238       0.002470      -0.012881      -0.000828       0.013710              1.861565       1.489472       0.068647      -0.023259       2.148452       0.186347       1.946769           0.000001
           36              H       8.110455       2.741656      11.997033       0.112561       1.226951 0.97195805E+01  0.10015781E+03                                 1.880528                            1.811609      -1.342297       2.235166                    0.993705       3.796521      10.881735       0.469414       1.266231      -0.710959       0.003473       0.003013      -0.033994       0.034303       0.001563       0.000476      -0.002921      -0.013170       0.040886      -0.013607      -0.000613       0.014220              1.903090       1.583037       0.157924      -0.135609       1.864731       0.023992       2.261503           0.000000
           37              H       0.755056       2.923291      12.763617       0.124104       1.127536 0.82901737E+01  0.80477016E+02                                 1.664788                            1.589770      -0.930337       2.442870                    0.998516       3.186578       8.305982       0.551902       1.143237      -0.744041       0.011372       0.037016       0.017403       0.042454       0.006029       0.008434       0.007278      -0.020127       0.017546      -0.016657      -0.000576       0.017233              1.679241       1.450680       0.195908       0.109539       2.096439       0.117757       1.490605          -0.000000
           38              H       0.750188       1.048728      14.111035       0.110007       1.146562 0.84703758E+01  0.83636211E+02                                 1.750782                            1.656396      -0.987827       2.401645                    0.997926       3.452674       9.427685       0.510690       1.214666      -0.724383       0.009010       0.007166       0.033575       0.035494       0.005789       0.006788       0.003095      -0.023205       0.020646      -0.017858       0.004442       0.013416              1.792052       1.570576      -0.012729       0.330344       1.540238      -0.120635       2.265343           0.000000
           39              H      -0.729209      -1.154847      11.083030       0.117150       1.118612 0.83518918E+01  0.81143708E+02                                 1.645573                            1.587025      -0.885838       2.453639                    0.998954       3.221450       8.372398       0.557471       1.130874      -0.746829      -0.013945      -0.031357      -0.016767       0.038195       0.008768       0.009047       0.004059      -0.020188       0.019281      -0.018706       0.002597       0.016108              1.647677       1.447292       0.103656       0.130011       2.027582       0.091248       1.468158           0.000001
           40              H      -0.757528       0.735137       9.744457       0.118073       1.187022 0.88114829E+01  0.87294960E+02                                 1.757310                            1.664314      -0.966308       2.418557                    0.998343       3.321599       8.893044       0.524461       1.178834      -0.734611      -0.014770      -0.005036      -0.038586       0.041622       0.006767       0.009945       0.007101      -0.012455       0.030000      -0.016089      -0.002667       0.018756              1.800637       1.567860      -0.060137       0.325683       1.551691      -0.142948       2.282360           0.000001
           41              H       2.813519       7.654228       5.029968       0.121764       1.179525 0.87908904E+01  0.87161695E+02                                 1.756773                            1.668818      -1.032324       2.393737                    0.997691       3.336303       8.976906       0.519993       1.187999      -0.732166       0.015371       0.033774       0.019898       0.042106       0.010781       0.001685       0.003231      -0.022702      -0.003146      -0.015140      -0.001771       0.016911              1.778052       1.602670       0.329998       0.146826       1.884761       0.330549       1.846725          -0.000000
           42              H       2.798600       7.703909       2.703681       0.113078       1.194101 0.91364274E+01  0.92997662E+02                                 1.877244                            1.781686      -1.193604       2.310735                    0.994894       3.707721      10.671945       0.461842       1.302918      -0.703667       0.014347       0.029038      -0.014295       0.035404       0.008546       0.000505       0.001062      -0.020580       0.016497      -0.016126       0.005245       0.010881              1.924024       1.810066       0.377920      -0.223295       2.024267      -0.370433       1.937739           0.000001
           43              H       0.844345       4.168958       2.632920       0.124558       1.051449 0.79146011E+01  0.76904894E+02                                 1.668260                            1.616851      -0.795695       2.505745                    0.999605       3.283755       8.921728       0.508907       1.238632      -0.720187      -0.021497      -0.030235      -0.017687       0.041099       0.014132       0.004227       0.002035      -0.014478       0.009771      -0.017821       0.002286       0.015535              1.674503       1.581415       0.208513       0.062714       1.715339       0.246924       1.726756           0.000001
           44              H       0.925378       4.078153       4.968051       0.102291       1.303625 0.98890162E+01  0.10178778E+03                                 1.933326                            1.809889      -1.056899       2.363265                    0.996990       3.637879      10.236889       0.479051       1.242173      -0.718288      -0.010430      -0.034794       0.013422       0.038724       0.010399       0.004926      -0.002284      -0.024675      -0.002434      -0.017486       0.000932       0.016554              2.013612       1.816706       0.300842      -0.325158       2.095492      -0.460792       2.128638          -0.000000
           45              H       0.077880       8.776609      13.255999       0.120101       1.220518 0.88657427E+01  0.87685257E+02                                 1.766147                            1.650005      -1.016200       2.397039                    0.997919       3.307229       8.754788       0.537784       1.151561      -0.741300      -0.014377      -0.034285       0.019060       0.041779       0.006439      -0.012765      -0.005969      -0.010647       0.017317      -0.016158      -0.001799       0.017957              1.822756       1.549840       0.352257      -0.153145       2.351828      -0.185586       1.566600          -0.000000
           46              H      -0.180091      -6.321034      14.379339       0.117129       1.105955 0.80989439E+01  0.78657699E+02                                 1.680374                            1.598473      -0.854429       2.470670                    0.999118       3.280397       8.730520       0.533064       1.183079      -0.733059      -0.017921      -0.002713       0.034607       0.039066       0.004553      -0.013996      -0.002737      -0.013311       0.017816      -0.018161       0.002189       0.015972              1.699394       1.509641       0.021617      -0.319409       1.602288       0.174110       1.986253           0.000001
           47              H       1.792909      -4.425917      11.389663       0.105961       1.229322 0.92547041E+01  0.94603767E+02                                 1.906839                            1.784385      -1.403901       2.202287                    0.992157       3.884760      11.243667       0.464424       1.290166      -0.704663       0.012480       0.029877      -0.016704       0.036434       0.002705      -0.009268      -0.001592      -0.021339       0.016653      -0.017362       0.006112       0.011250              1.969687       1.784250       0.407973      -0.228417       2.464121      -0.183380       1.660688           0.000000
           48              H       2.050879      10.671726      10.266323       0.120552       1.220733 0.91036389E+01  0.91148401E+02                                 1.804365                            1.703252      -1.017712       2.398734                    0.997720       3.390059       9.196973       0.511915       1.195018      -0.730339       0.019522      -0.001486      -0.037443       0.042253       0.002530      -0.013791      -0.004244      -0.007515       0.021961      -0.015685      -0.001344       0.017030              1.835582       1.636416       0.034545      -0.413176       1.664180       0.173999       2.206149           0.000000
           49              H       1.647216       7.923227       0.657493       0.115995       1.165557 0.91754076E+01  0.93534914E+02                                 1.852283                            1.789976      -1.108770       2.348037                    0.996492       3.701100      10.676184       0.458836       1.309485      -0.702475      -0.009377       0.032004       0.017380       0.037607      -0.006636      -0.003110       0.004319      -0.023903       0.012875      -0.016007       0.001934       0.014073              1.874925       1.608478      -0.229519      -0.099088       2.145721       0.154877       1.870577           0.000000
           50              H       2.123406       3.901643       0.807861       0.113331       1.142485 0.89163118E+01  0.90482368E+02                                 1.830106                            1.763172      -1.452322       2.185098                    0.992248       3.866627      11.224257       0.461628       1.307481      -0.700902       0.000189      -0.030614       0.017446       0.035236       0.001755      -0.003397      -0.005212      -0.023233       0.002466      -0.012879      -0.000828       0.013708              1.861311       1.489303      -0.068631      -0.023252       2.148135      -0.186313       1.946494           0.000001
           51              H       0.471955      -2.741544      11.997033       0.112570       1.226941 0.97196092E+01  0.10015933E+03                                 1.880619                            1.811693      -1.342162       2.235240                    0.993704       3.796556      10.882312       0.469366       1.266344      -0.710935       0.003479      -0.003009      -0.033994       0.034303      -0.001561       0.000483       0.002928      -0.013168       0.040871      -0.013603      -0.000615       0.014218              1.903183       1.583104      -0.157938      -0.135619       1.864823      -0.023989       2.261621           0.000000
           52              H      12.680241       5.644278       1.978375       0.124104       1.127536 0.82901749E+01  0.80477030E+02                                 1.664788                            1.589770      -0.930337       2.442870                    0.998516       3.186578       8.305982       0.551902       1.143237      -0.744041      -0.011372      -0.037016      -0.017403       0.042454       0.006029       0.008434       0.007278      -0.020127       0.017546      -0.016657      -0.000576       0.017233              1.679241       1.450680       0.195908       0.109539       2.096439       0.117757       1.490605          -0.000000
           53              H      12.685109       7.518841       0.630957       0.110007       1.146562 0.84703746E+01  0.83636194E+02                                 1.750782                            1.656395      -0.987827       2.401645                    0.997926       3.452674       9.427684       0.510691       1.214665      -0.724383      -0.009010      -0.007166      -0.033575       0.035494       0.005789       0.006788       0.003095      -0.023205       0.020646      -0.017858       0.004442       0.013416              1.792052       1.570576      -0.012729       0.330344       1.540237      -0.120635       2.265343           0.000000
           54              H      14.164506       9.722416       3.658962       0.117150       1.118612 0.83518906E+01  0.81143694E+02                                 1.645573                            1.587025      -0.885837       2.453640                    0.998954       3.221450       8.372398       0.557471       1.130874      -0.746829       0.013945       0.031357       0.016767       0.038195       0.008768       0.009047       0.004059      -0.020188       0.019281      -0.018706       0.002597       0.016108              1.647677       1.447292       0.103656       0.130011       2.027582       0.091248       1.468158           0.000001
           55              H      14.192825       7.832432       4.997535       0.118073       1.187022 0.88114829E+01  0.87294960E+02                                 1.757310                            1.664314      -0.966308       2.418557                    0.998343       3.321599       8.893044       0.524461       1.178834      -0.734611       0.014770       0.005036       0.038586       0.041622       0.006767       0.009945       0.007101      -0.012455       0.030000      -0.016089      -0.002667       0.018756              1.800637       1.567860      -0.060137       0.325683       1.551691      -0.142948       2.282360           0.000001
           56              H      10.621778       0.913341       9.712024       0.121764       1.179524 0.87908860E+01  0.87161637E+02                                 1.756773                            1.668817      -1.032324       2.393737                    0.997691       3.336302       8.976902       0.519993       1.187999      -0.732166      -0.015371      -0.033774      -0.019898       0.042106       0.010781       0.001685       0.003231      -0.022702      -0.003146      -0.015140      -0.001771       0.016911              1.778051       1.602669       0.329998       0.146826       1.884760       0.330549       1.846724          -0.000000
           57              H      10.636697       0.863660      12.038311       0.113078       1.194101 0.91364278E+01  0.92997665E+02                                 1.877244                            1.781686      -1.193604       2.310735                    0.994894       3.707721      10.671944       0.461842       1.302918      -0.703668      -0.014347      -0.029038       0.014295       0.035404       0.008546       0.000505       0.001062      -0.020580       0.016497      -0.016126       0.005245       0.010881              1.924024       1.810066       0.377920      -0.223295       2.024267      -0.370433       1.937739           0.000001
           58              H      12.590952       4.398611      12.109072       0.124558       1.051450 0.79146051E+01  0.76904937E+02                                 1.668260                            1.616851      -0.795695       2.505745                    0.999605       3.283756       8.921729       0.508908       1.238631      -0.720187       0.021497       0.030235       0.017687       0.041099       0.014132       0.004227       0.002035      -0.014478       0.009771      -0.017821       0.002286       0.015535              1.674503       1.581415       0.208513       0.062714       1.715339       0.246924       1.726756           0.000001
           59              H      12.509919       4.489416       9.773941       0.102291       1.303626 0.98890206E+01  0.10178783E+03                                 1.933326                            1.809889      -1.056899       2.363265                    0.996990       3.637880      10.236890       0.479051       1.242172      -0.718288       0.010430       0.034794      -0.013422       0.038724       0.010399       0.004926      -0.002284      -0.024675      -0.002434      -0.017486       0.000932       0.016554              2.013612       1.816706       0.300842      -0.325158       2.095492      -0.460792       2.128638          -0.000000
           60              H      13.357417      -0.209040       1.485993       0.120101       1.220518 0.88657446E+01  0.87685283E+02                                 1.766148                            1.650006      -1.016200       2.397039                    0.997919       3.307229       8.754789       0.537784       1.151561      -0.741300       0.014377       0.034285      -0.019060       0.041779       0.006439      -0.012765      -0.005969      -0.010647       0.017317      -0.016158      -0.001799       0.017957              1.822756       1.549841       0.352257      -0.153145       2.351829      -0.185586       1.566600          -0.000000
           61              H      13.615388      14.888603       0.362653       0.117130       1.105955 0.80989410E+01  0.78657664E+02                                 1.680373                            1.598473      -0.854428       2.470670                    0.999118       3.280396       8.730517       0.533064       1.183079      -0.733059       0.017921       0.002713      -0.034607       0.039066       0.004553      -0.013996      -0.002737      -0.013311       0.017816      -0.018161       0.002189       0.015972              1.699393       1.509641       0.021617      -0.319409       1.602287       0.174110       1.986252           0.000001
           62              H      11.642388      12.993486       3.352329       0.105961       1.229323 0.92547092E+01  0.94603824E+02                                 1.906839                            1.784385      -1.403901       2.202287                    0.992157       3.884761      11.243667       0.464424       1.290165      -0.704663      -0.012480      -0.029877       0.016704       0.036434       0.002705      -0.009268      -0.001592      -0.021339       0.016653      -0.017362       0.006112       0.011250              1.969687       1.784250       0.407973      -0.228417       2.464121      -0.183380       1.660688           0.000000
           63              H      11.384418      -2.104157       4.475669       0.120552       1.220732 0.91036344E+01  0.91148343E+02                                 1.804365                            1.703252      -1.017712       2.398735                    0.997720       3.390058       9.196969       0.511915       1.195017      -0.730339      -0.019522       0.001486       0.037443       0.042253       0.002530      -0.013791      -0.004244      -0.007515       0.021961      -0.015685      -0.001344       0.017030              1.835581       1.636415       0.034545      -0.413176       1.664180       0.173999       2.206148           0.000000
           64              H      11.788081       0.644342      14.084499       0.115995       1.165557 0.91754062E+01  0.93534896E+02                                 1.852283                            1.789976      -1.108770       2.348037                    0.996492       3.701100      10.676184       0.458836       1.309485      -0.702475       0.009377      -0.032004      -0.017380       0.037607      -0.006636      -0.003110       0.004319      -0.023903       0.012875      -0.016007       0.001934       0.014073              1.874925       1.608478      -0.229519      -0.099088       2.145721       0.154877       1.870576           0.000000
           65              H      11.311891       4.665926      13.934131       0.113331       1.142485 0.89163118E+01  0.90482367E+02                                 1.830106                            1.763172      -1.452322       2.185098                    0.992248       3.866627      11.224257       0.461628       1.307481      -0.700902      -0.000189       0.030614      -0.017446       0.035236       0.001755      -0.003397      -0.005212      -0.023233       0.002466      -0.012879      -0.000828       0.013708              1.861311       1.489303      -0.068631      -0.023252       2.148135      -0.186313       1.946494           0.000001
           66              H      12.963342      11.309113       2.744959       0.112570       1.226941 0.97196092E+01  0.10015933E+03                                 1.880619                            1.811693      -1.342162       2.235240                    0.993704       3.796556      10.882312       0.469366       1.266344      -0.710935      -0.003479       0.003009       0.033994       0.034303      -0.001561       0.000483       0.002928      -0.013168       0.040871      -0.013603      -0.000615       0.014218              1.903183       1.583104      -0.157938      -0.135619       1.864823      -0.023989       2.261622           0.000000
           67              C       5.709447      11.739210       4.570018       0.609176      24.298450 0.25791455E+03  0.53840256E+04                                 7.786758                            5.716593      -0.145832       2.000783                    0.999296      22.606605      63.621157       0.617511       0.475149      -1.017720      -0.007767       0.040960       0.045046       0.061377       0.036704      -0.039345      -0.050218       0.120606      -0.069114      -0.087933      -0.016469       0.104402              9.654532       5.588976      -1.232959       1.100172      12.422955       4.077078      10.951665           0.000001
           68              C       5.769740      10.556891       3.647169      -0.036195      36.314817 0.44014521E+03  0.10310491E+05                                 9.561013                            6.975577      -0.055410       1.987912                    0.999195      27.353846      76.798189       0.630706       0.414568      -1.072544       0.004052      -0.035074      -0.029872       0.046248      -0.003326       0.000059      -0.000444      -0.001521       0.022238      -0.007122      -0.000313       0.007435             12.283700       6.138371      -0.135182       1.660785      16.382374       6.953795      14.330356          -0.000001
           69              C       5.336267      10.656267       2.323338      -0.094446      31.900984 0.41238044E+03  0.95608609E+04                                 8.719144                            6.761895       0.099501       2.004482                    0.999644      28.818196      82.076246       0.635385       0.415786      -1.065384       0.017014      -0.022689       0.003992       0.028639      -0.007824      -0.000380      -0.028129      -0.010380      -0.020415      -0.029220      -0.001941       0.031160             10.238721       5.791721       0.292930       1.949270      12.925642       4.585378      11.998801           0.000000
           70              C       5.337578       9.540775       1.530219      -0.150682      33.394648 0.44128776E+03  0.10418715E+05                                 9.006210                            7.003927       0.174671       2.023346                    0.999806      29.684164      85.659911       0.622331       0.416862      -1.063380       0.015578       0.012871       0.021769       0.029702       0.001778       0.009761      -0.011794       0.005592       0.089736      -0.022318      -0.012140       0.034457             10.552028       5.878000       0.216182       1.628633      14.766274       4.318589      11.011809           0.000000
           71              C       5.750334       8.298490       2.004911       0.084168      36.240949 0.42120670E+03  0.97922823E+04                                 9.684756                            6.920942      -0.117357       1.973400                    0.999324      26.623061      75.297250       0.617804       0.426448      -1.061370       0.000957       0.007206       0.000173       0.007272       0.010221      -0.014627       0.006446      -0.018325       0.018292      -0.024993       0.010676       0.014316             12.518535       6.227012       1.255271       2.138925      18.299361       6.741060      13.029232           0.000002
           72              C       6.211988       8.238523       3.311051      -0.147548      33.344052 0.43135809E+03  0.10111490E+05                                 9.000377                            6.913482       0.196919       2.033594                    0.999822      29.322942      83.907114       0.628843       0.415515      -1.065820      -0.002284       0.023599       0.011497       0.026350      -0.009007       0.004624      -0.021569      -0.021530      -0.040307      -0.024514      -0.006935       0.031449             10.710592       6.095944       1.074210       2.276483      13.833854       5.328234      12.201979           0.000000
           73              C       6.223690       9.364297       4.110067      -0.082443      31.276053 0.40622194E+03  0.94086936E+04                                 8.689435                            6.761839       0.027314       1.987277                    0.999703      28.733223      82.535453       0.626531       0.422083      -1.058458      -0.003736      -0.006971      -0.025666       0.026857       0.004651       0.000450      -0.015583       0.037069       0.058187      -0.033376       0.009281       0.024095             10.189114       5.825428       0.357752       1.701022      13.963550       4.572804      10.778364           0.000001
           74              C       3.930689      -2.709006       8.022592       0.580139      25.608118 0.26362427E+03  0.55149286E+04                                 7.998221                            5.733335      -0.046201       2.032982                    0.999639      22.553233      62.847309       0.626168       0.467585      -1.025239       0.000215      -0.030474      -0.061774       0.068882       0.074426       0.008636       0.017830       0.026819      -0.257413      -0.088566      -0.031548       0.120114             10.005197       6.042522      -2.079971      -1.123843       7.199016       0.329893      16.774053           0.000001
           75              C       3.910827      -2.715853       9.514482      -0.037293      36.923274 0.44536460E+03  0.10460584E+05                                 9.631067                            7.006484       0.012278       2.009136                    0.999316      27.409238      76.984993       0.630885       0.413348      -1.073638       0.002466       0.001263       0.044851       0.044937       0.003072       0.004977       0.003384      -0.010074       0.004859      -0.008472      -0.000143       0.008615             12.193001       6.878967      -2.171277      -1.865693       8.462889       1.111460      21.237147          -0.000001
           76              C       3.364007      -1.634631      10.198510      -0.088085      32.157471 0.42062659E+03  0.98208604E+04                                 8.826256                            6.870857       0.098073       2.007103                    0.999716      28.969852      83.363794       0.623300       0.420878      -1.059938       0.013015      -0.014897       0.018131       0.026834      -0.001140       0.002617      -0.017595      -0.008035      -0.067465      -0.029528       0.007069       0.022460             10.234050       6.570457      -2.267840      -1.571931       8.114877       1.151768      16.016816          -0.000001
           77              C       3.376107      -1.605495      11.581309      -0.142491      32.214274 0.44526649E+03  0.10583007E+05                                 8.905335                            7.115245       0.000478       1.975810                    0.998891      29.915122      87.876126       0.604402       0.426374      -1.052729       0.004587      -0.004585      -0.024727       0.025563       0.000318      -0.006018       0.012700      -0.018187      -0.036356      -0.019155      -0.001157       0.020313             10.149612       6.673761      -1.991807      -0.764031       8.072783      -0.180166      15.702293           0.000001
           78              C       3.927866      -2.635305      12.300718       0.092269      34.749981 0.42347825E+03  0.98960379E+04                                 9.519570                            7.015495      -0.225259       1.945025                    0.999148      26.787132      76.909981       0.601394       0.435830      -1.051590      -0.001711      -0.002559      -0.003388       0.004577       0.020896      -0.000770       0.004793      -0.012218       0.021233      -0.025684       0.006491       0.019193             11.889788       6.878481      -1.765929      -1.818598       8.465308       0.527839      20.325575          -0.000000
           79              C       4.525891      -3.704533      11.622586      -0.140449      33.339752 0.45813006E+03  0.10940966E+05                                 9.133587                            7.223336       0.050832       1.993030                    0.999082      29.743600      86.915882       0.600511       0.427089      -1.054749      -0.001994       0.003517      -0.022340       0.022703      -0.010098       0.006886      -0.017429      -0.007956      -0.046830      -0.024209      -0.002463       0.026672             10.706858       7.252399      -1.707330      -2.284419       7.959355       1.704016      16.908819           0.000001
           80              C       4.493140      -3.749090      10.233891      -0.101285      32.587821 0.44767937E+03  0.10658052E+05                                 9.022653                            7.162613      -0.041804       1.957803                    0.999541      29.893548      87.974954       0.598671       0.429741      -1.050334      -0.009718       0.010720       0.021775       0.026144       0.006647       0.004794       0.014322      -0.023063      -0.092726      -0.034523       0.002165       0.032358             10.440070       6.900709      -1.644066      -1.448146       7.981412       0.614500      16.438089          -0.000001
           81              C       4.677145      -0.352963       3.832918       0.567168      25.668508 0.26154695E+03  0.54652266E+04                                 8.038229                            5.711723      -0.105665       2.009455                    0.999549      22.801872      63.677491       0.626660       0.467752      -1.024291      -0.004303      -0.036679       0.023650       0.043854       0.013597       0.042282       0.023201       0.167470      -0.077309      -0.080762      -0.031233       0.111995             10.218305       4.933165      -0.578028      -1.248782      15.735455      -4.285197       9.986296           0.000001
           82              C       4.708068       0.964715       3.084025      -0.017195      39.268685 0.44005086E+03  0.10292912E+05                                10.040264                            6.955434      -0.033900       1.994353                    0.999227      27.233543      76.045258       0.635176       0.412265      -1.075584      -0.006949       0.032913      -0.018489       0.038385       0.011264      -0.008148       0.002736      -0.012306       0.009376      -0.017792       0.005977       0.011815             13.169566       6.466880      -1.147706      -1.931969      21.121926      -6.227218      11.919892          -0.000001
           83              C       5.370812       1.007547       1.863388      -0.101856      34.153942 0.42566188E+03  0.99613406E+04                                 9.173931                            6.900950       0.019882       1.975782                    0.999661      29.285445      84.184091       0.623834       0.419551      -1.061489      -0.008393       0.022677       0.001225       0.024212      -0.008906      -0.004730       0.023305      -0.007824      -0.011876      -0.023050      -0.005010       0.028060             10.871016       6.109617      -0.524759      -2.070075      15.955104      -4.232473      10.548327          -0.000001
           84              C       5.524332       2.217275       1.197050      -0.144224      35.386284 0.44059691E+03  0.10396577E+05                                 9.398537                            7.013820       0.123041       2.007695                    0.999751      29.637201      85.453345       0.619952       0.418696      -1.062392      -0.004401      -0.017770       0.012504       0.022169      -0.000158      -0.019305       0.006434       0.014573       0.073559      -0.021253      -0.013442       0.034696             11.348210       6.108613      -0.975697      -1.606878      18.278594      -3.960620       9.657422           0.000000
           85              C       5.015106       3.385884       1.751349       0.078606      36.655848 0.41808562E+03  0.97124310E+04                                 9.755508                            6.900818      -0.146603       1.964786                    0.999374      26.736015      75.862626       0.617271       0.427137      -1.059766      -0.006595      -0.004930       0.005267       0.009775       0.003388       0.012225      -0.010023      -0.032525       0.021455      -0.025799       0.004835       0.020964             12.609386       6.860886       0.707448      -2.905820      19.618967      -5.308457      11.348306           0.000001
           86              C       4.351993       3.343052       2.974934      -0.150861      36.346031 0.46089071E+03  0.11042619E+05                                 9.653635                            7.234464      -0.033046       1.957413                    0.999181      30.360658      89.368895       0.600324       0.425840      -1.053688       0.008000      -0.023251       0.004958       0.025083      -0.002707       0.002405       0.019070      -0.022149      -0.009875      -0.017492      -0.007929       0.025421             11.578847       7.057339      -0.689290      -2.680816      16.490215      -4.547694      11.188986          -0.000000
           87              C       4.198474       2.133325       3.641272      -0.099229      34.865465 0.42755444E+03  0.10030561E+05                                 9.332300                            6.929208       0.004669       1.971675                    0.999614      29.405189      85.015792       0.619962       0.421121      -1.059036       0.012668       0.006975      -0.019064       0.023928       0.005718      -0.011463       0.003581       0.022852       0.068577      -0.025060      -0.002582       0.027642             11.240882       6.313763      -1.467828      -1.812959      17.574822      -3.961630       9.834060          -0.000000
           88              C       5.687004       7.061339       1.191153       0.081033      38.962616 0.42474625E+03  0.99092867E+04                                10.140081                            6.944150      -0.158399       1.954925                    0.999341      27.003645      76.862853       0.616671       0.425736      -1.060310      -0.001586      -0.010627      -0.003851       0.011414      -0.003628       0.009648       0.008124      -0.023881       0.006735      -0.019325       0.003458       0.015867             13.323644       6.057382       2.510788      -0.230311      18.880571       5.147832      15.032979          -0.000000
           89              C       3.982807      -1.470115      14.526759      -0.204500      37.338772 0.50569714E+03  0.12390492E+05                                 9.812639                            7.561945      -0.029027       1.951902                    0.999443      31.367315      93.126620       0.589522       0.424041      -1.055652      -0.000553      -0.012020       0.006099       0.013490       0.005623       0.002300      -0.029432      -0.013802      -0.061626      -0.037191       0.003434       0.033757             11.696945       6.026627       1.472523      -0.715851      12.216360       4.010199      16.847847           0.000001
           90              C       3.873973      -2.650720      13.783763       0.087217      37.143980 0.42327861E+03  0.98875895E+04                                 9.891967                            6.979700      -0.210193       1.943409                    0.999281      26.996309      77.428771       0.607524       0.431597      -1.054438      -0.010263       0.004052       0.010584       0.015290      -0.010238      -0.005099      -0.000036       0.004261       0.036851      -0.016969       0.002777       0.014192             12.642442       5.836427       1.389389      -1.409553      11.698709       0.638556      20.392191          -0.000000
           91              C       3.700539      -3.860448      14.438307      -0.200776      37.497192 0.51116490E+03  0.12593649E+05                                 9.955250                            7.683817      -0.248094       1.879613                    0.998270      31.751620      95.402486       0.573973       0.433136      -1.047109      -0.008040       0.010168       0.012176       0.017785      -0.013110       0.002890       0.026399       0.018883      -0.085322      -0.044207       0.011749       0.032458             11.776979       5.993935       1.638199      -1.799559      12.740102      -3.637985      16.596901           0.000001
           92              C       5.404368       4.648731       1.105649       0.088353      37.888616 0.41872553E+03  0.97398645E+04                                 9.970357                            6.903710      -0.200586       1.943946                    0.999147      26.894197      76.587772       0.616901       0.426842      -1.058987      -0.000403       0.007917      -0.004570       0.009151      -0.014476      -0.004538      -0.004164      -0.012720       0.003567      -0.018303       0.003008       0.015295             12.982251       5.897172       2.522689      -1.481990      19.815257      -3.653618      13.234324          -0.000002
           93              C       5.454564       5.844757       1.804420      -0.207328      37.250027 0.49050502E+03  0.11971191E+05                                 9.895682                            7.517621      -0.246268       1.880320                    0.998464      31.677650      95.005470       0.580849       0.432065      -1.046835      -0.003869      -0.002101      -0.015959       0.016555      -0.002625       0.010165      -0.008966       0.068688       0.074795      -0.047940       0.013360       0.034581             11.914191       6.123511       2.678707      -0.699830      19.595088       0.906923      10.023972           0.000001
           94              C       7.725850      -3.171641      10.171974       0.609177      24.298450 0.25791457E+03  0.53840258E+04                                 7.786758                            5.716592      -0.145832       2.000783                    0.999296      22.606605      63.621154       0.617511       0.475149      -1.017720       0.007767      -0.040960      -0.045046       0.061377       0.036704      -0.039345      -0.050218       0.120606      -0.069114      -0.087933      -0.016469       0.104402              9.654531       5.588976      -1.232959       1.100171      12.422954       4.077078      10.951663           0.000001
           95              C       7.665557      -1.989322      11.094823      -0.036195      36.314816 0.44014521E+03  0.10310491E+05                                 9.561013                            6.975576      -0.055409       1.987912                    0.999195      27.353846      76.798186       0.630706       0.414568      -1.072544      -0.004052       0.035074       0.029872       0.046248      -0.003326       0.000059      -0.000444      -0.001521       0.022238      -0.007122      -0.000313       0.007435             12.283699       6.138371      -0.135183       1.660785      16.382373       6.953794      14.330355          -0.000001
           96              C       8.099030      -2.088698      12.418654      -0.094446      31.900981 0.41238041E+03  0.95608599E+04                                 8.719143                            6.761894       0.099501       2.004482                    0.999644      28.818195      82.076240       0.635385       0.415786      -1.065384      -0.017014       0.022689      -0.003992       0.028639      -0.007824      -0.000380      -0.028129      -0.010380      -0.020415      -0.029220      -0.001941       0.031160             10.238720       5.791721       0.292930       1.949269      12.925640       4.585377      11.998799           0.000000
           97              C       8.097719      -0.973206      13.211773      -0.150682      33.394649 0.44128778E+03  0.10418716E+05                                 9.006210                            7.003927       0.174671       2.023346                    0.999806      29.684165      85.659914       0.622331       0.416862      -1.063380      -0.015578      -0.012871      -0.021769       0.029702       0.001778       0.009761      -0.011794       0.005592       0.089736      -0.022318      -0.012140       0.034457             10.552028       5.878000       0.216182       1.628633      14.766274       4.318589      11.011809           0.000000
           98              C       7.684963       0.269079      12.737081       0.084168      36.240948 0.42120670E+03  0.97922823E+04                                 9.684755                            6.920942      -0.117357       1.973400                    0.999324      26.623061      75.297248       0.617804       0.426448      -1.061370      -0.000957      -0.007206      -0.000173       0.007272       0.010221      -0.014627       0.006446      -0.018325       0.018292      -0.024993       0.010676       0.014316             12.518534       6.227012       1.255271       2.138925      18.299360       6.741059      13.029231           0.000002
           99              C       7.223309       0.329046      11.430941      -0.147548      33.344053 0.43135810E+03  0.10111490E+05                                 9.000378                            6.913482       0.196919       2.033594                    0.999822      29.322943      83.907122       0.628842       0.415515      -1.065820       0.002284      -0.023599      -0.011497       0.026350      -0.009007       0.004624      -0.021569      -0.021530      -0.040307      -0.024514      -0.006935       0.031449             10.710593       6.095944       1.074209       2.276483      13.833855       5.328234      12.201980          -0.000000
          100              C       7.211607      -0.796728      10.631925      -0.082443      31.276054 0.40622195E+03  0.94086938E+04                                 8.689435                            6.761838       0.027314       1.987277                    0.999703      28.733224      82.535456       0.626531       0.422083      -1.058458       0.003736       0.006971       0.025666       0.026857       0.004651       0.000450      -0.015583       0.037069       0.058187      -0.033376       0.009281       0.024095             10.189114       5.825427       0.357752       1.701022      13.963549       4.572804      10.778364           0.000002
          101              C       9.504608      11.276575       6.719400       0.580139      25.608121 0.26362430E+03  0.55149292E+04                                 7.998221                            5.733335      -0.046202       2.032982                    0.999639      22.553234      62.847309       0.626168       0.467585      -1.025239      -0.000215       0.030474       0.061774       0.068882       0.074426       0.008636       0.017830       0.026819      -0.257413      -0.088566      -0.031548       0.120114             10.005197       6.042523      -2.079972      -1.123843       7.199016       0.329893      16.774053           0.000001
          102              C       9.524470      11.283422       5.227510      -0.037293      36.923274 0.44536459E+03  0.10460584E+05                                 9.631068                            7.006484       0.012278       2.009136                    0.999316      27.409238      76.984995       0.630885       0.413348      -1.073638      -0.002466      -0.001263      -0.044851       0.044937       0.003072       0.004977       0.003384      -0.010074       0.004859      -0.008472      -0.000143       0.008615             12.193001       6.878967      -2.171277      -1.865693       8.462889       1.111460      21.237148          -0.000001
          103              C      10.071290      10.202200       4.543482      -0.088085      32.157475 0.42062666E+03  0.98208624E+04                                 8.826257                            6.870858       0.098073       2.007103                    0.999716      28.969854      83.363799       0.623300       0.420878      -1.059938      -0.013015       0.014897      -0.018131       0.026834      -0.001140       0.002617      -0.017595      -0.008035      -0.067465      -0.029528       0.007069       0.022460             10.234051       6.570458      -2.267840      -1.571931       8.114877       1.151768      16.016817          -0.000001
          104              C      10.059190      10.173064       3.160683      -0.142491      32.214275 0.44526651E+03  0.10583008E+05                                 8.905335                            7.115245       0.000477       1.975810                    0.998891      29.915123      87.876130       0.604402       0.426374      -1.052729      -0.004587       0.004585       0.024727       0.025563       0.000318      -0.006018       0.012700      -0.018187      -0.036356      -0.019155      -0.001157       0.020313             10.149613       6.673761      -1.991807      -0.764031       8.072783      -0.180165      15.702293           0.000001
          105              C       9.507431      11.202874       2.441274       0.092269      34.749981 0.42347825E+03  0.98960378E+04                                 9.519570                            7.015495      -0.225259       1.945025                    0.999148      26.787132      76.909982       0.601394       0.435830      -1.051590       0.001711       0.002559       0.003388       0.004577       0.020896      -0.000770       0.004793      -0.012218       0.021233      -0.025684       0.006491       0.019193             11.889788       6.878481      -1.765929      -1.818598       8.465308       0.527839      20.325576          -0.000000
          106              C       8.909406      12.272102       3.119406      -0.140449      33.339753 0.45813006E+03  0.10940966E+05                                 9.133588                            7.223336       0.050832       1.993030                    0.999082      29.743600      86.915884       0.600511       0.427089      -1.054749       0.001994      -0.003517       0.022340       0.022703      -0.010098       0.006886      -0.017429      -0.007956      -0.046830      -0.024209      -0.002463       0.026672             10.706858       7.252399      -1.707330      -2.284420       7.959356       1.704016      16.908819           0.000001
          107              C       8.942157      12.316659       4.508101      -0.101285      32.587822 0.44767940E+03  0.10658052E+05                                 9.022653                            7.162613      -0.041804       1.957802                    0.999541      29.893549      87.974958       0.598671       0.429741      -1.050334       0.009718      -0.010720      -0.021775       0.026144       0.006647       0.004794       0.014322      -0.023063      -0.092726      -0.034523       0.002165       0.032358             10.440071       6.900709      -1.644065      -1.448147       7.981412       0.614501      16.438090          -0.000001
          108              C       8.758152       8.920532      10.909074       0.567168      25.668508 0.26154695E+03  0.54652266E+04                                 8.038229                            5.711723      -0.105665       2.009455                    0.999549      22.801872      63.677488       0.626660       0.467752      -1.024291       0.004303       0.036679      -0.023650       0.043854       0.013597       0.042282       0.023201       0.167470      -0.077309      -0.080762      -0.031233       0.111995             10.218305       4.933165      -0.578028      -1.248782      15.735453      -4.285196       9.986295           0.000001
          109              C       8.727229       7.602854      11.657967      -0.017195      39.268682 0.44005083E+03  0.10292911E+05                                10.040264                            6.955434      -0.033900       1.994353                    0.999227      27.233542      76.045253       0.635176       0.412265      -1.075584       0.006949      -0.032913       0.018489       0.038385       0.011264      -0.008148       0.002736      -0.012306       0.009376      -0.017792       0.005977       0.011815             13.169565       6.466880      -1.147706      -1.931969      21.121925      -6.227218      11.919891          -0.000001
          110              C       8.064485       7.560022      12.878604      -0.101856      34.153939 0.42566186E+03  0.99613398E+04                                 9.173930                            6.900950       0.019882       1.975782                    0.999661      29.285444      84.184084       0.623834       0.419551      -1.061489       0.008393      -0.022677      -0.001225       0.024212      -0.008906      -0.004730       0.023305      -0.007824      -0.011876      -0.023050      -0.005010       0.028060             10.871015       6.109617      -0.524759      -2.070075      15.955103      -4.232472      10.548326          -0.000001
          111              C       7.910965       6.350294      13.544942      -0.144224      35.386283 0.44059691E+03  0.10396577E+05                                 9.398537                            7.013820       0.123041       2.007695                    0.999751      29.637201      85.453345       0.619952       0.418696      -1.062392       0.004401       0.017770      -0.012504       0.022169      -0.000158      -0.019304       0.006434       0.014573       0.073559      -0.021253      -0.013442       0.034696             11.348209       6.108612      -0.975697      -1.606878      18.278593      -3.960620       9.657422           0.000000
          112              C       8.420191       5.181685      12.990643       0.078606      36.655846 0.41808559E+03  0.97124303E+04                                 9.755507                            6.900818      -0.146603       1.964786                    0.999374      26.736014      75.862623       0.617271       0.427137      -1.059766       0.006595       0.004930      -0.005267       0.009775       0.003388       0.012225      -0.010023      -0.032525       0.021455      -0.025799       0.004835       0.020964             12.609386       6.860886       0.707448      -2.905820      19.618966      -5.308456      11.348305           0.000001
          113              C       9.083304       5.224517      11.767058      -0.150861      36.346030 0.46089069E+03  0.11042618E+05                                 9.653634                            7.234464      -0.033047       1.957413                    0.999181      30.360658      89.368895       0.600324       0.425840      -1.053688      -0.008000       0.023251      -0.004958       0.025083      -0.002707       0.002405       0.019070      -0.022149      -0.009875      -0.017492      -0.007929       0.025422             11.578846       7.057339      -0.689290      -2.680816      16.490214      -4.547693      11.188986          -0.000000
          114              C       9.236823       6.434244      11.100720      -0.099229      34.865465 0.42755444E+03  0.10030561E+05                                 9.332300                            6.929208       0.004669       1.971675                    0.999614      29.405189      85.015787       0.619962       0.421121      -1.059036      -0.012668      -0.006975       0.019064       0.023928       0.005718      -0.011463       0.003581       0.022852       0.068577      -0.025060      -0.002582       0.027642             11.240881       6.313763      -1.467828      -1.812959      17.574822      -3.961629       9.834059           0.000000
          115              C       7.748293       1.506230      13.550839       0.081033      38.962614 0.42474622E+03  0.99092860E+04                                10.140080                            6.944150      -0.158399       1.954925                    0.999341      27.003644      76.862850       0.616671       0.425736      -1.060310       0.001586       0.010627       0.003851       0.011414      -0.003628       0.009648       0.008124      -0.023881       0.006735      -0.019325       0.003458       0.015867             13.323643       6.057381       2.510788      -0.230311      18.880569       5.147832      15.032979          -0.000000
          116              C       9.452490      10.037684       0.215233      -0.204500      37.338775 0.50569717E+03  0.12390493E+05                                 9.812640                            7.561946      -0.029027       1.951901                    0.999443      31.367317      93.126630       0.589522       0.424041      -1.055652       0.000553       0.012020      -0.006099       0.013490       0.005623       0.002300      -0.029432      -0.013802      -0.061626      -0.037191       0.003434       0.033757             11.696946       6.026628       1.472523      -0.715851      12.216362       4.010200      16.847849           0.000001
          117              C       9.561324      11.218289       0.958229       0.087217      37.143980 0.42327861E+03  0.98875895E+04                                 9.891967                            6.979700      -0.210193       1.943409                    0.999281      26.996309      77.428771       0.607524       0.431597      -1.054438       0.010263      -0.004052      -0.010584       0.015290      -0.010238      -0.005099      -0.000036       0.004261       0.036851      -0.016969       0.002777       0.014192             12.642442       5.836427       1.389388      -1.409553      11.698708       0.638556      20.392191          -0.000000
          118              C       9.734758      12.428017       0.303685      -0.200776      37.497191 0.51116488E+03  0.12593649E+05                                 9.955250                            7.683817      -0.248094       1.879613                    0.998270      31.751619      95.402484       0.573973       0.433136      -1.047109       0.008040      -0.010168      -0.012176       0.017785      -0.013110       0.002890       0.026399       0.018883      -0.085322      -0.044207       0.011749       0.032458             11.776979       5.993935       1.638199      -1.799559      12.740102      -3.637985      16.596901           0.000001
          119              C       8.030929       3.918838      13.636343       0.088353      37.888616 0.41872554E+03  0.97398646E+04                                 9.970356                            6.903710      -0.200586       1.943946                    0.999147      26.894197      76.587771       0.616901       0.426842      -1.058987       0.000403      -0.007917       0.004570       0.009151      -0.014476      -0.004538      -0.004164      -0.012720       0.003567      -0.018303       0.003008       0.015295             12.982250       5.897172       2.522689      -1.481990      19.815256      -3.653618      13.234324          -0.000001
          120              C       7.980733       2.722812      12.937572      -0.207328      37.250026 0.49050500E+03  0.11971190E+05                                 9.895682                            7.517621      -0.246268       1.880320                    0.998464      31.677649      95.005468       0.580849       0.432065      -1.046835       0.003869       0.002101       0.015959       0.016555      -0.002625       0.010165      -0.008966       0.068688       0.074795      -0.047940       0.013360       0.034581             11.914190       6.123511       2.678707      -0.699830      19.595087       0.906924      10.023972           0.000001
          121              C       0.087350       3.171736      10.171974       0.609185      24.298779 0.25791806E+03  0.53841123E+04                                 7.786818                            5.716627      -0.145811       2.000782                    0.999296      22.606627      63.621108       0.617511       0.475148      -1.017722       0.007770       0.040956      -0.045024       0.061359      -0.036706      -0.039353       0.050217       0.120594      -0.069115      -0.087928      -0.016476       0.104404              9.654617       5.589005       1.232964       1.100188      12.423014      -4.077137      10.951831           0.000001
          122              C       0.027057       1.989425      11.094823      -0.036225      36.314640 0.44014336E+03  0.10310414E+05                                 9.560850                            6.975469      -0.055279       1.987955                    0.999193      27.353956      76.797817       0.630725       0.414557      -1.072553      -0.004084      -0.035097       0.029851       0.046255       0.003351       0.000060       0.000470      -0.001484       0.022167      -0.007131      -0.000283       0.007414             12.283443       6.138273       0.135206       1.660745      16.381966      -6.953579      14.330090          -0.000001
          123              C       0.460530       2.088815      12.418654      -0.094514      31.904777 0.41244194E+03  0.95626762E+04                                 8.719981                            6.762535       0.099302       2.004399                    0.999644      28.820155      82.084430       0.635334       0.415803      -1.065370      -0.017005      -0.022658      -0.004052       0.028618       0.007811      -0.000372       0.028156      -0.010325      -0.020422      -0.029250      -0.001917       0.031167             10.239748       5.792272      -0.293065       1.949500      12.926795      -4.586064      12.000176           0.000000
          124              C       0.459219       0.973330      13.211773      -0.150561      33.389508 0.44120245E+03  0.10416147E+05                                 9.005115                            7.003101       0.174945       2.023461                    0.999806      29.681339      85.648122       0.622390       0.416845      -1.063396      -0.015586       0.012893      -0.021800       0.029739      -0.001780       0.009779       0.011763       0.005503       0.089748      -0.022284      -0.012171       0.034455             10.550669       5.877298      -0.216109       1.628478      14.764076      -4.317862      11.010632           0.000000
          125              C       0.046463      -0.268960      12.737081       0.084121      36.242687 0.42123118E+03  0.97929805E+04                                 9.685014                            6.921122      -0.117365       1.973390                    0.999324      26.623738      75.299332       0.617800       0.426446      -1.061373      -0.000959       0.007212      -0.000198       0.007278      -0.010238      -0.014611      -0.006445      -0.018308       0.018263      -0.024985       0.010688       0.014296             12.518871       6.227158      -1.255325       2.138996      18.299853      -6.741271      13.029603           0.000002
          126              C      -0.415191      -0.328938      11.430941      -0.147495      33.342213 0.43132857E+03  0.10110607E+05                                 8.999958                            6.913176       0.196984       2.033621                    0.999822      29.322053      83.903289       0.628867       0.415507      -1.065827       0.002255       0.023537      -0.011529       0.026306       0.009038       0.004637       0.021585      -0.021584      -0.040350      -0.024531      -0.006968       0.031499             10.710049       6.095647      -1.074079       2.276343      13.833193      -5.327844      12.201307           0.000000
          127              C      -0.426893       0.796827      10.631925      -0.082454      31.276321 0.40622606E+03  0.94088032E+04                                 8.689472                            6.761874       0.027253       1.987255                    0.999702      28.733302      82.535461       0.626530       0.422083      -1.058459       0.003751      -0.006967       0.025670       0.026862      -0.004642       0.000442       0.015577       0.037093       0.058186      -0.033381       0.009290       0.024091             10.189145       5.825439      -0.357727       1.700999      13.963659      -4.572808      10.778338           0.000001
          128              C       1.866108       5.858488       6.719400       0.579958      25.612112 0.26367178E+03  0.55161721E+04                                 7.998984                            5.733820      -0.046308       2.032913                    0.999639      22.555485      62.855052       0.626147       0.467580      -1.025241      -0.000241      -0.030529       0.061801       0.068930      -0.074474       0.008638      -0.017840       0.026893      -0.257489      -0.088595      -0.031586       0.120181             10.006225       6.043069       2.080158      -1.124066       7.199607      -0.329942      16.775999           0.000001
          129              C       1.885970       5.851627       5.227510      -0.037243      36.921926 0.44534314E+03  0.10459952E+05                                 9.630855                            7.006324       0.012326       2.009159                    0.999316      27.408501      76.982402       0.630891       0.413349      -1.073638      -0.002461       0.001276      -0.044791       0.044877      -0.003067       0.004983      -0.003376      -0.010063       0.005021      -0.008485      -0.000123       0.008607             12.192730       6.878816       2.171222      -1.865688       8.462704      -1.111388      21.236671          -0.000001
          130              C       2.432790       6.932842       4.543482      -0.088092      32.157672 0.42062860E+03  0.98209159E+04                                 8.826249                            6.870832       0.098101       2.007108                    0.999716      28.970027      83.364250       0.623307       0.420873      -1.059942      -0.013004      -0.014890      -0.018126       0.026821       0.001139       0.002596       0.017580      -0.008048      -0.067485      -0.029520       0.007066       0.022455             10.234058       6.570450       2.267843      -1.571942       8.114867      -1.151694      16.016858          -0.000001
          131              C       2.420690       6.961965       3.160683      -0.142519      32.215073 0.44528044E+03  0.10583449E+05                                 8.905610                            7.115457       0.000388       1.975780                    0.998891      29.915511      87.878483       0.604379       0.426386      -1.052719      -0.004590      -0.004595       0.024739       0.025577      -0.000349      -0.006030      -0.012723      -0.018181      -0.036410      -0.019195      -0.001133       0.020328             10.149945       6.673961       1.991844      -0.764052       8.072986       0.180302      15.702887           0.000001
          132              C       1.868931       5.932148       2.441274       0.092245      34.750009 0.42347979E+03  0.98960484E+04                                 9.519415                            7.015381      -0.225096       1.945077                    0.999147      26.787224      76.909276       0.601417       0.435814      -1.051604       0.001723      -0.002504       0.003405       0.004565      -0.020876      -0.000773      -0.004767      -0.012248       0.021214      -0.025663       0.006493       0.019170             11.889577       6.878376       1.765879      -1.818561       8.465144      -0.527731      20.325210          -0.000000
          133              C       1.270906       4.862928       3.119406      -0.140461      33.341044 0.45815279E+03  0.10941668E+05                                 9.133952                            7.223629       0.050675       1.992973                    0.999082      29.744204      86.918868       0.600484       0.427102      -1.054738       0.001994       0.003540       0.022291       0.022658       0.010119       0.006853       0.017420      -0.007958      -0.046893      -0.024211      -0.002464       0.026674             10.707296       7.252712       1.707357      -2.284623       7.959608      -1.704124      16.909568           0.000001
          134              C       1.303657       4.818383       4.508101      -0.101225      32.585818 0.44764410E+03  0.10656995E+05                                 9.022286                            7.162331      -0.041594       1.957877                    0.999542      29.892254      87.970050       0.598683       0.429741      -1.050335       0.009733       0.010713      -0.021797       0.026165      -0.006639       0.004773      -0.014330      -0.023058      -0.092668      -0.034505       0.002161       0.032345             10.439617       6.900427       1.644017      -1.448080       7.981148      -0.614438      16.437277          -0.000001
          135              C       1.119652       8.214570      10.909074       0.567177      25.668286 0.26154503E+03  0.54651772E+04                                 8.038184                            5.711702      -0.105695       2.009445                    0.999549      22.801831      63.677356       0.626661       0.467752      -1.024290       0.004307      -0.036681      -0.023649       0.043855      -0.013600       0.042283      -0.023203       0.167472      -0.077320      -0.080764      -0.031235       0.111999             10.218230       4.933146       0.578026      -1.248772      15.735355       4.285127       9.986188           0.000001
          136              C       1.088729       9.532255      11.657967      -0.017194      39.268533 0.44005002E+03  0.10292889E+05                                10.040248                            6.955435      -0.033931       1.994345                    0.999227      27.233531      76.045264       0.635175       0.412266      -1.075583       0.006966       0.032921       0.018494       0.038397      -0.011244      -0.008137      -0.002749      -0.012292       0.009343      -0.017769       0.005978       0.011790             13.169527       6.466880       1.147706      -1.931963      21.121884       6.227172      11.919816          -0.000001
          137              C       0.425985       9.575098      12.878604      -0.101851      34.153549 0.42565727E+03  0.99612049E+04                                 9.173862                            6.900920       0.019937       1.975799                    0.999661      29.285275      84.183460       0.623834       0.419551      -1.061488       0.008398       0.022682      -0.001231       0.024218       0.008918      -0.004726      -0.023310      -0.007841      -0.011902      -0.023056      -0.005016       0.028072             10.870905       6.109594       0.524777      -2.070059      15.954938       4.232353      10.548182          -0.000001
          138              C       0.272465      -6.350168      13.544942      -0.144241      35.386657 0.44060419E+03  0.10396790E+05                                 9.398601                            7.013884       0.122997       2.007678                    0.999751      29.637373      85.453935       0.619949       0.418697      -1.062392       0.004397      -0.017795      -0.012524       0.022201       0.000161      -0.019303      -0.006417       0.014544       0.073535      -0.021229      -0.013454       0.034683             11.348269       6.108670       0.975738      -1.606868      18.278751       3.960563       9.657387           0.000000
          139              C       0.781691      -5.181563      12.990643       0.078658      36.654834 0.41807165E+03  0.97120520E+04                                 9.755464                            6.900798      -0.146686       1.964758                    0.999375      26.735506      75.861650       0.617258       0.427149      -1.059756       0.006591      -0.004932      -0.005265       0.009772      -0.003391       0.012206       0.010030      -0.032558       0.021474      -0.025802       0.004827       0.020975             12.609318       6.860870      -0.707430      -2.905782      19.618931       5.308373      11.348152           0.000001
          140              C       1.444804      -5.224406      11.767058      -0.150864      36.346238 0.46089433E+03  0.11042729E+05                                 9.653658                            7.234482      -0.033038       1.957411                    0.999180      30.360829      89.369550       0.600325       0.425838      -1.053689      -0.007988      -0.023226      -0.004992       0.025064       0.002718       0.002422      -0.019063      -0.022139      -0.009883      -0.017503      -0.007909       0.025412             11.578879       7.057367       0.689320      -2.680802      16.490327       4.547683      11.188944          -0.000000
          141              C       1.598323      -6.434141      11.100720      -0.099249      34.865984 0.42756283E+03  0.10030801E+05                                 9.332368                            6.929259       0.004693       1.971674                    0.999614      29.405486      85.016657       0.619963       0.421119      -1.059037      -0.012661       0.006979       0.019058       0.023921      -0.005698      -0.011460      -0.003579       0.022870       0.068563      -0.025054      -0.002583       0.027637             11.240976       6.313808       1.467861      -1.812944      17.575053       3.961664       9.834066          -0.000000
          142              C       0.109793      -1.506103      13.550839       0.081048      38.962593 0.42474618E+03  0.99092957E+04                                10.140116                            6.944190      -0.158545       1.954880                    0.999341      27.003609      76.863073       0.616663       0.425741      -1.060306       0.001579      -0.010620       0.003858       0.011409       0.003615       0.009652      -0.008117      -0.023916       0.006748      -0.019334       0.003460       0.015875             13.323653       6.057405      -2.510812      -0.230304      18.880463      -5.147757      15.033092          -0.000000
          143              C       1.813990       7.097318       0.215233      -0.204437      37.336214 0.50565406E+03  0.12389160E+05                                 9.812211                            7.561654      -0.029076       1.951902                    0.999444      31.365964      93.121254       0.589531       0.424044      -1.055651       0.000522      -0.011958      -0.006071       0.013421      -0.005654       0.002286       0.029456      -0.013819      -0.061618      -0.037208       0.003416       0.033791             11.696385       6.026370      -1.472438      -0.715821      12.215647      -4.009850      16.847136           0.000001
          144              C       1.922824       5.916720       0.958229       0.087228      37.144363 0.42328373E+03  0.98877352E+04                                 9.892030                            6.979739      -0.210149       1.943421                    0.999282      26.996395      77.429027       0.607523       0.431597      -1.054439       0.010267       0.004049      -0.010574       0.015285       0.010236      -0.005110       0.000029       0.004261       0.036876      -0.016971       0.002764       0.014207             12.642535       5.836472      -1.389376      -1.409596      11.698588      -0.638478      20.392546          -0.000000
          145              C       2.096258       4.706986       0.303685      -0.200757      37.496201 0.51114848E+03  0.12593131E+05                                 9.955163                            7.683785      -0.248065       1.879627                    0.998270      31.750905      95.399598       0.573964       0.433146      -1.047104       0.008044       0.010161      -0.012173       0.017780       0.013096       0.002892      -0.026411       0.018894      -0.085270      -0.044207       0.011765       0.032442             11.776861       5.993925      -1.638187      -1.799561      12.739856       3.638116      16.596802           0.000001
          146              C       0.392429      -3.918711      13.636343       0.088325      37.889415 0.41873717E+03  0.97401925E+04                                 9.970424                            6.903758      -0.200546       1.943952                    0.999148      26.894635      76.588978       0.616906       0.426836      -1.058991       0.000405       0.007924       0.004576       0.009160       0.014490      -0.004551       0.004159      -0.012705       0.003543      -0.018314       0.003007       0.015307             12.982340       5.897219      -2.522720      -1.481983      19.815469       3.653690      13.234331          -0.000002
          147              C       0.342233      -2.722691      12.937572      -0.207339      37.250219 0.49050907E+03  0.11971314E+05                                 9.895642                            7.517597      -0.246252       1.880326                    0.998463      31.677874      95.006212       0.580857       0.432058      -1.046839       0.003856      -0.002102       0.015955       0.016549       0.002631       0.010172       0.008988       0.068699       0.074745      -0.047943       0.013356       0.034588             11.914124       6.123484      -2.678697      -0.699825      19.594911      -0.906893      10.023976           0.000001
          148              C      13.347947       5.395833       4.570018       0.609185      24.298779 0.25791806E+03  0.53841120E+04                                 7.786818                            5.716627      -0.145811       2.000782                    0.999296      22.606626      63.621105       0.617511       0.475148      -1.017722      -0.007770      -0.040956       0.045024       0.061359      -0.036706      -0.039353       0.050217       0.120594      -0.069115      -0.087928      -0.016476       0.104404              9.654617       5.589005       1.232963       1.100188      12.423013      -4.077138      10.951832           0.000001
          149              C      13.408240       6.578144       3.647169      -0.036225      36.314640 0.44014336E+03  0.10310414E+05                                 9.560850                            6.975469      -0.055279       1.987955                    0.999193      27.353956      76.797815       0.630725       0.414557      -1.072553       0.004084       0.035097      -0.029851       0.046255       0.003351       0.000060       0.000470      -0.001484       0.022167      -0.007131      -0.000283       0.007414             12.283443       6.138273       0.135206       1.660745      16.381965      -6.953579      14.330090          -0.000001
          150              C      12.974767       6.478754       2.323338      -0.094514      31.904774 0.41244190E+03  0.95626752E+04                                 8.719981                            6.762534       0.099302       2.004399                    0.999644      28.820154      82.084426       0.635334       0.415803      -1.065370       0.017005       0.022658       0.004052       0.028618       0.007811      -0.000372       0.028156      -0.010325      -0.020422      -0.029251      -0.001917       0.031167             10.239747       5.792272      -0.293065       1.949500      12.926794      -4.586064      12.000176           0.000000
          151              C      12.976078       7.594239       1.530219      -0.150561      33.389508 0.44120246E+03  0.10416148E+05                                 9.005115                            7.003101       0.174945       2.023461                    0.999806      29.681339      85.648122       0.622390       0.416845      -1.063396       0.015586      -0.012893       0.021800       0.029739      -0.001780       0.009779       0.011763       0.005503       0.089748      -0.022284      -0.012171       0.034455             10.550669       5.877298      -0.216109       1.628478      14.764076      -4.317862      11.010632           0.000000
          152              C      13.388834       8.836529       2.004911       0.084121      36.242684 0.42123115E+03  0.97929796E+04                                 9.685013                            6.921122      -0.117365       1.973390                    0.999324      26.623737      75.299328       0.617800       0.426446      -1.061373       0.000959      -0.007212       0.000198       0.007278      -0.010238      -0.014611      -0.006445      -0.018308       0.018263      -0.024985       0.010688       0.014296             12.518871       6.227157      -1.255325       2.138995      18.299852      -6.741271      13.029603           0.000002
          153              C      13.850488       8.896507       3.311051      -0.147496      33.342217 0.43132862E+03  0.10110608E+05                                 8.999959                            6.913177       0.196984       2.033621                    0.999822      29.322055      83.903297       0.628867       0.415507      -1.065827      -0.002255      -0.023537       0.011529       0.026306       0.009038       0.004637       0.021585      -0.021584      -0.040350      -0.024531      -0.006968       0.031499             10.710050       6.095648      -1.074080       2.276343      13.833195      -5.327845      12.201308           0.000000
          154              C      13.862190       7.770742       4.110067      -0.082454      31.276321 0.40622606E+03  0.94088032E+04                                 8.689472                            6.761874       0.027253       1.987255                    0.999702      28.733302      82.535463       0.626530       0.422083      -1.058459      -0.003751       0.006967      -0.025670       0.026862      -0.004643       0.000442       0.015577       0.037093       0.058186      -0.033381       0.009290       0.024091             10.189146       5.825439      -0.357727       1.700999      13.963660      -4.572809      10.778339           0.000001
          155              C      11.569189       2.709081       8.022592       0.579958      25.612113 0.26367178E+03  0.55161721E+04                                 7.998984                            5.733820      -0.046308       2.032913                    0.999639      22.555485      62.855050       0.626147       0.467580      -1.025241       0.000241       0.030528      -0.061801       0.068930      -0.074474       0.008638      -0.017840       0.026893      -0.257489      -0.088595      -0.031586       0.120181             10.006225       6.043070       2.080158      -1.124066       7.199607      -0.329942      16.775999           0.000001
          156              C      11.549327       2.715942       9.514482      -0.037243      36.921926 0.44534314E+03  0.10459952E+05                                 9.630855                            7.006324       0.012326       2.009159                    0.999316      27.408501      76.982402       0.630891       0.413349      -1.073638       0.002461      -0.001276       0.044791       0.044877      -0.003067       0.004983      -0.003376      -0.010063       0.005021      -0.008485      -0.000123       0.008607             12.192730       6.878816       2.171222      -1.865689       8.462704      -1.111388      21.236671          -0.000001
          157              C      11.002507       1.634727      10.198510      -0.088092      32.157674 0.42062864E+03  0.98209170E+04                                 8.826250                            6.870832       0.098101       2.007108                    0.999716      28.970028      83.364252       0.623307       0.420873      -1.059942       0.013004       0.014890       0.018126       0.026821       0.001139       0.002596       0.017580      -0.008048      -0.067485      -0.029520       0.007066       0.022455             10.234059       6.570450       2.267843      -1.571942       8.114867      -1.151695      16.016859          -0.000001
          158              C      11.014607       1.605604      11.581309      -0.142519      32.215073 0.44528044E+03  0.10583449E+05                                 8.905610                            7.115457       0.000388       1.975780                    0.998891      29.915511      87.878482       0.604379       0.426386      -1.052719       0.004590       0.004595      -0.024739       0.025577      -0.000349      -0.006030      -0.012723      -0.018181      -0.036410      -0.019195      -0.001133       0.020328             10.149944       6.673961       1.991844      -0.764052       8.072986       0.180302      15.702886           0.000001
          159              C      11.566366       2.635421      12.300718       0.092245      34.750009 0.42347978E+03  0.98960483E+04                                 9.519415                            7.015381      -0.225097       1.945077                    0.999147      26.787224      76.909278       0.601417       0.435814      -1.051604      -0.001723       0.002504      -0.003405       0.004565      -0.020876      -0.000773      -0.004767      -0.012248       0.021214      -0.025663       0.006493       0.019170             11.889577       6.878377       1.765879      -1.818561       8.465144      -0.527731      20.325211          -0.000000
          160              C      12.164391       3.704641      11.622586      -0.140461      33.341045 0.45815280E+03  0.10941668E+05                                 9.133952                            7.223629       0.050675       1.992973                    0.999082      29.744205      86.918873       0.600484       0.427102      -1.054738      -0.001994      -0.003540      -0.022291       0.022658       0.010119       0.006853       0.017420      -0.007958      -0.046893      -0.024211      -0.002464       0.026674             10.707297       7.252712       1.707358      -2.284623       7.959608      -1.704124      16.909570           0.000001
          161              C      12.131640       3.749186      10.233891      -0.101225      32.585818 0.44764409E+03  0.10656994E+05                                 9.022286                            7.162331      -0.041594       1.957877                    0.999542      29.892254      87.970051       0.598683       0.429741      -1.050335      -0.009733      -0.010713       0.021797       0.026165      -0.006639       0.004773      -0.014330      -0.023058      -0.092668      -0.034505       0.002161       0.032345             10.439618       6.900427       1.644017      -1.448080       7.981148      -0.614439      16.437278          -0.000001
          162              C      12.315645       0.352999       3.832918       0.567177      25.668286 0.26154503E+03  0.54651773E+04                                 8.038184                            5.711702      -0.105695       2.009445                    0.999549      22.801831      63.677355       0.626661       0.467752      -1.024290      -0.004307       0.036681       0.023649       0.043855      -0.013600       0.042283      -0.023203       0.167472      -0.077320      -0.080764      -0.031235       0.111999             10.218229       4.933146       0.578026      -1.248772      15.735354       4.285127       9.986188           0.000001
          163              C      12.346568      -0.964686       3.084025      -0.017194      39.268529 0.44004997E+03  0.10292888E+05                                10.040248                            6.955435      -0.033931       1.994345                    0.999227      27.233529      76.045260       0.635174       0.412266      -1.075583      -0.006966      -0.032921      -0.018494       0.038397      -0.011244      -0.008137      -0.002749      -0.012292       0.009343      -0.017769       0.005978       0.011790             13.169526       6.466880       1.147706      -1.931963      21.121883       6.227172      11.919816          -0.000001
          164              C      13.009312      -1.007529       1.863388      -0.101851      34.153548 0.42565726E+03  0.99612048E+04                                 9.173861                            6.900920       0.019937       1.975799                    0.999661      29.285275      84.183461       0.623834       0.419551      -1.061488      -0.008398      -0.022682       0.001231       0.024218       0.008918      -0.004726      -0.023310      -0.007841      -0.011901      -0.023056      -0.005016       0.028072             10.870904       6.109594       0.524777      -2.070058      15.954938       4.232353      10.548182          -0.000001
          165              C      13.162832      14.917737       1.197050      -0.144241      35.386656 0.44060419E+03  0.10396789E+05                                 9.398600                            7.013884       0.122997       2.007678                    0.999751      29.637373      85.453929       0.619949       0.418697      -1.062392      -0.004397       0.017795       0.012524       0.022201       0.000161      -0.019303      -0.006417       0.014544       0.073534      -0.021229      -0.013454       0.034683             11.348268       6.108669       0.975738      -1.606868      18.278749       3.960562       9.657386           0.000000
          166              C      12.653606      13.749132       1.751349       0.078658      36.654832 0.41807163E+03  0.97120513E+04                                 9.755463                            6.900798      -0.146686       1.964758                    0.999375      26.735505      75.861645       0.617258       0.427149      -1.059756      -0.006591       0.004932       0.005265       0.009772      -0.003391       0.012206       0.010030      -0.032558       0.021474      -0.025802       0.004827       0.020975             12.609317       6.860870      -0.707430      -2.905781      19.618930       5.308372      11.348151           0.000001
          167              C      11.990493      13.791975       2.974934      -0.150864      36.346235 0.46089428E+03  0.11042728E+05                                 9.653658                            7.234482      -0.033038       1.957411                    0.999180      30.360828      89.369546       0.600325       0.425838      -1.053689       0.007988       0.023226       0.004992       0.025064       0.002718       0.002422      -0.019063      -0.022139      -0.009883      -0.017503      -0.007909       0.025412             11.578879       7.057367       0.689320      -2.680802      16.490326       4.547683      11.188944          -0.000000
          168              C      11.836974      -2.133290       3.641272      -0.099249      34.865986 0.42756286E+03  0.10030802E+05                                 9.332368                            6.929259       0.004694       1.971674                    0.999614      29.405487      85.016656       0.619963       0.421119      -1.059038       0.012661      -0.006979      -0.019058       0.023921      -0.005698      -0.011460      -0.003579       0.022870       0.068563      -0.025054      -0.002583       0.027637             11.240975       6.313807       1.467861      -1.812944      17.575053       3.961664       9.834065          -0.000000
          169              C      13.325504      10.073672       1.191153       0.081048      38.962589 0.42474613E+03  0.99092942E+04                                10.140116                            6.944190      -0.158544       1.954880                    0.999341      27.003607      76.863066       0.616663       0.425741      -1.060306      -0.001579       0.010620      -0.003858       0.011409       0.003615       0.009652      -0.008117      -0.023916       0.006748      -0.019334       0.003460       0.015875             13.323652       6.057405      -2.510812      -0.230304      18.880461      -5.147757      15.033092          -0.000000
          170              C      11.621307       1.470251      14.526759      -0.204437      37.336217 0.50565410E+03  0.12389161E+05                                 9.812212                            7.561655      -0.029076       1.951902                    0.999444      31.365965      93.121259       0.589531       0.424044      -1.055651      -0.000522       0.011958       0.006071       0.013421      -0.005654       0.002286       0.029456      -0.013819      -0.061618      -0.037208       0.003416       0.033791             11.696385       6.026370      -1.472438      -0.715821      12.215648      -4.009851      16.847138           0.000001
          171              C      11.512473       2.650849      13.783763       0.087228      37.144365 0.42328376E+03  0.98877360E+04                                 9.892029                            6.979739      -0.210149       1.943421                    0.999282      26.996396      77.429028       0.607523       0.431597      -1.054439      -0.010267      -0.004049       0.010574       0.015285       0.010236      -0.005110       0.000029       0.004261       0.036876      -0.016971       0.002764       0.014207             12.642535       5.836472      -1.389376      -1.409596      11.698588      -0.638478      20.392546          -0.000000
          172              C      11.339039       3.860583      14.438307      -0.200757      37.496197 0.51114842E+03  0.12593129E+05                                 9.955162                            7.683785      -0.248065       1.879627                    0.998270      31.750903      95.399589       0.573964       0.433146      -1.047104      -0.008044      -0.010161       0.012173       0.017780       0.013096       0.002892      -0.026411       0.018894      -0.085270      -0.044207       0.011765       0.032442             11.776860       5.993925      -1.638187      -1.799560      12.739855       3.638115      16.596800           0.000001
          173              C      13.042868      12.486280       1.105649       0.088325      37.889414 0.41873717E+03  0.97401925E+04                                 9.970424                            6.903758      -0.200546       1.943952                    0.999148      26.894635      76.588974       0.616906       0.426836      -1.058991      -0.000405      -0.007924      -0.004576       0.009160       0.014491      -0.004551       0.004159      -0.012705       0.003543      -0.018314       0.003007       0.015307             12.982338       5.897218      -2.522720      -1.481983      19.815467       3.653689      13.234330          -0.000002
          174              C      13.093064      11.290260       1.804420      -0.207339      37.250216 0.49050903E+03  0.11971312E+05                                 9.895641                            7.517596      -0.246252       1.880326                    0.998463      31.677872      95.006205       0.580857       0.432058      -1.046839      -0.003856       0.002102      -0.015955       0.016549       0.002631       0.010172       0.008988       0.068699       0.074745      -0.047943       0.013356       0.034588             11.914123       6.123484      -2.678697      -0.699825      19.594910      -0.906893      10.023976           0.000001
          175              O       4.944939      -1.387920       3.266825      -0.548934      29.414967 0.41901895E+03  0.94649588E+04                                 7.451198                            6.217817       0.585650       2.227315                    0.998824      27.120576      69.115028       0.783696       0.345998      -1.149485      -0.018619       0.021510      -0.007040       0.029307      -0.006326       0.027742       0.028596      -0.012776      -0.159253      -0.070605       0.028758       0.041847              8.488084       5.200814      -1.687239      -0.557725      13.856647       0.137850       6.406792          -0.000001
          176              O       4.163474      -0.344390       4.997535      -0.575439      32.532393 0.48393632E+03  0.11316056E+05                                 7.984924                            6.688301       0.526823       2.193911                    0.999021      28.012351      72.296830       0.755657       0.346637      -1.150588      -0.017037       0.017791      -0.022006       0.033031       0.007996      -0.035877      -0.026956       0.046491       0.157847      -0.056247      -0.020060       0.076307              9.050397       5.633215       0.175669      -1.990753       8.934737      -3.575947      12.583239           0.000000
          177              O       5.246327      12.806718       4.156062      -0.544284      34.222642 0.48623447E+03  0.11384800E+05                                 8.292860                            6.754472       0.470034       2.199513                    0.998451      27.180175      70.226193       0.743461       0.351859      -1.146141       0.010974      -0.014453      -0.017593       0.025274      -0.017471      -0.041960      -0.040021       0.007682      -0.150485      -0.086049       0.039009       0.047039              9.483153       6.837984      -3.639879      -0.144576      15.053278       1.211653       6.558196          -0.000001
          178              O       6.127507      11.513033       5.748198      -0.583832      36.502231 0.53222979E+03  0.12766320E+05                                 8.754354                            7.107087       0.257894       2.121224                    0.996866      28.095050      73.844843       0.717504       0.355890      -1.141110      -0.032066      -0.018423      -0.022451       0.043263       0.017972       0.011732      -0.007472       0.085605       0.122257      -0.067665       0.021175       0.046490             10.585851       7.119525       0.443752       2.446689       7.827233       4.012428      16.810794          -0.000001
          179              O       3.412919      -1.790573       7.385738      -0.485007      27.110646 0.38767675E+03  0.85795824E+04                                 7.046784                            5.988332       0.660325       2.276384                    0.998838      26.005242      65.377421       0.797878       0.346875      -1.149942       0.004529       0.018625       0.008570       0.020996       0.031526       0.026615      -0.052952      -0.018058      -0.109139      -0.082875       0.020723       0.062152              7.742256       5.705664      -1.722399       0.941242       7.173690      -2.700836      10.347416          -0.000001
          180              O       4.530899      -3.680563       7.412568      -0.627189      38.060096 0.56292856E+03  0.13680560E+05                                 8.915812                            7.240161       0.308768       2.112306                    0.998600      29.080673      76.703575       0.721740       0.349200      -1.147605      -0.064493      -0.004781       0.040338       0.076219       0.003890      -0.016838       0.045375      -0.001273      -0.117182      -0.066873       0.021263       0.045610             10.582543       9.053542      -3.294937      -3.391982       9.219290       3.878412      13.474797          -0.000001
          181              O       8.490358       9.955489      11.475167      -0.548934      29.414971 0.41901902E+03  0.94649608E+04                                 7.451200                            6.217818       0.585650       2.227315                    0.998824      27.120576      69.115032       0.783696       0.345998      -1.149485       0.018619      -0.021510       0.007040       0.029307      -0.006326       0.027742       0.028596      -0.012776      -0.159253      -0.070605       0.028758       0.041847              8.488086       5.200815      -1.687239      -0.557725      13.856649       0.137850       6.406793          -0.000001
          182              O       9.271823       8.911959       9.744457      -0.575439      32.532384 0.48393616E+03  0.11316052E+05                                 7.984922                            6.688299       0.526823       2.193911                    0.999021      28.012351      72.296823       0.755657       0.346637      -1.150588       0.017037      -0.017791       0.022006       0.033031       0.007996      -0.035877      -0.026956       0.046491       0.157847      -0.056247      -0.020060       0.076307              9.050394       5.633213       0.175669      -1.990753       8.934734      -3.575945      12.583236           0.000000
          183              O       8.188970      -4.239149      10.585930      -0.544284      34.222637 0.48623440E+03  0.11384798E+05                                 8.292859                            6.754471       0.470034       2.199513                    0.998451      27.180175      70.226189       0.743461       0.351859      -1.146141      -0.010974       0.014453       0.017593       0.025274      -0.017471      -0.041960      -0.040021       0.007682      -0.150485      -0.086049       0.039009       0.047039              9.483151       6.837983      -3.639878      -0.144576      15.053275       1.211653       6.558196          -0.000001
          184              O       7.307790      -2.945464       8.993794      -0.583832      36.502228 0.53222979E+03  0.12766320E+05                                 8.754353                            7.107087       0.257894       2.121224                    0.996866      28.095050      73.844842       0.717504       0.355890      -1.141110       0.032066       0.018423       0.022451       0.043263       0.017972       0.011732      -0.007472       0.085605       0.122257      -0.067665       0.021175       0.046490             10.585850       7.119523       0.443751       2.446687       7.827234       4.012428      16.810792          -0.000001
          185              O      10.022378      10.358142       7.356254      -0.485007      27.110640 0.38767665E+03  0.85795797E+04                                 7.046783                            5.988331       0.660325       2.276384                    0.998838      26.005241      65.377415       0.797878       0.346875      -1.149942      -0.004529      -0.018625      -0.008570       0.020996       0.031526       0.026615      -0.052952      -0.018058      -0.109139      -0.082875       0.020723       0.062152              7.742255       5.705663      -1.722399       0.941242       7.173689      -2.700836      10.347413          -0.000001
          186              O       8.904398      12.248132       7.329424      -0.627189      38.060090 0.56292846E+03  0.13680557E+05                                 8.915811                            7.240160       0.308768       2.112306                    0.998600      29.080673      76.703573       0.721741       0.349200      -1.147605       0.064493       0.004781      -0.040338       0.076219       0.003890      -0.016838       0.045375      -0.001273      -0.117182      -0.066873       0.021263       0.045610             10.582542       9.053543      -3.294937      -3.391982       9.219288       3.878410      13.474794          -0.000001
          187              O       0.851858       7.179619      11.475167      -0.548937      29.414151 0.41900544E+03  0.94645706E+04                                 7.451019                            6.217684       0.585606       2.227304                    0.998824      27.120459      69.114270       0.783711       0.345994      -1.149489       0.018618       0.021506       0.007040       0.029303       0.006323       0.027753      -0.028596      -0.012765      -0.159284      -0.070618       0.028770       0.041848              8.487849       5.200710       1.687200      -0.557727      13.856203      -0.137942       6.406636          -0.000002
          188              O       1.633323       8.223132       9.744457      -0.575446      32.533908 0.48396412E+03  0.11316888E+05                                 7.985232                            6.688544       0.526800       2.193899                    0.999021      28.012818      72.299006       0.755633       0.346642      -1.150582       0.017026       0.017800       0.022012       0.033035      -0.008004      -0.035879       0.026971       0.046488       0.157782      -0.056244      -0.020057       0.076301              9.050763       5.633415      -0.175682      -1.990820       8.935182       3.576169      12.583693           0.000000
          189              O       0.550470       4.239249      10.585930      -0.544279      34.221619 0.48621700E+03  0.11384277E+05                                 8.292668                            6.754327       0.470035       2.199519                    0.998451      27.179784      70.224589       0.743473       0.351856      -1.146144      -0.010963      -0.014448       0.017593       0.025267       0.017478      -0.041967       0.039998       0.007647      -0.150479      -0.086040       0.039010       0.047030              9.482922       6.837825       3.639765      -0.144600      15.052878      -1.211672       6.558065          -0.000001
          190              O      -0.330710       2.945549       8.993794      -0.583820      36.500554 0.53219991E+03  0.12765404E+05                                 8.754020                            7.106836       0.257977       2.121251                    0.996868      28.094596      73.842681       0.717525       0.355884      -1.141116       0.032065      -0.018422       0.022458       0.043265      -0.017977       0.011733       0.007476       0.085580       0.122258      -0.067656       0.021168       0.046488             10.585413       7.119262      -0.443720       2.446586       7.826867      -4.012168      16.810108          -0.000001
          191              O       2.383878       6.776927       7.356254      -0.484906      27.108468 0.38763878E+03  0.85785291E+04                                 7.046403                            5.988039       0.660427       2.276440                    0.998839      26.004089      65.373638       0.797898       0.346875      -1.149943      -0.004582       0.018556      -0.008631       0.020971      -0.031499       0.026644       0.052997      -0.018075      -0.109042      -0.082903       0.020747       0.062156              7.741804       5.705366       1.722277       0.941184       7.173327       2.700680      10.346721          -0.000001
          192              O       1.265898       4.886936       7.329424      -0.627148      38.058278 0.56289406E+03  0.13679514E+05                                 8.915524                            7.239936       0.308598       2.112263                    0.998600      29.080027      76.701326       0.721752       0.349200      -1.147605       0.064501      -0.004763      -0.040352       0.076232      -0.003882      -0.016846      -0.045392      -0.001272      -0.117182      -0.066889       0.021260       0.045629             10.582179       9.053260       3.294807      -3.391896       9.218969      -3.878291      13.474307          -0.000001
          193              O      12.583439       1.387950       3.266825      -0.548937      29.414154 0.41900548E+03  0.94645719E+04                                 7.451020                            6.217684       0.585606       2.227304                    0.998824      27.120460      69.114274       0.783711       0.345994      -1.149489      -0.018618      -0.021506      -0.007040       0.029303       0.006323       0.027753      -0.028596      -0.012765      -0.159284      -0.070618       0.028770       0.041848              8.487850       5.200710       1.687200      -0.557727      13.856204      -0.137942       6.406636          -0.000002
          194              O      11.801974       0.344437       4.997535      -0.575446      32.533901 0.48396400E+03  0.11316884E+05                                 7.985231                            6.688544       0.526801       2.193899                    0.999021      28.012815      72.298996       0.755633       0.346642      -1.150582      -0.017026      -0.017800      -0.022013       0.033035      -0.008004      -0.035879       0.026971       0.046488       0.157782      -0.056244      -0.020057       0.076301              9.050762       5.633414      -0.175682      -1.990819       8.935181       3.576168      12.583691           0.000000
          195              O      12.884827       4.328320       4.156062      -0.544279      34.221611 0.48621689E+03  0.11384274E+05                                 8.292666                            6.754326       0.470035       2.199519                    0.998451      27.179784      70.224582       0.743474       0.351856      -1.146144       0.010963       0.014448      -0.017593       0.025267       0.017478      -0.041967       0.039998       0.007647      -0.150479      -0.086040       0.039010       0.047030              9.482920       6.837823       3.639763      -0.144599      15.052873      -1.211670       6.558063          -0.000001
          196              O      13.766007       5.622020       5.748198      -0.583820      36.500557 0.53219987E+03  0.12765402E+05                                 8.754021                            7.106835       0.257976       2.121251                    0.996868      28.094597      73.842683       0.717526       0.355884      -1.141116      -0.032065       0.018422      -0.022458       0.043265      -0.017977       0.011733       0.007476       0.085580       0.122258      -0.067656       0.021168       0.046488             10.585414       7.119261      -0.443720       2.446586       7.826868      -4.012170      16.810112          -0.000001
          197              O      11.051419       1.790642       7.385738      -0.484906      27.108467 0.38763875E+03  0.85785284E+04                                 7.046403                            5.988039       0.660427       2.276440                    0.998839      26.004089      65.373637       0.797898       0.346875      -1.149943       0.004582      -0.018556       0.008631       0.020971      -0.031499       0.026644       0.052997      -0.018075      -0.109042      -0.082903       0.020747       0.062156              7.741804       5.705366       1.722277       0.941184       7.173327       2.700680      10.346720          -0.000001
          198              O      12.169399       3.680633       7.412568      -0.627148      38.058279 0.56289401E+03  0.13679513E+05                                 8.915524                            7.239935       0.308598       2.112263                    0.998600      29.080028      76.701327       0.721752       0.349200      -1.147605      -0.064501       0.004763       0.040352       0.076232      -0.003882      -0.016846      -0.045392      -0.001272      -0.117182      -0.066889       0.021260       0.045629             10.582178       9.053260       3.294808      -3.391897       9.218969      -3.878291      13.474306          -0.000001

******************************************************
Auxiliary information for the entire system
The total spin magnetic moment of the unit cell is   0.000005
The total net atomic charge of the unit cell is   0.000004
Accuracy of reproducing the electrostatic potential in the unit cell:
  The inner radius (bohr) =    5.0000
  The outer radius (bohr) =   12.0000
  Valid grid points have density less than (e/(bohr^3)) =    0.0001
  The number of valid grid points were=       241628
  The rms potential error without charges in kcal/mol is=      5.14106
  The rms potential error with partial charges in kcal/mol is=      0.75358
  The RRMSE value at monopole order=      0.14658
  The rms potential error with partial charges and cloud penetration in kcal/mol is=      0.75545
  The RRMSE value at monopole order with cloud penetration is=      0.14694
  The rms potential error with partial charges and atomic dipoles in kcal/mol is=      0.46124
  The RRMSE value at dipole order=      0.08972
  The rms potential error with partial charges, atomic dipoles and cloud penetration in kcal/mol is=      0.45378
  The RRMSE value at dipole order with cloud penetration=      0.08827

******************************************************
The electron densities and ab initio electrostatic potential were computed in VASP using the PBE functional and
projector augmented wave method. See the main text of the journal article for a description of computational details.
The atomic charges, dipoles, and quadrupoles were computed with the DDEC6 method as described in
(a) T. A. Manz and N. Gabaldon Limas, RSC Adv. 6 (2016) 47771-47801 DOI: 10.1039/c6ra04656h
(b) N. Gabaldon Limas and T. A. Manz, RSC Adv. 8 (2018) 2678-2707 DOI: 10.1039/c7ra11829e.
For each atom in the material, the electron cloud parameters were fit to the spherically averaged atom-in-material
electron density using radial positions for which this density was between 10^-4 and 10^-2 electrons per cubic bohr.
The polarizabilities, dispersion coefficients, and quantum Drude oscillator (QDO) parameters were fit using the MCLF method.
The magnetic structure of the system was optimized in VASP from the default ferromagnetic initial guess using spin polarization.
The atomic spin moments (ASMs) were computed on this optimized magnetic structure using the DDEC6 partition as inputs
to the method of T. A. Manz and D. S. Sholl, J. Chem. Theory Comput. 7 (2011) 4146-4164 DOI: 10.1021/ct200539n.
The RMSE and RRMSE were computed using a uniform grid with Ewald summation.
