# Supplementary material for: A collection of forcefield precursors for metal–organic frameworks
Source: RSC Adv. 2019 Nov 13;9(63):36492–507. doi: 10.1039/c9ra07327b (PMC9075174; doi:10.1039/c9ra07327b)
Supplement: RA-009-C9RA07327B-s3820 [file RA-009-C9RA07327B-s3820.xyz]

  472
jmolscript: load "" {1 1 1} spacegroup "x,y,z" unitcell [{     15.987600     0.000000     0.000000 }, {     -2.366018    16.674575     0.000000 }, {      0.000000     0.000000    29.944400 }]
Cd    14.276620    10.720751    21.242258     0.905780
Cd     5.552903    14.885727     6.664126     0.905982
Cd     7.338762     5.953824     6.270058     0.905779
Cd     0.074879     1.788848    21.636326     0.905982
Cd    -0.655038     5.953824     8.702142     0.905778
Cd     8.068679     1.788848    23.280274     0.905983
Cd     6.282820    10.720751    23.674342     0.905781
Cd    13.546703    14.885727     8.308074     0.905981
H      0.726327    14.238420    18.903900     0.119881
H      2.507360    15.117170    17.703129     0.109784
H      4.658859    11.863960    18.451739     0.097429
H      2.797158    10.855148    19.460866     0.123379
H      5.081108    13.034515    11.028523     0.115166
H      5.001816    12.996164    13.337236     0.109541
H      7.428219    16.256043    13.454019     0.110474
H      7.400874    16.336081    11.136322     0.106875
H     11.517941    15.308927    18.571517     0.124057
H      9.741116    14.456857    17.313852     0.114961
H      9.594328     0.336826    19.146449     0.106588
H     11.386924     1.325629    20.272359     0.120123
H      4.281607    13.801546    15.328538     0.125476
H      8.006604    15.402305    15.469277     0.120969
H      5.961445    14.683631    18.906894     0.124888
H     10.404532     6.536433     2.386569     0.119567
H     12.198260     7.573592     1.305576     0.108971
H     11.874424    10.723419     3.835878     0.118258
H     10.094848     9.687928     4.898904     0.126135
H      2.883916    14.063337     2.569230     0.119940
H      1.157457    13.047855     1.329531     0.107181
H      0.370386    10.640046     4.431771     0.117610
H      2.098788    11.585495     5.626553     0.122390
H     -0.065013    12.187447    25.734217     0.111994
H     -0.196413    12.155765    28.054908     0.105945
H     13.728085     8.679116    27.902192     0.110207
H     13.875113     8.690788    25.593479     0.118450
H     14.368276    10.488308     3.500500     0.124088
H      0.418572    11.337044     0.116783     0.116815
H     12.846043     9.464489    29.824622     0.124092
H     11.190327    11.477110    20.520897     0.089009
H      9.539878    13.069532    20.922152     0.121875
H     11.901325    14.770339    23.632120     0.128379
H     13.491015    13.132895    23.197927     0.087147
H      6.274823    15.607402    22.263661     0.089177
H      7.868184    13.966624    21.934273     0.129619
H     10.657697    16.537843    23.359626     0.131140
H     11.347621     1.422341    23.650087     0.098078
H      4.901455     2.436155     3.931700     0.119880
H      3.120422     1.557405     2.730929     0.109784
H      0.968923     4.810615     3.479539     0.097429
H      2.830624     5.819427     4.488666     0.123379
H      0.546674     3.640060    26.000723     0.115166
H      0.625966     3.678411    28.309436     0.109540
H     14.187163     0.418532    28.426219     0.110474
H     14.214508     0.338494    26.108522     0.106875
H     10.097441     1.365648     3.599317     0.124056
H     11.874266     2.217718     2.341652     0.114961
H     12.021054    16.337749     4.174249     0.106588
H     10.228458    15.348946     5.300159     0.120123
H      1.346175     2.873029     0.356338     0.125475
H     13.608778     1.272270     0.497077     0.120969
H     15.653937     1.990944     3.934694     0.124887
H     11.210850    10.138142    17.358769     0.119568
H      9.417122     9.100983    16.277776     0.108971
H      9.740958     5.951156    18.808078     0.118258
H     11.520534     6.986647    19.871104     0.126136
H      2.743866     2.611238    17.541430     0.119940
H      4.470325     3.626720    16.301731     0.107180
H      5.257396     6.034529    19.403971     0.117610
H      3.528994     5.089080    20.598753     0.122391
H      5.692795     4.487128    10.762017     0.111994
H      5.824195     4.518810    13.082708     0.105945
H      7.887297     7.995459    12.929992     0.110207
H      7.740269     7.983787    10.621279     0.118450
H      7.247106     6.186267    18.472700     0.124089
H      5.209210     5.337531    15.088983     0.116815
H      8.769339     7.210086    14.852422     0.124092
H     10.425055     5.197465     5.548697     0.089009
H     12.075504     3.605043     5.949952     0.121875
H      9.714057     1.904236     8.659920     0.128379
H      8.124367     3.541680     8.225727     0.087147
H     15.340559     1.067173     7.291461     0.089177
H     13.747198     2.707951     6.962073     0.129619
H     10.957685     0.136732     8.387426     0.131140
H     10.267761    15.252234     8.677887     0.098078
H     12.895255     2.436155    11.040500     0.119880
H     11.114222     1.557405    12.241271     0.109784
H      8.962723     4.810615    11.492661     0.097429
H     10.824424     5.819427    10.483534     0.123379
H      8.540474     3.640060    18.915877     0.115166
H      8.619766     3.678411    16.607164     0.109540
H      6.193363     0.418532    16.490381     0.110474
H      6.220708     0.338494    18.808078     0.106875
H      2.103641     1.365648    11.372883     0.124056
H      3.880466     2.217718    12.630548     0.114961
H      4.027254    16.337749    10.797951     0.106588
H      2.234658    15.348946     9.672041     0.120123
H      9.339975     2.873029    14.615862     0.125476
H      5.614978     1.272270    14.475123     0.120969
H      7.660137     1.990944    11.037506     0.124887
H      3.217050    10.138142    27.557831     0.119568
H      1.423322     9.100983    28.638824     0.108971
H      1.747158     5.951156    26.108522     0.118258
H      3.526734     6.986647    25.045496     0.126136
H     10.737666     2.611238    27.375170     0.119940
H     12.464125     3.626720    28.614869     0.107180
H     13.251196     6.034529    25.512629     0.117610
H     11.522794     5.089080    24.317847     0.122391
H     13.686595     4.487128     4.210183     0.111994
H     13.817995     4.518810     1.889492     0.105945
H     -0.106503     7.995459     2.042208     0.110207
H     -0.253531     7.983787     4.350921     0.118450
H     -0.746694     6.186267    26.443900     0.124088
H     13.203010     5.337531    29.827617     0.116815
H      0.775539     7.210086     0.119778     0.124091
H      2.431255     5.197465     9.423503     0.089009
H      4.081704     3.605043     9.022248     0.121875
H      1.720257     1.904236     6.312280     0.128379
H      0.130567     3.541680     6.746473     0.087147
H      7.346759     1.067173     7.680739     0.089177
H      5.753398     2.707951     8.010127     0.129619
H      2.963885     0.136732     6.584774     0.131140
H      2.273961    15.252234     6.294313     0.098078
H      8.720127    14.238420    26.012700     0.119881
H     10.501160    15.117170    27.213471     0.109784
H     12.652659    11.863960    26.464861     0.097429
H     10.790958    10.855148    25.455734     0.123380
H     13.074908    13.034515     3.943677     0.115166
H     12.995616    12.996164     1.634964     0.109541
H     -0.565581    16.256043     1.518181     0.110474
H     -0.592926    16.336081     3.835878     0.106875
H      3.524141    15.308927    26.345083     0.124057
H      1.747316    14.456857    27.602748     0.114961
H      1.600528     0.336826    25.770151     0.106588
H      3.393124     1.325629    24.644241     0.120123
H     12.275407    13.801546    29.588062     0.125476
H      0.012804    15.402305    29.447323     0.120969
H     -2.032355    14.683631    26.009706     0.124888
H      2.410732     6.536433    12.585631     0.119567
H      4.204460     7.573592    13.666624     0.108972
H      3.880624    10.723419    11.136322     0.118258
H      2.101048     9.687928    10.073296     0.126135
H     10.877716    14.063337    12.402970     0.119940
H      9.151257    13.047855    13.642669     0.107181
H      8.364186    10.640046    10.540429     0.117610
H     10.092588    11.585495     9.345647     0.122391
H      7.928787    12.187447    19.182383     0.111994
H      7.797387    12.155765    16.861692     0.105945
H      5.734285     8.679116    17.014408     0.110207
H      5.881313     8.690788    19.323121     0.118450
H      6.374476    10.488308    11.471700     0.124089
H      8.412372    11.337044    14.855417     0.116816
H      4.852243     9.464489    15.091978     0.124093
H      3.196527    11.477110    24.395703     0.089009
H      1.546078    13.069532    23.994448     0.121875
H      3.907525    14.770339    21.284480     0.128379
H      5.497215    13.132895    21.718673     0.087147
H     -1.718977    15.607402    22.652939     0.089177
H     -0.125616    13.966624    22.982327     0.129619
H      2.663897    16.537843    21.556974     0.131140
H      3.353821     1.422341    21.266513     0.098078
C      0.379682    11.813936    19.949858     0.549408
C      1.565877    12.434231    19.248560    -0.017505
C      1.507272    13.714838    18.766455    -0.095640
C      2.586101    14.246757    18.078333    -0.155222
C      3.754276    13.563099    17.921424     0.084938
C      3.834089    12.335851    18.487673    -0.147141
C      2.730677    11.740568    19.122494    -0.097713
C      6.160658    14.812025     9.336664     0.555386
C      6.237026    14.701973    10.842268    -0.012626
C      5.539165    13.704833    11.522605    -0.095660
C      5.501856    13.674819    12.899449    -0.133811
C      6.190355    14.625270    13.666025     0.077777
C      6.928006    15.612405    12.968920    -0.143423
C      6.922801    15.649089    11.586387    -0.102299
C     13.987768     0.651976    20.302902     0.549780
C     12.827159     0.076703    19.540817    -0.017680
C     10.652062    15.687440    18.667040    -0.096066
C      9.589400    15.165526    17.929210    -0.155295
C      8.310588    15.682438    18.092706     0.085335
C     10.477506     0.016675    18.993134    -0.142277
C     11.539465     0.588612    19.692336    -0.094138
C      4.947097    14.136705    17.220126     0.098146
C      5.015844    14.136705    15.829209    -0.203584
C      6.139904    14.620267    15.156358     0.092967
C      7.223817    15.093825    15.912454    -0.215709
C      7.167272    15.120505    17.304869     0.093675
C      6.014140    14.650282    17.959753    -0.195328
C      8.958128     7.321806     4.489863     0.535432
C     10.057173     8.015468     3.752932    -0.022125
C     10.702267     7.390172     2.681222    -0.101798
C     11.777259     8.005463     2.040411    -0.143377
C     12.242983     9.252722     2.469515     0.080309
C     11.584919     9.868013     3.537631    -0.140173
C     10.517684     9.254389     4.169159    -0.083152
C      3.869194    13.463052     4.969573     0.536332
C      2.770336    12.824416     4.191318    -0.016262
C      2.417084    13.319651     2.932455    -0.102440
C      1.371701    12.721033     2.194326    -0.147664
C      0.654763    11.655528     2.726438     0.082594
C      0.914833    11.298692     4.015245    -0.132855
C      1.950086    11.867295     4.730017    -0.081948
C     -1.126304    10.551671    23.918988     0.542216
C     -1.114595    10.446621    25.416208    -0.015931
C     -0.519227    11.478777    26.172004    -0.109801
C     -0.597688    11.457100    27.551543    -0.142151
C     -1.261566    10.423277    28.218405     0.071956
C     14.169688     9.397790    27.463806    -0.134123
C     14.252766     9.409463    26.088460    -0.090273
C     13.415148     9.893025     1.808941     0.087079
C     14.434593    10.471633     2.553060    -0.190192
C     -0.426804    11.030231     1.933510     0.093386
C     -0.351432    10.983543     0.544689    -0.210694
C     -1.352101    10.441619    29.713529     0.094601
C     13.528538     9.871348     0.402752    -0.195300
C     11.352377    12.149095    21.173685     0.109650
C     10.348025    13.097879    21.422224    -0.165549
C     10.518110    14.039992    22.352297     0.122028
C     11.718785    14.085014    22.999096    -0.168098
C     12.673927    13.111218    22.713426     0.086257
C      7.178328    15.797492    22.482854     0.103883
C      8.127133    14.812025    22.283125    -0.173597
C      9.462490    15.057141    22.594547     0.107479
C      9.764372    16.321074    23.120371    -0.173983
C     11.126153     0.571938    23.290455     0.090756
C      5.248100     4.860639     4.977658     0.549409
C      4.061905     4.240344     4.276360    -0.017506
C      4.120510     2.959737     3.794255    -0.095640
C      3.041681     2.427818     3.106133    -0.155221
C      1.873506     3.111476     2.949224     0.084938
C      1.793693     4.338724     3.515473    -0.147140
C      2.897105     4.934007     4.150294    -0.097714
C     15.454724     1.862550    24.308864     0.555384
C     15.378356     1.972602    25.814468    -0.012624
C      0.088617     2.969742    26.494805    -0.095661
C      0.125926     2.999756    27.871649    -0.133811
C     15.425027     2.049305    28.638225     0.077777
C     14.687376     1.062170    27.941120    -0.143424
C     14.692581     1.025486    26.558587    -0.102298
C      7.627614    16.022599     5.330702     0.549782
C      8.788223    16.597872     4.568617    -0.017680
C     10.963320     0.987135     3.694840    -0.096065
C     12.025982     1.509049     2.957010    -0.155294
C     13.304794     0.992137     3.120506     0.085335
C     13.503894    -0.016675     4.020934    -0.142277
C     10.075917    16.085963     4.720136    -0.094137
C      0.680685     2.537870     2.247926     0.098145
C      0.611938     2.537870     0.857009    -0.203583
C     15.475478     2.054308     0.184158     0.092967
C     14.391565     1.580750     0.940254    -0.215709
C     14.448110     1.554070     2.332669     0.093674
C     15.601242     2.024293     2.987553    -0.195327
C     12.657254     9.352769    19.462063     0.535427
C     11.558209     8.659107    18.725132    -0.022124
C     10.913115     9.284403    17.653422    -0.101799
C      9.838123     8.669112    17.012611    -0.143378
C      9.372399     7.421853    17.441715     0.080309
C     10.030463     6.806562    18.509831    -0.140174
C     11.097698     7.420186    19.141359    -0.083151
C      1.758588     3.211523    19.941773     0.536329
C      2.857446     3.850159    19.163518    -0.016262
C      3.210698     3.354924    17.904655    -0.102440
C      4.256081     3.953542    17.166526    -0.147665
C      4.973019     5.019047    17.698638     0.082593
C      4.712949     5.375883    18.987445    -0.132855
C      3.677696     4.807280    19.702217    -0.081947
C      6.754086     6.122904     8.946788     0.542218
C      6.742377     6.227954    10.444008    -0.015931
C      6.147009     5.195798    11.199804    -0.109801
C      6.225470     5.217475    12.579343    -0.142151
C      6.889348     6.251298    13.246205     0.071956
C      7.445694     7.276785    12.491606    -0.134123
C      7.362616     7.265112    11.116260    -0.090273
C      8.200234     6.781550    16.781141     0.087080
C      7.180789     6.202942    17.525260    -0.190193
C      6.054586     5.644344    16.905710     0.093386
C      5.979214     5.691032    15.516889    -0.210694
C      6.979883     6.232956    14.741329     0.094600
C      8.086844     6.803227    15.374952    -0.195301
C     10.263005     4.525480     6.201485     0.109650
C     11.267357     3.576696     6.450024    -0.165549
C     11.097272     2.634583     7.380097     0.122028
C      9.896597     2.589561     8.026896    -0.168098
C      8.941455     3.563357     7.741226     0.086257
C     14.437054     0.877083     7.510654     0.103883
C     13.488249     1.862550     7.310925    -0.173597
C     12.152892     1.617434     7.622347     0.107479
C     11.851010     0.353501     8.148171    -0.173983
C     10.489229    16.102637     8.318255     0.090757
C     13.241900     4.860639     9.994542     0.549410
C     12.055705     4.240344    10.695840    -0.017506
C     12.114310     2.959737    11.177945    -0.095640
C     11.035481     2.427818    11.866067    -0.155221
C      9.867306     3.111476    12.022976     0.084938
C      9.787493     4.338724    11.456727    -0.147140
C     10.890905     4.934007    10.821906    -0.097713
C      7.460924     1.862550    20.607736     0.555382
C      7.384556     1.972602    19.102132    -0.012623
C      8.082417     2.969742    18.421795    -0.095661
C      8.119726     2.999756    17.044951    -0.133811
C      7.431227     2.049305    16.278375     0.077777
C      6.693576     1.062170    16.975480    -0.143424
C      6.698781     1.025486    18.358013    -0.102299
C     -0.366186    16.022599     9.641498     0.549782
C      0.794423    16.597872    10.403583    -0.017680
C      2.969520     0.987135    11.277360    -0.096066
C      4.032182     1.509049    12.015191    -0.155294
C      5.310994     0.992137    11.851694     0.085335
C      5.510094    -0.016675    10.951266    -0.142277
C      2.082117    16.085963    10.252064    -0.094138
C      8.674485     2.537870    12.724274     0.098145
C      8.605738     2.537870    14.115191    -0.203584
C      7.481678     2.054308    14.788042     0.092967
C      6.397765     1.580750    14.031946    -0.215709
C      6.454310     1.554070    12.639531     0.093674
C      7.607442     2.024293    11.984647    -0.195327
C      4.663454     9.352769    25.454537     0.535429
C      3.564409     8.659107    26.191468    -0.022124
C      2.919315     9.284403    27.263178    -0.101799
C      1.844323     8.669112    27.903989    -0.143377
C      1.378599     7.421853    27.474885     0.080309
C      2.036663     6.806562    26.406769    -0.140174
C      3.103898     7.420186    25.775241    -0.083151
C      9.752388     3.211523    24.974827     0.536324
C     10.851246     3.850159    25.753082    -0.016261
C     11.204498     3.354924    27.011945    -0.102440
C     12.249881     3.953542    27.750074    -0.147666
C     12.966819     5.019047    27.217962     0.082593
C     12.706749     5.375883    25.929155    -0.132856
C     11.671496     4.807280    25.214383    -0.081947
C     14.747886     6.122904     6.025412     0.542217
C     14.736177     6.227954     4.528192    -0.015931
C     14.140809     5.195798     3.772396    -0.109801
C     14.219270     5.217475     2.392857    -0.142151
C     14.883148     6.251298     1.725995     0.071956
C     -0.548106     7.276785     2.480594    -0.134123
C     -0.631184     7.265112     3.855940    -0.090273
C      0.206434     6.781550    28.135459     0.087079
C     -0.813011     6.202942    27.391340    -0.190192
C     14.048386     5.644344    28.010890     0.093386
C     13.973014     5.691032    29.399711    -0.210694
C     14.973683     6.232956     0.230871     0.094600
C      0.093044     6.803227    29.541648    -0.195299
C      2.269205     4.525480     8.770715     0.109650
C      3.273557     3.576696     8.522176    -0.165549
C      3.103472     2.634583     7.592103     0.122028
C      1.902797     2.589561     6.945304    -0.168098
C      0.947655     3.563357     7.230974     0.086257
C      6.443254     0.877083     7.461546     0.103883
C      5.494449     1.862550     7.661275    -0.173597
C      4.159092     1.617434     7.349853     0.107479
C      3.857210     0.353501     6.824029    -0.173983
C      2.495429    16.102637     6.653945     0.090757
C      8.373482    11.813936    24.966742     0.549405
C      9.559677    12.434231    25.668040    -0.017505
C      9.501072    13.714838    26.150145    -0.095640
C     10.579901    14.246757    26.838267    -0.155222
C     11.748076    13.563099    26.995176     0.084938
C     11.827889    12.335851    26.428927    -0.147141
C     10.724477    11.740568    25.794106    -0.097714
C     -1.833142    14.812025     5.635536     0.555387
C     -1.756774    14.701973     4.129932    -0.012625
C     13.532965    13.704833     3.449595    -0.095661
C     13.495656    13.674819     2.072751    -0.133811
C     -1.803445    14.625270     1.306175     0.077777
C     -1.065794    15.612405     2.003280    -0.143423
C     -1.070999    15.649089     3.385813    -0.102299
C      5.993968     0.651976    24.613698     0.549779
C      4.833359     0.076703    25.375783    -0.017679
C      2.658262    15.687440    26.249560    -0.096066
C      1.595600    15.165526    26.987390    -0.155295
C      0.316788    15.682438    26.823894     0.085335
C      2.483706     0.016675    25.923466    -0.142277
C      3.545665     0.588612    25.224264    -0.094138
C     12.940897    14.136705    27.696474     0.098146
C     13.009644    14.136705    29.087391    -0.203584
C     -1.853896    14.620267    29.760242     0.092967
C     -0.769983    15.093825    29.004146    -0.215709
C     -0.826528    15.120505    27.611731     0.093675
C     -1.979660    14.650282    26.956847    -0.195328
C      0.964328     7.321806    10.482337     0.535433
C      2.063373     8.015468    11.219268    -0.022125
C      2.708467     7.390172    12.290978    -0.101799
C      3.783459     8.005463    12.931789    -0.143377
C      4.249183     9.252722    12.502685     0.080309
C      3.591119     9.868013    11.434569    -0.140173
C      2.523884     9.254389    10.803041    -0.083152
C     11.862994    13.463052    10.002627     0.536329
C     10.764136    12.824416    10.780882    -0.016263
C     10.410884    13.319651    12.039745    -0.102440
C      9.365501    12.721033    12.777874    -0.147665
C      8.648563    11.655528    12.245762     0.082593
C      8.908633    11.298692    10.956955    -0.132856
C      9.943886    11.867295    10.242183    -0.081947
C      6.867496    10.551671    20.997612     0.542218
C      6.879205    10.446621    19.500392    -0.015931
C      7.474573    11.478777    18.744596    -0.109800
C      7.396112    11.457100    17.365057    -0.142151
C      6.732234    10.423277    16.698195     0.071955
C      6.175888     9.397790    17.452794    -0.134123
C      6.258966     9.409463    18.828140    -0.090272
C      5.421348     9.893025    13.163259     0.087080
C      6.440793    10.471633    12.419140    -0.190194
C      7.566996    11.030231    13.038690     0.093386
C      7.642368    10.983543    14.427511    -0.210694
C      6.641699    10.441619    15.203071     0.094601
C      5.534738     9.871348    14.569448    -0.195302
C      3.358577    12.149095    23.742915     0.109650
C      2.354225    13.097879    23.494376    -0.165549
C      2.524310    14.039992    22.564303     0.122028
C      3.724985    14.085014    21.917504    -0.168098
C      4.680127    13.111218    22.203174     0.086257
C     -0.815472    15.797492    22.433746     0.103883
C      0.133333    14.812025    22.633475    -0.173597
C      1.468690    15.057141    22.322053     0.107479
C      1.770572    16.321074    21.796229    -0.173983
C      3.132353     0.571938    21.626145     0.090757
N     12.508831    12.144093    21.799523    -0.212591
N      9.841944     0.320152    22.968253    -0.223933
N      9.106551     4.530482     6.827323    -0.212590
N     11.773438    16.354423     7.996053    -0.223932
N      1.112751     4.530482     8.144877    -0.212590
N      3.779638    16.354423     6.976147    -0.223932
N      4.515031    12.144093    23.117077    -0.212591
N      1.848144     0.320152    21.948347    -0.223933
O     -0.620340    12.537279    20.214566    -0.468642
O      0.412605    10.600528    20.274455    -0.473431
O      5.753950    13.824890     8.677288    -0.490306
O      6.457634    15.894205     8.788681    -0.541831
O     12.651217    16.634556    20.473885    -0.470536
O     13.901784     1.829201    20.750571    -0.481111
O      8.496396     6.237959     4.051777    -0.476360
O      8.553774     7.805369     5.583133    -0.449482
O      4.073129    13.096211     6.154173    -0.464744
O      4.532349    14.411835     4.454828    -0.475800
O     -0.664823    11.547143    23.347649    -0.521864
O     14.309223     9.586213    23.262307    -0.485550
O      6.248122     4.137296     5.242366    -0.468640
O      5.215177     6.074047     5.302255    -0.473430
O     -0.126168     2.849685    23.649488    -0.490307
O     15.157748     0.780370    23.760881    -0.541833
O      8.964165     0.040019     5.501685    -0.470540
O      7.713598    14.845374     5.778371    -0.481114
O     13.118986    10.436616    19.023977    -0.476357
O     13.061608     8.869206    20.555333    -0.449480
O      1.554653     3.578364    21.126373    -0.464743
O      1.095433     2.262740    19.427028    -0.475800
O      6.292605     5.127432     8.375449    -0.521865
O      7.306159     7.088362     8.290107    -0.485551
O     14.241922     4.137296     9.729834    -0.468640
O     13.208977     6.074047     9.669945    -0.473429
O      7.867632     2.849685    21.267112    -0.490308
O      7.163948     0.780370    21.155719    -0.541835
O      0.970365     0.040019     9.470515    -0.470537
O     -0.280202    14.845374     9.193829    -0.481111
O      5.125186    10.436616    25.892623    -0.476359
O      5.067808     8.869206    24.361267    -0.449481
O      9.548453     3.578364    23.790227    -0.464738
O      9.089233     2.262740    25.489572    -0.475795
O     14.286405     5.127432     6.596751    -0.521864
O     -0.687641     7.088362     6.682093    -0.485550
O      7.373460    12.537279    24.702034    -0.468638
O      8.406405    10.600528    24.642145    -0.473427
O     13.747750    13.824890     6.294912    -0.490309
O     -1.536166    15.894205     6.183519    -0.541834
O      4.657417    16.634556    24.442715    -0.470537
O      5.907984     1.829201    24.166029    -0.481112
O      0.502596     6.237959    10.920423    -0.476361
O      0.559974     7.805369     9.389067    -0.449482
O     12.066929    13.096211     8.818027    -0.464741
O     12.526149    14.411835    10.517372    -0.475797
O      7.328977    11.547143    21.568951    -0.521868
O      6.315423     9.586213    21.654293    -0.485553

The following XYZ coordinates are in angstroms. Other properties are in atomic units.
The sperically averaged electron density of each atom fit to a function of the form exp(a - br)
eigen_1, eigen_2 and eigen_3 are the three eigenvalues of traceless quadrupole moment tensor
  atom number  atomic symbol              X              Y              Z     net charge C6 coefficient C8 coefficient C10 coefficient fluctuating dipole atomic polarizability isotropic forcefield polarizability              a              b squared Pearson coefficient          <r^3>          <r^4>         wp_QDO          m_QDO          q_QDO       dipole_x       dipole_y       dipole_z         dipole            Qxy            Qxz            Qyz     Q(x^2-y^2)  Q(3z^2 - R^2)        eigen_1        eigen_2        eigen_3 static polarizability      alpha(xx)      alpha(xy)      alpha(xz)      alpha(yy)      alpha(yz)      alpha(zz) atomic spin moment
            1             Cd      14.276620      10.720751      21.242258       0.905780     170.685418 0.45687335E+04  0.17567726E+06                                23.364293                           20.882323       0.883808       1.981228                    0.998418      78.805027     211.700155       0.445034       0.357926      -1.216688       0.058509      -0.060272      -0.014229       0.085197       0.016518       0.028890      -0.012561      -0.067159       0.025601      -0.056528       0.021127       0.035401             26.973318      32.406686       3.624035       0.714586      19.397897       3.261996      29.115369           0.069811
            2             Cd       5.552903      14.885727       6.664126       0.905982     167.546280 0.44196621E+04  0.16863849E+06                                23.097656                           20.542914       0.901584       1.986941                    0.998460      78.640726     210.840530       0.448304       0.358069      -1.215868       0.061191      -0.067150      -0.011497       0.091574       0.021006       0.002860       0.001771      -0.103306       0.043989      -0.063171       0.014587       0.048584             27.129916      33.042768       2.809697       2.270883      19.034307       2.788216      29.312675           0.060869
            3             Cd       7.338762       5.953824       6.270058       0.905779     170.685747 0.45687431E+04  0.17567771E+06                                23.364318                           20.882341       0.883837       1.981236                    0.998418      78.805118     211.700441       0.445034       0.357926      -1.216688      -0.058509       0.060274      -0.014231       0.085198       0.016517      -0.028889       0.012560      -0.067159       0.025598      -0.056526       0.021126       0.035400             26.973351      32.406730       3.624052      -0.714594      19.397923      -3.262002      29.115401           0.069851
            4             Cd       0.074879       1.788848      21.636326       0.905982     167.545907 0.44196517E+04  0.16863799E+06                                23.097625                           20.542893       0.901563       1.986936                    0.998460      78.640641     210.840240       0.448304       0.358069      -1.215868      -0.061192       0.067149      -0.011495       0.091573       0.021007      -0.002862      -0.001771      -0.103305       0.043993      -0.063171       0.014588       0.048583             27.129869      33.042695       2.809675      -2.270877      19.034277      -2.788209      29.312637           0.060828
            5             Cd      -0.655038       5.953824       8.702142       0.905778     170.685887 0.45687468E+04  0.17567789E+06                                23.364331                           20.882350       0.883842       1.981237                    0.998418      78.805148     211.700553       0.445034       0.357926      -1.216688      -0.058509       0.060274       0.014231       0.085198       0.016517       0.028889      -0.012560      -0.067159       0.025597      -0.056526       0.021126       0.035400             26.973373      32.406761       3.624063       0.714602      19.397938       3.262012      29.115419           0.069850
            6             Cd       8.068679       1.788848      23.280274       0.905983     167.545845 0.44196515E+04  0.16863800E+06                                23.097626                           20.542898       0.901538       1.986929                    0.998460      78.640613     210.840209       0.448303       0.358069      -1.215867      -0.061192       0.067147       0.011496       0.091571       0.021009       0.002863       0.001771      -0.103303       0.044000      -0.063173       0.014591       0.048582             27.129862      33.042681       2.809662       2.270862      19.034269       2.788195      29.312637           0.060828
            7             Cd       6.282820      10.720751      23.674342       0.905781     170.685281 0.45687297E+04  0.17567707E+06                                23.364278                           20.882313       0.883810       1.981229                    0.998418      78.805008     211.700062       0.445034       0.357926      -1.216688       0.058508      -0.060273       0.014229       0.085196       0.016518      -0.028889       0.012562      -0.067159       0.025599      -0.056527       0.021126       0.035401             26.973295      32.406646       3.624028      -0.714592      19.397888      -3.261992      29.115351           0.069815
            8             Cd      13.546703      14.885727       8.308074       0.905981     167.546351 0.44196647E+04  0.16863862E+06                                23.097664                           20.542921       0.901580       1.986940                    0.998460      78.640749     210.840619       0.448303       0.358069      -1.215868       0.061192      -0.067149       0.011496       0.091573       0.021006      -0.002861      -0.001772      -0.103306       0.043992      -0.063171       0.014588       0.048584             27.129925      33.042770       2.809693      -2.270886      19.034310      -2.788217      29.312694           0.060870
            9              H       0.726327      14.238420      18.903900       0.119881       1.195038 0.88688383E+01  0.88134515E+02                                 1.775931                            1.679220      -0.905515       2.450863                    0.998715       3.330425       8.973164       0.516948       1.192284      -0.731460      -0.035388       0.025220       0.005448       0.043795      -0.012862      -0.004699      -0.005506      -0.003614      -0.040676      -0.017953      -0.001852       0.019805              1.816106       2.261626      -0.352529      -0.266937       1.682117       0.050391       1.504574           0.000640
           10              H       2.507360      15.117170      17.703129       0.109784       1.157390 0.84926671E+01  0.83758243E+02                                 1.756009                            1.654419      -0.900996       2.446328                    0.998371       3.389633       9.195088       0.513859       1.208588      -0.726618      -0.006043       0.034302      -0.013653       0.037411      -0.006378      -0.006589      -0.010105      -0.006900      -0.038346      -0.019815       0.004794       0.015022              1.789779       1.516564       0.057224      -0.101286       2.280136      -0.407023       1.572636          -0.000025
           11              H       4.658859      11.863960      18.451739       0.097429       1.101029 0.80846705E+01  0.80687908E+02                                 1.827888                            1.707616      -1.530983       2.129935                    0.991512       4.102335      12.115466       0.453744       1.352538      -0.689573       0.029199      -0.017984      -0.000538       0.034298      -0.003044      -0.005343      -0.007063       0.001173      -0.023533      -0.013369       0.006287       0.007082              1.898483       2.398190      -0.547682      -0.200866       1.819185       0.036607       1.478074           0.000008
           12              H       2.797158      10.855148      19.460866       0.123379       1.168341 0.89418281E+01  0.89491138E+02                                 1.783660                            1.714370      -0.980744       2.419349                    0.998221       3.383940       9.301255       0.496522       1.232577      -0.721768       0.002869      -0.039377       0.014050       0.041907      -0.007119      -0.001253      -0.008324      -0.013377      -0.028779      -0.013679      -0.002906       0.016584              1.787041       1.614364      -0.052292      -0.103078       2.213169      -0.272525       1.533591           0.000542
           13              H       5.081108      13.034515      11.028523       0.115166       1.102611 0.81788928E+01  0.80537618E+02                                 1.742378                            1.655794      -1.061983       2.372596                    0.997000       3.518562       9.785018       0.494826       1.257040      -0.713888      -0.019384      -0.027340      -0.020660       0.039371       0.012177       0.003125       0.003616      -0.004021      -0.001072      -0.012163      -0.001937       0.014100              1.781055       1.530552       0.277121       0.213333       2.052779       0.224356       1.759834           0.000249
           14              H       5.001816      12.996164      13.337236       0.109541       1.232983 0.94944392E+01  0.97207460E+02                                 1.891827                            1.795983      -1.199633       2.306318                    0.994410       3.688000      10.515802       0.469580       1.273991      -0.710303      -0.021898      -0.028389       0.015591       0.039097       0.014122      -0.000533      -0.002486       0.001122       0.010989      -0.016068       0.003277       0.012792              1.943752       1.609750       0.290039      -0.211053       2.237625      -0.310604       1.983880          -0.000016
           15              H       7.428219      16.256043      13.454019       0.110474       1.137707 0.87834970E+01  0.88239127E+02                                 1.790882                            1.726129      -1.098728       2.349764                    0.996122       3.649405      10.324145       0.479294       1.272067      -0.710222       0.020613       0.025090       0.017339       0.036811       0.014006       0.003084       0.002693       0.002216       0.015102      -0.016567       0.003058       0.013509              1.801871       1.546886       0.238990       0.164604       1.943221       0.156361       1.915507           0.000026
           16              H       7.400874      16.336081      11.136322       0.106875       1.112466 0.81711727E+01  0.81349023E+02                                 1.823306                            1.706354      -1.231255       2.286673                    0.994727       3.794784      11.006790       0.460419       1.336242      -0.695233       0.020411       0.026961      -0.018337       0.038467       0.010769      -0.004144      -0.001507      -0.003232       0.004143      -0.011948       0.000282       0.011666              1.909603       1.685031       0.382903      -0.303949       2.087156      -0.425252       1.956623           0.000112
           17              H      11.517941      15.308927      18.571517       0.124057       1.167566 0.86213441E+01  0.84660059E+02                                 1.718024                            1.632034      -0.931598       2.442443                    0.998460       3.229309       8.513323       0.538379       1.158550      -0.740303       0.039070      -0.018136      -0.005967       0.043486      -0.009205      -0.003302       0.011691       0.009440      -0.028104      -0.017542      -0.000696       0.018238              1.747962       2.306388      -0.246031       0.057083       1.493475       0.059349       1.444023           0.000273
           18              H       9.741116      14.456857      17.313852       0.114961       1.129906 0.82684052E+01  0.80434136E+02                                 1.680878                            1.597212      -0.884012       2.453002                    0.998931       3.262549       8.589839       0.544193       1.157004      -0.739778       0.010280      -0.028228      -0.023276       0.038004      -0.006317       0.000336       0.014430       0.005913      -0.021052      -0.018844       0.004168       0.014676              1.701349       1.477122      -0.020132       0.058551       1.835261       0.448988       1.791663          -0.000040
           19              H       9.594328       0.336826      19.146449       0.106588       1.009747 0.74427127E+01  0.73006977E+02                                 1.756504                            1.664854      -1.312097       2.245016                    0.993195       3.959707      11.722397       0.447117       1.396536      -0.681765      -0.031435       0.012228       0.008058       0.034679       0.000001       0.000109       0.013306       0.008411      -0.006758      -0.015978       0.005331       0.010647              1.806002       2.348347      -0.365403       0.023734       1.591009       0.068026       1.478649           0.000030
           20              H      11.386924       1.325629      20.272359       0.120123       1.178709 0.91674122E+01  0.93006831E+02                                 1.842244                            1.773114      -1.012081       2.403379                    0.997264       3.539195      10.033756       0.469440       1.286049      -0.708888      -0.008675       0.035868       0.023327       0.043657      -0.007621      -0.001499       0.013960      -0.004624      -0.022027      -0.016628      -0.001362       0.017990              1.855460       1.659862      -0.085796       0.030001       1.997688       0.426823       1.908828           0.000212
           21              H       4.281607      13.801546      15.328538       0.125476       1.191693 0.95111445E+01  0.96702578E+02                                 1.812227                            1.772700      -1.073269       2.373070                    0.997535       3.435845       9.529454       0.486219       1.238994      -0.720583      -0.029404      -0.013419      -0.019310       0.037651       0.009860       0.006708       0.000995       0.017359       0.004480      -0.014129      -0.001332       0.015461              1.802393       1.832319       0.176993       0.185285       1.557722       0.154498       2.017137           0.000010
           22              H       8.006604      15.402305      15.469277       0.120969       1.178345 0.92677876E+01  0.93848585E+02                                 1.805298                            1.752632      -1.130606       2.340182                    0.996589       3.529372       9.847350       0.486651       1.242901      -0.718260       0.030312       0.014010      -0.017173       0.037550       0.009156      -0.006897      -0.000557       0.016499       0.006592      -0.013792      -0.000897       0.014689              1.810594       1.881147       0.159077      -0.185750       1.520757      -0.141818       2.029879           0.000014
           23              H       5.961445      14.683631      18.906894       0.124888       0.913375 0.66643029E+01  0.63088351E+02                                 1.607923                            1.551932      -0.936505       2.440707                    0.998049       3.492989       9.898738       0.477408       1.355258      -0.692368      -0.002783       0.002417       0.038590       0.038766       0.004918      -0.001629      -0.000638       0.009872       0.044799      -0.014435      -0.000694       0.015129              1.648160       1.427526       0.062407      -0.040737       1.381250       0.027926       2.135702           0.000048
           24              H      10.404532       6.536433       2.386569       0.119567       1.218014 0.92163273E+01  0.92183585E+02                                 1.777771                            1.695996      -1.011771       2.398482                    0.997965       3.328009       8.904471       0.523224       1.170370      -0.737159      -0.013028      -0.036270      -0.015752       0.041634       0.004387      -0.005591       0.013148      -0.016083      -0.000940      -0.016053      -0.001711       0.017765              1.790040       1.650555       0.305396      -0.053564       2.172963       0.148578       1.546602           0.000591
           25              H      12.198260       7.573592       1.305576       0.108971       1.172262 0.87228894E+01  0.87579514E+02                                 1.833239                            1.722695      -1.232431       2.288830                    0.994155       3.692781      10.483195       0.478163       1.275815      -0.708883       0.013101      -0.019448      -0.028367       0.036804       0.008050      -0.007866       0.010840      -0.010460       0.003412      -0.018221       0.004264       0.013958              1.889418       1.798953      -0.196244      -0.496827       1.785308       0.283506       2.083993           0.000027
           26              H      11.874424      10.723419       3.835878       0.118258       1.061789 0.74319564E+01  0.70909779E+02                                 1.656162                            1.544331      -0.837216       2.481600                    0.999039       3.281608       8.762779       0.533451       1.203397      -0.727225       0.008144       0.034128       0.015168       0.038224       0.005376      -0.010319       0.009665      -0.013348      -0.003764      -0.018420       0.004733       0.013687              1.719787       1.513385       0.332011      -0.059095       2.269776       0.183839       1.376201          -0.000025
           27              H      10.094848       9.687928       4.898904       0.126135       1.127009 0.80473398E+01  0.77520016E+02                                 1.662272                            1.562903      -0.897909       2.460854                    0.998771       3.162877       8.205159       0.558601       1.138264      -0.745056      -0.017233       0.021005       0.033204       0.042904       0.001363      -0.007675       0.014633      -0.010299       0.001964      -0.016347      -0.001891       0.018238              1.701554       1.621033      -0.117534      -0.431344       1.632052       0.258257       1.851578           0.000656
           28              H       2.883916      14.063337       2.569230       0.119940       1.210457 0.91426078E+01  0.91025987E+02                                 1.751064                            1.674313      -1.016801       2.396898                    0.997943       3.298590       8.731035       0.535028       1.149832      -0.742355       0.020168       0.034212      -0.016899       0.043160       0.008243       0.001319      -0.013806      -0.010063       0.012163      -0.015984      -0.002319       0.018304              1.754775       1.743328       0.388670      -0.019332       1.930384      -0.153734       1.590614           0.000692
           29              H       1.157457      13.047855       1.329531       0.107181       1.160756 0.85925192E+01  0.85536287E+02                                 1.791811                            1.688269      -1.024205       2.383413                    0.997236       3.572147       9.940948       0.494632       1.243924      -0.716803      -0.007351       0.016009      -0.033806       0.038120       0.011226       0.004059      -0.010412      -0.006044       0.021097      -0.018848       0.003883       0.014964              1.846443       1.587588      -0.022791       0.369426       1.630929      -0.190783       2.320811           0.000035
           30              H       0.370386      10.640046       4.431771       0.117610       1.084817 0.77715690E+01  0.74950985E+02                                 1.681167                            1.581548      -0.815176       2.490495                    0.999284       3.284360       8.805055       0.526199       1.206945      -0.727001      -0.020488      -0.023745       0.021104       0.037802       0.011367       0.000576      -0.008502      -0.000342       0.025698      -0.017307       0.002975       0.014331              1.726910       1.682274       0.421598      -0.017811       1.980286      -0.193356       1.518170           0.000015
           31              H       2.098788      11.585495       5.626553       0.122390       1.135673 0.81714288E+01  0.78977187E+02                                 1.666005                            1.570692      -0.899917       2.454637                    0.998774       3.191153       8.278605       0.559741       1.132179      -0.746432       0.003688      -0.013718       0.040505       0.042924       0.007591      -0.000669      -0.011963       0.000145       0.031555      -0.015788      -0.001965       0.017754              1.706994       1.457006       0.019369       0.296485       1.518645      -0.178215       2.145331           0.000619
           32              H      -0.065013      12.187447      25.734217       0.111994       1.030804 0.73962598E+01  0.71880088E+02                                 1.741181                            1.630159      -1.053496       2.373587                    0.996744       3.673715      10.555415       0.467768       1.347346      -0.693242       0.020155       0.028547      -0.015961       0.038418       0.011405      -0.002735      -0.002062      -0.007694      -0.003816      -0.011506      -0.001897       0.013403              1.823545       1.639672       0.353973      -0.319074       1.944632      -0.400765       1.886331           0.000203
           33              H      -0.196413      12.155765      28.054908       0.105945       1.137013 0.86961092E+01  0.87865040E+02                                 1.841875                            1.756021      -1.282099       2.262761                    0.993631       3.847112      11.212935       0.455879       1.329736      -0.696622       0.015828       0.026462       0.017221       0.035317       0.011810      -0.000066       0.001741      -0.001131       0.014134      -0.014262       0.004498       0.009764              1.878418       1.526701       0.212401       0.145038       2.123061       0.277777       1.985492           0.000072
           34              H      13.728085       8.679116      27.902192       0.110207       1.228629 0.92571190E+01  0.94434204E+02                                 1.903966                            1.784628      -1.250863       2.280077                    0.994120       3.734761      10.723901       0.465374       1.290182      -0.706157      -0.018704      -0.028509       0.015369       0.037401       0.014098      -0.000867      -0.001851      -0.002925       0.013929      -0.016512       0.004163       0.012349              1.989913       1.570558       0.263624      -0.203391       2.409495      -0.409465       1.989687           0.000013
           35              H      13.875113       8.690788      25.593479       0.118450       1.105799 0.81561976E+01  0.80177837E+02                                 1.741233                            1.650354      -1.038257       2.386081                    0.997249       3.475345       9.625015       0.497556       1.252269      -0.715285      -0.016010      -0.029543      -0.020427       0.039324       0.010386       0.000300       0.004988      -0.009737      -0.001216      -0.011821      -0.001290       0.013112              1.781139       1.451848       0.245589       0.167140       2.136436       0.245896       1.755134           0.000617
           36              H      14.368276      10.488308       3.500500       0.124088       1.176277 0.92485539E+01  0.94424603E+02                                 1.868001                            1.802226      -1.089503       2.367474                    0.996356       3.621351      10.438468       0.455532       1.316970      -0.701797      -0.002929       0.000636       0.037825       0.037943       0.004973      -0.001684       0.000332       0.005777       0.045524      -0.013383      -0.001934       0.015317              1.893279       1.712970       0.074784      -0.011568       1.711905       0.032744       2.254960          -0.000019
           37              H       0.418572      11.337044       0.116783       0.116815       1.113335 0.86295829E+01  0.86457613E+02                                 1.780166                            1.721976      -1.143841       2.331829                    0.996322       3.632587      10.319821       0.474457       1.288534      -0.706738       0.030574       0.011685      -0.016038       0.036449       0.005944      -0.007475      -0.000866       0.022414       0.004040      -0.013433      -0.002426       0.015859              1.796174       1.821512       0.219562      -0.173944       1.619916      -0.030714       1.947094           0.000027
           38              H      12.846043       9.464489      29.824622       0.124092       1.184403 0.93886027E+01  0.95492591E+02                                 1.822654                            1.773671      -1.122080       2.349869                    0.996611       3.527009       9.900467       0.479248       1.256541      -0.715460      -0.028963      -0.014863      -0.021644       0.039093       0.008660       0.007757       0.003354       0.017270       0.006893      -0.013380      -0.002833       0.016213              1.823601       1.803823       0.246834       0.156431       1.679471       0.099378       1.987509           0.000022
           39              H      11.190327      11.477110      20.520897       0.089009       1.222327 0.87097391E+01  0.87407294E+02                                 1.893334                            1.724878      -1.016189       2.384951                    0.997005       3.683639      10.452022       0.476453       1.280982      -0.708225      -0.012059      -0.033390      -0.031417       0.047406       0.000525       0.011386       0.009944       0.001177      -0.007707      -0.015630       0.000682       0.014948              1.991768       1.618390       0.068491       0.189170       2.251100       0.792538       2.105815           0.000114
           40              H       9.539878      13.069532      20.922152       0.121875       1.029133 0.73292758E+01  0.71319067E+02                                 1.757426                            1.636095      -1.289984       2.268273                    0.994169       3.754777      10.920565       0.459594       1.369579      -0.687974      -0.030081      -0.000875      -0.015945       0.034057      -0.006685       0.009951       0.008975       0.005407       0.001098      -0.017241       0.005663       0.011578              1.854232       2.324733       0.013674       0.522770       1.489075       0.129401       1.748887           0.000213
           41              H      11.901325      14.770339      23.632120       0.128379       0.954962 0.68974189E+01  0.66346892E+02                                 1.699657                            1.610395      -1.230048       2.305056                    0.994231       3.697663      10.820662       0.451609       1.409969      -0.680508       0.006568       0.028569       0.021248       0.036205      -0.002651       0.007461       0.009773       0.004098      -0.006764      -0.014452       0.004131       0.010320              1.756851       1.610064       0.085966       0.200655       1.851817       0.398919       1.808673           0.000178
           42              H      13.491015      13.132895      23.197927       0.087147       1.078538 0.75392916E+01  0.73693037E+02                                 1.799299                            1.646837      -1.084650       2.348775                    0.995741       3.797372      10.976762       0.464524       1.348969      -0.692364       0.040125       0.004938       0.024744       0.047399       0.003934       0.010095       0.011425       0.004041       0.001642      -0.013640      -0.003796       0.017436              1.928500       2.543177      -0.069289       0.527109       1.504497      -0.016345       1.737824           0.000190
           43              H       6.274823      15.607402      22.263661       0.089177       1.112754 0.77389032E+01  0.76519383E+02                                 1.868270                            1.691050      -1.296385       2.252974                    0.993221       3.952651      11.679646       0.447043       1.385686      -0.684321      -0.044190      -0.011610      -0.009324       0.046632       0.002563       0.006943       0.009802       0.008394      -0.022223      -0.015166       0.001489       0.013676              2.021727       2.942395       0.164255       0.280330       1.591736       0.050978       1.531050           0.000179
           44              H       7.868184      13.966624      21.934273       0.129619       0.976101 0.70231141E+01  0.68115289E+02                                 1.744964                            1.639472      -1.353141       2.243707                    0.993150       3.832537      11.399751       0.440029       1.435190      -0.674976      -0.009210      -0.032910      -0.008231       0.035151      -0.000282       0.004040       0.004196       0.002979      -0.024889      -0.010664       0.003733       0.006931              1.804851       1.751776       0.223836       0.118853       2.147841       0.323098       1.514937           0.000222
           45              H      10.657697      16.537843      23.359626       0.131140       0.966663 0.68102546E+01  0.65508012E+02                                 1.728891                            1.610026      -1.324244       2.254795                    0.994148       3.807804      11.259018       0.446109       1.427361      -0.676277       0.033233       0.009574       0.005944       0.035092      -0.003351       0.000695       0.007152      -0.001277      -0.023755      -0.011447       0.002256       0.009191              1.821921       2.431522       0.182367       0.352868       1.535534       0.121944       1.498708           0.000094
           46              H      11.347621       1.422341      23.650087       0.098078       1.175295 0.84448977E+01  0.84308767E+02                                 1.865617                            1.715640      -1.026057       2.388983                    0.996861       3.640689      10.387961       0.469395       1.307041      -0.702904       0.017818       0.041190       0.016763       0.047907       0.007032       0.005729       0.007727       0.002896      -0.038277      -0.016062      -0.000495       0.016557              1.954750       1.610674       0.135521       0.133352       2.530305       0.607598       1.723271           0.000058
           47              H       4.901455       2.436155       3.931700       0.119880       1.195049 0.88689486E+01  0.88135934E+02                                 1.775946                            1.679233      -0.905527       2.450856                    0.998715       3.330444       8.973248       0.516945       1.192288      -0.731459       0.035387      -0.025221       0.005448       0.043795      -0.012863       0.004698       0.005506      -0.003615      -0.040676      -0.017953      -0.001852       0.019805              1.816122       2.261648      -0.352533       0.266941       1.682132      -0.050391       1.504585           0.000658
           48              H       3.120422       1.557405       2.730929       0.109784       1.157388 0.84926493E+01  0.83758054E+02                                 1.756010                            1.654420      -0.900992       2.446330                    0.998371       3.389630       9.195090       0.513858       1.208592      -0.726617       0.006043      -0.034302      -0.013653       0.037411      -0.006378       0.006589       0.010105      -0.006900      -0.038346      -0.019815       0.004794       0.015022              1.789780       1.516565       0.057224       0.101286       2.280138       0.407023       1.572637          -0.000016
           49              H       0.968923       4.810615       3.479539       0.097429       1.101028 0.80846605E+01  0.80687782E+02                                 1.827887                            1.707615      -1.530982       2.129936                    0.991512       4.102332      12.115455       0.453744       1.352538      -0.689573      -0.029199       0.017984      -0.000538       0.034298      -0.003044       0.005343       0.007063       0.001173      -0.023532      -0.013369       0.006287       0.007082              1.898482       2.398189      -0.547682       0.200866       1.819184      -0.036607       1.478073           0.000013
           50              H       2.830624       5.819427       4.488666       0.123379       1.168349 0.89419107E+01  0.89492187E+02                                 1.783670                            1.714379      -0.980757       2.419342                    0.998221       3.383955       9.301313       0.496520       1.232578      -0.721768      -0.002869       0.039377       0.014050       0.041907      -0.007119       0.001253       0.008324      -0.013377      -0.028779      -0.013678      -0.002906       0.016584              1.787051       1.614372      -0.052293       0.103079       2.213182       0.272527       1.533598           0.000564
           51              H       0.546674       3.640060      26.000723       0.115166       1.102607 0.81788496E+01  0.80537080E+02                                 1.742373                            1.655789      -1.061973       2.372601                    0.997000       3.518552       9.784981       0.494827       1.257040      -0.713888       0.019384       0.027340      -0.020660       0.039371       0.012177      -0.003125      -0.003616      -0.004021      -0.001071      -0.012163      -0.001937       0.014100              1.781050       1.530548       0.277120      -0.213332       2.052772      -0.224355       1.759829           0.000237
           52              H       0.625966       3.678411      28.309436       0.109540       1.232984 0.94944444E+01  0.97207512E+02                                 1.891827                            1.795982      -1.199631       2.306319                    0.994410       3.688000      10.515797       0.469580       1.273989      -0.710303       0.021898       0.028389       0.015591       0.039097       0.014122       0.000533       0.002486       0.001122       0.010989      -0.016068       0.003277       0.012792              1.943751       1.609750       0.290039       0.211053       2.237625       0.310604       1.983880          -0.000020
           53              H      14.187163       0.418532      28.426219       0.110474       1.137708 0.87835085E+01  0.88239268E+02                                 1.790883                            1.726129      -1.098728       2.349763                    0.996122       3.649407      10.324151       0.479294       1.272067      -0.710222      -0.020613      -0.025090       0.017339       0.036811       0.014006      -0.003084      -0.002693       0.002216       0.015102      -0.016567       0.003058       0.013509              1.801872       1.546887       0.238990      -0.164604       1.943222      -0.156361       1.915508           0.000023
           54              H      14.214508       0.338494      26.108522       0.106875       1.112461 0.81711291E+01  0.81348487E+02                                 1.823302                            1.706351      -1.231247       2.286678                    0.994727       3.794774      11.006757       0.460419       1.336244      -0.695232      -0.020410      -0.026961      -0.018337       0.038467       0.010769       0.004144       0.001507      -0.003232       0.004144      -0.011948       0.000282       0.011666              1.909599       1.685028       0.382901       0.303948       2.087151       0.425250       1.956618           0.000102
           55              H      10.097441       1.365648       3.599317       0.124056       1.167575 0.86214264E+01  0.84661108E+02                                 1.718036                            1.632045      -0.931605       2.442439                    0.998460       3.229321       8.513380       0.538375       1.158554      -0.740302      -0.039070       0.018136      -0.005967       0.043486      -0.009205       0.003302      -0.011691       0.009439      -0.028104      -0.017542      -0.000696       0.018238              1.747975       2.306407      -0.246034      -0.057084       1.493485      -0.059349       1.444032           0.000294
           56              H      11.874266       2.217718       2.341652       0.114961       1.129905 0.82683949E+01  0.80434021E+02                                 1.680877                            1.597212      -0.884011       2.453003                    0.998931       3.262547       8.589836       0.544192       1.157005      -0.739778      -0.010280       0.028228      -0.023276       0.038004      -0.006317      -0.000336      -0.014430       0.005913      -0.021052      -0.018844       0.004168       0.014676              1.701349       1.477122      -0.020131      -0.058551       1.835261      -0.448988       1.791662          -0.000032
           57              H      12.021054      16.337749       4.174249       0.106588       1.009747 0.74427137E+01  0.73006997E+02                                 1.756505                            1.664854      -1.312097       2.245016                    0.993195       3.959709      11.722408       0.447116       1.396537      -0.681765       0.031435      -0.012228       0.008058       0.034679       0.000001      -0.000109      -0.013306       0.008411      -0.006757      -0.015978       0.005331       0.010648              1.806002       2.348348      -0.365403      -0.023734       1.591010      -0.068026       1.478649           0.000037
           58              H      10.228458      15.348946       5.300159       0.120123       1.178711 0.91674357E+01  0.93007136E+02                                 1.842247                            1.773116      -1.012084       2.403377                    0.997264       3.539201      10.033779       0.469440       1.286049      -0.708888       0.008675      -0.035868       0.023327       0.043657      -0.007621       0.001499      -0.013960      -0.004624      -0.022027      -0.016628      -0.001362       0.017990              1.855462       1.659865      -0.085796      -0.030002       1.997691      -0.426824       1.908831           0.000230
           59              H       1.346175       2.873029       0.356338       0.125475       1.191691 0.95111294E+01  0.96702389E+02                                 1.812226                            1.772699      -1.073268       2.373071                    0.997535       3.435842       9.529445       0.486219       1.238994      -0.720583       0.029404       0.013419      -0.019310       0.037651       0.009860      -0.006708      -0.000995       0.017359       0.004480      -0.014129      -0.001332       0.015461              1.802392       1.832318       0.176993      -0.185285       1.557722      -0.154498       2.017136           0.000009
           60              H      13.608778       1.272270       0.497077       0.120969       1.178343 0.92677677E+01  0.93848338E+02                                 1.805296                            1.752630      -1.130604       2.340183                    0.996589       3.529368       9.847338       0.486651       1.242902      -0.718260      -0.030312      -0.014010      -0.017173       0.037550       0.009156       0.006897       0.000557       0.016499       0.006592      -0.013792      -0.000897       0.014689              1.810593       1.881146       0.159077       0.185750       1.520756       0.141818       2.029878           0.000014
           61              H      15.653937       1.990944       3.934694       0.124887       0.913379 0.66643339E+01  0.63088717E+02                                 1.607927                            1.551935      -0.936506       2.440705                    0.998049       3.492998       9.898768       0.477408       1.355257      -0.692368       0.002783      -0.002417       0.038590       0.038766       0.004918       0.001629       0.000638       0.009873       0.044799      -0.014435      -0.000694       0.015129              1.648163       1.427529       0.062407       0.040737       1.381253      -0.027926       2.135707           0.000058
           62              H      11.210850      10.138142      17.358769       0.119568       1.217999 0.92161841E+01  0.92181785E+02                                 1.777756                            1.695983      -1.011749       2.398493                    0.997965       3.327987       8.904391       0.523226       1.170369      -0.737159       0.013029       0.036270      -0.015752       0.041634       0.004388       0.005591      -0.013148      -0.016082      -0.000941      -0.016054      -0.001710       0.017764              1.790025       1.650541       0.305392       0.053564       2.172943      -0.148576       1.546590           0.000581
           63              H       9.417122       9.100983      16.277776       0.108971       1.172264 0.87229122E+01  0.87579808E+02                                 1.833242                            1.722697      -1.232432       2.288829                    0.994154       3.692787      10.483219       0.478163       1.275815      -0.708882      -0.013101       0.019448      -0.028367       0.036804       0.008050       0.007866      -0.010840      -0.010460       0.003412      -0.018221       0.004264       0.013958              1.889421       1.798955      -0.196245       0.496828       1.785311      -0.283506       2.083996           0.000027
           64              H       9.740958       5.951156      18.808078       0.118258       1.061789 0.74319551E+01  0.70909741E+02                                 1.656160                            1.544329      -0.837217       2.481600                    0.999039       3.281606       8.762763       0.533452       1.203394      -0.727226      -0.008144      -0.034128       0.015168       0.038224       0.005376       0.010319      -0.009665      -0.013348      -0.003764      -0.018420       0.004733       0.013687              1.719785       1.513382       0.332010       0.059094       2.269772      -0.183839       1.376199          -0.000042
           65              H      11.520534       6.986647      19.871104       0.126136       1.126993 0.80471978E+01  0.77518270E+02                                 1.662254                            1.562887      -0.897889       2.460865                    0.998771       3.162852       8.205062       0.558605       1.138260      -0.745057       0.017234      -0.021004       0.033205       0.042904       0.001363       0.007676      -0.014632      -0.010298       0.001964      -0.016347      -0.001891       0.018238              1.701535       1.621015      -0.117533       0.431337       1.632034      -0.258252       1.851557           0.000621
           66              H       2.743866       2.611238      17.541430       0.119940       1.210444 0.91424823E+01  0.91024409E+02                                 1.751051                            1.674301      -1.016783       2.396907                    0.997943       3.298571       8.730964       0.535030       1.149831      -0.742356      -0.020168      -0.034212      -0.016899       0.043160       0.008244      -0.001319       0.013806      -0.010063       0.012162      -0.015985      -0.002318       0.018303              1.754762       1.743315       0.388665       0.019332       1.930368       0.153732       1.590603           0.000678
           67              H       4.470325       3.626720      16.301731       0.107180       1.160758 0.85925316E+01  0.85536450E+02                                 1.791813                            1.688271      -1.024207       2.383412                    0.997236       3.572150       9.940962       0.494631       1.243925      -0.716803       0.007351      -0.016009      -0.033806       0.038120       0.011226      -0.004059       0.010412      -0.006044       0.021097      -0.018848       0.003883       0.014964              1.846445       1.587590      -0.022791      -0.369426       1.630931       0.190783       2.320814           0.000034
           68              H       5.257396       6.034529      19.403971       0.117610       1.084814 0.77715414E+01  0.74950622E+02                                 1.681161                            1.581543      -0.815175       2.490496                    0.999284       3.284353       8.805019       0.526201       1.206941      -0.727002       0.020488       0.023745       0.021104       0.037802       0.011367      -0.000576       0.008502      -0.000342       0.025698      -0.017307       0.002975       0.014332              1.726904       1.682268       0.421595       0.017811       1.980278       0.193356       1.518165          -0.000002
           69              H       3.528994       5.089080      20.598753       0.122391       1.135660 0.81713043E+01  0.78975639E+02                                 1.665989                            1.570677      -0.899901       2.454646                    0.998774       3.191131       8.278515       0.559746       1.132175      -0.746433      -0.003688       0.013717       0.040505       0.042924       0.007591       0.000668       0.011963       0.000145       0.031555      -0.015789      -0.001965       0.017753              1.706976       1.456992       0.019369      -0.296480       1.518630       0.178213       2.145307           0.000587
           70              H       5.692795       4.487128      10.762017       0.111994       1.030806 0.73962808E+01  0.71880345E+02                                 1.741184                            1.630161      -1.053500       2.373585                    0.996743       3.673721      10.555437       0.467768       1.347346      -0.693242      -0.020155      -0.028547      -0.015961       0.038418       0.011405       0.002735       0.002062      -0.007694      -0.003816      -0.011506      -0.001897       0.013403              1.823548       1.639674       0.353974       0.319074       1.944635       0.400766       1.886334           0.000211
           71              H       5.824195       4.518810      13.082708       0.105945       1.137012 0.86960953E+01  0.87864864E+02                                 1.841873                            1.756019      -1.282098       2.262761                    0.993631       3.847109      11.212924       0.455879       1.329737      -0.696622      -0.015828      -0.026462       0.017221       0.035317       0.011810       0.000066      -0.001741      -0.001131       0.014134      -0.014262       0.004498       0.009764              1.878417       1.526700       0.212401      -0.145038       2.123059      -0.277776       1.985491           0.000075
           72              H       7.887297       7.995459      12.929992       0.110207       1.228628 0.92571105E+01  0.94434104E+02                                 1.903966                            1.784628      -1.250864       2.280076                    0.994120       3.734760      10.723901       0.465373       1.290183      -0.706156       0.018704       0.028509       0.015369       0.037401       0.014098       0.000867       0.001851      -0.002925       0.013929      -0.016512       0.004163       0.012349              1.989913       1.570558       0.263624       0.203391       2.409495       0.409465       1.989687           0.000018
           73              H       7.740269       7.983787      10.621279       0.118450       1.105804 0.81562440E+01  0.80178412E+02                                 1.741238                            1.650358      -1.038267       2.386076                    0.997249       3.475356       9.625054       0.497555       1.252268      -0.715285       0.016010       0.029543      -0.020427       0.039324       0.010386      -0.000300      -0.004988      -0.009737      -0.001218      -0.011821      -0.001291       0.013112              1.781144       1.451851       0.245590      -0.167141       2.136443      -0.245897       1.755139           0.000630
           74              H       7.247106       6.186267      18.472700       0.124089       1.176275 0.92485398E+01  0.94424414E+02                                 1.867999                            1.802224      -1.089506       2.367473                    0.996355       3.621346      10.438448       0.455533       1.316969      -0.701797       0.002929      -0.000636       0.037825       0.037943       0.004973       0.001684      -0.000332       0.005777       0.045525      -0.013383      -0.001934       0.015317              1.893276       1.712968       0.074784       0.011568       1.711904      -0.032744       2.254957          -0.000030
           75              H       5.209210       5.337531      15.088983       0.116815       1.113334 0.86295758E+01  0.86457526E+02                                 1.780166                            1.721976      -1.143840       2.331829                    0.996322       3.632586      10.319818       0.474457       1.288534      -0.706738      -0.030574      -0.011685      -0.016038       0.036449       0.005944       0.007475       0.000866       0.022414       0.004040      -0.013433      -0.002426       0.015859              1.796174       1.821512       0.219562       0.173944       1.619916       0.030714       1.947093           0.000028
           76              H       8.769339       7.210086      14.852422       0.124092       1.184403 0.93886024E+01  0.95492597E+02                                 1.822655                            1.773672      -1.122082       2.349868                    0.996611       3.527010       9.900473       0.479248       1.256542      -0.715460       0.028963       0.014863      -0.021644       0.039093       0.008660      -0.007757      -0.003354       0.017270       0.006893      -0.013380      -0.002833       0.016213              1.823601       1.803823       0.246834      -0.156431       1.679471      -0.099378       1.987510           0.000025
           77              H      10.425055       5.197465       5.548697       0.089009       1.222326 0.87097295E+01  0.87407190E+02                                 1.893335                            1.724879      -1.016186       2.384952                    0.997005       3.683639      10.452028       0.476453       1.280984      -0.708225       0.012059       0.033390      -0.031417       0.047406       0.000525      -0.011386      -0.009944       0.001177      -0.007707      -0.015630       0.000682       0.014948              1.991769       1.618390       0.068491      -0.189170       2.251101      -0.792538       2.105815           0.000126
           78              H      12.075504       3.605043       5.949952       0.121875       1.029135 0.73292967E+01  0.71319313E+02                                 1.757427                            1.636096      -1.289988       2.268270                    0.994169       3.754782      10.920579       0.459594       1.369577      -0.687975       0.030081       0.000875      -0.015945       0.034057      -0.006686      -0.009951      -0.008975       0.005407       0.001099      -0.017241       0.005663       0.011578              1.854234       2.324736       0.013674      -0.522771       1.489077      -0.129401       1.748889           0.000221
           79              H       9.714057       1.904236       8.659920       0.128379       0.954964 0.68974378E+01  0.66347124E+02                                 1.699659                            1.610398      -1.230052       2.305054                    0.994231       3.697669      10.820686       0.451609       1.409969      -0.680508      -0.006568      -0.028569       0.021248       0.036205      -0.002651      -0.007461      -0.009773       0.004098      -0.006764      -0.014451       0.004131       0.010320              1.756854       1.610067       0.085966      -0.200655       1.851820      -0.398920       1.808676           0.000188
           80              H       8.124367       3.541680       8.225727       0.087147       1.078538 0.75392932E+01  0.73693053E+02                                 1.799299                            1.646837      -1.084648       2.348776                    0.995741       3.797372      10.976760       0.464524       1.348969      -0.692364      -0.040125      -0.004938       0.024744       0.047399       0.003934      -0.010095      -0.011425       0.004040       0.001642      -0.013640      -0.003796       0.017436              1.928499       2.543177      -0.069289      -0.527109       1.504497       0.016345       1.737824           0.000199
           81              H      15.340559       1.067173       7.291461       0.089177       1.112753 0.77389006E+01  0.76519352E+02                                 1.868269                            1.691050      -1.296383       2.252975                    0.993221       3.952651      11.679646       0.447043       1.385686      -0.684321       0.044190       0.011610      -0.009324       0.046632       0.002563      -0.006943      -0.009802       0.008394      -0.022223      -0.015166       0.001490       0.013676              2.021726       2.942394       0.164255      -0.280330       1.591735      -0.050978       1.531049           0.000188
           82              H      13.747198       2.707951       6.962073       0.129619       0.976102 0.70231306E+01  0.68115498E+02                                 1.744967                            1.639474      -1.353143       2.243705                    0.993150       3.832543      11.399778       0.440029       1.435191      -0.674976       0.009210       0.032910      -0.008231       0.035151      -0.000282      -0.004040      -0.004196       0.002979      -0.024889      -0.010664       0.003733       0.006931              1.804854       1.751779       0.223836      -0.118853       2.147845      -0.323099       1.514939           0.000229
           83              H      10.957685       0.136732       8.387426       0.131140       0.966665 0.68102681E+01  0.65508171E+02                                 1.728892                            1.610027      -1.324246       2.254795                    0.994148       3.807808      11.259031       0.446109       1.427360      -0.676277      -0.033233      -0.009574       0.005944       0.035092      -0.003351      -0.000694      -0.007152      -0.001277      -0.023755      -0.011447       0.002256       0.009191              1.821923       2.431525       0.182367      -0.352868       1.535535      -0.121944       1.498709           0.000103
           84              H      10.267761      15.252234       8.677887       0.098078       1.175292 0.84448774E+01  0.84308521E+02                                 1.865615                            1.715639      -1.026053       2.388984                    0.996861       3.640687      10.387956       0.469395       1.307042      -0.702904      -0.017818      -0.041190       0.016763       0.047907       0.007031      -0.005729      -0.007728       0.002896      -0.038277      -0.016062      -0.000495       0.016557              1.954748       1.610672       0.135521      -0.133352       2.530302      -0.607597       1.723269           0.000069
           85              H      12.895255       2.436155      11.040500       0.119880       1.195051 0.88689645E+01  0.88136118E+02                                 1.775947                            1.679234      -0.905531       2.450854                    0.998715       3.330447       8.973253       0.516945       1.192287      -0.731460       0.035387      -0.025221      -0.005448       0.043795      -0.012863      -0.004698      -0.005506      -0.003615      -0.040675      -0.017952      -0.001853       0.019805              1.816122       2.261649      -0.352533      -0.266941       1.682132       0.050391       1.504586           0.000656
           86              H      11.114222       1.557405      12.241271       0.109784       1.157388 0.84926488E+01  0.83758033E+02                                 1.756008                            1.654419      -0.900992       2.446330                    0.998371       3.389630       9.195084       0.513859       1.208590      -0.726618       0.006043      -0.034302       0.013653       0.037411      -0.006378      -0.006589      -0.010105      -0.006900      -0.038346      -0.019815       0.004794       0.015022              1.789779       1.516564       0.057224      -0.101286       2.280136      -0.407023       1.572636          -0.000017
           87              H       8.962723       4.810615      11.492661       0.097429       1.101028 0.80846604E+01  0.80687782E+02                                 1.827887                            1.707615      -1.530982       2.129936                    0.991512       4.102332      12.115455       0.453744       1.352538      -0.689573      -0.029199       0.017984       0.000538       0.034298      -0.003044      -0.005343      -0.007064       0.001173      -0.023533      -0.013369       0.006287       0.007082              1.898482       2.398190      -0.547682      -0.200866       1.819184       0.036607       1.478073           0.000013
           88              H      10.824424       5.819427      10.483534       0.123379       1.168350 0.89419224E+01  0.89492338E+02                                 1.783671                            1.714380      -0.980759       2.419341                    0.998221       3.383957       9.301322       0.496520       1.232578      -0.721768      -0.002869       0.039377      -0.014050       0.041907      -0.007119      -0.001253      -0.008323      -0.013377      -0.028779      -0.013678      -0.002906       0.016584              1.787052       1.614374      -0.052293      -0.103079       2.213184      -0.272527       1.533599           0.000564
           89              H       8.540474       3.640060      18.915877       0.115166       1.102604 0.81788236E+01  0.80536762E+02                                 1.742371                            1.655787      -1.061967       2.372604                    0.997000       3.518547       9.784964       0.494827       1.257041      -0.713888       0.019384       0.027340       0.020661       0.039371       0.012177       0.003125       0.003616      -0.004021      -0.001070      -0.012163      -0.001936       0.014100              1.781047       1.530546       0.277119       0.213332       2.052769       0.224355       1.759826           0.000237
           90              H       8.619766       3.678411      16.607164       0.109540       1.232984 0.94944472E+01  0.97207547E+02                                 1.891827                            1.795983      -1.199633       2.306318                    0.994410       3.688000      10.515797       0.469580       1.273989      -0.710303       0.021898       0.028389      -0.015591       0.039097       0.014122      -0.000533      -0.002486       0.001122       0.010989      -0.016068       0.003277       0.012792              1.943752       1.609750       0.290039      -0.211053       2.237625      -0.310604       1.983880          -0.000020
           91              H       6.193363       0.418532      16.490381       0.110474       1.137709 0.87835157E+01  0.88239348E+02                                 1.790883                            1.726129      -1.098729       2.349763                    0.996122       3.649408      10.324150       0.479295       1.272065      -0.710222      -0.020613      -0.025090      -0.017339       0.036811       0.014006       0.003084       0.002693       0.002216       0.015102      -0.016567       0.003058       0.013509              1.801872       1.546886       0.238990       0.164604       1.943222       0.156361       1.915507           0.000023
           92              H       6.220708       0.338494      18.808078       0.106875       1.112460 0.81711144E+01  0.81348298E+02                                 1.823300                            1.706349      -1.231242       2.286680                    0.994727       3.794770      11.006740       0.460419       1.336243      -0.695232      -0.020410      -0.026961       0.018337       0.038467       0.010769      -0.004144      -0.001507      -0.003232       0.004145      -0.011948       0.000282       0.011666              1.909597       1.685026       0.382901      -0.303947       2.087148      -0.425249       1.956616           0.000103
           93              H       2.103641       1.365648      11.372883       0.124056       1.167576 0.86214404E+01  0.84661278E+02                                 1.718037                            1.632046      -0.931610       2.442437                    0.998460       3.229323       8.513386       0.538375       1.158554      -0.740302      -0.039070       0.018136       0.005967       0.043486      -0.009205      -0.003303       0.011691       0.009439      -0.028104      -0.017542      -0.000696       0.018238              1.747976       2.306408      -0.246034       0.057084       1.493486       0.059349       1.444033           0.000292
           94              H       3.880466       2.217718      12.630548       0.114961       1.129903 0.82683773E+01  0.80433795E+02                                 1.680874                            1.597209      -0.884011       2.453003                    0.998931       3.262545       8.589824       0.544193       1.157003      -0.739778      -0.010280       0.028228       0.023276       0.038004      -0.006317       0.000336       0.014430       0.005913      -0.021052      -0.018844       0.004168       0.014676              1.701346       1.477120      -0.020132       0.058551       1.835258       0.448987       1.791659          -0.000033
           95              H       4.027254      16.337749      10.797951       0.106588       1.009747 0.74427110E+01  0.73006961E+02                                 1.756505                            1.664854      -1.312097       2.245016                    0.993195       3.959708      11.722403       0.447116       1.396537      -0.681765       0.031435      -0.012228      -0.008058       0.034679       0.000001       0.000109       0.013306       0.008411      -0.006757      -0.015978       0.005331       0.010648              1.806002       2.348347      -0.365403       0.023734       1.591010       0.068026       1.478649           0.000037
           96              H       2.234658      15.348946       9.672041       0.120123       1.178713 0.91674592E+01  0.93007448E+02                                 1.842250                            1.773119      -1.012090       2.403375                    0.997264       3.539205      10.033799       0.469439       1.286051      -0.708887       0.008675      -0.035868      -0.023327       0.043657      -0.007621      -0.001499       0.013960      -0.004624      -0.022027      -0.016628      -0.001362       0.017990              1.855466       1.659868      -0.085796       0.030002       1.997695       0.426825       1.908834           0.000230
           97              H       9.339975       2.873029      14.615862       0.125476       1.191690 0.95111118E+01  0.96702141E+02                                 1.812222                            1.772696      -1.073268       2.373071                    0.997535       3.435840       9.529428       0.486220       1.238991      -0.720583       0.029404       0.013419       0.019310       0.037651       0.009860       0.006708       0.000995       0.017359       0.004480      -0.014129      -0.001332       0.015461              1.802388       1.832314       0.176992       0.185285       1.557718       0.154498       2.017131           0.000009
           98              H       5.614978       1.272270      14.475123       0.120969       1.178343 0.92677649E+01  0.93848292E+02                                 1.805295                            1.752629      -1.130604       2.340182                    0.996589       3.529367       9.847331       0.486652       1.242901      -0.718260      -0.030312      -0.014010       0.017173       0.037550       0.009156      -0.006897      -0.000557       0.016499       0.006591      -0.013792      -0.000897       0.014689              1.810592       1.881145       0.159077      -0.185750       1.520755      -0.141818       2.029876           0.000013
           99              H       7.660137       1.990944      11.037506       0.124887       0.913377 0.66643240E+01  0.63088598E+02                                 1.607926                            1.551934      -0.936505       2.440706                    0.998049       3.492995       9.898757       0.477408       1.355257      -0.692368       0.002783      -0.002417      -0.038590       0.038766       0.004918      -0.001629      -0.000638       0.009872       0.044799      -0.014435      -0.000694       0.015129              1.648162       1.427528       0.062407      -0.040737       1.381252       0.027926       2.135705           0.000058
          100              H       3.217050      10.138142      27.557831       0.119568       1.218001 0.92161969E+01  0.92181887E+02                                 1.777752                            1.695979      -1.011760       2.398487                    0.997965       3.327992       8.904385       0.523229       1.170363      -0.737161       0.013028       0.036270       0.015752       0.041634       0.004388      -0.005591       0.013148      -0.016083      -0.000941      -0.016054      -0.001711       0.017764              1.790021       1.650538       0.305390      -0.053563       2.172937       0.148575       1.546587           0.000583
          101              H       1.423322       9.100983      28.638824       0.108971       1.172263 0.87229046E+01  0.87579698E+02                                 1.833240                            1.722696      -1.232432       2.288830                    0.994154       3.692784      10.483203       0.478164       1.275814      -0.708883      -0.013101       0.019448       0.028367       0.036804       0.008050      -0.007866       0.010840      -0.010460       0.003412      -0.018221       0.004264       0.013958              1.889419       1.798953      -0.196245      -0.496827       1.785309       0.283506       2.083994           0.000027
          102              H       1.747158       5.951156      26.108522       0.118258       1.061788 0.74319469E+01  0.70909646E+02                                 1.656159                            1.544329      -0.837216       2.481600                    0.999039       3.281604       8.762758       0.533452       1.203395      -0.727226      -0.008144      -0.034128      -0.015168       0.038224       0.005376      -0.010319       0.009665      -0.013348      -0.003764      -0.018420       0.004733       0.013687              1.719784       1.513382       0.332010      -0.059094       2.269771       0.183839       1.376199          -0.000043
          103              H       3.526734       6.986647      25.045496       0.126136       1.126997 0.80472254E+01  0.77518594E+02                                 1.662256                            1.562889      -0.897895       2.460861                    0.998771       3.162857       8.205075       0.558606       1.138259      -0.745058       0.017233      -0.021004      -0.033205       0.042904       0.001363      -0.007676       0.014632      -0.010298       0.001964      -0.016347      -0.001891       0.018238              1.701537       1.621017      -0.117533      -0.431337       1.632036       0.258253       1.851559           0.000622
          104              H      10.737666       2.611238      27.375170       0.119940       1.210432 0.91423653E+01  0.91022957E+02                                 1.751040                            1.674291      -1.016760       2.396919                    0.997943       3.298550       8.730896       0.535031       1.149833      -0.742355      -0.020168      -0.034212       0.016898       0.043160       0.008245       0.001320      -0.013806      -0.010062       0.012161      -0.015986      -0.002317       0.018303              1.754752       1.743305       0.388662      -0.019332       1.930357      -0.153731       1.590594           0.000682
          105              H      12.464125       3.626720      28.614869       0.107180       1.160760 0.85925498E+01  0.85536675E+02                                 1.791814                            1.688272      -1.024208       2.383411                    0.997236       3.572154       9.940975       0.494631       1.243925      -0.716803       0.007351      -0.016009       0.033806       0.038120       0.011226       0.004059      -0.010412      -0.006044       0.021097      -0.018848       0.003883       0.014965              1.846447       1.587591      -0.022791       0.369426       1.630933      -0.190784       2.320816           0.000034
          106              H      13.251196       6.034529      25.512629       0.117610       1.084816 0.77715571E+01  0.74950808E+02                                 1.681163                            1.581544      -0.815176       2.490495                    0.999284       3.284356       8.805028       0.526201       1.206941      -0.727002       0.020488       0.023745      -0.021104       0.037802       0.011367       0.000576      -0.008502      -0.000342       0.025698      -0.017307       0.002975       0.014332              1.726905       1.682269       0.421595      -0.017811       1.980280      -0.193356       1.518167          -0.000002
          107              H      11.522794       5.089080      24.317847       0.122391       1.135649 0.81712081E+01  0.78974468E+02                                 1.665978                            1.570667      -0.899882       2.454655                    0.998774       3.191114       8.278455       0.559748       1.132175      -0.746433      -0.003689       0.013717      -0.040505       0.042924       0.007592      -0.000667      -0.011962       0.000146       0.031555      -0.015789      -0.001963       0.017753              1.706966       1.456983       0.019368       0.296477       1.518621      -0.178211       2.145292           0.000587
          108              H      13.686595       4.487128       4.210183       0.111994       1.030807 0.73962887E+01  0.71880433E+02                                 1.741184                            1.630162      -1.053500       2.373585                    0.996743       3.673722      10.555437       0.467768       1.347345      -0.693243      -0.020155      -0.028547       0.015961       0.038418       0.011405      -0.002735      -0.002062      -0.007695      -0.003816      -0.011506      -0.001897       0.013403              1.823548       1.639674       0.353974      -0.319074       1.944635      -0.400766       1.886334           0.000211
          109              H      13.817995       4.518810       1.889492       0.105945       1.137012 0.86961006E+01  0.87864931E+02                                 1.841874                            1.756020      -1.282098       2.262761                    0.993631       3.847110      11.212928       0.455879       1.329737      -0.696622      -0.015828      -0.026462      -0.017221       0.035317       0.011810      -0.000066       0.001741      -0.001131       0.014134      -0.014262       0.004498       0.009764              1.878417       1.526700       0.212401       0.145038       2.123060       0.277776       1.985491           0.000075
          110              H      -0.106503       7.995459       2.042208       0.110207       1.228629 0.92571173E+01  0.94434184E+02                                 1.903966                            1.784628      -1.250864       2.280076                    0.994120       3.734761      10.723902       0.465374       1.290182      -0.706157       0.018704       0.028509      -0.015369       0.037401       0.014098      -0.000867      -0.001851      -0.002925       0.013929      -0.016512       0.004163       0.012349              1.989913       1.570558       0.263624      -0.203391       2.409495      -0.409465       1.989687           0.000018
          111              H      -0.253531       7.983787       4.350921       0.118450       1.105805 0.81562498E+01  0.80178479E+02                                 1.741239                            1.650358      -1.038268       2.386075                    0.997249       3.475357       9.625056       0.497556       1.252268      -0.715285       0.016010       0.029543       0.020427       0.039324       0.010386       0.000300       0.004988      -0.009737      -0.001218      -0.011821      -0.001291       0.013112              1.781145       1.451851       0.245590       0.167141       2.136443       0.245897       1.755140           0.000630
          112              H      -0.746694       6.186267      26.443900       0.124088       1.176275 0.92485357E+01  0.94424358E+02                                 1.867999                            1.802223      -1.089502       2.367475                    0.996356       3.621345      10.438443       0.455533       1.316969      -0.701797       0.002929      -0.000636      -0.037825       0.037943       0.004973      -0.001684       0.000332       0.005777       0.045525      -0.013383      -0.001934       0.015317              1.893276       1.712968       0.074784      -0.011568       1.711903       0.032744       2.254957          -0.000031
          113              H      13.203010       5.337531      29.827617       0.116815       1.113336 0.86295863E+01  0.86457653E+02                                 1.780166                            1.721976      -1.143841       2.331829                    0.996322       3.632588      10.319823       0.474457       1.288533      -0.706738      -0.030574      -0.011685       0.016038       0.036449       0.005944      -0.007475      -0.000866       0.022414       0.004040      -0.013433      -0.002426       0.015859              1.796174       1.821512       0.219562      -0.173945       1.619916      -0.030714       1.947094           0.000028
          114              H       0.775539       7.210086       0.119778       0.124091       1.184404 0.93886069E+01  0.95492645E+02                                 1.822655                            1.773672      -1.122078       2.349870                    0.996611       3.527010       9.900470       0.479248       1.256541      -0.715460       0.028963       0.014863       0.021644       0.039093       0.008660       0.007757       0.003354       0.017270       0.006893      -0.013379      -0.002833       0.016213              1.823601       1.803823       0.246834       0.156431       1.679471       0.099378       1.987510           0.000026
          115              H       2.431255       5.197465       9.423503       0.089009       1.222326 0.87097294E+01  0.87407198E+02                                 1.893336                            1.724879      -1.016186       2.384952                    0.997005       3.683640      10.452035       0.476452       1.280985      -0.708224       0.012059       0.033390       0.031417       0.047406       0.000525       0.011386       0.009944       0.001177      -0.007707      -0.015630       0.000682       0.014948              1.991770       1.618391       0.068491       0.189170       2.251102       0.792539       2.105816           0.000126
          116              H       4.081704       3.605043       9.022248       0.121875       1.029135 0.73292942E+01  0.71319289E+02                                 1.757428                            1.636096      -1.289988       2.268270                    0.994169       3.754782      10.920582       0.459594       1.369578      -0.687974       0.030081       0.000875       0.015945       0.034057      -0.006686       0.009951       0.008975       0.005407       0.001099      -0.017241       0.005663       0.011578              1.854234       2.324736       0.013674       0.522771       1.489077       0.129401       1.748889           0.000221
          117              H       1.720257       1.904236       6.312280       0.128379       0.954966 0.68974501E+01  0.66347271E+02                                 1.699661                            1.610399      -1.230054       2.305053                    0.994231       3.697673      10.820700       0.451608       1.409969      -0.680508      -0.006568      -0.028569      -0.021248       0.036204      -0.002651       0.007461       0.009773       0.004098      -0.006763      -0.014451       0.004131       0.010320              1.756856       1.610068       0.085966       0.200656       1.851821       0.398920       1.808677           0.000188
          118              H       0.130567       3.541680       6.746473       0.087147       1.078538 0.75392904E+01  0.73693015E+02                                 1.799298                            1.646836      -1.084647       2.348776                    0.995741       3.797371      10.976755       0.464524       1.348968      -0.692364      -0.040125      -0.004938      -0.024744       0.047399       0.003934       0.010095       0.011425       0.004040       0.001642      -0.013640      -0.003796       0.017436              1.928499       2.543176      -0.069289       0.527108       1.504497      -0.016345       1.737823           0.000198
          119              H       7.346759       1.067173       7.680739       0.089177       1.112753 0.77388937E+01  0.76519269E+02                                 1.868269                            1.691049      -1.296383       2.252975                    0.993221       3.952649      11.679640       0.447043       1.385686      -0.684321       0.044190       0.011610       0.009324       0.046632       0.002563       0.006943       0.009802       0.008394      -0.022223      -0.015166       0.001489       0.013676              2.021726       2.942393       0.164255       0.280330       1.591735       0.050978       1.531049           0.000188
          120              H       5.753398       2.707951       8.010127       0.129619       0.976103 0.70231351E+01  0.68115551E+02                                 1.744968                            1.639475      -1.353144       2.243705                    0.993150       3.832544      11.399781       0.440029       1.435191      -0.674976       0.009210       0.032910       0.008231       0.035151      -0.000282       0.004040       0.004196       0.002979      -0.024889      -0.010664       0.003733       0.006931              1.804855       1.751779       0.223836       0.118853       2.147846       0.323099       1.514940           0.000229
          121              H       2.963885       0.136732       6.584774       0.131140       0.966666 0.68102775E+01  0.65508286E+02                                 1.728893                            1.610029      -1.324247       2.254794                    0.994148       3.807811      11.259043       0.446109       1.427360      -0.676277      -0.033233      -0.009574      -0.005944       0.035092      -0.003351       0.000694       0.007152      -0.001277      -0.023755      -0.011447       0.002256       0.009191              1.821924       2.431527       0.182368       0.352868       1.535536       0.121944       1.498710           0.000102
          122              H       2.273961      15.252234       6.294313       0.098078       1.175289 0.84448515E+01  0.84308210E+02                                 1.865613                            1.715637      -1.026049       2.388987                    0.996861       3.640682      10.387943       0.469395       1.307044      -0.702904      -0.017817      -0.041190      -0.016763       0.047907       0.007031       0.005729       0.007728       0.002896      -0.038277      -0.016062      -0.000495       0.016557              1.954746       1.610671       0.135520       0.133352       2.530300       0.607596       1.723268           0.000069
          123              H       8.720127      14.238420      26.012700       0.119881       1.195035 0.88688090E+01  0.88134159E+02                                 1.775929                            1.679218      -0.905508       2.450866                    0.998715       3.330420       8.973150       0.516948       1.192285      -0.731460      -0.035388       0.025220      -0.005448       0.043795      -0.012862       0.004699       0.005506      -0.003613      -0.040676      -0.017953      -0.001852       0.019804              1.816103       2.261623      -0.352528       0.266937       1.682115      -0.050390       1.504572           0.000641
          124              H      10.501160      15.117170      27.213471       0.109784       1.157390 0.84926665E+01  0.83758255E+02                                 1.756011                            1.654421      -0.900994       2.446329                    0.998371       3.389633       9.195096       0.513858       1.208591      -0.726618      -0.006043       0.034302       0.013653       0.037411      -0.006378       0.006589       0.010105      -0.006900      -0.038346      -0.019815       0.004794       0.015022              1.789781       1.516566       0.057224       0.101286       2.280139       0.407023       1.572638          -0.000024
          125              H      12.652659      11.863960      26.464861       0.097429       1.101029 0.80846698E+01  0.80687902E+02                                 1.827888                            1.707617      -1.530983       2.129935                    0.991512       4.102335      12.115468       0.453743       1.352539      -0.689573       0.029199      -0.017984       0.000538       0.034298      -0.003045       0.005343       0.007063       0.001173      -0.023533      -0.013369       0.006287       0.007082              1.898483       2.398191      -0.547682       0.200866       1.819185      -0.036607       1.478074           0.000008
          126              H      10.790958      10.855148      25.455734       0.123380       1.168336 0.89417840E+01  0.89490580E+02                                 1.783655                            1.714366      -0.980737       2.419352                    0.998221       3.383932       9.301225       0.496523       1.232577      -0.721768       0.002869      -0.039377      -0.014050       0.041907      -0.007119       0.001253       0.008324      -0.013377      -0.028780      -0.013679      -0.002905       0.016584              1.787036       1.614360      -0.052292       0.103077       2.213162       0.272524       1.533587           0.000543
          127              H      13.074908      13.034515       3.943677       0.115166       1.102613 0.81789057E+01  0.80537774E+02                                 1.742379                            1.655795      -1.061986       2.372595                    0.997000       3.518565       9.785027       0.494826       1.257040      -0.713889      -0.019384      -0.027340       0.020660       0.039371       0.012177      -0.003125      -0.003616      -0.004021      -0.001072      -0.012163      -0.001937       0.014100              1.781056       1.530553       0.277121      -0.213333       2.052780      -0.224356       1.759835           0.000249
          128              H      12.995616      12.996164       1.634964       0.109541       1.232983 0.94944348E+01  0.97207404E+02                                 1.891827                            1.795982      -1.199633       2.306318                    0.994410       3.687999      10.515799       0.469580       1.273991      -0.710303      -0.021898      -0.028389      -0.015591       0.039097       0.014122       0.000533       0.002486       0.001122       0.010989      -0.016068       0.003277       0.012792              1.943751       1.609750       0.290039       0.211053       2.237625       0.310604       1.983880          -0.000014
          129              H      -0.565581      16.256043       1.518181       0.110474       1.137706 0.87834910E+01  0.88239046E+02                                 1.790881                            1.726128      -1.098727       2.349764                    0.996122       3.649404      10.324139       0.479295       1.272067      -0.710222       0.020613       0.025090      -0.017339       0.036811       0.014006      -0.003084      -0.002693       0.002216       0.015102      -0.016567       0.003058       0.013509              1.801870       1.546885       0.238990      -0.164604       1.943219      -0.156361       1.915506           0.000026
          130              H      -0.592926      16.336081       3.835878       0.106875       1.112468 0.81711923E+01  0.81349262E+02                                 1.823308                            1.706355      -1.231259       2.286671                    0.994727       3.794788      11.006802       0.460419       1.336241      -0.695233       0.020411       0.026961       0.018336       0.038467       0.010769       0.004144       0.001507      -0.003232       0.004143      -0.011948       0.000282       0.011666              1.909605       1.685033       0.382903       0.303949       2.087158       0.425252       1.956625           0.000111
          131              H       3.524141      15.308927      26.345083       0.124057       1.167565 0.86213305E+01  0.84659895E+02                                 1.718023                            1.632033      -0.931595       2.442444                    0.998460       3.229306       8.513315       0.538378       1.158551      -0.740303       0.039070      -0.018136       0.005967       0.043486      -0.009205       0.003302      -0.011691       0.009440      -0.028104      -0.017542      -0.000696       0.018238              1.747961       2.306386      -0.246031      -0.057083       1.493474      -0.059348       1.444022           0.000276
          132              H       1.747316      14.456857      27.602748       0.114961       1.129907 0.82684111E+01  0.80434206E+02                                 1.680878                            1.597212      -0.884013       2.453002                    0.998931       3.262550       8.589841       0.544193       1.157003      -0.739778       0.010280      -0.028228       0.023276       0.038004      -0.006317      -0.000336      -0.014430       0.005913      -0.021052      -0.018844       0.004168       0.014676              1.701349       1.477123      -0.020132      -0.058551       1.835262      -0.448988       1.791663          -0.000039
          133              H       1.600528       0.336826      25.770151       0.106588       1.009748 0.74427208E+01  0.73007074E+02                                 1.756505                            1.664854      -1.312097       2.245016                    0.993195       3.959709      11.722403       0.447117       1.396535      -0.681765      -0.031435       0.012228      -0.008058       0.034679       0.000001      -0.000109      -0.013306       0.008411      -0.006758      -0.015978       0.005331       0.010647              1.806002       2.348347      -0.365403      -0.023734       1.591010      -0.068026       1.478649           0.000030
          134              H       3.393124       1.325629      24.644241       0.120123       1.178707 0.91673907E+01  0.93006562E+02                                 1.842242                            1.773112      -1.012078       2.403380                    0.997264       3.539191      10.033743       0.469440       1.286050      -0.708888      -0.008675       0.035868      -0.023327       0.043657      -0.007621       0.001499      -0.013960      -0.004624      -0.022028      -0.016628      -0.001362       0.017990              1.855458       1.659861      -0.085795      -0.030001       1.997686      -0.426822       1.908826           0.000212
          135              H      12.275407      13.801546      29.588062       0.125476       1.191693 0.95111524E+01  0.96702685E+02                                 1.812228                            1.772701      -1.073269       2.373070                    0.997535       3.435846       9.529460       0.486218       1.238994      -0.720583      -0.029404      -0.013419       0.019310       0.037651       0.009860      -0.006708      -0.000995       0.017359       0.004480      -0.014129      -0.001332       0.015461              1.802394       1.832320       0.176993      -0.185285       1.557723      -0.154498       2.017139           0.000012
          136              H       0.012804      15.402305      29.447323       0.120969       1.178345 0.92677819E+01  0.93848515E+02                                 1.805297                            1.752631      -1.130605       2.340182                    0.996589       3.529371       9.847347       0.486651       1.242901      -0.718260       0.030312       0.014010       0.017173       0.037550       0.009156       0.006897       0.000557       0.016499       0.006592      -0.013792      -0.000897       0.014689              1.810594       1.881147       0.159077       0.185750       1.520756       0.141818       2.029879           0.000014
          137              H      -2.032355      14.683631      26.009706       0.124888       0.913376 0.66643107E+01  0.63088441E+02                                 1.607924                            1.551932      -0.936506       2.440706                    0.998049       3.492991       9.898743       0.477408       1.355257      -0.692368      -0.002783       0.002417      -0.038590       0.038766       0.004918       0.001629       0.000638       0.009873       0.044799      -0.014435      -0.000694       0.015129              1.648160       1.427527       0.062407       0.040737       1.381251      -0.027926       2.135703           0.000047
          138              H       2.410732       6.536433      12.585631       0.119567       1.218019 0.92163718E+01  0.92184165E+02                                 1.777777                            1.696002      -1.011776       2.398479                    0.997965       3.328016       8.904504       0.523222       1.170372      -0.737159      -0.013028      -0.036270       0.015753       0.041634       0.004387       0.005591      -0.013148      -0.016083      -0.000940      -0.016053      -0.001712       0.017765              1.790046       1.650560       0.305397       0.053565       2.172971      -0.148578       1.546607           0.000588
          139              H       4.204460       7.573592      13.666624       0.108972       1.172261 0.87228876E+01  0.87579491E+02                                 1.833239                            1.722695      -1.232431       2.288830                    0.994155       3.692781      10.483195       0.478163       1.275815      -0.708883       0.013101      -0.019448       0.028367       0.036804       0.008050       0.007866      -0.010840      -0.010460       0.003412      -0.018221       0.004264       0.013958              1.889417       1.798952      -0.196244       0.496827       1.785307      -0.283505       2.083993           0.000027
          140              H       3.880624      10.723419      11.136322       0.118258       1.061788 0.74319513E+01  0.70909718E+02                                 1.656162                            1.544331      -0.837215       2.481601                    0.999039       3.281607       8.762776       0.533451       1.203397      -0.727225       0.008144       0.034128      -0.015168       0.038224       0.005376       0.010319      -0.009665      -0.013348      -0.003764      -0.018420       0.004733       0.013687              1.719787       1.513384       0.332011       0.059095       2.269775      -0.183839       1.376201          -0.000026
          141              H       2.101048       9.687928      10.073296       0.126135       1.127012 0.80473638E+01  0.77520317E+02                                 1.662276                            1.562906      -0.897913       2.460852                    0.998771       3.162882       8.205180       0.558600       1.138265      -0.745056      -0.017233       0.021005      -0.033204       0.042904       0.001363       0.007675      -0.014633      -0.010299       0.001964      -0.016347      -0.001892       0.018238              1.701558       1.621037      -0.117535       0.431345       1.632056      -0.258257       1.851582           0.000653
          142              H      10.877716      14.063337      12.402970       0.119940       1.210446 0.91425010E+01  0.91024673E+02                                 1.751055                            1.674305      -1.016781       2.396908                    0.997943       3.298572       8.730980       0.535028       1.149835      -0.742355       0.020168       0.034212       0.016899       0.043160       0.008244      -0.001319       0.013806      -0.010062       0.012162      -0.015985      -0.002318       0.018303              1.754767       1.743319       0.388667       0.019332       1.930374       0.153733       1.590607           0.000689
          143              H       9.151257      13.047855      13.642669       0.107181       1.160756 0.85925207E+01  0.85536318E+02                                 1.791812                            1.688270      -1.024206       2.383412                    0.997236       3.572148       9.940956       0.494631       1.243925      -0.716803      -0.007351       0.016009       0.033806       0.038120       0.011226      -0.004059       0.010412      -0.006044       0.021097      -0.018848       0.003883       0.014964              1.846444       1.587589      -0.022791      -0.369426       1.630930       0.190783       2.320812           0.000034
          144              H       8.364186      10.640046      10.540429       0.117610       1.084817 0.77715688E+01  0.74950983E+02                                 1.681167                            1.581548      -0.815176       2.490495                    0.999284       3.284360       8.805055       0.526199       1.206945      -0.727001      -0.020488      -0.023745      -0.021104       0.037802       0.011367      -0.000576       0.008502      -0.000342       0.025698      -0.017307       0.002975       0.014331              1.726910       1.682274       0.421598       0.017811       1.980286       0.193356       1.518170           0.000016
          145              H      10.092588      11.585495       9.345647       0.122391       1.135663 0.81713410E+01  0.78976119E+02                                 1.665996                            1.570683      -0.899902       2.454645                    0.998774       3.191138       8.278552       0.559743       1.132179      -0.746432       0.003689      -0.013718      -0.040505       0.042924       0.007591       0.000668       0.011963       0.000145       0.031555      -0.015789      -0.001964       0.017753              1.706984       1.456998       0.019369      -0.296482       1.518636       0.178214       2.145317           0.000618
          146              H       7.928787      12.187447      19.182383       0.111994       1.030803 0.73962496E+01  0.71879959E+02                                 1.741180                            1.630158      -1.053494       2.373588                    0.996744       3.673712      10.555402       0.467768       1.347346      -0.693242       0.020155       0.028547       0.015961       0.038418       0.011405       0.002735       0.002062      -0.007694      -0.003815      -0.011506      -0.001897       0.013403              1.823543       1.639670       0.353973       0.319073       1.944630       0.400764       1.886330           0.000203
          147              H       7.797387      12.155765      16.861692       0.105945       1.137013 0.86961092E+01  0.87865039E+02                                 1.841875                            1.756021      -1.282099       2.262761                    0.993631       3.847112      11.212935       0.455879       1.329736      -0.696622       0.015828       0.026462      -0.017221       0.035317       0.011810       0.000066      -0.001741      -0.001131       0.014134      -0.014262       0.004498       0.009764              1.878418       1.526701       0.212401      -0.145038       2.123061      -0.277776       1.985492           0.000071
          148              H       5.734285       8.679116      17.014408       0.110207       1.228629 0.92571192E+01  0.94434212E+02                                 1.903966                            1.784629      -1.250864       2.280076                    0.994120       3.734761      10.723904       0.465373       1.290182      -0.706156      -0.018704      -0.028509      -0.015369       0.037401       0.014098       0.000867       0.001851      -0.002925       0.013929      -0.016512       0.004163       0.012349              1.989914       1.570558       0.263624       0.203391       2.409496       0.409465       1.989687           0.000013
          149              H       5.881313       8.690788      19.323121       0.118450       1.105796 0.81561674E+01  0.80177469E+02                                 1.741230                            1.650351      -1.038252       2.386084                    0.997249       3.475339       9.624995       0.497556       1.252269      -0.715285      -0.016010      -0.029543       0.020427       0.039324       0.010386      -0.000300      -0.004988      -0.009737      -0.001216      -0.011821      -0.001290       0.013112              1.781136       1.451845       0.245589      -0.167140       2.136432      -0.245895       1.755131           0.000617
          150              H       6.374476      10.488308      11.471700       0.124089       1.176276 0.92485481E+01  0.94424533E+02                                 1.868001                            1.802225      -1.089505       2.367474                    0.996355       3.621350      10.438466       0.455532       1.316970      -0.701797      -0.002929       0.000636      -0.037825       0.037943       0.004973       0.001684      -0.000332       0.005777       0.045524      -0.013383      -0.001934       0.015317              1.893278       1.712970       0.074784       0.011568       1.711905      -0.032744       2.254959          -0.000018
          151              H       8.412372      11.337044      14.855417       0.116816       1.113335 0.86295814E+01  0.86457599E+02                                 1.780166                            1.721976      -1.143842       2.331829                    0.996322       3.632587      10.319823       0.474457       1.288534      -0.706738       0.030574       0.011685       0.016038       0.036449       0.005944       0.007475       0.000866       0.022414       0.004040      -0.013433      -0.002426       0.015859              1.796174       1.821512       0.219562       0.173945       1.619916       0.030714       1.947094           0.000027
          152              H       4.852243       9.464489      15.091978       0.124093       1.184401 0.93885825E+01  0.95492335E+02                                 1.822652                            1.773669      -1.122081       2.349869                    0.996611       3.527006       9.900456       0.479249       1.256541      -0.715460      -0.028963      -0.014863       0.021644       0.039093       0.008660      -0.007757      -0.003354       0.017270       0.006893      -0.013380      -0.002833       0.016213              1.823599       1.803821       0.246833      -0.156431       1.679469      -0.099378       1.987507           0.000021
          153              H       3.196527      11.477110      24.395703       0.089009       1.222327 0.87097413E+01  0.87407326E+02                                 1.893335                            1.724879      -1.016188       2.384951                    0.997005       3.683640      10.452027       0.476453       1.280983      -0.708225      -0.012059      -0.033390       0.031417       0.047406       0.000525      -0.011386      -0.009944       0.001177      -0.007707      -0.015630       0.000682       0.014948              1.991769       1.618390       0.068491      -0.189170       2.251101      -0.792538       2.105816           0.000114
          154              H       1.546078      13.069532      23.994448       0.121875       1.029134 0.73292828E+01  0.71319151E+02                                 1.757427                            1.636095      -1.289986       2.268272                    0.994169       3.754779      10.920572       0.459594       1.369579      -0.687974      -0.030081      -0.000875       0.015945       0.034057      -0.006685      -0.009951      -0.008975       0.005407       0.001099      -0.017241       0.005663       0.011578              1.854233       2.324734       0.013674      -0.522771       1.489076      -0.129401       1.748888           0.000213
          155              H       3.907525      14.770339      21.284480       0.128379       0.954962 0.68974115E+01  0.66346799E+02                                 1.699656                            1.610394      -1.230045       2.305058                    0.994231       3.697660      10.820649       0.451609       1.409969      -0.680509       0.006568       0.028569      -0.021248       0.036205      -0.002651      -0.007461      -0.009773       0.004097      -0.006764      -0.014452       0.004131       0.010320              1.756850       1.610063       0.085966      -0.200655       1.851815      -0.398918       1.808672           0.000179
          156              H       5.497215      13.132895      21.718673       0.087147       1.078538 0.75392916E+01  0.73693030E+02                                 1.799299                            1.646837      -1.084649       2.348776                    0.995741       3.797371      10.976755       0.464524       1.348968      -0.692364       0.040125       0.004938      -0.024744       0.047399       0.003934      -0.010095      -0.011425       0.004041       0.001642      -0.013640      -0.003796       0.017436              1.928499       2.543176      -0.069289      -0.527109       1.504497       0.016345       1.737824           0.000190
          157              H      -1.718977      15.607402      22.652939       0.089177       1.112753 0.77388937E+01  0.76519270E+02                                 1.868269                            1.691049      -1.296384       2.252975                    0.993221       3.952649      11.679640       0.447043       1.385686      -0.684321      -0.044190      -0.011610       0.009324       0.046632       0.002563      -0.006943      -0.009802       0.008394      -0.022223      -0.015166       0.001489       0.013676              2.021726       2.942393       0.164255      -0.280330       1.591735      -0.050978       1.531049           0.000178
          158              H      -0.125616      13.966624      22.982327       0.129619       0.976102 0.70231237E+01  0.68115407E+02                                 1.744966                            1.639473      -1.353142       2.243706                    0.993150       3.832540      11.399763       0.440029       1.435190      -0.674976      -0.009210      -0.032910       0.008231       0.035151      -0.000282      -0.004040      -0.004196       0.002979      -0.024889      -0.010664       0.003733       0.006931              1.804853       1.751777       0.223836      -0.118853       2.147843      -0.323099       1.514938           0.000221
          159              H       2.663897      16.537843      21.556974       0.131140       0.966663 0.68102574E+01  0.65508040E+02                                 1.728891                            1.610026      -1.324243       2.254796                    0.994148       3.807804      11.259015       0.446109       1.427360      -0.676277       0.033233       0.009574      -0.005944       0.035092      -0.003351      -0.000695      -0.007152      -0.001277      -0.023754      -0.011447       0.002256       0.009191              1.821921       2.431522       0.182367      -0.352867       1.535534      -0.121944       1.498707           0.000095
          160              H       3.353821       1.422341      21.266513       0.098078       1.175292 0.84448721E+01  0.84308460E+02                                 1.865615                            1.715639      -1.026052       2.388985                    0.996861       3.640685      10.387951       0.469395       1.307043      -0.702904       0.017817       0.041190      -0.016763       0.047907       0.007031      -0.005729      -0.007728       0.002896      -0.038277      -0.016062      -0.000495       0.016557              1.954748       1.610672       0.135521      -0.133352       2.530302      -0.607597       1.723269           0.000058
          161              C       0.379682      11.813936      19.949858       0.549408      24.724996 0.27316610E+03  0.57674123E+04                                 7.886504                            5.865528      -0.054722       2.034923                    0.999469      22.751641      63.759605       0.614233       0.472301      -1.022342      -0.043298      -0.025164       0.018451       0.053370      -0.001551       0.065601       0.033372       0.003230       0.202244      -0.072776      -0.033314       0.106090              9.900569      14.356837       2.257273      -5.015138       8.349083      -1.774926       6.995787          -0.005701
          162              C       1.565877      12.434231      19.248560      -0.017505      35.535804 0.42144376E+03  0.97737385E+04                                 9.431744                            6.833198      -0.009262       2.007926                    0.999321      27.016370      75.670678       0.635690       0.415470      -1.071093       0.024061       0.014161      -0.024865       0.037386       0.000281       0.000516       0.003113      -0.004115       0.012845      -0.004232      -0.001702       0.005935             12.115645      17.882106       2.444621      -6.285359       9.912059      -2.822705       8.552771           0.002293
          163              C       1.507272      13.714838      18.766455      -0.095640      32.150755 0.42052038E+03  0.98304518E+04                                 8.861667                            6.899359      -0.009018       1.971338                    0.999642      29.207507      84.454951       0.617246       0.424484      -1.056314       0.024734      -0.007392      -0.011301       0.028180      -0.023266       0.008942       0.008738       0.018098      -0.029718      -0.028252      -0.001827       0.030078             10.382780      13.366591       1.758642      -4.862642       9.664795      -2.723405       8.116953           0.001800
          164              C       2.586101      14.246757      18.078333      -0.155222      33.988276 0.42709384E+03  0.99961171E+04                                 9.073873                            6.852776       0.317730       2.069985                    0.999769      29.489298      84.578251       0.634683       0.412326      -1.066868      -0.021228      -0.024406       0.013526       0.035060      -0.006367       0.005120      -0.012720      -0.056713      -0.035930      -0.024492      -0.014028       0.038520             10.863059      14.714331       1.131949      -5.332515       9.519440      -2.590995       8.355407           0.000472
          165              C       3.754276      13.563099      17.921424       0.084938      34.840741 0.39522479E+03  0.90607960E+04                                 9.435688                            6.717570      -0.136625       1.975207                    0.999338      26.279565      74.279756       0.623982       0.428165      -1.058240       0.004735       0.002965      -0.009876       0.011347       0.023607      -0.000410       0.007655       0.030576       0.059477      -0.038856       0.015937       0.022920             12.034824      15.919852       2.061890      -6.636441      10.275522      -3.575090       9.909099           0.000230
          166              C       3.834089      12.335851      18.487673      -0.147141      34.480135 0.46063393E+03  0.11039019E+05                                 9.342599                            7.241929      -0.043072       1.956614                    0.998481      30.255994      89.178982       0.598615       0.426957      -1.052608      -0.034725      -0.007651       0.012221       0.037599      -0.012260       0.005270       0.008596       0.019515      -0.013915      -0.019939       0.001898       0.018041             10.988961      13.997667       0.765599      -4.679260      10.542259      -3.011416       8.426957           0.000696
          167              C       2.730677      11.740568      19.122494      -0.097713      32.282893 0.42466637E+03  0.99588522E+04                                 8.907262                            6.934421       0.020941       1.981761                    0.999665      29.291534      85.029990       0.615093       0.424623      -1.055475       0.009026       0.019553      -0.018462       0.028365      -0.001140       0.014175      -0.009695      -0.038871       0.028087      -0.029434       0.005234       0.024200             10.490981      15.182843       0.429354      -4.848696       8.768850      -1.711890       7.521248           0.002205
          168              C       6.160658      14.812025       9.336664       0.555386      23.603647 0.26088690E+03  0.54474742E+04                                 7.567520                            5.694515       0.067948       2.072084                    0.999635      22.641661      63.187503       0.629319       0.466114      -1.025287       0.004198       0.001070      -0.055264       0.055434      -0.032451      -0.019527       0.006590       0.137688      -0.195464      -0.067729      -0.043341       0.111070              9.179105       4.805275       0.955079       0.493391       8.096545      -1.659255      14.635495          -0.002638
          169              C       6.237026      14.701973      10.842268      -0.012626      36.241412 0.45092821E+03  0.10638278E+05                                 9.568205                            7.099180       0.025395       2.017216                    0.999355      27.282543      77.132338       0.619444       0.419122      -1.068504       0.004497      -0.006513       0.041367       0.042118      -0.009751      -0.004151       0.004371      -0.004077      -0.029752      -0.011328      -0.004971       0.016299             11.954326       6.364167       1.802629       0.316846       9.661555      -2.844848      19.837257           0.014667
          170              C       5.539165      13.704833      11.522605      -0.095660      33.119084 0.44268884E+03  0.10501052E+05                                 9.115003                            7.132339      -0.031123       1.967293                    0.999400      29.513783      86.465781       0.599205       0.430920      -1.050484       0.014236       0.013590       0.017602       0.026404      -0.002842       0.014608       0.012470       0.017197      -0.063817      -0.030919       0.006898       0.024021             10.754779       5.883388       1.768943      -0.147463      10.359430      -2.716673      16.021519           0.001059
          171              C       5.501856      13.674819      12.899449      -0.133811      32.938608 0.45195064E+03  0.10784672E+05                                 9.057914                            7.177468      -0.046539       1.957305                    0.999125      30.113637      88.708087       0.600492       0.427448      -1.051803       0.007008       0.006807      -0.021532       0.023645       0.007239      -0.015941      -0.014612       0.016528      -0.054643      -0.028851      -0.000164       0.029015             10.603495       5.679133       1.640572       0.437259       9.545760      -0.221912      16.585593           0.004972
          172              C       6.190355      14.625270      13.666025       0.077777      38.413185 0.43925903E+03  0.10331781E+05                                10.120073                            7.096830      -0.092351       1.982578                    0.999339      26.951508      76.966419       0.605637       0.429971      -1.057948      -0.003047       0.000673      -0.006755       0.007440      -0.002874       0.000575      -0.000521       0.024473       0.035018      -0.018412       0.006654       0.011759             13.750289       6.392033       1.894589      -0.594103       9.567373      -1.237909      25.291460           0.008605
          173              C       6.928006      15.612405      12.968920      -0.143423      34.801456 0.47460317E+03  0.11459485E+05                                 9.425243                            7.371353      -0.086583       1.941246                    0.998605      30.497142      90.238801       0.590849       0.429334      -1.051109      -0.011796      -0.007012      -0.021467       0.025478       0.005748       0.015610       0.016290       0.014740      -0.036334      -0.026367      -0.000417       0.026784             11.345566       6.100438       1.798380      -0.899056       9.583943      -2.827239      18.352317           0.002776
          174              C       6.922801      15.649089      11.586387      -0.102299      33.075170 0.45658353E+03  0.10933170E+05                                 9.127647                            7.250502      -0.109616       1.935580                    0.999457      30.087697      89.055134       0.592425       0.431765      -1.048192      -0.012612      -0.017239       0.017887       0.027860       0.000537      -0.016184      -0.010471       0.019097      -0.059969      -0.028987       0.002979       0.026007             10.652728       6.396610       2.026295      -0.151387       9.099840      -1.151547      16.461735           0.003273
          175              C      13.987768       0.651976      20.302902       0.549780      24.686728 0.27365769E+03  0.57912715E+04                                 7.904121                            5.891946      -0.143937       2.003799                    0.999159      22.952214      64.793545       0.608413       0.475709      -1.018588       0.043718       0.025638       0.015943       0.053129       0.006382      -0.063587      -0.039868       0.001892       0.186421      -0.068237      -0.037143       0.105380              9.957828      14.457363       1.859278       4.973962       7.972505       2.095221       7.443615          -0.005996
          176              C      12.827159       0.076703      19.540817      -0.017680      36.631353 0.44523189E+03  0.10468159E+05                                 9.642275                            7.042968      -0.065895       1.986113                    0.999105      27.378841      77.214943       0.623542       0.417788      -1.069601      -0.026835      -0.011301      -0.026737       0.039531       0.000391       0.002433      -0.008981      -0.018000      -0.032196      -0.014178      -0.003078       0.017256             12.410530      18.379757       2.473739       5.974107       8.564733       3.807690      10.287101           0.015357
          177              C      10.652062      15.687440      18.667040      -0.096066      32.146300 0.42437333E+03  0.99220106E+04                                 8.806961                            6.897891       0.045850       1.987213                    0.999692      29.131044      83.656080       0.623073       0.420451      -1.061096      -0.027435       0.005487      -0.004184       0.028290      -0.016317      -0.016074      -0.005609       0.016827      -0.047178      -0.027855      -0.001253       0.029108             10.264991      13.337095       1.623708       4.302018       8.034599       3.548027       9.423278           0.004508
          178              C       9.589400      15.165526      17.929210      -0.155295      33.840826 0.43866079E+03  0.10311421E+05                                 9.005572                            6.928021       0.281619       2.054723                    0.999812      29.519927      84.201434       0.635032       0.410318      -1.070682       0.018002       0.015953       0.016146       0.028970      -0.015251      -0.007168       0.021815      -0.031102      -0.006184      -0.021117      -0.015334       0.036451             10.645240      14.764726       1.231460       4.684869       7.786622       3.173676       9.384372           0.001836
          179              C       8.310588      15.682438      18.092706       0.085335      35.457388 0.40730377E+03  0.93941816E+04                                 9.526404                            6.801223      -0.095039       1.983961                    0.999161      26.408826      74.505207       0.623561       0.425880      -1.061245       0.000967       0.006607      -0.005359       0.008562       0.021158       0.005562      -0.012575       0.021263       0.036451      -0.033799       0.014975       0.018824             12.202241      15.747728       2.190396       6.259532       8.887060       4.677665      11.971935           0.010312
          180              C      10.477506       0.016675      18.993134      -0.142277      34.569151 0.46125426E+03  0.11058015E+05                                 9.371796                            7.256432      -0.014917       1.968965                    0.998747      30.113814      88.787248       0.596805       0.428092      -1.051871       0.029786       0.009556       0.007122       0.032082      -0.008467      -0.007772      -0.003353       0.019047      -0.026248      -0.015078      -0.003459       0.018536             11.160137      13.886499       1.095027       4.502575       8.801803       4.156577      10.792109           0.001556
          181              C      11.539465       0.588612      19.692336      -0.094138      32.690253 0.44247614E+03  0.10504237E+05                                 9.052718                            7.128049      -0.119662       1.938085                    0.999189      29.697254      87.294795       0.599168       0.430609      -1.049725      -0.004755      -0.010497      -0.026534       0.028928      -0.008401      -0.017704       0.004354      -0.041533       0.004603      -0.031691       0.006748       0.024943             10.720794      15.448008       0.731571       4.288910       7.589152       2.724630       9.125223           0.005387
          182              C       4.947097      14.136705      17.220126       0.098146      38.238897 0.43262575E+03  0.10151130E+05                                10.083809                            7.071373      -0.288175       1.922426                    0.998824      26.825188      76.858754       0.602251       0.433437      -1.054369       0.002464      -0.005058       0.000939       0.005704      -0.006947      -0.008370      -0.007492      -0.005829      -0.044284      -0.020816       0.005782       0.015033             13.177635      15.150137       4.534261      -5.085599       7.846622      -2.151311      16.536145          -0.001192
          183              C       5.015844      14.136705      15.829209      -0.203584      35.669996 0.47621077E+03  0.11488397E+05                                 9.493071                            7.312531       0.093132       1.993180                    0.998976      30.832676      90.685209       0.602946       0.421083      -1.058025       0.010743       0.000236       0.001590       0.010862       0.001793       0.030505       0.009592      -0.012710      -0.069471      -0.043446       0.014467       0.028980             11.656768       9.440749       1.938132      -3.969711       6.419303      -1.510045      19.110251           0.008322
          184              C       6.139904      14.620267      15.156358       0.092967      39.013802 0.43661103E+03  0.10262358E+05                                10.230169                            7.078663      -0.156292       1.957176                    0.999372      27.053746      77.437702       0.605501       0.430367      -1.056841      -0.003971       0.004040       0.011596       0.012905       0.014501       0.000070       0.001295      -0.026900       0.013796      -0.022085       0.004493       0.017593             14.059039       9.211873       1.718023      -0.663697       6.741136      -0.729056      26.224107           0.003814
          185              C       7.223817      15.093825      15.912454      -0.215709      37.337856 0.49548380E+03  0.12070973E+05                                 9.790823                            7.463261       0.015012       1.964253                    0.999498      31.305396      92.489242       0.596395       0.421560      -1.057860      -0.015425       0.007179      -0.000341       0.017017       0.007315      -0.024345      -0.015184      -0.000851      -0.070018      -0.038083       0.004980       0.033103             12.120182       9.443897       1.694992       3.425387       6.340200       1.260385      20.576447           0.003770
          186              C       7.167272      15.120505      17.304869       0.093675      38.674543 0.43444063E+03  0.10194695E+05                                10.128128                            7.059031      -0.222991       1.939712                    0.999154      26.889476      76.807873       0.606836       0.430121      -1.057400      -0.008661       0.003496      -0.001353       0.009437      -0.007391       0.004024       0.010392      -0.000213      -0.035545      -0.018550       0.004171       0.014379             13.313910      14.968642       4.263103       4.964782       7.582168       2.331146      17.390920           0.001513
          187              C       6.014140      14.650282      17.959753      -0.195328      34.630037 0.51302886E+03  0.12605228E+05                                 9.343732                            7.656468      -0.061725       1.949401                    0.998426      31.004456      91.934029       0.581769       0.428496      -1.053752       0.003711       0.002698      -0.005470       0.007139      -0.016341      -0.004634      -0.001567      -0.040488       0.073912      -0.038712       0.013697       0.025015             10.555220      13.456062       3.774680       0.082232       7.367968       0.290388      10.841629           0.012177
          188              C       8.958128       7.321806       4.489863       0.535432      25.554029 0.27445532E+03  0.57923521E+04                                 8.006116                            5.839429      -0.029334       2.036479                    0.999634      22.876156      63.767941       0.622906       0.465908      -1.027443      -0.050001      -0.011705       0.019130       0.054801      -0.062016       0.057998      -0.023973       0.020595      -0.041298      -0.068665      -0.032723       0.101388             10.044752      11.110442       4.508285      -4.961539       9.518971      -2.038584       9.504844          -0.006658
          189              C      10.057173       8.015468       3.752932      -0.022125      38.683867 0.43427515E+03  0.10121743E+05                                 9.920123                            6.900616       0.009016       2.008150                    0.999292      27.141617      75.590968       0.639107       0.411189      -1.076561       0.025671       0.020425      -0.024202       0.040766       0.000612       0.002748       0.006460       0.013579       0.008197      -0.011182       0.002839       0.008343             12.978013      14.812933       5.833506      -7.241727      12.691000      -2.382736      11.430106           0.009127
          190              C      10.702267       7.390172       2.681222      -0.101798      33.845276 0.43037719E+03  0.10103949E+05                                 9.138371                            6.944288       0.047109       1.984482                    0.999667      29.382408      84.720707       0.620907       0.420182      -1.060619       0.010506       0.026622      -0.000814       0.028631       0.003845       0.018438       0.016956      -0.024112      -0.013650      -0.027662      -0.001309       0.028971             10.776488      12.564023       3.277930      -5.874163       9.560443      -0.804510      10.204998           0.001838
          191              C      11.777259       8.005463       2.040411      -0.143377      35.512867 0.45999740E+03  0.10999413E+05                                 9.486471                            7.213046       0.014618       1.973613                    0.999230      30.140850      88.202253       0.603919       0.424144      -1.056318      -0.019900      -0.005599       0.020642       0.029214      -0.010326      -0.003786       0.016357      -0.006358       0.063344      -0.022692      -0.007276       0.029969             11.280042      12.509113       4.031633      -5.185174      11.776727      -0.777332       9.554288           0.003555
          192              C      12.242983       9.252722       2.469515       0.080309      37.203961 0.42381415E+03  0.98625321E+04                                 9.816150                            6.929640      -0.156829       1.960245                    0.999210      26.713362      75.449993       0.619464       0.424891      -1.062943       0.000766      -0.005786       0.003080       0.006599       0.015703       0.001715      -0.012948       0.028710       0.032158      -0.030479       0.011677       0.018802             12.517543      14.450112       5.148332      -6.628035      12.385336      -1.461425      10.717181           0.004950
          193              C      11.584919       9.868013       3.537631      -0.140173      35.189680 0.42944814E+03  0.10041743E+05                                 9.271318                            6.868368       0.247996       2.050014                    0.999807      29.151209      82.938904       0.635887       0.411934      -1.069598      -0.019933      -0.020263       0.012084       0.030886       0.007586       0.007941       0.021566      -0.035131      -0.018333      -0.020685      -0.014180       0.034865             11.144149      12.431942       3.563298      -5.751105      11.152169      -0.519285       9.848337           0.001449
          194              C      10.517684       9.254389       4.169159      -0.083152      33.301274 0.40624580E+03  0.93831529E+04                                 8.999179                            6.731004       0.034364       1.988444                    0.999658      28.591068      81.268682       0.634080       0.418217      -1.063861       0.018503      -0.004942      -0.018369       0.026537      -0.019577       0.001574       0.017610      -0.004488       0.044991      -0.031097       0.003536       0.027561             10.729430      11.596955       4.383100      -4.738747      11.858876      -0.944052       8.732459           0.003436
          195              C       3.869194      13.463052       4.969573       0.536332      25.750831 0.27559814E+03  0.58220456E+04                                 8.044874                            5.849880      -0.066961       2.023352                    0.999492      22.909570      63.874793       0.622670       0.465639      -1.027675       0.050317       0.008321       0.021721       0.055433      -0.070856      -0.039606       0.018965      -0.009016      -0.084571      -0.066268      -0.032224       0.098492             10.214349      11.367618       4.583143       4.927720       8.632628       2.243073      10.642801          -0.006193
          196              C       2.770336      12.824416       4.191318      -0.016262      37.686748 0.42361482E+03  0.98191101E+04                                 9.776422                            6.827060      -0.000207       2.008290                    0.999341      26.966711      75.071880       0.640439       0.412598      -1.074876      -0.019314      -0.023560      -0.023591       0.038531      -0.006664      -0.002047      -0.003855       0.004402       0.002105      -0.009251       0.002508       0.006743             12.905059      14.900322       6.253465       7.097541      10.658834       2.684318      13.156023           0.004850
          197              C       2.417084      13.319651       2.932455      -0.102440      33.982107 0.43643183E+03  0.10272537E+05                                 9.155452                            6.986562       0.047111       1.982815                    0.999636      29.433288      84.723253       0.620445       0.419413      -1.062076      -0.017473      -0.018988       0.006660       0.026650       0.008144      -0.019571      -0.018080      -0.010945      -0.036805      -0.029272      -0.001989       0.031262             10.881329      11.805569       3.843085       5.660131       8.614136       1.303549      12.224282           0.001639
          198              C       1.371701      12.721033       2.194326      -0.147664      35.494645 0.46434991E+03  0.11117517E+05                                 9.464016                            7.233141       0.028980       1.975595                    0.999465      30.175251      88.044112       0.605486       0.422513      -1.058491       0.011636       0.010019       0.022034       0.026856      -0.004176       0.003382      -0.013716      -0.012688       0.086634      -0.022047      -0.011739       0.033786             11.271334      12.085900       4.639583       5.068092      10.203328       1.260318      11.524775           0.001904
          199              C       0.654763      11.655528       2.726438       0.082594      35.736482 0.40421993E+03  0.93116056E+04                                 9.584586                            6.779834      -0.158944       1.962412                    0.999379      26.531329      74.969035       0.623516       0.426434      -1.060188       0.004605       0.006275       0.002170       0.008080       0.003336      -0.000178       0.015313       0.025119      -0.004000      -0.023030       0.008885       0.014145             12.298685      12.640488       5.443524       6.382221      10.725128       2.363356      13.530438           0.001183
          200              C       0.914833      11.298692       4.015245      -0.132855      34.405548 0.41616648E+03  0.96718607E+04                                 9.181330                            6.789613       0.218415       2.046718                    0.999764      28.886493      82.401767       0.634467       0.415388      -1.065513       0.018307       0.023079       0.013081       0.032232       0.009535      -0.021607      -0.012875      -0.009308      -0.018528      -0.025965      -0.003394       0.029359             11.165523      11.545601       4.259638       5.510541       9.458555       1.295414      12.492412           0.001998
          201              C       1.950086      11.867295       4.730017      -0.081948      32.812878 0.40027299E+03  0.92118061E+04                                 8.917053                            6.679331       0.079129       2.004902                    0.999715      28.405409      80.617297       0.636761       0.417966      -1.063931      -0.013403       0.001124      -0.025751       0.029052      -0.017615      -0.006755      -0.011389       0.000233       0.054121      -0.030081       0.007894       0.022187             10.693204      11.633236       4.974198       4.550699       9.894431       1.414782      10.551946           0.001328
          202              C      -1.126304      10.551671      23.918988       0.542216      24.578231 0.26976628E+03  0.56768122E+04                                 7.757239                            5.780158       0.011083       2.048582                    0.999626      22.912108      64.065757       0.626709       0.464433      -1.026828       0.008645      -0.003991      -0.054377       0.055204      -0.054916      -0.013216       0.011237       0.087790      -0.198407      -0.068396      -0.036621       0.105017              9.378250       5.224139       1.508938       0.095420       7.955866      -1.889868      14.954743          -0.003485
          203              C      -1.114595      10.446621      25.416208      -0.015931      36.700813 0.44687790E+03  0.10510085E+05                                 9.618968                            7.043441       0.049879       2.023200                    0.999265      27.252995      76.717417       0.625571       0.416305      -1.071211       0.000562      -0.007294       0.039859       0.040525      -0.003842      -0.003133       0.007425       0.006210      -0.025750      -0.012633       0.001325       0.011308             12.013564       6.068163       1.830769      -0.387075       9.971015      -2.911775      20.001514           0.004002
          204              C      -0.519227      11.478777      26.172004      -0.109801      33.728913 0.46904842E+03  0.11286598E+05                                 9.224548                            7.332592      -0.018741       1.962364                    0.999598      30.104784      88.784334       0.592150       0.429862      -1.051296      -0.008694      -0.018342       0.014166       0.024752       0.004359      -0.009311      -0.011755       0.014654      -0.068509      -0.028377       0.004983       0.023394             10.703783       6.430153       1.953912      -0.856098       9.134846      -0.828451      16.546350           0.001528
          205              C      -0.597688      11.457100      27.551543      -0.142151      34.900939 0.47143619E+03  0.11379910E+05                                 9.455974                            7.354965      -0.123416       1.929966                    0.998423      30.566522      90.846471       0.589686       0.430298      -1.049049      -0.005548      -0.006968      -0.023175       0.024828       0.004292       0.014096       0.015400       0.014379      -0.034546      -0.025006       0.000822       0.024184             11.288588       6.009993       1.663983      -1.139620      10.239536      -2.178286      17.616236           0.001642
          206              C      -1.261566      10.423277      28.218405       0.071956      37.636417 0.43827312E+03  0.10315740E+05                                 9.985716                            7.101803      -0.173043       1.956621                    0.999244      27.077753      77.671500       0.603013       0.431543      -1.055657      -0.000762       0.001576      -0.005590       0.005857      -0.001838      -0.002974      -0.002090       0.028609       0.044480      -0.021977       0.006106       0.015871             13.069303       6.131503       1.740164      -0.783174      10.385083      -1.049576      22.691324           0.000774
          207              C      14.169688       9.397790      27.463806      -0.134123      33.327524 0.44953964E+03  0.10714103E+05                                 9.131425                            7.160618      -0.040348       1.961094                    0.999101      30.013466      88.394251       0.600833       0.427725      -1.051505       0.007032       0.007434      -0.025063       0.027071       0.007203      -0.010225      -0.012942       0.026089      -0.052770      -0.026050      -0.001712       0.027762             10.675787       5.487368       1.434657       0.084572      10.649047      -0.580852      15.890947           0.001192
          208              C      14.252766       9.409463      26.088460      -0.090273      33.003034 0.43061266E+03  0.10139465E+05                                 9.075194                            7.021923       0.038707       1.993165                    0.999572      29.177283      85.035075       0.605789       0.429395      -1.051908       0.009890       0.014148       0.018700       0.025450      -0.008960       0.012549       0.013697       0.025726      -0.068666      -0.033563       0.004997       0.028567             10.687730       5.575010       1.650052      -0.513151      10.775493      -2.715595      15.712687           0.000891
          209              C      13.415148       9.893025       1.808941       0.087079      38.300816 0.43309091E+03  0.10155890E+05                                10.051077                            7.038597      -0.207967       1.941946                    0.999164      26.995872      77.103814       0.608896       0.428967      -1.058030       0.006103       0.000808      -0.003407       0.007036       0.001455      -0.011181       0.010982      -0.012643      -0.010474      -0.018274       0.002325       0.015949             12.900474      14.409152       6.061837      -4.052395      10.112960      -2.358376      14.179310           0.001482
          210              C      14.434593      10.471633       2.553060      -0.190192      35.038477 0.49333051E+03  0.12034617E+05                                 9.455772                            7.514734      -0.166078       1.914128                    0.997826      31.062489      92.564203       0.584913       0.429260      -1.050530       0.003392       0.001998      -0.008898       0.009730      -0.032909      -0.001707      -0.003925      -0.033131       0.054789      -0.046166       0.017850       0.028316             10.817938      12.639665       5.171672       0.197658      10.175859       0.367746       9.638290           0.006429
          211              C      -0.426804      11.030231       1.933510       0.093386      38.545354 0.42672654E+03  0.99754460E+04                                10.106305                            6.994856      -0.211704       1.941297                    0.999218      26.887203      76.818580       0.609374       0.429971      -1.056801      -0.008107      -0.000047      -0.004618       0.009330       0.007651       0.006858      -0.010430      -0.010699       0.002337      -0.016995       0.003319       0.013676             13.129307      13.464243       5.680507       4.072494      10.074404       3.285311      15.849274           0.001798
          212              C      -0.351432      10.983543       0.544689      -0.210694      37.439468 0.49086638E+03  0.11956349E+05                                 9.867928                            7.476480      -0.052062       1.942970                    0.998969      31.331874      93.215237       0.588855       0.427034      -1.052176      -0.010393       0.001536       0.006130       0.012163      -0.005860      -0.025008      -0.017105       0.002099      -0.094801      -0.047427       0.019787       0.027640             12.024014       8.989594       2.415832       2.811820       7.645367       2.699961      19.437082           0.006635
          213              C      -1.352101      10.441619      29.713529       0.094601      37.906548 0.42619577E+03  0.99655954E+04                                10.025333                            6.996519      -0.147127       1.962078                    0.999376      26.924435      77.077637       0.608171       0.430711      -1.055747      -0.002869       0.005067       0.008186       0.010046       0.006083      -0.002541      -0.000174      -0.023692       0.020432      -0.016970       0.006868       0.010102             13.236447       8.867861       2.328048      -0.755425       7.482097      -0.368817      23.359383           0.000653
          214              C      13.528538       9.871348       0.402752      -0.195300      35.968401 0.48812786E+03  0.11859824E+05                                 9.599925                            7.445680      -0.010658       1.958862                    0.998973      31.058337      91.950692       0.591909       0.425899      -1.054048       0.006045       0.001517       0.004445       0.007655      -0.007962       0.031990       0.010443      -0.010360      -0.071619      -0.046706       0.019617       0.027089             11.496947       9.434941       2.861658      -3.686943       7.720757      -2.305324      17.335144           0.008258
          215              C      11.352377      12.149095      21.173685       0.109650      26.240500 0.31829710E+03  0.69266669E+04                                 7.704357                            5.954816       0.341166       2.133026                    0.999780      25.363190      70.305660       0.673720       0.417768      -1.062627       0.027060       0.019645       0.031522       0.045954       0.037363      -0.014317      -0.014811      -0.029373       0.058209      -0.050037       0.004028       0.046009              8.840402      10.694185      -2.038657       1.869234       8.611867       2.902763       7.215153           0.000279
          216              C      10.348025      13.097879      21.422224      -0.165549      33.269455 0.45011967E+03  0.10703756E+05                                 9.099824                            7.160250       0.086401       2.011660                    0.999098      29.461944      85.945335       0.603029       0.427130      -1.054586       0.007763      -0.011777       0.007556       0.016001       0.017703      -0.008581      -0.021171       0.027677      -0.015904      -0.031101      -0.002404       0.033505             10.403783      12.241872      -2.839036       1.778649      10.542165       3.339405       8.427313           0.001403
          217              C      10.518110      14.039992      22.352297       0.122028      32.123526 0.38079416E+03  0.86874818E+04                                 9.069635                            6.693196      -0.145657       1.983456                    0.999403      25.965925      74.279368       0.608547       0.441172      -1.045719       0.001132      -0.000159       0.003758       0.003928       0.014364      -0.013297      -0.012259      -0.001185      -0.051183      -0.024066      -0.005791       0.029857             11.144830      14.844919      -4.303838       2.089208      10.583959       2.480296       8.005611          -0.000094
          218              C      11.718785      14.085014      22.999096      -0.168098      34.592190 0.46928930E+03  0.11282805E+05                                 9.378625                            7.330170      -0.013449       1.979230                    0.997892      29.792599      87.546254       0.593350       0.429357      -1.052634       0.001361       0.002155      -0.013065       0.013311       0.017234      -0.009391      -0.001953      -0.033747       0.021077      -0.029374       0.006713       0.022662             11.168158      15.562928      -3.228202       2.865706       9.602764       1.877997       8.338782           0.001175
          219              C      12.673927      13.111218      22.713426       0.086257      27.540824 0.35674399E+03  0.80142641E+04                                 8.098034                            6.412644       0.251532       2.098668                    0.999567      26.348257      75.012099       0.630740       0.432264      -1.050130      -0.024200      -0.025665      -0.044539       0.056815       0.031254       0.003764      -0.026827       0.016059       0.033413      -0.047644       0.010949       0.036695              9.321104      11.892680      -2.428800       1.993645       8.524450       2.198928       7.546183           0.000431
          220              C       7.178328      15.797492      22.482854       0.103883      27.174886 0.34555052E+03  0.77236246E+04                                 8.075281                            6.341835       0.028794       2.029297                    0.999198      26.344457      75.526344       0.627837       0.436465      -1.044550       0.026238       0.025907       0.034790       0.050695       0.022929      -0.003065      -0.023892       0.012915       0.126856      -0.048436      -0.002784       0.051221              9.346689      13.028888      -1.580429       0.979975       9.665634       1.638160       5.345544           0.000675
          221              C       8.127133      14.812025      22.283125      -0.173597      35.141923 0.47788209E+03  0.11544495E+05                                 9.473462                            7.392334      -0.042375       1.967166                    0.998205      30.051779      88.591100       0.591260       0.428819      -1.052703      -0.002330       0.002249       0.020721       0.020972       0.006539      -0.011072      -0.000576      -0.028601       0.062568      -0.028483       0.004864       0.023620             11.239666      16.649549      -2.438978       1.354576      11.001393       1.487071       6.068058           0.001790
          222              C       9.462490      15.057141      22.594547       0.107479      34.206263 0.42321994E+03  0.98835469E+04                                 9.406623                            7.025265      -0.141144       1.976129                    0.999313      26.502970      75.945062       0.599748       0.437311      -1.051224      -0.002330       0.000847       0.002962       0.003862      -0.001609      -0.001413       0.001831      -0.001790       0.009286      -0.003405      -0.000986       0.004391             11.488357      16.064657      -3.892513       0.877050      12.305991       2.027190       6.094421           0.000067
          223              C       9.764372      16.321074      23.120371      -0.173983      33.953341 0.47845965E+03  0.11558465E+05                                 9.255510                            7.409336      -0.050956       1.964894                    0.997810      30.030254      88.440873       0.589260       0.430273      -1.052128      -0.006980       0.004577      -0.009123       0.012365       0.015162      -0.006863      -0.010398       0.016062       0.024621      -0.022330      -0.000066       0.022396             10.489700      13.190317      -1.911523       1.217063      11.853070       2.455745       6.425713           0.001535
          224              C      11.126153       0.571938      23.290455       0.090756      27.026735 0.33921413E+03  0.75153082E+04                                 7.895691                            6.183012       0.232489       2.090179                    0.999774      26.098116      73.473552       0.654148       0.422627      -1.057437      -0.035225      -0.026854      -0.017450       0.047607       0.034839      -0.005157      -0.014463      -0.014623       0.067493      -0.047238       0.009162       0.038076              9.018359      11.580447      -1.301743       1.147638       9.817340       2.465754       5.657289           0.000730
          225              C       5.248100       4.860639       4.977658       0.549409      24.725147 0.27316797E+03  0.57674620E+04                                 7.886537                            5.865549      -0.054712       2.034924                    0.999469      22.751726      63.759915       0.614232       0.472301      -1.022342       0.043300       0.025165       0.018451       0.053372      -0.001550      -0.065603      -0.033374       0.003232       0.202254      -0.072778      -0.033317       0.106095              9.900615      14.356912       2.257292       5.015168       8.349117       1.774937       6.995817          -0.005684
          226              C       4.061905       4.240344       4.276360      -0.017506      35.535894 0.42144487E+03  0.97737717E+04                                 9.431759                            6.833207      -0.009263       2.007925                    0.999321      27.016417      75.670862       0.635689       0.415470      -1.071093      -0.024061      -0.014161      -0.024866       0.037387       0.000281      -0.000517      -0.003113      -0.004114       0.012848      -0.004233      -0.001703       0.005935             12.115666      17.882135       2.444622       6.285367       9.912081       2.822711       8.552781           0.002306
          227              C       4.120510       2.959737       3.794255      -0.095640      32.150824 0.42052130E+03  0.98304813E+04                                 8.861685                            6.899370      -0.009021       1.971336                    0.999642      29.207555      84.455199       0.617244       0.424485      -1.056314      -0.024734       0.007392      -0.011303       0.028181      -0.023266      -0.008943      -0.008739       0.018095      -0.029718      -0.028252      -0.001826       0.030078             10.382803      13.366626       1.758641       4.862653       9.664817       2.723409       8.116966           0.001827
          228              C       3.041681       2.427818       3.106133      -0.155221      33.988235 0.42709308E+03  0.99960956E+04                                 9.073870                            6.852772       0.317735       2.069987                    0.999769      29.489263      84.578154       0.634683       0.412327      -1.066868       0.021229       0.024406       0.013525       0.035060      -0.006366      -0.005120       0.012719      -0.056712      -0.035929      -0.024492      -0.014027       0.038519             10.863057      14.714332       1.131951       5.332516       9.519436       2.590995       8.355403           0.000488
          229              C       1.873506       3.111476       2.949224       0.084938      34.840722 0.39522450E+03  0.90607878E+04                                 9.435686                            6.717569      -0.136622       1.975208                    0.999338      26.279551      74.279706       0.623982       0.428165      -1.058240      -0.004734      -0.002964      -0.009877       0.011347       0.023607       0.000410      -0.007655       0.030575       0.059477      -0.038856       0.015936       0.022920             12.034822      15.919853       2.061891       6.636439      10.275520       3.575088       9.909093           0.000236
          230              C       1.793693       4.338724       3.515473      -0.147140      34.480083 0.46063304E+03  0.11038992E+05                                 9.342590                            7.241922      -0.043068       1.956616                    0.998481      30.255959      89.178844       0.598615       0.426957      -1.052608       0.034725       0.007652       0.012220       0.037599      -0.012259      -0.005270      -0.008596       0.019515      -0.013914      -0.019939       0.001899       0.018040             10.988949      13.997654       0.765599       4.679254      10.542249       3.011413       8.426945           0.000710
          231              C       2.897105       4.934007       4.150294      -0.097714      32.282924 0.42466674E+03  0.99588641E+04                                 8.907267                            6.934424       0.020940       1.981760                    0.999665      29.291562      85.030111       0.615093       0.424623      -1.055475      -0.009026      -0.019553      -0.018462       0.028366      -0.001141      -0.014175       0.009694      -0.038871       0.028090      -0.029434       0.005234       0.024200             10.490988      15.182852       0.429350       4.848696       8.768862       1.711891       7.521249           0.002233
          232              C      15.454724       1.862550      24.308864       0.555384      23.603546 0.26088565E+03  0.54474413E+04                                 7.567498                            5.694501       0.067945       2.072085                    0.999635      22.641592      63.187253       0.629320       0.466114      -1.025287      -0.004198      -0.001070      -0.055264       0.055433      -0.032449       0.019526      -0.006590       0.137685      -0.195460      -0.067728      -0.043339       0.111067              9.179077       4.805262       0.955077      -0.493389       8.096525       1.659247      14.635443          -0.002653
          233              C      15.378356       1.972602      25.814468      -0.012624      36.241287 0.45092652E+03  0.10638229E+05                                 9.568190                            7.099171       0.025397       2.017218                    0.999355      27.282477      77.132124       0.619444       0.419122      -1.068504      -0.004497       0.006513       0.041367       0.042117      -0.009752       0.004151      -0.004371      -0.004078      -0.029755      -0.011329      -0.004972       0.016300             11.954305       6.364157       1.802626      -0.316845       9.661538       2.844841      19.837220           0.014655
          234              C       0.088617       2.969742      26.494805      -0.095661      33.119017 0.44268788E+03  0.10501022E+05                                 9.114991                            7.132332      -0.031120       1.967295                    0.999400      29.513734      86.465587       0.599205       0.430920      -1.050484      -0.014237      -0.013589       0.017601       0.026404      -0.002843      -0.014608      -0.012470       0.017197      -0.063814      -0.030919       0.006898       0.024021             10.754763       5.883380       1.768940       0.147463      10.359414       2.716668      16.021497           0.001041
          235              C       0.125926       2.999756      27.871649      -0.133811      32.938570 0.45195007E+03  0.10784655E+05                                 9.057907                            7.177464      -0.046538       1.957305                    0.999125      30.113613      88.707997       0.600492       0.427448      -1.051803      -0.007008      -0.006807      -0.021532       0.023644       0.007239       0.015942       0.014612       0.016528      -0.054644      -0.028852      -0.000163       0.029015             10.603487       5.679130       1.640572      -0.437258       9.545754       0.221912      16.585576           0.004962
          236              C      15.425027       2.049305      28.638225       0.077777      38.413142 0.43925857E+03  0.10331768E+05                                10.120069                            7.096828      -0.092352       1.982577                    0.999339      26.951490      76.966368       0.605637       0.429971      -1.057947       0.003046      -0.000672      -0.006755       0.007441      -0.002874      -0.000575       0.000521       0.024473       0.035016      -0.018413       0.006654       0.011758             13.750280       6.392031       1.894589       0.594102       9.567370       1.237908      25.291439           0.008603
          237              C      14.687376       1.062170      27.941120      -0.143424      34.801445 0.47460306E+03  0.11459482E+05                                 9.425241                            7.371352      -0.086582       1.941246                    0.998605      30.497137      90.238780       0.590849       0.429334      -1.051109       0.011797       0.007012      -0.021467       0.025478       0.005748      -0.015610      -0.016289       0.014740      -0.036335      -0.026367      -0.000417       0.026785             11.345563       6.100436       1.798380       0.899055       9.583943       2.827237      18.352310           0.002769
          238              C      14.692581       1.025486      26.558587      -0.102298      33.075107 0.45658254E+03  0.10933140E+05                                 9.127637                            7.250496      -0.109614       1.935582                    0.999457      30.087647      89.054951       0.592425       0.431765      -1.048192       0.012612       0.017238       0.017887       0.027860       0.000537       0.016184       0.010472       0.019098      -0.059968      -0.028987       0.002980       0.026007             10.652716       6.396603       2.026291       0.151386       9.099828       1.151544      16.461718           0.003257
          239              C       7.627614      16.022599       5.330702       0.549782      24.686762 0.27365806E+03  0.57912822E+04                                 7.904131                            5.891952      -0.143935       2.003799                    0.999159      22.952247      64.793688       0.608413       0.475709      -1.018588      -0.043718      -0.025638       0.015942       0.053130       0.006382       0.063587       0.039869       0.001893       0.186424      -0.068238      -0.037144       0.105382              9.957842      14.457388       1.859284      -4.973972       7.972515      -2.095225       7.443624          -0.005979
          240              C       8.788223      16.597872       4.568617      -0.017680      36.631435 0.44523288E+03  0.10468188E+05                                 9.642288                            7.042975      -0.065895       1.986112                    0.999105      27.378878      77.215082       0.623542       0.417788      -1.069601       0.026835       0.011300      -0.026738       0.039531       0.000391      -0.002432       0.008981      -0.017999      -0.032195      -0.014177      -0.003078       0.017255             12.410552      18.379794       2.473744      -5.974118       8.564746      -3.807697      10.287115           0.015372
          241              C      10.963320       0.987135       3.694840      -0.096065      32.146316 0.42437344E+03  0.99220151E+04                                 8.806965                            6.897892       0.045850       1.987213                    0.999692      29.131061      83.656171       0.623073       0.420451      -1.061096       0.027435      -0.005488      -0.004185       0.028290      -0.016317       0.016075       0.005608       0.016826      -0.047178      -0.027855      -0.001253       0.029108             10.264997      13.337112       1.623705      -4.302019       8.034601      -3.548027       9.423277           0.004538
          242              C      12.025982       1.509049       2.957010      -0.155294      33.840815 0.43866054E+03  0.10311413E+05                                 9.005570                            6.928018       0.281622       2.054724                    0.999812      29.519917      84.201397       0.635032       0.410318      -1.070682      -0.018003      -0.015953       0.016145       0.028970      -0.015250       0.007168      -0.021815      -0.031102      -0.006184      -0.021117      -0.015334       0.036451             10.645240      14.764732       1.231461      -4.684871       7.786620      -3.173674       9.384369           0.001853
          243              C      13.304794       0.992137       3.120506       0.085335      35.457413 0.40730410E+03  0.93941904E+04                                 9.526406                            6.801223      -0.095036       1.983962                    0.999161      26.408839      74.505235       0.623561       0.425879      -1.061245      -0.000967      -0.006607      -0.005359       0.008562       0.021158      -0.005562       0.012575       0.021264       0.036450      -0.033799       0.014975       0.018824             12.202244      15.747738       2.190397      -6.259535       8.887061      -4.677665      11.971933           0.010319
          244              C      13.503894      -0.016675       4.020934      -0.142277      34.569177 0.46125463E+03  0.11058026E+05                                 9.371800                            7.256435      -0.014915       1.968966                    0.998747      30.113830      88.787306       0.596805       0.428092      -1.051871      -0.029786      -0.009557       0.007122       0.032082      -0.008467       0.007772       0.003353       0.019047      -0.026248      -0.015078      -0.003459       0.018537             11.160143      13.886512       1.095028      -4.502579       8.801806      -4.156578      10.792111           0.001572
          245              C      10.075917      16.085963       4.720136      -0.094137      32.690293 0.44247669E+03  0.10504253E+05                                 9.052724                            7.128052      -0.119661       1.938086                    0.999189      29.697282      87.294897       0.599168       0.430608      -1.049725       0.004755       0.010497      -0.026534       0.028928      -0.008402       0.017704      -0.004355      -0.041533       0.004603      -0.031691       0.006747       0.024943             10.720803      15.448026       0.731571      -4.288915       7.589157      -2.724631       9.125228           0.005415
          246              C       0.680685       2.537870       2.247926       0.098145      38.238898 0.43262584E+03  0.10151131E+05                                10.083807                            7.071373      -0.288171       1.922427                    0.998824      26.825188      76.858739       0.602251       0.433437      -1.054369      -0.002464       0.005058       0.000939       0.005704      -0.006947       0.008370       0.007492      -0.005829      -0.044285      -0.020816       0.005783       0.015033             13.177632      15.150137       4.534261       5.085596       7.846621       2.151309      16.536137          -0.001188
          247              C       0.611938       2.537870       0.857009      -0.203583      35.669942 0.47620999E+03  0.11488373E+05                                 9.493060                            7.312524       0.093134       1.993182                    0.998976      30.832644      90.685081       0.602946       0.421083      -1.058025      -0.010742      -0.000236       0.001590       0.010862       0.001793      -0.030505      -0.009592      -0.012711      -0.069471      -0.043446       0.014467       0.028979             11.656753       9.440739       1.938130       3.969703       6.419296       1.510042      19.110223           0.008325
          248              C      15.475478       2.054308       0.184158       0.092967      39.013759 0.43661058E+03  0.10262345E+05                                10.230163                            7.078661      -0.156292       1.957176                    0.999372      27.053727      77.437639       0.605501       0.430367      -1.056841       0.003971      -0.004040       0.011596       0.012906       0.014501      -0.000070      -0.001295      -0.026900       0.013793      -0.022085       0.004492       0.017593             14.059029       9.211868       1.718022       0.663696       6.741133       0.729056      26.224085           0.003814
          249              C      14.391565       1.580750       0.940254      -0.215709      37.337828 0.49548338E+03  0.12070960E+05                                 9.790819                            7.463259       0.015011       1.964253                    0.999498      31.305377      92.489176       0.596395       0.421560      -1.057860       0.015424      -0.007178      -0.000341       0.017016       0.007315       0.024345       0.015184      -0.000852      -0.070019      -0.038083       0.004981       0.033103             12.120176       9.443893       1.694991      -3.425386       6.340198      -1.260384      20.576436           0.003773
          250              C      14.448110       1.554070       2.332669       0.093674      38.674566 0.43444094E+03  0.10194704E+05                                10.128130                            7.059033      -0.222989       1.939712                    0.999154      26.889487      76.807905       0.606836       0.430121      -1.057400       0.008661      -0.003496      -0.001353       0.009437      -0.007391      -0.004024      -0.010393      -0.000213      -0.035546      -0.018550       0.004171       0.014379             13.313914      14.968650       4.263106      -4.964783       7.582170      -2.331146      17.390921           0.001519
          251              C      15.601242       2.024293       2.987553      -0.195327      34.630053 0.51302913E+03  0.12605236E+05                                 9.343734                            7.656468      -0.061722       1.949402                    0.998426      31.004472      91.934082       0.581769       0.428495      -1.053752      -0.003711      -0.002698      -0.005470       0.007139      -0.016341       0.004634       0.001567      -0.040488       0.073912      -0.038712       0.013697       0.025015             10.555222      13.456067       3.774681      -0.082232       7.367969      -0.290388      10.841630           0.012189
          252              C      12.657254       9.352769      19.462063       0.535427      25.553834 0.27445296E+03  0.57922896E+04                                 8.006080                            5.839406      -0.029341       2.036480                    0.999634      22.876033      63.767524       0.622907       0.465909      -1.027443       0.050000       0.011705       0.019129       0.054799      -0.062013      -0.057995       0.023969       0.020591      -0.041296      -0.068663      -0.032719       0.101382             10.044703      11.110384       4.508255       4.961510       9.518924       2.038567       9.504802          -0.006682
          253              C      11.558209       8.659107      18.725132      -0.022124      38.683736 0.43427363E+03  0.10121699E+05                                 9.920111                            6.900610       0.009024       2.008153                    0.999292      27.141551      75.590776       0.639107       0.411190      -1.076561      -0.025671      -0.020425      -0.024201       0.040766       0.000613      -0.002747      -0.006462       0.013578       0.008198      -0.011183       0.002840       0.008343             12.977997      14.812919       5.833499       7.241720      12.690978       2.382739      11.430094           0.009110
          254              C      10.913115       9.284403      17.653422      -0.101799      33.845273 0.43037728E+03  0.10103952E+05                                 9.138377                            6.944293       0.047115       1.984485                    0.999667      29.382383      84.720641       0.620906       0.420183      -1.060618      -0.010505      -0.026621      -0.000814       0.028631       0.003847      -0.018437      -0.016956      -0.024111      -0.013655      -0.027661      -0.001311       0.028971             10.776496      12.564039       3.277932       5.874174       9.560439       0.804518      10.205010           0.001822
          255              C       9.838123       8.669112      17.012611      -0.143378      35.512932 0.45999847E+03  0.10999447E+05                                 9.486487                            7.213057       0.014615       1.973612                    0.999230      30.140890      88.202441       0.603918       0.424144      -1.056318       0.019899       0.005599       0.020642       0.029214      -0.010326       0.003786      -0.016357      -0.006358       0.063344      -0.022692      -0.007277       0.029969             11.280061      12.509133       4.031638       5.185185      11.776744       0.777334       9.554306           0.003551
          256              C       9.372399       7.421853      17.441715       0.080309      37.203956 0.42381417E+03  0.98625331E+04                                 9.816150                            6.929641      -0.156831       1.960245                    0.999210      26.713365      75.450014       0.619464       0.424891      -1.062943      -0.000766       0.005787       0.003080       0.006600       0.015703      -0.001715       0.012948       0.028710       0.032157      -0.030479       0.011677       0.018802             12.517541      14.450107       5.148331       6.628033      12.385336       1.461424      10.717181           0.004944
          257              C      10.030463       6.806562      18.509831      -0.140174      35.189682 0.42944839E+03  0.10041750E+05                                 9.271319                            6.868371       0.247994       2.050013                    0.999807      29.151216      82.938927       0.635887       0.411934      -1.069598       0.019933       0.020263       0.012084       0.030886       0.007586      -0.007941      -0.021566      -0.035131      -0.018332      -0.020685      -0.014180       0.034865             11.144147      12.431935       3.563293       5.751101      11.152169       0.519281       9.848336           0.001413
          258              C      11.097698       7.420186      19.141359      -0.083151      33.301167 0.40624459E+03  0.93831162E+04                                 8.999159                            6.730994       0.034372       1.988448                    0.999658      28.590998      81.268394       0.634081       0.418217      -1.063862      -0.018503       0.004943      -0.018368       0.026537      -0.019576      -0.001572      -0.017609      -0.004487       0.044992      -0.031095       0.003535       0.027560             10.729402      11.596925       4.383090       4.738731      11.858847       0.944052       8.732435           0.003381
          259              C       1.758588       3.211523      19.941773       0.536329      25.750646 0.27559598E+03  0.58219872E+04                                 8.044834                            5.849856      -0.066964       2.023353                    0.999492      22.909457      63.874363       0.622672       0.465638      -1.027675      -0.050316      -0.008320       0.021720       0.055432      -0.070853       0.039605      -0.018963      -0.009017      -0.084566      -0.066267      -0.032220       0.098487             10.214291      11.367547       4.583109      -4.927684       8.632580      -2.243052      10.642746          -0.006218
          260              C       2.857446       3.850159      19.163518      -0.016262      37.686634 0.42361365E+03  0.98190754E+04                                 9.776403                            6.827051      -0.000198       2.008293                    0.999341      26.966664      75.071696       0.640439       0.412598      -1.074876       0.019314       0.023560      -0.023590       0.038530      -0.006663       0.002047       0.003856       0.004402       0.002108      -0.009251       0.002509       0.006742             12.905030      14.900287       6.253446      -7.097525      10.658808      -2.684314      13.155995           0.004828
          261              C       3.210698       3.354924      17.904655      -0.102440      33.982115 0.43643207E+03  0.10272544E+05                                 9.155459                            6.986568       0.047116       1.982817                    0.999636      29.433271      84.723214       0.620444       0.419414      -1.062076       0.017473       0.018987       0.006660       0.026649       0.008145       0.019570       0.018080      -0.010944      -0.036807      -0.029271      -0.001991       0.031262             10.881338      11.805581       3.843086      -5.660143       8.614138      -1.303558      12.224296           0.001614
          262              C       4.256081       3.953542      17.166526      -0.147665      35.494692 0.46435071E+03  0.11117542E+05                                 9.464025                            7.233149       0.028978       1.975594                    0.999465      30.175282      88.044246       0.605485       0.422513      -1.058491      -0.011635      -0.010019       0.022034       0.026857      -0.004175      -0.003383       0.013716      -0.012688       0.086635      -0.022047      -0.011740       0.033787             11.271345      12.085910       4.639586      -5.068097      10.203337      -1.260320      11.524789           0.001894
          263              C       4.973019       5.019047      17.698638       0.082593      35.736496 0.40422020E+03  0.93116132E+04                                 9.584586                            6.779835      -0.158944       1.962412                    0.999379      26.531342      74.969067       0.623516       0.426434      -1.060188      -0.004605      -0.006275       0.002170       0.008080       0.003336       0.000178      -0.015312       0.025118      -0.003999      -0.023030       0.008885       0.014145             12.298682      12.640483       5.443523      -6.382216      10.725128      -2.363355      13.530434           0.001173
          264              C       4.712949       5.375883      18.987445      -0.132855      34.405527 0.41616644E+03  0.96718586E+04                                 9.181324                            6.789611       0.218414       2.046718                    0.999764      28.886488      82.401718       0.634467       0.415388      -1.065513      -0.018307      -0.023079       0.013081       0.032232       0.009536       0.021607       0.012876      -0.009308      -0.018528      -0.025965      -0.003394       0.029359             11.165510      11.545583       4.259628      -5.510530       9.458545      -1.295409      12.492401           0.001966
          265              C       3.677696       4.807280      19.702217      -0.081947      32.812774 0.40027181E+03  0.92117700E+04                                 8.917030                            6.679320       0.079135       2.004905                    0.999715      28.405346      80.617013       0.636762       0.417966      -1.063932       0.013403      -0.001125      -0.025751       0.029052      -0.017615       0.006754       0.011389       0.000234       0.054121      -0.030080       0.007894       0.022187             10.693172      11.633200       4.974180      -4.550681       9.894404      -1.414778      10.551912           0.001282
          266              C       6.754086       6.122904       8.946788       0.542218      24.578305 0.26976719E+03  0.56768365E+04                                 7.757255                            5.780168       0.011087       2.048582                    0.999626      22.912160      64.065949       0.626709       0.464433      -1.026828      -0.008645       0.003991      -0.054378       0.055205      -0.054918       0.013216      -0.011237       0.087793      -0.198410      -0.068397      -0.036623       0.105020              9.378269       5.224149       1.508941      -0.095420       7.955881       1.889874      14.954776          -0.003465
          267              C       6.742377       6.227954      10.444008      -0.015931      36.700885 0.44687883E+03  0.10510113E+05                                 9.618978                            7.043446       0.049877       2.023199                    0.999265      27.253032      76.717546       0.625571       0.416305      -1.071211      -0.000562       0.007294       0.039859       0.040525      -0.003843       0.003134      -0.007425       0.006211      -0.025749      -0.012633       0.001324       0.011308             12.013576       6.068169       1.830772       0.387075       9.971027       2.911780      20.001533           0.004015
          268              C       6.147009       5.195798      11.199804      -0.109801      33.728944 0.46904893E+03  0.11286613E+05                                 9.224552                            7.332595      -0.018741       1.962364                    0.999598      30.104809      88.784422       0.592151       0.429861      -1.051296       0.008694       0.018342       0.014166       0.024752       0.004359       0.009311       0.011755       0.014653      -0.068511      -0.028378       0.004983       0.023394             10.703786       6.430157       1.953914       0.856099       9.134851       0.828452      16.546351           0.001544
          269              C       6.225470       5.217475      12.579343      -0.142151      34.900937 0.47143616E+03  0.11379909E+05                                 9.455973                            7.354964      -0.123416       1.929966                    0.998423      30.566520      90.846456       0.589686       0.430298      -1.049049       0.005548       0.006968      -0.023175       0.024828       0.004292      -0.014096      -0.015400       0.014379      -0.034545      -0.025005       0.000821       0.024184             11.288586       6.009993       1.663983       1.139620      10.239533       2.178286      17.616231           0.001650
          270              C       6.889348       6.251298      13.246205       0.071956      37.636443 0.43827343E+03  0.10315748E+05                                 9.985718                            7.101803      -0.173042       1.956621                    0.999244      27.077764      77.671525       0.603014       0.431542      -1.055658       0.000762      -0.001576      -0.005589       0.005857      -0.001837       0.002974       0.002090       0.028609       0.044481      -0.021977       0.006106       0.015871             13.069306       6.131504       1.740165       0.783174      10.385083       1.049576      22.691330           0.000777
          271              C       7.445694       7.276785      12.491606      -0.134123      33.327535 0.44953978E+03  0.10714107E+05                                 9.131426                            7.160618      -0.040348       1.961094                    0.999101      30.013473      88.394274       0.600833       0.427725      -1.051505      -0.007031      -0.007434      -0.025063       0.027071       0.007203       0.010225       0.012942       0.026089      -0.052769      -0.026050      -0.001712       0.027762             10.675789       5.487369       1.434657      -0.084572      10.649046       0.580852      15.890950           0.001202
          272              C       7.362616       7.265112      11.116260      -0.090273      33.003090 0.43061346E+03  0.10139490E+05                                 9.075206                            7.021931       0.038702       1.993163                    0.999572      29.177323      85.035247       0.605788       0.429395      -1.051907      -0.009890      -0.014148       0.018701       0.025450      -0.008960      -0.012549      -0.013697       0.025726      -0.068671      -0.033564       0.004996       0.028567             10.687745       5.575017       1.650055       0.513151      10.775509       2.715599      15.712707           0.000910
          273              C       8.200234       6.781550      16.781141       0.087080      38.300815 0.43309089E+03  0.10155890E+05                                10.051080                            7.038598      -0.207970       1.941945                    0.999164      26.995874      77.103838       0.608895       0.428968      -1.058030      -0.006103      -0.000808      -0.003407       0.007036       0.001455       0.011181      -0.010982      -0.012644      -0.010474      -0.018274       0.002325       0.015949             12.900476      14.409153       6.061838       4.052396      10.112962       2.358377      14.179313           0.001478
          274              C       7.180789       6.202942      17.525260      -0.190193      35.038495 0.49333086E+03  0.12034627E+05                                 9.455772                            7.514734      -0.166079       1.914128                    0.997826      31.062498      92.564209       0.584913       0.429260      -1.050530      -0.003392      -0.001997      -0.008898       0.009729      -0.032908       0.001707       0.003925      -0.033130       0.054791      -0.046165       0.017850       0.028315             10.817936      12.639662       5.171671      -0.197658      10.175858      -0.367746       9.638289           0.006416
          275              C       6.054586       5.644344      16.905710       0.093386      38.545360 0.42672662E+03  0.99754484E+04                                10.106306                            6.994857      -0.211705       1.941296                    0.999218      26.887207      76.818596       0.609374       0.429971      -1.056801       0.008107       0.000047      -0.004618       0.009330       0.007651      -0.006858       0.010430      -0.010699       0.002337      -0.016995       0.003319       0.013676             13.129307      13.464243       5.680508      -4.072493      10.074405      -3.285312      15.849272           0.001792
          276              C       5.979214       5.691032      15.516889      -0.210694      37.439466 0.49086635E+03  0.11956348E+05                                 9.867929                            7.476481      -0.052063       1.942969                    0.998969      31.331873      93.215240       0.588855       0.427034      -1.052176       0.010392      -0.001536       0.006130       0.012163      -0.005860       0.025008       0.017105       0.002099      -0.094802      -0.047427       0.019787       0.027640             12.024014       8.989595       2.415832      -2.811820       7.645367      -2.699961      19.437080           0.006632
          277              C       6.979883       6.232956      14.741329       0.094600      37.906588 0.42619625E+03  0.99656090E+04                                10.025338                            6.996521      -0.147126       1.962078                    0.999376      26.924454      77.077691       0.608171       0.430711      -1.055747       0.002868      -0.005067       0.008186       0.010046       0.006083       0.002541       0.000174      -0.023692       0.020434      -0.016970       0.006869       0.010102             13.236452       8.867864       2.328050       0.755426       7.482099       0.368817      23.359393           0.000655
          278              C       8.086844       6.803227      15.374952      -0.195301      35.968456 0.48812876E+03  0.11859851E+05                                 9.599931                            7.445684      -0.010657       1.958862                    0.998973      31.058373      91.950804       0.591909       0.425898      -1.054048      -0.006045      -0.001517       0.004445       0.007655      -0.007961      -0.031990      -0.010443      -0.010359      -0.071617      -0.046706       0.019616       0.027090             11.496954       9.434946       2.861660       3.686947       7.720761       2.305327      17.335155           0.008253
          279              C      10.263005       4.525480       6.201485       0.109650      26.240488 0.31829696E+03  0.69266629E+04                                 7.704354                            5.954814       0.341171       2.133027                    0.999780      25.363181      70.305624       0.673720       0.417768      -1.062627      -0.027060      -0.019645       0.031522       0.045954       0.037362       0.014317       0.014811      -0.029373       0.058210      -0.050036       0.004028       0.046009              8.840398      10.694180      -2.038657      -1.869232       8.611866      -2.902762       7.215149           0.000302
          280              C      11.267357       3.576696       6.450024      -0.165549      33.269460 0.45011977E+03  0.10703759E+05                                 9.099825                            7.160251       0.086400       2.011660                    0.999098      29.461951      85.945365       0.603029       0.427130      -1.054586      -0.007763       0.011777       0.007555       0.016001       0.017703       0.008581       0.021171       0.027676      -0.015902      -0.031101      -0.002404       0.033505             10.403784      12.241872      -2.839036      -1.778648      10.542167      -3.339406       8.427312           0.001421
          281              C      11.097272       2.634583       7.380097       0.122028      32.123519 0.38079410E+03  0.86874804E+04                                 9.069635                            6.693197      -0.145656       1.983456                    0.999403      25.965924      74.279375       0.608547       0.441172      -1.045719      -0.001133       0.000159       0.003758       0.003928       0.014364       0.013297       0.012260      -0.001185      -0.051182      -0.024066      -0.005791       0.029857             11.144829      14.844919      -4.303836      -2.089208      10.583959      -2.480296       8.005610          -0.000082
          282              C       9.896597       2.589561       8.026896      -0.168098      34.592189 0.46928930E+03  0.11282806E+05                                 9.378625                            7.330169      -0.013450       1.979230                    0.997892      29.792603      87.546272       0.593350       0.429357      -1.052634      -0.001360      -0.002155      -0.013064       0.013311       0.017234       0.009391       0.001953      -0.033746       0.021077      -0.029374       0.006712       0.022662             11.168157      15.562927      -3.228200      -2.865705       9.602764      -1.877997       8.338780           0.001192
          283              C       8.941455       3.563357       7.741226       0.086257      27.540826 0.35674405E+03  0.80142657E+04                                 8.098034                            6.412644       0.251535       2.098669                    0.999567      26.348258      75.012098       0.630740       0.432264      -1.050130       0.024200       0.025665      -0.044538       0.056815       0.031254      -0.003764       0.026827       0.016059       0.033413      -0.047644       0.010949       0.036695              9.321104      11.892681      -2.428801      -1.993644       8.524451      -2.198927       7.546180           0.000449
          284              C      14.437054       0.877083       7.510654       0.103883      27.174925 0.34555111E+03  0.77236420E+04                                 8.075292                            6.341843       0.028794       2.029297                    0.999198      26.344483      75.526465       0.627836       0.436466      -1.044549      -0.026238      -0.025908       0.034789       0.050695       0.022929       0.003065       0.023892       0.012915       0.126854      -0.048436      -0.002784       0.051220              9.346703      13.028906      -1.580433      -0.979975       9.665651      -1.638163       5.345551           0.000693
          285              C      13.488249       1.862550       7.310925      -0.173597      35.141969 0.47788283E+03  0.11544519E+05                                 9.473472                            7.392341      -0.042381       1.967164                    0.998205      30.051812      88.591250       0.591259       0.428819      -1.052703       0.002329      -0.002249       0.020720       0.020972       0.006539       0.011072       0.000576      -0.028601       0.062567      -0.028483       0.004864       0.023619             11.239679      16.649568      -2.438981      -1.354578      11.001406      -1.487072       6.068063           0.001805
          286              C      12.152892       1.617434       7.622347       0.107479      34.206263 0.42321997E+03  0.98835487E+04                                 9.406626                            7.025267      -0.141146       1.976128                    0.999313      26.502974      75.945097       0.599748       0.437311      -1.051224       0.002330      -0.000847       0.002962       0.003862      -0.001609       0.001413      -0.001831      -0.001790       0.009287      -0.003406      -0.000986       0.004391             11.488360      16.064663      -3.892512      -0.877051      12.305995      -2.027190       6.094422           0.000078
          287              C      11.851010       0.353501       8.148171      -0.173983      33.953330 0.47845949E+03  0.11558461E+05                                 9.255509                            7.409335      -0.050956       1.964894                    0.997810      30.030251      88.440869       0.589260       0.430274      -1.052128       0.006980      -0.004577      -0.009123       0.012365       0.015162       0.006863       0.010398       0.016062       0.024622      -0.022330      -0.000066       0.022396             10.489698      13.190314      -1.911519      -1.217063      11.853069      -2.455745       6.425712           0.001554
          288              C      10.489229      16.102637       8.318255       0.090757      27.026731 0.33921415E+03  0.75153083E+04                                 7.895689                            6.183011       0.232494       2.090181                    0.999774      26.098112      73.473528       0.654148       0.422627      -1.057437       0.035225       0.026854      -0.017450       0.047607       0.034839       0.005157       0.014462      -0.014622       0.067493      -0.047238       0.009162       0.038076              9.018356      11.580442      -1.301743      -1.147636       9.817340      -2.465754       5.657287           0.000749
          289              C      13.241900       4.860639       9.994542       0.549410      24.725169 0.27316824E+03  0.57674693E+04                                 7.886541                            5.865552      -0.054711       2.034924                    0.999469      22.751741      63.759970       0.614232       0.472301      -1.022342       0.043300       0.025165      -0.018451       0.053372      -0.001550       0.065603       0.033374       0.003233       0.202256      -0.072778      -0.033318       0.106096              9.900622      14.356924       2.257295      -5.015171       8.349121      -1.774938       6.995821          -0.005686
          290              C      12.055705       4.240344      10.695840      -0.017506      35.535906 0.42144499E+03  0.97737751E+04                                 9.431761                            6.833208      -0.009265       2.007924                    0.999321      27.016422      75.670877       0.635689       0.415470      -1.071093      -0.024061      -0.014161       0.024866       0.037387       0.000282       0.000517       0.003113      -0.004114       0.012849      -0.004233      -0.001703       0.005936             12.115668      17.882140       2.444623      -6.285369       9.912082      -2.822711       8.552782           0.002304
          291              C      12.114310       2.959737      11.177945      -0.095640      32.150823 0.42052126E+03  0.98304796E+04                                 8.861682                            6.899368      -0.009022       1.971336                    0.999642      29.207558      84.455190       0.617245       0.424485      -1.056314      -0.024734       0.007392       0.011303       0.028181      -0.023266       0.008944       0.008739       0.018095      -0.029717      -0.028253      -0.001826       0.030078             10.382800      13.366622       1.758640      -4.862651       9.664815      -2.723408       8.116963           0.001822
          292              C      11.035481       2.427818      11.866067      -0.155221      33.988223 0.42709289E+03  0.99960895E+04                                 9.073865                            6.852769       0.317735       2.069987                    0.999769      29.489258      84.578114       0.634683       0.412326      -1.066868       0.021229       0.024406      -0.013525       0.035060      -0.006366       0.005120      -0.012719      -0.056712      -0.035929      -0.024492      -0.014027       0.038519             10.863052      14.714326       1.131951      -5.332513       9.519431      -2.590994       8.355399           0.000486
          293              C       9.867306       3.111476      12.022976       0.084938      34.840724 0.39522453E+03  0.90607881E+04                                 9.435685                            6.717568      -0.136623       1.975208                    0.999338      26.279551      74.279696       0.623983       0.428165      -1.058240      -0.004734      -0.002964       0.009877       0.011347       0.023607      -0.000410       0.007655       0.030575       0.059477      -0.038856       0.015936       0.022920             12.034821      15.919852       2.061891      -6.636439      10.275519      -3.575088       9.909092           0.000237
          294              C       9.787493       4.338724      11.456727      -0.147140      34.480084 0.46063304E+03  0.11038991E+05                                 9.342589                            7.241921      -0.043069       1.956615                    0.998481      30.255959      89.178838       0.598616       0.426957      -1.052608       0.034725       0.007652      -0.012220       0.037599      -0.012259       0.005270       0.008596       0.019515      -0.013914      -0.019939       0.001899       0.018040             10.988949      13.997656       0.765600      -4.679255      10.542248      -3.011413       8.426945           0.000711
          295              C      10.890905       4.934007      10.821906      -0.097713      32.282921 0.42466667E+03  0.99588620E+04                                 8.907267                            6.934423       0.020939       1.981760                    0.999665      29.291561      85.030108       0.615093       0.424623      -1.055475      -0.009026      -0.019553       0.018462       0.028366      -0.001141       0.014175      -0.009694      -0.038871       0.028090      -0.029434       0.005234       0.024200             10.490988      15.182852       0.429351      -4.848696       8.768862      -1.711891       7.521248           0.002232
          296              C       7.460924       1.862550      20.607736       0.555382      23.603492 0.26088502E+03  0.54474251E+04                                 7.567489                            5.694495       0.067938       2.072083                    0.999635      22.641569      63.187189       0.629320       0.466114      -1.025287      -0.004198      -0.001070       0.055262       0.055432      -0.032448      -0.019526       0.006590       0.137682      -0.195456      -0.067726      -0.043338       0.111065              9.179064       4.805257       0.955076       0.493388       8.096516      -1.659242      14.635418          -0.002655
          297              C       7.384556       1.972602      19.102132      -0.012623      36.241201 0.45092523E+03  0.10638192E+05                                 9.568184                            7.099168       0.025394       2.017217                    0.999355      27.282429      77.132003       0.619443       0.419123      -1.068503      -0.004497       0.006513      -0.041366       0.042117      -0.009753      -0.004151       0.004371      -0.004079      -0.029757      -0.011329      -0.004972       0.016302             11.954298       6.364153       1.802624       0.316846       9.661531      -2.844838      19.837210           0.014654
          298              C       8.082417       2.969742      18.421795      -0.095661      33.118984 0.44268740E+03  0.10501007E+05                                 9.114985                            7.132328      -0.031118       1.967296                    0.999400      29.513709      86.465489       0.599205       0.430920      -1.050484      -0.014237      -0.013589      -0.017601       0.026404      -0.002843       0.014608       0.012471       0.017198      -0.063812      -0.030918       0.006898       0.024020             10.754756       5.883377       1.768938      -0.147464      10.359405      -2.716667      16.021487           0.001043
          299              C       8.119726       2.999756      17.044951      -0.133811      32.938584 0.45195036E+03  0.10784664E+05                                 9.057910                            7.177466      -0.046540       1.957305                    0.999125      30.113623      88.708033       0.600492       0.427448      -1.051803      -0.007008      -0.006807       0.021531       0.023644       0.007239      -0.015942      -0.014612       0.016528      -0.054644      -0.028852      -0.000164       0.029015             10.603489       5.679131       1.640572       0.437258       9.545758      -0.221912      16.585579           0.004963
          300              C       7.431227       2.049305      16.278375       0.077777      38.413122 0.43925833E+03  0.10331761E+05                                10.120069                            7.096829      -0.092355       1.982577                    0.999339      26.951482      76.966358       0.605636       0.429972      -1.057947       0.003047      -0.000673       0.006756       0.007441      -0.002875       0.000575      -0.000521       0.024474       0.035015      -0.018413       0.006655       0.011758             13.750279       6.392031       1.894589      -0.594102       9.567370      -1.237908      25.291436           0.008603
          301              C       6.693576       1.062170      16.975480      -0.143424      34.801436 0.47460297E+03  0.11459479E+05                                 9.425239                            7.371351      -0.086583       1.941246                    0.998605      30.497133      90.238761       0.590849       0.429334      -1.051109       0.011797       0.007012       0.021466       0.025478       0.005748       0.015611       0.016289       0.014740      -0.036335      -0.026367      -0.000418       0.026785             11.345560       6.100435       1.798379      -0.899055       9.583941      -2.827236      18.352304           0.002770
          302              C       6.698781       1.025486      18.358013      -0.102299      33.075082 0.45658217E+03  0.10933128E+05                                 9.127633                            7.250493      -0.109612       1.935583                    0.999457      30.087627      89.054873       0.592425       0.431765      -1.048192       0.012613       0.017238      -0.017886       0.027860       0.000536      -0.016184      -0.010472       0.019098      -0.059967      -0.028987       0.002980       0.026007             10.652711       6.396600       2.026289      -0.151385       9.099823      -1.151543      16.461710           0.003258
          303              C      -0.366186      16.022599       9.641498       0.549782      24.686856 0.27365923E+03  0.57913136E+04                                 7.904152                            5.891966      -0.143936       2.003798                    0.999159      22.952298      64.793882       0.608412       0.475709      -1.018588      -0.043719      -0.025638      -0.015943       0.053130       0.006383      -0.063588      -0.039870       0.001893       0.186428      -0.068239      -0.037145       0.105384              9.957872      14.457435       1.859293       4.973991       7.972534       2.095232       7.443646          -0.005980
          304              C       0.794423      16.597872      10.403583      -0.017680      36.631476 0.44523343E+03  0.10468204E+05                                 9.642293                            7.042978      -0.065896       1.986112                    0.999105      27.378902      77.215159       0.623542       0.417788      -1.069601       0.026834       0.011300       0.026738       0.039531       0.000391       0.002432      -0.008981      -0.017998      -0.032195      -0.014177      -0.003077       0.017254             12.410556      18.379801       2.473743       5.974120       8.564749       3.807698      10.287119           0.015373
          305              C       2.969520       0.987135      11.277360      -0.096066      32.146332 0.42437382E+03  0.99220258E+04                                 8.806966                            6.897893       0.045848       1.987212                    0.999692      29.131075      83.656208       0.623073       0.420451      -1.061096       0.027435      -0.005488       0.004185       0.028290      -0.016317      -0.016075      -0.005608       0.016826      -0.047179      -0.027855      -0.001253       0.029108             10.264996      13.337107       1.623703       4.302017       8.034603       3.548029       9.423279           0.004534
          306              C       4.032182       1.509049      12.015191      -0.155294      33.840787 0.43866029E+03  0.10311405E+05                                 9.005564                            6.928016       0.281623       2.054724                    0.999812      29.519910      84.201353       0.635032       0.410318      -1.070682      -0.018003      -0.015954      -0.016145       0.028971      -0.015250      -0.007168       0.021815      -0.031102      -0.006185      -0.021116      -0.015335       0.036451             10.645230      14.764713       1.231458       4.684862       7.786615       3.173672       9.384361           0.001850
          307              C       5.310994       0.992137      11.851694       0.085335      35.457424 0.40730433E+03  0.93941963E+04                                 9.526404                            6.801223      -0.095035       1.983962                    0.999161      26.408846      74.505237       0.623561       0.425879      -1.061246      -0.000967      -0.006607       0.005359       0.008562       0.021158       0.005562      -0.012574       0.021265       0.036449      -0.033799       0.014975       0.018824             12.202241      15.747729       2.190397       6.259530       8.887061       4.677666      11.971932           0.010320
          308              C       5.510094      -0.016675      10.951266      -0.142277      34.569180 0.46125459E+03  0.11058025E+05                                 9.371801                            7.256435      -0.014916       1.968965                    0.998747      30.113829      88.787303       0.596805       0.428092      -1.051871      -0.029786      -0.009557      -0.007122       0.032082      -0.008467      -0.007772      -0.003353       0.019047      -0.026248      -0.015077      -0.003459       0.018537             11.160145      13.886513       1.095031       4.502582       8.801808       4.156580      10.792114           0.001572
          309              C       2.082117      16.085963      10.252064      -0.094138      32.690317 0.44247699E+03  0.10504263E+05                                 9.052729                            7.128055      -0.119663       1.938085                    0.999189      29.697298      87.294969       0.599168       0.430609      -1.049725       0.004755       0.010497       0.026534       0.028928      -0.008402      -0.017704       0.004355      -0.041533       0.004603      -0.031691       0.006747       0.024943             10.720810      15.448035       0.731571       4.288918       7.589162       2.724633       9.125233           0.005413
          310              C       8.674485       2.537870      12.724274       0.098145      38.238893 0.43262578E+03  0.10151130E+05                                10.083806                            7.071372      -0.288172       1.922427                    0.998824      26.825186      76.858732       0.602251       0.433437      -1.054369      -0.002464       0.005058      -0.000939       0.005704      -0.006947      -0.008370      -0.007492      -0.005829      -0.044285      -0.020816       0.005783       0.015033             13.177631      15.150137       4.534262      -5.085596       7.846621      -2.151310      16.536134          -0.001187
          311              C       8.605738       2.537870      14.115191      -0.203584      35.669949 0.47621013E+03  0.11488377E+05                                 9.493062                            7.312526       0.093134       1.993181                    0.998976      30.832645      90.685078       0.602946       0.421083      -1.058025      -0.010742      -0.000237      -0.001589       0.010862       0.001793       0.030505       0.009592      -0.012711      -0.069472      -0.043446       0.014467       0.028979             11.656755       9.440740       1.938130      -3.969707       6.419298      -1.510043      19.110227           0.008326
          312              C       7.481678       2.054308      14.788042       0.092967      39.013742 0.43661037E+03  0.10262339E+05                                10.230162                            7.078660      -0.156293       1.957176                    0.999372      27.053720      77.437621       0.605500       0.430367      -1.056841       0.003971      -0.004040      -0.011596       0.012906       0.014500       0.000070       0.001295      -0.026900       0.013793      -0.022084       0.004492       0.017593             14.059026       9.211866       1.718021      -0.663696       6.741132      -0.729055      26.224080           0.003814
          313              C       6.397765       1.580750      14.031946      -0.215709      37.337827 0.49548338E+03  0.12070960E+05                                 9.790819                            7.463259       0.015011       1.964253                    0.999498      31.305376      92.489174       0.596395       0.421560      -1.057860       0.015424      -0.007178       0.000342       0.017016       0.007315      -0.024345      -0.015184      -0.000852      -0.070020      -0.038084       0.004981       0.033103             12.120176       9.443893       1.694991       3.425385       6.340199       1.260384      20.576437           0.003772
          314              C       6.454310       1.554070      12.639531       0.093674      38.674567 0.43444101E+03  0.10194706E+05                                10.128129                            7.059033      -0.222989       1.939713                    0.999154      26.889489      76.807904       0.606836       0.430121      -1.057400       0.008661      -0.003496       0.001353       0.009437      -0.007391       0.004024       0.010393      -0.000213      -0.035545      -0.018550       0.004171       0.014379             13.313911      14.968646       4.263105       4.964781       7.582170       2.331145      17.390917           0.001518
          315              C       7.607442       2.024293      11.984647      -0.195327      34.630048 0.51302907E+03  0.12605234E+05                                 9.343734                            7.656469      -0.061724       1.949402                    0.998426      31.004468      91.934078       0.581769       0.428496      -1.053752      -0.003711      -0.002698       0.005470       0.007139      -0.016341      -0.004634      -0.001567      -0.040488       0.073912      -0.038713       0.013697       0.025015             10.555222      13.456068       3.774682       0.082232       7.367970       0.290388      10.841629           0.012189
          316              C       4.663454       9.352769      25.454537       0.535429      25.553914 0.27445396E+03  0.57923157E+04                                 8.006094                            5.839415      -0.029339       2.036479                    0.999634      22.876079      63.767667       0.622907       0.465908      -1.027443       0.050000       0.011705      -0.019129       0.054799      -0.062014       0.057997      -0.023971       0.020593      -0.041298      -0.068664      -0.032721       0.101385             10.044721      11.110403       4.508264      -4.961520       9.518941      -2.038572       9.504818          -0.006680
          317              C       3.564409       8.659107      26.191468      -0.022124      38.683763 0.43427403E+03  0.10121710E+05                                 9.920110                            6.900610       0.009020       2.008152                    0.999292      27.141570      75.590813       0.639107       0.411190      -1.076561      -0.025671      -0.020424       0.024201       0.040766       0.000613       0.002747       0.006461       0.013578       0.008198      -0.011183       0.002840       0.008343             12.977993      14.812913       5.833496      -7.241718      12.690975      -2.382737      11.430093           0.009112
          318              C       2.919315       9.284403      27.263178      -0.101799      33.845262 0.43037717E+03  0.10103947E+05                                 9.138368                            6.944288       0.047112       1.984483                    0.999667      29.382388      84.720595       0.620907       0.420182      -1.060619      -0.010506      -0.026621       0.000814       0.028631       0.003846       0.018438       0.016956      -0.024111      -0.013652      -0.027662      -0.001310       0.028971             10.776484      12.564022       3.277924      -5.874167       9.560427      -0.804515      10.205001           0.001828
          319              C       1.844323       8.669112      27.903989      -0.143377      35.512892 0.45999793E+03  0.10999429E+05                                 9.486476                            7.213051       0.014615       1.973612                    0.999230      30.140871      88.202338       0.603919       0.424144      -1.056318       0.019899       0.005599      -0.020642       0.029214      -0.010326      -0.003786       0.016357      -0.006358       0.063344      -0.022692      -0.007277       0.029969             11.280045      12.509112       4.031628      -5.185176      11.776728      -0.777330       9.554295           0.003554
          320              C       1.378599       7.421853      27.474885       0.080309      37.203937 0.42381402E+03  0.98625288E+04                                 9.816147                            6.929640      -0.156830       1.960245                    0.999210      26.713357      75.449986       0.619464       0.424891      -1.062943      -0.000766       0.005786      -0.003080       0.006600       0.015703       0.001715      -0.012948       0.028710       0.032157      -0.030479       0.011677       0.018802             12.517535      14.450098       5.148325      -6.628029      12.385330      -1.461421      10.717178           0.004944
          321              C       2.036663       6.806562      26.406769      -0.140174      35.189658 0.42944807E+03  0.10041741E+05                                 9.271313                            6.868368       0.247995       2.050013                    0.999807      29.151204      82.938873       0.635887       0.411934      -1.069598       0.019933       0.020263      -0.012084       0.030886       0.007585       0.007941       0.021566      -0.035131      -0.018332      -0.020685      -0.014180       0.034865             11.144139      12.431925       3.563289      -5.751097      11.152161      -0.519280       9.848331           0.001413
          322              C       3.103898       7.420186      25.775241      -0.083151      33.301165 0.40624455E+03  0.93831146E+04                                 8.999156                            6.730992       0.034370       1.988447                    0.999658      28.591004      81.268399       0.634081       0.418217      -1.063862      -0.018503       0.004943       0.018368       0.026537      -0.019576       0.001573       0.017609      -0.004487       0.044992      -0.031096       0.003536       0.027560             10.729398      11.596919       4.383087      -4.738729      11.858843      -0.944051       8.732433           0.003383
          323              C       9.752388       3.211523      24.974827       0.536324      25.750394 0.27559310E+03  0.58219095E+04                                 8.044778                            5.849822      -0.066969       2.023355                    0.999492      22.909311      63.873804       0.622674       0.465638      -1.027676      -0.050314      -0.008320      -0.021719       0.055430      -0.070848      -0.039603       0.018960      -0.009018      -0.084557      -0.066264      -0.032215       0.098480             10.214209      11.367449       4.583063       4.927630       8.632513       2.243020      10.642665          -0.006217
          324              C      10.851246       3.850159      25.753082      -0.016261      37.686444 0.42361166E+03  0.98190159E+04                                 9.776372                            6.827036      -0.000190       2.008296                    0.999341      26.966583      75.071381       0.640440       0.412599      -1.074876       0.019314       0.023559       0.023590       0.038530      -0.006662      -0.002047      -0.003857       0.004401       0.002111      -0.009251       0.002510       0.006741             12.904981      14.900229       6.253417       7.097492      10.658769       2.684299      13.155946           0.004830
          325              C      11.204498       3.354924      27.011945      -0.102440      33.981989 0.43643043E+03  0.10272494E+05                                 9.155432                            6.986552       0.047125       1.982821                    0.999636      29.433195      84.722882       0.620445       0.419413      -1.062076       0.017472       0.018987      -0.006661       0.026649       0.008148      -0.019569      -0.018079      -0.010942      -0.036811      -0.029270      -0.001993       0.031262             10.881302      11.805541       3.843070       5.660120       8.614111       1.303552      12.224255           0.001619
          326              C      12.249881       3.953542      27.750074      -0.147666      35.494702 0.46435113E+03  0.11117555E+05                                 9.464029                            7.233154       0.028975       1.975593                    0.999465      30.175295      88.044308       0.605485       0.422513      -1.058491      -0.011635      -0.010019      -0.022034       0.026856      -0.004176       0.003383      -0.013716      -0.012688       0.086635      -0.022047      -0.011740       0.033787             11.271345      12.085906       4.639583       5.068092      10.203340       1.260315      11.524790           0.001896
          327              C      12.966819       5.019047      27.217962       0.082593      35.736452 0.40421984E+03  0.93116034E+04                                 9.584581                            6.779834      -0.158946       1.962411                    0.999379      26.531328      74.969041       0.623516       0.426434      -1.060188      -0.004605      -0.006275      -0.002170       0.008081       0.003335      -0.000178       0.015313       0.025118      -0.004000      -0.023030       0.008886       0.014144             12.298670      12.640467       5.443513       6.382205      10.725120       2.363346      13.530423           0.001173
          328              C      12.706749       5.375883      25.929155      -0.132856      34.405548 0.41616694E+03  0.96718736E+04                                 9.181329                            6.789617       0.218410       2.046716                    0.999764      28.886506      82.401799       0.634467       0.415388      -1.065513      -0.018307      -0.023079      -0.013081       0.032232       0.009536      -0.021607      -0.012875      -0.009308      -0.018528      -0.025966      -0.003394       0.029359             11.165514      11.545584       4.259626       5.510529       9.458550       1.295405      12.492408           0.001966
          329              C      11.671496       4.807280      25.214383      -0.081947      32.812691 0.40027086E+03  0.92117409E+04                                 8.917012                            6.679309       0.079143       2.004908                    0.999715      28.405296      80.616785       0.636763       0.417965      -1.063932       0.013402      -0.001125       0.025750       0.029051      -0.017614      -0.006752      -0.011388       0.000236       0.054123      -0.030079       0.007892       0.022187             10.693147      11.633174       4.974167       4.550668       9.894381       1.414775      10.551886           0.001282
          330              C      14.747886       6.122904       6.025412       0.542217      24.578304 0.26976719E+03  0.56768365E+04                                 7.757255                            5.780168       0.011088       2.048582                    0.999626      22.912157      64.065939       0.626709       0.464433      -1.026828      -0.008646       0.003991       0.054378       0.055205      -0.054918      -0.013216       0.011237       0.087793      -0.198411      -0.068397      -0.036623       0.105020              9.378269       5.224149       1.508942       0.095420       7.955882      -1.889874      14.954777          -0.003467
          331              C      14.736177       6.227954       4.528192      -0.015931      36.700855 0.44687841E+03  0.10510101E+05                                 9.618976                            7.043445       0.049875       2.023199                    0.999265      27.253016      76.717507       0.625571       0.416306      -1.071211      -0.000562       0.007294      -0.039859       0.040525      -0.003843      -0.003134       0.007425       0.006212      -0.025751      -0.012633       0.001324       0.011309             12.013573       6.068168       1.830772      -0.387074       9.971026      -2.911778      20.001526           0.004013
          332              C      14.140809       5.195798       3.772396      -0.109801      33.728927 0.46904864E+03  0.11286604E+05                                 9.224549                            7.332592      -0.018739       1.962364                    0.999598      30.104799      88.784378       0.592151       0.429861      -1.051297       0.008694       0.018342      -0.014166       0.024752       0.004359      -0.009311      -0.011755       0.014653      -0.068511      -0.028378       0.004983       0.023394             10.703782       6.430155       1.953914      -0.856098       9.134849      -0.828451      16.546341           0.001542
          333              C      14.219270       5.217475       2.392857      -0.142151      34.900925 0.47143600E+03  0.11379904E+05                                 9.455972                            7.354964      -0.123417       1.929966                    0.998423      30.566513      90.846436       0.589686       0.430298      -1.049049       0.005548       0.006968       0.023175       0.024828       0.004292       0.014096       0.015400       0.014379      -0.034546      -0.025006       0.000822       0.024184             11.288583       6.009992       1.663983      -1.139619      10.239533      -2.178284      17.616225           0.001649
          334              C      14.883148       6.251298       1.725995       0.071956      37.636402 0.43827297E+03  0.10315735E+05                                 9.985713                            7.101801      -0.173043       1.956621                    0.999244      27.077746      77.671471       0.603013       0.431543      -1.055658       0.000762      -0.001576       0.005590       0.005857      -0.001838      -0.002974      -0.002090       0.028609       0.044479      -0.021977       0.006107       0.015871             13.069298       6.131502       1.740164      -0.783173      10.385080      -1.049575      22.691311           0.000776
          335              C      -0.548106       7.276785       2.480594      -0.134123      33.327509 0.44953937E+03  0.10714095E+05                                 9.131422                            7.160616      -0.040348       1.961095                    0.999101      30.013457      88.394218       0.600833       0.427725      -1.051505      -0.007031      -0.007434       0.025063       0.027071       0.007203      -0.010225      -0.012942       0.026089      -0.052770      -0.026050      -0.001712       0.027762             10.675784       5.487367       1.434657       0.084572      10.649043      -0.580852      15.890941           0.001201
          336              C      -0.631184       7.265112       3.855940      -0.090273      33.003084 0.43061340E+03  0.10139488E+05                                 9.075204                            7.021930       0.038703       1.993164                    0.999572      29.177320      85.035229       0.605788       0.429395      -1.051907      -0.009890      -0.014148      -0.018701       0.025450      -0.008960       0.012549       0.013697       0.025726      -0.068672      -0.033564       0.004996       0.028567             10.687742       5.575016       1.650055      -0.513151      10.775508      -2.715598      15.712702           0.000908
          337              C       0.206434       6.781550      28.135459       0.087079      38.300768 0.43309043E+03  0.10155876E+05                                10.051070                            7.038594      -0.207967       1.941946                    0.999164      26.995852      77.103746       0.608896       0.428968      -1.058030      -0.006103      -0.000808       0.003407       0.007036       0.001454      -0.011181       0.010982      -0.012644      -0.010474      -0.018274       0.002325       0.015949             12.900460      14.409132       6.061827      -4.052389      10.112949      -2.358373      14.179299           0.001478
          338              C      -0.813011       6.202942      27.391340      -0.190192      35.038416 0.49332958E+03  0.12034589E+05                                 9.455766                            7.514730      -0.166082       1.914127                    0.997826      31.062451      92.564081       0.584913       0.429260      -1.050529      -0.003392      -0.001998       0.008898       0.009730      -0.032909      -0.001707      -0.003925      -0.033132       0.054787      -0.046167       0.017849       0.028317             10.817927      12.639649       5.171664       0.197656      10.175848       0.367744       9.638284           0.006416
          339              C      14.048386       5.644344      28.010890       0.093386      38.545289 0.42672587E+03  0.99754270E+04                                10.106298                            6.994854      -0.211707       1.941296                    0.999218      26.887177      76.818509       0.609374       0.429971      -1.056801       0.008107       0.000048       0.004619       0.009330       0.007650       0.006858      -0.010430      -0.010700       0.002335      -0.016994       0.003318       0.013677             13.129292      13.464225       5.680498       4.072483      10.074394       3.285304      15.849257           0.001791
          340              C      13.973014       5.691032      29.399711      -0.210694      37.439434 0.49086594E+03  0.11956336E+05                                 9.867923                            7.476478      -0.052062       1.942970                    0.998969      31.331856      93.215174       0.588855       0.427034      -1.052176       0.010392      -0.001536      -0.006130       0.012163      -0.005860      -0.025008      -0.017105       0.002098      -0.094802      -0.047427       0.019787       0.027640             12.024005       8.989588       2.415830       2.811815       7.645363       2.699957      19.437065           0.006632
          341              C      14.973683       6.232956       0.230871       0.094600      37.906523 0.42619554E+03  0.99655882E+04                                10.025329                            6.996516      -0.147126       1.962078                    0.999376      26.924424      77.077592       0.608171       0.430711      -1.055747       0.002869      -0.005067      -0.008186       0.010046       0.006083      -0.002541      -0.000174      -0.023692       0.020432      -0.016970       0.006868       0.010102             13.236437       8.867857       2.328047      -0.755425       7.482093      -0.368817      23.359362           0.000654
          342              C       0.093044       6.803227      29.541648      -0.195299      35.968355 0.48812713E+03  0.11859803E+05                                 9.599923                            7.445679      -0.010662       1.958861                    0.998973      31.058306      91.950617       0.591909       0.425899      -1.054048      -0.006045      -0.001518      -0.004445       0.007655      -0.007963       0.031990       0.010442      -0.010362      -0.071622      -0.046707       0.019618       0.027089             11.496943       9.434937       2.861656      -3.686941       7.720755      -2.305323      17.335137           0.008254
          343              C       2.269205       4.525480       8.770715       0.109650      26.240493 0.31829705E+03  0.69266653E+04                                 7.704355                            5.954815       0.341172       2.133028                    0.999780      25.363185      70.305638       0.673720       0.417768      -1.062627      -0.027060      -0.019645      -0.031522       0.045954       0.037362      -0.014317      -0.014810      -0.029373       0.058209      -0.050036       0.004028       0.046009              8.840399      10.694179      -2.038657       1.869231       8.611868       2.902764       7.215150           0.000303
          344              C       3.273557       3.576696       8.522176      -0.165549      33.269465 0.45011985E+03  0.10703762E+05                                 9.099827                            7.160252       0.086399       2.011659                    0.999098      29.461954      85.945382       0.603029       0.427130      -1.054586      -0.007763       0.011777      -0.007556       0.016001       0.017703      -0.008581      -0.021171       0.027676      -0.015902      -0.031101      -0.002404       0.033505             10.403786      12.241873      -2.839036       1.778648      10.542170       3.339408       8.427314           0.001421
          345              C       3.103472       2.634583       7.592103       0.122028      32.123524 0.38079417E+03  0.86874828E+04                                 9.069636                            6.693198      -0.145657       1.983456                    0.999403      25.965928      74.279396       0.608547       0.441172      -1.045719      -0.001132       0.000159      -0.003758       0.003928       0.014364      -0.013297      -0.012260      -0.001185      -0.051182      -0.024066      -0.005791       0.029857             11.144831      14.844921      -4.303837       2.089209      10.583961       2.480297       8.005612          -0.000082
          346              C       1.902797       2.589561       6.945304      -0.168098      34.592192 0.46928933E+03  0.11282807E+05                                 9.378626                            7.330170      -0.013452       1.979229                    0.997892      29.792608      87.546301       0.593350       0.429357      -1.052634      -0.001360      -0.002155       0.013064       0.013310       0.017234      -0.009391      -0.001953      -0.033746       0.021077      -0.029374       0.006712       0.022662             11.168159      15.562928      -3.228200       2.865706       9.602767       1.877999       8.338783           0.001192
          347              C       0.947655       3.563357       7.230974       0.086257      27.540831 0.35674412E+03  0.80142680E+04                                 8.098036                            6.412646       0.251534       2.098669                    0.999567      26.348261      75.012116       0.630740       0.432264      -1.050130       0.024200       0.025665       0.044538       0.056815       0.031254       0.003764      -0.026827       0.016059       0.033413      -0.047644       0.010949       0.036695              9.321107      11.892682      -2.428801       1.993643       8.524455       2.198929       7.546183           0.000449
          348              C       6.443254       0.877083       7.461546       0.103883      27.174912 0.34555092E+03  0.77236364E+04                                 8.075289                            6.341841       0.028794       2.029297                    0.999198      26.344473      75.526421       0.627836       0.436465      -1.044550      -0.026238      -0.025908      -0.034790       0.050695       0.022929      -0.003065      -0.023892       0.012915       0.126854      -0.048436      -0.002784       0.051220              9.346698      13.028900      -1.580433       0.979974       9.665646       1.638163       5.345549           0.000694
          349              C       5.494449       1.862550       7.661275      -0.173597      35.141964 0.47788274E+03  0.11544516E+05                                 9.473471                            7.392340      -0.042380       1.967164                    0.998205      30.051809      88.591239       0.591259       0.428819      -1.052703       0.002330      -0.002249      -0.020721       0.020972       0.006539      -0.011072      -0.000576      -0.028601       0.062567      -0.028483       0.004864       0.023619             11.239678      16.649567      -2.438980       1.354577      11.001406       1.487073       6.068063           0.001806
          350              C       4.159092       1.617434       7.349853       0.107479      34.206262 0.42321996E+03  0.98835485E+04                                 9.406626                            7.025267      -0.141145       1.976128                    0.999313      26.502974      75.945097       0.599748       0.437311      -1.051224       0.002330      -0.000847      -0.002962       0.003862      -0.001609      -0.001413       0.001831      -0.001790       0.009287      -0.003406      -0.000986       0.004391             11.488360      16.064662      -3.892512       0.877051      12.305995       2.027190       6.094422           0.000078
          351              C       3.857210       0.353501       6.824029      -0.173983      33.953337 0.47845960E+03  0.11558464E+05                                 9.255510                            7.409336      -0.050956       1.964894                    0.997810      30.030256      88.440888       0.589260       0.430273      -1.052128       0.006980      -0.004577       0.009123       0.012365       0.015162      -0.006863      -0.010398       0.016062       0.024622      -0.022330      -0.000066       0.022397             10.489699      13.190316      -1.911519       1.217063      11.853070       2.455745       6.425713           0.001553
          352              C       2.495429      16.102637       6.653945       0.090757      27.026714 0.33921393E+03  0.75153020E+04                                 7.895685                            6.183009       0.232499       2.090182                    0.999774      26.098099      73.473473       0.654148       0.422627      -1.057437       0.035225       0.026854       0.017449       0.047607       0.034839      -0.005157      -0.014462      -0.014623       0.067493      -0.047238       0.009162       0.038075              9.018351      11.580436      -1.301742       1.147635       9.817334       2.465752       5.657284           0.000749
          353              C       8.373482      11.813936      24.966742       0.549405      24.724972 0.27316584E+03  0.57674045E+04                                 7.886497                            5.865524      -0.054720       2.034924                    0.999469      22.751613      63.759483       0.614234       0.472301      -1.022342      -0.043298      -0.025164      -0.018451       0.053370      -0.001552      -0.065600      -0.033372       0.003230       0.202240      -0.072776      -0.033313       0.106089              9.900559      14.356821       2.257270       5.015132       8.349076       1.774924       6.995781          -0.005700
          354              C       9.559677      12.434231      25.668040      -0.017505      35.535780 0.42144360E+03  0.97737332E+04                                 9.431737                            6.833195      -0.009257       2.007928                    0.999321      27.016365      75.670641       0.635690       0.415470      -1.071093       0.024061       0.014162       0.024865       0.037386       0.000280      -0.000516      -0.003112      -0.004115       0.012842      -0.004232      -0.001702       0.005934             12.115634      17.882087       2.444617       6.285352       9.912051       2.822702       8.552765           0.002293
          355              C       9.501072      13.714838      26.150145      -0.095640      32.150751 0.42052041E+03  0.98304527E+04                                 8.861667                            6.899360      -0.009016       1.971339                    0.999642      29.207502      84.454940       0.617245       0.424484      -1.056314       0.024734      -0.007392       0.011301       0.028180      -0.023266      -0.008942      -0.008738       0.018099      -0.029719      -0.028251      -0.001828       0.030079             10.382780      13.366591       1.758642       4.862642       9.664795       2.723405       8.116954           0.001803
          356              C      10.579901      14.246757      26.838267      -0.155222      33.988272 0.42709380E+03  0.99961167E+04                                 9.073875                            6.852777       0.317730       2.069985                    0.999769      29.489294      84.578260       0.634683       0.412327      -1.066868      -0.021228      -0.024406      -0.013526       0.035060      -0.006367      -0.005120       0.012720      -0.056713      -0.035930      -0.024492      -0.014028       0.038520             10.863061      14.714332       1.131948       5.332516       9.519442       2.590996       8.355408           0.000473
          357              C      11.748076      13.563099      26.995176       0.084938      34.840734 0.39522473E+03  0.90607947E+04                                 9.435689                            6.717571      -0.136625       1.975207                    0.999338      26.279563      74.279761       0.623982       0.428166      -1.058240       0.004735       0.002965       0.009876       0.011347       0.023607       0.000410      -0.007655       0.030575       0.059477      -0.038856       0.015936       0.022920             12.034824      15.919851       2.061888       6.636440      10.275522       3.575090       9.909099           0.000230
          358              C      11.827889      12.335851      26.428927      -0.147141      34.480120 0.46063376E+03  0.11039014E+05                                 9.342597                            7.241928      -0.043072       1.956614                    0.998481      30.255987      89.178964       0.598615       0.426957      -1.052608      -0.034725      -0.007651      -0.012221       0.037599      -0.012259      -0.005270      -0.008596       0.019515      -0.013914      -0.019939       0.001898       0.018040             10.988957      13.997661       0.765596       4.679257      10.542257       3.011415       8.426954           0.000696
          359              C      10.724477      11.740568      25.794106      -0.097714      32.282891 0.42466645E+03  0.99588543E+04                                 8.907261                            6.934422       0.020943       1.981761                    0.999665      29.291530      85.029968       0.615093       0.424623      -1.055475       0.009026       0.019552       0.018462       0.028365      -0.001139      -0.014174       0.009695      -0.038871       0.028086      -0.029433       0.005233       0.024200             10.490979      15.182842       0.429353       4.848695       8.768848       1.711888       7.521248           0.002206
          360              C      -1.833142      14.812025       5.635536       0.555387      23.603676 0.26088721E+03  0.54474833E+04                                 7.567530                            5.694522       0.067947       2.072083                    0.999635      22.641683      63.187612       0.629318       0.466115      -1.025286       0.004199       0.001071       0.055264       0.055434      -0.032452       0.019527      -0.006590       0.137690      -0.195467      -0.067730      -0.043342       0.111072              9.179120       4.805281       0.955080      -0.493393       8.096556       1.659259      14.635522          -0.002640
          361              C      -1.756774      14.701973       4.129932      -0.012625      36.241427 0.45092835E+03  0.10638282E+05                                 9.568207                            7.099180       0.025394       2.017216                    0.999355      27.282550      77.132361       0.619444       0.419122      -1.068504       0.004498      -0.006513      -0.041367       0.042117      -0.009751       0.004152      -0.004371      -0.004076      -0.029751      -0.011328      -0.004971       0.016299             11.954330       6.364167       1.802629      -0.316846       9.661556       2.844849      19.837266           0.014665
          362              C      13.532965      13.704833       3.449595      -0.095661      33.119107 0.44268916E+03  0.10501062E+05                                 9.115009                            7.132343      -0.031125       1.967292                    0.999400      29.513798      86.465851       0.599204       0.430920      -1.050484       0.014236       0.013590      -0.017602       0.026404      -0.002843      -0.014608      -0.012470       0.017197      -0.063818      -0.030919       0.006898       0.024021             10.754787       5.883391       1.768944       0.147464      10.359437       2.716676      16.021533           0.001060
          363              C      13.495656      13.674819       2.072751      -0.133811      32.938616 0.45195074E+03  0.10784675E+05                                 9.057915                            7.177468      -0.046538       1.957305                    0.999125      30.113642      88.708103       0.600492       0.427447      -1.051803       0.007007       0.006807       0.021532       0.023645       0.007239       0.015941       0.014612       0.016527      -0.054642      -0.028851      -0.000164       0.029015             10.603497       5.679133       1.640572      -0.437259       9.545760       0.221912      16.585598           0.004974
          364              C      -1.803445      14.625270       1.306175       0.077777      38.413212 0.43925936E+03  0.10331790E+05                                10.120075                            7.096830      -0.092349       1.982578                    0.999339      26.951520      76.966445       0.605637       0.429971      -1.057948      -0.003047       0.000673       0.006755       0.007440      -0.002873      -0.000575       0.000521       0.024472       0.035020      -0.018412       0.006653       0.011759             13.750293       6.392034       1.894589       0.594103       9.567373       1.237910      25.291471           0.008604
          365              C      -1.065794      15.612405       2.003280      -0.143423      34.801473 0.47460341E+03  0.11459493E+05                                 9.425246                            7.371355      -0.086584       1.941246                    0.998605      30.497151      90.238838       0.590849       0.429334      -1.051109      -0.011796      -0.007012       0.021467       0.025478       0.005748      -0.015610      -0.016290       0.014740      -0.036334      -0.026367      -0.000418       0.026785             11.345572       6.100439       1.798380       0.899057       9.583946       2.827241      18.352330           0.002776
          366              C      -1.070999      15.649089       3.385813      -0.102299      33.075195 0.45658389E+03  0.10933181E+05                                 9.127651                            7.250505      -0.109617       1.935580                    0.999457      30.087715      89.055203       0.592424       0.431765      -1.048192      -0.012611      -0.017239      -0.017888       0.027860       0.000537       0.016185       0.010471       0.019097      -0.059970      -0.028987       0.002979       0.026007             10.652734       6.396613       2.026296       0.151387       9.099844       1.151548      16.461746           0.003272
          367              C       5.993968       0.651976      24.613698       0.549779      24.686672 0.27365701E+03  0.57912535E+04                                 7.904110                            5.891939      -0.143940       2.003799                    0.999159      22.952184      64.793443       0.608414       0.475709      -1.018588       0.043717       0.025637      -0.015942       0.053128       0.006381       0.063586       0.039868       0.001892       0.186419      -0.068237      -0.037142       0.105379              9.957812      14.457336       1.859273      -4.973953       7.972495      -2.095217       7.443605          -0.005995
          368              C       4.833359       0.076703      25.375783      -0.017679      36.631309 0.44523131E+03  0.10468142E+05                                 9.642271                            7.042966      -0.065894       1.986113                    0.999105      27.378816      77.214870       0.623542       0.417789      -1.069601      -0.026835      -0.011301       0.026737       0.039531       0.000391      -0.002433       0.008982      -0.018001      -0.032196      -0.014178      -0.003078       0.017256             12.410524      18.379746       2.473738      -5.974104       8.564729      -3.807688      10.287098           0.015358
          369              C       2.658262      15.687440      26.249560      -0.096066      32.146273 0.42437293E+03  0.99219989E+04                                 8.806957                            6.897888       0.045852       1.987214                    0.999692      29.131025      83.656013       0.623073       0.420451      -1.061096      -0.027435       0.005487       0.004183       0.028289      -0.016317       0.016074       0.005609       0.016828      -0.047177      -0.027854      -0.001253       0.029107             10.264986      13.337088       1.623707      -4.302016       8.034594      -3.548026       9.423274           0.004512
          370              C       1.595600      15.165526      26.987390      -0.155295      33.840825 0.43866079E+03  0.10311421E+05                                 9.005572                            6.928021       0.281619       2.054723                    0.999812      29.519927      84.201438       0.635032       0.410318      -1.070682       0.018002       0.015953      -0.016146       0.028970      -0.015251       0.007168      -0.021815      -0.031102      -0.006183      -0.021117      -0.015334       0.036451             10.645240      14.764725       1.231459      -4.684869       7.786622      -3.173676       9.384373           0.001837
          371              C       0.316788      15.682438      26.823894       0.085335      35.457385 0.40730374E+03  0.93941808E+04                                 9.526405                            6.801223      -0.095040       1.983961                    0.999161      26.408825      74.505211       0.623561       0.425880      -1.061245       0.000967       0.006607       0.005359       0.008562       0.021158      -0.005562       0.012575       0.021263       0.036451      -0.033799       0.014975       0.018825             12.202241      15.747727       2.190395      -6.259532       8.887060      -4.677666      11.971936           0.010310
          372              C       2.483706       0.016675      25.923466      -0.142277      34.569155 0.46125435E+03  0.11058017E+05                                 9.371797                            7.256433      -0.014917       1.968965                    0.998747      30.113818      88.787264       0.596805       0.428092      -1.051871       0.029786       0.009556      -0.007122       0.032082      -0.008467       0.007772       0.003353       0.019047      -0.026248      -0.015078      -0.003459       0.018537             11.160138      13.886499       1.095026      -4.502575       8.801804      -4.156578      10.792111           0.001554
          373              C       3.545665       0.588612      25.224264      -0.094138      32.690234 0.44247586E+03  0.10504228E+05                                 9.052715                            7.128047      -0.119661       1.938086                    0.999189      29.697239      87.294735       0.599168       0.430609      -1.049725      -0.004754      -0.010497       0.026534       0.028928      -0.008401       0.017704      -0.004355      -0.041533       0.004603      -0.031691       0.006748       0.024943             10.720790      15.447999       0.731571      -4.288910       7.589149      -2.724628       9.125221           0.005386
          374              C      12.940897      14.136705      27.696474       0.098146      38.238898 0.43262579E+03  0.10151130E+05                                10.083809                            7.071373      -0.288174       1.922426                    0.998824      26.825189      76.858755       0.602251       0.433437      -1.054369       0.002464      -0.005058      -0.000939       0.005704      -0.006947       0.008370       0.007492      -0.005829      -0.044284      -0.020816       0.005783       0.015033             13.177634      15.150134       4.534260       5.085598       7.846621       2.151311      16.536147          -0.001193
          375              C      13.009644      14.136705      29.087391      -0.203584      35.669988 0.47621063E+03  0.11488393E+05                                 9.493068                            7.312529       0.093133       1.993181                    0.998976      30.832673      90.685194       0.602946       0.421083      -1.058025       0.010742       0.000236      -0.001590       0.010862       0.001793      -0.030505      -0.009592      -0.012710      -0.069471      -0.043446       0.014466       0.028980             11.656765       9.440746       1.938131       3.969709       6.419302       1.510044      19.110248           0.008322
          376              C      -1.853896      14.620267      29.760242       0.092967      39.013823 0.43661125E+03  0.10262364E+05                                10.230171                            7.078664      -0.156291       1.957176                    0.999372      27.053754      77.437725       0.605501       0.430367      -1.056841      -0.003971       0.004040      -0.011596       0.012905       0.014501      -0.000070      -0.001295      -0.026900       0.013796      -0.022086       0.004493       0.017593             14.059044       9.211875       1.718023       0.663698       6.741137       0.729057      26.224119           0.003813
          377              C      -0.769983      15.093825      29.004146      -0.215709      37.337862 0.49548385E+03  0.12070974E+05                                 9.790823                            7.463261       0.015012       1.964253                    0.999498      31.305398      92.489245       0.596395       0.421560      -1.057860      -0.015424       0.007179       0.000341       0.017017       0.007315       0.024345       0.015184      -0.000851      -0.070018      -0.038083       0.004980       0.033103             12.120183       9.443897       1.694991      -3.425388       6.340200      -1.260385      20.576452           0.003769
          378              C      -0.826528      15.120505      27.611731       0.093675      38.674552 0.43444076E+03  0.10194699E+05                                10.128129                            7.059032      -0.222991       1.939712                    0.999154      26.889481      76.807889       0.606836       0.430121      -1.057400      -0.008661       0.003496       0.001353       0.009437      -0.007391      -0.004024      -0.010392      -0.000213      -0.035545      -0.018550       0.004171       0.014379             13.313912      14.968642       4.263103      -4.964783       7.582169      -2.331146      17.390925           0.001511
          379              C      -1.979660      14.650282      26.956847      -0.195328      34.630052 0.51302914E+03  0.12605235E+05                                 9.343732                            7.656468      -0.061722       1.949402                    0.998426      31.004466      91.934045       0.581770       0.428495      -1.053752       0.003711       0.002698       0.005470       0.007139      -0.016340       0.004634       0.001567      -0.040487       0.073913      -0.038712       0.013696       0.025016             10.555219      13.456060       3.774679      -0.082232       7.367967      -0.290388      10.841630           0.012173
          380              C       0.964328       7.321806      10.482337       0.535433      25.554113 0.27445620E+03  0.57923769E+04                                 8.006140                            5.839443      -0.029333       2.036478                    0.999634      22.876202      63.768160       0.622904       0.465909      -1.027442      -0.050002      -0.011706      -0.019129       0.054801      -0.062017      -0.057999       0.023973       0.020596      -0.041300      -0.068665      -0.032724       0.101390             10.044789      11.110486       4.508306       4.961563       9.519003       2.038598       9.504877          -0.006661
          381              C       2.063373       8.015468      11.219268      -0.022125      38.683954 0.43427596E+03  0.10121768E+05                                 9.920144                            6.900626       0.009016       2.008150                    0.999292      27.141645      75.591123       0.639106       0.411190      -1.076561       0.025671       0.020425       0.024202       0.040766       0.000612      -0.002748      -0.006460       0.013578       0.008197      -0.011182       0.002839       0.008343             12.978046      14.812973       5.833525       7.241750      12.691030       2.382746      11.430136           0.009124
          382              C       2.708467       7.390172      12.290978      -0.101799      33.845339 0.43037798E+03  0.10103974E+05                                 9.138389                            6.944299       0.047107       1.984481                    0.999667      29.382439      84.720884       0.620906       0.420183      -1.060618       0.010506       0.026622       0.000815       0.028631       0.003844      -0.018438      -0.016956      -0.024112      -0.013649      -0.027663      -0.001309       0.028971             10.776512      12.564052       3.277939       5.874179       9.560462       0.804513      10.205021           0.001833
          383              C       3.783459       8.005463      12.931789      -0.143377      35.512875 0.45999738E+03  0.10999413E+05                                 9.486474                            7.213047       0.014620       1.973614                    0.999230      30.140850      88.202262       0.603919       0.424144      -1.056318      -0.019900      -0.005599      -0.020642       0.029214      -0.010326       0.003786      -0.016357      -0.006359       0.063345      -0.022692      -0.007277       0.029969             11.280048      12.509122       4.031638       5.185180      11.776730       0.777336       9.554293           0.003554
          384              C       4.249183       9.252722      12.502685       0.080309      37.203980 0.42381426E+03  0.98625351E+04                                 9.816152                            6.929640      -0.156828       1.960246                    0.999210      26.713367      75.450002       0.619464       0.424890      -1.062943       0.000766      -0.005786      -0.003080       0.006599       0.015703      -0.001715       0.012948       0.028710       0.032158      -0.030479       0.011677       0.018802             12.517549      14.450122       5.148339       6.628041      12.385339       1.461430      10.717186           0.004949
          385              C       3.591119       9.868013      11.434569      -0.140173      35.189691 0.42944818E+03  0.10041745E+05                                 9.271322                            6.868370       0.247997       2.050014                    0.999807      29.151208      82.938917       0.635887       0.411934      -1.069598      -0.019934      -0.020263      -0.012084       0.030886       0.007586      -0.007941      -0.021566      -0.035131      -0.018333      -0.020685      -0.014180       0.034865             11.144156      12.431952       3.563304       5.751111      11.152175       0.519289       9.848342           0.001446
          386              C       2.523884       9.254389      10.803041      -0.083152      33.301328 0.40624644E+03  0.93831730E+04                                 8.999194                            6.731013       0.034362       1.988444                    0.999658      28.591090      81.268815       0.634079       0.418218      -1.063861       0.018503      -0.004942       0.018369       0.026537      -0.019577      -0.001575      -0.017610      -0.004488       0.044991      -0.031097       0.003537       0.027561             10.729451      11.596977       4.383111       4.738758      11.858900       0.944055       8.732475           0.003431
          387              C      11.862994      13.463052      10.002627       0.536329      25.750660 0.27559610E+03  0.58219910E+04                                 8.044839                            5.849858      -0.066965       2.023353                    0.999492      22.909471      63.874435       0.622671       0.465638      -1.027675       0.050316       0.008320      -0.021720       0.055432      -0.070852       0.039605      -0.018963      -0.009017      -0.084563      -0.066266      -0.032220       0.098486             10.214299      11.367559       4.583116      -4.927689       8.632587      -2.243055      10.642751          -0.006200
          388              C      10.764136      12.824416      10.780882      -0.016263      37.686689 0.42361420E+03  0.98190918E+04                                 9.776414                            6.827056      -0.000197       2.008293                    0.999341      26.966683      75.071779       0.640439       0.412599      -1.074875      -0.019314      -0.023560       0.023591       0.038531      -0.006663       0.002047       0.003856       0.004402       0.002108      -0.009251       0.002509       0.006742             12.905049      14.900312       6.253460      -7.097537      10.658825      -2.684319      13.156011           0.004845
          389              C      10.410884      13.319651      12.039745      -0.102440      33.982088 0.43643163E+03  0.10272531E+05                                 9.155454                            6.986564       0.047117       1.982817                    0.999636      29.433259      84.723174       0.620444       0.419413      -1.062076      -0.017473      -0.018988      -0.006660       0.026649       0.008146       0.019570       0.018080      -0.010944      -0.036807      -0.029271      -0.001991       0.031262             10.881331      11.805575       3.843086      -5.660136       8.614135      -1.303554      12.224285           0.001633
          390              C       9.365501      12.721033      12.777874      -0.147665      35.494687 0.46435063E+03  0.11117540E+05                                 9.464024                            7.233148       0.028979       1.975595                    0.999465      30.175277      88.044224       0.605485       0.422513      -1.058491       0.011636       0.010019      -0.022034       0.026856      -0.004176      -0.003383       0.013716      -0.012688       0.086635      -0.022047      -0.011740       0.033787             11.271345      12.085911       4.639587      -5.068097      10.203338      -1.260320      11.524786           0.001901
          391              C       8.648563      11.655528      12.245762       0.082593      35.736509 0.40422030E+03  0.93116163E+04                                 9.584589                            6.779836      -0.158943       1.962412                    0.999379      26.531347      74.969092       0.623516       0.426434      -1.060188       0.004605       0.006275      -0.002170       0.008080       0.003336       0.000178      -0.015312       0.025119      -0.003999      -0.023030       0.008885       0.014145             12.298688      12.640492       5.443527      -6.382221      10.725132      -2.363356      13.530440           0.001181
          392              C       8.908633      11.298692      10.956955      -0.132856      34.405578 0.41616702E+03  0.96718763E+04                                 9.181335                            6.789617       0.218415       2.046718                    0.999764      28.886514      82.401842       0.634467       0.415388      -1.065513       0.018307       0.023079      -0.013081       0.032232       0.009536       0.021607       0.012876      -0.009308      -0.018528      -0.025965      -0.003394       0.029359             11.165527      11.545605       4.259640      -5.510542       9.458561      -1.295414      12.492416           0.001997
          393              C       9.943886      11.867295      10.242183      -0.081947      32.812830 0.40027244E+03  0.92117894E+04                                 8.917044                            6.679326       0.079134       2.004904                    0.999715      28.405374      80.617153       0.636762       0.417966      -1.063931      -0.013403       0.001124       0.025751       0.029052      -0.017614       0.006754       0.011389       0.000234       0.054122      -0.030080       0.007893       0.022187             10.693192      11.633225       4.974193      -4.550693       9.894421      -1.414783      10.551930           0.001326
          394              C       6.867496      10.551671      20.997612       0.542218      24.578157 0.26976536E+03  0.56767879E+04                                 7.757223                            5.780147       0.011084       2.048583                    0.999626      22.912068      64.065614       0.626710       0.464433      -1.026828       0.008646      -0.003991       0.054376       0.055204      -0.054915       0.013215      -0.011237       0.087789      -0.198406      -0.068396      -0.036621       0.105016              9.378228       5.224131       1.508936      -0.095419       7.955852       1.889861      14.954703          -0.003486
          395              C       6.879205      10.446621      19.500392      -0.015931      36.700799 0.44687777E+03  0.10510081E+05                                 9.618965                            7.043439       0.049881       2.023201                    0.999265      27.252988      76.717381       0.625571       0.416305      -1.071211       0.000562      -0.007294      -0.039859       0.040525      -0.003842       0.003133      -0.007425       0.006210      -0.025750      -0.012633       0.001325       0.011308             12.013559       6.068161       1.830768       0.387074       9.971010       2.911773      20.001506           0.004001
          396              C       7.474573      11.478777      18.744596      -0.109800      33.728902 0.46904825E+03  0.11286592E+05                                 9.224546                            7.332591      -0.018739       1.962365                    0.999598      30.104775      88.784297       0.592151       0.429862      -1.051296      -0.008694      -0.018341      -0.014166       0.024752       0.004359       0.009311       0.011755       0.014653      -0.068509      -0.028377       0.004983       0.023394             10.703780       6.430152       1.953911       0.856098       9.134843       0.828452      16.546346           0.001528
          397              C       7.396112      11.457100      17.365057      -0.142151      34.900948 0.47143634E+03  0.11379914E+05                                 9.455975                            7.354966      -0.123416       1.929966                    0.998423      30.566528      90.846493       0.589686       0.430298      -1.049049      -0.005548      -0.006968       0.023175       0.024828       0.004292      -0.014096      -0.015400       0.014379      -0.034545      -0.025005       0.000821       0.024184             11.288590       6.009995       1.663983       1.139620      10.239538       2.178287      17.616237           0.001642
          398              C       6.732234      10.423277      16.698195       0.071955      37.636447 0.43827349E+03  0.10315751E+05                                 9.985719                            7.101805      -0.173043       1.956621                    0.999244      27.077768      77.671548       0.603013       0.431542      -1.055658      -0.000762       0.001576       0.005589       0.005857      -0.001837       0.002974       0.002090       0.028609       0.044482      -0.021977       0.006106       0.015871             13.069309       6.131506       1.740165       0.783175      10.385087       1.049578      22.691334           0.000774
          399              C       6.175888       9.397790      17.452794      -0.134123      33.327548 0.44954007E+03  0.10714115E+05                                 9.131427                            7.160620      -0.040348       1.961094                    0.999101      30.013483      88.394306       0.600833       0.427725      -1.051505       0.007031       0.007434       0.025063       0.027071       0.007204       0.010225       0.012942       0.026089      -0.052769      -0.026050      -0.001712       0.027762             10.675790       5.487370       1.434658      -0.084572      10.649050       0.580852      15.890950           0.001191
          400              C       6.258966       9.409463      18.828140      -0.090272      33.003016 0.43061243E+03  0.10139458E+05                                 9.075190                            7.021921       0.038709       1.993166                    0.999572      29.177269      85.035017       0.605789       0.429395      -1.051908       0.009890       0.014148      -0.018700       0.025450      -0.008960      -0.012549      -0.013697       0.025726      -0.068665      -0.033563       0.004997       0.028566             10.687725       5.575008       1.650051       0.513150      10.775486       2.715594      15.712681           0.000890
          401              C       5.421348       9.893025      13.163259       0.087080      38.300841 0.43309112E+03  0.10155896E+05                                10.051081                            7.038598      -0.207968       1.941946                    0.999164      26.995883      77.103852       0.608896       0.428967      -1.058030       0.006103       0.000808       0.003407       0.007036       0.001455       0.011181      -0.010982      -0.012643      -0.010473      -0.018274       0.002326       0.015949             12.900482      14.409163       6.061843       4.052402      10.112966       2.358380      14.179316           0.001482
          402              C       6.440793      10.471633      12.419140      -0.190194      35.038536 0.49333151E+03  0.12034647E+05                                 9.455779                            7.514738      -0.166077       1.914128                    0.997826      31.062524      92.564308       0.584913       0.429260      -1.050530       0.003392       0.001997       0.008898       0.009730      -0.032908       0.001707       0.003925      -0.033130       0.054792      -0.046165       0.017851       0.028315             10.817947      12.639678       5.171679      -0.197657      10.175868      -0.367745       9.638295           0.006427
          403              C       7.566996      11.030231      13.038690       0.093386      38.545383 0.42672687E+03  0.99754558E+04                                10.106309                            6.994858      -0.211704       1.941296                    0.999218      26.887218      76.818631       0.609374       0.429971      -1.056801      -0.008107      -0.000047       0.004618       0.009330       0.007651      -0.006859       0.010430      -0.010699       0.002337      -0.016995       0.003319       0.013676             13.129313      13.464251       5.680511      -4.072496      10.074409      -3.285313      15.849279           0.001797
          404              C       7.642368      10.983543      14.427511      -0.210694      37.439477 0.49086653E+03  0.11956353E+05                                 9.867929                            7.476480      -0.052062       1.942970                    0.998969      31.331881      93.215258       0.588855       0.427034      -1.052176      -0.010393       0.001536      -0.006130       0.012163      -0.005860       0.025009       0.017105       0.002099      -0.094800      -0.047427       0.019786       0.027640             12.024015       8.989595       2.415832      -2.811820       7.645367      -2.699961      19.437082           0.006634
          405              C       6.641699      10.441619      15.203071       0.094601      37.906582 0.42619616E+03  0.99656069E+04                                10.025338                            6.996521      -0.147128       1.962077                    0.999376      26.924452      77.077696       0.608171       0.430711      -1.055747      -0.002868       0.005067      -0.008186       0.010046       0.006083       0.002541       0.000174      -0.023692       0.020433      -0.016970       0.006868       0.010102             13.236454       8.867865       2.328050       0.755427       7.482100       0.368818      23.359398           0.000653
          406              C       5.534738       9.871348      14.569448      -0.195302      35.968468 0.48812893E+03  0.11859856E+05                                 9.599934                            7.445686      -0.010657       1.958862                    0.998973      31.058376      91.950812       0.591909       0.425899      -1.054048       0.006045       0.001517      -0.004445       0.007655      -0.007961      -0.031990      -0.010443      -0.010359      -0.071617      -0.046706       0.019616       0.027090             11.496959       9.434950       2.861661       3.686951       7.720764       2.305329      17.335164           0.008256
          407              C       3.358577      12.149095      23.742915       0.109650      26.240495 0.31829704E+03  0.69266651E+04                                 7.704356                            5.954815       0.341167       2.133026                    0.999780      25.363187      70.305647       0.673720       0.417768      -1.062627       0.027060       0.019645      -0.031522       0.045954       0.037363       0.014317       0.014810      -0.029373       0.058209      -0.050037       0.004028       0.046009              8.840400      10.694182      -2.038657      -1.869233       8.611866      -2.902762       7.215151           0.000280
          408              C       2.354225      13.097879      23.494376      -0.165549      33.269455 0.45011968E+03  0.10703757E+05                                 9.099825                            7.160251       0.086400       2.011660                    0.999098      29.461945      85.945345       0.603029       0.427130      -1.054586       0.007763      -0.011777      -0.007556       0.016001       0.017703       0.008581       0.021171       0.027676      -0.015903      -0.031101      -0.002404       0.033505             10.403784      12.241872      -2.839036      -1.778649      10.542165      -3.339405       8.427313           0.001403
          409              C       2.524310      14.039992      22.564303       0.122028      32.123512 0.38079400E+03  0.86874773E+04                                 9.069632                            6.693195      -0.145656       1.983456                    0.999403      25.965918      74.279341       0.608547       0.441172      -1.045719       0.001132      -0.000159      -0.003758       0.003928       0.014364       0.013297       0.012260      -0.001185      -0.051183      -0.024066      -0.005791       0.029857             11.144825      14.844912      -4.303835      -2.089207      10.583955      -2.480295       8.005609          -0.000093
          410              C       3.724985      14.085014      21.917504      -0.168098      34.592174 0.46928908E+03  0.11282799E+05                                 9.378622                            7.330168      -0.013448       1.979231                    0.997892      29.792588      87.546210       0.593350       0.429357      -1.052634       0.001361       0.002155       0.013065       0.013311       0.017234       0.009391       0.001953      -0.033747       0.021077      -0.029375       0.006713       0.022662             11.168154      15.562922      -3.228199      -2.865705       9.602760      -1.877995       8.338779           0.001177
          411              C       4.680127      13.111218      22.203174       0.086257      27.540812 0.35674383E+03  0.80142594E+04                                 8.098031                            6.412642       0.251532       2.098668                    0.999567      26.348249      75.012063       0.630740       0.432264      -1.050130      -0.024200      -0.025665       0.044538       0.056815       0.031254      -0.003764       0.026827       0.016059       0.033413      -0.047644       0.010949       0.036695              9.321100      11.892675      -2.428798      -1.993644       8.524446      -2.198926       7.546179           0.000433
          412              C      -0.815472      15.797492      22.433746       0.103883      27.174898 0.34555073E+03  0.77236303E+04                                 8.075283                            6.341837       0.028794       2.029297                    0.999198      26.344464      75.526370       0.627837       0.436465      -1.044550       0.026238       0.025908      -0.034790       0.050695       0.022929       0.003065       0.023892       0.012915       0.126854      -0.048436      -0.002784       0.051220              9.346691      13.028889      -1.580429      -0.979974       9.665638      -1.638162       5.345546           0.000674
          413              C       0.133333      14.812025      22.633475      -0.173597      35.141933 0.47788227E+03  0.11544501E+05                                 9.473465                            7.392336      -0.042378       1.967165                    0.998205      30.051788      88.591146       0.591259       0.428819      -1.052703      -0.002330       0.002249      -0.020721       0.020972       0.006539       0.011072       0.000576      -0.028601       0.062568      -0.028483       0.004864       0.023620             11.239669      16.649551      -2.438977      -1.354577      11.001397      -1.487072       6.068060           0.001789
          414              C       1.468690      15.057141      22.322053       0.107479      34.206253 0.42321983E+03  0.98835442E+04                                 9.406623                            7.025265      -0.141145       1.976128                    0.999313      26.502967      75.945060       0.599748       0.437311      -1.051224      -0.002330       0.000847      -0.002962       0.003862      -0.001609       0.001413      -0.001831      -0.001790       0.009286      -0.003406      -0.000986       0.004391             11.488355      16.064654      -3.892510      -0.877050      12.305991      -2.027190       6.094421           0.000067
          415              C       1.770572      16.321074      21.796229      -0.173983      33.953338 0.47845963E+03  0.11558465E+05                                 9.255511                            7.409337      -0.050958       1.964893                    0.997810      30.030253      88.440881       0.589259       0.430274      -1.052128      -0.006980       0.004577       0.009123       0.012365       0.015162       0.006863       0.010398       0.016062       0.024621      -0.022330      -0.000066       0.022396             10.489701      13.190316      -1.911521      -1.217063      11.853072      -2.455746       6.425714           0.001535
          416              C       3.132353       0.571938      21.626145       0.090757      27.026725 0.33921405E+03  0.75153056E+04                                 7.895688                            6.183010       0.232494       2.090181                    0.999774      26.098108      73.473515       0.654148       0.422627      -1.057437      -0.035225      -0.026854       0.017450       0.047607       0.034839       0.005157       0.014462      -0.014623       0.067493      -0.047238       0.009162       0.038076              9.018355      11.580440      -1.301742      -1.147637       9.817337      -2.465754       5.657287           0.000730
          417              N      12.508831      12.144093      21.799523      -0.212591      33.824821 0.48453099E+03  0.11480591E+05                                 8.707783                            7.116788       0.164897       2.088898                    0.998398      27.108181      73.457862       0.659456       0.391992      -1.101454      -0.103454       0.115744       0.024729       0.157197       0.070987       0.022848      -0.003934       0.005583       0.121888      -0.093972       0.032862       0.061110              9.891212      12.442592      -1.378042       2.726581       8.462665       2.926563       8.768378           0.011211
          418              N       9.841944       0.320152      22.968253      -0.223933      35.145851 0.51301165E+03  0.12342800E+05                                 8.962020                            7.345582       0.077952       2.054552                    0.998167      27.635015      75.711954       0.645451       0.394418      -1.098638       0.109829      -0.116026      -0.007327       0.159932       0.074731       0.015953      -0.009595       0.005161       0.079787      -0.090832       0.028662       0.062169             10.181262      13.854959      -0.215631       1.735908      10.149534       2.461432       6.539293           0.012162
          419              N       9.106551       4.530482       6.827323      -0.212590      33.824779 0.48453031E+03  0.11480570E+05                                 8.707772                            7.116780       0.164903       2.088900                    0.998398      27.108163      73.457770       0.659457       0.391992      -1.101455       0.103455      -0.115745       0.024730       0.157198       0.070988      -0.022848       0.003933       0.005583       0.121889      -0.093973       0.032862       0.061111              9.891198      12.442573      -1.378038      -2.726578       8.462654      -2.926559       8.768366           0.011226
          420              N      11.773438      16.354423       7.996053      -0.223932      35.145822 0.51301116E+03  0.12342784E+05                                 8.962010                            7.345575       0.077959       2.054555                    0.998167      27.635004      75.711887       0.645452       0.394417      -1.098638      -0.109830       0.116027      -0.007327       0.159933       0.074732      -0.015954       0.009595       0.005161       0.079787      -0.090832       0.028662       0.062170             10.181252      13.854940      -0.215628      -1.735905      10.149528      -2.461431       6.539287           0.012175
          421              N       1.112751       4.530482       8.144877      -0.212590      33.824781 0.48453035E+03  0.11480571E+05                                 8.707772                            7.116780       0.164903       2.088900                    0.998398      27.108164      73.457776       0.659457       0.391992      -1.101455       0.103455      -0.115745      -0.024730       0.157198       0.070988       0.022848      -0.003933       0.005583       0.121889      -0.093973       0.032862       0.061111              9.891199      12.442573      -1.378038       2.726577       8.462656       2.926561       8.768367           0.011226
          422              N       3.779638      16.354423       6.976147      -0.223932      35.145813 0.51301100E+03  0.12342780E+05                                 8.962011                            7.345576       0.077960       2.054556                    0.998167      27.634997      75.711873       0.645451       0.394418      -1.098638      -0.109829       0.116027       0.007327       0.159932       0.074731       0.015953      -0.009595       0.005160       0.079787      -0.090832       0.028662       0.062170             10.181252      13.854941      -0.215629       1.735904      10.149528       2.461431       6.539288           0.012174
          423              N       4.515031      12.144093      23.117077      -0.212591      33.824800 0.48453066E+03  0.11480581E+05                                 8.707780                            7.116786       0.164898       2.088898                    0.998398      27.108170      73.457825       0.659456       0.391993      -1.101454      -0.103453       0.115744      -0.024729       0.157196       0.070987      -0.022848       0.003933       0.005582       0.121887      -0.093972       0.032862       0.061110              9.891207      12.442586      -1.378041      -2.726581       8.462661      -2.926561       8.768375           0.011213
          424              N       1.848144       0.320152      21.948347      -0.223933      35.145833 0.51301135E+03  0.12342791E+05                                 8.962016                            7.345579       0.077957       2.054554                    0.998167      27.635007      75.711916       0.645451       0.394418      -1.098638       0.109829      -0.116026       0.007327       0.159932       0.074731      -0.015953       0.009595       0.005160       0.079786      -0.090832       0.028662       0.062170             10.181257      13.854948      -0.215629      -1.735906      10.149532      -2.461433       6.539292           0.012162
          425              O      -0.620340      12.537279      20.214566      -0.468642      29.225914 0.44960077E+03  0.10334819E+05                                 7.531224                            6.547517       0.570013       2.250155                    0.997609      26.318658      67.630820       0.745200       0.357567      -1.140223       0.018852      -0.006207      -0.014773       0.024743      -0.024533      -0.005482       0.012790       0.022742      -0.012879      -0.027788      -0.005066       0.032854              8.628495      13.081345      -1.021495      -3.227869       6.541590       0.445244       6.262550           0.146781
          426              O       0.412605      10.600528      20.274455      -0.473431      24.926534 0.39410255E+03  0.87624026E+04                                 6.647000                            6.046705       0.703258       2.290536                    0.998928      26.031487      65.710494       0.791831       0.347904      -1.148476       0.007527       0.015415      -0.008855       0.019306       0.010534       0.005831      -0.019694      -0.058620      -0.021995      -0.031779      -0.010087       0.041866              6.992918       7.022866       1.260589      -1.459604       8.664946      -1.333877       5.290942           0.118544
          427              O       5.753950      13.824890       8.677288      -0.490306      27.123419 0.41450417E+03  0.93218406E+04                                 7.027130                            6.194288       0.682241       2.280358                    0.999127      26.189452      66.227660       0.784600       0.347124      -1.150500       0.008345       0.012560       0.002236       0.015245       0.006981       0.015598       0.043512       0.008501       0.015182      -0.045340      -0.003421       0.048761              7.589762       5.120303       0.827682       1.544894       7.876476       1.595617       9.772508           0.085903
          428              O       6.457634      15.894205       8.788681      -0.541831      36.681734 0.57283355E+03  0.13943235E+05                                 8.756213                            7.409620       0.600849       2.249844                    0.995820      27.353664      71.551501       0.700126       0.359414      -1.142541       0.005185      -0.027685       0.003165       0.028344      -0.007577      -0.015688      -0.045500       0.010499      -0.127678      -0.070500       0.029586       0.040914             10.132851       7.647103       1.746928      -1.054467      10.775854      -4.336742      11.975596           0.054432
          429              O      12.651217      16.634556      20.473885      -0.470536      30.235658 0.45701168E+03  0.10552160E+05                                 7.741961                            6.621173       0.573582       2.253571                    0.997112      26.358677      67.968328       0.737426       0.359728      -1.138079      -0.012472       0.011033      -0.016909       0.023731      -0.023728       0.000745      -0.021519       0.029016      -0.010930      -0.036816       0.003225       0.033591              9.063746      14.408155      -1.356559       3.244739       6.466489      -0.273975       6.316595           0.135649
          430              O      13.901784       1.829201      20.750571      -0.481111      25.630692 0.41023722E+03  0.92139525E+04                                 6.780135                            6.180979       0.635914       2.265245                    0.998452      26.274478      66.680767       0.780880       0.349229      -1.147277      -0.002641      -0.014953      -0.013320       0.020199       0.007116      -0.005262       0.024782      -0.060531      -0.017418      -0.031943      -0.013498       0.045442              7.163847       7.127235       1.075263       1.337224       8.552219       1.791470       5.812085           0.119899
          431              O       8.496396       6.237959       4.051777      -0.476360      26.674368 0.41403850E+03  0.93262128E+04                                 7.025327                            6.238242       0.567040       2.239966                    0.997914      26.416343      67.265142       0.771483       0.352464      -1.143971       0.001311       0.024221      -0.010513       0.026437       0.013928       0.021557       0.009910      -0.046369      -0.047727      -0.037248      -0.002440       0.039688              7.607162       7.874897       3.209899      -0.597730       9.077754      -0.396575       5.868835           0.154112
          432              O       8.553774       7.805369       5.583133      -0.449482      26.607147 0.39441454E+03  0.87654944E+04                                 7.000577                            6.060158       0.665240       2.285809                    0.998531      25.729323      64.798672       0.789289       0.349178      -1.148157       0.001165       0.006615      -0.019548       0.020670      -0.002007      -0.020061       0.011456       0.002930       0.112001      -0.024799      -0.021126       0.045925              7.739811       7.191568       0.588252      -3.622860       6.378193      -0.232544       9.649672           0.154752
          433              O       4.073129      13.096211       6.154173      -0.464744      26.829432 0.39749520E+03  0.88509644E+04                                 7.034959                            6.079145       0.595128       2.258563                    0.998106      25.930158      65.362604       0.788974       0.348646      -1.148620       0.000752      -0.011097      -0.019431       0.022389      -0.010381       0.010686      -0.004017       0.002253       0.114037      -0.029724      -0.010837       0.040561              7.882670       6.707736       0.668368       3.247318       6.296451       0.412165      10.643823           0.137426
          434              O       4.532349      14.411835       4.454828      -0.475800      27.239713 0.42062727E+03  0.95064616E+04                                 7.120975                            6.280830       0.544364       2.230206                    0.998054      26.470301      67.385160       0.770578       0.351696      -1.145273      -0.007733      -0.019782      -0.006740       0.022283       0.023555      -0.016122      -0.016679      -0.031455      -0.055299      -0.029662      -0.015751       0.045413              7.783411       8.967240       3.610899       0.510629       8.222338       0.429636       6.160656           0.155230
          435              O      -0.664823      11.547143      23.347649      -0.521864      35.580509 0.54116770E+03  0.13022000E+05                                 8.648519                            7.252136       0.482683       2.217660                    0.995023      27.149091      71.241695       0.698440       0.364444      -1.135475       0.001490      -0.026525       0.004386       0.026926      -0.014372      -0.017400      -0.040413       0.000056      -0.120841      -0.066153       0.024284       0.041868              9.964576       7.926331       2.501159      -1.578245      10.436581      -4.146912      11.530816           0.053843
          436              O      14.309223       9.586213      23.262307      -0.485550      27.523737 0.42728131E+03  0.96764181E+04                                 7.102930                            6.290532       0.589248       2.245286                    0.998687      26.400683      66.859903       0.778777       0.347290      -1.151073       0.013855       0.001798       0.008028       0.016113       0.025111       0.023753       0.036324      -0.019115       0.034323      -0.032711      -0.027247       0.059958              7.600323       5.384640       1.221607       1.680381       7.772659       1.481648       9.643670           0.131106
          437              O       6.248122       4.137296       5.242366      -0.468640      29.225936 0.44960121E+03  0.10334825E+05                                 7.531196                            6.547493       0.570037       2.250162                    0.997609      26.318785      67.630999       0.745206       0.357564      -1.140226      -0.018848       0.006212      -0.014771       0.024739      -0.024540       0.005478      -0.012801       0.022767      -0.012852      -0.027809      -0.005053       0.032862              8.628461      13.081292      -1.021491       3.227854       6.541564      -0.445242       6.262526           0.146832
          438              O       5.215177       6.074047       5.302255      -0.473430      24.926527 0.39410237E+03  0.87623938E+04                                 6.646976                            6.046683       0.703273       2.290541                    0.998928      26.031590      65.710641       0.791837       0.347902      -1.148478      -0.007521      -0.015415      -0.008853       0.019302       0.010544      -0.005839       0.019697      -0.058636      -0.021970      -0.031798      -0.010075       0.041873              6.992891       7.022837       1.260585       1.459595       8.664915       1.333872       5.290922           0.118634
          439              O      -0.126168       2.849685      23.649488      -0.490307      27.123332 0.41450253E+03  0.93217975E+04                                 7.027132                            6.194289       0.682230       2.280355                    0.999127      26.189345      66.227430       0.784597       0.347126      -1.150498      -0.008345      -0.012558       0.002240       0.015244       0.006983      -0.015597      -0.043501       0.008486       0.015190      -0.045325      -0.003430       0.048755              7.589764       5.120304       0.827682      -1.544894       7.876479      -1.595616       9.772509           0.085851
          440              O      15.157748       0.780370      23.760881      -0.541833      36.681649 0.57283197E+03  0.13943193E+05                                 8.756224                            7.409630       0.600837       2.249840                    0.995820      27.353579      71.551375       0.700123       0.359416      -1.142538      -0.005186       0.027685       0.003168       0.028344      -0.007574       0.015686       0.045490       0.010490      -0.127660      -0.070487       0.029578       0.040909             10.132863       7.647112       1.746930       1.054467      10.775866       4.336745      11.975612           0.054412
          441              O       8.964165       0.040019       5.501685      -0.470540      30.235837 0.45701499E+03  0.10552254E+05                                 7.741982                            6.621189       0.573588       2.253571                    0.997112      26.358790      67.968646       0.737426       0.359727      -1.138080       0.012470      -0.011035      -0.016908       0.023731      -0.023730      -0.000743       0.021524       0.029026      -0.010920      -0.036825       0.003231       0.033594              9.063774      14.408205      -1.356561      -3.244753       6.466506       0.273974       6.316611           0.135671
          442              O       7.713598      14.845374       5.778371      -0.481114      25.630825 0.41023989E+03  0.92140265E+04                                 6.780151                            6.180993       0.635916       2.265244                    0.998452      26.274580      66.681056       0.780881       0.349229      -1.147278       0.002638       0.014954      -0.013320       0.020199       0.007120       0.005266      -0.024783      -0.060537      -0.017407      -0.031951      -0.013493       0.045444              7.163865       7.127256       1.075268      -1.337230       8.552241      -1.791476       5.812098           0.119960
          443              O      13.118986      10.436616      19.023977      -0.476357      26.674242 0.41403606E+03  0.93261512E+04                                 7.025348                            6.238260       0.567018       2.239962                    0.997914      26.416071      67.264590       0.771475       0.352468      -1.143967      -0.001318      -0.024223      -0.010520       0.026441       0.013927      -0.021537      -0.009918      -0.046361      -0.047660      -0.037220      -0.002456       0.039676              7.607186       7.874922       3.209910       0.597735       9.077781       0.396578       5.868855           0.154068
          444              O      13.061608       8.869206      20.555333      -0.449480      26.606944 0.39441077E+03  0.87653944E+04                                 7.000574                            6.060156       0.665220       2.285805                    0.998531      25.729078      64.798112       0.789284       0.349181      -1.148154      -0.001171      -0.006622      -0.019550       0.020674      -0.001987       0.020058      -0.011464       0.002911       0.111966      -0.024816      -0.021098       0.045914              7.739807       7.191563       0.588249       3.622857       6.378191       0.232540       9.649669           0.154682
          445              O       1.554653       3.578364      21.126373      -0.464743      26.829232 0.39749151E+03  0.88508647E+04                                 7.034946                            6.079135       0.595113       2.258560                    0.998106      25.929965      65.362127       0.788971       0.348648      -1.148618      -0.000747       0.011102      -0.019431       0.022391      -0.010366      -0.010683       0.004023       0.002248       0.114014      -0.029704      -0.010849       0.040553              7.882654       6.707719       0.668363      -3.247307       6.296439      -0.412160      10.643803           0.137353
          446              O       1.095433       2.262740      19.427028      -0.475800      27.239602 0.42062512E+03  0.95064060E+04                                 7.120987                            6.280840       0.544347       2.230202                    0.998054      26.470104      67.384748       0.770572       0.351699      -1.145270       0.007737       0.019783      -0.006745       0.022288       0.023556       0.016111       0.016683      -0.031452      -0.055240      -0.029641      -0.015764       0.045405              7.783424       8.967253       3.610903      -0.510631       8.222350      -0.429638       6.160669           0.155173
          447              O       6.292605       5.127432       8.375449      -0.521865      35.580567 0.54116872E+03  0.13022027E+05                                 8.648513                            7.252130       0.482691       2.217662                    0.995023      27.149149      71.241791       0.698442       0.364443      -1.135476      -0.001490       0.026526       0.004384       0.026927      -0.014375       0.017403       0.040418       0.000060      -0.120846      -0.066160       0.024288       0.041872              9.964570       7.926327       2.501159       1.578245      10.436578       4.146910      11.530804           0.053860
          448              O       7.306159       7.088362       8.290107      -0.485551      27.523892 0.42728429E+03  0.96764998E+04                                 7.102941                            6.290541       0.589261       2.245289                    0.998687      26.400824      66.860252       0.778779       0.347288      -1.151075      -0.013854      -0.001799       0.008023       0.016111       0.025106      -0.023757      -0.036335      -0.019104       0.034307      -0.032703      -0.027262       0.059965              7.600335       5.384648       1.221609      -1.680384       7.772670      -1.481650       9.643686           0.131163
          449              O      14.241922       4.137296       9.729834      -0.468640      29.225961 0.44960168E+03  0.10334838E+05                                 7.531194                            6.547492       0.570039       2.250162                    0.997609      26.318822      67.631075       0.745207       0.357564      -1.140227      -0.018847       0.006213       0.014770       0.024738      -0.024541      -0.005477       0.012803       0.022773      -0.012847      -0.027814      -0.005050       0.032864              8.628458      13.081289      -1.021490      -3.227853       6.541562       0.445242       6.262524           0.146831
          450              O      13.208977       6.074047       9.669945      -0.473429      24.926557 0.39410296E+03  0.87624097E+04                                 6.646979                            6.046686       0.703276       2.290542                    0.998928      26.031613      65.710702       0.791837       0.347902      -1.148478      -0.007520      -0.015416       0.008853       0.019302       0.010546       0.005840      -0.019697      -0.058639      -0.021966      -0.031802      -0.010073       0.041875              6.992895       7.022842       1.260587      -1.459596       8.664919      -1.333873       5.290924           0.118630
          451              O       7.867632       2.849685      21.267112      -0.490308      27.123418 0.41450420E+03  0.93218475E+04                                 7.027163                            6.194315       0.682218       2.280350                    0.999127      26.189324      66.227499       0.784592       0.347127      -1.150496      -0.008346      -0.012557      -0.002244       0.015244       0.006984       0.015596       0.043491       0.008474       0.015201      -0.045312      -0.003437       0.048749              7.589799       5.120324       0.827686       1.544902       7.876515       1.595621       9.772558           0.085842
          452              O       7.163948       0.780370      21.155719      -0.541835      36.681707 0.57283316E+03  0.13943234E+05                                 8.756249                            7.409650       0.600835       2.249839                    0.995820      27.353574      71.551472       0.700120       0.359417      -1.142537      -0.005186       0.027685      -0.003170       0.028345      -0.007572      -0.015684      -0.045484       0.010483      -0.127648      -0.070477       0.029572       0.040905             10.132893       7.647134       1.746936      -1.054470      10.775897      -4.336758      11.975648           0.054401
          453              O       0.970365       0.040019       9.470515      -0.470537      30.235795 0.45701425E+03  0.10552229E+05                                 7.741960                            6.621171       0.573594       2.253573                    0.997112      26.358828      67.968655       0.737429       0.359725      -1.138082       0.012469      -0.011036       0.016907       0.023730      -0.023733       0.000742      -0.021529       0.029037      -0.010909      -0.036834       0.003236       0.033598              9.063745      14.408156      -1.356558       3.244740       6.466487      -0.273974       6.316593           0.135688
          454              O      -0.280202      14.845374       9.193829      -0.481111      25.630789 0.41023915E+03  0.92140038E+04                                 6.780134                            6.180978       0.635924       2.265247                    0.998452      26.274607      66.681056       0.780883       0.349228      -1.147279       0.002636       0.014953       0.013319       0.020198       0.007125      -0.005269       0.024785      -0.060544      -0.017397      -0.031959      -0.013489       0.045448              7.163846       7.127234       1.075265       1.337224       8.552219       1.791470       5.812084           0.119970
          455              O       5.125186      10.436616      25.892623      -0.476359      26.674246 0.41403618E+03  0.93261502E+04                                 7.025324                            6.238240       0.567026       2.239963                    0.997914      26.416199      67.264803       0.771480       0.352466      -1.143970      -0.001315      -0.024222       0.010517       0.026439       0.013928       0.021547       0.009915      -0.046366      -0.047691      -0.037234      -0.002449       0.039683              7.607157       7.874889       3.209894      -0.597728       9.077748      -0.396574       5.868834           0.154075
          456              O       5.067808       8.869206      24.361267      -0.449481      26.606977 0.39441140E+03  0.87654099E+04                                 7.000566                            6.060150       0.665226       2.285806                    0.998531      25.729159      64.798271       0.789287       0.349179      -1.148156      -0.001169      -0.006620       0.019549       0.020672      -0.001994      -0.020059       0.011460       0.002919       0.111977      -0.024809      -0.021108       0.045917              7.739798       7.191553       0.588248      -3.622851       6.378183      -0.232540       9.649658           0.154688
          457              O       9.548453       3.578364      23.790227      -0.464738      26.829073 0.39748854E+03  0.88507884E+04                                 7.034958                            6.079147       0.595092       2.258556                    0.998106      25.929702      65.361577       0.788963       0.348652      -1.148614      -0.000739       0.011109       0.019433       0.022396      -0.010342       0.010678      -0.004031       0.002240       0.113976      -0.029672      -0.010868       0.040540              7.882668       6.707730       0.668365       3.247311       6.296452       0.412160      10.643821           0.137360
          458              O       9.089233       2.262740      25.489572      -0.475795      27.239367 0.42062061E+03  0.95062859E+04                                 7.120993                            6.280847       0.544324       2.230198                    0.998054      26.469766      67.383996       0.770564       0.351704      -1.145266       0.007744       0.019786       0.006754       0.022295       0.023557      -0.016094      -0.016689      -0.031447      -0.055145      -0.029608      -0.015784       0.045392              7.783430       8.967257       3.610903       0.510631       8.222355       0.429637       6.160677           0.155184
          459              O      14.286405       5.127432       6.596751      -0.521864      35.580515 0.54116778E+03  0.13021998E+05                                 8.648503                            7.252122       0.482691       2.217662                    0.995023      27.149133      71.241716       0.698443       0.364443      -1.135477      -0.001490       0.026526      -0.004384       0.026927      -0.014375      -0.017404      -0.040419       0.000059      -0.120846      -0.066160       0.024288       0.041872              9.964556       7.926317       2.501156      -1.578242      10.436565      -4.146904      11.530787           0.053861
          460              O      -0.687641       7.088362       6.682093      -0.485550      27.523869 0.42728385E+03  0.96764873E+04                                 7.102938                            6.290538       0.589263       2.245290                    0.998687      26.400806      66.860201       0.778779       0.347289      -1.151075      -0.013854      -0.001799      -0.008023       0.016110       0.025105       0.023757       0.036335      -0.019103       0.034306      -0.032702      -0.027262       0.059964              7.600332       5.384646       1.221608       1.680384       7.772667       1.481650       9.643683           0.131165
          461              O       7.373460      12.537279      24.702034      -0.468638      29.225761 0.44959784E+03  0.10334736E+05                                 7.531208                            6.547505       0.570010       2.250155                    0.997609      26.318544      67.630508       0.745199       0.357568      -1.140222       0.018854      -0.006205       0.014774       0.024744      -0.024531       0.005483      -0.012786       0.022733      -0.012889      -0.027781      -0.005071       0.032851              8.628475      13.081312      -1.021492       3.227860       6.541575      -0.445242       6.262537           0.146801
          462              O       8.406405      10.600528      24.642145      -0.473427      24.926343 0.39409874E+03  0.87622970E+04                                 6.646971                            6.046680       0.703259       2.290538                    0.998928      26.031359      65.710098       0.791832       0.347905      -1.148475       0.007530       0.015415       0.008856       0.019307       0.010529      -0.005827       0.019693      -0.058614      -0.022005      -0.031772      -0.010091       0.041863              6.992886       7.022829       1.260581       1.459593       8.664908       1.333870       5.290919           0.118566
          463              O      13.747750      13.824890       6.294912      -0.490309      27.123468 0.41450510E+03  0.93218662E+04                                 7.027134                            6.194291       0.682239       2.280357                    0.999127      26.189500      66.227780       0.784601       0.347124      -1.150500       0.008346       0.012561      -0.002234       0.015245       0.006979      -0.015598      -0.043515       0.008507       0.015181      -0.045345      -0.003417       0.048763              7.589766       5.120306       0.827682      -1.544896       7.876479      -1.595618       9.772514           0.085897
          464              O      -1.536166      15.894205       6.183519      -0.541834      36.681863 0.57283605E+03  0.13943307E+05                                 8.756217                            7.409623       0.600855       2.249845                    0.995820      27.353752      71.551691       0.700128       0.359412      -1.142542       0.005185      -0.027686      -0.003163       0.028345      -0.007578       0.015690       0.045506       0.010503      -0.127688      -0.070508       0.029590       0.040918             10.132856       7.647106       1.746929       1.054468      10.775859       4.336745      11.975603           0.054422
          465              O       4.657417      16.634556      24.442715      -0.470537      30.235653 0.45701160E+03  0.10552160E+05                                 7.741971                            6.621181       0.573574       2.253568                    0.997112      26.358640      67.968279       0.737424       0.359729      -1.138079      -0.012473       0.011031       0.016910       0.023732      -0.023726      -0.000746       0.021515       0.029010      -0.010936      -0.036809       0.003221       0.033588              9.063757      14.408172      -1.356561      -3.244744       6.466497       0.273974       6.316602           0.135646
          466              O       5.907984       1.829201      24.166029      -0.481112      25.630720 0.41023782E+03  0.92139708E+04                                 6.780148                            6.180991       0.635908       2.265242                    0.998452      26.274456      66.680766       0.780878       0.349230      -1.147277      -0.002643      -0.014953       0.013321       0.020200       0.007113       0.005260      -0.024782      -0.060526      -0.017425      -0.031938      -0.013502       0.045440              7.163861       7.127250       1.075265      -1.337229       8.552235      -1.791474       5.812097           0.119898
          467              O       0.502596       6.237959      10.920423      -0.476361      26.674446 0.41404001E+03  0.93262537E+04                                 7.025331                            6.238244       0.567048       2.239968                    0.997914      26.416427      67.265345       0.771485       0.352463      -1.143972       0.001309       0.024221       0.010511       0.026436       0.013929      -0.021562      -0.009908      -0.046371      -0.047745      -0.037255      -0.002436       0.039692              7.607167       7.874903       3.209904       0.597731       9.077760       0.396577       5.868837           0.154101
          468              O       0.559974       7.805369       9.389067      -0.449482      26.607216 0.39441575E+03  0.87655274E+04                                 7.000584                            6.060163       0.665245       2.285810                    0.998531      25.729374      64.798806       0.789290       0.349177      -1.148158       0.001164       0.006613       0.019548       0.020669      -0.002011       0.020061      -0.011453       0.002934       0.112007      -0.024795      -0.021131       0.045926              7.739820       7.191578       0.588254       3.622867       6.378199       0.232545       9.649684           0.154748
          469              O      12.066929      13.096211       8.818027      -0.464741      26.829337 0.39749337E+03  0.88509182E+04                                 7.034972                            6.079157       0.595115       2.258561                    0.998106      25.929970      65.362222       0.788968       0.348649      -1.148617       0.000746      -0.011102       0.019431       0.022392      -0.010364      -0.010682       0.004024       0.002247       0.114012      -0.029701      -0.010851       0.040552              7.882686       6.707749       0.668370      -3.247325       6.296464      -0.412166      10.643845           0.137433
          470              O      12.526149      14.411835      10.517372      -0.475797      27.239617 0.42062535E+03  0.95064139E+04                                 7.120998                            6.280849       0.544348       2.230203                    0.998054      26.470067      67.384698       0.770570       0.351700      -1.145270      -0.007738      -0.019784       0.006746       0.022289       0.023556       0.016108       0.016684      -0.031451      -0.055227      -0.029636      -0.015767       0.045403              7.783438       8.967271       3.610912      -0.510633       8.222364      -0.429639       6.160678           0.155237
          471              O       7.328977      11.547143      21.568951      -0.521868      35.580565 0.54116875E+03  0.13022033E+05                                 8.648535                            7.252149       0.482674       2.217656                    0.995023      27.149099      71.241771       0.698438       0.364445      -1.135474       0.001490      -0.026525      -0.004387       0.026926      -0.014371       0.017399       0.040412       0.000055      -0.120839      -0.066151       0.024283       0.041867              9.964595       7.926347       2.501166       1.578247      10.436602       4.146919      11.530836           0.053829
          472              O       6.315423       9.586213      21.654293      -0.485553      27.523804 0.42728258E+03  0.96764559E+04                                 7.102952                            6.290550       0.589242       2.245284                    0.998687      26.400671      66.859949       0.778774       0.347291      -1.151072       0.013854       0.001797      -0.008029       0.016113       0.025112      -0.023752      -0.036320      -0.019117       0.034326      -0.032712      -0.027243       0.059955              7.600347       5.384655       1.221611      -1.680387       7.772684      -1.481652       9.643703           0.131092

******************************************************
Auxiliary information for the entire system
The total spin magnetic moment of the unit cell is   7.075812
The total net atomic charge of the unit cell is   0.000011
Accuracy of reproducing the electrostatic potential in the unit cell:
  The inner radius (bohr) =    5.0000
  The outer radius (bohr) =   12.0000
  Valid grid points have density less than (e/(bohr^3)) =    0.0001
  The number of valid grid points were=       402816
  The rms potential error without charges in kcal/mol is=      5.89685
  The rms potential error with partial charges in kcal/mol is=      0.59684
  The RRMSE value at monopole order=      0.10121
  The rms potential error with partial charges and cloud penetration in kcal/mol is=      0.60033
  The RRMSE value at monopole order with cloud penetration is=      0.10181
  The rms potential error with partial charges and atomic dipoles in kcal/mol is=      0.23463
  The RRMSE value at dipole order=      0.03979
  The rms potential error with partial charges, atomic dipoles and cloud penetration in kcal/mol is=      0.22887
  The RRMSE value at dipole order with cloud penetration=      0.03881

******************************************************
The electron densities and ab initio electrostatic potential were computed in VASP using the PBE functional and
projector augmented wave method. See the main text of the journal article for a description of computational details.
The atomic charges, dipoles, and quadrupoles were computed with the DDEC6 method as described in
(a) T. A. Manz and N. Gabaldon Limas, RSC Adv. 6 (2016) 47771-47801 DOI: 10.1039/c6ra04656h
(b) N. Gabaldon Limas and T. A. Manz, RSC Adv. 8 (2018) 2678-2707 DOI: 10.1039/c7ra11829e.
For each atom in the material, the electron cloud parameters were fit to the spherically averaged atom-in-material
electron density using radial positions for which this density was between 10^-4 and 10^-2 electrons per cubic bohr.
The polarizabilities, dispersion coefficients, and quantum Drude oscillator (QDO) parameters were fit using the MCLF method.
The magnetic structure of the system was optimized in VASP from the default ferromagnetic initial guess using spin polarization.
The atomic spin moments (ASMs) were computed on this optimized magnetic structure using the DDEC6 partition as inputs
to the method of T. A. Manz and D. S. Sholl, J. Chem. Theory Comput. 7 (2011) 4146-4164 DOI: 10.1021/ct200539n.
The RMSE and RRMSE were computed using a uniform grid with Ewald summation.
