# Supplementary material for: A collection of forcefield precursors for metal–organic frameworks
Source: RSC Adv. 2019 Nov 13;9(63):36492–507. doi: 10.1039/c9ra07327b (PMC9075174; doi:10.1039/c9ra07327b)
Supplement: RA-009-C9RA07327B-s3821 [file RA-009-C9RA07327B-s3821.xyz]

   76
jmolscript: load "" {1 1 1} spacegroup "x,y,z" unitcell [{     10.360400     0.000000     0.000000 }, {      0.000000    10.360400     0.000000 }, {      0.000000     0.000000    14.505900 }]
Gd     1.509199     1.509199     5.439712     2.117591
Gd     8.851201     8.851201    12.692662     2.117591
Gd     8.851201     1.509199     9.066187     2.117592
Gd     1.509199     8.851201     1.813238     2.117592
H      0.723156     5.766599     5.391843     0.128428
H      9.637244     4.593801    12.644793     0.128428
H      4.593801     0.723156     9.018318     0.128428
H      5.766599     9.637244     1.765368     0.128428
H      9.637244     5.766599     9.114057     0.128428
H      0.723156     4.593801     1.861107     0.128428
H      5.766599     0.723156     5.487582     0.128428
H      4.593801     9.637244    12.740532     0.128428
H      0.000000     9.224900     7.252950     0.108404
H      0.000000     1.135500     0.000000     0.108404
H      1.135500     0.000000    10.879425     0.108404
H      9.224900     0.000000     3.626475     0.108404
C      0.857841     8.402284     4.923302     0.681156
C      0.426848     6.239033     6.135996    -0.100134
C      0.413380     7.640795     6.121490    -0.028097
C      9.502559     1.958116    12.176252     0.681156
C      9.933552     4.121367    13.388946    -0.100134
C      9.947020     2.719605    13.374440    -0.028097
C      1.958116     0.857841     8.549777     0.681156
C      4.121367     0.426848     9.762471    -0.100134
C      2.719605     0.413380     9.747965    -0.028097
C      8.402284     9.502559     1.296827     0.681156
C      6.239033     9.933552     2.509521    -0.100134
C      7.640795     9.947020     2.495015    -0.028097
C      9.502559     8.402284     9.582598     0.681156
C      9.933552     6.239033     8.369904    -0.100134
C      9.947020     7.640795     8.384410    -0.028097
C      0.857841     1.958116     2.329648     0.681156
C      0.426848     4.121367     1.116954    -0.100134
C      0.413380     2.719605     1.131460    -0.028097
C      8.402284     0.857841     5.956123     0.681156
C      6.239033     0.426848     4.743429    -0.100134
C      7.640795     0.413380     4.757935    -0.028097
C      1.958116     9.502559    13.209073     0.681156
C      4.121367     9.933552    11.996379    -0.100134
C      2.719605     9.947020    12.010885    -0.028097
C      0.000000     4.033304     7.252950     0.697946
C      0.000000     5.564571     7.252950    -0.032200
C      0.000000     8.294536     7.252950    -0.109880
C      0.000000     6.327096     0.000000     0.697946
C      0.000000     4.795829     0.000000    -0.032200
C      0.000000     2.065864     0.000000    -0.109880
C      6.327096     0.000000    10.879425     0.697946
C      4.795829     0.000000    10.879425    -0.032200
C      2.065864     0.000000    10.879425    -0.109880
C      4.033304     0.000000     3.626475     0.697946
C      5.564571     0.000000     3.626475    -0.032200
C      8.294536     0.000000     3.626475    -0.109880
O      0.716940     3.475914     6.402904    -0.683876
O      0.927256     7.796201     3.826656    -0.683621
O      1.107527     9.610307     5.011788    -0.704786
O      9.643460     6.884486    13.655854    -0.683876
O      9.433144     2.564199    11.079606    -0.683621
O      9.252873     0.750093    12.264738    -0.704786
O      6.884486     0.716940    10.029379    -0.683876
O      2.564199     0.927256     7.453131    -0.683621
O      0.750093     1.107527     8.638263    -0.704786
O      3.475914     9.643460     2.776429    -0.683876
O      7.796201     9.433144     0.200181    -0.683621
O      9.610307     9.252873     1.385313    -0.704786
O      9.643460     3.475914     8.102996    -0.683876
O      9.433144     7.796201    10.679244    -0.683621
O      9.252873     9.610307     9.494112    -0.704786
O      0.716940     6.884486     0.850046    -0.683876
O      0.927256     2.564199     3.426294    -0.683621
O      1.107527     0.750093     2.241162    -0.704786
O      3.475914     0.716940     4.476521    -0.683876
O      7.796201     0.927256     7.052769    -0.683621
O      9.610307     1.107527     5.867637    -0.704786
O      6.884486     9.643460    11.729471    -0.683876
O      2.564199     9.433144    14.305719    -0.683621
O      0.750093     9.252873    13.120587    -0.704786

The following XYZ coordinates are in angstroms. Other properties are in atomic units.
The sperically averaged electron density of each atom fit to a function of the form exp(a - br)
eigen_1, eigen_2 and eigen_3 are the three eigenvalues of traceless quadrupole moment tensor
  atom number  atomic symbol              X              Y              Z     net charge C6 coefficient C8 coefficient C10 coefficient fluctuating dipole atomic polarizability isotropic forcefield polarizability              a              b squared Pearson coefficient          <r^3>          <r^4>         wp_QDO          m_QDO          q_QDO       dipole_x       dipole_y       dipole_z         dipole            Qxy            Qxz            Qyz     Q(x^2-y^2)  Q(3z^2 - R^2)        eigen_1        eigen_2        eigen_3 static polarizability      alpha(xx)      alpha(xy)      alpha(xz)      alpha(yy)      alpha(yz)      alpha(zz) atomic spin moment
            1             Gd       1.509199       1.509199       5.439712       2.117591     151.964381 0.31514046E+04  0.10847540E+06                                19.075434                           15.390552       1.631070       2.263460                    0.998421      76.554598     183.532409       0.631311       0.281861      -1.314887      -0.002573      -0.002573      -0.000000       0.003638       0.085536       0.020220      -0.020221      -0.000000      -0.368730      -0.130588      -0.016403       0.146991             22.820373      21.324214      -3.244356      -1.805529      21.324212       1.805526      25.812694           0.000002
            2             Gd       8.851201       8.851201      12.692662       2.117591     151.964362 0.31514042E+04  0.10847539E+06                                19.075432                           15.390551       1.631071       2.263460                    0.998421      76.554596     183.532399       0.631311       0.281861      -1.314887       0.002573       0.002573      -0.000000       0.003638       0.085536      -0.020221       0.020220       0.000000      -0.368730      -0.130588      -0.016403       0.146991             22.820371      21.324210      -3.244355       1.805528      21.324209      -1.805525      25.812693           0.000002
            3             Gd       8.851201       1.509199       9.066187       2.117592     151.964343 0.31514037E+04  0.10847536E+06                                19.075430                           15.390549       1.631071       2.263461                    0.998421      76.554592     183.532383       0.631311       0.281861      -1.314887       0.002573      -0.002573      -0.000000       0.003638      -0.085536       0.020220       0.020220      -0.000000      -0.368730      -0.130588      -0.016403       0.146991             22.820369      21.324207       3.244355      -1.805525      21.324209      -1.805529      25.812689           0.000002
            4             Gd       1.509199       8.851201       1.813238       2.117592     151.964308 0.31514028E+04  0.10847533E+06                                19.075426                           15.390546       1.631072       2.263461                    0.998421      76.554588     183.532362       0.631311       0.281861      -1.314887      -0.002573       0.002573      -0.000000       0.003638      -0.085536      -0.020220      -0.020220       0.000000      -0.368730      -0.130588      -0.016403       0.146991             22.820364      21.324206       3.244354       1.805528      21.324203       1.805525      25.812683           0.000002
            5              H       0.723156       5.766599       5.391843       0.128428       1.108236 0.80831507E+01  0.79144296E+02                                 1.731381                            1.634077      -1.124883       2.356595                    0.997079       3.412198       9.378236       0.504977       1.238784      -0.718465       0.011124      -0.020563      -0.033648       0.040972       0.001176      -0.006080       0.009414      -0.000434       0.018889      -0.011314      -0.002138       0.013452              1.765778       1.381817      -0.116977      -0.226231       1.903319       0.294723       2.012199          -0.000001
            6              H       9.637244       4.593801      12.644793       0.128428       1.108236 0.80831519E+01  0.79144311E+02                                 1.731381                            1.634077      -1.124883       2.356594                    0.997079       3.412198       9.378236       0.504977       1.238784      -0.718465      -0.011124       0.020563      -0.033648       0.040972       0.001176       0.006080      -0.009414      -0.000434       0.018889      -0.011314      -0.002138       0.013452              1.765778       1.381817      -0.116977       0.226231       1.903319      -0.294723       2.012200          -0.000001
            7              H       4.593801       0.723156       9.018318       0.128428       1.108236 0.80831519E+01  0.79144312E+02                                 1.731381                            1.634077      -1.124883       2.356595                    0.997079       3.412198       9.378236       0.504977       1.238784      -0.718465       0.020563       0.011124      -0.033648       0.040972      -0.001176      -0.009414      -0.006081       0.000434       0.018889      -0.011314      -0.002138       0.013452              1.765778       1.903319       0.116977      -0.294723       1.381817      -0.226231       2.012200          -0.000001
            8              H       5.766599       9.637244       1.765368       0.128428       1.108236 0.80831518E+01  0.79144312E+02                                 1.731381                            1.634077      -1.124883       2.356595                    0.997079       3.412198       9.378237       0.504977       1.238784      -0.718465      -0.020563      -0.011124      -0.033648       0.040972      -0.001176       0.009414       0.006081       0.000434       0.018889      -0.011314      -0.002138       0.013452              1.765779       1.903319       0.116977       0.294723       1.381817       0.226231       2.012200          -0.000001
            9              H       9.637244       5.766599       9.114057       0.128428       1.108236 0.80831519E+01  0.79144312E+02                                 1.731381                            1.634077      -1.124883       2.356594                    0.997079       3.412198       9.378236       0.504977       1.238784      -0.718465      -0.011124      -0.020563       0.033648       0.040972      -0.001176      -0.006081      -0.009414      -0.000434       0.018889      -0.011314      -0.002138       0.013452              1.765778       1.381817       0.116977      -0.226231       1.903319      -0.294723       2.012200          -0.000001
           10              H       0.723156       4.593801       1.861107       0.128428       1.108236 0.80831550E+01  0.79144344E+02                                 1.731381                            1.634077      -1.124883       2.356594                    0.997079       3.412199       9.378237       0.504977       1.238783      -0.718465       0.011124       0.020563       0.033648       0.040972      -0.001176       0.006080       0.009414      -0.000434       0.018889      -0.011314      -0.002138       0.013452              1.765778       1.381817       0.116977       0.226231       1.903319       0.294723       2.012199          -0.000001
           11              H       5.766599       0.723156       5.487582       0.128428       1.108236 0.80831562E+01  0.79144360E+02                                 1.731381                            1.634077      -1.124883       2.356594                    0.997079       3.412199       9.378238       0.504977       1.238784      -0.718465      -0.020563       0.011124       0.033648       0.040972       0.001176      -0.009414       0.006080       0.000434       0.018889      -0.011314      -0.002138       0.013452              1.765779       1.903319      -0.116977      -0.294723       1.381817       0.226231       2.012200          -0.000001
           12              H       4.593801       9.637244      12.740532       0.128428       1.108236 0.80831523E+01  0.79144310E+02                                 1.731380                            1.634077      -1.124883       2.356594                    0.997079       3.412198       9.378233       0.504977       1.238783      -0.718465       0.020563      -0.011124       0.033648       0.040972       0.001176       0.009414      -0.006080       0.000434       0.018889      -0.011314      -0.002138       0.013452              1.765778       1.903318      -0.116977       0.294723       1.381816      -0.226231       2.012199          -0.000001
           13              H       0.000000       9.224900       7.252950       0.108404       0.975814 0.71475125E+01  0.69831714E+02                                 1.753787                            1.659505      -1.507031       2.157457                    0.991821       4.069317      12.265690       0.433885       1.444885      -0.671863       0.000000       0.033614      -0.000000       0.033614       0.000000       0.005158       0.000000      -0.007181      -0.002271      -0.007287       0.003318       0.003969              1.810354       1.390843      -0.000000      -0.022992       2.408354       0.000000       1.631864           0.000000
           14              H       0.000000       1.135500       0.000000       0.108404       0.975814 0.71475179E+01  0.69831776E+02                                 1.753787                            1.659505      -1.507031       2.157457                    0.991821       4.069318      12.265691       0.433886       1.444884      -0.671863       0.000000      -0.033614       0.000000       0.033614      -0.000000      -0.005158       0.000000      -0.007181      -0.002270      -0.007287       0.003318       0.003969              1.810354       1.390843       0.000000       0.022992       2.408354       0.000000       1.631864           0.000000
           15              H       1.135500       0.000000      10.879425       0.108404       0.975814 0.71475179E+01  0.69831776E+02                                 1.753787                            1.659505      -1.507031       2.157456                    0.991821       4.069318      12.265691       0.433886       1.444884      -0.671863      -0.033614      -0.000000      -0.000000       0.033614       0.000000      -0.000000       0.005158       0.007181      -0.002271      -0.007287       0.003318       0.003969              1.810354       2.408355       0.000000      -0.000000       1.390843      -0.022992       1.631864           0.000000
           16              H       9.224900       0.000000       3.626475       0.108404       0.975814 0.71475179E+01  0.69831776E+02                                 1.753787                            1.659505      -1.507031       2.157457                    0.991821       4.069318      12.265691       0.433886       1.444884      -0.671863       0.033614       0.000000       0.000000       0.033614      -0.000000       0.000000      -0.005158       0.007181      -0.002271      -0.007287       0.003318       0.003969              1.810354       2.408355      -0.000000       0.000000       1.390843       0.022992       1.631864           0.000000
           17              C       0.857841       8.402284       4.923302       0.681156      21.925071 0.22323426E+03  0.45151054E+04                                 7.346329                            5.387989      -0.182229       2.018423                    0.999207      21.429207      60.241338       0.620977       0.487667      -1.006585       0.020158       0.031529      -0.056495       0.067765      -0.043024       0.041396       0.016347       0.141612      -0.215626      -0.093378      -0.031927       0.125304              8.772355       4.674516       1.434434      -1.562635       9.990660      -1.879829      11.651888          -0.000000
           18              C       0.426848       6.239033       6.135996      -0.100134      35.282485 0.42272323E+03  0.98933947E+04                                 9.455345                            6.940039      -0.081617       1.948859                    0.999439      29.206078      84.458747       0.612517       0.427267      -1.054747      -0.008068       0.010996       0.010936       0.017482      -0.002195       0.022121       0.027575       0.075025       0.002085      -0.053948       0.005080       0.048867             11.408746       5.250818       0.729382      -1.935465      18.112033      -2.788314      10.863388          -0.000004
           19              C       0.413380       7.640795       6.121490      -0.028097      38.174372 0.41331367E+03  0.95011336E+04                                 9.721169                            6.678997       0.188933       2.075026                    0.999347      26.480074      72.898725       0.658319       0.404738      -1.082378      -0.017514      -0.025231       0.035256       0.046759       0.001400       0.011843       0.015865      -0.002493      -0.014404      -0.020656       0.000696       0.019960             12.341651       5.670955       0.898423      -3.144443      15.831804      -3.369775      15.522194           0.000001
           20              C       9.502559       1.958116      12.176252       0.681156      21.925071 0.22323426E+03  0.45151055E+04                                 7.346329                            5.387989      -0.182229       2.018423                    0.999207      21.429207      60.241338       0.620977       0.487667      -1.006585      -0.020158      -0.031529      -0.056495       0.067765      -0.043024      -0.041396      -0.016347       0.141612      -0.215626      -0.093378      -0.031927       0.125304              8.772355       4.674516       1.434434       1.562635       9.990660       1.879828      11.651888          -0.000000
           21              C       9.933552       4.121367      13.388946      -0.100134      35.282481 0.42272319E+03  0.98933934E+04                                 9.455344                            6.940039      -0.081617       1.948859                    0.999439      29.206076      84.458740       0.612517       0.427267      -1.054747       0.008068      -0.010996       0.010936       0.017482      -0.002195      -0.022121      -0.027575       0.075025       0.002085      -0.053948       0.005080       0.048867             11.408745       5.250818       0.729382       1.935465      18.112030       2.788313      10.863387          -0.000004
           22              C       9.947020       2.719605      13.374440      -0.028097      38.174361 0.41331355E+03  0.95011302E+04                                 9.721166                            6.678996       0.188934       2.075026                    0.999347      26.480070      72.898707       0.658319       0.404738      -1.082378       0.017514       0.025231       0.035256       0.046759       0.001400      -0.011843      -0.015865      -0.002493      -0.014404      -0.020656       0.000696       0.019960             12.341648       5.670954       0.898422       3.144443      15.831798       3.369773      15.522191           0.000000
           23              C       1.958116       0.857841       8.549777       0.681156      21.925070 0.22323425E+03  0.45151050E+04                                 7.346328                            5.387989      -0.182228       2.018423                    0.999207      21.429206      60.241334       0.620977       0.487667      -1.006585      -0.031529       0.020158      -0.056495       0.067765       0.043024      -0.016347       0.041396      -0.141612      -0.215626      -0.093378      -0.031927       0.125304              8.772354       9.990660      -1.434433       1.879828       4.674516      -1.562635      11.651886          -0.000000
           24              C       4.121367       0.426848       9.762471      -0.100134      35.282485 0.42272323E+03  0.98933947E+04                                 9.455345                            6.940039      -0.081617       1.948859                    0.999439      29.206078      84.458747       0.612517       0.427267      -1.054747      -0.010996      -0.008068       0.010936       0.017482       0.002195      -0.027575       0.022121      -0.075025       0.002085      -0.053948       0.005080       0.048867             11.408746      18.112033      -0.729382       2.788314       5.250818      -1.935465      10.863387          -0.000004
           25              C       2.719605       0.413380       9.747965      -0.028097      38.174366 0.41331361E+03  0.95011321E+04                                 9.721168                            6.678997       0.188933       2.075026                    0.999347      26.480072      72.898718       0.658319       0.404738      -1.082378       0.025231      -0.017514       0.035256       0.046759      -0.001400      -0.015865       0.011843       0.002493      -0.014404      -0.020656       0.000696       0.019960             12.341650      15.831802      -0.898423       3.369773       5.670955      -3.144443      15.522192           0.000000
           26              C       8.402284       9.502559       1.296827       0.681156      21.925071 0.22323427E+03  0.45151055E+04                                 7.346328                            5.387989      -0.182229       2.018423                    0.999207      21.429207      60.241337       0.620977       0.487667      -1.006585       0.031529      -0.020158      -0.056495       0.067765       0.043024       0.016347      -0.041396      -0.141612      -0.215626      -0.093378      -0.031927       0.125304              8.772354       9.990660      -1.434433      -1.879828       4.674516       1.562635      11.651887          -0.000000
           27              C       6.239033       9.933552       2.509521      -0.100134      35.282488 0.42272328E+03  0.98933960E+04                                 9.455346                            6.940039      -0.081617       1.948859                    0.999439      29.206079      84.458755       0.612517       0.427267      -1.054747       0.010996       0.008068       0.010936       0.017482       0.002195       0.027575      -0.022121      -0.075025       0.002085      -0.053948       0.005080       0.048867             11.408747      18.112035      -0.729382      -2.788314       5.250818       1.935466      10.863389          -0.000004
           28              C       7.640795       9.947020       2.495015      -0.028097      38.174366 0.41331361E+03  0.95011319E+04                                 9.721168                            6.678997       0.188934       2.075026                    0.999347      26.480072      72.898717       0.658319       0.404738      -1.082378      -0.025231       0.017514       0.035256       0.046759      -0.001400       0.015865      -0.011843       0.002493      -0.014404      -0.020656       0.000696       0.019960             12.341650      15.831802      -0.898423      -3.369773       5.670955       3.144443      15.522192           0.000000
           29              C       9.502559       8.402284       9.582598       0.681156      21.925070 0.22323425E+03  0.45151051E+04                                 7.346328                            5.387989      -0.182228       2.018423                    0.999207      21.429206      60.241333       0.620977       0.487667      -1.006585      -0.020158       0.031529       0.056495       0.067765       0.043024       0.041396      -0.016347       0.141612      -0.215626      -0.093378      -0.031927       0.125304              8.772354       4.674516      -1.434433      -1.562635       9.990659       1.879828      11.651887          -0.000000
           30              C       9.933552       6.239033       8.369904      -0.100134      35.282484 0.42272322E+03  0.98933944E+04                                 9.455345                            6.940039      -0.081617       1.948859                    0.999439      29.206077      84.458746       0.612517       0.427267      -1.054747       0.008068       0.010996      -0.010936       0.017482       0.002195       0.022121      -0.027575       0.075025       0.002085      -0.053948       0.005080       0.048867             11.408746       5.250818      -0.729382      -1.935466      18.112033       2.788314      10.863388          -0.000004
           31              C       9.947020       7.640795       8.384410      -0.028097      38.174361 0.41331355E+03  0.95011301E+04                                 9.721166                            6.678996       0.188934       2.075026                    0.999347      26.480070      72.898706       0.658319       0.404738      -1.082378       0.017514      -0.025231      -0.035256       0.046759      -0.001400       0.011843      -0.015865      -0.002493      -0.014404      -0.020656       0.000696       0.019960             12.341648       5.670954      -0.898422      -3.144443      15.831799       3.369773      15.522190           0.000001
           32              C       0.857841       1.958116       2.329648       0.681156      21.925071 0.22323426E+03  0.45151055E+04                                 7.346329                            5.387989      -0.182229       2.018423                    0.999207      21.429207      60.241339       0.620977       0.487667      -1.006585       0.020158      -0.031529       0.056495       0.067765       0.043024      -0.041396       0.016347       0.141612      -0.215626      -0.093378      -0.031927       0.125304              8.772355       4.674516      -1.434434       1.562635       9.990660      -1.879829      11.651888          -0.000000
           33              C       0.426848       4.121367       1.116954      -0.100134      35.282484 0.42272322E+03  0.98933942E+04                                 9.455344                            6.940039      -0.081617       1.948859                    0.999439      29.206078      84.458746       0.612517       0.427267      -1.054747      -0.008068      -0.010996      -0.010936       0.017482       0.002195      -0.022121       0.027575       0.075025       0.002085      -0.053948       0.005080       0.048867             11.408746       5.250818      -0.729382       1.935465      18.112032      -2.788314      10.863387          -0.000004
           34              C       0.413380       2.719605       1.131460      -0.028097      38.174374 0.41331370E+03  0.95011345E+04                                 9.721169                            6.678998       0.188933       2.075026                    0.999347      26.480075      72.898729       0.658319       0.404738      -1.082378      -0.017514       0.025231      -0.035256       0.046759      -0.001400      -0.011843       0.015865      -0.002493      -0.014404      -0.020656       0.000696       0.019960             12.341652       5.670956      -0.898423       3.144444      15.831804      -3.369775      15.522196           0.000000
           35              C       8.402284       0.857841       5.956123       0.681156      21.925071 0.22323426E+03  0.45151054E+04                                 7.346329                            5.387989      -0.182229       2.018423                    0.999207      21.429207      60.241339       0.620977       0.487667      -1.006585       0.031529       0.020158       0.056495       0.067765      -0.043024      -0.016347      -0.041396      -0.141612      -0.215626      -0.093378      -0.031927       0.125304              8.772355       9.990660       1.434434       1.879829       4.674516       1.562635      11.651888          -0.000000
           36              C       6.239033       0.426848       4.743429      -0.100134      35.282480 0.42272315E+03  0.98933925E+04                                 9.455344                            6.940039      -0.081617       1.948859                    0.999439      29.206075      84.458740       0.612517       0.427267      -1.054747       0.010996      -0.008068      -0.010936       0.017482      -0.002195      -0.027575      -0.022121      -0.075025       0.002085      -0.053948       0.005080       0.048867             11.408746      18.112032       0.729382       2.788314       5.250818       1.935466      10.863387          -0.000004
           37              C       7.640795       0.413380       4.757935      -0.028097      38.174367 0.41331362E+03  0.95011322E+04                                 9.721168                            6.678997       0.188934       2.075026                    0.999347      26.480072      72.898718       0.658319       0.404738      -1.082378      -0.025231      -0.017514      -0.035256       0.046759       0.001400      -0.015865      -0.011843       0.002493      -0.014404      -0.020656       0.000696       0.019960             12.341650      15.831802       0.898423       3.369774       5.670955       3.144443      15.522193           0.000000
           38              C       1.958116       9.502559      13.209073       0.681156      21.925070 0.22323426E+03  0.45151053E+04                                 7.346328                            5.387989      -0.182229       2.018423                    0.999207      21.429206      60.241331       0.620977       0.487667      -1.006585      -0.031529      -0.020158       0.056495       0.067765      -0.043024       0.016347       0.041396      -0.141612      -0.215626      -0.093378      -0.031927       0.125304              8.772354       9.990659       1.434433      -1.879827       4.674516      -1.562635      11.651886          -0.000000
           39              C       4.121367       9.933552      11.996379      -0.100134      35.282471 0.42272306E+03  0.98933893E+04                                 9.455342                            6.940037      -0.081617       1.948859                    0.999439      29.206072      84.458718       0.612517       0.427267      -1.054747      -0.010996       0.008068      -0.010936       0.017482      -0.002195       0.027575       0.022121      -0.075025       0.002085      -0.053948       0.005080       0.048868             11.408742      18.112025       0.729382      -2.788312       5.250816      -1.935465      10.863384          -0.000004
           40              C       2.719605       9.947020      12.010885      -0.028097      38.174357 0.41331353E+03  0.95011294E+04                                 9.721166                            6.678996       0.188934       2.075026                    0.999347      26.480069      72.898702       0.658319       0.404738      -1.082378       0.025231       0.017514      -0.035256       0.046759       0.001400       0.015865       0.011843       0.002493      -0.014404      -0.020656       0.000696       0.019960             12.341647      15.831797       0.898422      -3.369772       5.670954      -3.144442      15.522189           0.000000
           41              C       0.000000       4.033304       7.252950       0.697946      23.143621 0.22522473E+03  0.45523665E+04                                 7.625724                            5.401140      -0.267229       1.994167                    0.998418      21.124465      58.809724       0.623877       0.485720      -1.010496      -0.000000      -0.082891      -0.000000       0.082891       0.000000       0.092413       0.000000       0.123086       0.156980      -0.087706      -0.048948       0.136654              9.620614       5.558335       0.000000      -2.163350      15.807726      -0.000000       7.495780          -0.000001
           42              C       0.000000       5.564571       7.252950      -0.032200      39.702747 0.41585689E+03  0.95600160E+04                                 9.973162                            6.671575       0.126242       2.049404                    0.999271      26.625987      72.946199       0.663815       0.401369      -1.086259       0.000000       0.050376       0.000000       0.050376       0.000000      -0.004802       0.000000       0.033410       0.012592      -0.018803       0.002321       0.016483             13.323536       5.555920       0.000000      -2.091795      23.210303      -0.000000      11.204385           0.000000
           43              C       0.000000       8.294536       7.252950      -0.109880      34.939588 0.45151142E+03  0.10804491E+05                                 9.554462                            7.292405      -0.231614       1.901377                    0.999226      30.091762      89.657409       0.579517       0.441676      -1.040049       0.000000      -0.025571      -0.000000       0.025571       0.000000       0.042492      -0.000000       0.043874      -0.119673      -0.057973      -0.001992       0.059964             11.059615       5.677340       0.000000      -3.068693      11.859678      -0.000000      15.641827          -0.000001
           44              C       0.000000       6.327096       0.000000       0.697946      23.143620 0.22522473E+03  0.45523663E+04                                 7.625724                            5.401140      -0.267229       1.994167                    0.998418      21.124464      58.809719       0.623877       0.485720      -1.010496       0.000000       0.082891      -0.000000       0.082891      -0.000000      -0.092413       0.000000       0.123086       0.156980      -0.087706      -0.048948       0.136654              9.620613       5.558335      -0.000000       2.163350      15.807724      -0.000000       7.495780          -0.000001
           45              C       0.000000       4.795829       0.000000      -0.032200      39.702736 0.41585679E+03  0.95600131E+04                                 9.973160                            6.671574       0.126243       2.049405                    0.999271      26.625984      72.946184       0.663815       0.401369      -1.086259       0.000000      -0.050376      -0.000000       0.050376       0.000000       0.004802      -0.000000       0.033410       0.012592      -0.018803       0.002320       0.016483             13.323532       5.555919      -0.000000       2.091794      23.210295      -0.000000      11.204383           0.000000
           46              C       0.000000       2.065864       0.000000      -0.109880      34.939588 0.45151141E+03  0.10804491E+05                                 9.554461                            7.292405      -0.231614       1.901377                    0.999226      30.091763      89.657409       0.579517       0.441676      -1.040049      -0.000000       0.025571       0.000000       0.025571      -0.000000      -0.042492      -0.000000       0.043874      -0.119673      -0.057973      -0.001991       0.059964             11.059615       5.677340       0.000000       3.068693      11.859677      -0.000000      15.641827          -0.000001
           47              C       6.327096       0.000000      10.879425       0.697946      23.143623 0.22522476E+03  0.45523671E+04                                 7.625724                            5.401140      -0.267230       1.994167                    0.998418      21.124466      58.809727       0.623877       0.485720      -1.010496       0.082891      -0.000000      -0.000000       0.082891      -0.000000      -0.000000       0.092413      -0.123086       0.156980      -0.087706      -0.048948       0.136654              9.620614      15.807726      -0.000000       0.000000       5.558336      -2.163350       7.495780          -0.000001
           48              C       4.795829       0.000000      10.879425      -0.032200      39.702744 0.41585688E+03  0.95600155E+04                                 9.973161                            6.671575       0.126242       2.049404                    0.999271      26.625987      72.946194       0.663815       0.401369      -1.086259      -0.050376       0.000000       0.000000       0.050376      -0.000000      -0.000000      -0.004802      -0.033409       0.012592      -0.018803       0.002320       0.016483             13.323534      23.210299      -0.000000       0.000000       5.555919      -2.091794      11.204384           0.000000
           49              C       2.065864       0.000000      10.879425      -0.109880      34.939588 0.45151142E+03  0.10804491E+05                                 9.554461                            7.292405      -0.231614       1.901377                    0.999226      30.091763      89.657409       0.579517       0.441676      -1.040049       0.025571      -0.000000      -0.000000       0.025571       0.000000       0.000000       0.042492      -0.043874      -0.119673      -0.057973      -0.001991       0.059964             11.059614      11.859678       0.000000      -0.000000       5.677340      -3.068693      15.641826          -0.000001
           50              C       4.033304       0.000000       3.626475       0.697946      23.143620 0.22522471E+03  0.45523661E+04                                 7.625724                            5.401140      -0.267229       1.994167                    0.998418      21.124464      58.809721       0.623877       0.485720      -1.010496      -0.082891       0.000000      -0.000000       0.082891       0.000000      -0.000000      -0.092413      -0.123086       0.156980      -0.087706      -0.048948       0.136654              9.620614      15.807726      -0.000000      -0.000000       5.558335       2.163350       7.495779          -0.000001
           51              C       5.564571       0.000000       3.626475      -0.032200      39.702745 0.41585686E+03  0.95600152E+04                                 9.973162                            6.671575       0.126242       2.049405                    0.999271      26.625986      72.946196       0.663815       0.401369      -1.086259       0.050376       0.000000      -0.000000       0.050376      -0.000000       0.000000       0.004802      -0.033410       0.012592      -0.018803       0.002321       0.016483             13.323536      23.210302       0.000000       0.000000       5.555920       2.091795      11.204385           0.000000
           52              C       8.294536       0.000000       3.626475      -0.109880      34.939587 0.45151141E+03  0.10804491E+05                                 9.554461                            7.292405      -0.231614       1.901377                    0.999226      30.091763      89.657409       0.579517       0.441676      -1.040049      -0.025571       0.000000      -0.000000       0.025571      -0.000000       0.000000      -0.042492      -0.043874      -0.119673      -0.057973      -0.001991       0.059964             11.059614      11.859678       0.000000       0.000000       5.677340       3.068693      15.641826          -0.000001
           53              O       0.716940       3.475914       6.402904      -0.683876      40.993568 0.58274149E+03  0.14298642E+05                                 9.430677                            7.450727       0.303615       2.116263                    0.997410      29.320749      77.950352       0.698770       0.357234      -1.140014      -0.068591       0.062963       0.034049       0.099138      -0.015672       0.045796       0.014255       0.099097       0.151945      -0.081168      -0.003957       0.085125             11.134519       7.453818      -3.137943      -2.798860      15.268151       4.879942      10.681587          -0.000001
           54              O       0.927256       7.796201       3.826656      -0.683621      37.774596 0.55495147E+03  0.13431514E+05                                 8.838220                            7.210414       0.440947       2.163291                    0.997947      28.993216      76.183767       0.720343       0.351315      -1.146484      -0.035601      -0.032286       0.077299       0.091022      -0.022933       0.035949       0.048943       0.063451       0.008650      -0.081459       0.024927       0.056532             10.024748       5.575213       0.135694      -0.963240       8.105745       1.469770      16.393285          -0.000001
           55              O       1.107527       9.610307       5.011788      -0.704786      46.862404 0.74726152E+03  0.19560263E+05                                10.400487                            8.593516       0.033772       2.011842                    0.996770      30.951910      85.686619       0.631399       0.370596      -1.126780      -0.016391      -0.094188      -0.003673       0.095674      -0.027849       0.027933       0.002905       0.115592      -0.275560      -0.096326      -0.017207       0.113534             11.789065       8.301640       2.613675      -0.711042      18.201740      -0.827204       8.863814           0.000001
           56              O       9.643460       6.884486      13.655854      -0.683876      40.993557 0.58274131E+03  0.14298637E+05                                 9.430675                            7.450726       0.303616       2.116263                    0.997410      29.320747      77.950340       0.698771       0.357234      -1.140014       0.068591      -0.062963       0.034049       0.099138      -0.015672      -0.045796      -0.014255       0.099097       0.151945      -0.081168      -0.003957       0.085125             11.134516       7.453816      -3.137942       2.798859      15.268146      -4.879941      10.681584          -0.000001
           57              O       9.433144       2.564199      11.079606      -0.683621      37.774599 0.55495154E+03  0.13431516E+05                                 8.838221                            7.210414       0.440947       2.163291                    0.997947      28.993218      76.183772       0.720343       0.351315      -1.146484       0.035601       0.032286       0.077299       0.091022      -0.022933      -0.035949      -0.048943       0.063451       0.008650      -0.081459       0.024927       0.056532             10.024748       5.575213       0.135694       0.963239       8.105746      -1.469772      16.393285          -0.000001
           58              O       9.252873       0.750093      12.264738      -0.704786      46.862402 0.74726148E+03  0.19560261E+05                                10.400487                            8.593515       0.033772       2.011842                    0.996770      30.951909      85.686616       0.631399       0.370596      -1.126780       0.016391       0.094188      -0.003673       0.095674      -0.027849      -0.027933      -0.002905       0.115592      -0.275560      -0.096326      -0.017207       0.113534             11.789064       8.301640       2.613675       0.711042      18.201740       0.827204       8.863814           0.000001
           59              O       6.884486       0.716940      10.029379      -0.683876      40.993565 0.58274145E+03  0.14298641E+05                                 9.430677                            7.450727       0.303615       2.116263                    0.997410      29.320749      77.950351       0.698771       0.357234      -1.140014      -0.062963      -0.068591       0.034049       0.099138       0.015672      -0.014255       0.045796      -0.099097       0.151945      -0.081168      -0.003957       0.085125             11.134518      15.268150       3.137942      -4.879942       7.453817      -2.798860      10.681586          -0.000001
           60              O       2.564199       0.927256       7.453131      -0.683621      37.774598 0.55495152E+03  0.13431515E+05                                 8.838220                            7.210414       0.440947       2.163291                    0.997947      28.993217      76.183769       0.720343       0.351315      -1.146484       0.032286      -0.035601       0.077299       0.091022       0.022933      -0.048943       0.035949      -0.063451       0.008650      -0.081459       0.024927       0.056532             10.024748       8.105746      -0.135694      -1.469772       5.575213      -0.963239      16.393285          -0.000001
           61              O       0.750093       1.107527       8.638263      -0.704786      46.862401 0.74726147E+03  0.19560261E+05                                10.400487                            8.593515       0.033773       2.011842                    0.996770      30.951909      85.686615       0.631399       0.370596      -1.126780       0.094188      -0.016391      -0.003673       0.095674       0.027849      -0.002905       0.027933      -0.115592      -0.275560      -0.096326      -0.017208       0.113534             11.789064      18.201740      -2.613675       0.827204       8.301640      -0.711042       8.863813           0.000001
           62              O       3.475914       9.643460       2.776429      -0.683876      40.993569 0.58274149E+03  0.14298642E+05                                 9.430677                            7.450727       0.303615       2.116263                    0.997410      29.320750      77.950354       0.698771       0.357234      -1.140014       0.062963       0.068591       0.034049       0.099138       0.015672       0.014255      -0.045796      -0.099097       0.151945      -0.081168      -0.003957       0.085125             11.134519      15.268153       3.137943       4.879942       7.453818       2.798859      10.681585          -0.000001
           63              O       7.796201       9.433144       0.200181      -0.683621      37.774596 0.55495148E+03  0.13431514E+05                                 8.838220                            7.210414       0.440947       2.163291                    0.997947      28.993216      76.183766       0.720343       0.351315      -1.146484      -0.032286       0.035601       0.077299       0.091022       0.022933       0.048943      -0.035949      -0.063451       0.008650      -0.081459       0.024927       0.056532             10.024748       8.105745      -0.135694       1.469771       5.575213       0.963239      16.393285          -0.000001
           64              O       9.610307       9.252873       1.385313      -0.704786      46.862401 0.74726150E+03  0.19560262E+05                                10.400487                            8.593516       0.033773       2.011842                    0.996770      30.951909      85.686617       0.631399       0.370596      -1.126780      -0.094188       0.016391      -0.003673       0.095674       0.027849       0.002905      -0.027933      -0.115592      -0.275560      -0.096326      -0.017207       0.113534             11.789065      18.201739      -2.613675      -0.827202       8.301640       0.711041       8.863814           0.000001
           65              O       9.643460       3.475914       8.102996      -0.683876      40.993569 0.58274148E+03  0.14298642E+05                                 9.430677                            7.450727       0.303615       2.116263                    0.997410      29.320749      77.950352       0.698770       0.357234      -1.140014       0.068591       0.062963      -0.034049       0.099138       0.015672       0.045796      -0.014255       0.099097       0.151945      -0.081168      -0.003957       0.085125             11.134519       7.453818       3.137943      -2.798860      15.268153      -4.879942      10.681586          -0.000001
           66              O       9.433144       7.796201      10.679244      -0.683621      37.774595 0.55495145E+03  0.13431513E+05                                 8.838220                            7.210414       0.440947       2.163291                    0.997947      28.993216      76.183766       0.720343       0.351315      -1.146484       0.035601      -0.032286      -0.077299       0.091022       0.022933       0.035949      -0.048943       0.063451       0.008650      -0.081459       0.024927       0.056532             10.024748       5.575213      -0.135694      -0.963240       8.105745      -1.469770      16.393285          -0.000001
           67              O       9.252873       9.610307       9.494112      -0.704786      46.862400 0.74726148E+03  0.19560261E+05                                10.400487                            8.593515       0.033773       2.011842                    0.996770      30.951909      85.686615       0.631399       0.370596      -1.126780       0.016391      -0.094188       0.003673       0.095674       0.027849       0.027933      -0.002905       0.115592      -0.275560      -0.096326      -0.017207       0.113534             11.789064       8.301640      -2.613674      -0.711041      18.201738       0.827202       8.863814           0.000001
           68              O       0.716940       6.884486       0.850046      -0.683876      40.993562 0.58274140E+03  0.14298639E+05                                 9.430676                            7.450727       0.303615       2.116263                    0.997410      29.320749      77.950348       0.698771       0.357234      -1.140014      -0.068591      -0.062963      -0.034049       0.099138       0.015672      -0.045796       0.014255       0.099097       0.151945      -0.081168      -0.003957       0.085125             11.134517       7.453817       3.137942       2.798859      15.268148       4.879941      10.681585          -0.000001
           69              O       0.927256       2.564199       3.426294      -0.683621      37.774594 0.55495144E+03  0.13431513E+05                                 8.838220                            7.210414       0.440947       2.163291                    0.997947      28.993216      76.183765       0.720343       0.351315      -1.146484      -0.035601       0.032286      -0.077299       0.091022       0.022933      -0.035949       0.048943       0.063451       0.008650      -0.081459       0.024927       0.056532             10.024747       5.575213      -0.135694       0.963240       8.105745       1.469770      16.393284          -0.000001
           70              O       1.107527       0.750093       2.241162      -0.704786      46.862402 0.74726150E+03  0.19560262E+05                                10.400487                            8.593516       0.033773       2.011842                    0.996770      30.951909      85.686617       0.631399       0.370596      -1.126780      -0.016391       0.094188       0.003673       0.095674       0.027849      -0.027933       0.002905       0.115592      -0.275560      -0.096326      -0.017208       0.113534             11.789065       8.301640      -2.613675       0.711042      18.201740      -0.827204       8.863814           0.000001
           71              O       3.475914       0.716940       4.476521      -0.683876      40.993567 0.58274145E+03  0.14298641E+05                                 9.430677                            7.450727       0.303616       2.116263                    0.997410      29.320748      77.950349       0.698770       0.357234      -1.140014       0.062963      -0.068591      -0.034049       0.099138      -0.015672      -0.014255      -0.045796      -0.099097       0.151945      -0.081168      -0.003957       0.085125             11.134519      15.268153      -3.137943      -4.879942       7.453818       2.798860      10.681585          -0.000001
           72              O       7.796201       0.927256       7.052769      -0.683621      37.774600 0.55495153E+03  0.13431516E+05                                 8.838221                            7.210414       0.440947       2.163291                    0.997947      28.993217      76.183771       0.720343       0.351315      -1.146484      -0.032286      -0.035601      -0.077299       0.091022      -0.022933      -0.048943      -0.035949      -0.063451       0.008650      -0.081459       0.024927       0.056532             10.024749       8.105746       0.135694      -1.469770       5.575213       0.963240      16.393287          -0.000001
           73              O       9.610307       1.107527       5.867637      -0.704786      46.862400 0.74726149E+03  0.19560261E+05                                10.400487                            8.593516       0.033773       2.011842                    0.996770      30.951909      85.686616       0.631399       0.370596      -1.126780      -0.094188      -0.016391       0.003673       0.095674      -0.027849      -0.002905      -0.027933      -0.115592      -0.275560      -0.096326      -0.017207       0.113534             11.789064      18.201738       2.613675       0.827202       8.301640       0.711042       8.863814           0.000001
           74              O       6.884486       9.643460      11.729471      -0.683876      40.993559 0.58274133E+03  0.14298637E+05                                 9.430675                            7.450726       0.303615       2.116263                    0.997410      29.320749      77.950345       0.698771       0.357234      -1.140014      -0.062963       0.068591      -0.034049       0.099138      -0.015672       0.014255       0.045796      -0.099097       0.151945      -0.081168      -0.003957       0.085125             11.134516      15.268148      -3.137942       4.879941       7.453816      -2.798859      10.681583          -0.000001
           75              O       2.564199       9.433144      14.305719      -0.683621      37.774591 0.55495139E+03  0.13431511E+05                                 8.838219                            7.210413       0.440947       2.163291                    0.997947      28.993216      76.183762       0.720343       0.351315      -1.146484       0.032286       0.035601      -0.077299       0.091022      -0.022933       0.048943       0.035949      -0.063451       0.008650      -0.081459       0.024927       0.056532             10.024746       8.105744       0.135694       1.469772       5.575212      -0.963239      16.393282          -0.000001
           76              O       0.750093       9.252873      13.120587      -0.704786      46.862399 0.74726145E+03  0.19560260E+05                                10.400486                            8.593515       0.033773       2.011842                    0.996770      30.951909      85.686613       0.631399       0.370596      -1.126780       0.094188       0.016391       0.003673       0.095674      -0.027849       0.002905       0.027933      -0.115592      -0.275560      -0.096326      -0.017207       0.113534             11.789063      18.201737       2.613674      -0.827202       8.301639      -0.711041       8.863813           0.000001

******************************************************
Auxiliary information for the entire system
The total spin magnetic moment of the unit cell is   -0.000037
The total net atomic charge of the unit cell is   0.000006
Accuracy of reproducing the electrostatic potential in the unit cell:
  The inner radius (bohr) =    5.0000
  The outer radius (bohr) =   12.0000
  Valid grid points have density less than (e/(bohr^3)) =    0.0001
  The number of valid grid points were=       116148
  The rms potential error without charges in kcal/mol is=      3.13256
  The rms potential error with partial charges in kcal/mol is=      1.25363
  The RRMSE value at monopole order=      0.40019
  The rms potential error with partial charges and cloud penetration in kcal/mol is=      1.23744
  The RRMSE value at monopole order with cloud penetration is=      0.39503
  The rms potential error with partial charges and atomic dipoles in kcal/mol is=      0.50873
  The RRMSE value at dipole order=      0.16240
  The rms potential error with partial charges, atomic dipoles and cloud penetration in kcal/mol is=      0.49014
  The RRMSE value at dipole order with cloud penetration=      0.15646

******************************************************
The electron densities and ab initio electrostatic potential were computed in VASP using the PBE functional and
projector augmented wave method. See the main text of the journal article for a description of computational details.
The atomic charges, dipoles, and quadrupoles were computed with the DDEC6 method as described in
(a) T. A. Manz and N. Gabaldon Limas, RSC Adv. 6 (2016) 47771-47801 DOI: 10.1039/c6ra04656h
(b) N. Gabaldon Limas and T. A. Manz, RSC Adv. 8 (2018) 2678-2707 DOI: 10.1039/c7ra11829e.
For each atom in the material, the electron cloud parameters were fit to the spherically averaged atom-in-material
electron density using radial positions for which this density was between 10^-4 and 10^-2 electrons per cubic bohr.
The polarizabilities, dispersion coefficients, and quantum Drude oscillator (QDO) parameters were fit using the MCLF method.
The magnetic structure of the system was optimized in VASP from the default ferromagnetic initial guess using spin polarization.
The atomic spin moments (ASMs) were computed on this optimized magnetic structure using the DDEC6 partition as inputs
to the method of T. A. Manz and D. S. Sholl, J. Chem. Theory Comput. 7 (2011) 4146-4164 DOI: 10.1021/ct200539n.
The RMSE and RRMSE were computed using a uniform grid with Ewald summation.
