# Supplementary material for: A collection of forcefield precursors for metal–organic frameworks
Source: RSC Adv. 2019 Nov 13;9(63):36492–507. doi: 10.1039/c9ra07327b (PMC9075174; doi:10.1039/c9ra07327b)
Supplement: RA-009-C9RA07327B-s3822 [file RA-009-C9RA07327B-s3822.xyz]

   76
jmolscript: load "" {1 1 1} spacegroup "x,y,z" unitcell [{     10.363500     0.000000     0.000000 }, {      0.000000    10.363500     0.000000 }, {      0.000000     0.000000    13.832100 }]
Gd     1.270565     9.092935    12.103087     2.061928
Gd     9.092935     1.270565     5.187037     2.061927
Gd     1.270565     1.270565     8.645062     2.061929
Gd     9.092935     9.092935     1.729013     2.061927
H      0.667409     4.774464    11.938486     0.131818
H      9.696091     5.589036     5.022436     0.131818
H      5.589036     0.667409     8.480461     0.131818
H      4.774464     9.696091     1.564411     0.131819
H      9.696091     4.774464     1.893614     0.131819
H      0.667409     5.589036     8.809664     0.131819
H      4.774464     0.667409     5.351639     0.131819
H      5.589036     9.696091    12.267689     0.131819
H      0.000000     1.345182     0.000000     0.101255
H      0.000000     9.018318     6.916050     0.101255
H      9.018318     0.000000    10.374075     0.101256
H      1.345182     0.000000     3.458025     0.101256
C      0.745136     2.173226    11.466811     0.662275
C      0.388631     4.318470    12.700634    -0.089779
C      0.367904     2.941161    12.690952    -0.025546
C      9.618364     8.190274     4.550761     0.662274
C      9.974869     6.045030     5.784584    -0.089779
C      9.995596     7.422339     5.774902    -0.025546
C      8.190274     0.745136     8.008786     0.662274
C      6.045030     0.388631     9.242609    -0.089780
C      7.422339     0.367904     9.232927    -0.025545
C      2.173226     9.618364     1.092736     0.662274
C      4.318470     9.974869     2.326559    -0.089780
C      2.941161     9.995596     2.316877    -0.025545
C      9.618364     2.173226     2.365289     0.662275
C      9.974869     4.318470     1.131466    -0.089780
C      9.995596     2.941161     1.141148    -0.025545
C      0.745136     8.190274     9.281339     0.662275
C      0.388631     6.045030     8.047516    -0.089780
C      0.367904     7.422339     8.057198    -0.025545
C      2.173226     0.745136     5.823314     0.662274
C      4.318470     0.388631     4.589491    -0.089781
C      2.941161     0.367904     4.599173    -0.025545
C      8.190274     9.618364    12.739364     0.662274
C      6.045030     9.974869    11.505541    -0.089782
C      7.422339     9.995596    11.515223    -0.025545
C      0.000000     6.494805     0.000000     0.679328
C      0.000000     5.045988     0.000000    -0.020903
C      0.000000     2.275825     0.000000    -0.114612
C      0.000000     3.868695     6.916050     0.679328
C      0.000000     5.317512     6.916050    -0.020903
C      0.000000     8.087675     6.916050    -0.114612
C      3.868695     0.000000    10.374075     0.679328
C      5.317512     0.000000    10.374075    -0.020902
C      8.087675     0.000000    10.374075    -0.114612
C      6.494805     0.000000     3.458025     0.679328
C      5.045988     0.000000     3.458025    -0.020903
C      2.275825     0.000000     3.458025    -0.114612
O      0.853952     7.087598    13.107298    -0.667435
O      0.853952     2.796072    10.382374    -0.635607
O      0.901625     0.951369    11.506924    -0.729224
O      9.509548     3.275902     6.191248    -0.667435
O      9.509548     7.567428     3.466324    -0.635607
O      9.461875     9.412131     4.590874    -0.729224
O      3.275902     0.853952     9.649273    -0.667435
O      7.567428     0.853952     6.924349    -0.635607
O      9.412131     0.901625     8.048899    -0.729224
O      7.087598     9.509548     2.733223    -0.667435
O      2.796072     9.509548     0.008299    -0.635607
O      0.951369     9.461875     1.132849    -0.729224
O      9.509548     7.087598     0.724802    -0.667435
O      9.509548     2.796072     3.449726    -0.635607
O      9.461875     0.951369     2.325176    -0.729224
O      0.853952     3.275902     7.640852    -0.667435
O      0.853952     7.567428    10.365776    -0.635607
O      0.901625     9.412131     9.241226    -0.729224
O      7.087598     0.853952     4.182827    -0.667435
O      2.796072     0.853952     6.907751    -0.635607
O      0.951369     0.901625     5.783201    -0.729224
O      3.275902     9.509548    11.098877    -0.667435
O      7.567428     9.509548    -0.008299    -0.635607
O      9.412131     9.461875    12.699251    -0.729224

The following XYZ coordinates are in angstroms. Other properties are in atomic units.
The sperically averaged electron density of each atom fit to a function of the form exp(a - br)
eigen_1, eigen_2 and eigen_3 are the three eigenvalues of traceless quadrupole moment tensor
  atom number  atomic symbol              X              Y              Z     net charge C6 coefficient C8 coefficient C10 coefficient fluctuating dipole atomic polarizability isotropic forcefield polarizability              a              b squared Pearson coefficient          <r^3>          <r^4>         wp_QDO          m_QDO          q_QDO       dipole_x       dipole_y       dipole_z         dipole            Qxy            Qxz            Qyz     Q(x^2-y^2)  Q(3z^2 - R^2)        eigen_1        eigen_2        eigen_3 static polarizability      alpha(xx)      alpha(xy)      alpha(xz)      alpha(yy)      alpha(yz)      alpha(zz) atomic spin moment
            1             Gd       1.270565       9.092935      12.103087       2.061928     179.147094 0.39561693E+04  0.14375776E+06                                21.193010                           17.245584       1.393497       2.181365                    0.998107      78.472334     191.611949       0.597912       0.281911      -1.318355       0.019433      -0.019433      -0.000000       0.027483      -0.091731       0.010575       0.010575      -0.000000      -0.226174      -0.083089      -0.046337       0.129427             25.490054      23.663714       3.132654      -1.786352      23.663710      -1.786344      29.142737          -0.000049
            2             Gd       9.092935       1.270565       5.187037       2.061927     179.147313 0.39561747E+04  0.14375800E+06                                21.193030                           17.245598       1.393493       2.181364                    0.998107      78.472360     191.612071       0.597912       0.281911      -1.318355      -0.019433       0.019433       0.000000       0.027482      -0.091731      -0.010575      -0.010575       0.000000      -0.226173      -0.083089      -0.046337       0.129426             25.490082      23.663734       3.132661       1.786353      23.663737       1.786351      29.142775          -0.000049
            3             Gd       1.270565       1.270565       8.645062       2.061929     179.146857 0.39561630E+04  0.14375746E+06                                21.192987                           17.245567       1.393502       2.181367                    0.998107      78.472304     191.611803       0.597913       0.281911      -1.318356       0.019433       0.019433       0.000000       0.027482       0.091731      -0.010575       0.010575      -0.000000      -0.226174      -0.083089      -0.046337       0.129426             25.490026      23.663688      -3.132651       1.786345      23.663686      -1.786348      29.142705          -0.000049
            4             Gd       9.092935       9.092935       1.729013       2.061927     179.147153 0.39561711E+04  0.14375784E+06                                21.193015                           17.245589       1.393495       2.181364                    0.998107      78.472344     191.611993       0.597912       0.281911      -1.318355      -0.019433      -0.019433      -0.000000       0.027483       0.091731       0.010575      -0.010575      -0.000000      -0.226174      -0.083089      -0.046337       0.129427             25.490061      23.663712      -3.132655      -1.786349      23.663716       1.786349      29.142754          -0.000049
            5              H       0.667409       4.774464      11.938486       0.131818       1.052810 0.75718832E+01  0.73096105E+02                                 1.686984                            1.591407      -1.125185       2.362706                    0.996691       3.378727       9.286550       0.505855       1.254266      -0.714680       0.013803       0.020725      -0.034230       0.042329       0.000067      -0.006598      -0.008388      -0.001026       0.010817      -0.010010      -0.001977       0.011988              1.723192       1.329300       0.106375      -0.204667       1.842350      -0.303187       1.997927           0.000002
            6              H       9.696091       5.589036       5.022436       0.131818       1.052810 0.75718873E+01  0.73096153E+02                                 1.686985                            1.591407      -1.125186       2.362705                    0.996691       3.378728       9.286553       0.505855       1.254266      -0.714680      -0.013803      -0.020725      -0.034230       0.042329       0.000067       0.006598       0.008389      -0.001026       0.010817      -0.010010      -0.001977       0.011988              1.723193       1.329300       0.106375       0.204667       1.842350       0.303187       1.997927           0.000002
            7              H       5.589036       0.667409       8.480461       0.131818       1.052808 0.75718729E+01  0.73095980E+02                                 1.686983                            1.591406      -1.125184       2.362706                    0.996691       3.378725       9.286543       0.505855       1.254267      -0.714680      -0.020725       0.013803      -0.034230       0.042329      -0.000067       0.008389      -0.006598       0.001026       0.010817      -0.010010      -0.001977       0.011988              1.723191       1.842348      -0.106374       0.303186       1.329299      -0.204667       1.997925           0.000002
            8              H       4.774464       9.696091       1.564411       0.131819       1.052808 0.75718665E+01  0.73095894E+02                                 1.686981                            1.591404      -1.125184       2.362706                    0.996691       3.378723       9.286532       0.505856       1.254265      -0.714680       0.020725      -0.013803      -0.034230       0.042329      -0.000067      -0.008389       0.006598       0.001026       0.010817      -0.010010      -0.001977       0.011988              1.723189       1.842346      -0.106374      -0.303186       1.329298       0.204666       1.997923           0.000002
            9              H       9.696091       4.774464       1.893614       0.131819       1.052807 0.75718619E+01  0.73095844E+02                                 1.686982                            1.591404      -1.125183       2.362707                    0.996691       3.378722       9.286531       0.505855       1.254266      -0.714680      -0.013803       0.020725       0.034230       0.042329      -0.000067      -0.006598       0.008389      -0.001026       0.010817      -0.010010      -0.001977       0.011988              1.723189       1.329298      -0.106374      -0.204666       1.842346       0.303186       1.997923           0.000002
           10              H       0.667409       5.589036       8.809664       0.131819       1.052807 0.75718638E+01  0.73095864E+02                                 1.686981                            1.591404      -1.125183       2.362707                    0.996691       3.378723       9.286533       0.505856       1.254266      -0.714680       0.013803      -0.020725       0.034230       0.042329      -0.000067       0.006598      -0.008388      -0.001026       0.010817      -0.010010      -0.001977       0.011988              1.723189       1.329298      -0.106374       0.204666       1.842346      -0.303186       1.997923           0.000002
           11              H       4.774464       0.667409       5.351639       0.131819       1.052806 0.75718485E+01  0.73095687E+02                                 1.686980                            1.591403      -1.125181       2.362708                    0.996691       3.378720       9.286526       0.505855       1.254267      -0.714680       0.020725       0.013803       0.034230       0.042329       0.000067       0.008389       0.006598       0.001026       0.010817      -0.010010      -0.001977       0.011988              1.723188       1.842345       0.106374       0.303185       1.329297       0.204666       1.997921           0.000002
           12              H       5.589036       9.696091      12.267689       0.131819       1.052807 0.75718617E+01  0.73095845E+02                                 1.686982                            1.591405      -1.125183       2.362707                    0.996691       3.378723       9.286536       0.505855       1.254266      -0.714680      -0.020725      -0.013803       0.034230       0.042329       0.000067      -0.008389      -0.006598       0.001026       0.010817      -0.010010      -0.001977       0.011988              1.723189       1.842347       0.106374      -0.303186       1.329298      -0.204666       1.997923           0.000002
           13              H       0.000000       1.345182       0.000000       0.101255       1.033683 0.75809947E+01  0.75201066E+02                                 1.822561                            1.708353      -1.557445       2.127289                    0.991716       4.193947      12.757637       0.427709       1.443645      -0.671687      -0.000000      -0.031396      -0.000000       0.031396      -0.000000       0.004244       0.000000      -0.002535      -0.000900      -0.004973       0.001418       0.003555              1.893783       1.428902       0.000000      -0.024793       2.563600      -0.000000       1.688846          -0.000003
           14              H       0.000000       9.018318       6.916050       0.101255       1.033682 0.75809900E+01  0.75201009E+02                                 1.822560                            1.708353      -1.557445       2.127289                    0.991716       4.193946      12.757634       0.427709       1.443645      -0.671687      -0.000000       0.031396      -0.000000       0.031396      -0.000000      -0.004244      -0.000000      -0.002535      -0.000900      -0.004973       0.001418       0.003555              1.893782       1.428901       0.000000       0.024793       2.563600       0.000000       1.688846          -0.000003
           15              H       9.018318       0.000000      10.374075       0.101256       1.033682 0.75809896E+01  0.75201008E+02                                 1.822560                            1.708353      -1.557445       2.127289                    0.991716       4.193946      12.757636       0.427708       1.443645      -0.671687       0.031396       0.000000       0.000000       0.031396       0.000000       0.000000       0.004244       0.002535      -0.000900      -0.004973       0.001418       0.003555              1.893782       2.563600      -0.000000       0.000000       1.428902      -0.024793       1.688846          -0.000003
           16              H       1.345182       0.000000       3.458025       0.101256       1.033683 0.75809952E+01  0.75201074E+02                                 1.822561                            1.708353      -1.557445       2.127289                    0.991716       4.193947      12.757638       0.427709       1.443645      -0.671687      -0.031396      -0.000000       0.000000       0.031396       0.000000      -0.000000      -0.004244       0.002535      -0.000900      -0.004973       0.001418       0.003555              1.893783       2.563601       0.000000      -0.000000       1.428902       0.024793       1.688846          -0.000003
           17              C       0.745136       2.173226      11.466811       0.662275      22.424754 0.22564233E+03  0.45659950E+04                                 7.396745                            5.375868      -0.086320       2.044442                    0.999515      21.484261      59.977232       0.630207       0.480295      -1.012655       0.023737      -0.033373      -0.045114       0.060930       0.033926       0.036133      -0.025917       0.153328      -0.234437      -0.101242      -0.026180       0.127421              8.910022       4.484512      -1.136615      -1.525313      10.510659       2.085415      11.734894          -0.000007
           18              C       0.388631       4.318470      12.700634      -0.089779      35.482118 0.41663281E+03  0.97054313E+04                                 9.483152                            6.885496      -0.027747       1.972063                    0.999556      28.789094      82.776761       0.616164       0.426725      -1.056181      -0.003054      -0.008966       0.015833       0.018450       0.002676       0.014426      -0.024726       0.087102      -0.018935      -0.054218       0.003688       0.050530             11.569247       5.107434      -0.642876      -1.734496      18.695315       2.855587      10.904994          -0.000031
           19              C       0.367904       2.941161      12.690952      -0.025546      37.869037 0.40320231E+03  0.92085490E+04                                 9.646070                            6.586660       0.177178       2.072896                    0.999318      26.305141      72.106751       0.664659       0.403496      -1.083556      -0.012634       0.025724       0.033240       0.043889       0.002006       0.005028      -0.014701       0.004757      -0.018768      -0.018970       0.006236       0.012734             12.291089       5.362193      -0.681294      -2.704132      16.174952       3.199409      15.336121          -0.000012
           20              C       9.618364       8.190274       4.550761       0.662274      22.424755 0.22564235E+03  0.45659953E+04                                 7.396744                            5.375868      -0.086319       2.044442                    0.999515      21.484260      59.977219       0.630207       0.480295      -1.012655      -0.023737       0.033373      -0.045114       0.060930       0.033926      -0.036133       0.025917       0.153328      -0.234437      -0.101242      -0.026180       0.127421              8.910021       4.484511      -1.136615       1.525312      10.510658      -2.085415      11.734893          -0.000007
           21              C       9.974869       6.045030       5.784584      -0.089779      35.482107 0.41663263E+03  0.97054261E+04                                 9.483150                            6.885495      -0.027746       1.972063                    0.999556      28.789088      82.776739       0.616164       0.426725      -1.056181       0.003054       0.008966       0.015833       0.018450       0.002676      -0.014427       0.024726       0.087102      -0.018935      -0.054218       0.003688       0.050530             11.569245       5.107433      -0.642876       1.734495      18.695312      -2.855586      10.904991          -0.000033
           22              C       9.995596       7.422339       5.774902      -0.025546      37.869028 0.40320221E+03  0.92085458E+04                                 9.646069                            6.586659       0.177179       2.072896                    0.999318      26.305137      72.106734       0.664660       0.403496      -1.083556       0.012634      -0.025724       0.033240       0.043889       0.002006      -0.005029       0.014702       0.004757      -0.018768      -0.018970       0.006236       0.012734             12.291087       5.362192      -0.681294       2.704131      16.174951      -3.199408      15.336116          -0.000011
           23              C       8.190274       0.745136       8.008786       0.662274      22.424766 0.22564245E+03  0.45659982E+04                                 7.396747                            5.375870      -0.086320       2.044442                    0.999515      21.484269      59.977262       0.630207       0.480295      -1.012655       0.033373       0.023737      -0.045114       0.060930      -0.033926       0.025917       0.036133      -0.153328      -0.234436      -0.101242      -0.026180       0.127421              8.910026      10.510663       1.136616      -2.085417       4.484514      -1.525314      11.734901          -0.000007
           24              C       6.045030       0.388631       9.242609      -0.089780      35.482139 0.41663309E+03  0.97054399E+04                                 9.483158                            6.885500      -0.027747       1.972063                    0.999556      28.789100      82.776796       0.616164       0.426725      -1.056180       0.008965      -0.003054       0.015833       0.018450      -0.002676       0.024726       0.014427      -0.087102      -0.018935      -0.054218       0.003688       0.050530             11.569255      18.695328       0.642878      -2.855591       5.107436      -1.734497      10.905001          -0.000031
           25              C       7.422339       0.367904       9.232927      -0.025545      37.869020 0.40320209E+03  0.92085427E+04                                 9.646068                            6.586658       0.177179       2.072896                    0.999318      26.305133      72.106727       0.664660       0.403496      -1.083555      -0.025724      -0.012634       0.033240       0.043889      -0.002006       0.014701       0.005028      -0.004757      -0.018767      -0.018970       0.006235       0.012734             12.291086      16.174947       0.681294      -3.199410       5.362192      -2.704132      15.336119          -0.000012
           26              C       2.173226       9.618364       1.092736       0.662274      22.424754 0.22564236E+03  0.45659953E+04                                 7.396743                            5.375867      -0.086319       2.044442                    0.999515      21.484259      59.977210       0.630207       0.480295      -1.012655      -0.033373      -0.023737      -0.045114       0.060930      -0.033926      -0.025917      -0.036133      -0.153329      -0.234437      -0.101242      -0.026180       0.127421              8.910019      10.510656       1.136614       2.085413       4.484511       1.525312      11.734891          -0.000007
           27              C       4.318470       9.974869       2.326559      -0.089780      35.482126 0.41663296E+03  0.97054352E+04                                 9.483152                            6.885497      -0.027746       1.972063                    0.999556      28.789098      82.776759       0.616164       0.426725      -1.056181      -0.008966       0.003055       0.015833       0.018450      -0.002676      -0.024726      -0.014427      -0.087102      -0.018935      -0.054218       0.003688       0.050530             11.569247      18.695314       0.642877       2.855589       5.107434       1.734495      10.904993          -0.000033
           28              C       2.941161       9.995596       2.316877      -0.025545      37.868993 0.40320187E+03  0.92085357E+04                                 9.646060                            6.586655       0.177180       2.072897                    0.999318      26.305126      72.106678       0.664660       0.403495      -1.083556       0.025725       0.012634       0.033240       0.043889      -0.002006      -0.014702      -0.005029      -0.004757      -0.018768      -0.018970       0.006236       0.012734             12.291074      16.174933       0.681293       3.199404       5.362188       2.704129      15.336101          -0.000012
           29              C       9.618364       2.173226       2.365289       0.662275      22.424758 0.22564237E+03  0.45659959E+04                                 7.396744                            5.375868      -0.086319       2.044442                    0.999515      21.484263      59.977232       0.630207       0.480295      -1.012655      -0.023737      -0.033373       0.045114       0.060930      -0.033926       0.036133       0.025917       0.153328      -0.234436      -0.101242      -0.026180       0.127421              8.910022       4.484512       1.136615      -1.525313      10.510658      -2.085415      11.734896          -0.000007
           30              C       9.974869       4.318470       1.131466      -0.089780      35.482125 0.41663292E+03  0.97054344E+04                                 9.483154                            6.885497      -0.027746       1.972063                    0.999556      28.789094      82.776756       0.616164       0.426725      -1.056181       0.003054      -0.008966      -0.015833       0.018450      -0.002676       0.014427       0.024726       0.087103      -0.018936      -0.054218       0.003687       0.050531             11.569249       5.107434       0.642877      -1.734496      18.695317      -2.855590      10.904995          -0.000031
           31              C       9.995596       2.941161       1.141148      -0.025545      37.868998 0.40320186E+03  0.92085355E+04                                 9.646062                            6.586655       0.177181       2.072897                    0.999318      26.305125      72.106682       0.664660       0.403495      -1.083556       0.012634       0.025725      -0.033240       0.043889      -0.002006       0.005028       0.014701       0.004757      -0.018768      -0.018970       0.006236       0.012734             12.291078       5.362190       0.681293      -2.704130      16.174935      -3.199406      15.336110          -0.000012
           32              C       0.745136       8.190274       9.281339       0.662275      22.424758 0.22564238E+03  0.45659962E+04                                 7.396744                            5.375868      -0.086319       2.044442                    0.999515      21.484263      59.977230       0.630207       0.480295      -1.012655       0.023737       0.033373       0.045114       0.060930      -0.033926      -0.036133      -0.025917       0.153328      -0.234436      -0.101242      -0.026180       0.127421              8.910022       4.484512       1.136615       1.525313      10.510658       2.085416      11.734895          -0.000007
           33              C       0.388631       6.045030       8.047516      -0.089780      35.482151 0.41663323E+03  0.97054437E+04                                 9.483159                            6.885500      -0.027747       1.972063                    0.999556      28.789106      82.776806       0.616164       0.426725      -1.056181      -0.003055       0.008966      -0.015833       0.018450      -0.002676      -0.014427      -0.024726       0.087103      -0.018936      -0.054218       0.003687       0.050530             11.569257       5.107437       0.642878       1.734496      18.695333       2.855594      10.905000          -0.000031
           34              C       0.367904       7.422339       8.057198      -0.025545      37.869011 0.40320199E+03  0.92085396E+04                                 9.646065                            6.586657       0.177180       2.072897                    0.999318      26.305130      72.106706       0.664660       0.403495      -1.083556      -0.012634      -0.025725      -0.033240       0.043889      -0.002006      -0.005028      -0.014701       0.004757      -0.018768      -0.018970       0.006236       0.012734             12.291082       5.362191       0.681294       2.704131      16.174943       3.199408      15.336113          -0.000012
           35              C       2.173226       0.745136       5.823314       0.662274      22.424760 0.22564241E+03  0.45659968E+04                                 7.396744                            5.375868      -0.086319       2.044442                    0.999515      21.484263      59.977227       0.630207       0.480295      -1.012655      -0.033373       0.023737       0.045114       0.060930       0.033926       0.025917      -0.036133      -0.153328      -0.234437      -0.101242      -0.026180       0.127421              8.910022      10.510660      -1.136615      -2.085415       4.484512       1.525312      11.734893          -0.000007
           36              C       4.318470       0.388631       4.589491      -0.089781      35.482177 0.41663361E+03  0.97054549E+04                                 9.483165                            6.885504      -0.027748       1.972062                    0.999556      28.789115      82.776848       0.616164       0.426725      -1.056180      -0.008966      -0.003055      -0.015833       0.018450       0.002676       0.024726      -0.014427      -0.087103      -0.018935      -0.054218       0.003688       0.050530             11.569264      18.695347      -0.642879      -2.855596       5.107440       1.734497      10.905005          -0.000032
           37              C       2.941161       0.367904       4.599173      -0.025545      37.868979 0.40320164E+03  0.92085292E+04                                 9.646059                            6.586653       0.177181       2.072897                    0.999318      26.305118      72.106655       0.664660       0.403495      -1.083556       0.025725      -0.012634      -0.033240       0.043889       0.002006       0.014702      -0.005029      -0.004757      -0.018768      -0.018970       0.006236       0.012734             12.291073      16.174933      -0.681293      -3.199404       5.362188       2.704128      15.336098          -0.000012
           38              C       8.190274       9.618364      12.739364       0.662274      22.424758 0.22564237E+03  0.45659960E+04                                 7.396745                            5.375868      -0.086320       2.044442                    0.999515      21.484263      59.977234       0.630207       0.480295      -1.012655       0.033373      -0.023737       0.045114       0.060930       0.033926      -0.025917       0.036133      -0.153328      -0.234436      -0.101242      -0.026180       0.127421              8.910023      10.510660      -1.136615       2.085416       4.484512      -1.525313      11.734897          -0.000007
           39              C       6.045030       9.974869      11.505541      -0.089782      35.482198 0.41663388E+03  0.97054631E+04                                 9.483170                            6.885508      -0.027749       1.972062                    0.999556      28.789126      82.776902       0.616163       0.426726      -1.056180       0.008966       0.003054      -0.015833       0.018450       0.002676      -0.024726       0.014427      -0.087103      -0.018935      -0.054218       0.003688       0.050530             11.569271      18.695358      -0.642879       2.855598       5.107442      -1.734498      10.905013          -0.000032
           40              C       7.422339       9.995596      11.515223      -0.025545      37.869007 0.40320192E+03  0.92085378E+04                                 9.646065                            6.586656       0.177180       2.072897                    0.999318      26.305128      72.106706       0.664660       0.403495      -1.083556      -0.025725       0.012634      -0.033240       0.043889       0.002006      -0.014702       0.005028      -0.004757      -0.018768      -0.018970       0.006236       0.012734             12.291082      16.174943      -0.681293       3.199408       5.362191      -2.704131      15.336113          -0.000012
           41              C       0.000000       6.494805       0.000000       0.679328      24.287716 0.22983280E+03  0.46640594E+04                                 7.841331                            5.431117      -0.131168       2.033781                    0.999226      21.207454      58.950634       0.627128       0.481280      -1.013911      -0.000000       0.067471       0.000000       0.067471      -0.000000       0.078212      -0.000000       0.115412       0.200456      -0.091115      -0.035492       0.126607             10.067222       6.132310      -0.000000      -2.195159      17.162791       0.000000       6.906565          -0.000008
           42              C       0.000000       5.045988       0.000000      -0.020903      40.769764 0.40561250E+03  0.92626341E+04                                10.136676                            6.591108       0.129727       2.058196                    0.999270      26.164058      71.343959       0.667800       0.401640      -1.086535      -0.000000      -0.042531       0.000000       0.042531       0.000000      -0.011649      -0.000000       0.047769       0.009603      -0.025485      -0.002315       0.027800             13.802978       5.488633      -0.000000      -1.804039      25.013691       0.000001      10.906611          -0.000009
           43              C       0.000000       2.275825       0.000000      -0.114612      35.325985 0.44938651E+03  0.10729521E+05                                 9.567555                            7.230728      -0.167719       1.918305                    0.999442      30.074648      89.194640       0.587991       0.436290      -1.044357      -0.000000       0.022769      -0.000000       0.022769      -0.000000       0.038813       0.000000       0.053490      -0.126044      -0.056469      -0.005738       0.062207             11.136105       5.438676       0.000000      -2.720945      12.309517      -0.000001      15.660122          -0.000017
           44              C       0.000000       3.868695       6.916050       0.679328      24.287718 0.22983280E+03  0.46640596E+04                                 7.841334                            5.431118      -0.131170       2.033781                    0.999226      21.207457      58.950657       0.627128       0.481280      -1.013911      -0.000000      -0.067471       0.000000       0.067471      -0.000000      -0.078212       0.000000       0.115412       0.200456      -0.091115      -0.035492       0.126608             10.067226       6.132312       0.000000       2.195160      17.162799       0.000000       6.906567          -0.000008
           45              C       0.000000       5.317512       6.916050      -0.020903      40.769785 0.40561266E+03  0.92626390E+04                                10.136681                            6.591110       0.129726       2.058196                    0.999270      26.164063      71.343987       0.667799       0.401640      -1.086535      -0.000000       0.042531       0.000000       0.042531       0.000000       0.011649      -0.000000       0.047769       0.009603      -0.025485      -0.002315       0.027800             13.802987       5.488635       0.000001       1.804040      25.013710       0.000002      10.906615          -0.000009
           46              C       0.000000       8.087675       6.916050      -0.114612      35.325982 0.44938649E+03  0.10729520E+05                                 9.567555                            7.230728      -0.167719       1.918305                    0.999442      30.074646      89.194636       0.587991       0.436290      -1.044357      -0.000000      -0.022769      -0.000000       0.022769      -0.000000      -0.038814       0.000000       0.053490      -0.126043      -0.056469      -0.005738       0.062207             11.136105       5.438676      -0.000000       2.720945      12.309518      -0.000000      15.660120          -0.000017
           47              C       3.868695       0.000000      10.374075       0.679328      24.287715 0.22983278E+03  0.46640587E+04                                 7.841331                            5.431117      -0.131168       2.033781                    0.999226      21.207453      58.950630       0.627128       0.481280      -1.013911      -0.067471       0.000000      -0.000000       0.067471      -0.000000      -0.000000       0.078212      -0.115412       0.200456      -0.091115      -0.035492       0.126607             10.067223      17.162794       0.000000       0.000000       6.132310      -2.195159       6.906564          -0.000008
           48              C       5.317512       0.000000      10.374075      -0.020902      40.769750 0.40561230E+03  0.92626286E+04                                10.136675                            6.591107       0.129727       2.058196                    0.999270      26.164051      71.343944       0.667800       0.401640      -1.086535       0.042531      -0.000000      -0.000000       0.042531      -0.000000       0.000000      -0.011649      -0.047769       0.009603      -0.025485      -0.002315       0.027800             13.802978      25.013691       0.000000      -0.000000       5.488633      -1.804039      10.906610          -0.000008
           49              C       8.087675       0.000000      10.374075      -0.114612      35.326001 0.44938676E+03  0.10729529E+05                                 9.567560                            7.230731      -0.167720       1.918305                    0.999442      30.074655      89.194681       0.587991       0.436290      -1.044357      -0.022769       0.000000       0.000000       0.022769       0.000000      -0.000000       0.038813      -0.053490      -0.126043      -0.056469      -0.005738       0.062207             11.136111      12.309523       0.000000      -0.000001       5.438679      -2.720947      15.660130          -0.000016
           50              C       6.494805       0.000000       3.458025       0.679328      24.287721 0.22983284E+03  0.46640604E+04                                 7.841332                            5.431117      -0.131168       2.033782                    0.999226      21.207457      58.950645       0.627128       0.481280      -1.013911       0.067471      -0.000000       0.000000       0.067471       0.000000       0.000000      -0.078211      -0.115412       0.200455      -0.091115      -0.035492       0.126607             10.067224      17.162795      -0.000000      -0.000000       6.132311       2.195159       6.906566          -0.000008
           51              C       5.045988       0.000000       3.458025      -0.020903      40.769758 0.40561241E+03  0.92626314E+04                                10.136674                            6.591107       0.129727       2.058196                    0.999270      26.164056      71.343950       0.667800       0.401640      -1.086535      -0.042531       0.000000       0.000000       0.042531      -0.000000      -0.000000       0.011649      -0.047769       0.009603      -0.025485      -0.002315       0.027800             13.802977      25.013689       0.000001       0.000001       5.488632       1.804039      10.906608          -0.000008
           52              C       2.275825       0.000000       3.458025      -0.114612      35.325965 0.44938627E+03  0.10729513E+05                                 9.567550                            7.230724      -0.167718       1.918305                    0.999442      30.074638      89.194586       0.587991       0.436290      -1.044358       0.022769      -0.000000      -0.000000       0.022769       0.000000      -0.000000      -0.038814      -0.053490      -0.126043      -0.056469      -0.005738       0.062207             11.136098      12.309512       0.000000       0.000000       5.438673       2.720942      15.660107          -0.000016
           53              O       0.853952       7.087598      13.107298      -0.667435      39.517509 0.56620226E+03  0.13791693E+05                                 9.213918                            7.340368       0.257456       2.108994                    0.997023      28.982843      76.744041       0.704636       0.356858      -1.140437      -0.024736      -0.073600       0.032197       0.084056       0.038533       0.030882      -0.012163       0.106451       0.165095      -0.096263       0.020914       0.075350             10.876626       7.887958       3.734726      -2.697823      14.896388      -4.308051       9.845532          -0.000019
           54              O       0.853952       2.796072      10.382374      -0.635607      35.018798 0.50735654E+03  0.11991391E+05                                 8.375082                            6.868644       0.622293       2.239000                    0.998598      27.911147      72.160271       0.743173       0.348707      -1.150152      -0.004905       0.053181       0.052216       0.074691       0.025483       0.020185      -0.058916       0.083274       0.025561      -0.091693       0.042652       0.049041              9.449088       5.130483      -0.129479      -0.883321       8.365370      -1.836558      14.851413          -0.000023
           55              O       0.901625       0.951369      11.506924      -0.729224      49.190235 0.76823125E+03  0.20249089E+05                                10.721285                            8.696713      -0.026896       1.986546                    0.996812      31.351181      87.097736       0.629424       0.369190      -1.127834      -0.016550       0.093163       0.012311       0.095419       0.021126       0.027649       0.002602       0.105159      -0.269964      -0.093981      -0.011586       0.105567             12.401515       7.948594      -1.912980      -0.769650      19.680211       1.161090       9.575739          -0.000031
           56              O       9.509548       3.275902       6.191248      -0.667435      39.517584 0.56620346E+03  0.13791730E+05                                 9.213933                            7.340379       0.257454       2.108993                    0.997023      28.982856      76.744118       0.704635       0.356858      -1.140437       0.024736       0.073600       0.032197       0.084056       0.038534      -0.030882       0.012163       0.106450       0.165095      -0.096263       0.020914       0.075350             10.876646       7.887970       3.734734       2.697828      14.896420       4.308061       9.845549          -0.000019
           57              O       9.509548       7.567428       3.466324      -0.635607      35.018748 0.50735568E+03  0.11991365E+05                                 8.375073                            6.868638       0.622295       2.239001                    0.998598      27.911130      72.160204       0.743173       0.348706      -1.150152       0.004905      -0.053181       0.052216       0.074691       0.025483      -0.020184       0.058916       0.083275       0.025561      -0.091693       0.042652       0.049041              9.449078       5.130478      -0.129479       0.883321       8.365362       1.836555      14.851395          -0.000023
           58              O       9.461875       9.412131       4.590874      -0.729224      49.190236 0.76823127E+03  0.20249090E+05                                10.721285                            8.696713      -0.026895       1.986546                    0.996812      31.351181      87.097738       0.629424       0.369190      -1.127834       0.016550      -0.093163       0.012311       0.095419       0.021126      -0.027649      -0.002602       0.105159      -0.269964      -0.093981      -0.011586       0.105567             12.401515       7.948594      -1.912981       0.769650      19.680211      -1.161090       9.575741          -0.000031
           59              O       3.275902       0.853952       9.649273      -0.667435      39.517511 0.56620229E+03  0.13791693E+05                                 9.213918                            7.340369       0.257455       2.108994                    0.997023      28.982843      76.744041       0.704636       0.356858      -1.140437       0.073600      -0.024736       0.032197       0.084056      -0.038533       0.012163       0.030882      -0.106450       0.165095      -0.096263       0.020914       0.075350             10.876627      14.896391      -3.734727       4.308051       7.887959      -2.697823       9.845531          -0.000019
           60              O       7.567428       0.853952       6.924349      -0.635607      35.018808 0.50735667E+03  0.11991395E+05                                 8.375085                            6.868646       0.622293       2.239001                    0.998598      27.911144      72.160272       0.743172       0.348707      -1.150152      -0.053181      -0.004904       0.052216       0.074691      -0.025483       0.058916       0.020184      -0.083274       0.025561      -0.091693       0.042652       0.049041              9.449092       8.365372       0.129479       1.836558       5.130484      -0.883322      14.851419          -0.000024
           61              O       9.412131       0.901625       8.048899      -0.729224      49.190250 0.76823154E+03  0.20249099E+05                                10.721288                            8.696715      -0.026895       1.986546                    0.996812      31.351186      87.097758       0.629423       0.369190      -1.127834      -0.093163      -0.016550       0.012311       0.095419      -0.021126      -0.002602       0.027649      -0.105159      -0.269964      -0.093981      -0.011586       0.105567             12.401518      19.680216       1.912981      -1.161090       7.948596      -0.769651       9.575742          -0.000031
           62              O       7.087598       9.509548       2.733223      -0.667435      39.517486 0.56620184E+03  0.13791680E+05                                 9.213914                            7.340365       0.257456       2.108994                    0.997023      28.982835      76.744011       0.704636       0.356858      -1.140437      -0.073600       0.024735       0.032197       0.084056      -0.038533      -0.012163      -0.030882      -0.106451       0.165094      -0.096263       0.020914       0.075350             10.876621      14.896380      -3.734725      -4.308049       7.887956       2.697823       9.845528          -0.000019
           63              O       2.796072       9.509548       0.008299      -0.635607      35.018754 0.50735578E+03  0.11991368E+05                                 8.375073                            6.868638       0.622295       2.239001                    0.998598      27.911135      72.160216       0.743173       0.348706      -1.150152       0.053180       0.004904       0.052216       0.074691      -0.025483      -0.058916      -0.020184      -0.083274       0.025561      -0.091693       0.042652       0.049041              9.449078       8.365362       0.129479      -1.836557       5.130478       0.883320      14.851395          -0.000024
           64              O       0.951369       9.461875       1.132849      -0.729224      49.190216 0.76823098E+03  0.20249080E+05                                10.721282                            8.696711      -0.026895       1.986547                    0.996812      31.351177      87.097716       0.629424       0.369190      -1.127834       0.093163       0.016550       0.012311       0.095419      -0.021126       0.002602      -0.027649      -0.105159      -0.269964      -0.093981      -0.011586       0.105567             12.401510      19.680201       1.912978       1.161087       7.948592       0.769650       9.575737          -0.000031
           65              O       9.509548       7.087598       0.724802      -0.667435      39.517498 0.56620206E+03  0.13791686E+05                                 9.213917                            7.340368       0.257455       2.108994                    0.997023      28.982836      76.744021       0.704636       0.356858      -1.140437       0.024736      -0.073600      -0.032197       0.084056      -0.038533       0.030882       0.012163       0.106450       0.165095      -0.096263       0.020914       0.075349             10.876625       7.887958      -3.734726      -2.697823      14.896386       4.308051       9.845531          -0.000019
           66              O       9.509548       2.796072       3.449726      -0.635607      35.018809 0.50735670E+03  0.11991396E+05                                 8.375084                            6.868646       0.622292       2.239000                    0.998598      27.911149      72.160282       0.743173       0.348707      -1.150152       0.004904       0.053181      -0.052216       0.074691      -0.025483       0.020185       0.058916       0.083274       0.025561      -0.091693       0.042652       0.049041              9.449091       5.130484       0.129480      -0.883322       8.365373       1.836558      14.851418          -0.000024
           67              O       9.461875       0.951369       2.325176      -0.729224      49.190242 0.76823142E+03  0.20249095E+05                                10.721286                            8.696714      -0.026895       1.986546                    0.996812      31.351185      87.097751       0.629424       0.369190      -1.127834       0.016549       0.093163      -0.012311       0.095419      -0.021126       0.027649      -0.002602       0.105159      -0.269964      -0.093981      -0.011586       0.105567             12.401516       7.948594       1.912980      -0.769650      19.680210      -1.161088       9.575743          -0.000031
           68              O       0.853952       3.275902       7.640852      -0.667435      39.517506 0.56620219E+03  0.13791690E+05                                 9.213917                            7.340367       0.257455       2.108994                    0.997023      28.982843      76.744038       0.704636       0.356858      -1.140437      -0.024736       0.073600      -0.032197       0.084056      -0.038533      -0.030882      -0.012163       0.106451       0.165094      -0.096263       0.020914       0.075350             10.876626       7.887958      -3.734726       2.697823      14.896388      -4.308051       9.845531          -0.000019
           69              O       0.853952       7.567428      10.365776      -0.635607      35.018789 0.50735637E+03  0.11991386E+05                                 8.375080                            6.868643       0.622293       2.239001                    0.998598      27.911143      72.160258       0.743173       0.348707      -1.150152      -0.004904      -0.053181      -0.052216       0.074691      -0.025483      -0.020184      -0.058916       0.083274       0.025561      -0.091693       0.042652       0.049041              9.449087       5.130482       0.129479       0.883322       8.365369      -1.836556      14.851409          -0.000023
           70              O       0.901625       9.412131       9.241226      -0.729224      49.190236 0.76823134E+03  0.20249092E+05                                10.721285                            8.696713      -0.026895       1.986546                    0.996812      31.351183      87.097743       0.629424       0.369190      -1.127834      -0.016550      -0.093163      -0.012311       0.095419      -0.021126      -0.027649       0.002602       0.105159      -0.269964      -0.093981      -0.011586       0.105567             12.401515       7.948595       1.912980       0.769650      19.680209       1.161089       9.575741          -0.000032
           71              O       7.087598       0.853952       4.182827      -0.667435      39.517555 0.56620294E+03  0.13791714E+05                                 9.213927                            7.340375       0.257455       2.108994                    0.997023      28.982848      76.744082       0.704635       0.356858      -1.140437      -0.073600      -0.024736      -0.032197       0.084056       0.038534       0.012163      -0.030882      -0.106450       0.165095      -0.096263       0.020914       0.075350             10.876639      14.896410       3.734732       4.308057       7.887966       2.697826       9.845542          -0.000019
           72              O       2.796072       0.853952       6.907751      -0.635607      35.018756 0.50735582E+03  0.11991369E+05                                 8.375074                            6.868638       0.622295       2.239001                    0.998598      27.911135      72.160218       0.743173       0.348706      -1.150152       0.053181      -0.004904      -0.052216       0.074691       0.025483       0.058916      -0.020184      -0.083274       0.025561      -0.091693       0.042652       0.049041              9.449079       8.365363      -0.129479       1.836556       5.130478       0.883320      14.851395          -0.000023
           73              O       0.951369       0.901625       5.783201      -0.729224      49.190240 0.76823142E+03  0.20249095E+05                                10.721285                            8.696713      -0.026895       1.986546                    0.996812      31.351185      87.097748       0.629424       0.369190      -1.127834       0.093163      -0.016550      -0.012310       0.095419       0.021126      -0.002602      -0.027649      -0.105159      -0.269965      -0.093981      -0.011586       0.105567             12.401515      19.680210      -1.912980      -1.161088       7.948595       0.769650       9.575741          -0.000031
           74              O       3.275902       9.509548      11.098877      -0.667435      39.517521 0.56620242E+03  0.13791697E+05                                 9.213920                            7.340370       0.257456       2.108994                    0.997023      28.982844      76.744049       0.704636       0.356858      -1.140437       0.073600       0.024736      -0.032197       0.084056       0.038534      -0.012163       0.030882      -0.106451       0.165095      -0.096263       0.020914       0.075350             10.876630      14.896398       3.734728      -4.308052       7.887960      -2.697823       9.845532          -0.000019
           75              O       7.567428       9.509548      -0.008299      -0.635607      35.018792 0.50735641E+03  0.11991387E+05                                 8.375081                            6.868643       0.622293       2.239001                    0.998598      27.911144      72.160260       0.743173       0.348707      -1.150152      -0.053180       0.004905      -0.052216       0.074691       0.025483      -0.058916       0.020184      -0.083274       0.025561      -0.091693       0.042652       0.049041              9.449087       8.365368      -0.129479      -1.836557       5.130482      -0.883322      14.851412          -0.000024
           76              O       9.412131       9.461875      12.699251      -0.729224      49.190245 0.76823146E+03  0.20249097E+05                                10.721287                            8.696715      -0.026895       1.986546                    0.996812      31.351184      87.097752       0.629423       0.369190      -1.127834      -0.093163       0.016550      -0.012310       0.095419       0.021126       0.002602       0.027649      -0.105159      -0.269964      -0.093981      -0.011586       0.105567             12.401517      19.680214      -1.912981       1.161089       7.948596      -0.769650       9.575743          -0.000031

******************************************************
Auxiliary information for the entire system
The total spin magnetic moment of the unit cell is   -0.001320
The total net atomic charge of the unit cell is   -0.000001
Accuracy of reproducing the electrostatic potential in the unit cell:
  The inner radius (bohr) =    5.0000
  The outer radius (bohr) =   12.0000
  Valid grid points have density less than (e/(bohr^3)) =    0.0001
  The number of valid grid points were=       105616
  The rms potential error without charges in kcal/mol is=      2.10277
  The rms potential error with partial charges in kcal/mol is=      0.38474
  The RRMSE value at monopole order=      0.18297
  The rms potential error with partial charges and cloud penetration in kcal/mol is=      0.37946
  The RRMSE value at monopole order with cloud penetration is=      0.18046
  The rms potential error with partial charges and atomic dipoles in kcal/mol is=      0.42385
  The RRMSE value at dipole order=      0.20157
  The rms potential error with partial charges, atomic dipoles and cloud penetration in kcal/mol is=      0.40621
  The RRMSE value at dipole order with cloud penetration=      0.19318

******************************************************
The electron densities and ab initio electrostatic potential were computed in VASP using the PBE functional and
projector augmented wave method. See the main text of the journal article for a description of computational details.
The atomic charges, dipoles, and quadrupoles were computed with the DDEC6 method as described in
(a) T. A. Manz and N. Gabaldon Limas, RSC Adv. 6 (2016) 47771-47801 DOI: 10.1039/c6ra04656h
(b) N. Gabaldon Limas and T. A. Manz, RSC Adv. 8 (2018) 2678-2707 DOI: 10.1039/c7ra11829e.
For each atom in the material, the electron cloud parameters were fit to the spherically averaged atom-in-material
electron density using radial positions for which this density was between 10^-4 and 10^-2 electrons per cubic bohr.
The polarizabilities, dispersion coefficients, and quantum Drude oscillator (QDO) parameters were fit using the MCLF method.
The magnetic structure of the system was optimized in VASP from the default ferromagnetic initial guess using spin polarization.
The atomic spin moments (ASMs) were computed on this optimized magnetic structure using the DDEC6 partition as inputs
to the method of T. A. Manz and D. S. Sholl, J. Chem. Theory Comput. 7 (2011) 4146-4164 DOI: 10.1021/ct200539n.
The RMSE and RRMSE were computed using a uniform grid with Ewald summation.
