# Supplementary material for: A collection of forcefield precursors for metal–organic frameworks
Source: RSC Adv. 2019 Nov 13;9(63):36492–507. doi: 10.1039/c9ra07327b (PMC9075174; doi:10.1039/c9ra07327b)
Supplement: RA-009-C9RA07327B-s3823 [file RA-009-C9RA07327B-s3823.xyz]

   76
jmolscript: load "" {1 1 1} spacegroup "x,y,z" unitcell [{     10.362500     0.000000     0.000000 }, {      0.000000    10.362500     0.000000 }, {      0.000000     0.000000    13.847300 }]
Gd     1.271893     1.271893     5.192737     2.067394
Gd     9.090607     9.090607    12.116387     2.067393
Gd     9.090607     1.271893     8.654563     2.067395
Gd     1.271893     9.090607     1.730912     2.067394
H      0.648692     5.577097     5.029339     0.133272
H      9.713807     4.785402    11.952989     0.133271
H      4.785402     0.648692     8.491164     0.133271
H      5.577097     9.713807     1.567514     0.133272
H      9.713807     5.577097     8.817961     0.133272
H      0.648692     4.785402     1.894311     0.133272
H      5.577097     0.648692     5.356136     0.133272
H      4.785402     9.713807    12.279786     0.133272
H      0.000000     9.044390     6.923650     0.105462
H      0.000000     1.318110     0.000000     0.105463
H      1.318110     0.000000    10.385475     0.105463
H      9.044390     0.000000     3.461825     0.105462
C      0.738846     8.193629     4.548838     0.666617
C      0.384449     6.042374     5.789556    -0.089911
C      0.377195     7.425767     5.778478    -0.028659
C      9.623654     2.168871    11.472488     0.666617
C      9.978051     4.320126    12.713206    -0.089912
C      9.985305     2.936732    12.702128    -0.028658
C      2.168871     0.738846     8.010663     0.666617
C      4.320126     0.384449     9.251381    -0.089912
C      2.936732     0.377195     9.240303    -0.028658
C      8.193629     9.623654     1.087013     0.666617
C      6.042374     9.978051     2.327731    -0.089913
C      7.425767     9.985305     2.316653    -0.028658
C      9.623654     8.193629     9.298462     0.666617
C      9.978051     6.042374     8.057744    -0.089913
C      9.985305     7.425767     8.068822    -0.028658
C      0.738846     2.168871     2.374812     0.666617
C      0.384449     4.320126     1.134094    -0.089913
C      0.377195     2.936732     1.145172    -0.028658
C      8.193629     0.738846     5.836637     0.666617
C      6.042374     0.384449     4.595919    -0.089914
C      7.425767     0.377195     4.606997    -0.028658
C      2.168871     9.623654    12.760287     0.666617
C      4.320126     9.978051    11.519569    -0.089914
C      2.936732     9.985305    11.530647    -0.028658
C      0.000000     3.869357     6.923650     0.683486
C      0.000000     5.342905     6.923650    -0.020430
C      0.000000     8.114874     6.923650    -0.119650
C      0.000000     6.493142     0.000000     0.683486
C      0.000000     5.019595     0.000000    -0.020431
C      0.000000     2.247626     0.000000    -0.119650
C      6.493142     0.000000    10.385475     0.683486
C      5.019595     0.000000    10.385475    -0.020431
C      2.247626     0.000000    10.385475    -0.119650
C      3.869357     0.000000     3.461825     0.683486
C      5.342905     0.000000     3.461825    -0.020430
C      8.114874     0.000000     3.461825    -0.119650
O      0.842471     3.272477     6.196667    -0.670376
O      0.852834     7.572915     3.475672    -0.635929
O      0.887030     9.416404     4.576533    -0.733144
O      9.520029     7.090022    13.120317    -0.670376
O      9.509666     2.789585    10.399322    -0.635929
O      9.475470     0.946096    11.500183    -0.733144
O      7.090022     0.842471     9.658492    -0.670376
O      2.789585     0.852834     6.937497    -0.635929
O      0.946096     0.887030     8.038358    -0.733144
O      3.272477     9.520029     2.734842    -0.670376
O      7.572915     9.509666     0.013847    -0.635929
O      9.416404     9.475470     1.114708    -0.733144
O      9.520029     3.272477     7.650633    -0.670376
O      9.509666     7.572915    10.371628    -0.635929
O      9.475470     9.416404     9.270767    -0.733144
O      0.842471     7.090022     0.726983    -0.670376
O      0.852834     2.789585     3.447978    -0.635929
O      0.887030     0.946096     2.347117    -0.733144
O      3.272477     0.842471     4.188808    -0.670376
O      7.572915     0.852834     6.909803    -0.635929
O      9.416404     0.887030     5.808942    -0.733144
O      7.090022     9.520029    11.112458    -0.670376
O      2.789585     9.509666    -0.013847    -0.635929
O      0.946096     9.475470    12.732592    -0.733144

The following XYZ coordinates are in angstroms. Other properties are in atomic units.
The sperically averaged electron density of each atom fit to a function of the form exp(a - br)
eigen_1, eigen_2 and eigen_3 are the three eigenvalues of traceless quadrupole moment tensor
  atom number  atomic symbol              X              Y              Z     net charge C6 coefficient C8 coefficient C10 coefficient fluctuating dipole atomic polarizability isotropic forcefield polarizability              a              b squared Pearson coefficient          <r^3>          <r^4>         wp_QDO          m_QDO          q_QDO       dipole_x       dipole_y       dipole_z         dipole            Qxy            Qxz            Qyz     Q(x^2-y^2)  Q(3z^2 - R^2)        eigen_1        eigen_2        eigen_3 static polarizability      alpha(xx)      alpha(xy)      alpha(xz)      alpha(yy)      alpha(yz)      alpha(zz) atomic spin moment
            1             Gd       1.271893       1.271893       5.192737       2.067394     176.615705 0.38907691E+04  0.14076699E+06                                20.977395                           17.084607       1.431913       2.194883                    0.997918      78.190469     190.392168       0.601776       0.281323      -1.319290       0.017723       0.017723       0.000000       0.025064       0.091342       0.010137      -0.010137      -0.000000      -0.218054      -0.080685      -0.046999       0.127684             25.204691      23.281329      -3.051392      -1.823136      23.281323       1.823127      29.051423          -0.000051
            2             Gd       9.090607       9.090607      12.116387       2.067393     176.615884 0.38907758E+04  0.14076730E+06                                20.977413                           17.084626       1.431908       2.194881                    0.997918      78.190503     190.392320       0.601776       0.281323      -1.319290      -0.017723      -0.017723       0.000000       0.025064       0.091341      -0.010137       0.010137      -0.000000      -0.218054      -0.080685      -0.046999       0.127684             25.204707      23.281338      -3.051388       1.823129      23.281342      -1.823127      29.051443          -0.000051
            3             Gd       9.090607       1.271893       8.654563       2.067395     176.615482 0.38907644E+04  0.14076677E+06                                20.977376                           17.084595       1.431915       2.194883                    0.997918      78.190444     190.392055       0.601776       0.281323      -1.319290      -0.017723       0.017723       0.000000       0.025064      -0.091342       0.010137       0.010136       0.000000      -0.218053      -0.080685      -0.046999       0.127684             25.204662      23.281297       3.051383      -1.823125      23.281300      -1.823126      29.051390          -0.000051
            4             Gd       1.271893       9.090607       1.730912       2.067394     176.615654 0.38907687E+04  0.14076697E+06                                20.977391                           17.084606       1.431913       2.194883                    0.997918      78.190466     190.392152       0.601776       0.281323      -1.319290       0.017723      -0.017723      -0.000000       0.025064      -0.091341      -0.010137      -0.010137      -0.000000      -0.218054      -0.080685      -0.046998       0.127684             25.204683      23.281318       3.051389       1.823129      23.281322       1.823133      29.051408          -0.000051
            5              H       0.648692       5.577097       5.029339       0.133272       1.046975 0.74972941E+01  0.72205493E+02                                 1.680957                            1.583693      -1.129746       2.360970                    0.996719       3.371837       9.260182       0.506958       1.254494      -0.714565       0.012720      -0.021040      -0.034015       0.041970       0.000010      -0.006097       0.008578      -0.001678       0.012366      -0.009822      -0.002290       0.012112              1.718592       1.319363      -0.102517      -0.196599       1.842311       0.309502       1.994102           0.000004
            6              H       9.713807       4.785402      11.952989       0.133271       1.046975 0.74972899E+01  0.72205429E+02                                 1.680955                            1.583691      -1.129748       2.360969                    0.996719       3.371836       9.260172       0.506959       1.254493      -0.714565      -0.012720       0.021040      -0.034015       0.041970       0.000010       0.006097      -0.008578      -0.001678       0.012366      -0.009822      -0.002290       0.012112              1.718590       1.319362      -0.102517       0.196599       1.842308      -0.309501       1.994100           0.000004
            7              H       4.785402       0.648692       8.491164       0.133271       1.046975 0.74972903E+01  0.72205438E+02                                 1.680955                            1.583692      -1.129748       2.360969                    0.996719       3.371837       9.260177       0.506958       1.254493      -0.714565       0.021040       0.012720      -0.034015       0.041970      -0.000010      -0.008578      -0.006097       0.001678       0.012366      -0.009822      -0.002290       0.012112              1.718591       1.842308       0.102517      -0.309501       1.319362      -0.196599       1.994101           0.000004
            8              H       5.577097       9.713807       1.567514       0.133272       1.046974 0.74972817E+01  0.72205333E+02                                 1.680954                            1.583691      -1.129746       2.360970                    0.996719       3.371834       9.260167       0.506959       1.254493      -0.714565      -0.021040      -0.012720      -0.034015       0.041970      -0.000010       0.008578       0.006097       0.001678       0.012366      -0.009822      -0.002290       0.012112              1.718589       1.842308       0.102517       0.309501       1.319362       0.196599       1.994098           0.000004
            9              H       9.713807       5.577097       8.817961       0.133272       1.046973 0.74972698E+01  0.72205190E+02                                 1.680953                            1.583690      -1.129745       2.360971                    0.996719       3.371831       9.260157       0.506959       1.254493      -0.714565      -0.012720      -0.021040       0.034015       0.041970      -0.000010      -0.006097      -0.008578      -0.001678       0.012366      -0.009822      -0.002290       0.012112              1.718588       1.319361       0.102517      -0.196599       1.842306      -0.309501       1.994097           0.000004
           10              H       0.648692       4.785402       1.894311       0.133272       1.046974 0.74972867E+01  0.72205407E+02                                 1.680956                            1.583692      -1.129746       2.360970                    0.996719       3.371837       9.260183       0.506958       1.254495      -0.714565       0.012720       0.021040       0.034014       0.041970      -0.000010       0.006097       0.008578      -0.001678       0.012366      -0.009822      -0.002290       0.012112              1.718591       1.319363       0.102517       0.196599       1.842309       0.309501       1.994101           0.000004
           11              H       5.577097       0.648692       5.356136       0.133272       1.046974 0.74972845E+01  0.72205384E+02                                 1.680956                            1.583692      -1.129746       2.360970                    0.996719       3.371836       9.260181       0.506957       1.254495      -0.714565      -0.021040       0.012720       0.034015       0.041970       0.000010      -0.008578       0.006097       0.001678       0.012366      -0.009822      -0.002290       0.012112              1.718591       1.842310      -0.102517      -0.309501       1.319363       0.196599       1.994101           0.000004
           12              H       4.785402       9.713807      12.279786       0.133272       1.046972 0.74972654E+01  0.72205136E+02                                 1.680952                            1.583689      -1.129745       2.360971                    0.996719       3.371831       9.260156       0.506959       1.254493      -0.714565       0.021040      -0.012720       0.034015       0.041970       0.000010       0.008578      -0.006097       0.001678       0.012366      -0.009822      -0.002290       0.012112              1.718587       1.842305      -0.102517       0.309500       1.319361      -0.196599       1.994096           0.000004
           13              H       0.000000       9.044390       6.923650       0.105462       1.011524 0.73941137E+01  0.72928774E+02                                 1.800075                            1.690461      -1.554044       2.131179                    0.992093       4.161844      12.645195       0.428487       1.449291      -0.670684      -0.000000       0.031830      -0.000000       0.031830      -0.000000       0.003895       0.000000      -0.003110      -0.001535      -0.004820       0.001811       0.003009              1.868323       1.418388      -0.000000      -0.018701       2.518570       0.000000       1.668011          -0.000003
           14              H       0.000000       1.318110       0.000000       0.105463       1.011523 0.73941067E+01  0.72928684E+02                                 1.800073                            1.690460      -1.554043       2.131180                    0.992093       4.161841      12.645182       0.428487       1.449290      -0.670684      -0.000000      -0.031830      -0.000000       0.031830      -0.000000      -0.003895       0.000000      -0.003110      -0.001536      -0.004820       0.001811       0.003009              1.868321       1.418387       0.000000       0.018701       2.518567       0.000000       1.668010          -0.000003
           15              H       1.318110       0.000000      10.385475       0.105463       1.011524 0.73941130E+01  0.72928764E+02                                 1.800074                            1.690461      -1.554044       2.131179                    0.992093       4.161843      12.645191       0.428487       1.449291      -0.670684      -0.031830      -0.000000       0.000000       0.031830      -0.000000      -0.000000       0.003895       0.003110      -0.001535      -0.004820       0.001811       0.003009              1.868322       2.518569       0.000000      -0.000000       1.418387      -0.018701       1.668011          -0.000003
           16              H       9.044390       0.000000       3.461825       0.105462       1.011525 0.73941157E+01  0.72928794E+02                                 1.800075                            1.690461      -1.554044       2.131179                    0.992093       4.161844      12.645193       0.428487       1.449291      -0.670684       0.031830      -0.000000       0.000000       0.031830       0.000000       0.000000      -0.003895       0.003110      -0.001535      -0.004820       0.001811       0.003009              1.868323       2.518570       0.000000      -0.000000       1.418388       0.018701       1.668011          -0.000002
           17              C       0.738846       8.193629       4.548838       0.666617      22.115449 0.22219826E+03  0.44819448E+04                                 7.340093                            5.341388      -0.078898       2.047860                    0.999482      21.424794      59.841987       0.630640       0.481503      -1.011365       0.020301       0.035717      -0.047127       0.062520      -0.032245       0.035582       0.025022       0.155889      -0.238158      -0.100982      -0.027521       0.128502              8.829779       4.431982       1.063788      -1.494389      10.425634      -2.073469      11.631721          -0.000008
           18              C       0.384449       6.042374       5.789556      -0.089911      35.282677 0.41369894E+03  0.96229374E+04                                 9.450467                            6.864889      -0.039846       1.968745                    0.999481      28.763850      82.723753       0.616409       0.427183      -1.055584      -0.002421       0.009163       0.014756       0.017538      -0.004471       0.015001       0.023989       0.083450      -0.020303      -0.052550       0.003369       0.049181             11.506488       5.078919       0.670351      -1.729333      18.439881      -2.857915      11.000664          -0.000039
           19              C       0.377195       7.425767       5.778478      -0.028659      38.386610 0.41342082E+03  0.94978453E+04                                 9.732601                            6.668395       0.175275       2.069429                    0.999276      26.490870      72.746947       0.660985       0.403350      -1.084035      -0.011734      -0.027899       0.035231       0.046447      -0.002103       0.002226       0.015044       0.001769      -0.011608      -0.017122       0.003286       0.013837             12.390914       5.387249       0.708013      -2.667160      16.394474      -3.335030      15.391020          -0.000015
           20              C       9.623654       2.168871      11.472488       0.666617      22.115459 0.22219832E+03  0.44819462E+04                                 7.340094                            5.341388      -0.078898       2.047860                    0.999482      21.424798      59.841993       0.630640       0.481503      -1.011365      -0.020301      -0.035717      -0.047127       0.062520      -0.032245      -0.035582      -0.025022       0.155888      -0.238158      -0.100982      -0.027521       0.128502              8.829782       4.431983       1.063788       1.494391      10.425631       2.073470      11.631730          -0.000007
           21              C       9.978051       4.320126      12.713206      -0.089912      35.282683 0.41369917E+03  0.96229437E+04                                 9.450467                            6.864891      -0.039847       1.968745                    0.999481      28.763852      82.723751       0.616409       0.427183      -1.055584       0.002421      -0.009163       0.014756       0.017538      -0.004471      -0.015000      -0.023989       0.083450      -0.020303      -0.052550       0.003370       0.049180             11.506489       5.078921       0.670353       1.729335      18.439877       2.857923      11.000669          -0.000039
           22              C       9.985305       2.936732      12.702128      -0.028658      38.386598 0.41342062E+03  0.94978391E+04                                 9.732597                            6.668392       0.175276       2.069429                    0.999276      26.490862      72.746906       0.660986       0.403349      -1.084035       0.011734       0.027899       0.035231       0.046447      -0.002103      -0.002225      -0.015044       0.001769      -0.011608      -0.017122       0.003285       0.013837             12.390910       5.387248       0.708013       2.667163      16.394451       3.335032      15.391031          -0.000014
           23              C       2.168871       0.738846       8.010663       0.666617      22.115460 0.22219832E+03  0.44819466E+04                                 7.340096                            5.341389      -0.078900       2.047859                    0.999482      21.424801      59.842016       0.630640       0.481503      -1.011365      -0.035717       0.020301      -0.047127       0.062520       0.032245      -0.025022       0.035582      -0.155889      -0.238158      -0.100982      -0.027521       0.128502              8.829784      10.425633      -1.063788       2.073470       4.431984      -1.494391      11.631733          -0.000007
           24              C       4.320126       0.384449       9.251381      -0.089912      35.282692 0.41369930E+03  0.96229475E+04                                 9.450469                            6.864892      -0.039848       1.968745                    0.999481      28.763860      82.723783       0.616409       0.427183      -1.055584      -0.009163      -0.002421       0.014756       0.017538       0.004471      -0.023989       0.015001      -0.083450      -0.020303      -0.052550       0.003369       0.049181             11.506492      18.439882      -0.670354       2.857922       5.078921      -1.729334      11.000671          -0.000040
           25              C       2.936732       0.377195       9.240303      -0.028658      38.386602 0.41342067E+03  0.94978406E+04                                 9.732598                            6.668393       0.175276       2.069429                    0.999276      26.490864      72.746913       0.660986       0.403349      -1.084035       0.027899      -0.011734       0.035231       0.046447       0.002103      -0.015044       0.002225      -0.001769      -0.011608      -0.017122       0.003285       0.013837             12.390910      16.394451      -0.708013       3.335029       5.387248      -2.667164      15.391031          -0.000014
           26              C       8.193629       9.623654       1.087013       0.666617      22.115455 0.22219832E+03  0.44819466E+04                                 7.340095                            5.341389      -0.078900       2.047860                    0.999482      21.424797      59.842002       0.630640       0.481503      -1.011365       0.035717      -0.020301      -0.047127       0.062520       0.032245       0.025022      -0.035582      -0.155888      -0.238158      -0.100982      -0.027521       0.128502              8.829782      10.425638      -1.063788      -2.073471       4.431983       1.494389      11.631725          -0.000007
           27              C       6.042374       9.978051       2.327731      -0.089913      35.282720 0.41369953E+03  0.96229546E+04                                 9.450476                            6.864895      -0.039848       1.968745                    0.999481      28.763864      82.723810       0.616409       0.427183      -1.055584       0.009163       0.002422       0.014756       0.017538       0.004471       0.023989      -0.015001      -0.083450      -0.020303      -0.052550       0.003369       0.049181             11.506500      18.439902      -0.670353      -2.857923       5.078925       1.729336      11.000675          -0.000038
           28              C       7.425767       9.985305       2.316653      -0.028658      38.386569 0.41342036E+03  0.94978316E+04                                 9.732592                            6.668390       0.175277       2.069429                    0.999276      26.490855      72.746880       0.660986       0.403349      -1.084035      -0.027900       0.011734       0.035231       0.046447       0.002103       0.015044      -0.002226      -0.001769      -0.011608      -0.017122       0.003285       0.013837             12.390902      16.394458      -0.708012      -3.335030       5.387245       2.667158      15.391005          -0.000015
           29              C       9.623654       8.193629       9.298462       0.666617      22.115464 0.22219843E+03  0.44819491E+04                                 7.340096                            5.341390      -0.078900       2.047860                    0.999482      21.424803      59.842017       0.630640       0.481503      -1.011365      -0.020301       0.035717       0.047127       0.062520       0.032245       0.035582      -0.025022       0.155888      -0.238158      -0.100982      -0.027521       0.128502              8.829783       4.431984      -1.063788      -1.494390      10.425638       2.073471      11.631729          -0.000008
           30              C       9.978051       6.042374       8.057744      -0.089913      35.282727 0.41369963E+03  0.96229573E+04                                 9.450477                            6.864896      -0.039848       1.968744                    0.999481      28.763867      82.723817       0.616409       0.427183      -1.055584       0.002421       0.009163      -0.014756       0.017538       0.004471       0.015001      -0.023989       0.083450      -0.020303      -0.052550       0.003369       0.049181             11.506502       5.078925      -0.670353      -1.729335      18.439905       2.857925      11.000675          -0.000038
           31              C       9.985305       7.425767       8.068822      -0.028658      38.386592 0.41342060E+03  0.94978385E+04                                 9.732596                            6.668392       0.175275       2.069429                    0.999276      26.490864      72.746914       0.660986       0.403349      -1.084035       0.011734      -0.027900      -0.035231       0.046447       0.002103       0.002225      -0.015044       0.001768      -0.011608      -0.017122       0.003285       0.013837             12.390908       5.387247      -0.708013      -2.667159      16.394464       3.335031      15.391013          -0.000016
           32              C       0.738846       2.168871       2.374812       0.666617      22.115464 0.22219834E+03  0.44819473E+04                                 7.340098                            5.341390      -0.078900       2.047860                    0.999482      21.424804      59.842034       0.630640       0.481503      -1.011365       0.020301      -0.035717       0.047127       0.062520       0.032245      -0.035582       0.025022       0.155888      -0.238158      -0.100982      -0.027521       0.128502              8.829787       4.431985      -1.063789       1.494392      10.425639      -2.073474      11.631737          -0.000008
           33              C       0.384449       4.320126       1.134094      -0.089913      35.282773 0.41370027E+03  0.96229773E+04                                 9.450489                            6.864904      -0.039851       1.968743                    0.999481      28.763891      82.723943       0.616408       0.427183      -1.055583      -0.002421      -0.009163      -0.014756       0.017538       0.004471      -0.015000       0.023989       0.083450      -0.020303      -0.052550       0.003370       0.049180             11.506519       5.078931      -0.670356       1.729337      18.439934      -2.857934      11.000693          -0.000039
           34              C       0.377195       2.936732       1.145172      -0.028658      38.386618 0.41342075E+03  0.94978433E+04                                 9.732602                            6.668394       0.175275       2.069429                    0.999276      26.490867      72.746939       0.660985       0.403350      -1.084035      -0.011734       0.027899      -0.035231       0.046447       0.002103      -0.002225       0.015044       0.001768      -0.011608      -0.017122       0.003285       0.013837             12.390919       5.387251      -0.708014       2.667165      16.394465      -3.335034      15.391040          -0.000014
           35              C       8.193629       0.738846       5.836637       0.666617      22.115454 0.22219830E+03  0.44819462E+04                                 7.340095                            5.341389      -0.078900       2.047860                    0.999482      21.424798      59.842008       0.630640       0.481503      -1.011365       0.035717       0.020301       0.047127       0.062520      -0.032245      -0.025022      -0.035582      -0.155888      -0.238158      -0.100982      -0.027521       0.128502              8.829782      10.425639       1.063789       2.073471       4.431983       1.494389      11.631725          -0.000007
           36              C       6.042374       0.384449       4.595919      -0.089914      35.282773 0.41370017E+03  0.96229742E+04                                 9.450488                            6.864902      -0.039851       1.968743                    0.999481      28.763890      82.723934       0.616408       0.427183      -1.055583       0.009163      -0.002421      -0.014756       0.017538      -0.004471      -0.023989      -0.015001      -0.083450      -0.020303      -0.052550       0.003369       0.049181             11.506518      18.439935       0.670355       2.857928       5.078929       1.729336      11.000688          -0.000039
           37              C       7.425767       0.377195       4.606997      -0.028658      38.386600 0.41342065E+03  0.94978405E+04                                 9.732599                            6.668394       0.175276       2.069429                    0.999276      26.490865      72.746931       0.660985       0.403350      -1.084035      -0.027900      -0.011734      -0.035231       0.046447      -0.002103      -0.015044      -0.002225      -0.001769      -0.011608      -0.017122       0.003285       0.013837             12.390913      16.394475       0.708013       3.335031       5.387248       2.667159      15.391015          -0.000016
           38              C       2.168871       9.623654      12.760287       0.666617      22.115463 0.22219836E+03  0.44819474E+04                                 7.340096                            5.341389      -0.078899       2.047860                    0.999482      21.424801      59.842009       0.630640       0.481503      -1.011365      -0.035717      -0.020301       0.047127       0.062520      -0.032245       0.025022       0.035582      -0.155888      -0.238158      -0.100982      -0.027521       0.128502              8.829783      10.425633       1.063788      -2.073471       4.431984      -1.494391      11.631733          -0.000007
           39              C       4.320126       9.978051      11.519569      -0.089914      35.282745 0.41370004E+03  0.96229690E+04                                 9.450480                            6.864899      -0.039849       1.968744                    0.999481      28.763878      82.723855       0.616408       0.427183      -1.055584      -0.009163       0.002421      -0.014756       0.017538      -0.004471       0.023989       0.015001      -0.083450      -0.020303      -0.052550       0.003369       0.049181             11.506506      18.439909       0.670355      -2.857931       5.078927      -1.729337      11.000681          -0.000040
           40              C       2.936732       9.985305      11.530647      -0.028658      38.386575 0.41342034E+03  0.94978309E+04                                 9.732593                            6.668390       0.175276       2.069429                    0.999276      26.490853      72.746873       0.660986       0.403349      -1.084035       0.027900       0.011734      -0.035231       0.046447      -0.002103       0.015044       0.002225      -0.001769      -0.011608      -0.017122       0.003285       0.013837             12.390905      16.394443       0.708012      -3.335028       5.387246      -2.667162      15.391024          -0.000015
           41              C       0.000000       3.869357       6.923650       0.683486      24.049962 0.22955267E+03  0.46552567E+04                                 7.793360                            5.428405      -0.134416       2.034867                    0.999283      21.142279      58.679860       0.627410       0.481386      -1.014225      -0.000000      -0.070818       0.000000       0.070818      -0.000000       0.079054       0.000000       0.116914       0.201450      -0.092032      -0.035814       0.127847              9.977607       6.076221      -0.000000      -2.187761      16.947502       0.000000       6.909097          -0.000008
           42              C       0.000000       5.342905       6.923650      -0.020430      40.145377 0.40445228E+03  0.92311598E+04                                10.036536                            6.582322       0.134259       2.059035                    0.999293      26.193620      71.446577       0.668028       0.401719      -1.086289      -0.000000       0.045479       0.000000       0.045479      -0.000000      -0.008343      -0.000000       0.047726       0.000262      -0.023907      -0.002552       0.026459             13.565991       5.436745      -0.000001      -1.856464      24.110187       0.000001      11.151039          -0.000012
           43              C       0.000000       8.114874       6.923650      -0.119650      35.908140 0.46839840E+03  0.11292784E+05                                 9.681129                            7.389149      -0.198826       1.905721                    0.999288      30.366572      90.313602       0.581187       0.437124      -1.044517      -0.000000      -0.020013      -0.000000       0.020013      -0.000000       0.037980       0.000000       0.046983      -0.110464      -0.052157      -0.005081       0.057238             11.221806       5.494714      -0.000000      -2.665509      12.525282       0.000001      15.645423          -0.000015
           44              C       0.000000       6.493142       0.000000       0.683486      24.049969 0.22955264E+03  0.46552561E+04                                 7.793362                            5.428405      -0.134417       2.034867                    0.999283      21.142285      58.679889       0.627410       0.481386      -1.014225       0.000000       0.070818       0.000000       0.070818      -0.000000      -0.079054      -0.000000       0.116914       0.201451      -0.092032      -0.035814       0.127847              9.977611       6.076221      -0.000000       2.187760      16.947515      -0.000002       6.909097          -0.000008
           45              C       0.000000       5.019595       0.000000      -0.020431      40.145423 0.40445252E+03  0.92311674E+04                                10.036546                            6.582325       0.134257       2.059034                    0.999293      26.193635      71.446648       0.668028       0.401719      -1.086289       0.000000      -0.045479       0.000000       0.045479       0.000000       0.008343       0.000000       0.047726       0.000263      -0.023907      -0.002552       0.026459             13.566006       5.436750      -0.000000       1.856466      24.110221      -0.000003      11.151047          -0.000013
           46              C       0.000000       2.247626       0.000000      -0.119650      35.908150 0.46839824E+03  0.11292780E+05                                 9.681131                            7.389149      -0.198826       1.905721                    0.999288      30.366576      90.313625       0.581187       0.437124      -1.044516      -0.000000       0.020013       0.000000       0.020013       0.000000      -0.037980      -0.000000       0.046984      -0.110465      -0.052158      -0.005081       0.057239             11.221812       5.494717       0.000001       2.665514      12.525275       0.000003      15.645444          -0.000017
           47              C       6.493142       0.000000      10.385475       0.683486      24.049959 0.22955257E+03  0.46552540E+04                                 7.793359                            5.428403      -0.134416       2.034867                    0.999283      21.142277      58.679851       0.627410       0.481386      -1.014225       0.070818       0.000000       0.000000       0.070818       0.000000      -0.000000       0.079054      -0.116914       0.201450      -0.092032      -0.035814       0.127847              9.977606      16.947504      -0.000000       0.000000       6.076219      -2.187760       6.909095          -0.000008
           48              C       5.019595       0.000000      10.385475      -0.020431      40.145378 0.40445214E+03  0.92311557E+04                                10.036535                            6.582320       0.134259       2.059035                    0.999293      26.193623      71.446581       0.668029       0.401719      -1.086290      -0.045479       0.000000       0.000000       0.045479      -0.000000      -0.000000      -0.008343      -0.047726       0.000262      -0.023907      -0.002552       0.026459             13.565988      24.110185       0.000000       0.000000       5.436744      -1.856464      11.151035          -0.000012
           49              C       2.247626       0.000000      10.385475      -0.119650      35.908138 0.46839806E+03  0.11292774E+05                                 9.681127                            7.389146      -0.198825       1.905721                    0.999288      30.366571      90.313592       0.581187       0.437124      -1.044517       0.020013      -0.000000      -0.000000       0.020013       0.000000      -0.000000       0.037980      -0.046983      -0.110465      -0.052158      -0.005081       0.057238             11.221806      12.525269       0.000000      -0.000000       5.494714      -2.665513      15.645436          -0.000016
           50              C       3.869357       0.000000       3.461825       0.683486      24.049962 0.22955264E+03  0.46552560E+04                                 7.793361                            5.428405      -0.134417       2.034867                    0.999283      21.142279      58.679870       0.627410       0.481386      -1.014225      -0.070818       0.000000      -0.000000       0.070818       0.000000      -0.000000      -0.079054      -0.116914       0.201451      -0.092032      -0.035814       0.127847              9.977610      16.947510      -0.000000       0.000001       6.076222       2.187761       6.909098          -0.000008
           51              C       5.342905       0.000000       3.461825      -0.020430      40.145379 0.40445224E+03  0.92311588E+04                                10.036538                            6.582322       0.134259       2.059035                    0.999293      26.193619      71.446581       0.668028       0.401719      -1.086289       0.045479       0.000000      -0.000000       0.045479      -0.000000       0.000000       0.008343      -0.047726       0.000263      -0.023907      -0.002552       0.026459             13.565993      24.110194      -0.000001       0.000001       5.436746       1.856465      11.151040          -0.000013
           52              C       8.114874       0.000000       3.461825      -0.119650      35.908133 0.46839830E+03  0.11292781E+05                                 9.681127                            7.389148      -0.198824       1.905722                    0.999288      30.366568      90.313583       0.581187       0.437124      -1.044517      -0.020013      -0.000001       0.000000       0.020013      -0.000000      -0.000000      -0.037980      -0.046983      -0.110464      -0.052158      -0.005081       0.057238             11.221805      12.525282      -0.000000      -0.000002       5.494713       2.665508      15.645418          -0.000015
           53              O       0.842471       3.272477       6.196667      -0.670376      39.430746 0.56567396E+03  0.13776693E+05                                 9.195566                            7.336272       0.262314       2.109746                    0.997190      29.003644      76.812920       0.704874       0.356793      -1.140400      -0.026088       0.070509       0.033579       0.082339      -0.037009       0.033940       0.011220       0.103365       0.162187      -0.093735       0.016521       0.077214             10.832495       7.835080      -3.671211      -2.707602      14.791968       4.300380       9.870438          -0.000021
           54              O       0.852834       7.572915       3.475672      -0.635929      34.848326 0.50353234E+03  0.11883876E+05                                 8.352687                            6.847807       0.611770       2.236401                    0.998578      27.887390      72.153185       0.743136       0.349226      -1.149205      -0.004841      -0.050991       0.053653       0.074176      -0.024065       0.020988       0.055436       0.086852       0.012630      -0.089090       0.038287       0.050802              9.418019       5.112922       0.108424      -0.911698       8.377898       1.859883      14.763237          -0.000023
           55              O       0.887030       9.416404       4.576533      -0.733144      49.437643 0.77299365E+03  0.20405387E+05                                10.759024                            8.724066      -0.023315       1.987520                    0.996738      31.394313      87.273154       0.628411       0.369227      -1.127847      -0.019001      -0.091180       0.011270       0.093818      -0.021600       0.026578      -0.005427       0.103172      -0.266819      -0.092749      -0.011456       0.104205             12.450471       7.954392       1.796694      -0.767564      19.733927      -1.236114       9.663095          -0.000030
           56              O       9.520029       7.090022      13.120317      -0.670376      39.430735 0.56567379E+03  0.13776687E+05                                 9.195564                            7.336270       0.262314       2.109746                    0.997190      29.003641      76.812906       0.704874       0.356793      -1.140400       0.026088      -0.070509       0.033579       0.082339      -0.037009      -0.033939      -0.011220       0.103365       0.162187      -0.093735       0.016521       0.077214             10.832493       7.835078      -3.671211       2.707602      14.791969      -4.300380       9.870433          -0.000021
           57              O       9.509666       2.789585      10.399322      -0.635929      34.848296 0.50353172E+03  0.11883857E+05                                 8.352681                            6.847802       0.611772       2.236401                    0.998578      27.887383      72.153147       0.743137       0.349226      -1.149205       0.004841       0.050991       0.053653       0.074177      -0.024065      -0.020988      -0.055436       0.086852       0.012630      -0.089090       0.038287       0.050802              9.418013       5.112919       0.108423       0.911698       8.377891      -1.859880      14.763228          -0.000023
           58              O       9.475470       0.946096      11.500183      -0.733144      49.437635 0.77299358E+03  0.20405385E+05                                10.759023                            8.724066      -0.023315       1.987520                    0.996738      31.394313      87.273152       0.628411       0.369227      -1.127847       0.019001       0.091180       0.011270       0.093818      -0.021600      -0.026578       0.005427       0.103171      -0.266818      -0.092749      -0.011456       0.104205             12.450469       7.954389       1.796693       0.767564      19.733922       1.236117       9.663096          -0.000030
           59              O       7.090022       0.842471       9.658492      -0.670376      39.430698 0.56567320E+03  0.13776669E+05                                 9.195556                            7.336265       0.262314       2.109746                    0.997190      29.003635      76.812869       0.704874       0.356792      -1.140400      -0.070509      -0.026087       0.033579       0.082339       0.037009      -0.011220       0.033940      -0.103365       0.162186      -0.093735       0.016521       0.077214             10.832483      14.791954       3.671207      -4.300374       7.835072      -2.707598       9.870424          -0.000021
           60              O       2.789585       0.852834       6.937497      -0.635929      34.848336 0.50353237E+03  0.11883877E+05                                 8.352689                            6.847807       0.611770       2.236401                    0.998578      27.887390      72.153187       0.743136       0.349226      -1.149205       0.050991      -0.004841       0.053653       0.074177       0.024065      -0.055436       0.020988      -0.086852       0.012630      -0.089089       0.038287       0.050802              9.418023       8.377899      -0.108424      -1.859884       5.112923      -0.911699      14.763245          -0.000023
           61              O       0.946096       0.887030       8.038358      -0.733144      49.437646 0.77299381E+03  0.20405393E+05                                10.759025                            8.724067      -0.023315       1.987520                    0.996738      31.394317      87.273168       0.628411       0.369227      -1.127847       0.091180      -0.019001       0.011270       0.093818       0.021600       0.005427       0.026578      -0.103171      -0.266819      -0.092749      -0.011456       0.104205             12.450471      19.733923      -1.796694       1.236115       7.954392      -0.767565       9.663098          -0.000030
           62              O       3.272477       9.520029       2.734842      -0.670376      39.430725 0.56567363E+03  0.13776683E+05                                 9.195561                            7.336268       0.262313       2.109746                    0.997190      29.003641      76.812899       0.704874       0.356793      -1.140400       0.070509       0.026087       0.033579       0.082339       0.037009       0.011220      -0.033940      -0.103365       0.162187      -0.093735       0.016521       0.077214             10.832490      14.791960       3.671209       4.300377       7.835077       2.707601       9.870432          -0.000021
           63              O       7.572915       9.509666       0.013847      -0.635929      34.848312 0.50353211E+03  0.11883869E+05                                 8.352684                            6.847805       0.611770       2.236401                    0.998578      27.887386      72.153170       0.743136       0.349226      -1.149205      -0.050991       0.004841       0.053653       0.074177       0.024065       0.055436      -0.020988      -0.086851       0.012630      -0.089089       0.038288       0.050802              9.418016       8.377895      -0.108424       1.859881       5.112921       0.911698      14.763231          -0.000023
           64              O       9.416404       9.475470       1.114708      -0.733144      49.437639 0.77299363E+03  0.20405387E+05                                10.759024                            8.724067      -0.023315       1.987520                    0.996738      31.394312      87.273155       0.628411       0.369227      -1.127847      -0.091180       0.019001       0.011270       0.093818       0.021600      -0.005427      -0.026578      -0.103172      -0.266818      -0.092749      -0.011456       0.104205             12.450471      19.733926      -1.796693      -1.236114       7.954391       0.767564       9.663095          -0.000030
           65              O       9.520029       3.272477       7.650633      -0.670376      39.430693 0.56567311E+03  0.13776666E+05                                 9.195557                            7.336265       0.262316       2.109747                    0.997190      29.003628      76.812855       0.704874       0.356793      -1.140400       0.026087       0.070510      -0.033579       0.082339       0.037009       0.033939      -0.011220       0.103365       0.162186      -0.093735       0.016521       0.077214             10.832483       7.835073       3.671206      -2.707599      14.791949      -4.300374       9.870427          -0.000021
           66              O       9.509666       7.572915      10.371628      -0.635929      34.848298 0.50353182E+03  0.11883860E+05                                 8.352681                            6.847803       0.611772       2.236401                    0.998578      27.887382      72.153151       0.743137       0.349226      -1.149205       0.004841      -0.050991      -0.053653       0.074177       0.024065       0.020988      -0.055436       0.086852       0.012630      -0.089089       0.038287       0.050802              9.418013       5.112919      -0.108424      -0.911698       8.377892      -1.859881      14.763228          -0.000023
           67              O       9.475470       9.416404       9.270767      -0.733144      49.437665 0.77299413E+03  0.20405404E+05                                10.759028                            8.724070      -0.023315       1.987520                    0.996738      31.394323      87.273195       0.628411       0.369227      -1.127847       0.019001      -0.091180      -0.011270       0.093818       0.021600       0.026578       0.005427       0.103171      -0.266818      -0.092749      -0.011456       0.104205             12.450475       7.954393      -1.796693      -0.767564      19.733931       1.236114       9.663101          -0.000030
           68              O       0.842471       7.090022       0.726983      -0.670376      39.430745 0.56567391E+03  0.13776691E+05                                 9.195565                            7.336271       0.262314       2.109746                    0.997190      29.003643      76.812914       0.704874       0.356793      -1.140400      -0.026087      -0.070509      -0.033579       0.082339       0.037009      -0.033940       0.011220       0.103365       0.162186      -0.093735       0.016521       0.077214             10.832496       7.835079       3.671213       2.707601      14.791976       4.300380       9.870432          -0.000021
           69              O       0.852834       2.789585       3.447978      -0.635929      34.848363 0.50353283E+03  0.11883891E+05                                 8.352694                            6.847812       0.611770       2.236401                    0.998578      27.887395      72.153217       0.743136       0.349226      -1.149205      -0.004841       0.050991      -0.053653       0.074177       0.024065      -0.020988       0.055436       0.086851       0.012630      -0.089089       0.038288       0.050802              9.418029       5.112926      -0.108424       0.911701       8.377905       1.859881      14.763257          -0.000023
           70              O       0.887030       0.946096       2.347117      -0.733144      49.437647 0.77299375E+03  0.20405391E+05                                10.759025                            8.724067      -0.023314       1.987520                    0.996738      31.394315      87.273164       0.628411       0.369227      -1.127847      -0.019001       0.091180      -0.011270       0.093818       0.021600      -0.026578      -0.005427       0.103171      -0.266818      -0.092749      -0.011456       0.104205             12.450473       7.954392      -1.796695       0.767565      19.733928      -1.236116       9.663099          -0.000030
           71              O       3.272477       0.842471       4.188808      -0.670376      39.430768 0.56567428E+03  0.13776703E+05                                 9.195571                            7.336275       0.262314       2.109746                    0.997190      29.003645      76.812936       0.704874       0.356793      -1.140399       0.070510      -0.026087      -0.033579       0.082339      -0.037009      -0.011220      -0.033939      -0.103365       0.162186      -0.093735       0.016521       0.077214             10.832502      14.791982      -3.671214      -4.300382       7.835084       2.707603       9.870440          -0.000022
           72              O       7.572915       0.852834       6.909803      -0.635929      34.848333 0.50353243E+03  0.11883879E+05                                 8.352689                            6.847809       0.611770       2.236401                    0.998578      27.887388      72.153188       0.743136       0.349226      -1.149205      -0.050991      -0.004841      -0.053653       0.074177      -0.024065      -0.055436      -0.020988      -0.086852       0.012630      -0.089089       0.038287       0.050802              9.418022       8.377900       0.108424      -1.859882       5.112923       0.911698      14.763242          -0.000023
           73              O       9.416404       0.887030       5.808942      -0.733144      49.437669 0.77299414E+03  0.20405404E+05                                10.759029                            8.724070      -0.023316       1.987519                    0.996738      31.394321      87.273192       0.628411       0.369227      -1.127846      -0.091180      -0.019001      -0.011270       0.093818      -0.021600       0.005427      -0.026578      -0.103171      -0.266819      -0.092749      -0.011456       0.104205             12.450478      19.733937       1.796695       1.236113       7.954395       0.767564       9.663100          -0.000030
           74              O       7.090022       9.520029      11.112458      -0.670376      39.430686 0.56567298E+03  0.13776662E+05                                 9.195555                            7.336264       0.262315       2.109746                    0.997190      29.003628      76.812847       0.704874       0.356793      -1.140400      -0.070510       0.026087      -0.033579       0.082339      -0.037009       0.011220       0.033939      -0.103365       0.162186      -0.093735       0.016521       0.077214             10.832481      14.791951      -3.671207       4.300373       7.835071      -2.707598       9.870422          -0.000021
           75              O       2.789585       9.509666      -0.013847      -0.635929      34.848309 0.50353192E+03  0.11883863E+05                                 8.352683                            6.847803       0.611771       2.236401                    0.998578      27.887385      72.153159       0.743137       0.349226      -1.149205       0.050991       0.004841      -0.053653       0.074177      -0.024065       0.055436       0.020988      -0.086852       0.012630      -0.089089       0.038287       0.050802              9.418016       8.377894       0.108424       1.859881       5.112920      -0.911698      14.763233          -0.000023
           76              O       0.946096       9.475470      12.732592      -0.733144      49.437635 0.77299365E+03  0.20405387E+05                                10.759023                            8.724066      -0.023315       1.987520                    0.996738      31.394314      87.273156       0.628411       0.369227      -1.127847       0.091180       0.019001      -0.011270       0.093818      -0.021600      -0.005427       0.026578      -0.103171      -0.266819      -0.092749      -0.011456       0.104205             12.450469      19.733919       1.796694      -1.236115       7.954390      -0.767564       9.663097          -0.000030

******************************************************
Auxiliary information for the entire system
The total spin magnetic moment of the unit cell is   -0.001415
The total net atomic charge of the unit cell is   -0.000001
Accuracy of reproducing the electrostatic potential in the unit cell:
  The inner radius (bohr) =    5.0000
  The outer radius (bohr) =   12.0000
  Valid grid points have density less than (e/(bohr^3)) =    0.0001
  The number of valid grid points were=       105828
  The rms potential error without charges in kcal/mol is=      1.98183
  The rms potential error with partial charges in kcal/mol is=      0.40730
  The RRMSE value at monopole order=      0.20552
  The rms potential error with partial charges and cloud penetration in kcal/mol is=      0.39913
  The RRMSE value at monopole order with cloud penetration is=      0.20139
  The rms potential error with partial charges and atomic dipoles in kcal/mol is=      0.43348
  The RRMSE value at dipole order=      0.21873
  The rms potential error with partial charges, atomic dipoles and cloud penetration in kcal/mol is=      0.41643
  The RRMSE value at dipole order with cloud penetration=      0.21012

******************************************************
The electron densities and ab initio electrostatic potential were computed in VASP using the PBE functional and
projector augmented wave method. See the main text of the journal article for a description of computational details.
The atomic charges, dipoles, and quadrupoles were computed with the DDEC6 method as described in
(a) T. A. Manz and N. Gabaldon Limas, RSC Adv. 6 (2016) 47771-47801 DOI: 10.1039/c6ra04656h
(b) N. Gabaldon Limas and T. A. Manz, RSC Adv. 8 (2018) 2678-2707 DOI: 10.1039/c7ra11829e.
For each atom in the material, the electron cloud parameters were fit to the spherically averaged atom-in-material
electron density using radial positions for which this density was between 10^-4 and 10^-2 electrons per cubic bohr.
The polarizabilities, dispersion coefficients, and quantum Drude oscillator (QDO) parameters were fit using the MCLF method.
The magnetic structure of the system was optimized in VASP from the default ferromagnetic initial guess using spin polarization.
The atomic spin moments (ASMs) were computed on this optimized magnetic structure using the DDEC6 partition as inputs
to the method of T. A. Manz and D. S. Sholl, J. Chem. Theory Comput. 7 (2011) 4146-4164 DOI: 10.1021/ct200539n.
The RMSE and RRMSE were computed using a uniform grid with Ewald summation.
