# Supplementary material for: A collection of forcefield precursors for metal–organic frameworks
Source: RSC Adv. 2019 Nov 13;9(63):36492–507. doi: 10.1039/c9ra07327b (PMC9075174; doi:10.1039/c9ra07327b)
Supplement: RA-009-C9RA07327B-s3824 [file RA-009-C9RA07327B-s3824.xyz]

   76
jmolscript: load "" {1 1 1} spacegroup "x,y,z" unitcell [{     10.471000     0.000000     0.000000 }, {      0.000000    10.471000     0.000000 }, {      0.000000     0.000000    14.645000 }]
Gd     1.494526     8.976474    12.814375     2.121125
Gd     8.976474     1.494526     5.491875     2.121125
Gd     1.494526     1.494526     9.153125     2.121126
Gd     8.976474     8.976474     1.830625     2.121126
H      0.673285     4.649124    12.729434     0.133800
H      9.797715     5.821876     5.406934     0.133800
H      5.821876     0.673285     9.068184     0.133800
H      4.649124     9.797715     1.745684     0.133800
H      9.797715     4.649124     1.915566     0.133800
H      0.673285     5.821876     9.238066     0.133800
H      4.649124     0.673285     5.576816     0.133800
H      5.821876     9.797715    12.899316     0.133800
H      0.000000     1.146574     0.000000     0.114363
H      0.000000     9.324425     7.322500     0.114363
H      9.324425     0.000000    10.983750     0.114363
H      1.146574     0.000000     3.661250     0.114363
C      0.790560     1.986349    12.253472     0.673977
C      0.402086     4.183165    13.486580    -0.102246
C      0.393710     2.773768    13.482187    -0.025146
C      9.680440     8.484651     4.930971     0.673977
C     10.068914     6.287835     6.164080    -0.102246
C     10.077290     7.697232     6.159687    -0.025146
C      8.484651     0.790560     8.592221     0.673977
C      6.287835     0.402086     9.825331    -0.102246
C      7.697232     0.393710     9.820937    -0.025146
C      1.986349     9.680440     1.269722     0.673977
C      4.183165    10.068914     2.502831    -0.102246
C      2.773768    10.077290     2.498437    -0.025146
C      9.680440     1.986349     2.391529     0.673977
C     10.068914     4.183165     1.158419    -0.102246
C     10.077290     2.773768     1.162813    -0.025146
C      0.790560     8.484651     9.714029     0.673977
C      0.402086     6.287835     8.480920    -0.102246
C      0.393710     7.697232     8.485313    -0.025146
C      1.986349     0.790560     6.052779     0.673977
C      4.183165     0.402086     4.819669    -0.102246
C      2.773768     0.393710     4.824063    -0.025146
C      8.484651     9.680440    13.375279     0.673977
C      6.287835    10.068914    12.142170    -0.102246
C      7.697232    10.077290    12.146563    -0.025146
C      0.000000     6.415582     0.000000     0.694364
C      0.000000     4.888910     0.000000    -0.039073
C      0.000000     2.076399     0.000000    -0.114941
C      0.000000     4.055418     7.322500     0.694364
C      0.000000     5.582090     7.322500    -0.039073
C      0.000000     8.394601     7.322500    -0.114941
C      4.055418     0.000000    10.983750     0.694364
C      5.582090     0.000000    10.983750    -0.039073
C      8.394601     0.000000    10.983750    -0.114941
C      6.415582     0.000000     3.661250     0.694364
C      4.888910     0.000000     3.661250    -0.039073
C      2.076399     0.000000     3.661250    -0.114941
O      0.718311     6.996722    13.778016    -0.686108
O      0.792655     2.591572    11.140451    -0.685774
O      1.076419     0.797890    12.345735    -0.696422
O      9.752689     3.474278     6.455516    -0.686108
O      9.678345     7.879427     3.817951    -0.685774
O      9.394581     9.673110     5.023235    -0.696422
O      3.474278     0.718311    10.116766    -0.686108
O      7.879427     0.792655     7.479202    -0.685774
O      9.673110     1.076419     8.684485    -0.696422
O      6.996722     9.752689     2.794266    -0.686108
O      2.591572     9.678345     0.156701    -0.685774
O      0.797890     9.394581     1.361985    -0.696422
O      9.752689     6.996722     0.866984    -0.686108
O      9.678345     2.591572     3.504549    -0.685774
O      9.394581     0.797890     2.299265    -0.696422
O      0.718311     3.474278     8.189484    -0.686108
O      0.792655     7.879427    10.827049    -0.685774
O      1.076419     9.673110     9.621765    -0.696422
O      6.996722     0.718311     4.528234    -0.686108
O      2.591572     0.792655     7.165799    -0.685774
O      0.797890     1.076419     5.960515    -0.696422
O      3.474278     9.752689    11.850734    -0.686108
O      7.879427     9.678345    14.488299    -0.685774
O      9.673110     9.394581    13.283015    -0.696422

The following XYZ coordinates are in angstroms. Other properties are in atomic units.
The sperically averaged electron density of each atom fit to a function of the form exp(a - br)
eigen_1, eigen_2 and eigen_3 are the three eigenvalues of traceless quadrupole moment tensor
  atom number  atomic symbol              X              Y              Z     net charge C6 coefficient C8 coefficient C10 coefficient fluctuating dipole atomic polarizability isotropic forcefield polarizability              a              b squared Pearson coefficient          <r^3>          <r^4>         wp_QDO          m_QDO          q_QDO       dipole_x       dipole_y       dipole_z         dipole            Qxy            Qxz            Qyz     Q(x^2-y^2)  Q(3z^2 - R^2)        eigen_1        eigen_2        eigen_3 static polarizability      alpha(xx)      alpha(xy)      alpha(xz)      alpha(yy)      alpha(yz)      alpha(zz) atomic spin moment
            1             Gd       1.494526       8.976474      12.814375       2.121125     151.720951 0.32030594E+04  0.11072887E+06                                19.116540                           15.562636       1.634444       2.260364                    0.998582      76.793662     184.645844       0.624853       0.283552      -1.312609       0.000537      -0.000537      -0.000000       0.000759      -0.090501       0.010147       0.010147      -0.000000      -0.371242      -0.125865      -0.026510       0.152375             22.785346      21.450127       3.257498      -1.688505      21.450127      -1.688504      25.455784           0.000003
            2             Gd       8.976474       1.494526       5.491875       2.121125     151.720977 0.32030602E+04  0.11072891E+06                                19.116543                           15.562638       1.634444       2.260364                    0.998582      76.793664     184.645859       0.624853       0.283552      -1.312609      -0.000537       0.000537       0.000000       0.000759      -0.090501      -0.010147      -0.010147       0.000000      -0.371242      -0.125865      -0.026510       0.152375             22.785349      21.450130       3.257498       1.688508      21.450130       1.688509      25.455788           0.000003
            3             Gd       1.494526       1.494526       9.153125       2.121126     151.720908 0.32030580E+04  0.11072881E+06                                19.116535                           15.562631       1.634446       2.260364                    0.998582      76.793655     184.645811       0.624853       0.283552      -1.312609       0.000537       0.000537       0.000000       0.000759       0.090501      -0.010147       0.010147       0.000000      -0.371242      -0.125865      -0.026510       0.152375             22.785341      21.450120      -3.257497       1.688504      21.450120      -1.688503      25.455784           0.000003
            4             Gd       8.976474       8.976474       1.830625       2.121126     151.720870 0.32030578E+04  0.11072880E+06                                19.116532                           15.562631       1.634446       2.260365                    0.998582      76.793654     184.645804       0.624853       0.283552      -1.312609      -0.000537      -0.000537      -0.000000       0.000759       0.090501       0.010147      -0.010147      -0.000000      -0.371242      -0.125865      -0.026510       0.152375             22.785335      21.450119      -3.257497      -1.688504      21.450118       1.688504      25.455767           0.000003
            5              H       0.673285       4.649124      12.729434       0.133800       1.093918 0.80089958E+01  0.78408980E+02                                 1.734428                            1.641146      -1.137296       2.357659                    0.996657       3.394394       9.395608       0.496102       1.261095      -0.713704       0.010513       0.021033      -0.035574       0.042643      -0.001415      -0.005658      -0.008887      -0.001978       0.019473      -0.010795      -0.002229       0.013024              1.767557       1.376358       0.105702      -0.203472       1.900901      -0.295179       2.025413          -0.000000
            6              H       9.797715       5.821876       5.406934       0.133800       1.093918 0.80089958E+01  0.78408980E+02                                 1.734428                            1.641146      -1.137296       2.357659                    0.996657       3.394394       9.395608       0.496102       1.261095      -0.713704      -0.010513      -0.021033      -0.035574       0.042643      -0.001415       0.005658       0.008887      -0.001978       0.019473      -0.010795      -0.002229       0.013024              1.767557       1.376358       0.105702       0.203472       1.900901       0.295179       2.025413          -0.000001
            7              H       5.821876       0.673285       9.068184       0.133800       1.093918 0.80090015E+01  0.78409050E+02                                 1.734428                            1.641147      -1.137296       2.357659                    0.996657       3.394394       9.395609       0.496101       1.261095      -0.713704      -0.021033       0.010513      -0.035574       0.042643       0.001415       0.008887      -0.005658       0.001978       0.019473      -0.010795      -0.002229       0.013024              1.767558       1.900901      -0.105702       0.295179       1.376359      -0.203472       2.025414          -0.000001
            8              H       4.649124       9.797715       1.745684       0.133800       1.093918 0.80090027E+01  0.78409066E+02                                 1.734429                            1.641147      -1.137296       2.357658                    0.996657       3.394394       9.395610       0.496101       1.261095      -0.713704       0.021033      -0.010513      -0.035574       0.042643       0.001415      -0.008887       0.005658       0.001978       0.019473      -0.010795      -0.002229       0.013024              1.767558       1.900902      -0.105702      -0.295179       1.376359       0.203473       2.025414          -0.000001
            9              H       9.797715       4.649124       1.915566       0.133800       1.093918 0.80089988E+01  0.78409017E+02                                 1.734428                            1.641147      -1.137296       2.357659                    0.996657       3.394393       9.395606       0.496101       1.261095      -0.713704      -0.010513       0.021033       0.035574       0.042643       0.001415      -0.005658       0.008887      -0.001977       0.019473      -0.010795      -0.002229       0.013024              1.767558       1.376358      -0.105702      -0.203472       1.900901       0.295179       2.025414          -0.000000
           10              H       0.673285       5.821876       9.238066       0.133800       1.093918 0.80089957E+01  0.78408980E+02                                 1.734428                            1.641146      -1.137296       2.357659                    0.996657       3.394394       9.395609       0.496101       1.261095      -0.713704       0.010513      -0.021033       0.035574       0.042643       0.001415       0.005658      -0.008887      -0.001978       0.019473      -0.010795      -0.002229       0.013024              1.767557       1.376358      -0.105702       0.203472       1.900901      -0.295179       2.025413          -0.000000
           11              H       4.649124       0.673285       5.576816       0.133800       1.093919 0.80090059E+01  0.78409098E+02                                 1.734428                            1.641147      -1.137296       2.357658                    0.996657       3.394395       9.395610       0.496102       1.261094      -0.713704       0.021033       0.010513       0.035574       0.042643      -0.001415       0.008887       0.005658       0.001978       0.019473      -0.010795      -0.002229       0.013024              1.767558       1.900901       0.105702       0.295179       1.376359       0.203472       2.025414          -0.000000
           12              H       5.821876       9.797715      12.899316       0.133800       1.093918 0.80089970E+01  0.78408996E+02                                 1.734428                            1.641146      -1.137296       2.357659                    0.996657       3.394394       9.395609       0.496101       1.261095      -0.713704      -0.021033      -0.010513       0.035574       0.042643      -0.001415      -0.008887      -0.005658       0.001977       0.019473      -0.010795      -0.002229       0.013024              1.767558       1.900901       0.105702      -0.295179       1.376358      -0.203472       2.025413          -0.000001
           13              H       0.000000       1.146574       0.000000       0.114363       0.945173 0.68972243E+01  0.66874238E+02                                 1.726210                            1.638181      -1.532982       2.151830                    0.991622       4.027720      12.144847       0.432953       1.459085      -0.669364       0.000000      -0.035747       0.000000       0.035747      -0.000000       0.004820      -0.000000      -0.006606       0.000675      -0.006748       0.003190       0.003557              1.781033       1.383768      -0.000000      -0.011341       2.347228      -0.000000       1.612103          -0.000000
           14              H       0.000000       9.324425       7.322500       0.114363       0.945173 0.68972187E+01  0.66874173E+02                                 1.726209                            1.638180      -1.532982       2.151829                    0.991622       4.027720      12.144848       0.432953       1.459085      -0.669364       0.000000       0.035747      -0.000000       0.035747      -0.000000      -0.004820       0.000000      -0.006606       0.000675      -0.006748       0.003190       0.003557              1.781033       1.383767       0.000000       0.011341       2.347228      -0.000000       1.612103          -0.000000
           15              H       9.324425       0.000000      10.983750       0.114363       0.945172 0.68972132E+01  0.66874110E+02                                 1.726209                            1.638180      -1.532982       2.151830                    0.991622       4.027719      12.144846       0.432953       1.459086      -0.669364       0.035747       0.000000       0.000000       0.035747       0.000000       0.000000       0.004820       0.006606       0.000675      -0.006748       0.003190       0.003557              1.781032       2.347227       0.000000       0.000000       1.383767      -0.011341       1.612102          -0.000000
           16              H       1.146574       0.000000       3.661250       0.114363       0.945173 0.68972189E+01  0.66874177E+02                                 1.726210                            1.638180      -1.532982       2.151830                    0.991622       4.027719      12.144846       0.432953       1.459086      -0.669364      -0.035747      -0.000000       0.000000       0.035747       0.000000      -0.000000      -0.004820       0.006606       0.000675      -0.006748       0.003190       0.003557              1.781033       2.347228      -0.000000      -0.000000       1.383768       0.011340       1.612103          -0.000000
           17              C       0.790560       1.986349      12.253472       0.673977      22.115046 0.22915975E+03  0.46665579E+04                                 7.393768                            5.462836      -0.193424       2.011214                    0.999033      21.689750      61.230508       0.615912       0.488348      -1.005987       0.014701      -0.030770      -0.056816       0.066264       0.046291       0.036625      -0.020902       0.145865      -0.227488      -0.098162      -0.030455       0.128617              8.794585       4.637660      -1.454422      -1.201455      10.106918       1.770241      11.639178          -0.000000
           18              C       0.402086       4.183165      13.486580      -0.102246      36.401096 0.44511928E+03  0.10548266E+05                                 9.658208                            7.124781      -0.098897       1.939436                    0.999374      29.617801      86.062217       0.604371       0.427659      -1.054965      -0.009901      -0.008747       0.012523       0.018203       0.000639       0.015954      -0.025903       0.066695       0.016788      -0.049264       0.009101       0.040163             11.653073       5.274538      -0.690967      -1.772797      18.591468       2.882984      11.093214          -0.000003
           19              C       0.393710       2.773768      13.482187      -0.025146      39.136733 0.43812238E+03  0.10213175E+05                                 9.894100                            6.883398       0.167699       2.063202                    0.999288      26.885272      74.388068       0.647887       0.405547      -1.082484      -0.014866       0.026573       0.035373       0.046673      -0.003768       0.007401      -0.019395      -0.003630      -0.000806      -0.019079      -0.003707       0.022786             12.507582       5.589080      -0.777405      -2.771674      16.457180       3.314882      15.476484           0.000000
           20              C       9.680440       8.484651       4.930971       0.673977      22.115036 0.22915975E+03  0.46665579E+04                                 7.393766                            5.462836      -0.193424       2.011214                    0.999033      21.689749      61.230503       0.615912       0.488348      -1.005987      -0.014701       0.030770      -0.056816       0.066264       0.046291      -0.036625       0.020902       0.145865      -0.227488      -0.098162      -0.030455       0.128617              8.794580       4.637658      -1.454419       1.201451      10.106914      -1.770228      11.639167          -0.000000
           21              C      10.068914       6.287835       6.164080      -0.102246      36.401086 0.44511921E+03  0.10548264E+05                                 9.658206                            7.124781      -0.098897       1.939436                    0.999374      29.617799      86.062210       0.604371       0.427659      -1.054965       0.009901       0.008747       0.012523       0.018203       0.000639      -0.015954       0.025903       0.066695       0.016788      -0.049264       0.009101       0.040164             11.653070       5.274537      -0.690966       1.772796      18.591463      -2.882982      11.093211          -0.000003
           22              C      10.077290       7.697232       6.159687      -0.025146      39.136726 0.43812251E+03  0.10213179E+05                                 9.894099                            6.883400       0.167699       2.063202                    0.999288      26.885271      74.388065       0.647887       0.405547      -1.082484       0.014866      -0.026573       0.035373       0.046673      -0.003768      -0.007401       0.019395      -0.003630      -0.000807      -0.019079      -0.003707       0.022786             12.507578       5.589080      -0.777402       2.771673      16.457175      -3.314874      15.476481           0.000000
           23              C       8.484651       0.790560       8.592221       0.673977      22.115027 0.22915959E+03  0.46665538E+04                                 7.393764                            5.462834      -0.193425       2.011214                    0.999033      21.689750      61.230510       0.615912       0.488348      -1.005987       0.030770       0.014701      -0.056816       0.066264      -0.046291       0.020902       0.036625      -0.145865      -0.227488      -0.098162      -0.030455       0.128617              8.794578      10.106912       1.454419      -1.770225       4.637657      -1.201451      11.639164          -0.000000
           24              C       6.287835       0.402086       9.825331      -0.102246      36.401116 0.44511943E+03  0.10548270E+05                                 9.658211                            7.124782      -0.098897       1.939436                    0.999374      29.617804      86.062230       0.604371       0.427659      -1.054965       0.008747      -0.009901       0.012523       0.018203      -0.000639       0.025903       0.015954      -0.066695       0.016788      -0.049264       0.009101       0.040163             11.653078      18.591476       0.690969      -2.882992       5.274539      -1.772798      11.093219          -0.000003
           25              C       7.697232       0.393710       9.820937      -0.025146      39.136733 0.43812251E+03  0.10213180E+05                                 9.894101                            6.883400       0.167699       2.063202                    0.999288      26.885271      74.388070       0.647887       0.405548      -1.082484      -0.026573      -0.014866       0.035373       0.046673       0.003768       0.019395       0.007401       0.003630      -0.000807      -0.019079      -0.003707       0.022786             12.507583      16.457179       0.777404      -3.314882       5.589081      -2.771674      15.476488           0.000000
           26              C       1.986349       9.680440       1.269722       0.673977      22.115047 0.22915975E+03  0.46665578E+04                                 7.393769                            5.462836      -0.193425       2.011214                    0.999033      21.689750      61.230511       0.615912       0.488348      -1.005987      -0.030770      -0.014701      -0.056816       0.066264      -0.046291      -0.020902      -0.036625      -0.145865      -0.227488      -0.098162      -0.030455       0.128617              8.794586      10.106919       1.454422       1.770242       4.637660       1.201455      11.639180          -0.000000
           27              C       4.183165      10.068914       2.502831      -0.102246      36.401119 0.44511939E+03  0.10548269E+05                                 9.658211                            7.124782      -0.098897       1.939436                    0.999374      29.617802      86.062223       0.604371       0.427659      -1.054965      -0.008747       0.009901       0.012523       0.018203      -0.000639      -0.025903      -0.015954      -0.066695       0.016788      -0.049264       0.009101       0.040163             11.653080      18.591479       0.690970       2.882993       5.274540       1.772799      11.093221          -0.000003
           28              C       2.773768      10.077290       2.498437      -0.025146      39.136740 0.43812238E+03  0.10213176E+05                                 9.894102                            6.883399       0.167699       2.063202                    0.999288      26.885272      74.388071       0.647887       0.405547      -1.082484       0.026573       0.014866       0.035373       0.046673       0.003768      -0.019395      -0.007401       0.003630      -0.000806      -0.019079      -0.003707       0.022786             12.507585      16.457186       0.777407       3.314890       5.589081       2.771675      15.476488           0.000000
           29              C       9.680440       1.986349       2.391529       0.673977      22.115034 0.22915966E+03  0.46665556E+04                                 7.393766                            5.462835      -0.193424       2.011214                    0.999033      21.689749      61.230504       0.615912       0.488348      -1.005987      -0.014701      -0.030770       0.056816       0.066264      -0.046291       0.036625       0.020902       0.145865      -0.227488      -0.098162      -0.030455       0.128617              8.794580       4.637658       1.454419      -1.201452      10.106910      -1.770230      11.639173          -0.000000
           30              C      10.068914       4.183165       1.158419      -0.102246      36.401105 0.44511927E+03  0.10548266E+05                                 9.658208                            7.124781      -0.098897       1.939436                    0.999374      29.617798      86.062204       0.604371       0.427659      -1.054965       0.009901      -0.008747      -0.012523       0.018203      -0.000639       0.015954       0.025903       0.066695       0.016788      -0.049264       0.009101       0.040163             11.653075       5.274538       0.690969      -1.772798      18.591472      -2.882990      11.093216          -0.000003
           31              C      10.077290       2.773768       1.162813      -0.025146      39.136735 0.43812250E+03  0.10213179E+05                                 9.894101                            6.883400       0.167699       2.063202                    0.999288      26.885271      74.388066       0.647887       0.405547      -1.082484       0.014866       0.026573      -0.035373       0.046673       0.003768       0.007401       0.019395      -0.003630      -0.000807      -0.019079      -0.003707       0.022786             12.507583       5.589081       0.777404      -2.771674      16.457180      -3.314883      15.476487           0.000000
           32              C       0.790560       8.484651       9.714029       0.673977      22.115038 0.22915976E+03  0.46665582E+04                                 7.393767                            5.462836      -0.193425       2.011214                    0.999033      21.689750      61.230510       0.615912       0.488348      -1.005987       0.014701       0.030770       0.056816       0.066264      -0.046291      -0.036625      -0.020902       0.145865      -0.227488      -0.098162      -0.030455       0.128617              8.794581       4.637659       1.454420       1.201451      10.106915       1.770228      11.639169          -0.000000
           33              C       0.402086       6.287835       8.480920      -0.102246      36.401091 0.44511927E+03  0.10548266E+05                                 9.658207                            7.124781      -0.098897       1.939436                    0.999374      29.617801      86.062220       0.604371       0.427659      -1.054965      -0.009901       0.008747      -0.012523       0.018203      -0.000639      -0.015954      -0.025903       0.066695       0.016788      -0.049264       0.009101       0.040163             11.653072       5.274538       0.690967       1.772796      18.591466       2.882983      11.093212          -0.000003
           34              C       0.393710       7.697232       8.485313      -0.025146      39.136729 0.43812254E+03  0.10213180E+05                                 9.894100                            6.883400       0.167699       2.063202                    0.999288      26.885272      74.388072       0.647887       0.405547      -1.082484      -0.014866      -0.026573      -0.035373       0.046673       0.003768      -0.007401      -0.019395      -0.003630      -0.000807      -0.019079      -0.003707       0.022786             12.507580       5.589080       0.777403       2.771673      16.457177       3.314874      15.476483           0.000000
           35              C       1.986349       0.790560       6.052779       0.673977      22.115036 0.22915968E+03  0.46665560E+04                                 7.393766                            5.462835      -0.193424       2.011214                    0.999033      21.689750      61.230507       0.615912       0.488348      -1.005987      -0.030770       0.014701       0.056816       0.066264       0.046291       0.020902      -0.036625      -0.145865      -0.227488      -0.098162      -0.030455       0.128617              8.794581      10.106910      -1.454419      -1.770230       4.637658       1.201452      11.639174          -0.000000
           36              C       4.183165       0.402086       4.819669      -0.102246      36.401109 0.44511931E+03  0.10548267E+05                                 9.658210                            7.124782      -0.098897       1.939436                    0.999374      29.617799      86.062214       0.604371       0.427659      -1.054965      -0.008747      -0.009901      -0.012523       0.018203       0.000639       0.025903      -0.015954      -0.066695       0.016788      -0.049264       0.009101       0.040163             11.653077      18.591473      -0.690969      -2.882990       5.274539       1.772799      11.093220          -0.000003
           37              C       2.773768       0.393710       4.824063      -0.025146      39.136729 0.43812244E+03  0.10213177E+05                                 9.894100                            6.883399       0.167700       2.063202                    0.999288      26.885269      74.388060       0.647887       0.405547      -1.082484       0.026573      -0.014866      -0.035373       0.046673      -0.003768       0.019395      -0.007401       0.003630      -0.000807      -0.019079      -0.003707       0.022786             12.507582      16.457178      -0.777404      -3.314884       5.589081       2.771674      15.476486           0.000000
           38              C       8.484651       9.680440      13.375279       0.673977      22.115037 0.22915976E+03  0.46665581E+04                                 7.393766                            5.462836      -0.193425       2.011214                    0.999033      21.689750      61.230508       0.615912       0.488348      -1.005987       0.030770      -0.014701       0.056816       0.066264       0.046291      -0.020902       0.036625      -0.145865      -0.227488      -0.098162      -0.030455       0.128617              8.794580      10.106915      -1.454420       1.770228       4.637658      -1.201451      11.639168          -0.000000
           39              C       6.287835      10.068914      12.142170      -0.102246      36.401081 0.44511915E+03  0.10548262E+05                                 9.658205                            7.124780      -0.098897       1.939436                    0.999374      29.617797      86.062203       0.604371       0.427659      -1.054965       0.008747       0.009901      -0.012523       0.018203       0.000639      -0.025903       0.015954      -0.066695       0.016788      -0.049264       0.009101       0.040164             11.653069      18.591458      -0.690966       2.882982       5.274537      -1.772797      11.093212          -0.000003
           40              C       7.697232      10.077290      12.146563      -0.025146      39.136729 0.43812256E+03  0.10213181E+05                                 9.894100                            6.883400       0.167699       2.063202                    0.999288      26.885273      74.388073       0.647887       0.405547      -1.082484      -0.026573       0.014866      -0.035373       0.046673      -0.003768      -0.019395       0.007401       0.003630      -0.000807      -0.019079      -0.003707       0.022786             12.507579      16.457175      -0.777403       3.314875       5.589080      -2.771673      15.476483           0.000000
           41              C       0.000000       6.415582       0.000000       0.694364      24.320240 0.23798175E+03  0.48732928E+04                                 7.875971                            5.547305      -0.271370       1.987503                    0.998594      21.402120      59.826019       0.616844       0.484899      -1.011678      -0.000000       0.081994      -0.000000       0.081994       0.000000       0.088191       0.000000       0.124656       0.159773      -0.088957      -0.044149       0.133106              9.991751       5.686041       0.000000      -2.208974      16.504436      -0.000000       7.784777          -0.000001
           42              C       0.000000       4.888910       0.000000      -0.039073      42.206271 0.45078168E+03  0.10563102E+05                                10.384038                            6.947383       0.117909       2.038934                    0.999191      27.212369      75.017860       0.650989       0.401520      -1.087271      -0.000000      -0.051484      -0.000000       0.051484      -0.000000      -0.010675      -0.000000       0.019626       0.035591      -0.015745      -0.003524       0.019269             13.937734       5.679903       0.000001      -1.957468      24.542463      -0.000003      11.590836          -0.000000
           43              C       0.000000       2.076399       0.000000      -0.114941      36.515613 0.49481625E+03  0.12096708E+05                                 9.853070                            7.644150      -0.280209       1.880460                    0.998699      30.696884      91.988482       0.565766       0.442839      -1.040937      -0.000000       0.017476       0.000000       0.017476      -0.000000       0.036326      -0.000000       0.042609      -0.103391      -0.049459      -0.004073       0.053532             11.348125       5.718768      -0.000000      -2.775789      12.358892       0.000001      15.966716          -0.000001
           44              C       0.000000       4.055418       7.322500       0.694364      24.320237 0.23798174E+03  0.48732926E+04                                 7.875971                            5.547305      -0.271370       1.987503                    0.998594      21.402120      59.826020       0.616844       0.484899      -1.011678       0.000000      -0.081994      -0.000000       0.081994       0.000000      -0.088191      -0.000000       0.124656       0.159773      -0.088957      -0.044149       0.133106              9.991750       5.686041       0.000000       2.208974      16.504431       0.000000       7.784777          -0.000001
           45              C       0.000000       5.582090       7.322500      -0.039073      42.206274 0.45078189E+03  0.10563108E+05                                10.384039                            6.947385       0.117909       2.038934                    0.999191      27.212368      75.017859       0.650988       0.401520      -1.087271      -0.000000       0.051484      -0.000000       0.051484       0.000000       0.010675      -0.000000       0.019626       0.035591      -0.015745      -0.003524       0.019269             13.937734       5.679903       0.000000       1.957468      24.542460       0.000001      11.590838          -0.000000
           46              C       0.000000       8.394601       7.322500      -0.114941      36.515588 0.49481583E+03  0.12096696E+05                                 9.853066                            7.644147      -0.280208       1.880460                    0.998699      30.696884      91.988481       0.565766       0.442839      -1.040937       0.000000      -0.017476      -0.000000       0.017476       0.000000      -0.036326      -0.000000       0.042609      -0.103391      -0.049459      -0.004073       0.053532             11.348119       5.718765      -0.000000       2.775787      12.358886      -0.000000      15.966707          -0.000001
           47              C       4.055418       0.000000      10.983750       0.694364      24.320240 0.23798175E+03  0.48732927E+04                                 7.875971                            5.547305      -0.271370       1.987503                    0.998594      21.402120      59.826020       0.616844       0.484899      -1.011678      -0.081994      -0.000000      -0.000000       0.081994       0.000000      -0.000000       0.088191      -0.124656       0.159773      -0.088957      -0.044149       0.133106              9.991751      16.504435       0.000000      -0.000001       5.686041      -2.208974       7.784777          -0.000001
           48              C       5.582090       0.000000      10.983750      -0.039073      42.206273 0.45078172E+03  0.10563103E+05                                10.384039                            6.947383       0.117909       2.038934                    0.999191      27.212370      75.017867       0.650989       0.401520      -1.087271       0.051484       0.000000       0.000000       0.051484       0.000000       0.000000      -0.010675      -0.019626       0.035591      -0.015745      -0.003524       0.019269             13.937734      24.542462       0.000002      -0.000005       5.679903      -1.957469      11.590837          -0.000000
           49              C       8.394601       0.000000      10.983750      -0.114941      36.515586 0.49481587E+03  0.12096697E+05                                 9.853066                            7.644147      -0.280209       1.880460                    0.998699      30.696884      91.988485       0.565766       0.442839      -1.040937      -0.017476       0.000000       0.000000       0.017476       0.000000       0.000000       0.036326      -0.042609      -0.103391      -0.049459      -0.004073       0.053532             11.348119      12.358887      -0.000000       0.000001       5.718765      -2.775787      15.966706          -0.000001
           50              C       6.415582       0.000000       3.661250       0.694364      24.320242 0.23798175E+03  0.48732928E+04                                 7.875972                            5.547305      -0.271370       1.987503                    0.998594      21.402120      59.826019       0.616844       0.484899      -1.011678       0.081994       0.000000      -0.000000       0.081994      -0.000000       0.000000      -0.088191      -0.124656       0.159773      -0.088957      -0.044149       0.133106              9.991753      16.504439       0.000000       0.000000       5.686041       2.208974       7.784777          -0.000001
           51              C       4.888910       0.000000       3.661250      -0.039073      42.206263 0.45078142E+03  0.10563095E+05                                10.384036                            6.947381       0.117910       2.038934                    0.999191      27.212368      75.017857       0.650989       0.401520      -1.087271      -0.051484       0.000000       0.000000       0.051484       0.000000      -0.000000       0.010675      -0.019626       0.035591      -0.015745      -0.003524       0.019269             13.937733      24.542461       0.000001       0.000001       5.679902       1.957469      11.590835          -0.000000
           52              C       2.076399       0.000000       3.661250      -0.114941      36.515606 0.49481623E+03  0.12096707E+05                                 9.853069                            7.644150      -0.280208       1.880460                    0.998699      30.696882      91.988474       0.565766       0.442839      -1.040937       0.017476      -0.000000      -0.000000       0.017476       0.000000       0.000000      -0.036326      -0.042609      -0.103391      -0.049459      -0.004073       0.053532             11.348124      12.358892       0.000000       0.000001       5.718767       2.775788      15.966712          -0.000001
           53              O       0.718311       6.996722      13.778016      -0.686108      41.894502 0.60085293E+03  0.14854970E+05                                 9.586190                            7.571587       0.301011       2.112509                    0.997152      29.576086      78.904350       0.692414       0.357797      -1.139666      -0.070137      -0.066529       0.029302       0.101015       0.019546       0.044382      -0.016329       0.099976       0.157863      -0.084784      -0.000067       0.084851             11.347693       7.550714       3.184885      -2.846712      15.485884      -5.075031      11.006481          -0.000001
           54              O       0.792655       2.591572      11.140451      -0.685774      38.321925 0.56969842E+03  0.13874048E+05                                 8.920836                            7.303971       0.477379       2.171531                    0.997804      29.185847      76.835548       0.716215       0.351159      -1.147031      -0.047494       0.037484       0.072454       0.094394       0.021384       0.037774      -0.056050       0.057752       0.015980      -0.086271       0.025847       0.060424             10.105329       5.573096      -0.221618      -0.544210       8.248836      -1.618413      16.494056          -0.000000
           55              O       1.076419       0.797890      12.345735      -0.696422      46.609805 0.74152081E+03  0.19388413E+05                                10.388702                            8.580886       0.014064       2.005489                    0.996746      30.958736      85.886344       0.629093       0.372368      -1.124520      -0.014513       0.091323       0.000261       0.092469       0.030147       0.026316      -0.002127       0.130421      -0.280778      -0.097369      -0.024236       0.121605             11.783717       8.354103      -2.822342      -0.598032      18.048003       0.690766       8.949045           0.000001
           56              O       9.752689       3.474278       6.455516      -0.686108      41.894505 0.60085301E+03  0.14854973E+05                                 9.586191                            7.571588       0.301011       2.112509                    0.997152      29.576086      78.904354       0.692414       0.357797      -1.139666       0.070137       0.066529       0.029302       0.101015       0.019546      -0.044382       0.016329       0.099976       0.157863      -0.084784      -0.000067       0.084851             11.347694       7.550714       3.184885       2.846713      15.485885       5.075032      11.006482          -0.000001
           57              O       9.678345       7.879427       3.817951      -0.685774      38.321911 0.56969819E+03  0.13874042E+05                                 8.920833                            7.303970       0.477379       2.171532                    0.997804      29.185846      76.835543       0.716215       0.351159      -1.147031       0.047494      -0.037484       0.072454       0.094394       0.021384      -0.037774       0.056050       0.057752       0.015980      -0.086271       0.025847       0.060424             10.105325       5.573094      -0.221618       0.544209       8.248839       1.618418      16.494041          -0.000000
           58              O       9.394581       9.673110       5.023235      -0.696422      46.609807 0.74152089E+03  0.19388415E+05                                10.388702                            8.580887       0.014064       2.005489                    0.996746      30.958736      85.886344       0.629093       0.372368      -1.124520       0.014513      -0.091323       0.000261       0.092469       0.030147      -0.026316       0.002127       0.130421      -0.280778      -0.097369      -0.024236       0.121605             11.783716       8.354103      -2.822340       0.598030      18.048002      -0.690761       8.949044           0.000001
           59              O       3.474278       0.718311      10.116766      -0.686108      41.894496 0.60085287E+03  0.14854969E+05                                 9.586189                            7.571586       0.301011       2.112509                    0.997152      29.576085      78.904346       0.692414       0.357797      -1.139666       0.066529      -0.070137       0.029302       0.101015      -0.019546       0.016329       0.044382      -0.099976       0.157863      -0.084784      -0.000067       0.084851             11.347691      15.485882      -3.184884       5.075031       7.550713      -2.846712      11.006479          -0.000001
           60              O       7.879427       0.792655       7.479202      -0.685774      38.321909 0.56969798E+03  0.13874035E+05                                 8.920833                            7.303969       0.477379       2.171531                    0.997804      29.185848      76.835553       0.716215       0.351159      -1.147031      -0.037484      -0.047494       0.072454       0.094394      -0.021384       0.056050       0.037774      -0.057752       0.015980      -0.086271       0.025847       0.060424             10.105325       8.248841       0.221618       1.618420       5.573093      -0.544210      16.494041          -0.000000
           61              O       9.673110       1.076419       8.684485      -0.696422      46.609816 0.74152092E+03  0.19388416E+05                                10.388703                            8.580887       0.014064       2.005489                    0.996746      30.958736      85.886344       0.629093       0.372368      -1.124520      -0.091323      -0.014513       0.000261       0.092469      -0.030147       0.002127       0.026316      -0.130421      -0.280777      -0.097369      -0.024236       0.121605             11.783718      18.048007       2.822341      -0.690760       8.354103      -0.598030       8.949045           0.000001
           62              O       6.996722       9.752689       2.794266      -0.686108      41.894499 0.60085291E+03  0.14854970E+05                                 9.586190                            7.571587       0.301011       2.112509                    0.997152      29.576086      78.904349       0.692414       0.357797      -1.139666      -0.066529       0.070137       0.029302       0.101015      -0.019546      -0.016329      -0.044382      -0.099976       0.157863      -0.084784      -0.000067       0.084851             11.347692      15.485884      -3.184885      -5.075031       7.550713       2.846712      11.006479          -0.000001
           63              O       2.591572       9.678345       0.156701      -0.685774      38.321930 0.56969852E+03  0.13874052E+05                                 8.920837                            7.303972       0.477379       2.171531                    0.997804      29.185848      76.835554       0.716215       0.351159      -1.147031       0.037484       0.047494       0.072454       0.094394      -0.021384      -0.056050      -0.037774      -0.057752       0.015980      -0.086271       0.025847       0.060424             10.105330       8.248837       0.221618      -1.618413       5.573096       0.544211      16.494058          -0.000000
           64              O       0.797890       9.394581       1.361985      -0.696422      46.609804 0.74152079E+03  0.19388412E+05                                10.388701                            8.580886       0.014064       2.005489                    0.996746      30.958736      85.886342       0.629093       0.372368      -1.124520       0.091323       0.014513       0.000261       0.092469      -0.030147      -0.002127      -0.026316      -0.130421      -0.280777      -0.097369      -0.024236       0.121605             11.783717      18.048004       2.822341       0.690767       8.354102       0.598032       8.949044           0.000001
           65              O       9.752689       6.996722       0.866984      -0.686108      41.894495 0.60085286E+03  0.14854968E+05                                 9.586189                            7.571586       0.301011       2.112509                    0.997152      29.576085      78.904346       0.692414       0.357797      -1.139666       0.070137      -0.066529      -0.029302       0.101015      -0.019546       0.044382       0.016329       0.099976       0.157863      -0.084784      -0.000067       0.084851             11.347691       7.550713      -3.184884      -2.846712      15.485882       5.075031      11.006479          -0.000001
           66              O       9.678345       2.591572       3.504549      -0.685774      38.321912 0.56969801E+03  0.13874036E+05                                 8.920833                            7.303969       0.477379       2.171532                    0.997804      29.185846      76.835545       0.716215       0.351159      -1.147031       0.047494       0.037484      -0.072454       0.094394      -0.021384       0.037774       0.056050       0.057752       0.015980      -0.086271       0.025847       0.060424             10.105326       5.573094       0.221618      -0.544210       8.248836       1.618416      16.494049          -0.000000
           67              O       9.394581       0.797890       2.299265      -0.696422      46.609801 0.74152083E+03  0.19388413E+05                                10.388701                            8.580886       0.014064       2.005490                    0.996746      30.958735      85.886340       0.629093       0.372368      -1.124520       0.014513       0.091323      -0.000261       0.092469      -0.030147       0.026316       0.002127       0.130421      -0.280778      -0.097369      -0.024236       0.121605             11.783715       8.354102       2.822340      -0.598030      18.047999      -0.690759       8.949044           0.000001
           68              O       0.718311       3.474278       8.189484      -0.686108      41.894497 0.60085291E+03  0.14854970E+05                                 9.586189                            7.571586       0.301011       2.112509                    0.997152      29.576086      78.904349       0.692414       0.357797      -1.139666      -0.070137       0.066529      -0.029302       0.101015      -0.019546      -0.044382      -0.016329       0.099976       0.157863      -0.084784      -0.000067       0.084851             11.347691       7.550713      -3.184884       2.846712      15.485881      -5.075030      11.006480          -0.000001
           69              O       0.792655       7.879427      10.827049      -0.685774      38.321918 0.56969828E+03  0.13874044E+05                                 8.920834                            7.303970       0.477379       2.171531                    0.997804      29.185847      76.835548       0.716215       0.351159      -1.147031      -0.047494      -0.037484      -0.072454       0.094394      -0.021384      -0.037774      -0.056050       0.057752       0.015980      -0.086271       0.025847       0.060424             10.105327       5.573094       0.221618       0.544210       8.248840      -1.618418      16.494046          -0.000000
           70              O       1.076419       9.673110       9.621765      -0.696422      46.609809 0.74152088E+03  0.19388415E+05                                10.388702                            8.580887       0.014064       2.005489                    0.996746      30.958736      85.886343       0.629093       0.372368      -1.124520      -0.014513      -0.091323      -0.000261       0.092469      -0.030147      -0.026316      -0.002127       0.130421      -0.280777      -0.097369      -0.024236       0.121605             11.783717       8.354102       2.822340       0.598030      18.048002       0.690760       8.949045           0.000001
           71              O       6.996722       0.718311       4.528234      -0.686108      41.894503 0.60085297E+03  0.14854972E+05                                 9.586191                            7.571587       0.301011       2.112509                    0.997152      29.576086      78.904352       0.692414       0.357797      -1.139666      -0.066529      -0.070137      -0.029302       0.101015       0.019546       0.016329      -0.044382      -0.099976       0.157863      -0.084784      -0.000067       0.084851             11.347693      15.485886       3.184885       5.075032       7.550714       2.846712      11.006480          -0.000001
           72              O       2.591572       0.792655       7.165799      -0.685774      38.321916 0.56969806E+03  0.13874038E+05                                 8.920834                            7.303969       0.477379       2.171531                    0.997804      29.185847      76.835549       0.716215       0.351159      -1.147031       0.037484      -0.047494      -0.072454       0.094394       0.021384       0.056050      -0.037774      -0.057752       0.015980      -0.086271       0.025847       0.060424             10.105328       8.248836      -0.221618       1.618416       5.573094       0.544210      16.494052          -0.000000
           73              O       0.797890       1.076419       5.960515      -0.696422      46.609804 0.74152086E+03  0.19388414E+05                                10.388701                            8.580886       0.014064       2.005489                    0.996746      30.958736      85.886342       0.629093       0.372368      -1.124520       0.091323      -0.014513      -0.000261       0.092469       0.030147       0.002127      -0.026316      -0.130421      -0.280778      -0.097369      -0.024236       0.121605             11.783715      18.047999      -2.822340      -0.690758       8.354102       0.598030       8.949045           0.000001
           74              O       3.474278       9.752689      11.850734      -0.686108      41.894504 0.60085295E+03  0.14854971E+05                                 9.586191                            7.571587       0.301011       2.112509                    0.997152      29.576086      78.904351       0.692414       0.357797      -1.139666       0.066529       0.070137      -0.029302       0.101015       0.019546      -0.016329       0.044382      -0.099976       0.157863      -0.084784      -0.000067       0.084851             11.347693      15.485885       3.184885      -5.075032       7.550714      -2.846713      11.006482          -0.000001
           75              O       7.879427       9.678345      14.488299      -0.685774      38.321920 0.56969834E+03  0.13874046E+05                                 8.920835                            7.303971       0.477379       2.171531                    0.997804      29.185848      76.835553       0.716215       0.351159      -1.147031      -0.037484       0.047494      -0.072454       0.094394       0.021384      -0.056050       0.037774      -0.057753       0.015980      -0.086271       0.025847       0.060424             10.105327       8.248841      -0.221618      -1.618418       5.573095      -0.544210      16.494045          -0.000000
           76              O       9.673110       9.394581      13.283015      -0.696422      46.609808 0.74152089E+03  0.19388415E+05                                10.388702                            8.580887       0.014064       2.005489                    0.996746      30.958736      85.886344       0.629093       0.372368      -1.124520      -0.091323       0.014513      -0.000261       0.092469       0.030147      -0.002127       0.026316      -0.130421      -0.280778      -0.097369      -0.024236       0.121605             11.783716      18.048003      -2.822340       0.690761       8.354103      -0.598030       8.949044           0.000001

******************************************************
Auxiliary information for the entire system
The total spin magnetic moment of the unit cell is   -0.000025
The total net atomic charge of the unit cell is   0.000002
Accuracy of reproducing the electrostatic potential in the unit cell:
  The inner radius (bohr) =    5.0000
  The outer radius (bohr) =   12.0000
  Valid grid points have density less than (e/(bohr^3)) =    0.0001
  The number of valid grid points were=       119312
  The rms potential error without charges in kcal/mol is=      3.59259
  The rms potential error with partial charges in kcal/mol is=      1.26243
  The RRMSE value at monopole order=      0.35140
  The rms potential error with partial charges and cloud penetration in kcal/mol is=      1.24696
  The RRMSE value at monopole order with cloud penetration is=      0.34709
  The rms potential error with partial charges and atomic dipoles in kcal/mol is=      0.50150
  The RRMSE value at dipole order=      0.13959
  The rms potential error with partial charges, atomic dipoles and cloud penetration in kcal/mol is=      0.48427
  The RRMSE value at dipole order with cloud penetration=      0.13480

******************************************************
The electron densities and ab initio electrostatic potential were computed in VASP using the PBE functional and
projector augmented wave method. See the main text of the journal article for a description of computational details.
The atomic charges, dipoles, and quadrupoles were computed with the DDEC6 method as described in
(a) T. A. Manz and N. Gabaldon Limas, RSC Adv. 6 (2016) 47771-47801 DOI: 10.1039/c6ra04656h
(b) N. Gabaldon Limas and T. A. Manz, RSC Adv. 8 (2018) 2678-2707 DOI: 10.1039/c7ra11829e.
For each atom in the material, the electron cloud parameters were fit to the spherically averaged atom-in-material
electron density using radial positions for which this density was between 10^-4 and 10^-2 electrons per cubic bohr.
The polarizabilities, dispersion coefficients, and quantum Drude oscillator (QDO) parameters were fit using the MCLF method.
The magnetic structure of the system was optimized in VASP from the default ferromagnetic initial guess using spin polarization.
The atomic spin moments (ASMs) were computed on this optimized magnetic structure using the DDEC6 partition as inputs
to the method of T. A. Manz and D. S. Sholl, J. Chem. Theory Comput. 7 (2011) 4146-4164 DOI: 10.1021/ct200539n.
The RMSE and RRMSE were computed using a uniform grid with Ewald summation.
