# Supplementary material for: A collection of forcefield precursors for metal–organic frameworks
Source: RSC Adv. 2019 Nov 13;9(63):36492–507. doi: 10.1039/c9ra07327b (PMC9075174; doi:10.1039/c9ra07327b)
Supplement: RA-009-C9RA07327B-s3825 [file RA-009-C9RA07327B-s3825.xyz]

   76
jmolscript: load "" {1 1 1} spacegroup "x,y,z" unitcell [{     10.319700     0.000000     0.000000 }, {      0.000000    10.319700     0.000000 }, {      0.000000     0.000000    14.044400 }]
Gd     1.411632     8.988871    12.868322     2.091492
Gd     8.908068     1.330829     5.846122     2.091491
Gd     1.330829     1.411632     9.357222     2.091495
Gd     8.988871     8.908068     2.335022     2.091495
H     10.257782     4.689272     2.807476     0.132213
H      0.086685     1.199149     0.693793     0.107236
H      0.982435     4.668632    12.944723     0.127421
H      0.061918     5.630428     9.829676     0.132214
H     10.233015     9.120551     7.715993     0.107236
H      9.337265     5.651068     5.922523     0.127422
H      5.630428    10.257782    13.340776     0.132213
H      9.120551     0.086685    11.227093     0.107236
H      5.651068     0.982435     9.433623     0.127421
H      4.689272     0.061918     6.318576     0.132213
H      1.199149    10.233015     4.204893     0.107236
H      4.668632     9.337265     2.411423     0.127422
C      0.462323     6.425045     0.821597     0.689393
C      9.889369     2.066004     3.197910     0.605008
C      0.796681     2.077356    12.405419     0.661371
C      0.454067     4.901857     0.830024    -0.034376
C      0.091845     4.211470     2.001327    -0.096145
C     10.276357     2.810054     1.974643    -0.013276
C      0.189882     2.142370     0.740140    -0.103886
C      0.554168     2.821406    13.680650    -0.025118
C      0.703804     4.203214    13.724188    -0.094882
C      9.857377     3.894655     7.843797     0.689392
C      0.430331     8.253696    10.220110     0.605009
C      9.523019     8.242344     5.383219     0.661371
C      9.865633     5.417842     7.852224    -0.034375
C     10.227855     6.108230     9.023527    -0.096145
C      0.043343     7.509646     8.996843    -0.013276
C     10.129818     8.177330     7.762340    -0.103885
C      9.765532     7.498294     6.658450    -0.025118
C      9.615896     6.116486     6.701988    -0.094882
C      3.894655     0.462323    11.354897     0.689393
C      8.253696     9.889369    13.731210     0.605008
C      8.242344     0.796681     8.894319     0.661370
C      5.417842     0.454067    11.363324    -0.034377
C      6.108230     0.091845    12.534627    -0.096146
C      7.509646    10.276357    12.507943    -0.013275
C      8.177330     0.189882    11.273440    -0.103885
C      7.498294     0.554168    10.169550    -0.025116
C      6.116486     0.703804    10.213088    -0.094882
C      6.425045     9.857377     4.332697     0.689393
C      2.066004     0.430331     6.709010     0.605008
C      2.077356     9.523019     1.872119     0.661370
C      4.901857     9.865633     4.341124    -0.034376
C      4.211470    10.227855     5.512427    -0.096145
C      2.810054     0.043343     5.485743    -0.013275
C      2.142370    10.129818     4.251240    -0.103885
C      2.821406     9.765532     3.147350    -0.025117
C      4.203214     9.615896     3.190888    -0.094883
O      1.105240     6.965797    13.961538    -0.663696
O     10.104018     6.955478     1.738697    -0.680099
O     10.235078     2.600564     4.339720    -0.637607
O      9.238195     0.973148     3.152968    -0.702788
O      0.743018     0.814224    12.430698    -0.733523
O      0.958700     2.701697    11.342257    -0.628741
O      9.214460     3.353902     6.939338    -0.663696
O      0.215682     3.364222     8.760897    -0.680099
O      0.084622     7.719136    11.361920    -0.637606
O      1.081505     9.346552    10.175168    -0.702788
O      9.576682     9.505476     5.408498    -0.733523
O      9.361000     7.618003     4.320057    -0.628741
O      3.353902     1.105240    10.450438    -0.663696
O      3.364222    10.104018    12.271997    -0.680099
O      7.719136    10.235078     0.828620    -0.637607
O      9.346552     9.238195    13.686268    -0.702788
O      9.505476     0.743018     8.919598    -0.733523
O      7.618003     0.958700     7.831157    -0.628741
O      6.965797     9.214460     3.428238    -0.663696
O      6.955478     0.215682     5.249797    -0.680099
O      2.600564     0.084622     7.850820    -0.637607
O      0.973148     1.081505     6.664068    -0.702788
O      0.814224     9.576682     1.897398    -0.733523
O      2.701697     9.361000     0.808957    -0.628741

The following XYZ coordinates are in angstroms. Other properties are in atomic units.
The sperically averaged electron density of each atom fit to a function of the form exp(a - br)
eigen_1, eigen_2 and eigen_3 are the three eigenvalues of traceless quadrupole moment tensor
  atom number  atomic symbol              X              Y              Z     net charge C6 coefficient C8 coefficient C10 coefficient fluctuating dipole atomic polarizability isotropic forcefield polarizability              a              b squared Pearson coefficient          <r^3>          <r^4>         wp_QDO          m_QDO          q_QDO       dipole_x       dipole_y       dipole_z         dipole            Qxy            Qxz            Qyz     Q(x^2-y^2)  Q(3z^2 - R^2)        eigen_1        eigen_2        eigen_3 static polarizability      alpha(xx)      alpha(xy)      alpha(xz)      alpha(yy)      alpha(yz)      alpha(zz) atomic spin moment
            1             Gd       1.411632       8.988871      12.868322       2.091492     144.536253 0.31892183E+04  0.11015712E+06                                18.490578                           15.502662       1.727057       2.286942                    0.998119      77.132625     185.525575       0.627506       0.282592      -1.313412       0.000161      -0.000025       0.009752       0.009753      -0.146467      -0.063395       0.068637       0.100819      -0.225394      -0.129926      -0.090911       0.220837             21.734977      18.709090       2.987920       1.060916      21.948149      -2.563528      24.547692          -0.000068
            2             Gd       8.908068       1.330829       5.846122       2.091491     144.536307 0.31892192E+04  0.11015716E+06                                18.490583                           15.502665       1.727056       2.286942                    0.998119      77.132630     185.525600       0.627506       0.282592      -1.313412      -0.000161       0.000025       0.009752       0.009753      -0.146467       0.063395      -0.068637       0.100819      -0.225394      -0.129927      -0.090911       0.220837             21.734985      18.709088       2.987921      -1.060916      21.948164       2.563536      24.547703          -0.000068
            3             Gd       1.330829       1.411632       9.357222       2.091495     144.535543 0.31891986E+04  0.11015626E+06                                18.490505                           15.502602       1.727078       2.286949                    0.998119      77.132516     185.525059       0.627508       0.282591      -1.313413       0.000025       0.000160       0.009752       0.009753       0.146467      -0.068637      -0.063395      -0.100819      -0.225393      -0.129926      -0.090911       0.220837             21.734890      21.948070      -2.987908       2.563526      18.709011       1.060909      24.547589          -0.000068
            4             Gd       8.988871       8.908068       2.335022       2.091495     144.535601 0.31892008E+04  0.11015635E+06                                18.490512                           15.502609       1.727077       2.286949                    0.998119      77.132525     185.525109       0.627508       0.282591      -1.313413      -0.000025      -0.000160       0.009752       0.009753       0.146467       0.068637       0.063395      -0.100819      -0.225393      -0.129926      -0.090911       0.220837             21.734895      21.948072      -2.987907      -2.563518      18.709020      -1.060914      24.547594          -0.000068
            5              H      10.257782       4.689272       2.807476       0.132213       1.105080 0.80729799E+01  0.79198845E+02                                 1.743685                            1.644283      -1.140560       2.351619                    0.996344       3.442063       9.539790       0.497131       1.255886      -0.714388      -0.004550       0.023828       0.038527       0.045529       0.003437      -0.003399       0.009891      -0.005430       0.022703      -0.011803      -0.002287       0.014089              1.782586       1.324696      -0.059906      -0.138708       1.915697       0.341455       2.107366          -0.000010
            6              H       0.086685       1.199149       0.693793       0.107236       1.020913 0.75089793E+01  0.74361883E+02                                 1.810466                            1.701834      -1.567071       2.120133                    0.991598       4.229499      12.884812       0.427614       1.446388      -0.670892      -0.005854      -0.034944      -0.001405       0.035458       0.003728       0.003364      -0.001103      -0.003899       0.001455      -0.006235       0.002003       0.004233              1.881363       1.451180       0.104471       0.014349       2.516032       0.008782       1.676877          -0.000003
            7              H       0.982435       4.668632      12.944723       0.127421       1.198649 0.89380502E+01  0.89597181E+02                                 1.815804                            1.711075      -1.178225       2.327597                    0.995950       3.485036       9.640608       0.497425       1.228362      -0.721150       0.011599       0.020176      -0.033305       0.040630       0.000342      -0.006003      -0.008620      -0.001561       0.018689      -0.009571      -0.003668       0.013239              1.852453       1.423854       0.122244      -0.204851       1.983225      -0.310554       2.150279          -0.000009
            8              H       0.061918       5.630428       9.829676       0.132214       1.105078 0.80729596E+01  0.79198584E+02                                 1.743682                            1.644280      -1.140558       2.351619                    0.996344       3.442058       9.539768       0.497132       1.255885      -0.714388       0.004550      -0.023828       0.038527       0.045529       0.003437       0.003399      -0.009891      -0.005430       0.022703      -0.011802      -0.002287       0.014089              1.782583       1.324694      -0.059906       0.138708       1.915692      -0.341453       2.107361          -0.000010
            9              H      10.233015       9.120551       7.715993       0.107236       1.020913 0.75089810E+01  0.74361910E+02                                 1.810466                            1.701835      -1.567072       2.120132                    0.991598       4.229500      12.884819       0.427614       1.446389      -0.670892       0.005853       0.034944      -0.001405       0.035458       0.003728      -0.003364       0.001103      -0.003899       0.001455      -0.006235       0.002003       0.004233              1.881364       1.451180       0.104471      -0.014349       2.516034      -0.008782       1.676878          -0.000003
           10              H       9.337265       5.651068       5.922523       0.127422       1.198649 0.89380586E+01  0.89597290E+02                                 1.815804                            1.711076      -1.178226       2.327597                    0.995950       3.485038       9.640616       0.497425       1.228362      -0.721150      -0.011599      -0.020176      -0.033305       0.040630       0.000342       0.006003       0.008620      -0.001561       0.018689      -0.009571      -0.003668       0.013239              1.852453       1.423854       0.122244       0.204851       1.983226       0.310554       2.150280          -0.000009
           11              H       5.630428      10.257782      13.340776       0.132213       1.105079 0.80729750E+01  0.79198790E+02                                 1.743685                            1.644283      -1.140560       2.351619                    0.996344       3.442062       9.539789       0.497131       1.255887      -0.714388      -0.023828      -0.004550       0.038527       0.045529      -0.003437      -0.009891      -0.003399       0.005430       0.022703      -0.011803      -0.002287       0.014089              1.782586       1.915697       0.059906      -0.341454       1.324696      -0.138708       2.107365          -0.000010
           12              H       9.120551       0.086685      11.227093       0.107236       1.020914 0.75089846E+01  0.74361953E+02                                 1.810467                            1.701835      -1.567072       2.120132                    0.991598       4.229501      12.884822       0.427614       1.446389      -0.670892       0.034944      -0.005854      -0.001405       0.035458      -0.003728       0.001103       0.003364       0.003899       0.001455      -0.006235       0.002003       0.004233              1.881364       2.516034      -0.104471      -0.008782       1.451181       0.014349       1.676878          -0.000002
           13              H       5.651068       0.982435       9.433623       0.127421       1.198649 0.89380514E+01  0.89597198E+02                                 1.815804                            1.711075      -1.178225       2.327597                    0.995950       3.485036       9.640609       0.497425       1.228363      -0.721150      -0.020176       0.011599      -0.033305       0.040630      -0.000342       0.008620      -0.006003       0.001561       0.018689      -0.009571      -0.003668       0.013239              1.852453       1.983225      -0.122244       0.310554       1.423854      -0.204851       2.150279          -0.000009
           14              H       4.689272       0.061918       6.318576       0.132213       1.105078 0.80729571E+01  0.79198548E+02                                 1.743681                            1.644279      -1.140559       2.351619                    0.996344       3.442057       9.539762       0.497132       1.255884      -0.714388       0.023828       0.004550       0.038527       0.045529      -0.003437       0.009891       0.003399       0.005430       0.022703      -0.011802      -0.002287       0.014089              1.782582       1.915692       0.059906       0.341454       1.324694       0.138708       2.107361          -0.000010
           15              H       1.199149      10.233015       4.204893       0.107236       1.020914 0.75089819E+01  0.74361917E+02                                 1.810466                            1.701835      -1.567072       2.120132                    0.991598       4.229500      12.884817       0.427614       1.446389      -0.670892      -0.034944       0.005854      -0.001405       0.035458      -0.003728      -0.001103      -0.003364       0.003899       0.001455      -0.006235       0.002003       0.004233              1.881363       2.516033      -0.104471       0.008782       1.451180      -0.014349       1.676877          -0.000003
           16              H       4.668632       9.337265       2.411423       0.127422       1.198649 0.89380545E+01  0.89597249E+02                                 1.815805                            1.711076      -1.178225       2.327597                    0.995950       3.485037       9.640617       0.497425       1.228363      -0.721150       0.020176      -0.011599      -0.033305       0.040630      -0.000342      -0.008620       0.006003       0.001561       0.018689      -0.009571      -0.003668       0.013239              1.852454       1.983227      -0.122244      -0.310554       1.423855       0.204851       2.150281          -0.000009
           17              C       0.462323       6.425045       0.821597       0.689393      23.377629 0.22747413E+03  0.46090878E+04                                 7.661483                            5.425607      -0.171971       2.023406                    0.998997      21.221483      59.144449       0.622913       0.485284      -1.010763       0.006305       0.076126       0.004544       0.076521       0.012895       0.089999       0.009329       0.135687       0.128160      -0.090428      -0.045294       0.135722              9.615390       5.375702       0.107332      -2.199667      15.400083      -0.005577       8.070386          -0.000020
           18              C       9.889369       2.066004       3.197910       0.605008      24.877251 0.26606494E+03  0.55977711E+04                                 7.878040                            5.799868      -0.077429       2.025954                    0.999533      22.703092      64.151826       0.614043       0.474111      -1.018234      -0.000692      -0.037736       0.037184       0.052983      -0.072310       0.026762       0.036673       0.075894      -0.236200      -0.109322      -0.011790       0.121111              9.474010       5.460078       2.400082      -0.873675      10.155760      -2.669287      12.806192          -0.000019
           19              C       0.796681       2.077356      12.405419       0.661371      22.279119 0.23190658E+03  0.47308843E+04                                 7.403485                            5.473175      -0.133377       2.028137                    0.999403      21.710758      61.103524       0.619841       0.484392      -1.009248       0.003384      -0.038080      -0.053862       0.066050       0.009185       0.032993      -0.024281       0.157914      -0.245481      -0.097907      -0.027395       0.125302              8.837451       4.384443      -0.216344      -1.136172      10.063699       1.933306      12.064210          -0.000010
           20              C       0.454067       4.901857       0.830024      -0.034376      40.748332 0.42711472E+03  0.98862117E+04                                10.161743                            6.777832       0.104497       2.039948                    0.999262      26.833730      73.806322       0.656073       0.403337      -1.084756      -0.002998      -0.046886       0.005716       0.047329       0.004559      -0.007459      -0.000511       0.032497       0.028262      -0.021595       0.003215       0.018380             13.579489       5.308971       0.349852      -1.559151      23.757614       0.466395      11.671880          -0.000021
           21              C       0.091845       4.211470       2.001327      -0.096145      36.255013 0.44252565E+03  0.10454032E+05                                 9.582645                            7.068785      -0.035325       1.961644                    0.999486      29.307654      84.565586       0.612320       0.423431      -1.059356       0.009662      -0.002261      -0.015290       0.018227      -0.007653       0.019172       0.024614       0.060563      -0.001110      -0.047430       0.007534       0.039896             11.522659       5.021175       1.250041      -1.483257      18.152973      -2.495711      11.393827          -0.000067
           22              C      10.276357       2.810054       1.974643      -0.013276      39.336580 0.43083938E+03  0.10010638E+05                                 9.955377                            6.854614       0.121332       2.054476                    0.999177      26.669576      73.893362       0.644581       0.408961      -1.079221       0.012279       0.013085      -0.031845       0.036553       0.009759       0.014390       0.013632       0.005871      -0.000847      -0.015956      -0.009512       0.025468             12.640095       5.436610       1.444989      -2.479582      16.005723      -3.278564      16.477950          -0.000018
           23              C       0.189882       2.142370       0.740140      -0.103886      36.107600 0.46833033E+03  0.11300572E+05                                 9.772473                            7.428691      -0.266100       1.891223                    0.998777      30.173097      90.031448       0.574453       0.441879      -1.040788      -0.002892       0.020760       0.011243       0.023786      -0.005460       0.032869      -0.001107       0.060010      -0.120497      -0.050878      -0.010343       0.061220             11.392994       5.371280       0.663345      -2.123991      12.555461      -0.001100      16.252240          -0.000033
           24              C       0.554168       2.821406      13.680650      -0.025118      37.381277 0.40217035E+03  0.91901944E+04                                 9.591087                            6.589420       0.173875       2.071278                    0.999335      26.392104      72.651815       0.662027       0.404870      -1.081327      -0.011771       0.029161       0.035250       0.047238       0.000626       0.009220      -0.011043       0.009209      -0.036072      -0.020510       0.005622       0.014889             12.173261       5.116254       0.365523      -1.957930      15.975271       3.115570      15.428258          -0.000019
           25              C       0.703804       4.203214      13.724188      -0.094882      35.528731 0.41660048E+03  0.97095766E+04                                 9.460735                            6.861254      -0.035917       1.965245                    0.999581      29.003373      83.556815       0.620165       0.423759      -1.057470      -0.009931      -0.016614       0.011541       0.022535      -0.006832       0.016067      -0.027983       0.080181      -0.029895      -0.053310       0.001393       0.051917             11.496721       4.969164       0.284788      -1.319149      18.343195       3.111511      11.177805          -0.000060
           26              C       9.857377       3.894655       7.843797       0.689392      23.377659 0.22747432E+03  0.46090926E+04                                 7.661491                            5.425610      -0.171972       2.023405                    0.998997      21.221494      59.144494       0.622912       0.485284      -1.010763      -0.006305      -0.076126       0.004544       0.076521       0.012895      -0.089999      -0.009329       0.135686       0.128160      -0.090428      -0.045294       0.135722              9.615403       5.375705       0.107333       2.199667      15.400114       0.005578       8.070391          -0.000020
           27              C       0.430331       8.253696      10.220110       0.605009      24.877252 0.26606496E+03  0.55977717E+04                                 7.878040                            5.799868      -0.077431       2.025954                    0.999533      22.703092      64.151825       0.614043       0.474111      -1.018234       0.000692       0.037736       0.037184       0.052983      -0.072310      -0.026762      -0.036673       0.075894      -0.236200      -0.109322      -0.011790       0.121111              9.474010       5.460079       2.400082       0.873675      10.155761       2.669287      12.806191          -0.000019
           28              C       9.523019       8.242344       5.383219       0.661371      22.279116 0.23190653E+03  0.47308831E+04                                 7.403484                            5.473174      -0.133376       2.028137                    0.999403      21.710756      61.103520       0.619841       0.484392      -1.009248      -0.003384       0.038080      -0.053862       0.066050       0.009185      -0.032993       0.024281       0.157914      -0.245481      -0.097907      -0.027395       0.125302              8.837450       4.384442      -0.216344       1.136171      10.063701      -1.933306      12.064207          -0.000011
           29              C       9.865633       5.417842       7.852224      -0.034375      40.748352 0.42711472E+03  0.98862111E+04                                10.161744                            6.777831       0.104497       2.039948                    0.999262      26.833728      73.806300       0.656074       0.403337      -1.084756       0.002999       0.046886       0.005716       0.047329       0.004558       0.007459       0.000511       0.032497       0.028263      -0.021595       0.003216       0.018380             13.579495       5.308972       0.349851       1.559148      23.757644      -0.466396      11.671870          -0.000022
           30              C      10.227855       6.108230       9.023527      -0.096145      36.255004 0.44252556E+03  0.10454029E+05                                 9.582641                            7.068783      -0.035324       1.961644                    0.999486      29.307646      84.565530       0.612320       0.423431      -1.059356      -0.009662       0.002261      -0.015290       0.018227      -0.007653      -0.019173      -0.024614       0.060564      -0.001110      -0.047431       0.007534       0.039897             11.522655       5.021174       1.250042       1.483255      18.152975       2.495715      11.393817          -0.000067
           31              C       0.043343       7.509646       8.996843      -0.013276      39.336570 0.43083925E+03  0.10010634E+05                                 9.955375                            6.854613       0.121331       2.054476                    0.999177      26.669571      73.893337       0.644582       0.408961      -1.079221      -0.012280      -0.013085      -0.031845       0.036553       0.009759      -0.014391      -0.013632       0.005872      -0.000848      -0.015957      -0.009512       0.025468             12.640092       5.436609       1.444988       2.479581      16.005720       3.278564      16.477946          -0.000019
           32              C      10.129818       8.177330       7.762340      -0.103885      36.107562 0.46832971E+03  0.11300552E+05                                 9.772463                            7.428683      -0.266099       1.891224                    0.998777      30.173076      90.031342       0.574454       0.441879      -1.040788       0.002892      -0.020760       0.011243       0.023786      -0.005459      -0.032870       0.001107       0.060010      -0.120497      -0.050877      -0.010343       0.061220             11.392981       5.371275       0.663345       2.123989      12.555450       0.001103      16.252219          -0.000032
           33              C       9.765532       7.498294       6.658450      -0.025118      37.381288 0.40217044E+03  0.91901968E+04                                 9.591089                            6.589421       0.173874       2.071278                    0.999335      26.392107      72.651824       0.662027       0.404870      -1.081327       0.011770      -0.029161       0.035250       0.047238       0.000626      -0.009220       0.011043       0.009209      -0.036072      -0.020511       0.005622       0.014889             12.173264       5.116254       0.365524       1.957930      15.975278      -3.115568      15.428259          -0.000019
           34              C       9.615896       6.116486       6.701988      -0.094882      35.528762 0.41660087E+03  0.97095878E+04                                 9.460740                            6.861257      -0.035919       1.965245                    0.999581      29.003383      83.556854       0.620165       0.423759      -1.057470       0.009931       0.016614       0.011541       0.022536      -0.006832      -0.016067       0.027983       0.080181      -0.029895      -0.053310       0.001393       0.051917             11.496731       4.969167       0.284787       1.319149      18.343220      -3.111517      11.177807          -0.000060
           35              C       3.894655       0.462323      11.354897       0.689393      23.377642 0.22747412E+03  0.46090875E+04                                 7.661487                            5.425607      -0.171972       2.023405                    0.998997      21.221484      59.144458       0.622913       0.485284      -1.010763      -0.076126       0.006305       0.004544       0.076521      -0.012895      -0.009329       0.089999      -0.135686       0.128161      -0.090428      -0.045294       0.135722              9.615398      15.400105      -0.107333       0.005579       5.375702      -2.199666       8.070386          -0.000020
           36              C       8.253696       9.889369      13.731210       0.605008      24.877253 0.26606498E+03  0.55977720E+04                                 7.878040                            5.799868      -0.077430       2.025954                    0.999533      22.703093      64.151828       0.614043       0.474111      -1.018234       0.037736      -0.000692       0.037184       0.052983       0.072310      -0.036673       0.026762      -0.075894      -0.236201      -0.109322      -0.011790       0.121111              9.474010      10.155763      -2.400082       2.669287       5.460079      -0.873675      12.806189          -0.000018
           37              C       8.242344       0.796681       8.894319       0.661370      22.279125 0.23190666E+03  0.47308863E+04                                 7.403486                            5.473176      -0.133377       2.028137                    0.999403      21.710762      61.103541       0.619840       0.484392      -1.009248       0.038080       0.003384      -0.053862       0.066050      -0.009185       0.024281       0.032992      -0.157914      -0.245481      -0.097907      -0.027395       0.125302              8.837453      10.063702       0.216344      -1.933307       4.384444      -1.136172      12.064213          -0.000010
           38              C       5.417842       0.454067      11.363324      -0.034377      40.748408 0.42711531E+03  0.98862293E+04                                10.161757                            6.777838       0.104495       2.039947                    0.999262      26.833747      73.806392       0.656073       0.403337      -1.084756       0.046886      -0.002998       0.005716       0.047329      -0.004558       0.000511      -0.007459      -0.032497       0.028263      -0.021595       0.003215       0.018380             13.579513      23.757677      -0.349852      -0.466396       5.308978      -1.559150      11.671884          -0.000021
           39              C       6.108230       0.091845      12.534627      -0.096146      36.255056 0.44252624E+03  0.10454050E+05                                 9.582653                            7.068790      -0.035327       1.961643                    0.999486      29.307670      84.565648       0.612320       0.423431      -1.059356       0.002261       0.009662      -0.015289       0.018227       0.007653      -0.024614       0.019172      -0.060563      -0.001109      -0.047430       0.007534       0.039896             11.522671      18.153003      -1.250043       2.495718       5.021179      -1.483257      11.393831          -0.000068
           40              C       7.509646      10.276357      12.507943      -0.013275      39.336555 0.43083904E+03  0.10010628E+05                                 9.955372                            6.854611       0.121333       2.054477                    0.999177      26.669565      73.893314       0.644582       0.408961      -1.079221      -0.013085       0.012279      -0.031845       0.036553      -0.009759      -0.013632       0.014390      -0.005871      -0.000847      -0.015957      -0.009511       0.025468             12.640088      16.005721      -1.444988       3.278561       5.436607      -2.479579      16.477936          -0.000018
           41              C       8.177330       0.189882      11.273440      -0.103885      36.107584 0.46833004E+03  0.11300562E+05                                 9.772469                            7.428687      -0.266100       1.891224                    0.998777      30.173085      90.031389       0.574453       0.441879      -1.040788      -0.020760      -0.002892       0.011243       0.023786       0.005459       0.001107       0.032870      -0.060010      -0.120497      -0.050877      -0.010343       0.061220             11.392989      12.555460      -0.663345       0.001100       5.371278      -2.123990      16.252229          -0.000032
           42              C       7.498294       0.554168      10.169550      -0.025116      37.381227 0.40216975E+03  0.91901766E+04                                 9.591076                            6.589414       0.173877       2.071280                    0.999335      26.392082      72.651718       0.662028       0.404870      -1.081328      -0.029161      -0.011771       0.035250       0.047238      -0.000626       0.011043       0.009220      -0.009209      -0.036072      -0.020510       0.005622       0.014889             12.173247      15.975256      -0.365523      -3.115564       5.116249      -1.957927      15.428237          -0.000020
           43              C       6.116486       0.703804      10.213088      -0.094882      35.528731 0.41660047E+03  0.97095762E+04                                 9.460735                            6.861254      -0.035917       1.965246                    0.999581      29.003367      83.556792       0.620165       0.423759      -1.057470       0.016614      -0.009931       0.011541       0.022535       0.006832       0.027984       0.016067      -0.080181      -0.029895      -0.053310       0.001393       0.051917             11.496724      18.343204      -0.284787      -3.111515       4.969164      -1.319148      11.177802          -0.000059
           44              C       6.425045       9.857377       4.332697       0.689393      23.377620 0.22747404E+03  0.46090853E+04                                 7.661481                            5.425606      -0.171971       2.023406                    0.998997      21.221478      59.144428       0.622913       0.485284      -1.010763       0.076126      -0.006305       0.004544       0.076521      -0.012895       0.009329      -0.089999      -0.135687       0.128160      -0.090428      -0.045294       0.135722              9.615387      15.400076      -0.107331      -0.005574       5.375700       2.199667       8.070384          -0.000020
           45              C       2.066004       0.430331       6.709010       0.605008      24.877261 0.26606509E+03  0.55977749E+04                                 7.878042                            5.799870      -0.077430       2.025954                    0.999533      22.703097      64.151842       0.614043       0.474111      -1.018234      -0.037736       0.000692       0.037184       0.052982       0.072310       0.036674      -0.026762      -0.075894      -0.236201      -0.109322      -0.011789       0.121111              9.474012      10.155762      -2.400082      -2.669286       5.460080       0.873675      12.806193          -0.000019
           46              C       2.077356       9.523019       1.872119       0.661370      22.279126 0.23190667E+03  0.47308866E+04                                 7.403487                            5.473176      -0.133377       2.028137                    0.999403      21.710764      61.103550       0.619840       0.484392      -1.009248      -0.038080      -0.003384      -0.053862       0.066050      -0.009185      -0.024281      -0.032993      -0.157914      -0.245481      -0.097907      -0.027395       0.125302              8.837453      10.063703       0.216344       1.933307       4.384444       1.136172      12.064213          -0.000010
           47              C       4.901857       9.865633       4.341124      -0.034376      40.748340 0.42711484E+03  0.98862152E+04                                10.161744                            6.777833       0.104496       2.039948                    0.999262      26.833735      73.806337       0.656073       0.403337      -1.084756      -0.046887       0.002999       0.005716       0.047329      -0.004558      -0.000511       0.007459      -0.032498       0.028262      -0.021595       0.003216       0.018380             13.579489      23.757614      -0.349851       0.466398       5.308972       1.559151      11.671881          -0.000022
           48              C       4.211470      10.227855       5.512427      -0.096145      36.254987 0.44252539E+03  0.10454023E+05                                 9.582637                            7.068780      -0.035324       1.961644                    0.999486      29.307645      84.565514       0.612320       0.423430      -1.059356      -0.002261      -0.009662      -0.015290       0.018227       0.007653       0.024614      -0.019173      -0.060564      -0.001110      -0.047431       0.007534       0.039897             11.522647      18.152952      -1.250040      -2.495710       5.021171       1.483256      11.393817          -0.000067
           49              C       2.810054       0.043343       5.485743      -0.013275      39.336498 0.43083848E+03  0.10010611E+05                                 9.955360                            6.854605       0.121336       2.054478                    0.999177      26.669546      73.893222       0.644582       0.408961      -1.079221       0.013085      -0.012280      -0.031845       0.036553      -0.009759       0.013632      -0.014391      -0.005871      -0.000847      -0.015957      -0.009512       0.025468             12.640070      16.005691      -1.444986      -3.278557       5.436602       2.479577      16.477917          -0.000018
           50              C       2.142370      10.129818       4.251240      -0.103885      36.107579 0.46833003E+03  0.11300562E+05                                 9.772468                            7.428687      -0.266099       1.891224                    0.998777      30.173083      90.031379       0.574453       0.441879      -1.040788       0.020760       0.002892       0.011243       0.023786       0.005460      -0.001107      -0.032870      -0.060010      -0.120497      -0.050877      -0.010343       0.061220             11.392987      12.555455      -0.663345      -0.001104       5.371277       2.123990      16.252227          -0.000032
           51              C       2.821406       9.765532       3.147350      -0.025117      37.381243 0.40216995E+03  0.91901826E+04                                 9.591080                            6.589416       0.173877       2.071279                    0.999335      26.392090      72.651755       0.662028       0.404870      -1.081328       0.029161       0.011771       0.035250       0.047238      -0.000626      -0.011043      -0.009220      -0.009209      -0.036072      -0.020510       0.005622       0.014889             12.173252      15.975262      -0.365523       3.115565       5.116250       1.957928      15.428243          -0.000020
           52              C       4.203214       9.615896       3.190888      -0.094883      35.528773 0.41660104E+03  0.97095932E+04                                 9.460743                            6.861259      -0.035919       1.965245                    0.999581      29.003393      83.556901       0.620164       0.423759      -1.057470      -0.016614       0.009931       0.011542       0.022535       0.006832      -0.027983      -0.016067      -0.080180      -0.029895      -0.053310       0.001393       0.051917             11.496733      18.343217      -0.284788       3.111516       4.969168       1.319150      11.177815          -0.000060
           53              O       1.105240       6.965797      13.961538      -0.663696      39.198255 0.55485037E+03  0.13462676E+05                                 9.176941                            7.287674       0.261455       2.110603                    0.997026      28.946913      76.792994       0.703262       0.358949      -1.137440      -0.033802      -0.072165       0.041356       0.089781       0.019602       0.052863      -0.008580       0.121260       0.096902      -0.082801      -0.009283       0.092085             10.775820       6.884374       2.640364      -2.353589      14.545686      -4.799713      10.897400          -0.000038
           54              O      10.104018       6.955478       1.738697      -0.680099      41.676895 0.59482677E+03  0.14646216E+05                                 9.489462                            7.503011       0.348730       2.129859                    0.998230      29.238304      77.450746       0.700905       0.354905      -1.143755       0.081091      -0.067771       0.010302       0.106183      -0.010308       0.022584       0.019575       0.111348       0.157497      -0.086309       0.019086       0.067223             11.177350       7.333738      -3.131429      -3.130819      14.711332       4.935122      11.486979          -0.000041
           55              O      10.235078       2.600564       4.339720      -0.637607      34.884428 0.53888192E+03  0.12928945E+05                                 8.370476                            7.097157       0.647986       2.237574                    0.998620      28.479914      74.167134       0.728333       0.350515      -1.148750       0.085708       0.042844      -0.037292       0.102821      -0.039690       0.057678       0.062641       0.035656       0.087987      -0.109473       0.026440       0.083033              9.320848       5.479285       0.518402       0.636003       7.713674       0.929802      14.769586          -0.000050
           56              O       9.238195       0.973148       3.152968      -0.702788      45.741707 0.74688359E+03  0.19545355E+05                                10.251108                            8.583281       0.078549       2.019682                    0.997129      31.294292      86.586560       0.632747       0.369901      -1.127456       0.016120       0.063033      -0.055394       0.085449      -0.010296       0.019901      -0.007601       0.095919      -0.294929      -0.100736       0.000392       0.100345             11.618851       9.580807       4.416234      -0.812603      15.498202      -1.085201       9.777544          -0.000031
           57              O       0.743018       0.814224      12.430698      -0.733523      51.096911 0.85076869E+03  0.22968640E+05                                11.005721                            9.157849      -0.084453       1.967270                    0.995833      31.669234      88.594826       0.613728       0.369664      -1.129213      -0.049112       0.092427       0.001794       0.104680       0.026761       0.021415      -0.000410       0.074133      -0.260012      -0.089526      -0.001837       0.091363             12.606529       8.533452      -0.108135      -0.175801      19.598227       1.603537       9.687909          -0.000023
           58              O       0.958700       2.701697      11.342257      -0.628741      35.808426 0.52083760E+03  0.12406966E+05                                 8.546395                            7.002674       0.552756       2.215993                    0.998160      28.082842      73.196981       0.728259       0.353067      -1.145108      -0.026183       0.043448       0.056662       0.076051       0.004064       0.024113      -0.061942       0.106481      -0.014379      -0.095861       0.028068       0.067793              9.645625       5.506645      -0.039145      -0.815016       8.196795      -1.930816      15.233436          -0.000038
           59              O       9.214460       3.353902       6.939338      -0.663696      39.198310 0.55485111E+03  0.13462699E+05                                 9.176951                            7.287679       0.261453       2.110602                    0.997026      28.946924      76.793040       0.703262       0.358949      -1.137440       0.033802       0.072165       0.041356       0.089781       0.019602      -0.052863       0.008580       0.121261       0.096902      -0.082801      -0.009283       0.092085             10.775834       6.884380       2.640369       2.353590      14.545713       4.799724      10.897411          -0.000038
           60              O       0.215682       3.364222       8.760897      -0.680099      41.676885 0.59482656E+03  0.14646209E+05                                 9.489459                            7.503009       0.348730       2.129859                    0.998230      29.238306      77.450742       0.700905       0.354905      -1.143755      -0.081091       0.067771       0.010302       0.106183      -0.010308      -0.022584      -0.019575       0.111348       0.157497      -0.086309       0.019086       0.067223             11.177347       7.333736      -3.131429       3.130819      14.711328      -4.935123      11.486978          -0.000041
           61              O       0.084622       7.719136      11.361920      -0.637606      34.884400 0.53888141E+03  0.12928930E+05                                 8.370470                            7.097153       0.647987       2.237575                    0.998620      28.479908      74.167103       0.728334       0.350515      -1.148750      -0.085709      -0.042844      -0.037292       0.102821      -0.039690      -0.057678      -0.062641       0.035656       0.087987      -0.109473       0.026440       0.083033              9.320841       5.479283       0.518401      -0.636003       7.713669      -0.929802      14.769572          -0.000050
           62              O       1.081505       9.346552      10.175168      -0.702788      45.741721 0.74688385E+03  0.19545364E+05                                10.251110                            8.583282       0.078548       2.019682                    0.997129      31.294298      86.586580       0.632747       0.369901      -1.127456      -0.016120      -0.063033      -0.055394       0.085449      -0.010296      -0.019901       0.007601       0.095918      -0.294929      -0.100736       0.000392       0.100344             11.618853       9.580810       4.416236       0.812604      15.498204       1.085202       9.777546          -0.000031
           63              O       9.576682       9.505476       5.408498      -0.733523      51.096906 0.85076851E+03  0.22968635E+05                                11.005720                            9.157848      -0.084453       1.967270                    0.995833      31.669231      88.594815       0.613728       0.369664      -1.129213       0.049112      -0.092427       0.001794       0.104680       0.026761      -0.021415       0.000410       0.074133      -0.260012      -0.089526      -0.001837       0.091363             12.606529       8.533449      -0.108134       0.175800      19.598231      -1.603535       9.687908          -0.000023
           64              O       9.361000       7.618003       4.320057      -0.628741      35.808441 0.52083786E+03  0.12406973E+05                                 8.546398                            7.002676       0.552756       2.215993                    0.998160      28.082843      73.196994       0.728259       0.353067      -1.145108       0.026183      -0.043448       0.056661       0.076051       0.004064      -0.024113       0.061942       0.106481      -0.014379      -0.095861       0.028068       0.067793              9.645629       5.506647      -0.039145       0.815016       8.196799       1.930816      15.233442          -0.000039
           65              O       3.353902       1.105240      10.450438      -0.663696      39.198297 0.55485093E+03  0.13462693E+05                                 9.176948                            7.287677       0.261454       2.110602                    0.997026      28.946923      76.793030       0.703262       0.358949      -1.137440       0.072165      -0.033802       0.041356       0.089781      -0.019602       0.008580       0.052863      -0.121260       0.096902      -0.082801      -0.009284       0.092085             10.775832      14.545708      -2.640368       4.799723       6.884379      -2.353590      10.897408          -0.000038
           66              O       3.364222      10.104018      12.271997      -0.680099      41.676916 0.59482703E+03  0.14646224E+05                                 9.489465                            7.503013       0.348729       2.129859                    0.998230      29.238307      77.450759       0.700905       0.354905      -1.143755       0.067771       0.081091       0.010302       0.106183       0.010308      -0.019575       0.022584      -0.111348       0.157498      -0.086309       0.019086       0.067223             11.177356      14.711345       3.131432      -4.935127       7.333740      -3.130820      11.486983          -0.000041
           67              O       7.719136      10.235078       0.828620      -0.637607      34.884419 0.53888178E+03  0.12928941E+05                                 8.370474                            7.097156       0.647987       2.237575                    0.998620      28.479913      74.167124       0.728333       0.350515      -1.148750      -0.042844       0.085709      -0.037292       0.102822       0.039690      -0.062641       0.057678      -0.035656       0.087987      -0.109473       0.026440       0.083033              9.320845       7.713673      -0.518402      -0.929802       5.479284       0.636004      14.769578          -0.000050
           68              O       9.346552       9.238195      13.686268      -0.702788      45.741709 0.74688359E+03  0.19545356E+05                                10.251109                            8.583281       0.078548       2.019682                    0.997129      31.294292      86.586563       0.632747       0.369901      -1.127456      -0.063033       0.016120      -0.055394       0.085449       0.010296       0.007601       0.019901      -0.095918      -0.294929      -0.100737       0.000392       0.100344             11.618852      15.498207      -4.416235       1.085201       9.580807      -0.812603       9.777542          -0.000031
           69              O       9.505476       0.743018       8.919598      -0.733523      51.096939 0.85076933E+03  0.22968663E+05                                11.005725                            9.157853      -0.084453       1.967269                    0.995833      31.669245      88.594870       0.613727       0.369664      -1.129212      -0.092427      -0.049112       0.001794       0.104680      -0.026761       0.000410       0.021415      -0.074133      -0.260012      -0.089525      -0.001837       0.091362             12.606535      19.598234       0.108134      -1.603536       8.533455      -0.175802       9.687915          -0.000023
           70              O       7.618003       0.958700       7.831157      -0.628741      35.808407 0.52083728E+03  0.12406956E+05                                 8.546392                            7.002672       0.552757       2.215993                    0.998160      28.082833      73.196951       0.728260       0.353067      -1.145108      -0.043448      -0.026183       0.056661       0.076051      -0.004064       0.061942       0.024113      -0.106481      -0.014379      -0.095861       0.028069       0.067792              9.645622       8.196793       0.039145       1.930814       5.506643      -0.815016      15.233429          -0.000039
           71              O       6.965797       9.214460       3.428238      -0.663696      39.198289 0.55485100E+03  0.13462695E+05                                 9.176947                            7.287678       0.261454       2.110602                    0.997026      28.946927      76.793047       0.703262       0.358949      -1.137440      -0.072165       0.033802       0.041356       0.089781      -0.019602      -0.008580      -0.052863      -0.121260       0.096902      -0.082801      -0.009284       0.092085             10.775827      14.545696      -2.640365      -4.799714       6.884378       2.353590      10.897406          -0.000038
           72              O       6.955478       0.215682       5.249797      -0.680099      41.676875 0.59482638E+03  0.14646203E+05                                 9.489457                            7.503008       0.348730       2.129859                    0.998230      29.238298      77.450714       0.700905       0.354905      -1.143755      -0.067771      -0.081091       0.010302       0.106183       0.010308       0.019575      -0.022584      -0.111348       0.157498      -0.086309       0.019086       0.067223             11.177344      14.711322       3.131428       4.935121       7.333736       3.130819      11.486975          -0.000041
           73              O       2.600564       0.084622       7.850820      -0.637607      34.884401 0.53888143E+03  0.12928930E+05                                 8.370470                            7.097152       0.647986       2.237574                    0.998620      28.479912      74.167111       0.728334       0.350515      -1.148750       0.042844      -0.085709      -0.037292       0.102822       0.039690       0.062641      -0.057678      -0.035655       0.087987      -0.109473       0.026440       0.083033              9.320841       7.713669      -0.518401       0.929804       5.479282      -0.636004      14.769571          -0.000050
           74              O       0.973148       1.081505       6.664068      -0.702788      45.741718 0.74688380E+03  0.19545362E+05                                10.251111                            8.583283       0.078547       2.019682                    0.997129      31.294295      86.586579       0.632747       0.369901      -1.127456       0.063033      -0.016120      -0.055394       0.085449       0.010296      -0.007601      -0.019901      -0.095918      -0.294929      -0.100736       0.000392       0.100344             11.618853      15.498205      -4.416236      -1.085200       9.580810       0.812603       9.777545          -0.000031
           75              O       0.814224       9.576682       1.897398      -0.733523      51.096931 0.85076918E+03  0.22968657E+05                                11.005723                            9.157851      -0.084453       1.967269                    0.995833      31.669243      88.594859       0.613727       0.369664      -1.129213       0.092427       0.049112       0.001794       0.104680      -0.026761      -0.000410      -0.021415      -0.074133      -0.260012      -0.089526      -0.001837       0.091363             12.606532      19.598233       0.108134       1.603536       8.533453       0.175801       9.687912          -0.000023
           76              O       2.701697       9.361000       0.808957      -0.628741      35.808437 0.52083779E+03  0.12406971E+05                                 8.546397                            7.002676       0.552756       2.215993                    0.998160      28.082841      73.196987       0.728259       0.353067      -1.145108       0.043448       0.026183       0.056661       0.076051      -0.004064      -0.061942      -0.024113      -0.106480      -0.014379      -0.095861       0.028068       0.067793              9.645628       8.196798       0.039145      -1.930816       5.506646       0.815016      15.233441          -0.000038

******************************************************
Auxiliary information for the entire system
The total spin magnetic moment of the unit cell is   -0.002309
The total net atomic charge of the unit cell is   0.000001
Accuracy of reproducing the electrostatic potential in the unit cell:
  The inner radius (bohr) =    5.0000
  The outer radius (bohr) =   12.0000
  Valid grid points have density less than (e/(bohr^3)) =    0.0001
  The number of valid grid points were=       111772
  The rms potential error without charges in kcal/mol is=      4.25017
  The rms potential error with partial charges in kcal/mol is=      1.34061
  The RRMSE value at monopole order=      0.31543
  The rms potential error with partial charges and cloud penetration in kcal/mol is=      1.32845
  The RRMSE value at monopole order with cloud penetration is=      0.31256
  The rms potential error with partial charges and atomic dipoles in kcal/mol is=      0.40712
  The RRMSE value at dipole order=      0.09579
  The rms potential error with partial charges, atomic dipoles and cloud penetration in kcal/mol is=      0.38974
  The RRMSE value at dipole order with cloud penetration=      0.09170

******************************************************
The electron densities and ab initio electrostatic potential were computed in VASP using the PBE functional and
projector augmented wave method. See the main text of the journal article for a description of computational details.
The atomic charges, dipoles, and quadrupoles were computed with the DDEC6 method as described in
(a) T. A. Manz and N. Gabaldon Limas, RSC Adv. 6 (2016) 47771-47801 DOI: 10.1039/c6ra04656h
(b) N. Gabaldon Limas and T. A. Manz, RSC Adv. 8 (2018) 2678-2707 DOI: 10.1039/c7ra11829e.
For each atom in the material, the electron cloud parameters were fit to the spherically averaged atom-in-material
electron density using radial positions for which this density was between 10^-4 and 10^-2 electrons per cubic bohr.
The polarizabilities, dispersion coefficients, and quantum Drude oscillator (QDO) parameters were fit using the MCLF method.
The magnetic structure of the system was optimized in VASP from the default ferromagnetic initial guess using spin polarization.
The atomic spin moments (ASMs) were computed on this optimized magnetic structure using the DDEC6 partition as inputs
to the method of T. A. Manz and D. S. Sholl, J. Chem. Theory Comput. 7 (2011) 4146-4164 DOI: 10.1021/ct200539n.
The RMSE and RRMSE were computed using a uniform grid with Ewald summation.
