# Supplementary material for: A collection of forcefield precursors for metal–organic frameworks
Source: RSC Adv. 2019 Nov 13;9(63):36492–507. doi: 10.1039/c9ra07327b (PMC9075174; doi:10.1039/c9ra07327b)
Supplement: RA-009-C9RA07327B-s3826 [file RA-009-C9RA07327B-s3826.xyz]

   76
jmolscript: load "" {1 1 1} spacegroup "x,y,z" unitcell [{     10.339000     0.000000     0.000000 }, {      0.000000    10.339000     0.000000 }, {      0.000000     0.000000    14.057000 }]
Gd     9.015298     8.927727    11.722273     2.098631
Gd     1.323702     1.411273     4.693773     2.098631
Gd     1.411273     9.015298     1.179523     2.098632
Gd     8.927727     1.323702     8.208023     2.098632
H      1.194154    10.252152     9.803352     0.111556
H      4.686669     9.337151    11.642007     0.130782
H      4.678397     0.059966     7.713076     0.134581
H      9.144845     0.086848     2.774852     0.111556
H      5.652331     1.001849     4.613507     0.130782
H      5.660602    10.279034     0.684576     0.134581
H      0.086848     1.194154    13.317602     0.111556
H      1.001849     4.686669     1.099257     0.130782
H     10.279034     4.678397    11.227326     0.134581
H     10.252152     9.144845     6.289102     0.111556
H      9.337151     5.652331     8.127757     0.130782
H      0.059966     5.660602     4.198826     0.134581
C      2.086410     0.394950     7.336348     0.613157
C      2.825649     0.019644     8.567742    -0.009460
C      2.138105    10.144627     9.768209    -0.106621
C      2.843225     9.774491    10.908232    -0.029649
C      4.214176     9.613202    10.864655    -0.093971
C      4.905855     9.857203     9.675433    -0.033174
C      4.209007    10.231474     8.522759    -0.095682
C      2.077105     9.545999    12.183202     0.662205
C      6.419485     9.860304     9.700736     0.683619
C      8.252590     9.944050     0.307848     0.613157
C      7.513351    -0.019644     1.539241    -0.009460
C      8.200895     0.194373     2.739709    -0.106621
C      7.495775     0.564509     3.879732    -0.029649
C      6.124824     0.725798     3.836155    -0.093971
C      5.433145     0.481797     2.646933    -0.033174
C      6.129993     0.107526     1.494259    -0.095682
C      8.261895     0.793001     5.154702     0.662205
C      3.919515     0.478696     2.672236     0.683619
C      9.944050     2.086410    10.850598     0.613157
C     -0.019644     2.825649    12.081991    -0.009460
C      0.194373     2.138105    13.282459    -0.106621
C      0.564509     2.843225     0.365482    -0.029649
C      0.725798     4.214176     0.321905    -0.093971
C      0.481797     4.905855    13.189683    -0.033174
C      0.107526     4.209007    12.037009    -0.095682
C      0.793001     2.077105     1.640452     0.662205
C      0.478696     6.419485    13.214986     0.683619
C      0.394950     8.252590     3.822098     0.613157
C      0.019644     7.513351     5.053491    -0.009460
C     10.144627     8.200895     6.253959    -0.106621
C      9.774491     7.495775     7.393982    -0.029649
C      9.613202     6.124824     7.350405    -0.093971
C      9.857203     5.433145     6.161183    -0.033174
C     10.231474     6.129993     5.008509    -0.095682
C      9.545999     8.261895     8.668952     0.662205
C      9.860304     3.919515     6.186486     0.683619
O      2.607496     0.070305     6.203354    -0.634706
O      0.990476     1.052510     7.353779    -0.716835
O      0.825052     9.592524    12.155510    -0.725834
O      2.710886     9.364032    13.246052    -0.634813
O      6.996401     9.211015    10.615003    -0.678562
O      6.981927     0.190238     8.795184    -0.675226
O      7.731504    10.268695    13.231854    -0.634706
O      9.348524     9.286490     0.325279    -0.716835
O      9.513948     0.746476     5.127010    -0.725834
O      7.628114     0.974968     6.217552    -0.634813
O      3.342599     1.127985     3.586503    -0.678562
O      3.357073    10.148762     1.766684    -0.675226
O     10.268695     2.607496     9.717604    -0.634706
O      9.286490     0.990476    10.868029    -0.716835
O      0.746476     0.825052     1.612760    -0.725834
O      0.974968     2.710886     2.703302    -0.634813
O      1.127985     6.996401     0.072253    -0.678562
O     10.148762     6.981927    12.309434    -0.675226
O      0.070305     7.731504     2.689104    -0.634706
O      1.052510     9.348524     3.839529    -0.716835
O      9.592524     9.513948     8.641260    -0.725834
O      9.364032     7.628114     9.731802    -0.634813
O      9.211015     3.342599     7.100753    -0.678562
O      0.190238     3.357073     5.280934    -0.675226

The following XYZ coordinates are in angstroms. Other properties are in atomic units.
The sperically averaged electron density of each atom fit to a function of the form exp(a - br)
eigen_1, eigen_2 and eigen_3 are the three eigenvalues of traceless quadrupole moment tensor
  atom number  atomic symbol              X              Y              Z     net charge C6 coefficient C8 coefficient C10 coefficient fluctuating dipole atomic polarizability isotropic forcefield polarizability              a              b squared Pearson coefficient          <r^3>          <r^4>         wp_QDO          m_QDO          q_QDO       dipole_x       dipole_y       dipole_z         dipole            Qxy            Qxz            Qyz     Q(x^2-y^2)  Q(3z^2 - R^2)        eigen_1        eigen_2        eigen_3 static polarizability      alpha(xx)      alpha(xy)      alpha(xz)      alpha(yy)      alpha(yz)      alpha(zz) atomic spin moment
            1             Gd       9.015298       8.927727      11.722273       2.098631     143.724270 0.31642420E+04  0.10906343E+06                                18.419760                           15.436880       1.754047       2.296007                    0.998192      76.948686     184.796743       0.629240       0.282410      -1.313821      -0.000763      -0.002878      -0.011418       0.011800       0.144135      -0.072930      -0.067653      -0.096097      -0.224174      -0.129791      -0.091734       0.221525             21.666239      22.016372      -2.943229       2.689182      18.468247       1.147172      24.514100           0.000001
            2             Gd       1.323702       1.411273       4.693773       2.098631     143.724277 0.31642422E+04  0.10906344E+06                                18.419761                           15.436880       1.754047       2.296007                    0.998192      76.948688     184.796750       0.629240       0.282410      -1.313821       0.000763       0.002878      -0.011418       0.011800       0.144135       0.072930       0.067653      -0.096097      -0.224174      -0.129791      -0.091734       0.221525             21.666240      22.016371      -2.943229      -2.689182      18.468247      -1.147173      24.514101           0.000001
            3             Gd       1.411273       9.015298       1.179523       2.098632     143.724235 0.31642410E+04  0.10906338E+06                                18.419756                           15.436877       1.754049       2.296008                    0.998192      76.948680     184.796715       0.629240       0.282410      -1.313821       0.002878      -0.000763      -0.011418       0.011800      -0.144135       0.067653      -0.072930       0.096097      -0.224174      -0.129791      -0.091734       0.221525             21.666235      18.468243       2.943229      -1.147173      22.016368       2.689181      24.514095           0.000002
            4             Gd       8.927727       1.323702       8.208023       2.098632     143.724272 0.31642420E+04  0.10906343E+06                                18.419760                           15.436880       1.754048       2.296007                    0.998192      76.948686     184.796743       0.629240       0.282410      -1.313821      -0.002878       0.000763      -0.011418       0.011800      -0.144135      -0.067653       0.072930       0.096097      -0.224174      -0.129791      -0.091734       0.221525             21.666240      18.468247       2.943230       1.147173      22.016371      -2.689182      24.514101           0.000001
            5              H       1.194154      10.252152       9.803352       0.111556       1.013425 0.74325884E+01  0.73476868E+02                                 1.807221                            1.697773      -1.592238       2.111728                    0.991425       4.220992      12.881656       0.426035       1.454288      -0.669438      -0.035023       0.006038       0.000267       0.035540      -0.003464       0.000958       0.003248       0.004703       0.001716      -0.006128       0.002025       0.004103              1.879119       2.512560      -0.101521      -0.015412       1.453193       0.019219       1.671604          -0.000000
            6              H       4.686669       9.337151      11.642007       0.130782       1.201146 0.89683901E+01  0.90025584E+02                                 1.822374                            1.717415      -1.178326       2.328863                    0.995920       3.484718       9.663234       0.494752       1.233296      -0.720043       0.020297      -0.011778       0.035009       0.042147      -0.000126       0.008556      -0.006168       0.000486       0.019387      -0.009858      -0.003424       0.013282              1.859192       2.000709      -0.124934       0.319495       1.430077      -0.200373       2.146790          -0.000001
            7              H       4.678397       0.059966       7.713076       0.134581       1.101872 0.80340014E+01  0.78738109E+02                                 1.742737                            1.642090      -1.149784       2.348709                    0.996278       3.430852       9.510684       0.496546       1.258616      -0.713847       0.023145       0.005516      -0.037556       0.044458      -0.003585      -0.010216      -0.004435       0.005467       0.021659      -0.012632      -0.001670       0.014302              1.781977       1.907252       0.064557      -0.340539       1.326196      -0.149437       2.112485          -0.000000
            8              H       9.144845       0.086848       2.774852       0.111556       1.013424 0.74325822E+01  0.73476793E+02                                 1.807220                            1.697772      -1.592238       2.111728                    0.991425       4.220992      12.881656       0.426035       1.454288      -0.669438       0.035023      -0.006038       0.000267       0.035540      -0.003464      -0.000958      -0.003248       0.004703       0.001716      -0.006128       0.002025       0.004103              1.879118       2.512558      -0.101521       0.015411       1.453192      -0.019219       1.671604          -0.000000
            9              H       5.652331       1.001849       4.613507       0.130782       1.201146 0.89683901E+01  0.90025584E+02                                 1.822374                            1.717415      -1.178326       2.328863                    0.995920       3.484718       9.663234       0.494752       1.233296      -0.720043      -0.020297       0.011778       0.035009       0.042147      -0.000126      -0.008556       0.006168       0.000486       0.019387      -0.009858      -0.003424       0.013282              1.859192       2.000709      -0.124934      -0.319495       1.430077       0.200373       2.146790          -0.000001
           10              H       5.660602      10.279034       0.684576       0.134581       1.101872 0.80340023E+01  0.78738115E+02                                 1.742737                            1.642089      -1.149784       2.348709                    0.996278       3.430851       9.510679       0.496547       1.258615      -0.713847      -0.023145      -0.005516      -0.037556       0.044458      -0.003585       0.010216       0.004435       0.005467       0.021659      -0.012632      -0.001670       0.014302              1.781977       1.907252       0.064557       0.340539       1.326195       0.149436       2.112484          -0.000000
           11              H       0.086848       1.194154      13.317602       0.111556       1.013424 0.74325882E+01  0.73476865E+02                                 1.807221                            1.697773      -1.592238       2.111728                    0.991425       4.220992      12.881656       0.426035       1.454288      -0.669438      -0.006038      -0.035023       0.000267       0.035540       0.003464      -0.003248       0.000958      -0.004703       0.001716      -0.006128       0.002025       0.004103              1.879119       1.453193       0.101521      -0.019219       2.512559      -0.015411       1.671604          -0.000000
           12              H       1.001849       4.686669       1.099257       0.130782       1.201146 0.89683901E+01  0.90025587E+02                                 1.822374                            1.717415      -1.178326       2.328863                    0.995920       3.484718       9.663235       0.494752       1.233296      -0.720043       0.011778       0.020297       0.035009       0.042147       0.000126       0.006168       0.008556      -0.000486       0.019387      -0.009858      -0.003424       0.013282              1.859192       1.430077       0.124934       0.200373       2.000709       0.319495       2.146790          -0.000001
           13              H      10.279034       4.678397      11.227326       0.134581       1.101872 0.80339983E+01  0.78738073E+02                                 1.742737                            1.642090      -1.149784       2.348709                    0.996278       3.430851       9.510682       0.496546       1.258616      -0.713847      -0.005516       0.023145      -0.037556       0.044458       0.003585       0.004435      -0.010216      -0.005467       0.021659      -0.012632      -0.001670       0.014302              1.781977       1.326196      -0.064557       0.149437       1.907252      -0.340539       2.112484          -0.000000
           14              H      10.252152       9.144845       6.289102       0.111556       1.013424 0.74325822E+01  0.73476793E+02                                 1.807220                            1.697772      -1.592238       2.111728                    0.991425       4.220992      12.881656       0.426035       1.454288      -0.669438       0.006038       0.035023       0.000267       0.035540       0.003464       0.003248      -0.000958      -0.004703       0.001716      -0.006128       0.002025       0.004103              1.879118       1.453192       0.101521       0.019219       2.512558       0.015411       1.671604          -0.000000
           15              H       9.337151       5.652331       8.127757       0.130782       1.201146 0.89683901E+01  0.90025582E+02                                 1.822374                            1.717415      -1.178326       2.328863                    0.995920       3.484718       9.663233       0.494752       1.233295      -0.720043      -0.011778      -0.020297       0.035009       0.042147       0.000126      -0.006168      -0.008556      -0.000486       0.019387      -0.009858      -0.003424       0.013282              1.859192       1.430077       0.124934      -0.200373       2.000708      -0.319495       2.146790          -0.000001
           16              H       0.059966       5.660602       4.198826       0.134581       1.101872 0.80340020E+01  0.78738114E+02                                 1.742737                            1.642090      -1.149784       2.348709                    0.996278       3.430851       9.510680       0.496547       1.258615      -0.713847       0.005516      -0.023145      -0.037556       0.044458       0.003585      -0.004435       0.010216      -0.005467       0.021659      -0.012632      -0.001670       0.014302              1.781977       1.326196      -0.064557      -0.149436       1.907252       0.340539       2.112484          -0.000000
           17              C       2.086410       0.394950       7.336348       0.613157      24.422243 0.26000239E+03  0.54408118E+04                                 7.800308                            5.742161      -0.085717       2.026945                    0.999557      22.503870      63.494782       0.615482       0.475559      -1.017080      -0.038456       0.001071      -0.036381       0.052949       0.074261      -0.033362       0.024717      -0.072713      -0.244721      -0.107666      -0.015860       0.123526              9.391944      10.006024      -2.318963       2.762849       5.358258      -0.926793      12.811550          -0.000000
           18              C       2.825649       0.019644       8.567742      -0.009460      38.436504 0.41635285E+03  0.96012687E+04                                 9.811875                            6.742896       0.121709       2.057009                    0.999212      26.494550      73.370992       0.648599       0.409508      -1.077782       0.018576      -0.012569       0.032939       0.039850      -0.008072      -0.010107       0.014275      -0.017002      -0.013495      -0.016424      -0.007794       0.024219             12.450935      16.029073      -1.353485       2.892408       5.309433      -2.324136      16.014299           0.000001
           19              C       2.138105      10.144627       9.768209      -0.106621      36.642784 0.48105373E+03  0.11677422E+05                                 9.865393                            7.525817      -0.263638       1.890627                    0.998794      30.303224      90.483470       0.571489       0.441515      -1.041734       0.019413       0.001753      -0.003381       0.019783       0.005342       0.004734       0.029964      -0.063025      -0.114552      -0.047603      -0.012748       0.060350             11.489641      12.817879      -0.651626      -0.195820       5.407033      -2.042320      16.244012          -0.000001
           20              C       2.843225       9.774491      10.908232      -0.029649      38.235541 0.41915724E+03  0.96685901E+04                                 9.724597                            6.719489       0.177937       2.068190                    0.999269      26.667957      73.523369       0.657345       0.403949      -1.082991       0.027433       0.011185      -0.038416       0.048513       0.000268       0.015197       0.004917      -0.009702      -0.017636      -0.019678       0.006067       0.013611             12.326000      16.293889      -0.392857      -3.331848       5.176953      -1.897050      15.507157           0.000001
           21              C       4.214176       9.613202      10.864655      -0.093971      35.690190 0.42459897E+03  0.99410917E+04                                 9.494497                            6.930827      -0.054903       1.958382                    0.999496      29.127093      84.047202       0.616635       0.424251      -1.057383      -0.009994       0.007934      -0.011968       0.017495       0.010529       0.024701       0.012494      -0.082292      -0.021648      -0.051464       0.000777       0.050687             11.496635      18.241982      -0.352924      -3.051201       4.997913      -1.300316      11.250009          -0.000003
           22              C       4.905855       9.857203       9.675433      -0.033174      41.095226 0.43043212E+03  0.99777748E+04                                10.212033                            6.798114       0.110316       2.041556                    0.999281      26.851028      73.799567       0.656257       0.402627      -1.085724      -0.049619       0.000403      -0.002548       0.049686      -0.004275      -0.005019      -0.007719      -0.027276       0.025263      -0.019907       0.003244       0.016663             13.680505      24.001131      -0.453965      -0.144332       5.348416      -1.562090      11.691967           0.000001
           23              C       4.209007      10.231474       8.522759      -0.095682      35.999099 0.43159808E+03  0.10137480E+05                                 9.539862                            6.982497      -0.036195       1.964043                    0.999477      29.130925      83.953258       0.615577       0.423617      -1.058703      -0.006843      -0.008254       0.013929       0.017577       0.007951      -0.022077       0.019790      -0.063767      -0.004381      -0.046430       0.004677       0.041753             11.522151      18.276959      -1.270936       2.509047       5.011549      -1.506036      11.277945          -0.000003
           24              C       2.077105       9.545999      12.183202       0.662205      22.191992 0.23220739E+03  0.47402921E+04                                 7.390239                            5.481685      -0.143654       2.024964                    0.999369      21.759230      61.334432       0.618292       0.485270      -1.008422      -0.037488      -0.006290       0.054498       0.066445      -0.009752       0.024363       0.032317      -0.160833      -0.240077      -0.096753      -0.028968       0.125721              8.801642      10.217036       0.177600      -1.923832       4.393053      -1.097120      11.794836          -0.000001
           25              C       6.419485       9.860304       9.700736       0.683619      24.174434 0.23468249E+03  0.47902810E+04                                 7.834316                            5.506601      -0.177636       2.018310                    0.999092      21.393573      59.758570       0.619310       0.484527      -1.011600       0.077883      -0.008096      -0.002604       0.078346      -0.015923      -0.010676       0.087133      -0.130649       0.131653      -0.089180      -0.043197       0.132377              9.917153      16.250308      -0.080598      -0.000303       5.427719      -2.148366       8.073433          -0.000000
           26              C       8.252590       9.944050       0.307848       0.613157      24.422243 0.26000228E+03  0.54408089E+04                                 7.800308                            5.742159      -0.085717       2.026945                    0.999557      22.503869      63.494778       0.615482       0.475559      -1.017080       0.038456      -0.001071      -0.036381       0.052949       0.074261       0.033362      -0.024717      -0.072713      -0.244721      -0.107666      -0.015860       0.123526              9.391945      10.006027      -2.318964      -2.762853       5.358258       0.926794      12.811549          -0.000000
           27              C       7.513351      -0.019644       1.539241      -0.009460      38.436520 0.41635292E+03  0.96012703E+04                                 9.811876                            6.742896       0.121709       2.057008                    0.999212      26.494550      73.370985       0.648599       0.409508      -1.077782      -0.018576       0.012569       0.032939       0.039850      -0.008072       0.010107      -0.014275      -0.017002      -0.013495      -0.016424      -0.007794       0.024219             12.450939      16.029078      -1.353488      -2.892424       5.309435       2.324138      16.014304           0.000001
           28              C       8.200895       0.194373       2.739709      -0.106621      36.642767 0.48105363E+03  0.11677419E+05                                 9.865390                            7.525817      -0.263638       1.890627                    0.998794      30.303224      90.483469       0.571489       0.441515      -1.041734      -0.019413      -0.001753      -0.003381       0.019783       0.005342      -0.004734      -0.029964      -0.063025      -0.114552      -0.047602      -0.012748       0.060350             11.489638      12.817871      -0.651627       0.195815       5.407032       2.042320      16.244010          -0.000001
           29              C       7.495775       0.564509       3.879732      -0.029649      38.235542 0.41915727E+03  0.96685909E+04                                 9.724597                            6.719489       0.177937       2.068190                    0.999269      26.667958      73.523370       0.657345       0.403949      -1.082991      -0.027433      -0.011185      -0.038416       0.048512       0.000268      -0.015197      -0.004917      -0.009702      -0.017636      -0.019678       0.006067       0.013611             12.325999      16.293889      -0.392858       3.331847       5.176953       1.897050      15.507155           0.000001
           30              C       6.124824       0.725798       3.836155      -0.093971      35.690188 0.42459893E+03  0.99410903E+04                                 9.494496                            6.930826      -0.054903       1.958382                    0.999496      29.127092      84.047193       0.616636       0.424251      -1.057383       0.009994      -0.007934      -0.011968       0.017495       0.010529      -0.024701      -0.012494      -0.082292      -0.021648      -0.051464       0.000777       0.050687             11.496634      18.241980      -0.352924       3.051201       4.997912       1.300316      11.250009          -0.000003
           31              C       5.433145       0.481797       2.646933      -0.033174      41.095216 0.43043201E+03  0.99777713E+04                                10.212030                            6.798112       0.110316       2.041556                    0.999281      26.851025      73.799548       0.656257       0.402627      -1.085724       0.049619      -0.000403      -0.002548       0.049686      -0.004275       0.005019       0.007719      -0.027276       0.025263      -0.019907       0.003244       0.016663             13.680500      24.001121      -0.453965       0.144332       5.348414       1.562090      11.691966           0.000000
           32              C       6.129993       0.107526       1.494259      -0.095682      35.999106 0.43159811E+03  0.10137480E+05                                 9.539862                            6.982496      -0.036194       1.964043                    0.999477      29.130921      83.953231       0.615577       0.423617      -1.058704       0.006843       0.008254       0.013929       0.017577       0.007951       0.022077      -0.019790      -0.063767      -0.004381      -0.046430       0.004677       0.041753             11.522152      18.276964      -1.270937      -2.509052       5.011549       1.506036      11.277943          -0.000003
           33              C       8.261895       0.793001       5.154702       0.662205      22.191992 0.23220740E+03  0.47402925E+04                                 7.390239                            5.481685      -0.143654       2.024964                    0.999369      21.759231      61.334435       0.618292       0.485270      -1.008422       0.037488       0.006290       0.054498       0.066445      -0.009752      -0.024363      -0.032317      -0.160833      -0.240077      -0.096753      -0.028968       0.125721              8.801641      10.217036       0.177600       1.923832       4.393053       1.097120      11.794836          -0.000001
           34              C       3.919515       0.478696       2.672236       0.683619      24.174433 0.23468248E+03  0.47902808E+04                                 7.834316                            5.506601      -0.177636       2.018310                    0.999092      21.393572      59.758565       0.619310       0.484527      -1.011600      -0.077883       0.008096      -0.002604       0.078346      -0.015923       0.010676      -0.087133      -0.130649       0.131653      -0.089180      -0.043197       0.132377              9.917153      16.250306      -0.080598       0.000302       5.427719       2.148366       8.073433          -0.000001
           35              C       9.944050       2.086410      10.850598       0.613157      24.422241 0.26000226E+03  0.54408083E+04                                 7.800307                            5.742159      -0.085717       2.026945                    0.999557      22.503868      63.494772       0.615482       0.475559      -1.017080      -0.001071      -0.038456      -0.036381       0.052949      -0.074261      -0.024717      -0.033362       0.072713      -0.244721      -0.107666      -0.015860       0.123526              9.391944       5.358258       2.318964       0.926794      10.006026       2.762852      12.811548          -0.000000
           36              C      -0.019644       2.825649      12.081991      -0.009460      38.436516 0.41635288E+03  0.96012694E+04                                 9.811876                            6.742896       0.121710       2.057009                    0.999212      26.494549      73.370984       0.648599       0.409508      -1.077782       0.012569       0.018576       0.032939       0.039850       0.008072      -0.014275      -0.010107       0.017002      -0.013495      -0.016424      -0.007794       0.024219             12.450938       5.309435       1.353488       2.324138      16.029078       2.892424      16.014303           0.000001
           37              C       0.194373       2.138105      13.282459      -0.106621      36.642794 0.48105405E+03  0.11677431E+05                                 9.865395                            7.525820      -0.263638       1.890627                    0.998794      30.303225      90.483473       0.571489       0.441515      -1.041735      -0.001753       0.019413      -0.003381       0.019783      -0.005342      -0.029964       0.004734       0.063025      -0.114552      -0.047602      -0.012748       0.060350             11.489643       5.407034       0.651627       2.042321      12.817878      -0.195815      16.244017          -0.000001
           38              C       0.564509       2.843225       0.365482      -0.029649      38.235540 0.41915722E+03  0.96685898E+04                                 9.724597                            6.719489       0.177937       2.068190                    0.999269      26.667957      73.523369       0.657345       0.403949      -1.082991      -0.011185       0.027433      -0.038416       0.048512      -0.000268      -0.004917       0.015197       0.009702      -0.017636      -0.019678       0.006067       0.013611             12.325999       5.176953       0.392858       1.897049      16.293891      -3.331848      15.507155           0.000000
           39              C       0.725798       4.214176       0.321905      -0.093971      35.690194 0.42459900E+03  0.99410925E+04                                 9.494498                            6.930827      -0.054903       1.958382                    0.999496      29.127094      84.047207       0.616635       0.424251      -1.057383      -0.007934      -0.009994      -0.011968       0.017495      -0.010529      -0.012494       0.024701       0.082292      -0.021648      -0.051464       0.000777       0.050687             11.496636       4.997913       0.352924       1.300316      18.241985      -3.051202      11.250011          -0.000003
           40              C       0.481797       4.905855      13.189683      -0.033174      41.095237 0.43043217E+03  0.99777764E+04                                10.212034                            6.798114       0.110316       2.041556                    0.999281      26.851030      73.799574       0.656257       0.402627      -1.085724      -0.000403      -0.049619      -0.002548       0.049686       0.004275       0.007719      -0.005019       0.027276       0.025263      -0.019907       0.003244       0.016663             13.680508       5.348416       0.453965       1.562090      24.001135      -0.144331      11.691971           0.000000
           41              C       0.107526       4.209007      12.037009      -0.095682      35.999098 0.43159801E+03  0.10137478E+05                                 9.539861                            6.982495      -0.036194       1.964043                    0.999477      29.130923      83.953246       0.615577       0.423617      -1.058704       0.008254      -0.006843       0.013929       0.017577      -0.007951      -0.019790      -0.022077       0.063767      -0.004381      -0.046430       0.004677       0.041753             11.522151       5.011549       1.270938       1.506037      18.276958       2.509055      11.277946          -0.000003
           42              C       0.793001       2.077105       1.640452       0.662205      22.191991 0.23220739E+03  0.47402922E+04                                 7.390239                            5.481685      -0.143654       2.024964                    0.999369      21.759230      61.334432       0.618292       0.485270      -1.008422       0.006290      -0.037488       0.054498       0.066445       0.009752      -0.032317       0.024363       0.160833      -0.240077      -0.096753      -0.028968       0.125721              8.801641       4.393053      -0.177600       1.097120      10.217036      -1.923832      11.794835          -0.000001
           43              C       0.478696       6.419485      13.214986       0.683619      24.174436 0.23468251E+03  0.47902815E+04                                 7.834317                            5.506601      -0.177637       2.018310                    0.999092      21.393574      59.758577       0.619310       0.484527      -1.011600       0.008096       0.077883      -0.002604       0.078346       0.015923      -0.087133      -0.010676       0.130649       0.131653      -0.089180      -0.043197       0.132377              9.917155       5.427720       0.080598       2.148366      16.250311      -0.000303       8.073435          -0.000001
           44              C       0.394950       8.252590       3.822098       0.613157      24.422244 0.26000229E+03  0.54408093E+04                                 7.800308                            5.742159      -0.085717       2.026945                    0.999557      22.503870      63.494782       0.615482       0.475559      -1.017080       0.001071       0.038456      -0.036381       0.052949      -0.074261       0.024717       0.033362       0.072713      -0.244720      -0.107666      -0.015860       0.123526              9.391945       5.358258       2.318964      -0.926795      10.006027      -2.762853      12.811550          -0.000000
           45              C       0.019644       7.513351       5.053491      -0.009460      38.436523 0.41635295E+03  0.96012712E+04                                 9.811877                            6.742896       0.121709       2.057008                    0.999212      26.494551      73.370990       0.648599       0.409508      -1.077782      -0.012569      -0.018576       0.032939       0.039850       0.008072       0.014275       0.010107       0.017002      -0.013495      -0.016424      -0.007794       0.024219             12.450940       5.309435       1.353488      -2.324138      16.029079      -2.892424      16.014305           0.000001
           46              C      10.144627       8.200895       6.253959      -0.106621      36.642769 0.48105366E+03  0.11677419E+05                                 9.865390                            7.525817      -0.263638       1.890627                    0.998794      30.303225      90.483472       0.571489       0.441515      -1.041734       0.001753      -0.019413      -0.003381       0.019783      -0.005342       0.029964      -0.004734       0.063024      -0.114552      -0.047602      -0.012748       0.060350             11.489638       5.407032       0.651627      -2.042320      12.817871       0.195816      16.244010          -0.000001
           47              C       9.774491       7.495775       7.393982      -0.029649      38.235538 0.41915722E+03  0.96685895E+04                                 9.724597                            6.719488       0.177937       2.068190                    0.999269      26.667956      73.523364       0.657345       0.403949      -1.082991       0.011185      -0.027433      -0.038416       0.048512      -0.000268       0.004917      -0.015197       0.009702      -0.017636      -0.019678       0.006067       0.013611             12.325998       5.176953       0.392858      -1.897049      16.293888       3.331846      15.507154           0.000000
           48              C       9.613202       6.124824       7.350405      -0.093971      35.690181 0.42459885E+03  0.99410876E+04                                 9.494494                            6.930825      -0.054902       1.958382                    0.999496      29.127089      84.047179       0.616636       0.424251      -1.057383       0.007934       0.009994      -0.011968       0.017495      -0.010529       0.012494      -0.024701       0.082292      -0.021648      -0.051464       0.000777       0.050687             11.496632       4.997912       0.352924      -1.300316      18.241976       3.051201      11.250007          -0.000003
           49              C       9.857203       5.433145       6.161183      -0.033174      41.095218 0.43043203E+03  0.99777720E+04                                10.212030                            6.798112       0.110316       2.041556                    0.999281      26.851026      73.799550       0.656257       0.402627      -1.085724       0.000403       0.049619      -0.002548       0.049686       0.004275      -0.007719       0.005019       0.027276       0.025263      -0.019907       0.003244       0.016663             13.680500       5.348414       0.453965      -1.562090      24.001121       0.144331      11.691966           0.000000
           50              C      10.231474       6.129993       5.008509      -0.095682      35.999104 0.43159809E+03  0.10137480E+05                                 9.539862                            6.982496      -0.036194       1.964043                    0.999477      29.130920      83.953229       0.615577       0.423617      -1.058704      -0.008254       0.006843       0.013929       0.017577      -0.007951       0.019790       0.022077       0.063767      -0.004381      -0.046430       0.004677       0.041753             11.522152       5.011549       1.270937      -1.506036      18.276964      -2.509052      11.277942          -0.000003
           51              C       9.545999       8.261895       8.668952       0.662205      22.191991 0.23220739E+03  0.47402922E+04                                 7.390239                            5.481684      -0.143654       2.024964                    0.999369      21.759230      61.334431       0.618292       0.485270      -1.008422      -0.006290       0.037488       0.054498       0.066445       0.009752       0.032317      -0.024363       0.160833      -0.240077      -0.096753      -0.028968       0.125721              8.801641       4.393053      -0.177599      -1.097120      10.217036       1.923831      11.794835          -0.000001
           52              C       9.860304       3.919515       6.186486       0.683619      24.174432 0.23468248E+03  0.47902808E+04                                 7.834316                            5.506601      -0.177636       2.018310                    0.999092      21.393572      59.758565       0.619310       0.484527      -1.011600      -0.008096      -0.077883      -0.002604       0.078346       0.015923       0.087133       0.010676       0.130649       0.131653      -0.089180      -0.043197       0.132377              9.917152       5.427719       0.080598      -2.148366      16.250305       0.000302       8.073433          -0.000001
           53              O       2.607496       0.070305       6.203354      -0.634706      34.376428 0.52908603E+03  0.12642782E+05                                 8.287092                            7.033765       0.635361       2.233750                    0.998672      28.408718      73.965238       0.730986       0.350656      -1.148004       0.037569      -0.077641       0.038194       0.094331       0.045593      -0.058577       0.054048      -0.042155       0.073746      -0.109055       0.034309       0.074746              9.208916       7.634759      -0.510754      -0.927388       5.408032       0.577315      14.583956          -0.000000
           54              O       0.990476       1.052510       7.353779      -0.716835      46.067603 0.75692982E+03  0.19866291E+05                                10.284294                            8.624713       0.023384       2.003743                    0.997721      31.495691      87.153189       0.633257       0.368523      -1.128976       0.062993      -0.018107       0.051324       0.083248       0.008101       0.012016       0.017335      -0.086888      -0.296969      -0.101721       0.006287       0.095434             11.666719      15.528512      -4.389894       1.267145       9.559003      -0.909301       9.912643           0.000001
           55              O       0.825052       9.592524      12.155510      -0.725834      50.846042 0.83658728E+03  0.22505400E+05                                10.986362                            9.097096      -0.102346       1.964005                    0.995816      31.539332      88.257802       0.613769       0.370959      -1.127507       0.091196       0.043133      -0.000250       0.100883      -0.025990      -0.000715       0.021993      -0.083983      -0.252755      -0.087158      -0.006912       0.094070             12.612922      19.665760       0.066321      -1.548476       8.569953      -0.174671       9.603053           0.000001
           56              O       2.710886       9.364032      13.246052      -0.634813      36.060626 0.53063126E+03  0.12698568E+05                                 8.588424                            7.069797       0.562559       2.216486                    0.998217      28.250366      73.789963       0.724589       0.353226      -1.145042       0.045160       0.019303      -0.058151       0.076115      -0.004562       0.062921       0.023472      -0.104385      -0.017972      -0.096137       0.029358       0.066779              9.666747       8.277953       0.031794       1.934068       5.579328      -0.843611      15.142959          -0.000000
           57              O       6.996401       9.211015      10.615003      -0.678562      40.468464 0.58196217E+03  0.14280263E+05                                 9.369657                            7.454658       0.296827       2.114586                    0.997269      29.369061      78.179481       0.697064       0.358090      -1.138892      -0.070248       0.032602      -0.050092       0.092233      -0.027117       0.012984       0.049508      -0.110840       0.098784      -0.083790      -0.002535       0.086325             11.021858      14.992180      -2.726938       4.932884       6.999917      -2.339689      11.073477          -0.000000
           58              O       6.981927       0.190238       8.795184      -0.675226      41.594999 0.59537479E+03  0.14666003E+05                                 9.489894                            7.512614       0.338893       2.127391                    0.998174      29.219315      77.467387       0.699458       0.355486      -1.143059      -0.062980      -0.085336      -0.007591       0.106331       0.009614      -0.022136       0.026748      -0.106892       0.147161      -0.083521       0.014793       0.068728             11.187802      14.885579       3.177703      -4.990376       7.334795      -3.075628      11.343031          -0.000000
           59              O       7.731504      10.268695      13.231854      -0.634706      34.376424 0.52908593E+03  0.12642779E+05                                 8.287091                            7.033764       0.635361       2.233750                    0.998672      28.408717      73.965232       0.730986       0.350656      -1.148004      -0.037569       0.077641       0.038194       0.094331       0.045593       0.058577      -0.054048      -0.042156       0.073746      -0.109055       0.034309       0.074746              9.208915       7.634757      -0.510753       0.927388       5.408032      -0.577314      14.583956          -0.000000
           60              O       9.348524       9.286490       0.325279      -0.716835      46.067607 0.75692976E+03  0.19866289E+05                                10.284294                            8.624712       0.023384       2.003743                    0.997721      31.495690      87.153184       0.633257       0.368523      -1.128976      -0.062993       0.018107       0.051324       0.083248       0.008101      -0.012016      -0.017335      -0.086888      -0.296969      -0.101721       0.006287       0.095434             11.666721      15.528516      -4.389896      -1.267147       9.559004       0.909302       9.912643           0.000001
           61              O       9.513948       0.746476       5.127010      -0.725834      50.846040 0.83658728E+03  0.22505400E+05                                10.986362                            9.097096      -0.102346       1.964005                    0.995816      31.539332      88.257803       0.613769       0.370959      -1.127507      -0.091196      -0.043133      -0.000250       0.100883      -0.025990       0.000715      -0.021993      -0.083983      -0.252755      -0.087158      -0.006912       0.094070             12.612921      19.665759       0.066322       1.548475       8.569953       0.174671       9.603052           0.000001
           62              O       7.628114       0.974968       6.217552      -0.634813      36.060628 0.53063131E+03  0.12698569E+05                                 8.588424                            7.069797       0.562558       2.216486                    0.998217      28.250367      73.789966       0.724589       0.353226      -1.145042      -0.045160      -0.019303      -0.058151       0.076115      -0.004562      -0.062921      -0.023472      -0.104385      -0.017972      -0.096137       0.029358       0.066779              9.666747       8.277953       0.031794      -1.934069       5.579328       0.843611      15.142960          -0.000000
           63              O       3.342599       1.127985       3.586503      -0.678562      40.468459 0.58196209E+03  0.14280261E+05                                 9.369656                            7.454657       0.296826       2.114586                    0.997269      29.369061      78.179477       0.697064       0.358090      -1.138892       0.070248      -0.032602      -0.050092       0.092233      -0.027117      -0.012984      -0.049508      -0.110840       0.098784      -0.083790      -0.002535       0.086325             11.021857      14.992177      -2.726937      -4.932884       6.999917       2.339689      11.073476          -0.000000
           64              O       3.357073      10.148762       1.766684      -0.675226      41.594992 0.59537470E+03  0.14666000E+05                                 9.489892                            7.512613       0.338894       2.127391                    0.998174      29.219314      77.467382       0.699458       0.355486      -1.143059       0.062980       0.085336      -0.007591       0.106331       0.009614       0.022136      -0.026748      -0.106892       0.147161      -0.083521       0.014793       0.068728             11.187800      14.885576       3.177702       4.990375       7.334794       3.075628      11.343029          -0.000000
           65              O      10.268695       2.607496       9.717604      -0.634706      34.376427 0.52908599E+03  0.12642781E+05                                 8.287092                            7.033765       0.635361       2.233750                    0.998672      28.408717      73.965234       0.730986       0.350656      -1.148004       0.077641       0.037569       0.038194       0.094331      -0.045593      -0.054048      -0.058577       0.042156       0.073746      -0.109055       0.034309       0.074746              9.208916       5.408032       0.510753      -0.577314       7.634758      -0.927387      14.583958          -0.000000
           66              O       9.286490       0.990476      10.868029      -0.716835      46.067608 0.75692977E+03  0.19866289E+05                                10.284294                            8.624712       0.023384       2.003743                    0.997721      31.495690      87.153184       0.633257       0.368523      -1.128976       0.018107       0.062993       0.051324       0.083248      -0.008101      -0.017335       0.012016       0.086888      -0.296969      -0.101721       0.006287       0.095434             11.666721       9.559004       4.389895       0.909302      15.528516       1.267146       9.912643           0.000001
           67              O       0.746476       0.825052       1.612760      -0.725834      50.846044 0.83658734E+03  0.22505402E+05                                10.986362                            9.097096      -0.102346       1.964005                    0.995816      31.539333      88.257806       0.613769       0.370959      -1.127507      -0.043133       0.091196      -0.000250       0.100883       0.025990      -0.021993      -0.000715       0.083983      -0.252755      -0.087158      -0.006912       0.094070             12.612922       8.569953      -0.066322       0.174671      19.665760      -1.548476       9.603053           0.000001
           68              O       0.974968       2.710886       2.703302      -0.634813      36.060623 0.53063121E+03  0.12698566E+05                                 8.588423                            7.069796       0.562559       2.216486                    0.998217      28.250366      73.789960       0.724589       0.353226      -1.145042      -0.019303       0.045160      -0.058151       0.076115       0.004562      -0.023472       0.062921       0.104385      -0.017972      -0.096137       0.029357       0.066779              9.666746       5.579327      -0.031794       0.843611       8.277952       1.934068      15.142958          -0.000000
           69              O       1.127985       6.996401       0.072253      -0.678562      40.468476 0.58196236E+03  0.14280269E+05                                 9.369660                            7.454659       0.296826       2.114586                    0.997269      29.369064      78.179495       0.697064       0.358090      -1.138892      -0.032602      -0.070247      -0.050092       0.092233       0.027117      -0.049508       0.012984       0.110840       0.098784      -0.083790      -0.002535       0.086325             11.021861       6.999919       2.726939       2.339689      14.992185       4.932886      11.073480          -0.000000
           70              O      10.148762       6.981927      12.309434      -0.675226      41.594990 0.59537464E+03  0.14665998E+05                                 9.489892                            7.512613       0.338894       2.127391                    0.998174      29.219313      77.467377       0.699458       0.355486      -1.143059       0.085336      -0.062980      -0.007591       0.106331      -0.009614      -0.026748      -0.022136       0.106892       0.147161      -0.083521       0.014793       0.068728             11.187799       7.334794      -3.177702       3.075627      14.885576      -4.990375      11.343029          -0.000000
           71              O       0.070305       7.731504       2.689104      -0.634706      34.376425 0.52908595E+03  0.12642780E+05                                 8.287091                            7.033764       0.635361       2.233750                    0.998672      28.408718      73.965234       0.730986       0.350656      -1.148004      -0.077641      -0.037569       0.038194       0.094331      -0.045593       0.054048       0.058577       0.042156       0.073746      -0.109055       0.034309       0.074746              9.208915       5.408032       0.510753       0.577314       7.634757       0.927388      14.583956          -0.000000
           72              O       1.052510       9.348524       3.839529      -0.716835      46.067611 0.75692983E+03  0.19866291E+05                                10.284295                            8.624713       0.023384       2.003743                    0.997721      31.495691      87.153189       0.633257       0.368523      -1.128976      -0.018107      -0.062993       0.051324       0.083248      -0.008101       0.017335      -0.012016       0.086888      -0.296969      -0.101721       0.006287       0.095434             11.666721       9.559004       4.389896      -0.909302      15.528517      -1.267146       9.912643           0.000001
           73              O       9.592524       9.513948       8.641260      -0.725834      50.846040 0.83658729E+03  0.22505400E+05                                10.986362                            9.097096      -0.102346       1.964005                    0.995816      31.539332      88.257804       0.613769       0.370959      -1.127507       0.043133      -0.091196      -0.000250       0.100883       0.025990       0.021993       0.000715       0.083983      -0.252755      -0.087158      -0.006912       0.094070             12.612922       8.569953      -0.066321      -0.174670      19.665759       1.548476       9.603052           0.000001
           74              O       9.364032       7.628114       9.731802      -0.634813      36.060623 0.53063122E+03  0.12698567E+05                                 8.588423                            7.069796       0.562559       2.216486                    0.998217      28.250366      73.789961       0.724589       0.353226      -1.145042       0.019303      -0.045160      -0.058151       0.076115       0.004562       0.023472      -0.062921       0.104385      -0.017972      -0.096137       0.029358       0.066779              9.666746       5.579327      -0.031794      -0.843611       8.277952      -1.934069      15.142958          -0.000000
           75              O       9.211015       3.342599       7.100753      -0.678562      40.468466 0.58196220E+03  0.14280264E+05                                 9.369658                            7.454658       0.296827       2.114586                    0.997269      29.369062      78.179484       0.697064       0.358090      -1.138892       0.032602       0.070247      -0.050092       0.092233       0.027117       0.049508      -0.012984       0.110840       0.098784      -0.083790      -0.002535       0.086325             11.021858       6.999918       2.726938      -2.339689      14.992179      -4.932885      11.073478          -0.000000
           76              O       0.190238       3.357073       5.280934      -0.675226      41.594988 0.59537463E+03  0.14665998E+05                                 9.489892                            7.512613       0.338894       2.127391                    0.998174      29.219313      77.467377       0.699458       0.355486      -1.143059      -0.085336       0.062980      -0.007591       0.106331      -0.009614       0.026748       0.022136       0.106892       0.147161      -0.083521       0.014793       0.068728             11.187799       7.334793      -3.177702      -3.075627      14.885575       4.990374      11.343028          -0.000000

******************************************************
Auxiliary information for the entire system
The total spin magnetic moment of the unit cell is   -0.000019
The total net atomic charge of the unit cell is   -0.000006
Accuracy of reproducing the electrostatic potential in the unit cell:
  The inner radius (bohr) =    5.0000
  The outer radius (bohr) =   12.0000
  Valid grid points have density less than (e/(bohr^3)) =    0.0001
  The number of valid grid points were=       111972
  The rms potential error without charges in kcal/mol is=      4.15972
  The rms potential error with partial charges in kcal/mol is=      1.25889
  The RRMSE value at monopole order=      0.30264
  The rms potential error with partial charges and cloud penetration in kcal/mol is=      1.24672
  The RRMSE value at monopole order with cloud penetration is=      0.29971
  The rms potential error with partial charges and atomic dipoles in kcal/mol is=      0.40427
  The RRMSE value at dipole order=      0.09719
  The rms potential error with partial charges, atomic dipoles and cloud penetration in kcal/mol is=      0.38607
  The RRMSE value at dipole order with cloud penetration=      0.09281

******************************************************
The electron densities and ab initio electrostatic potential were computed in VASP using the PBE functional and
projector augmented wave method. See the main text of the journal article for a description of computational details.
The atomic charges, dipoles, and quadrupoles were computed with the DDEC6 method as described in
(a) T. A. Manz and N. Gabaldon Limas, RSC Adv. 6 (2016) 47771-47801 DOI: 10.1039/c6ra04656h
(b) N. Gabaldon Limas and T. A. Manz, RSC Adv. 8 (2018) 2678-2707 DOI: 10.1039/c7ra11829e.
For each atom in the material, the electron cloud parameters were fit to the spherically averaged atom-in-material
electron density using radial positions for which this density was between 10^-4 and 10^-2 electrons per cubic bohr.
The polarizabilities, dispersion coefficients, and quantum Drude oscillator (QDO) parameters were fit using the MCLF method.
The magnetic structure of the system was optimized in VASP from the default ferromagnetic initial guess using spin polarization.
The atomic spin moments (ASMs) were computed on this optimized magnetic structure using the DDEC6 partition as inputs
to the method of T. A. Manz and D. S. Sholl, J. Chem. Theory Comput. 7 (2011) 4146-4164 DOI: 10.1021/ct200539n.
The RMSE and RRMSE were computed using a uniform grid with Ewald summation.
