# Supplementary material for: A collection of forcefield precursors for metal–organic frameworks
Source: RSC Adv. 2019 Nov 13;9(63):36492–507. doi: 10.1039/c9ra07327b (PMC9075174; doi:10.1039/c9ra07327b)
Supplement: RA-009-C9RA07327B-s3827 [file RA-009-C9RA07327B-s3827.xyz]

  146
jmolscript: load "" {1 1 1} spacegroup "x,y,z" unitcell [{     12.808000     0.000000     0.000000 }, {      0.000000    14.155000     0.000000 }, {     -6.403929    -3.585825    16.488125 }]
Fe     3.010011     8.990450     0.629187     1.093941
Fe     4.084886    12.507320     7.103084     0.956243
Fe    -3.393924     8.656225    15.858938     1.091288
Fe    -2.319104     5.139355     9.385041     0.953193
Fe     3.394060     1.578725    15.858938     1.087906
Fe     2.319185    -1.938145     9.385041     0.955882
Fe     9.797995     1.912950     0.629187     1.118916
Fe     8.723175     5.429820     7.103084     0.953615
Fe     0.000000     7.077500     0.000000     1.155320
Fe     0.000000     0.000000     0.000000     1.148081
H      2.395116     9.393571     4.600187     0.127519
H      0.335604     8.510019     7.920895     0.130245
H     -0.635258     6.764779     4.425413     0.127477
H      5.982678     5.811684    14.255633     0.193035
H      7.075197     6.421626    13.312512     0.199561
H      6.375884     7.323778    14.384240     0.206400
H      7.217309     8.612130     0.168179     0.132107
H     -4.008853     8.253104    11.887938     0.127658
H      6.739606     9.136656     8.567230     0.129725
H      5.768775    10.881896    12.062712     0.125764
H     -0.421374    11.834991     2.232492     0.195537
H      0.671153    11.225049     3.175613     0.199759
H     -0.028169    10.322897     2.103885     0.205998
H      0.813378     9.034545    16.319946     0.133657
H      4.008955     1.175604    11.887938     0.127105
H      6.068467     2.059156     8.567230     0.130439
H      7.039329     3.804396    12.062712     0.127523
H      0.421393     4.757491     2.232492     0.193495
H     -0.671126     4.147549     3.175613     0.199779
H      0.028187     3.245397     2.103885     0.207073
H     -0.813238     1.957045    16.319946     0.131873
H     10.412924     2.316071     4.600187     0.126808
H     -0.335535     1.432519     7.920895     0.129703
H      0.635296    -0.312721     4.425413     0.126368
H      6.825445    -1.265816    14.255633     0.197202
H      5.732918    -0.655874    13.312512     0.200388
H      6.432240     0.246278    14.384240     0.207169
H      5.590693     1.534630     0.168179     0.133550
H     10.702365    10.616250     0.000000     0.122517
H      2.105635     3.538750     0.000000     0.121837
C      0.931160     8.026887     4.284604    -0.024224
C      1.703486     8.935877     5.018985    -0.126109
C      1.451174     9.160327     6.349577    -0.016682
C      0.472645     8.403213     7.006134    -0.118906
C     -0.298399     7.487591     6.289230    -0.013784
C     -0.088354     7.334315     4.917748    -0.127593
C      1.196279     7.857395     2.792429     0.619181
C      2.194041    10.258707     7.085277     0.612748
C     -1.366583     6.687287     7.001188     0.624819
C     -5.051410     6.081307    15.183255     0.759766
C      6.703768     6.441679    14.196605    -0.615947
C      9.087276     9.400917     0.068920    -0.031179
C      7.686081     9.413098     0.091014    -0.098375
C      9.836544     8.106916     0.076505     0.623321
C      7.335194     9.619788    12.203521    -0.030594
C      8.107513     8.710798    11.469140    -0.124934
C      7.855190     8.486348    10.138548    -0.019416
C      6.876656     9.243462     9.481991    -0.116546
C      6.105618    10.159084    10.198895    -0.013516
C      6.315675    10.312360    11.570377    -0.122394
C     -5.207674     9.789280    13.695696     0.620877
C      8.598051     7.387968     9.402848     0.610782
C      5.037427    10.959388     9.486937     0.623965
C      1.352530    11.565368     1.304870     0.758552
C      0.299717    11.204996     2.291520    -0.617313
C      2.683347     8.245758    16.419205    -0.030697
C      1.282151     8.233577    16.397111    -0.103067
C      3.432615     9.539759    16.411620     0.628706
C      5.472911     2.542288    12.203521    -0.024245
C      4.700585     1.633298    11.469140    -0.126769
C      4.952897     1.408848    10.138548    -0.016648
C      5.931426     2.165962     9.481991    -0.119337
C      6.702470     3.081584    10.198895    -0.013866
C      6.492425     3.234860    11.570377    -0.127512
C      5.207792     2.711780    13.695696     0.618121
C      4.210030     0.310468     9.402848     0.612790
C      7.770654     3.881888     9.486937     0.624746
C     11.455481     4.487868     1.304870     0.761409
C     -0.299697     4.127496     2.291520    -0.616188
C     -2.683205     1.168258    16.419205    -0.032149
C     -1.282010     1.156077    16.397111    -0.101497
C     -3.432473     2.462259    16.411620     0.625404
C     -0.931123     0.949387     4.284604    -0.032252
C     -1.703442     1.858377     5.018985    -0.123494
C     -1.451119     2.082827     6.349577    -0.019639
C     -0.472585     1.325713     7.006134    -0.116161
C      0.298453     0.410091     6.289230    -0.013410
C      0.088396     0.256815     4.917748    -0.121963
C     11.611745     0.779895     2.792429     0.623358
C     -2.193980     3.181207     7.085277     0.610442
C      1.366644    -0.390213     7.001188     0.623787
C      5.051541    -0.996193    15.183255     0.759557
C      6.104354    -0.635821    14.196605    -0.616445
C      3.720724     2.323417     0.068920    -0.030085
C      5.121920     2.335598     0.091014    -0.104067
C      2.971456     1.029416     0.076505     0.623303
C      6.989326    10.616250     0.000000    -0.031359
C      9.772504    10.616250     0.000000    -0.107236
C      5.494632    10.616250     0.000000     0.633572
C      5.818674     3.538750     0.000000    -0.028511
C      3.035496     3.538750     0.000000    -0.110012
C      7.313368     3.538750     0.000000     0.634115
O      0.280504     7.374659     2.115756    -0.559060
O      2.309293     8.264667     2.384183    -0.551718
O      3.152077    10.789908     6.478184    -0.532295
O      1.772663    10.575281     8.226585    -0.547998
O     -1.123226     6.337568     8.173164    -0.544055
O     -2.405315     6.440129     6.360789    -0.545439
O     -3.892286     6.577584    15.107739    -0.594988
O     -5.315250     5.320386    16.156714    -0.601774
O     11.090448     8.191843     0.102556    -0.570536
O      9.165405     7.041947     0.033306    -0.545804
O      4.931082     9.603491     0.484751    -0.524491
O      6.684557    10.272016    14.372369    -0.559247
O     -4.094657     9.382008    14.103942    -0.550808
O     -3.251908     6.856767    10.009941    -0.529237
O      8.176663     7.071394     8.261540    -0.546241
O      5.280774    11.309107     8.314961    -0.544670
O      3.998701    11.206546    10.127336    -0.546627
O      2.511655    11.069091     1.380386    -0.594622
O      1.088681    12.326289     0.331411    -0.598580
O      4.686518     9.454832    16.385569    -0.570014
O      9.165405     0.035553    -0.033306    -0.550123
O     -1.472851     8.043184    16.003374    -0.524560
O      6.123567     3.194516    14.372369    -0.559125
O      4.094778     2.304508    14.103942    -0.552520
O      3.251994    -0.220733    10.009941    -0.532374
O      4.631408    -0.006106     8.261540    -0.548228
O      7.527297     4.231607     8.314961    -0.544254
O      8.809386     4.129046    10.127336    -0.544829
O     10.296357     3.991591     1.380386    -0.597965
O     11.719321     5.248789     0.331411    -0.598756
O     -4.686377     2.377332    16.385569    -0.570896
O      3.642595     7.113053    -0.033306    -0.547940
O      1.472989     0.965684    16.003374    -0.526301
O     -0.280486     0.297159     2.115756    -0.554669
O     10.498728     1.187167     2.384183    -0.553433
O      9.655979     3.712408     6.478184    -0.529236
O     -1.772592     3.497781     8.226585    -0.545917
O      1.123297    -0.739932     8.173164    -0.544382
O      2.405370    -0.637371     6.360789    -0.546329
O      3.892416    -0.499916    15.107739    -0.586533
O      5.315390    -1.757114    16.156714    -0.603110
O      1.717553     1.114343     0.102556    -0.572541
O      3.642595    -0.035553     0.033306    -0.545958
O      7.876922     2.525991     0.484751    -0.542673

The following XYZ coordinates are in angstroms. Other properties are in atomic units.
The sperically averaged electron density of each atom fit to a function of the form exp(a - br)
eigen_1, eigen_2 and eigen_3 are the three eigenvalues of traceless quadrupole moment tensor
  atom number  atomic symbol              X              Y              Z     net charge C6 coefficient C8 coefficient C10 coefficient fluctuating dipole atomic polarizability isotropic forcefield polarizability              a              b squared Pearson coefficient          <r^3>          <r^4>         wp_QDO          m_QDO          q_QDO       dipole_x       dipole_y       dipole_z         dipole            Qxy            Qxz            Qyz     Q(x^2-y^2)  Q(3z^2 - R^2)        eigen_1        eigen_2        eigen_3 static polarizability      alpha(xx)      alpha(xy)      alpha(xz)      alpha(yy)      alpha(yz)      alpha(zz) atomic spin moment
            1             Fe       3.010011       8.990450       0.629187       1.093941     128.320162 0.28077246E+04  0.98247166E+05                                19.759100                           16.557521       0.215619       1.898711                    0.999045      49.539754     138.846537       0.478050       0.366157      -1.177076       0.054121      -0.001112       0.049694       0.073484      -0.000534      -0.004692      -0.020422       0.125703       0.039587      -0.074240       0.017457       0.056782             24.082734      25.745629       1.934372      -2.117230      29.071093      -2.127357      17.431479           4.088608
            2             Fe       4.084886      12.507320       7.103084       0.956243     129.759439 0.28821913E+04  0.10145903E+06                                19.875481                           16.791580       0.343915       1.926205                    0.998424      50.915537     142.872880       0.474293       0.366853      -1.177167       0.187480       0.037457      -0.233448       0.301745      -0.001703       0.001457      -0.001462      -0.013446      -0.019629      -0.007155      -0.003211       0.010365             23.168212      23.100687       0.063390       9.540997      24.630921       1.550203      21.773029           3.847932
            3             Fe      -3.393924       8.656225      15.858938       1.091288     128.276949 0.28068959E+04  0.98262128E+05                                19.806460                           16.596977       0.202857       1.894607                    0.999091      49.473188     138.927348       0.475426       0.368013      -1.174977       0.054425      -0.000457      -0.049714       0.073714       0.000931      -0.002456      -0.010992       0.119574       0.062413      -0.071502       0.021877       0.049624             24.141870      25.811405      -1.945204       2.123321      29.143351      -2.135121      17.470855           4.070616
            4             Fe      -2.319104       5.139355       9.385041       0.953193     130.881977 0.29143574E+04  0.10288397E+06                                19.982767                           16.881334       0.333394       1.921535                    0.998426      51.166009     143.814942       0.473150       0.366692      -1.177209       0.184168      -0.037256       0.228317       0.295694       0.005661      -0.010949       0.000057      -0.019076      -0.047559      -0.021990       0.002704       0.019286             23.293500      23.225630      -0.063811      -9.593231      24.758719       1.559522      21.896149           3.851071
            5             Fe       3.394060       1.578725      15.858938       1.087906     128.037768 0.28005675E+04  0.98034073E+05                                19.832836                           16.619512       0.195187       1.892400                    0.999138      49.363895     138.841429       0.473100       0.369847      -1.172933      -0.052917       0.001555      -0.046863       0.070702      -0.011200       0.011136      -0.003146       0.115579       0.073537      -0.071166       0.019736       0.051431             24.174161      25.868669       1.971663      -2.133414      29.155401      -2.144480      17.498411           4.051617
            6             Fe       2.319185      -1.938145       9.385041       0.955882     129.756592 0.28821490E+04  0.10145677E+06                                19.874709                           16.791036       0.343917       1.926215                    0.998427      50.917039     142.874728       0.474320       0.366834      -1.177187      -0.188275      -0.037238       0.233361       0.302145       0.000854       0.002861      -0.000157      -0.001863      -0.017596      -0.006812       0.002507       0.004304             23.167043      23.103030       0.063272       9.539774      24.629510       1.551197      21.768589           3.847183
            7             Fe       9.797995       1.912950       0.629187       1.118916     127.774729 0.27882966E+04  0.97248120E+05                                19.560244                           16.383052       0.244041       1.910167                    0.998817      49.547952     137.945883       0.486499       0.360979      -1.183097      -0.065767      -0.000522       0.042448       0.078277       0.042568      -0.062709      -0.051430       0.006068       0.538441      -0.132526      -0.072971       0.205497             23.848265      25.556137      -1.954629       2.121562      28.717256      -2.104854      17.271403           4.171378
            8             Fe       8.723175       5.429820       7.103084       0.953615     130.842774 0.29131978E+04  0.10282157E+06                                19.963995                           16.865366       0.336217       1.922259                    0.998419      51.208626     143.868368       0.473957       0.366145      -1.177778      -0.183994       0.036648      -0.228756       0.295849       0.003005      -0.012748       0.002704      -0.007746      -0.025126      -0.018095       0.008102       0.009993             23.271464      23.204283      -0.062831      -9.583829      24.735858       1.558888      21.874251           3.853542
            9             Fe       0.000000       7.077500       0.000000       1.155320     113.765539 0.20444351E+04  0.66764946E+05                                19.888176                           15.468833       0.197189       1.902401                    0.998782      48.435873     135.614173       0.427325       0.438908      -1.113456       0.000121       0.000468       0.000041       0.000485      -0.005379      -0.090029       0.032455       0.019995      -0.168186      -0.115351       0.016867       0.098484             25.112032      27.211690       0.828439       2.606800      26.945434       0.984604      21.178973           4.134535
           10             Fe       0.000000       0.000000       0.000000       1.148081     113.916522 0.20472038E+04  0.66910029E+05                                19.939687                           15.504895       0.182972       1.897059                    0.998777      48.573396     136.267859       0.425567       0.440360      -1.112004      -0.001435       0.000583       0.000813       0.001750       0.017218       0.101416       0.052485      -0.010093      -0.124537      -0.125264       0.008912       0.116353             25.182474      27.293716      -0.833633      -2.619276      27.025396       0.988507      21.228311           4.118910
           11              H       2.395116       9.393571       4.600187       0.127519       1.118984 0.84039385E+01  0.83071764E+02                                 1.739817                            1.664151      -1.182113       2.327120                    0.996504       3.460487       9.549555       0.501420       1.235760      -0.719060       0.033803       0.017388      -0.016569       0.041467       0.007837      -0.008085      -0.006100       0.009190      -0.011144      -0.009416      -0.006649       0.016065              1.759551       1.783344       0.318222      -0.192128       1.650314      -0.089090       1.844993           0.000006
           12              H       0.335604       8.510019       7.920895       0.130245       1.134354 0.84295032E+01  0.82797422E+02                                 1.714540                            1.636128      -1.133730       2.353852                    0.996779       3.316193       8.913107       0.523633       1.190869      -0.730917      -0.005395       0.003493       0.041427       0.041922       0.000675      -0.004190       0.001929       0.009857       0.043228      -0.012373      -0.003137       0.015510              1.728181       1.478823       0.149421      -0.127674       1.500866       0.093894       2.204855           0.000138
           13              H      -0.635258       6.764779       4.425413       0.127477       1.040371 0.75877507E+01  0.73251922E+02                                 1.668550                            1.589579      -1.128402       2.354860                    0.996722       3.397124       9.322431       0.508063       1.248770      -0.715814      -0.025737      -0.020805      -0.020856       0.039118       0.009381       0.006692       0.005462       0.000795      -0.001543      -0.009231      -0.005338       0.014568              1.695177       1.563376       0.338210       0.133417       1.727308       0.286241       1.794846          -0.000270
           14              H       5.982678       5.811684      14.255633       0.193035       0.950804 0.68414895E+01  0.64523775E+02                                 1.606355                            1.533525      -1.100291       2.390540                    0.998660       3.130901       8.562962       0.503819       1.289027      -0.708356      -0.010651      -0.009695       0.001586       0.014490       0.003129       0.004209      -0.001393       0.006730      -0.001708      -0.006106      -0.000560       0.006665              1.644616       1.730498       0.455990      -0.057222       1.854109      -0.016253       1.349241          -0.000083
           15              H       7.075197       6.421626      13.312512       0.199561       0.841558 0.59099880E+01  0.53782741E+02                                 1.489976                            1.432768      -0.802205       2.539850                    0.999962       2.974392       8.013680       0.516718       1.302556      -0.705894       0.006333      -0.002182      -0.010072       0.012096      -0.001957      -0.002494       0.002511       0.012636       0.003519      -0.007735       0.000342       0.007393              1.519746       1.264599       0.026522      -0.268664       1.301936      -0.010010       1.992704           0.000309
           16              H       6.375884       7.323778      14.384240       0.206400       0.875749 0.63174745E+01  0.59102669E+02                                 1.594459                            1.532228      -0.977879       2.463425                    0.998428       3.167475       8.968613       0.469794       1.393589      -0.686494      -0.007797       0.012062       0.002052       0.014508      -0.003378       0.002207       0.003023      -0.001878      -0.006148      -0.005910       0.001151       0.004759              1.635808       1.363198      -0.223442      -0.068145       2.170591       0.131888       1.373636          -0.000041
           17              H       7.217309       8.612130       0.168179       0.132107       1.067393 0.76342120E+01  0.73617218E+02                                 1.683552                            1.583720      -1.123239       2.361443                    0.997442       3.332078       9.059817       0.515546       1.232037      -0.720142      -0.021053      -0.037311       0.004091       0.043036       0.010850       0.002381      -0.002640      -0.011040      -0.014712      -0.011495      -0.003183       0.014678              1.739772       1.873905       0.273145      -0.045790       2.066184      -0.048055       1.279227          -0.000241
           18              H      -4.008853       8.253104      11.887938       0.127658       1.125884 0.84689750E+01  0.83884121E+02                                 1.747404                            1.670854      -1.192589       2.322004                    0.996293       3.470907       9.590983       0.500242       1.236168      -0.718932       0.033985      -0.017408       0.016990       0.041794      -0.007465       0.007583      -0.006264       0.009226      -0.011745      -0.009633      -0.005937       0.015570              1.767326       1.791571      -0.320967       0.193865       1.657314      -0.089970       1.853092           0.000164
           19              H       6.739606       9.136656       8.567230       0.129725       1.134382 0.84269270E+01  0.82744883E+02                                 1.712458                            1.634167      -1.127444       2.356310                    0.996885       3.316684       8.905607       0.524903       1.188379      -0.731484      -0.005347      -0.003587      -0.041541       0.042037      -0.001013       0.004436       0.001849       0.010175       0.043740      -0.012680      -0.003086       0.015767              1.726079       1.476996      -0.149006       0.127526       1.498979       0.093769       2.202262           0.000094
           20              H       5.768775      10.881896      12.062712       0.125764       1.047194 0.76484956E+01  0.73988054E+02                                 1.675947                            1.595977      -1.130877       2.352383                    0.996650       3.409282       9.366252       0.507005       1.248845      -0.715780      -0.026135       0.020756       0.021036       0.039451      -0.009564      -0.006587       0.005607       0.000316      -0.001776      -0.009349      -0.005377       0.014726              1.702899       1.570201      -0.341191      -0.134909       1.735440       0.288792       1.803055           0.000045
           21              H      -0.421374      11.834991       2.232492       0.195537       0.946733 0.68071837E+01  0.64145677E+02                                 1.604522                            1.531848      -1.111187       2.386776                    0.998652       3.124957       8.554429       0.502818       1.292693      -0.707565      -0.009668       0.008857      -0.001760       0.013229      -0.003827      -0.004013      -0.001469       0.007152      -0.001061      -0.006641      -0.000245       0.006886              1.642739       1.728231      -0.455197       0.057175       1.852126      -0.016230       1.347859           0.000149
           22              H       0.671153      11.225049       3.175613       0.199759       0.841947 0.59146978E+01  0.53846231E+02                                 1.491572                            1.434237      -0.798078       2.541400                    0.999966       2.976487       8.025684       0.515873       1.304190      -0.705543       0.006354       0.002018       0.010228       0.012209       0.001589       0.002410       0.002666       0.012663       0.003634      -0.007786       0.000554       0.007233              1.521413       1.265821      -0.026458       0.269019       1.303313      -0.009757       1.995104           0.000285
           23              H      -0.028169      10.322897       2.103885       0.205998       0.878854 0.63477077E+01  0.59471343E+02                                 1.599766                            1.537090      -0.978067       2.462855                    0.998460       3.176049       9.006759       0.468384       1.395767      -0.686054      -0.007493      -0.012303      -0.002668       0.014650       0.004048      -0.001986       0.002787      -0.001452      -0.007177      -0.006007       0.000584       0.005423              1.641390       1.367436       0.224622       0.068445       2.178823       0.132538       1.377910          -0.000178
           24              H       0.813378       9.034545      16.319946       0.133657       1.062332 0.75923513E+01  0.73123597E+02                                 1.679216                            1.580155      -1.117687       2.363818                    0.997382       3.325648       9.041064       0.515669       1.233259      -0.719859      -0.021298       0.036828      -0.004304       0.042760      -0.010635      -0.002324      -0.002798      -0.011122      -0.015892      -0.011330      -0.003393       0.014722              1.735083       1.868900      -0.271136       0.045548       2.059520      -0.047750       1.276830          -0.000164
           25              H       4.008955       1.175604      11.887938       0.127105       1.119529 0.84097200E+01  0.83146526E+02                                 1.740703                            1.664986      -1.182819       2.326648                    0.996496       3.462206       9.556557       0.501156       1.236149      -0.718974      -0.033870      -0.017331       0.016510       0.041474       0.007898      -0.008085      -0.006103       0.009174      -0.011218      -0.009419      -0.006692       0.016111              1.760454       1.784205       0.318442      -0.192210       1.651142      -0.089050       1.846016          -0.000204
           26              H       6.068467       2.059156       8.567230       0.130439       1.133084 0.84174179E+01  0.82645166E+02                                 1.712885                            1.634657      -1.132619       2.354394                    0.996792       3.314284       8.904796       0.524037       1.190434      -0.731018       0.005405      -0.003489      -0.041415       0.041911       0.000651      -0.004216       0.001954       0.009812       0.043163      -0.012341      -0.003163       0.015504              1.726482       1.477535       0.149177      -0.127474       1.499552       0.093722       2.202359          -0.000070
           27              H       7.039329       3.804396      12.062712       0.127523       1.039820 0.75829138E+01  0.73196666E+02                                 1.668343                            1.589382      -1.127848       2.355277                    0.996731       3.396162       9.320539       0.507925       1.249256      -0.715714       0.025739       0.020842       0.020897       0.039160       0.009386       0.006699       0.005472       0.000788      -0.001495      -0.009243      -0.005338       0.014580              1.694971       1.563193       0.338157       0.133428       1.727123       0.286215       1.794597          -0.000211
           28              H       0.421393       4.757491       2.232492       0.193495       0.949187 0.68268900E+01  0.64352246E+02                                 1.604590                            1.531946      -1.099422       2.391231                    0.998669       3.127992       8.552991       0.504046       1.289125      -0.708336       0.010785       0.009613      -0.001534       0.014528       0.003144       0.004213      -0.001391       0.006831      -0.001792      -0.006129      -0.000586       0.006715              1.642768       1.728629       0.455145      -0.057134       1.851757      -0.016161       1.347918          -0.000117
           29              H      -0.671126       4.147549       3.175613       0.199779       0.840338 0.58992923E+01  0.53660325E+02                                 1.488512                            1.431470      -0.800190       2.540929                    0.999965       2.971680       8.004125       0.516960       1.302554      -0.705904      -0.006219       0.002209       0.010073       0.012042      -0.002009      -0.002403       0.002528       0.012772       0.003542      -0.007823       0.000430       0.007394              1.518202       1.263529       0.026464      -0.268175       1.300784      -0.009927       1.990291           0.000303
           30              H       0.028187       3.245397       2.103885       0.207073       0.873805 0.63009338E+01  0.58917422E+02                                 1.593116                            1.531058      -0.977796       2.464197                    0.998418       3.164044       8.960614       0.469524       1.395114      -0.686212       0.007922      -0.012095      -0.002025       0.014600      -0.003396       0.002236       0.003025      -0.001956      -0.005921      -0.005928       0.001175       0.004753              1.634360       1.362295      -0.223110      -0.068076       2.168181       0.131672       1.372605           0.000002
           31              H      -0.813238       1.957045      16.319946       0.131873       1.070949 0.76682052E+01  0.74037194E+02                                 1.687917                            1.587702      -1.127000       2.359127                    0.997391       3.340822       9.093263       0.514605       1.232751      -0.719940       0.020932       0.037213      -0.004039       0.042887       0.010652       0.002424      -0.002647      -0.011101      -0.015482      -0.011358      -0.003286       0.014644              1.744416       1.879493       0.273389      -0.045938       2.071602      -0.048179       1.282154          -0.000275
           32              H      10.412924       2.316071       4.600187       0.126808       1.121028 0.84202411E+01  0.83250221E+02                                 1.739606                            1.663874      -1.180285       2.326944                    0.996453       3.463471       9.550152       0.502456       1.232955      -0.719667      -0.034002       0.017444      -0.016857       0.041768      -0.007458       0.007559      -0.006210       0.009260      -0.011924      -0.009611      -0.005934       0.015545              1.759299       1.783355      -0.318448       0.192432       1.650051      -0.089282       1.844489          -0.000009
           33              H      -0.335535       1.432519       7.920895       0.129703       1.134068 0.84239745E+01  0.82710735E+02                                 1.712418                            1.634112      -1.126912       2.356680                    0.996892       3.315861       8.903854       0.524788       1.188715      -0.731414       0.005372       0.003572       0.041560       0.042058      -0.000955       0.004429       0.001827       0.010218       0.043749      -0.012683      -0.003083       0.015766              1.726057       1.476925      -0.148968       0.127571       1.498891       0.093773       2.202354           0.000092
           34              H       0.635296      -0.312721       4.425413       0.126368       1.044449 0.76230893E+01  0.73679214E+02                                 1.672998                            1.593336      -1.127763       2.354254                    0.996690       3.403320       9.345146       0.507431       1.248864      -0.715794       0.026250      -0.020818      -0.021062       0.039573      -0.009546      -0.006709       0.005605       0.000296      -0.001878      -0.009341      -0.005450       0.014791              1.699823       1.567566      -0.340262      -0.134567       1.732376       0.288008       1.799528           0.000047
           35              H       6.825445      -1.265816      14.255633       0.197202       0.940736 0.67539245E+01  0.63525296E+02                                 1.598701                            1.526667      -1.108576       2.389466                    0.998673       3.112934       8.516358       0.503213       1.294088      -0.707304       0.009963      -0.008863       0.001591       0.013430      -0.003809      -0.004267      -0.001429       0.007358      -0.000986      -0.006750      -0.000393       0.007143              1.636609       1.721782      -0.452461       0.056958       1.844539      -0.016114       1.343508           0.000006
           36              H       5.732918      -0.655874      13.312512       0.200388       0.840271 0.58996722E+01  0.53674179E+02                                 1.489469                            1.432338      -0.797787       2.541917                    0.999970       2.972527       8.011830       0.516267       1.304050      -0.705577      -0.006003      -0.002024      -0.010458       0.012227       0.001596       0.002412       0.002655       0.012690       0.004014      -0.007845       0.000626       0.007219              1.519207       1.264132      -0.026380       0.268315       1.301631      -0.009682       1.991858          -0.000020
           37              H       6.432240       0.246278      14.384240       0.207169       0.875397 0.63162674E+01  0.59102939E+02                                 1.595607                            1.533346      -0.976153       2.464454                    0.998494       3.168039       8.978224       0.468928       1.395890      -0.686044       0.007842       0.012278       0.002516       0.014784       0.004166      -0.002065       0.002736      -0.001437      -0.007196      -0.006093       0.000579       0.005514              1.636967       1.364366       0.223865       0.068269       2.171868       0.132001       1.374666           0.000010
           38              H       5.590693       1.534630       0.168179       0.133550       1.065094 0.76185054E+01  0.73449481E+02                                 1.682976                            1.583520      -1.121414       2.361785                    0.997325       3.332129       9.067635       0.514729       1.234266      -0.719606       0.021477      -0.036520       0.004264       0.042581      -0.010398      -0.002343      -0.002635      -0.010654      -0.016607      -0.011010      -0.003495       0.014505              1.739143       1.874014      -0.271655       0.045721       2.064121      -0.047859       1.279295          -0.000427
           39              H      10.702365      10.616250       0.000000       0.122517       0.925061 0.65377908E+01  0.61756622E+02                                 1.630967                            1.541847      -1.110788       2.358896                    0.996744       3.589176      10.247711       0.475522       1.363587      -0.689498       0.040317      -0.000143       0.000025       0.040318      -0.000234       0.000113       0.000532       0.024100      -0.019467      -0.008925      -0.006373       0.015297              1.692728       2.246734      -0.000031       0.000008       1.553346       0.018357       1.278103          -0.000253
           40              H       2.105635       3.538750       0.000000       0.121837       0.928139 0.65649490E+01  0.62072898E+02                                 1.633805                            1.544399      -1.112398       2.357309                    0.996714       3.596935      10.272342       0.475463       1.362445      -0.689693      -0.040114       0.000082      -0.000006       0.040114      -0.000256       0.000104       0.000511       0.023884      -0.019996      -0.008739      -0.006539       0.015278              1.695846       2.251093       0.000024      -0.000006       1.556379       0.018394       1.280068          -0.000284
           41              C       0.931160       8.026887       4.284604      -0.024224      39.828006 0.43571040E+03  0.10142255E+05                                10.004095                            6.854370       0.077296       2.028453                    0.999303      27.022305      74.696602       0.650730       0.404360      -1.083351      -0.006027       0.005561       0.049819       0.050489       0.006491       0.007729       0.005752       0.039529      -0.033571      -0.018626      -0.009642       0.028268             12.939306       8.760489       3.441745      -2.043312       9.025554       1.789719      21.031876           0.006231
           42              C       1.703486       8.935877       5.018985      -0.126109      35.656171 0.44306473E+03  0.10511073E+05                                 9.561670                            7.138384      -0.140860       1.922636                    0.999462      30.004921      87.878531       0.598635       0.431285      -1.050375      -0.005437      -0.021194       0.012928       0.025414      -0.017596      -0.010681      -0.026668       0.025103      -0.129234      -0.057415       0.014153       0.043262             11.414722       7.843848       3.250717       0.978049       9.306359       4.078311      17.093959          -0.003299
           43              C       1.451174       9.160327       6.349577      -0.016682      39.005434 0.41909229E+03  0.96565861E+04                                 9.849289                            6.705771       0.108101       2.041822                    0.999286      26.669828      73.237272       0.660653       0.402364      -1.085193      -0.023655      -0.035511      -0.018701       0.046587       0.000504      -0.012622      -0.003269       0.020821       0.004505      -0.012483      -0.006544       0.019027             12.578472      10.161259       6.281299       1.342300      13.087926       4.337193      14.486231           0.005578
           44              C       0.472645       8.403213       7.006134      -0.118906      34.640613 0.43746626E+03  0.10321451E+05                                 9.325859                            7.059491      -0.079451       1.944695                    0.999496      29.633651      85.902798       0.607682       0.427202      -1.055310       0.006914      -0.003185      -0.016746       0.018395      -0.043481       0.002771      -0.001895       0.003513       0.056257      -0.052897       0.018074       0.034823             10.687102      10.695709       6.242598      -0.657239      11.272254       0.663094      10.093343          -0.003095
           45              C      -0.298399       7.487591       6.289230      -0.013784      39.800031 0.42693500E+03  0.98825186E+04                                 9.998449                            6.783356       0.048515       2.023832                    0.999196      26.712492      73.511186       0.654699       0.404165      -1.084035       0.029819       0.022693      -0.024675       0.044867      -0.007647       0.017060      -0.005214       0.018314       0.023270      -0.015889      -0.009841       0.025730             12.814054      12.542804       6.716989      -4.294312      11.199886      -1.757924      14.699470           0.005877
           46              C      -0.088354       7.334315       4.917748      -0.127593      35.419375 0.44255142E+03  0.10472528E+05                                 9.448557                            7.087989      -0.049884       1.951004                    0.999528      29.803113      86.546550       0.608002       0.425710      -1.056144       0.004168       0.021744       0.010720       0.024598      -0.018831       0.035099       0.005306      -0.009849      -0.087243      -0.052672       0.012463       0.040209             11.188814       9.021752       3.553680      -3.752332       8.201308      -0.785437      16.343382          -0.004210
           47              C       1.196279       7.857395       2.792429       0.619181      23.354437 0.24467215E+03  0.50384380E+04                                 7.589365                            5.581649      -0.032343       2.055378                    0.999424      21.949651      61.261868       0.622907       0.477498      -1.016928       0.023582      -0.013435      -0.064298       0.069792      -0.038698       0.009218      -0.019412      -0.085438      -0.209514      -0.072669      -0.022670       0.095340              9.259698       7.805844       1.956279      -0.810281       5.898529       1.334512      14.074722           0.000124
           48              C       2.194041      10.258707       7.085277       0.612748      22.761464 0.25401814E+03  0.52649791E+04                                 7.471916                            5.666431      -0.061991       2.041990                    0.999490      21.973158      60.951427       0.623431       0.474008      -1.021730       0.033092       0.042672       0.033582       0.063590      -0.077746       0.021893      -0.064227       0.023247      -0.028836      -0.092444      -0.020441       0.112884              8.872050       7.654095       3.894490       1.405490       9.704825       3.765011       9.257229          -0.014692
           49              C      -1.366583       6.687287       7.001188       0.624819      22.413684 0.24667756E+03  0.50841908E+04                                 7.438437                            5.614108      -0.098319       2.036633                    0.999328      21.784715      60.597371       0.620227       0.479141      -1.017238      -0.042826      -0.028626       0.029715       0.059469      -0.066690      -0.006546       0.071423      -0.108786      -0.051229      -0.090121      -0.036656       0.126777              8.861311       9.937860       3.997845      -2.533935       7.317610      -3.016377       9.328465          -0.010201
           50              C      -5.051410       6.081307      15.183255       0.759766      18.114419 0.21837473E+03  0.43977020E+04                                 6.592629                            5.421918      -0.114225       2.051463                    0.999672      20.638667      58.114050       0.602487       0.504818      -0.996763       0.007281      -0.021454       0.001731       0.022722      -0.038294      -0.041929       0.060770      -0.059363       0.001673      -0.059704      -0.041739       0.101443              7.336693       7.749257       1.218685       1.462844       6.811098      -2.193171       7.449725           0.007384
           51              C       6.703768       6.441679      14.196605      -0.615947      26.123334 0.42795976E+03  0.99795569E+04                                 7.287222                            6.536661       0.369027       2.095399                    0.996355      31.549510      89.092945       0.701548       0.374404      -1.097503       0.000761      -0.005231       0.005586       0.007690      -0.008188       0.008276      -0.005002       0.043577       0.000155      -0.023837      -0.002543       0.026381              7.713214       6.843192       0.102828       0.951862       8.021932      -0.542822       8.274518           0.000482
           52              C       9.087276       9.400917       0.068920      -0.031179      41.775881 0.42709346E+03  0.98838439E+04                                10.280188                            6.763068       0.090684       2.033784                    0.999216      26.862204      73.834854       0.659033       0.401602      -1.086118      -0.023019       0.038660      -0.000670       0.044999       0.013618       0.001958      -0.001379       0.018216      -0.004588      -0.015937      -0.001273       0.017210             14.086650      17.808409      -4.570792      -0.234153      19.362174       0.021716       5.089367           0.004517
           53              C       7.686081       9.413098       0.091014      -0.098375      37.845637 0.43365088E+03  0.10208878E+05                                 9.918594                            7.042327      -0.096918       1.942180                    0.999438      29.340266      84.953833       0.606659       0.428868      -1.054301       0.010927       0.012977       0.000537       0.016973       0.029244       0.001005       0.002745      -0.036602       0.138456      -0.057576       0.011184       0.046392             12.783526      20.370333      -3.968980      -0.154684      12.975070      -0.333783       5.005175           0.002100
           54              C       9.836544       8.106916       0.076505       0.623321      25.013657 0.24250014E+03  0.49680093E+04                                 7.848626                            5.502889      -0.004941       2.062042                    0.999355      21.702998      59.841734       0.638462       0.468275      -1.024898       0.034609      -0.054956       0.004591       0.065108       0.021881      -0.001624      -0.011442       0.031040       0.321186      -0.080832      -0.027035       0.107867              9.994207      11.715131      -2.430703       0.071326      14.036078       0.379665       4.231413          -0.000859
           55              C       7.335194       9.619788      12.203521      -0.030594      40.166459 0.43975344E+03  0.10262765E+05                                10.067034                            6.891763       0.062024       2.022232                    0.999253      27.152400      75.218370       0.647990       0.405026      -1.082617      -0.006139      -0.005053      -0.050305       0.050930      -0.004634      -0.007643       0.004866       0.039849      -0.036316      -0.017984      -0.010189       0.028172             13.027549       8.812388      -3.465163       2.054764       9.081761       1.807874      21.188498           0.006431
           56              C       8.107513       8.710798      11.469140      -0.124934      35.529723 0.44110296E+03  0.10451686E+05                                 9.529566                            7.114530      -0.135622       1.924655                    0.999539      29.966069      87.676784       0.600725       0.430312      -1.051092      -0.006619       0.021904      -0.011708       0.025704       0.018935       0.009282      -0.025224       0.024231      -0.133479      -0.057078       0.012140       0.044939             11.375089       7.821989      -3.241458      -0.971498       9.275930       4.060436      17.027350          -0.002949
           57              C       7.855190       8.486348      10.138548      -0.019416      39.157764 0.42080632E+03  0.97063936E+04                                 9.875466                            6.720372       0.102817       2.039403                    0.999257      26.723125      73.432895       0.659773       0.402472      -1.085074      -0.021890       0.034716       0.019597       0.045479       0.002690       0.011772      -0.002207       0.021141       0.009048      -0.013629      -0.004585       0.018214             12.616387      10.187372      -6.301034      -1.351914      13.127712       4.359162      14.534076           0.005702
           58              C       6.876656       9.243462       9.481991      -0.116546      34.565043 0.43627493E+03  0.10285985E+05                                 9.312374                            7.049776      -0.077590       1.945683                    0.999505      29.592558      85.743660       0.608133       0.427191      -1.055352       0.008776       0.001589       0.016207       0.018498       0.041864       0.000050      -0.003965       0.003451       0.054533      -0.051110       0.017810       0.033299             10.671518      10.679586      -6.232058       0.655827      11.255640       0.662744      10.079329          -0.003080
           59              C       6.105618      10.159084      10.198895      -0.013516      39.830329 0.42728009E+03  0.98925827E+04                                10.004845                            6.786790       0.049461       2.024183                    0.999191      26.720709      73.543411       0.654428       0.404248      -1.083971       0.030225      -0.023148       0.023419       0.044697       0.005648      -0.016449      -0.005266       0.017538       0.018126      -0.013483      -0.010525       0.024008             12.823928      12.551478      -6.722283       4.299501      11.207626      -1.760590      14.712682           0.005958
           60              C       6.315675      10.312360      11.570377      -0.122394      35.220249 0.43952837E+03  0.10383159E+05                                 9.411817                            7.061581      -0.045989       1.953010                    0.999516      29.712044      86.207473       0.609418       0.425450      -1.056307       0.004951      -0.021797      -0.011126       0.024968       0.017192      -0.034124       0.005750      -0.009718      -0.084079      -0.051058       0.013255       0.037802             11.142584       8.987253      -3.540972       3.726961       8.172981      -0.775119      16.267519          -0.003671
           61              C      -5.207674       9.789280      13.695696       0.620877      23.320712 0.24421757E+03  0.50271561E+04                                 7.584893                            5.578164      -0.032089       2.055751                    0.999491      21.929904      61.211623       0.622764       0.477790      -1.016688       0.021690       0.015521       0.063614       0.068979       0.039471      -0.010508      -0.018278      -0.086424      -0.202021      -0.070238      -0.024637       0.094874              9.254424       7.801469      -1.954969       0.808034       5.894841       1.334960      14.066963          -0.000172
           62              C       8.598051       7.387968       9.402848       0.610782      22.762747 0.25400546E+03  0.52644416E+04                                 7.469815                            5.664483      -0.063283       2.042022                    0.999522      21.977498      60.953968       0.623861       0.473706      -1.021933       0.032249      -0.043749      -0.032755       0.063458       0.077968      -0.022197      -0.063480       0.020981      -0.029575      -0.091472      -0.021413       0.112885              8.870136       7.651281      -3.893156      -1.405768       9.703010       3.765721       9.256117          -0.012281
           63              C       5.037427      10.959388       9.486937       0.623965      22.428462 0.24687957E+03  0.50898234E+04                                 7.444470                            5.618515      -0.113390       2.031670                    0.999378      21.794912      60.651129       0.619583       0.479501      -1.016962      -0.043753       0.028814      -0.029945       0.060343       0.067431       0.005840       0.072286      -0.108975      -0.055509      -0.091314      -0.036674       0.127988              8.868588       9.945800      -4.001386       2.536531       7.323756      -3.019339       9.336206          -0.012051
           64              C       1.352530      11.565368       1.304870       0.758552      18.083147 0.21789601E+03  0.43855599E+04                                 6.586309                            5.416864      -0.119038       2.050899                    0.999653      20.610868      58.015137       0.602632       0.504984      -0.996702       0.007428       0.021194      -0.001680       0.022521       0.039861       0.042862       0.060291      -0.060556      -0.003020      -0.060838      -0.041710       0.102549              7.329673       7.741561      -1.216350      -1.461378       6.804402      -2.191918       7.443055           0.008138
           65              C       0.299717      11.204996       2.291520      -0.617313      26.151190 0.42861094E+03  0.99990912E+04                                 7.293100                            6.541539       0.363744       2.093582                    0.996350      31.572087      89.192113       0.701263       0.374393      -1.097450       0.003292       0.002698      -0.005591       0.007027       0.013172      -0.009586      -0.005560       0.042827      -0.002600      -0.025050      -0.004350       0.029401              7.719806       6.847488      -0.101191      -0.952583       8.030964      -0.542358       8.280967           0.000537
           66              C       2.683347       8.245758      16.419205      -0.030697      41.766683 0.42683682E+03  0.98762185E+04                                10.276966                            6.759466       0.096642       2.035680                    0.999245      26.858228      73.812696       0.659452       0.401415      -1.086267      -0.023899      -0.038943       0.000756       0.045698      -0.013442      -0.002127      -0.002237       0.015611      -0.008634      -0.014858      -0.002152       0.017010             14.084598      17.805915       4.572170       0.234006      19.359664       0.022267       5.088215           0.004814
           67              C       1.282151       8.233577      16.397111      -0.103067      38.063870 0.43644308E+03  0.10291658E+05                                 9.957377                            7.066119      -0.096959       1.941234                    0.999461      29.434270      85.311521       0.605456       0.429008      -1.054159       0.012044      -0.014838      -0.000997       0.019137      -0.027440      -0.001796       0.004302      -0.036264       0.144483      -0.056972       0.008270       0.048703             12.840771      20.474781       4.002128       0.155466      13.023953      -0.333825       5.023579           0.002424
           68              C       3.432615       9.539759      16.411620       0.628706      25.004359 0.24230374E+03  0.49640601E+04                                 7.853001                            5.504869      -0.011191       2.059296                    0.999262      21.697341      59.869102       0.637476       0.468992      -1.024283       0.032344       0.055643      -0.005332       0.064581      -0.022902       0.003788      -0.012628       0.033611       0.331059      -0.084056      -0.027362       0.111419             10.001459      11.726403       2.435536      -0.071960      14.043936       0.380573       4.234037           0.006251
           69              C       5.472911       2.542288      12.203521      -0.024245      39.835493 0.43577363E+03  0.10144185E+05                                10.005341                            6.854850       0.077288       2.028388                    0.999304      27.025558      74.709463       0.650704       0.404358      -1.083342       0.005893      -0.005306      -0.049857       0.050484       0.006481       0.007753       0.005877       0.039767      -0.033636      -0.018822      -0.009578       0.028400             12.941444       8.761444       3.442545      -2.041673       9.026939       1.791549      21.035948           0.006251
           70              C       4.700585       1.633298      11.469140      -0.126769      35.687759 0.44349410E+03  0.10524114E+05                                 9.567703                            7.142123      -0.141603       1.922182                    0.999463      30.022166      87.949355       0.598426       0.431318      -1.050323       0.005134       0.021515      -0.013078       0.025696      -0.017408      -0.010733      -0.026541       0.025447      -0.129331      -0.057357       0.014152       0.043206             11.422809       7.848753       3.253417       0.979644       9.312751       4.082643      17.106924          -0.004171
           71              C       4.952897       1.408848      10.138548      -0.016648      39.016771 0.41919043E+03  0.96596215E+04                                 9.851613                            6.706799       0.106662       2.041347                    0.999286      26.673850      73.256424       0.660552       0.402393      -1.085150       0.023530       0.035673       0.018658       0.046630       0.000566      -0.012672      -0.003157       0.020949       0.004342      -0.012424      -0.006687       0.019111             12.582137      10.163595       6.283327       1.343500      13.092207       4.339743      14.490610           0.005521
           72              C       5.931426       2.165962       9.481991      -0.119337      34.653627 0.43766927E+03  0.10327405E+05                                 9.328403                            7.061381      -0.079751       1.944516                    0.999496      29.639181      85.922748       0.607570       0.427233      -1.055294      -0.006931       0.003246       0.016724       0.018392      -0.043481       0.002694      -0.001875       0.003599       0.056456      -0.052931       0.018163       0.034768             10.690210      10.699426       6.245412      -0.657543      11.276567       0.662712      10.094638          -0.003764
           73              C       6.702470       3.081584      10.198895      -0.013866      39.793158 0.42686413E+03  0.98804418E+04                                 9.997339                            6.782805       0.048619       2.023896                    0.999196      26.710065      73.502252       0.654725       0.404167      -1.084036      -0.029853      -0.022669       0.024641       0.044859      -0.007644       0.017055      -0.005223       0.018228       0.023331      -0.015866      -0.009849       0.025715             12.812481      12.541149       6.716275      -4.293753      11.199011      -1.758182      14.697284           0.006023
           74              C       6.492425       3.234860      11.570377      -0.127512      35.410630 0.44244110E+03  0.10469299E+05                                 9.447358                            7.087337      -0.049990       1.951074                    0.999528      29.797713      86.529234       0.607998       0.425738      -1.056123      -0.004259      -0.021650      -0.010682       0.024515      -0.018905       0.035097       0.005369      -0.009830      -0.087037      -0.052669       0.012441       0.040227             11.187170       9.020354       3.553349      -3.750777       8.200622      -0.785047      16.340534          -0.004443
           75              C       5.207792       2.711780      13.695696       0.618121      23.380581 0.24496489E+03  0.50457651E+04                                 7.593181                            5.583673      -0.033645       2.054533                    0.999423      21.964851      61.303871       0.623039       0.477274      -1.017090      -0.023821       0.014067       0.064080       0.069796      -0.038686       0.009177      -0.019148      -0.085078      -0.209745      -0.072683      -0.022488       0.095172              9.265265       7.810690       1.958355      -0.810216       5.901314       1.335384      14.083791          -0.000528
           76              C       4.210030       0.310468       9.402848       0.612790      22.766268 0.25406392E+03  0.52663069E+04                                 7.473661                            5.667375      -0.062924       2.041684                    0.999488      21.976235      60.967504       0.623291       0.474081      -1.021663      -0.033146      -0.042647      -0.033565       0.063593      -0.077684       0.021843      -0.064255       0.022922      -0.028624      -0.092393      -0.020421       0.112814              8.874611       7.655670       3.895762       1.406243       9.708147       3.766868       9.260017          -0.014763
           77              C       7.770654       3.881888       9.486937       0.624746      22.410312 0.24663367E+03  0.50830065E+04                                 7.437715                            5.613632      -0.097548       2.036948                    0.999329      21.781229      60.583919       0.620256       0.479145      -1.017247       0.042739       0.028770      -0.029702       0.059469      -0.066722      -0.006487       0.071426      -0.108838      -0.051388      -0.090181      -0.036626       0.126807              8.860403       9.936689       3.997384      -2.533444       7.317055      -3.016098       9.327466          -0.010416
           78              C      11.455481       4.487868       1.304870       0.761409      18.095853 0.21809377E+03  0.43911641E+04                                 6.592470                            5.421762      -0.115336       2.051313                    0.999664      20.623998      58.089979       0.601867       0.505439      -0.996335      -0.008248       0.022446      -0.001327       0.023951      -0.040369      -0.042522       0.061222      -0.057337       0.002720      -0.059406      -0.043519       0.102926              7.336579       7.750641       1.219122       1.461950       6.809467      -2.193066       7.449628           0.007419
           79              C      -0.299697       4.127496       2.291520      -0.616188      26.118803 0.42796221E+03  0.99797264E+04                                 7.288056                            6.538250       0.365374       2.094723                    0.996267      31.539714      89.068645       0.701203       0.374584      -1.097360      -0.000407       0.004964      -0.005272       0.007253      -0.008794       0.008426      -0.004846       0.044893       0.000174      -0.024583      -0.002622       0.027205              7.713716       6.846350       0.103193       0.952588       8.020635      -0.541868       8.274165           0.000201
           80              C      -2.683205       1.168258      16.419205      -0.032149      41.915657 0.42831565E+03  0.99204746E+04                                10.304519                            6.773651       0.086125       2.031618                    0.999217      26.908913      74.025156       0.658301       0.401710      -1.085907       0.023316      -0.039042       0.000691       0.045480       0.013238       0.002021      -0.001469       0.017339      -0.007260      -0.015018      -0.002076       0.017094             14.129391      17.867676      -4.593518      -0.234255      19.420086       0.021614       5.100413           0.005121
           81              C      -1.282010       1.156077      16.397111      -0.101497      38.048169 0.43596863E+03  0.10278487E+05                                 9.955039                            7.061893      -0.100550       1.939979                    0.999437      29.432583      85.320409       0.605639       0.428961      -1.054104      -0.011270      -0.012944      -0.000457       0.017169       0.029515       0.001094       0.002642      -0.036908       0.132127      -0.056832       0.012532       0.044300             12.841723      20.476058      -3.998020      -0.154548      13.027078      -0.335260       5.022034          -0.000291
           82              C      -3.432473       2.462259      16.411620       0.625404      25.005997 0.24231690E+03  0.49637748E+04                                 7.849185                            5.501881      -0.009081       2.060905                    0.999360      21.700181      59.849088       0.638275       0.468457      -1.024704      -0.034689       0.055454      -0.004569       0.065569       0.022189      -0.001675      -0.011491       0.031723       0.320931      -0.081241      -0.026550       0.107790              9.998067      11.720086      -2.439229       0.071533      14.042061       0.379524       4.232054          -0.000047
           83              C      -0.931123       0.949387       4.284604      -0.032252      40.215385 0.44026605E+03  0.10277683E+05                                10.074263                            6.894793       0.065039       2.022947                    0.999256      27.169938      75.276881       0.647989       0.404910      -1.082698       0.006737       0.004960       0.050642       0.051328      -0.004651      -0.007649       0.004953       0.039767      -0.035861      -0.018023      -0.010056       0.028079             13.040007       8.818803      -3.464814       2.066152       9.084099       1.804721      21.217119           0.006155
           84              C      -1.703442       1.858377       5.018985      -0.123494      35.531635 0.44108458E+03  0.10451748E+05                                 9.536312                            7.119348      -0.144751       1.922182                    0.999512      29.951018      87.651422       0.599859       0.430913      -1.050665       0.006480      -0.021597       0.011664       0.025387       0.018131       0.009453      -0.025136       0.024927      -0.134016      -0.057137       0.012647       0.044490             11.385018       7.822651      -3.239435      -0.974025       9.280556       4.069126      17.051848          -0.002464
           85              C      -1.451119       2.082827       6.349577      -0.019639      39.146636 0.42067420E+03  0.97024582E+04                                 9.873322                            6.718946       0.103901       2.039816                    0.999256      26.718310      73.413182       0.659907       0.402427      -1.085118       0.022007      -0.034665      -0.019301       0.045371       0.002637       0.011766      -0.002194       0.021250       0.009278      -0.013664      -0.004581       0.018245             12.613835      10.183950      -6.298329      -1.352762      13.124452       4.360196      14.533104           0.005509
           86              C      -0.472585       1.325713       7.006134      -0.116161      34.540585 0.43595280E+03  0.10276490E+05                                 9.308522                            7.047645      -0.077592       1.945887                    0.999505      29.578327      85.694453       0.608164       0.427248      -1.055317      -0.008622      -0.001567      -0.016019       0.018260       0.042171      -0.000136      -0.004124       0.003533       0.053365      -0.051223       0.017364       0.033859             10.666450      10.673584      -6.227104       0.656523      11.248563       0.662099      10.077203          -0.002349
           87              C       0.298453       0.410091       6.289230      -0.013410      39.804810 0.42701315E+03  0.98846789E+04                                10.000644                            6.784748       0.050238       2.024572                    0.999191      26.710390      73.504259       0.654527       0.404257      -1.083984      -0.030112       0.023123      -0.023377       0.044586       0.005902      -0.016578      -0.005193       0.017310       0.018239      -0.013517      -0.010626       0.024143             12.818350      12.545961      -6.718095       4.298845      11.201737      -1.760323      14.707350           0.005803
           88              C       0.088396       0.256815       4.917748      -0.121963      35.197225 0.43917508E+03  0.10372473E+05                                 9.408074                            7.059098      -0.045722       1.953295                    0.999515      29.694249      86.139201       0.609494       0.425493      -1.056307      -0.004878       0.021892       0.011130       0.025038       0.017485      -0.034371       0.005466      -0.009876      -0.085450      -0.051501       0.013080       0.038422             11.138625       8.985364      -3.539521       3.728564       8.169516      -0.777284      16.260995          -0.003041
           89              C      11.611745       0.779895       2.792429       0.623358      23.309129 0.24399113E+03  0.50224718E+04                                 7.588272                            5.579304      -0.053265       2.049093                    0.999446      21.927815      61.251115       0.621935       0.478429      -1.016118      -0.022472      -0.015421      -0.064331       0.069867       0.040213      -0.010379      -0.018396      -0.086278      -0.202090      -0.070239      -0.025109       0.095348              9.260128       7.806659      -1.956521       0.810052       5.897792       1.334732      14.075935           0.002769
           90              C      -2.193980       3.181207       7.085277       0.610442      22.768128 0.25407825E+03  0.52662550E+04                                 7.470585                            5.664909      -0.062977       2.042032                    0.999523      21.980958      60.962594       0.623910       0.473641      -1.021982      -0.032291       0.043794       0.032821       0.063544       0.077881      -0.022247      -0.063505       0.020906      -0.029973      -0.091372      -0.021513       0.112885              8.871143       7.651690      -3.893234      -1.405903       9.703897       3.766547       9.257841          -0.012319
           91              C       1.366644      -0.390213       7.001188       0.623787      22.424110 0.24683475E+03  0.50884247E+04                                 7.442747                            5.617559      -0.112659       2.031984                    0.999377      21.788837      60.621913       0.619739       0.479425      -1.017051       0.043768      -0.028799       0.030007       0.060377       0.067459       0.005898       0.072166      -0.108893      -0.055913      -0.091204      -0.036737       0.127941              8.866424       9.943436      -3.999935       2.535727       7.321587      -3.018359       9.334248          -0.012343
           92              C       5.051541      -0.996193      15.183255       0.759557      18.073347 0.21778944E+03  0.43823841E+04                                 6.580636                            5.412983      -0.086047       2.062879                    0.999748      20.602712      57.963975       0.603344       0.504508      -0.997050      -0.006777      -0.019176       0.001559       0.020398       0.038640       0.042462       0.059645      -0.057838      -0.005546      -0.059915      -0.040754       0.100669              7.323012       7.737032      -1.216704      -1.458877       6.797705      -2.187544       7.434297           0.010341
           93              C       6.104354      -0.635821      14.196605      -0.616445      26.117716 0.42799656E+03  0.99805558E+04                                 7.287852                            6.538375       0.360911       2.093653                    0.996263      31.528971      89.033424       0.701231       0.374568      -1.097391      -0.002153      -0.003197       0.005869       0.007022       0.013878      -0.011164      -0.006243       0.043787       0.001594      -0.026532      -0.004277       0.030809              7.713715       6.841769      -0.098799      -0.951758       8.022052      -0.542932       8.277323           0.000470
           94              C       3.720724       2.323417       0.068920      -0.030085      41.840653 0.42742693E+03  0.98941538E+04                                10.290244                            6.764661       0.092914       2.033942                    0.999249      26.882759      73.917196       0.659064       0.401478      -1.086129       0.023519       0.038953      -0.000995       0.045514      -0.013242      -0.002056      -0.002030       0.016394      -0.008957      -0.014737      -0.002363       0.017100             14.109210      17.846495       4.586295       0.235065      19.386821       0.022146       5.094316           0.005038
           95              C       5.121920       2.335598       0.091014      -0.104067      38.179255 0.43769418E+03  0.10329812E+05                                 9.980376                            7.077957      -0.103340       1.938812                    0.999451      29.482345      85.520837       0.604656       0.429216      -1.053902      -0.011143       0.014768       0.001301       0.018546      -0.027660      -0.001252       0.004474      -0.034069       0.139798      -0.055796       0.008648       0.047148             12.879366      20.553491       4.013045       0.157555      13.050395      -0.334131       5.034211           0.000485
           96              C       2.971456       1.029416       0.076505       0.623303      25.064345 0.24292264E+03  0.49796089E+04                                 7.863264                            5.510220      -0.010401       2.059506                    0.999345      21.728464      59.960248       0.637496       0.468707      -1.024502      -0.034255      -0.055939       0.004458       0.065745      -0.021858       0.003611      -0.011803       0.031351       0.319986      -0.080650      -0.026981       0.107631             10.018037      11.746032       2.448522      -0.071178      14.069558       0.380773       4.238520          -0.001761
           97              C       6.989326      10.616250       0.000000      -0.031359      43.715029 0.42317527E+03  0.97688755E+04                                10.610419                            6.728054       0.079888       2.031567                    0.999240      26.782831      73.482196       0.661442       0.401134      -1.086630       0.048380      -0.000080       0.000340       0.048381       0.000176       0.000774      -0.009456      -0.024169       0.013628      -0.014404      -0.002594       0.016997             15.463782      27.765229       0.003909       0.000149      13.221962      -0.520947       5.404155           0.004767
           98              C       9.772504      10.616250       0.000000      -0.107236      36.790139 0.45228050E+03  0.10761975E+05                                 9.718245                            7.188229      -0.056752       1.951346                    0.999527      29.662505      86.399147       0.600834       0.428418      -1.054385      -0.020727       0.000567      -0.000503       0.020741      -0.000969       0.000030       0.005580       0.058781       0.129892      -0.051384       0.007758       0.043626             11.906346      12.405834      -0.002217      -0.000028      18.460089      -0.178249       4.853114           0.002523
           99              C       5.494632      10.616250       0.000000       0.633572      26.566812 0.24052912E+03  0.49076062E+04                                 8.201310                            5.479460       0.039488       2.081589                    0.999411      21.334563      58.317918       0.641306       0.468100      -1.027078      -0.065631       0.000910       0.000865       0.065643       0.000350      -0.000363       0.061678      -0.087361       0.225962      -0.081346      -0.030070       0.111415             11.252250      19.388648       0.002553      -0.000077       9.291527      -1.818157       5.076575           0.007221
          100              C       5.818674       3.538750       0.000000      -0.028511      43.738419 0.42284756E+03  0.97601488E+04                                10.616518                            6.725963       0.078733       2.031390                    0.999243      26.773139      73.469147       0.661420       0.401196      -1.086507      -0.048024      -0.000872       0.000205       0.048032      -0.001068       0.001135      -0.010133      -0.024180       0.010732      -0.013962      -0.003728       0.017690             15.487596      27.825530      -0.012275       0.003690      13.229025      -0.521991       5.408234           0.004465
          101              C       3.035496       3.538750       0.000000      -0.110012      36.928225 0.45412042E+03  0.10817567E+05                                 9.741759                            7.202250      -0.059774       1.949361                    0.999525      29.740341      86.695138       0.600276       0.428348      -1.054346       0.021069      -0.000605       0.000420       0.021082      -0.000570      -0.000022       0.005540       0.059128       0.124634      -0.050674       0.008797       0.041877             11.939274      12.444206      -0.000598       0.000193      18.510322      -0.178758       4.863295           0.000685
          102              C       7.313368       3.538750       0.000000       0.634115      26.619765 0.24080600E+03  0.49162479E+04                                 8.219007                            5.486870       0.010591       2.072050                    0.999427      21.370788      58.496074       0.639921       0.468828      -1.026350       0.066124      -0.001306      -0.002396       0.066181       0.000989      -0.001240       0.061714      -0.087484       0.221773      -0.080749      -0.029859       0.110608             11.285168      19.457912      -0.001439       0.001246       9.310482      -1.821357       5.087112           0.004704
          103              O       0.280504       7.374659       2.115756      -0.559060      37.460691 0.54371695E+03  0.13095724E+05                                 8.879010                            7.207185       0.317006       2.156224                    0.996378      27.471860      72.068854       0.709839       0.358253      -1.140611       0.011475       0.009444       0.026975       0.030798      -0.007973       0.044050      -0.006990      -0.021252      -0.144808      -0.071242       0.025294       0.045948             10.360418       8.605101       2.657517       3.808525       8.519284       3.389410      13.956870           0.034773
          104              O       2.309293       8.264667       2.384183      -0.551718      32.212902 0.47716341E+03  0.11148556E+05                                 7.996333                            6.729998       0.351382       2.174180                    0.996909      27.071975      70.461132       0.736479       0.355954      -1.139896      -0.017083      -0.025132       0.028803       0.041869      -0.002210      -0.022133      -0.016611       0.005051      -0.159988      -0.062106       0.026907       0.035199              8.990986       9.728671       1.953291      -3.922727       6.663280      -1.581705      10.581008           0.048551
          105              O       3.152077      10.789908       6.478184      -0.532295      28.560665 0.44240407E+03  0.10111750E+05                                 7.281991                            6.388526       0.469455       2.207358                    0.998930      26.604862      67.805770       0.774614       0.345950      -1.151576      -0.008987      -0.023869      -0.001950       0.025579       0.003892      -0.002438      -0.057764       0.040970      -0.123907      -0.081941       0.036381       0.045560              7.807702       8.589261       3.415916       0.600591       8.553742       0.938952       6.280103           0.042095
          106              O       1.772663      10.575281       8.226585      -0.547998      30.442764 0.46723281E+03  0.10828241E+05                                 7.626061                            6.581377       0.472145       2.199999                    0.998688      27.075782      69.532129       0.760239       0.347641      -1.149937      -0.000942      -0.025283      -0.018742       0.031486      -0.067143       0.000621       0.009523      -0.016125       0.133491      -0.090216       0.038399       0.051817              8.362357       5.766583       1.290236       0.871780       8.524926       3.784030      10.795563           0.039086
          107              O      -1.123226       6.337568       8.173164      -0.544055      29.903728 0.45384731E+03  0.10457314E+05                                 7.568419                            6.503093       0.450163       2.194996                    0.998647      27.019455      69.521650       0.760737       0.349431      -1.146766       0.002770       0.021056      -0.015656       0.026385      -0.045800      -0.007699      -0.009008      -0.112841       0.141112      -0.096923       0.042520       0.054402              8.408551       6.834138       1.831530      -2.358768       7.182414      -3.282000      11.209100           0.040397
          108              O      -2.405315       6.440129       6.360789      -0.545439      28.614027 0.45062979E+03  0.10361599E+05                                 7.310020                            6.471855       0.475030       2.203299                    0.998724      26.987898      69.299920       0.764241       0.348553      -1.147834       0.024077       0.004926      -0.001121       0.024601      -0.014260       0.027003       0.057285       0.037792      -0.157340      -0.093860       0.041745       0.052114              7.752229      10.474575       2.871201      -0.645353       6.432659      -0.460408       6.349454           0.038720
          109              O      -3.892286       6.577584      15.107739      -0.594988      31.502236 0.51228474E+03  0.12167026E+05                                 7.825275                            6.930825       0.395314       2.168071                    0.998000      27.894369      72.875445       0.733404       0.351633      -1.144935       0.017437      -0.017897      -0.058687       0.063785       0.009369      -0.031089       0.044080       0.051012      -0.140921      -0.081567       0.023095       0.058472              8.660214      10.594855       3.189019       0.350254       9.092930      -0.415701       6.292856           0.046407
          110              O      -5.315250       5.320386      16.156714      -0.601774      42.280024 0.67142594E+03  0.17090549E+05                                 9.676069                            8.052696      -0.160810       1.991177                    0.994367      28.828586      78.389913       0.664404       0.362173      -1.134647      -0.031192       0.020677      -0.014149       0.040009      -0.033005      -0.034584       0.006670      -0.055296       0.114641      -0.070006       0.012334       0.057672             11.235879       8.985110       2.863146      -0.395979      13.913609      -4.360568      10.808919           0.060561
          111              O      11.090448       8.191843       0.102556      -0.570536      41.438928 0.57821815E+03  0.14147003E+05                                 9.512193                            7.447980       0.195066       2.112128                    0.996750      27.824258      73.643878       0.695852       0.359763      -1.139054      -0.045974       0.013950       0.010914       0.049268       0.013303       0.004487      -0.014456       0.081341       0.130504      -0.066582       0.020856       0.045725             11.487585      19.247302      -3.146499       0.241513       9.304682       0.203399       5.910772           0.044008
          112              O       9.165405       7.041947       0.033306      -0.545804      34.083554 0.45922100E+03  0.10583937E+05                                 8.229834                            6.510585       0.538839       2.228335                    0.998639      26.780234      68.315132       0.767770       0.346138      -1.152566      -0.009732       0.030388       0.014404       0.035009       0.049091       0.005585       0.001796      -0.044290       0.117176      -0.073507       0.031608       0.041899              9.855134       7.721481       1.528665      -0.123456      16.874820       1.007777       4.969101           0.042144
          113              O       4.931082       9.603491       0.484751      -0.524491      34.972265 0.44066822E+03  0.10059696E+05                                 8.445820                            6.403217       0.399223       2.201926                    0.997203      26.198922      66.676357       0.768983       0.348912      -1.149408       0.024751       0.010593      -0.011004       0.029084       0.038205      -0.032650       0.016765      -0.067106       0.093897      -0.078715       0.034860       0.043855             10.651993      15.662411       5.333537      -2.109212      10.660776      -1.885671       5.632792           0.047656
          114              O       6.684557      10.272016      14.372369      -0.559247      37.481439 0.54394748E+03  0.13103497E+05                                 8.885698                            7.210950       0.302369       2.152243                    0.996338      27.466001      72.074541       0.709278       0.358475      -1.140361       0.011858      -0.008890      -0.025187       0.029223       0.009067      -0.045097      -0.005864      -0.021897      -0.137722      -0.070550       0.024421       0.046129             10.370970       8.611951      -2.660175      -3.815923       8.524687       3.396668      13.976271           0.033910
          115              O      -4.094657       9.382008      14.103942      -0.550808      32.172107 0.47641545E+03  0.11126330E+05                                 7.988725                            6.723645       0.359986       2.177533                    0.996977      27.051967      70.386052       0.737030       0.355840      -1.140026      -0.017220       0.024001      -0.030065       0.042148       0.002788       0.023296      -0.016251       0.005651      -0.162815      -0.063365       0.027186       0.036179              8.982539       9.720270      -1.951429       3.919431       6.656668      -1.580056      10.570679           0.049555
          116              O      -3.251908       6.856767      10.009941      -0.529237      28.546809 0.44210589E+03  0.10104136E+05                                 7.283798                            6.390021       0.460125       2.205036                    0.998926      26.574873      67.746486       0.773791       0.346346      -1.151144      -0.010244       0.025072       0.000404       0.027087      -0.006020       0.003432      -0.058400       0.040953      -0.125860      -0.082868       0.034534       0.048334              7.809775       8.591171      -3.417013      -0.601335       8.556188       0.940242       6.281968           0.041984
          117              O       8.176663       7.071394       8.261540      -0.546241      30.475055 0.46775615E+03  0.10844582E+05                                 7.635949                            6.588855       0.457287       2.196127                    0.998647      27.070112      69.555761       0.759069       0.348042      -1.149481      -0.000001       0.025988       0.019060       0.032228       0.066724      -0.000777       0.010743      -0.016266       0.133950      -0.089985       0.037477       0.052508              8.374570       5.773612      -1.293219      -0.874333       8.538188       3.792132      10.811910           0.038909
          118              O       5.280774      11.309107       8.314961      -0.544670      29.897466 0.45375881E+03  0.10454300E+05                                 7.565252                            6.500487       0.451648       2.195366                    0.998679      27.030702      69.537232       0.761269       0.349219      -1.146991       0.002511      -0.021129       0.016261       0.026780       0.046217       0.007475      -0.008891      -0.113128       0.147688      -0.098342       0.043274       0.055068              8.404990       6.830343      -1.829960       2.357429       7.179221      -3.280751      11.205407           0.040563
          119              O       3.998701      11.206546      10.127336      -0.546627      28.612576 0.45063836E+03  0.10361337E+05                                 7.307211                            6.469633       0.472832       2.202300                    0.998790      27.002543      69.324881       0.764814       0.348307      -1.148093       0.023821      -0.004970       0.001549       0.024383       0.013240      -0.026497       0.057615       0.038583      -0.158320      -0.094007       0.041542       0.052466              7.748934      10.470572      -2.869699       0.644027       6.430153      -0.459669       6.346078           0.039351
          120              O       2.511655      11.069091       1.380386      -0.594622      31.519046 0.51268586E+03  0.12179091E+05                                 7.828496                            6.934076       0.396065       2.168117                    0.998062      27.901492      72.904695       0.733138       0.351688      -1.144876       0.018138       0.018546       0.057688       0.063252      -0.007988       0.031020       0.044276       0.050183      -0.141123      -0.081347       0.022989       0.058357              8.663661      10.599485      -3.189343      -0.351366       9.095981      -0.415437       6.295516           0.046722
          121              O       1.088681      12.326289       0.331411      -0.598580      42.188622 0.66958078E+03  0.17030640E+05                                 9.659858                            8.039443      -0.165394       1.990678                    0.994201      28.786906      78.228529       0.665270       0.361976      -1.134883      -0.030329      -0.020778       0.014406       0.039486       0.032404       0.036192       0.006461      -0.056038       0.115475      -0.070813       0.012232       0.058581             11.216677       8.969531      -2.857164       0.395814      13.888832      -4.353951      10.791667           0.060396
          122              O       4.686518       9.454832      16.385569      -0.570014      41.478356 0.57884869E+03  0.14166648E+05                                 9.518221                            7.451443       0.172560       2.104365                    0.996624      27.838068      73.697504       0.695756       0.359705      -1.139071      -0.042695      -0.013199      -0.010550       0.045917      -0.009337      -0.005062      -0.014593       0.085259       0.137427      -0.068529       0.020309       0.048220             11.496745      19.265652       3.150220      -0.244602       9.310177       0.202885       5.914405           0.044860
          123              O       9.165405       0.035553      -0.033306      -0.550123      34.282207 0.46228110E+03  0.10672014E+05                                 8.259056                            6.530589       0.561294       2.233876                    0.998734      26.878890      68.619963       0.766895       0.345963      -1.152729      -0.008640      -0.031248      -0.015252       0.035829      -0.049205      -0.006567      -0.000131      -0.048809       0.129383      -0.076755       0.032347       0.044407              9.893998       7.749379      -1.532093       0.124241      16.947601       1.015772       4.985014           0.043012
          124              O      -1.472851       8.043184      16.003374      -0.524560      34.965509 0.44063195E+03  0.10058471E+05                                 8.444017                            6.402266       0.401274       2.203314                    0.997175      26.195338      66.661810       0.769179       0.348837      -1.149491       0.026083      -0.011863       0.010298       0.030448      -0.038692       0.033380       0.016979      -0.068692       0.093669      -0.079939       0.035765       0.044174             10.649001      15.659461      -5.329667       2.109000      10.655527      -1.884902       5.632014           0.047995
          125              O       6.123567       3.194516      14.372369      -0.559125      37.474591 0.54386240E+03  0.13100286E+05                                 8.881743                            7.208589       0.317499       2.156293                    0.996384      27.474630      72.082329       0.709695       0.358297      -1.140560      -0.011374      -0.008719      -0.027297       0.030831      -0.008083       0.044228      -0.006796      -0.020964      -0.145577      -0.071522       0.025414       0.046108             10.364630       8.609722       2.659608       3.812454       8.521715       3.391227      13.962452           0.034758
          126              O       4.094778       2.304508      14.103942      -0.552520      32.191821 0.47672870E+03  0.11135262E+05                                 7.990282                            6.724605       0.363339       2.178315                    0.996868      27.065541      70.422071       0.737197       0.355708      -1.140154       0.016486       0.025685      -0.029892       0.042720      -0.001363      -0.022491      -0.016067       0.004690      -0.164623      -0.063347       0.027183       0.036164              8.984505       9.723953       1.953655      -3.920101       6.658420      -1.581021      10.571142           0.047591
          127              O       3.251994      -0.220733      10.009941      -0.532374      28.567128 0.44252329E+03  0.10115218E+05                                 7.283266                            6.389510       0.469044       2.207181                    0.998930      26.607024      67.815124       0.774527       0.345963      -1.151558       0.009364       0.023614       0.002167       0.025495       0.003672      -0.002839      -0.057836       0.039700      -0.124557      -0.081909       0.036306       0.045603              7.809212       8.590635       3.416820       0.600659       8.556052       0.939419       6.280948           0.041837
          128              O       4.631408      -0.006106       8.261540      -0.548228      30.452701 0.46741170E+03  0.10833481E+05                                 7.627727                            6.582582       0.471983       2.199835                    0.998687      27.081009      69.550268       0.760175       0.347636      -1.149936       0.000418       0.025716       0.018451       0.031653      -0.066638       0.001136       0.009371      -0.015151       0.134998      -0.089940       0.038731       0.051208              8.364403       5.767374       1.290453       0.871870       8.527469       3.785391      10.798367           0.038906
          129              O       7.527297       4.231607       8.314961      -0.544254      29.904782 0.45386709E+03  0.10457728E+05                                 7.567909                            6.502697       0.451756       2.195373                    0.998653      27.023676      69.528999       0.760865       0.349373      -1.146831      -0.003243      -0.020879       0.015831       0.026402      -0.045561      -0.007337      -0.008840      -0.112928       0.140145      -0.096591       0.042348       0.054243              8.407993       6.833679       1.831513      -2.358648       7.182145      -3.281854      11.208156           0.040451
          130              O       8.809386       4.129046      10.127336      -0.544829      28.590011 0.45016384E+03  0.10348202E+05                                 7.306376                            6.468862       0.473855       2.203319                    0.998713      26.972312      69.250797       0.764356       0.348591      -1.147803      -0.023908      -0.005219       0.000903       0.024488      -0.014639       0.026666       0.057347       0.038912      -0.157565      -0.094032       0.041543       0.052489              7.748133      10.468600       2.869018      -0.644296       6.429493      -0.459860       6.346307           0.038890
          131              O      10.296357       3.991591       1.380386      -0.597965      31.631152 0.51495054E+03  0.12245383E+05                                 7.841288                            6.944820       0.418532       2.173440                    0.998219      27.978305      73.123357       0.733350       0.351227      -1.145344      -0.018887       0.023102       0.059939       0.066956       0.009558      -0.031896       0.043706       0.052476      -0.129021      -0.079640       0.021442       0.058197              8.678785      10.621904       3.196848       0.352495       9.109045      -0.417048       6.305405           0.045906
          132              O      11.719321       5.248789       0.331411      -0.598756      42.096860 0.66774679E+03  0.16972886E+05                                 9.648559                            8.030803      -0.169727       1.990305                    0.994096      28.745495      78.098494       0.665311       0.362191      -1.134679       0.030213      -0.019957       0.014614       0.039047      -0.033316      -0.035457       0.006764      -0.054007       0.111630      -0.069779       0.011896       0.057883             11.202200       8.961661       2.854665      -0.397906      13.865419      -4.347452      10.779521           0.060373
          133              O      -4.686377       2.377332      16.385569      -0.570896      41.498217 0.57906996E+03  0.14173459E+05                                 9.522450                            7.453962       0.192787       2.111197                    0.996745      27.840374      73.707938       0.695483       0.359811      -1.138984       0.046503      -0.013957      -0.011209       0.049829       0.013177       0.004645      -0.014365       0.080611       0.129681      -0.066055       0.020577       0.045478             11.504083      19.277199      -3.159144       0.242878       9.318852       0.203016       5.916198           0.044143
          134              O       3.642595       7.113053      -0.033306      -0.547940      34.230193 0.46147296E+03  0.10649016E+05                                 8.252433                            6.525788       0.550181       2.230454                    0.998725      26.845784      68.528143       0.766994       0.346060      -1.152614       0.010533      -0.030868      -0.015372       0.036057       0.049593       0.004309       0.002075      -0.041968       0.117945      -0.073560       0.031923       0.041636              9.886089       7.740855       1.522916      -0.124448      16.936547       1.012533       4.980864           0.042635
          135              O       1.472989       0.965684      16.003374      -0.526301      35.083741 0.44227444E+03  0.10105326E+05                                 8.460495                            6.411912       0.403906       2.202973                    0.997120      26.243529      66.814657       0.769012       0.348590      -1.149699      -0.026893      -0.013202       0.013774       0.032974       0.037576      -0.032105       0.016092      -0.068691       0.086486      -0.077433       0.035930       0.041502             10.673845      15.696895       5.346809      -2.115064      10.682177      -1.891768       5.642462           0.046622
          136              O      -0.280486       0.297159       2.115756      -0.554669      37.310241 0.54092336E+03  0.13012505E+05                                 8.861416                            7.192566       0.296653       2.152613                    0.996144      27.385096      71.812320       0.709934       0.358644      -1.140227      -0.010721       0.008767       0.023597       0.027360       0.009141      -0.044485      -0.005463      -0.021907      -0.138180      -0.070134       0.024373       0.045761             10.340438       8.594871      -2.654551      -3.805919       8.502142       3.382906      13.924300           0.034084
          137              O      10.498728       1.187167       2.384183      -0.553433      32.536373 0.48274061E+03  0.11315122E+05                                 8.061674                            6.778396       0.304070       2.157081                    0.996989      27.182560      70.933103       0.732132       0.356920      -1.138777       0.020175      -0.025302       0.027063       0.042185       0.000636       0.026917      -0.017450       0.007096      -0.157736      -0.063897       0.024649       0.039248              9.072611       9.810976      -1.973967       3.971558       6.714491      -1.601700      10.692365           0.049854
          138              O       9.655979       3.712408       6.478184      -0.529236      28.551780 0.44221503E+03  0.10107314E+05                                 7.284734                            6.390911       0.461482       2.205391                    0.998921      26.579549      67.762013       0.773714       0.346356      -1.151128       0.010466      -0.024631      -0.000384       0.026766      -0.005981       0.003727      -0.058649       0.040085      -0.126898      -0.083133       0.034519       0.048614              7.810520       8.591720      -3.416982      -0.601212       8.557118       0.940370       6.282721           0.041776
          139              O      -1.772592       3.497781       8.226585      -0.545917      30.459621 0.46746840E+03  0.10836304E+05                                 7.633918                            6.587231       0.456887       2.196307                    0.998629      27.059792      69.525338       0.759088       0.348085      -1.149440      -0.000380      -0.025997      -0.018768       0.032066       0.066853      -0.001100       0.010931      -0.015753       0.135464      -0.090376       0.037749       0.052627              8.372247       5.771970      -1.292208      -0.873360       8.535291       3.790584      10.809479           0.038936
          140              O       1.123297      -0.739932       8.173164      -0.544382      29.864062 0.45314871E+03  0.10436406E+05                                 7.558724                            6.495418       0.453958       2.196332                    0.998680      27.018036      69.484783       0.761713       0.349144      -1.147089      -0.002725       0.020551      -0.016490       0.026489       0.046201       0.007012      -0.009240      -0.114228       0.146409      -0.098501       0.042889       0.055612              8.397344       6.824282      -1.827390       2.354498       7.172559      -3.276766      11.195192           0.040485
          141              O       2.405370      -0.637371       6.360789      -0.546329      28.578005 0.44996382E+03  0.10341622E+05                                 7.300387                            6.464051       0.475093       2.203278                    0.998790      26.988678      69.267948       0.765300       0.348228      -1.148195      -0.023506       0.005392      -0.001300       0.024152       0.013740      -0.026205       0.057701       0.039640      -0.157570      -0.094059       0.041419       0.052640              7.741374      10.459791      -2.865693       0.642714       6.423946      -0.458669       6.340385           0.039399
          142              O       3.892416      -0.499916      15.107739      -0.586533      31.295896 0.50805766E+03  0.12044330E+05                                 7.808255                            6.916465       0.302000       2.144380                    0.996946      27.724882      72.418082       0.731728       0.353091      -1.143498      -0.017385      -0.015772      -0.057422       0.062034      -0.007809       0.028026       0.040622       0.049820      -0.137981      -0.076535       0.020646       0.055889              8.641109      10.576681      -3.181567      -0.350053       9.067412      -0.413486       6.279234           0.048669
          143              O       5.315390      -1.757114      16.156714      -0.603110      42.516257 0.67619323E+03  0.17239791E+05                                 9.702869                            8.073702      -0.132364       1.996979                    0.994929      28.940515      78.719571       0.664567       0.361498      -1.135346       0.035558       0.020047      -0.011622       0.042442       0.032952       0.039964       0.005655      -0.053177       0.113583      -0.072065       0.011499       0.060567             11.268788       9.018054      -2.876449       0.393347      13.953687      -4.368614      10.834623           0.060138
          144              O       1.717553       1.114343       0.102556      -0.572541      41.530386 0.57952601E+03  0.14187261E+05                                 9.525122                            7.455060       0.194700       2.111307                    0.996656      27.856815      73.755738       0.695697       0.359634      -1.139136       0.045327       0.013450       0.011243       0.048599      -0.010201      -0.005918      -0.014203       0.082866       0.130853      -0.066476       0.020195       0.046281             11.508490      19.287683       3.161277      -0.242196       9.320278       0.203865       5.917511           0.044955
          145              O       3.642595      -0.035553       0.033306      -0.545958      34.115690 0.45967649E+03  0.10596802E+05                                 8.233084                            6.512203       0.539748       2.228286                    0.998715      26.799294      68.365921       0.767978       0.345967      -1.152737       0.008952       0.032086       0.014469       0.036318      -0.049494      -0.005284       0.001414      -0.042208       0.112782      -0.072723       0.032053       0.040669              9.860259       7.723607      -1.521908       0.123928      16.886415       1.009297       4.970756           0.043766
          146              O       7.876922       2.525991       0.484751      -0.542673      35.728680 0.45146753E+03  0.10367187E+05                                 8.548007                            6.466968       0.552303       2.242503                    0.997770      26.560306      67.761327       0.767831       0.347381      -1.150851      -0.027050       0.010881      -0.009875       0.030783      -0.035115       0.030471       0.017877      -0.075330       0.116660      -0.081112       0.030579       0.050533             10.801855      15.923102      -5.420924       2.144810      10.789206      -1.911185       5.693258           0.041923

******************************************************
Auxiliary information for the entire system
The total spin magnetic moment of the unit cell is   41.992710
The total net atomic charge of the unit cell is   -0.000000
Accuracy of reproducing the electrostatic potential in the unit cell:
  The inner radius (bohr) =    5.0000
  The outer radius (bohr) =   12.0000
  Valid grid points have density less than (e/(bohr^3)) =    0.0001
  The number of valid grid points were=       240628
  The rms potential error without charges in kcal/mol is=      3.14845
  The rms potential error with partial charges in kcal/mol is=      1.29064
  The RRMSE value at monopole order=      0.40993
  The rms potential error with partial charges and cloud penetration in kcal/mol is=      1.28977
  The RRMSE value at monopole order with cloud penetration is=      0.40965
  The rms potential error with partial charges and atomic dipoles in kcal/mol is=      0.32745
  The RRMSE value at dipole order=      0.10400
  The rms potential error with partial charges, atomic dipoles and cloud penetration in kcal/mol is=      0.31285
  The RRMSE value at dipole order with cloud penetration=      0.09936

******************************************************
The electron densities and ab initio electrostatic potential were computed in VASP using the PBE functional and
projector augmented wave method. See the main text of the journal article for a description of computational details.
The atomic charges, dipoles, and quadrupoles were computed with the DDEC6 method as described in
(a) T. A. Manz and N. Gabaldon Limas, RSC Adv. 6 (2016) 47771-47801 DOI: 10.1039/c6ra04656h
(b) N. Gabaldon Limas and T. A. Manz, RSC Adv. 8 (2018) 2678-2707 DOI: 10.1039/c7ra11829e.
For each atom in the material, the electron cloud parameters were fit to the spherically averaged atom-in-material
electron density using radial positions for which this density was between 10^-4 and 10^-2 electrons per cubic bohr.
The polarizabilities, dispersion coefficients, and quantum Drude oscillator (QDO) parameters were fit using the MCLF method.
The magnetic structure of the system was optimized in VASP from the default ferromagnetic initial guess using spin polarization.
The atomic spin moments (ASMs) were computed on this optimized magnetic structure using the DDEC6 partition as inputs
to the method of T. A. Manz and D. S. Sholl, J. Chem. Theory Comput. 7 (2011) 4146-4164 DOI: 10.1021/ct200539n.
The RMSE and RRMSE were computed using a uniform grid with Ewald summation.
