# Supplementary material for: A collection of forcefield precursors for metal–organic frameworks
Source: RSC Adv. 2019 Nov 13;9(63):36492–507. doi: 10.1039/c9ra07327b (PMC9075174; doi:10.1039/c9ra07327b)
Supplement: RA-009-C9RA07327B-s3828 [file RA-009-C9RA07327B-s3828.xyz]

  752
jmolscript: load "" {1 1 1} spacegroup "x,y,z" unitcell [{     16.614400     0.000000     0.000000 }, {      0.000000    32.782000     0.000000 }, {      0.000000     0.000000    17.866200 }]
Cd     3.404955     5.329042    12.559760     0.976629
Cd     4.938132     4.282968     9.424063     1.124640
Cd    13.209445    11.061958    12.559760     0.976629
Cd    11.676268    12.108032     9.424063     1.124640
Cd     3.404955    27.452958    14.239540     0.976629
Cd     4.938132    28.499032    17.375237     1.124640
Cd    13.209445    21.720042    14.239540     0.976629
Cd    11.676268    20.673968    17.375237     1.124640
Cd    13.209445    27.452958     5.306440     0.976629
Cd    11.676268    28.499032     8.442137     1.124640
Cd     3.404955    21.720042     5.306440     0.976629
Cd     4.938132    20.673968     8.442137     1.124640
Cd    13.209445     5.329042     3.626660     0.976629
Cd    11.676268     4.282968     0.490963     1.124640
Cd     3.404955    11.061958     3.626660     0.976629
Cd     4.938132    12.108032     0.490963     1.124640
H     14.670515     7.877515    13.930276     0.117413
H     13.605532     7.893906    15.959876     0.143782
H     12.291333     4.146923    15.300614     0.152263
H     13.411144     4.114141    13.301386     0.109187
H     15.881705     5.661451    12.318745     0.126879
H     15.153994     6.979288    11.882810     0.137249
H     13.236692     8.057816    10.165868     0.177812
H     11.907540     7.353003    10.607163     0.164506
H     13.093809     7.493965    11.621963     0.163023
H     15.788664     3.638802    12.422369     0.165471
H     15.820232     2.445537    11.403995     0.158206
H      0.167805     3.668306    11.209254     0.182298
H     11.939108     3.553569     7.398393     0.169349
H     13.246661     3.940396     6.623000     0.179755
H     13.151959     2.560274     7.364448     0.160963
H     12.334531     6.087617     7.273330     0.132994
H     11.995597     7.074356     8.441780     0.126803
H     10.295944     6.097452     6.276396     0.127350
H      8.044692     5.468038     6.340714     0.144086
H      8.348736     4.117419     9.921101     0.150073
H     10.475379     5.091045    10.187307     0.122601
H     15.931548     2.055431     9.293997     0.116182
H     15.188884     2.343913     7.941526     0.130155
H     13.118730     1.622709    10.675055     0.108236
H     11.939108    32.513188    11.005579     0.151031
H     13.952773    30.782298     7.962965     0.154025
H     15.079229     0.032782     7.657453     0.116599
H      0.156175     7.133363     9.386901     0.107893
H     15.326784     7.064521     7.607428     0.112373
H      0.415360     3.665028     6.351434     0.115572
H      1.819277     3.707644     8.270264     0.107878
H      5.492721     0.331098    11.100270     0.119697
H      5.213599     1.832514    14.859319     0.116106
H      7.351872     7.572642     9.801397     0.113215
H      7.346888     7.608702    13.787347     0.103529
H      1.943885     8.513485    13.930276     0.117413
H      3.008868     8.497094    15.959876     0.143782
H      4.323067    12.244077    15.300614     0.152263
H      3.203256    12.276859    13.301386     0.109187
H      0.732695    10.729549    12.318745     0.126879
H      1.460406     9.411712    11.882810     0.137249
H      3.377708     8.333184    10.165868     0.177812
H      4.706860     9.037997    10.607163     0.164506
H      3.520591     8.897035    11.621963     0.163022
H      0.825736    12.752198    12.422369     0.165471
H      0.794168    13.945463    11.403995     0.158206
H     16.446595    12.722694    11.209254     0.182298
H      4.675292    12.837431     7.398393     0.169349
H      3.367739    12.450604     6.623000     0.179755
H      3.462441    13.830726     7.364448     0.160963
H      4.279869    10.303383     7.273330     0.132994
H      4.618803     9.316644     8.441780     0.126803
H      6.318456    10.293548     6.276396     0.127350
H      8.569708    10.922962     6.340714     0.144086
H      8.265664    12.273581     9.921101     0.150073
H      6.139021    11.299955    10.187307     0.122601
H      0.682852    14.335569     9.293997     0.116182
H      1.425516    14.047087     7.941526     0.130155
H      3.495670    14.768291    10.675055     0.108236
H      4.675292    16.659812    11.005579     0.151031
H      2.661627    18.390702     7.962965     0.154025
H      1.535171    16.358218     7.657453     0.116599
H     16.458225     9.257637     9.386901     0.107893
H      1.287616     9.326479     7.607428     0.112373
H     16.199040    12.725972     6.351434     0.115572
H     14.795123    12.683356     8.270264     0.107878
H     11.121679    16.059902    11.100270     0.119697
H     11.400801    14.558486    14.859319     0.116106
H      9.262528     8.818358     9.801397     0.113215
H      9.267512     8.782298    13.787347     0.103528
H     14.670515    24.904485    12.869024     0.117413
H     13.605532    24.888094    10.839424     0.143782
H     12.291333    28.635077    11.498686     0.152263
H     13.411144    28.667859    13.497914     0.109187
H     15.881705    27.120549    14.480555     0.126879
H     15.153994    25.802712    14.916490     0.137249
H     13.236692    24.724184    16.633432     0.177812
H     11.907540    25.428997    16.192137     0.164506
H     13.093809    25.288035    15.177337     0.163022
H     15.788664    29.143198    14.376931     0.165471
H     15.820232    30.336463    15.395305     0.158206
H      0.167805    29.113694    15.590046     0.182298
H     11.939108    29.228431     1.534707     0.169349
H     13.246661    28.841604     2.310100     0.179755
H     13.151959    30.221726     1.568652     0.160963
H     12.334531    26.694383     1.659770     0.132994
H     11.995597    25.707644     0.491321     0.126803
H     10.295944    26.684548     2.656704     0.127350
H      8.044692    27.313962     2.592386     0.144086
H      8.348736    28.664581    16.878199     0.150073
H     10.475379    27.690955    16.611993     0.122601
H     15.931548    30.726569    17.505303     0.116182
H     15.188884    30.438087     0.991574     0.130155
H     13.118730    31.159291    16.124246     0.108236
H     11.939108     0.268812    15.793721     0.151031
H     13.952773     1.999702     0.970135     0.154025
H     15.079229    -0.032782     1.275647     0.116599
H      0.156175    25.648637    17.412399     0.107893
H     15.326784    25.717479     1.325672     0.112373
H      0.415360    29.116972     2.581666     0.115572
H      1.819277    29.074356     0.662836     0.107878
H      5.492721    32.450902    15.699030     0.119697
H      5.213599    30.949486    11.939981     0.116106
H      7.351872    25.209358    16.997903     0.113215
H      7.346888    25.173298    13.011953     0.103529
H      1.943885    24.268515    12.869024     0.117413
H      3.008868    24.284906    10.839424     0.143782
H      4.323067    20.537923    11.498686     0.152263
H      3.203256    20.505141    13.497914     0.109187
H      0.732695    22.052451    14.480555     0.126879
H      1.460406    23.370288    14.916490     0.137249
H      3.377708    24.448816    16.633432     0.177812
H      4.706860    23.744003    16.192137     0.164506
H      3.520591    23.884965    15.177337     0.163022
H      0.825736    20.029802    14.376931     0.165471
H      0.794168    18.836537    15.395305     0.158206
H     16.446595    20.059306    15.590046     0.182298
H      4.675292    19.944569     1.534707     0.169349
H      3.367739    20.331396     2.310100     0.179755
H      3.462441    18.951274     1.568652     0.160963
H      4.279869    22.478617     1.659770     0.132994
H      4.618803    23.465356     0.491321     0.126803
H      6.318456    22.488452     2.656704     0.127350
H      8.569708    21.859038     2.592386     0.144086
H      8.265664    20.508419    16.878199     0.150073
H      6.139021    21.482045    16.611993     0.122601
H      0.682852    18.446431    17.505303     0.116182
H      1.425516    18.734913     0.991574     0.130155
H      3.495670    18.013709    16.124246     0.108236
H      4.675292    16.122188    15.793721     0.151031
H      2.661627    14.391298     0.970135     0.154025
H      1.535171    16.423782     1.275647     0.116599
H     16.458225    23.524363    17.412399     0.107893
H      1.287616    23.455521     1.325672     0.112373
H     16.199040    20.056028     2.581666     0.115572
H     14.795123    20.098644     0.662836     0.107878
H     11.121679    16.722098    15.699030     0.119697
H     11.400801    18.223514    11.939981     0.116106
H      9.262528    23.963642    16.997903     0.113215
H      9.267512    23.999702    13.011953     0.103528
H      1.943885    24.904485     3.935924     0.117413
H      3.008868    24.888094     1.906324     0.143782
H      4.323067    28.635077     2.565586     0.152263
H      3.203256    28.667859     4.564814     0.109187
H      0.732695    27.120549     5.547455     0.126879
H      1.460406    25.802712     5.983390     0.137249
H      3.377708    24.724184     7.700332     0.177812
H      4.706860    25.428997     7.259037     0.164506
H      3.520591    25.288035     6.244237     0.163023
H      0.825736    29.143198     5.443831     0.165471
H      0.794168    30.336463     6.462205     0.158206
H     16.446595    29.113694     6.656946     0.182298
H      4.675292    29.228431    10.467807     0.169349
H      3.367739    28.841604    11.243200     0.179755
H      3.462441    30.221726    10.501752     0.160963
H      4.279869    26.694383    10.592870     0.132994
H      4.618803    25.707644     9.424421     0.126803
H      6.318456    26.684548    11.589804     0.127350
H      8.569708    27.313962    11.525486     0.144086
H      8.265664    28.664581     7.945099     0.150073
H      6.139021    27.690955     7.678893     0.122601
H      0.682852    30.726569     8.572203     0.116182
H      1.425516    30.438087     9.924674     0.130155
H      3.495670    31.159291     7.191146     0.108236
H      4.675292     0.268812     6.860621     0.151031
H      2.661627     1.999702     9.903235     0.154025
H      1.535171    -0.032782    10.208747     0.116599
H     16.458225    25.648637     8.479299     0.107893
H      1.287616    25.717479    10.258772     0.112373
H     16.199040    29.116972    11.514766     0.115572
H     14.795123    29.074356     9.595936     0.107878
H     11.121679    32.450902     6.765930     0.119697
H     11.400801    30.949486     3.006881     0.116106
H      9.262528    25.209358     8.064803     0.113215
H      9.267512    25.173298     4.078853     0.103529
H     14.670515    24.268515     3.935924     0.117413
H     13.605532    24.284906     1.906324     0.143782
H     12.291333    20.537923     2.565586     0.152263
H     13.411144    20.505141     4.564814     0.109187
H     15.881705    22.052451     5.547455     0.126879
H     15.153994    23.370288     5.983390     0.137249
H     13.236692    24.448816     7.700332     0.177812
H     11.907540    23.744003     7.259037     0.164506
H     13.093809    23.884965     6.244237     0.163022
H     15.788664    20.029802     5.443831     0.165471
H     15.820232    18.836537     6.462205     0.158206
H      0.167805    20.059306     6.656946     0.182298
H     11.939108    19.944569    10.467807     0.169349
H     13.246661    20.331396    11.243200     0.179755
H     13.151959    18.951274    10.501752     0.160963
H     12.334531    22.478617    10.592870     0.132994
H     11.995597    23.465356     9.424421     0.126803
H     10.295944    22.488452    11.589804     0.127350
H      8.044692    21.859038    11.525486     0.144086
H      8.348736    20.508419     7.945099     0.150073
H     10.475379    21.482045     7.678893     0.122601
H     15.931548    18.446431     8.572203     0.116182
H     15.188884    18.734913     9.924674     0.130155
H     13.118730    18.013709     7.191146     0.108236
H     11.939108    16.122188     6.860621     0.151031
H     13.952773    14.391298     9.903235     0.154025
H     15.079229    16.423782    10.208747     0.116599
H      0.156175    23.524363     8.479299     0.107893
H     15.326784    23.455521    10.258772     0.112373
H      0.415360    20.056028    11.514766     0.115572
H      1.819277    20.098644     9.595936     0.107878
H      5.492721    16.722098     6.765930     0.119697
H      5.213599    18.223514     3.006881     0.116106
H      7.351872    23.963642     8.064803     0.113215
H      7.346888    23.999702     4.078853     0.103528
H      1.943885     7.877515     4.997176     0.117413
H      3.008868     7.893906     7.026776     0.143782
H      4.323067     4.146923     6.367514     0.152263
H      3.203256     4.114141     4.368286     0.109187
H      0.732695     5.661451     3.385645     0.126879
H      1.460406     6.979288     2.949710     0.137249
H      3.377708     8.057816     1.232768     0.177812
H      4.706860     7.353003     1.674063     0.164506
H      3.520591     7.493965     2.688863     0.163022
H      0.825736     3.638802     3.489269     0.165471
H      0.794168     2.445537     2.470895     0.158206
H     16.446595     3.668306     2.276154     0.182298
H      4.675292     3.553569    16.331493     0.169349
H      3.367739     3.940396    15.556100     0.179755
H      3.462441     2.560274    16.297548     0.160963
H      4.279869     6.087617    16.206430     0.132994
H      4.618803     7.074356    17.374880     0.126803
H      6.318456     6.097452    15.209496     0.127350
H      8.569708     5.468038    15.273814     0.144086
H      8.265664     4.117419     0.988001     0.150073
H      6.139021     5.091045     1.254207     0.122601
H      0.682852     2.055431     0.360897     0.116182
H      1.425516     2.343913    16.874626     0.130155
H      3.495670     1.622709     1.741955     0.108236
H      4.675292    32.513188     2.072479     0.151031
H      2.661627    30.782298    16.896065     0.154025
H      1.535171     0.032782    16.590553     0.116599
H     16.458225     7.133363     0.453801     0.107893
H      1.287616     7.064521    16.540528     0.112373
H     16.199040     3.665028    15.284534     0.115572
H     14.795123     3.707644    17.203364     0.107878
H     11.121679     0.331098     2.167170     0.119697
H     11.400801     1.832514     5.926219     0.116106
H      9.262528     7.572642     0.868297     0.113215
H      9.267512     7.608702     4.854247     0.103529
H     14.670515     8.513485     4.997176     0.117413
H     13.605532     8.497094     7.026776     0.143782
H     12.291333    12.244077     6.367514     0.152263
H     13.411144    12.276859     4.368286     0.109187
H     15.881705    10.729549     3.385645     0.126879
H     15.153994     9.411712     2.949710     0.137249
H     13.236692     8.333184     1.232768     0.177812
H     11.907540     9.037997     1.674063     0.164506
H     13.093809     8.897035     2.688863     0.163022
H     15.788664    12.752198     3.489269     0.165471
H     15.820232    13.945463     2.470895     0.158206
H      0.167805    12.722694     2.276154     0.182298
H     11.939108    12.837431    16.331493     0.169349
H     13.246661    12.450604    15.556100     0.179755
H     13.151959    13.830726    16.297548     0.160963
H     12.334531    10.303383    16.206430     0.132994
H     11.995597     9.316644    17.374880     0.126803
H     10.295944    10.293548    15.209496     0.127350
H      8.044692    10.922962    15.273814     0.144086
H      8.348736    12.273581     0.988001     0.150073
H     10.475379    11.299955     1.254207     0.122601
H     15.931548    14.335569     0.360897     0.116182
H     15.188884    14.047087    16.874626     0.130155
H     13.118730    14.768291     1.741955     0.108236
H     11.939108    16.659812     2.072479     0.151031
H     13.952773    18.390702    16.896065     0.154025
H     15.079229    16.358218    16.590553     0.116599
H      0.156175     9.257637     0.453801     0.107893
H     15.326784     9.326479    16.540528     0.112373
H      0.415360    12.725972    15.284534     0.115572
H      1.819277    12.683356    17.203364     0.107878
H      5.492721    16.059902     2.167170     0.119697
H      5.213599    14.558486     5.926219     0.116106
H      7.351872     8.818358     0.868297     0.113215
H      7.346888     8.782298     4.854247     0.103528
C     14.201989     7.125496    14.212562     0.033925
C     13.562335     7.136314    15.423890    -0.256064
C     12.847916     6.020414    15.859826     0.424226
C     12.783119     4.891074    15.032621    -0.260355
C     13.439388     4.877962    13.833799     0.007796
C     15.014433     6.052868    12.131150    -0.159585
C     14.391393     5.333304    10.994859    -0.032369
C     14.866565     4.082342    10.666121     0.095089
C     14.406346     3.476531     9.520898    -0.074557
C     13.454341     4.123976     8.650814     0.096859
C     12.974185     5.381165     9.102829    -0.052654
C     13.441050     5.959768    10.215893     0.085958
C     12.862868     7.354314    10.700067    -0.514990
C     15.908288     3.397199    11.500473    -0.514498
C     12.897759     3.486366     7.393034    -0.513080
C     12.003904     6.138429     8.184506    -0.161006
C      9.920458     5.756519     7.057149     0.004461
C      8.569708     5.346744     7.098241    -0.231657
C      8.011464     4.786172     8.184506     0.422323
C      8.714253     4.605871     9.218959    -0.233571
C     10.040082     5.110714     9.365462    -0.009311
C     15.060954     2.203934     8.893794    -0.170830
C     13.268260     0.888392    10.124776     0.007682
C     12.580424    32.538102    10.332023    -0.261304
C     12.811364    31.366145     9.540551     0.437077
C     13.765030    31.503502     8.520391    -0.292046
C     14.446221    32.733155     8.334582     0.002200
C      1.963822     5.448696    10.246266     0.587740
C      1.103196     5.412308     9.022431    -0.014067
C      0.194388     6.415110     8.795530    -0.104920
C     15.956470     6.391179     7.723558    -0.116153
C     16.044526     5.366413     6.828462    -0.006505
C      0.348902     4.348860     6.976751    -0.131799
C      1.199560     4.386232     8.129121    -0.110202
C     15.090860     5.275279     5.668945     0.530279
C      5.090652     2.550440    12.120430     0.580836
C      5.263442     1.269975    12.879744    -0.006230
C      5.364790     0.190136    12.009660    -0.136577
C      5.270088     1.101803    14.287600    -0.101173
C      5.861560     6.639011    11.780972     0.610267
C      7.730680     7.825719    10.614309    -0.129134
C      7.115948     7.445776    11.786332    -0.021307
C      7.735665     7.841454    12.974434    -0.114820
C      2.412411     9.265504    14.212562     0.033925
C      3.052065     9.254686    15.423890    -0.256064
C      3.766484    10.370586    15.859826     0.424226
C      3.831281    11.499926    15.032621    -0.260355
C      3.175012    11.513038    13.833799     0.007796
C      1.599967    10.338132    12.131150    -0.159585
C      2.223007    11.057696    10.994859    -0.032369
C      1.747835    12.308658    10.666121     0.095089
C      2.208054    12.914469     9.520898    -0.074557
C      3.160059    12.267024     8.650814     0.096859
C      3.640215    11.009835     9.102829    -0.052654
C      3.173350    10.431232    10.215893     0.085958
C      3.751532     9.036686    10.700067    -0.514990
C      0.706112    12.993801    11.500473    -0.514498
C      3.716641    12.904634     7.393034    -0.513080
C      4.610496    10.252571     8.184506    -0.161006
C      6.693942    10.634481     7.057149     0.004461
C      8.044692    11.044256     7.098241    -0.231657
C      8.602936    11.604828     8.184506     0.422323
C      7.900147    11.785129     9.218959    -0.233571
C      6.574318    11.280286     9.365462    -0.009311
C      1.553446    14.187066     8.893794    -0.170830
C      3.346140    15.502608    10.124776     0.007682
C      4.033976    16.634898    10.332023    -0.261304
C      3.803036    17.806855     9.540551     0.437077
C      2.849370    17.669498     8.520391    -0.292046
C      2.168179    16.439845     8.334582     0.002200
C     14.650578    10.942304    10.246266     0.587740
C     15.511204    10.978692     9.022431    -0.014067
C     16.420012     9.975890     8.795530    -0.104920
C      0.657930     9.999821     7.723558    -0.116153
C      0.569874    11.024587     6.828462    -0.006505
C     16.265498    12.042140     6.976751    -0.131799
C     15.414840    12.004768     8.129121    -0.110202
C      1.523540    11.115721     5.668945     0.530279
C     11.523748    13.840560    12.120430     0.580836
C     11.350958    15.121025    12.879744    -0.006230
C     11.249610    16.200864    12.009660    -0.136577
C     11.344312    15.289197    14.287600    -0.101173
C     10.752840     9.751989    11.780972     0.610267
C      8.883720     8.565281    10.614309    -0.129123
C      9.498452     8.945224    11.786332    -0.021310
C      8.878735     8.549546    12.974434    -0.114804
C     14.201989    25.656504    12.586738     0.033925
C     13.562335    25.645686    11.375410    -0.256064
C     12.847916    26.761586    10.939474     0.424226
C     12.783119    27.890926    11.766679    -0.260355
C     13.439388    27.904038    12.965501     0.007796
C     15.014433    26.729132    14.668150    -0.159585
C     14.391393    27.448696    15.804441    -0.032369
C     14.866565    28.699658    16.133179     0.095089
C     14.406346    29.305469    17.278402    -0.074557
C     13.454341    28.658024     0.282286     0.096859
C     12.974185    27.400835    17.696471    -0.052654
C     13.441050    26.822232    16.583407     0.085958
C     12.862868    25.427686    16.099233    -0.514990
C     15.908288    29.384801    15.298827    -0.514498
C     12.897759    29.295634     1.540066    -0.513080
C     12.003904    26.643570     0.748594    -0.161006
C      9.920458    27.025481     1.875951     0.004461
C      8.569708    27.435256     1.834859    -0.231657
C      8.011464    27.995828     0.748594     0.422323
C      8.714253    28.176129    17.580341    -0.233571
C     10.040082    27.671286    17.433838    -0.009311
C     15.060954    30.578066     0.039306    -0.170830
C     13.268260    31.893608    16.674524     0.007682
C     12.580424     0.243898    16.467277    -0.261304
C     12.811364     1.415855    17.258749     0.437077
C     13.765030     1.278498     0.412709    -0.292046
C     14.446221     0.048845     0.598518     0.002200
C      1.963822    27.333304    16.553034     0.587740
C      1.103196    27.369692    17.776869    -0.014067
C      0.194388    26.366890     0.137570    -0.104920
C     15.956470    26.390821     1.209542    -0.116153
C     16.044526    27.415587     2.104638    -0.006505
C      0.348902    28.433140     1.956349    -0.131799
C      1.199560    28.395768     0.803979    -0.110202
C     15.090860    27.506721     3.264155     0.530279
C      5.090652    30.231560    14.678870     0.580836
C      5.263442    31.512025    13.919556    -0.006230
C      5.364790    32.591864    14.789640    -0.136578
C      5.270088    31.680197    12.511700    -0.101174
C      5.861560    26.142989    15.018328     0.610267
C      7.730680    24.956281    16.184991    -0.129134
C      7.115948    25.336224    15.012968    -0.021307
C      7.735665    24.940546    13.824866    -0.114820
C      2.412411    23.516496    12.586738     0.033925
C      3.052065    23.527314    11.375410    -0.256064
C      3.766484    22.411414    10.939474     0.424226
C      3.831281    21.282074    11.766679    -0.260355
C      3.175012    21.268962    12.965501     0.007796
C      1.599967    22.443868    14.668150    -0.159585
C      2.223007    21.724304    15.804441    -0.032369
C      1.747835    20.473342    16.133179     0.095089
C      2.208054    19.867531    17.278402    -0.074557
C      3.160059    20.514976     0.282286     0.096859
C      3.640215    21.772165    17.696471    -0.052654
C      3.173350    22.350768    16.583407     0.085958
C      3.751532    23.745314    16.099233    -0.514990
C      0.706112    19.788199    15.298827    -0.514498
C      3.716641    19.877366     1.540066    -0.513080
C      4.610496    22.529430     0.748594    -0.161006
C      6.693942    22.147519     1.875951     0.004461
C      8.044692    21.737744     1.834859    -0.231657
C      8.602936    21.177172     0.748594     0.422323
C      7.900147    20.996871    17.580341    -0.233571
C      6.574318    21.501714    17.433838    -0.009311
C      1.553446    18.594934     0.039306    -0.170830
C      3.346140    17.279392    16.674524     0.007682
C      4.033976    16.147102    16.467277    -0.261304
C      3.803036    14.975145    17.258749     0.437077
C      2.849370    15.112502     0.412709    -0.292046
C      2.168179    16.342155     0.598518     0.002200
C     14.650578    21.839696    16.553034     0.587740
C     15.511204    21.803308    17.776869    -0.014067
C     16.420012    22.806110     0.137570    -0.104920
C      0.657930    22.782179     1.209542    -0.116153
C      0.569874    21.757413     2.104638    -0.006505
C     16.265498    20.739860     1.956349    -0.131799
C     15.414840    20.777232     0.803979    -0.110202
C      1.523540    21.666279     3.264155     0.530279
C     11.523748    18.941440    14.678870     0.580836
C     11.350958    17.660975    13.919556    -0.006230
C     11.249610    16.581136    14.789640    -0.136578
C     11.344312    17.492803    12.511700    -0.101174
C     10.752840    23.030011    15.018328     0.610267
C      8.883720    24.216719    16.184991    -0.129123
C      9.498452    23.836776    15.012968    -0.021310
C      8.878735    24.232454    13.824866    -0.114804
C      2.412411    25.656504     3.653638     0.033925
C      3.052065    25.645686     2.442310    -0.256064
C      3.766484    26.761586     2.006374     0.424226
C      3.831281    27.890926     2.833579    -0.260355
C      3.175012    27.904038     4.032401     0.007796
C      1.599967    26.729132     5.735050    -0.159585
C      2.223007    27.448696     6.871341    -0.032369
C      1.747835    28.699658     7.200079     0.095089
C      2.208054    29.305469     8.345302    -0.074557
C      3.160059    28.658024     9.215386     0.096859
C      3.640215    27.400835     8.763371    -0.052654
C      3.173350    26.822232     7.650307     0.085958
C      3.751532    25.427686     7.166133    -0.514990
C      0.706112    29.384801     6.365727    -0.514498
C      3.716641    29.295634    10.473166    -0.513080
C      4.610496    26.643570     9.681694    -0.161006
C      6.693942    27.025481    10.809051     0.004461
C      8.044692    27.435256    10.767959    -0.231657
C      8.602936    27.995828     9.681694     0.422323
C      7.900147    28.176129     8.647241    -0.233571
C      6.574318    27.671286     8.500738    -0.009311
C      1.553446    30.578066     8.972406    -0.170830
C      3.346140    31.893608     7.741424     0.007682
C      4.033976     0.243898     7.534177    -0.261304
C      3.803036     1.415855     8.325649     0.437077
C      2.849370     1.278498     9.345809    -0.292046
C      2.168179     0.048845     9.531618     0.002200
C     14.650578    27.333304     7.619934     0.587740
C     15.511204    27.369692     8.843769    -0.014067
C     16.420012    26.366890     9.070670    -0.104920
C      0.657930    26.390821    10.142642    -0.116153
C      0.569874    27.415587    11.037738    -0.006505
C     16.265498    28.433140    10.889449    -0.131799
C     15.414840    28.395768     9.737079    -0.110202
C      1.523540    27.506721    12.197255     0.530279
C     11.523748    30.231560     5.745770     0.580836
C     11.350958    31.512025     4.986456    -0.006230
C     11.249610    32.591864     5.856540    -0.136577
C     11.344312    31.680197     3.578600    -0.101173
C     10.752840    26.142989     6.085228     0.610267
C      8.883720    24.956281     7.251891    -0.129134
C      9.498452    25.336224     6.079868    -0.021307
C      8.878735    24.940546     4.891766    -0.114820
C     14.201989    23.516496     3.653638     0.033925
C     13.562335    23.527314     2.442310    -0.256064
C     12.847916    22.411414     2.006374     0.424226
C     12.783119    21.282074     2.833579    -0.260355
C     13.439388    21.268962     4.032401     0.007796
C     15.014433    22.443868     5.735050    -0.159585
C     14.391393    21.724304     6.871341    -0.032369
C     14.866565    20.473342     7.200079     0.095089
C     14.406346    19.867531     8.345302    -0.074557
C     13.454341    20.514976     9.215386     0.096859
C     12.974185    21.772165     8.763371    -0.052654
C     13.441050    22.350768     7.650307     0.085958
C     12.862868    23.745314     7.166133    -0.514990
C     15.908288    19.788199     6.365727    -0.514498
C     12.897759    19.877366    10.473166    -0.513080
C     12.003904    22.529430     9.681694    -0.161006
C      9.920458    22.147519    10.809051     0.004461
C      8.569708    21.737744    10.767959    -0.231657
C      8.011464    21.177172     9.681694     0.422323
C      8.714253    20.996871     8.647241    -0.233571
C     10.040082    21.501714     8.500738    -0.009311
C     15.060954    18.594934     8.972406    -0.170830
C     13.268260    17.279392     7.741424     0.007682
C     12.580424    16.147102     7.534177    -0.261304
C     12.811364    14.975145     8.325649     0.437077
C     13.765030    15.112502     9.345809    -0.292046
C     14.446221    16.342155     9.531618     0.002200
C      1.963822    21.839696     7.619934     0.587740
C      1.103196    21.803308     8.843769    -0.014067
C      0.194388    22.806110     9.070670    -0.104920
C     15.956470    22.782179    10.142642    -0.116153
C     16.044526    21.757413    11.037738    -0.006505
C      0.348902    20.739860    10.889449    -0.131799
C      1.199560    20.777232     9.737079    -0.110202
C     15.090860    21.666279    12.197255     0.530279
C      5.090652    18.941440     5.745770     0.580836
C      5.263442    17.660975     4.986456    -0.006230
C      5.364790    16.581136     5.856540    -0.136577
C      5.270088    17.492803     3.578600    -0.101173
C      5.861560    23.030011     6.085228     0.610267
C      7.730680    24.216719     7.251891    -0.129123
C      7.115948    23.836776     6.079868    -0.021310
C      7.735665    24.232454     4.891766    -0.114804
C      2.412411     7.125496     5.279462     0.033925
C      3.052065     7.136314     6.490790    -0.256064
C      3.766484     6.020414     6.926726     0.424226
C      3.831281     4.891074     6.099521    -0.260355
C      3.175012     4.877962     4.900699     0.007796
C      1.599967     6.052868     3.198050    -0.159585
C      2.223007     5.333304     2.061759    -0.032369
C      1.747835     4.082342     1.733021     0.095089
C      2.208054     3.476531     0.587798    -0.074557
C      3.160059     4.123976    17.583914     0.096859
C      3.640215     5.381165     0.169729    -0.052654
C      3.173350     5.959768     1.282793     0.085958
C      3.751532     7.354314     1.766967    -0.514990
C      0.706112     3.397199     2.567373    -0.514498
C      3.716641     3.486366    16.326134    -0.513080
C      4.610496     6.138429    17.117606    -0.161006
C      6.693942     5.756519    15.990249     0.004461
C      8.044692     5.346744    16.031341    -0.231657
C      8.602936     4.786172    17.117606     0.422323
C      7.900147     4.605871     0.285859    -0.233571
C      6.574318     5.110714     0.432362    -0.009311
C      1.553446     2.203934    17.826894    -0.170831
C      3.346140     0.888392     1.191676     0.007682
C      4.033976    32.538102     1.398923    -0.261304
C      3.803036    31.366145     0.607451     0.437077
C      2.849370    31.503502    17.453491    -0.292046
C      2.168179    32.733155    17.267682     0.002200
C     14.650578     5.448696     1.313166     0.587740
C     15.511204     5.412308     0.089331    -0.014067
C     16.420012     6.415110    17.728630    -0.104920
C      0.657930     6.391179    16.656658    -0.116153
C      0.569874     5.366413    15.761562    -0.006505
C     16.265498     4.348860    15.909851    -0.131799
C     15.414840     4.386232    17.062221    -0.110202
C      1.523540     5.275279    14.602045     0.530279
C     11.523748     2.550440     3.187330     0.580836
C     11.350958     1.269975     3.946644    -0.006230
C     11.249610     0.190136     3.076560    -0.136578
C     11.344312     1.101803     5.354500    -0.101174
C     10.752840     6.639011     2.847872     0.610267
C      8.883720     7.825719     1.681209    -0.129134
C      9.498452     7.445776     2.853232    -0.021307
C      8.878735     7.841454     4.041334    -0.114820
C     14.201989     9.265504     5.279462     0.033925
C     13.562335     9.254686     6.490790    -0.256064
C     12.847916    10.370586     6.926726     0.424226
C     12.783119    11.499926     6.099521    -0.260355
C     13.439388    11.513038     4.900699     0.007796
C     15.014433    10.338132     3.198050    -0.159585
C     14.391393    11.057696     2.061759    -0.032369
C     14.866565    12.308658     1.733021     0.095089
C     14.406346    12.914469     0.587798    -0.074557
C     13.454341    12.267024    17.583914     0.096859
C     12.974185    11.009835     0.169729    -0.052654
C     13.441050    10.431232     1.282793     0.085958
C     12.862868     9.036686     1.766967    -0.514990
C     15.908288    12.993801     2.567373    -0.514498
C     12.897759    12.904634    16.326134    -0.513080
C     12.003904    10.252571    17.117606    -0.161006
C      9.920458    10.634481    15.990249     0.004461
C      8.569708    11.044256    16.031341    -0.231657
C      8.011464    11.604828    17.117606     0.422323
C      8.714253    11.785129     0.285859    -0.233571
C     10.040082    11.280286     0.432362    -0.009311
C     15.060954    14.187066    17.826894    -0.170830
C     13.268260    15.502608     1.191676     0.007682
C     12.580424    16.634898     1.398923    -0.261304
C     12.811364    17.806855     0.607451     0.437077
C     13.765030    17.669498    17.453491    -0.292046
C     14.446221    16.439845    17.267682     0.002200
C      1.963822    10.942304     1.313166     0.587740
C      1.103196    10.978692     0.089331    -0.014067
C      0.194388     9.975890    17.728630    -0.104920
C     15.956470     9.999821    16.656658    -0.116153
C     16.044526    11.024587    15.761562    -0.006505
C      0.348902    12.042140    15.909851    -0.131799
C      1.199560    12.004768    17.062221    -0.110202
C     15.090860    11.115721    14.602045     0.530279
C      5.090652    13.840560     3.187330     0.580836
C      5.263442    15.121025     3.946644    -0.006230
C      5.364790    16.200864     3.076560    -0.136578
C      5.270088    15.289197     5.354500    -0.101174
C      5.861560     9.751989     2.847872     0.610267
C      7.730680     8.565281     1.681209    -0.129123
C      7.115948     8.945224     2.853232    -0.021310
C      7.735665     8.549546     4.041334    -0.114804
N     14.153807     5.996811    13.397863     0.048370
N     10.664783     5.640143     8.216665     0.097705
N     14.185375     0.974281     9.115335     0.078814
N      2.460593    10.394189    13.397863     0.048370
N      5.949617    10.750857     8.216665     0.097705
N      2.429025    15.416719     9.115335     0.078814
N     14.153807    26.785189    13.401437     0.048370
N     10.664783    27.141857     0.716435     0.097705
N     14.185375    31.807719    17.683965     0.078814
N      2.460593    22.387811    13.401437     0.048370
N      5.949617    22.031143     0.716435     0.097706
N      2.429025    17.365281    17.683965     0.078814
N      2.460593    26.785189     4.468337     0.048370
N      5.949617    27.141857     9.649535     0.097705
N      2.429025    31.807719     8.750865     0.078814
N     14.153807    22.387811     4.468337     0.048370
N     10.664783    22.031143     9.649535     0.097706
N     14.185375    17.365281     8.750865     0.078814
N      2.460593     5.996811     4.464763     0.048370
N      5.949617     5.640143    17.149765     0.097705
N      2.429025     0.974281     0.182235     0.078814
N     14.153807    10.394189     4.464763     0.048370
N     10.664783    10.750857    17.149765     0.097705
N     14.185375    15.416719     0.182235     0.078814
O     12.349484     5.934853    17.040782    -0.545364
O      6.808581     4.255759     8.155920    -0.588276
O     12.248136    30.278766     9.710280    -0.516668
O      2.776266     4.470809    10.389195    -0.633015
O      1.839214     6.328237    11.069898    -0.532306
O     15.183900     4.346893     4.786355    -0.573680
O     14.178729     6.168917     5.520656    -0.569281
O      5.427924     2.825153    10.985926    -0.534322
O      4.587236     3.513247    12.963715    -0.635287
O      5.554194     6.016480    10.794758    -0.590063
O      5.213599     6.617702    12.867237    -0.588414
O      4.264916    10.456147    17.040782    -0.545364
O      9.805819    12.135241     8.155920    -0.588276
O      4.366264    18.894234     9.710280    -0.516668
O     13.838134    11.920191    10.389195    -0.633015
O     14.775186    10.062763    11.069898    -0.532306
O      1.430500    12.044107     4.786355    -0.573680
O      2.435671    10.222083     5.520656    -0.569281
O     11.186476    13.565847    10.985926    -0.534322
O     12.027164    12.877753    12.963715    -0.635287
O     11.060206    10.374520    10.794758    -0.590063
O     11.400801     9.773298    12.867237    -0.588414
O     12.349484    26.847147     9.758518    -0.545364
O      6.808581    28.526241     0.777180    -0.588276
O     12.248136     2.503234    17.089020    -0.516668
O      2.776266    28.311191    16.410105    -0.633015
O      1.839214    26.453763    15.729402    -0.532306
O     15.183900    28.435107     4.146745    -0.573680
O     14.178729    26.613083     3.412444    -0.569281
O      5.427924    29.956847    15.813374    -0.534322
O      4.587236    29.268753    13.835585    -0.635287
O      5.554194    26.765520    16.004542    -0.590063
O      5.213599    26.164298    13.932063    -0.588414
O      4.264916    22.325853     9.758518    -0.545364
O      9.805819    20.646759     0.777180    -0.588276
O      4.366264    13.887766    17.089020    -0.516668
O     13.838134    20.861809    16.410105    -0.633015
O     14.775186    22.719237    15.729402    -0.532306
O      1.430500    20.737893     4.146745    -0.573680
O      2.435671    22.559917     3.412444    -0.569281
O     11.186476    19.216153    15.813374    -0.534322
O     12.027164    19.904247    13.835585    -0.635287
O     11.060206    22.407480    16.004542    -0.590063
O     11.400801    23.008702    13.932063    -0.588414
O      4.264916    26.847147     0.825418    -0.545364
O      9.805819    28.526241     9.710280    -0.588276
O      4.366264     2.503234     8.155920    -0.516668
O     13.838134    28.311191     7.477005    -0.633015
O     14.775186    26.453763     6.796302    -0.532306
O      1.430500    28.435107    13.079845    -0.573680
O      2.435671    26.613083    12.345544    -0.569281
O     11.186476    29.956847     6.880274    -0.534322
O     12.027164    29.268753     4.902485    -0.635287
O     11.060206    26.765520     7.071442    -0.590063
O     11.400801    26.164298     4.998963    -0.588414
O     12.349484    22.325853     0.825418    -0.545364
O      6.808581    20.646759     9.710280    -0.588276
O     12.248136    13.887766     8.155920    -0.516668
O      2.776266    20.861809     7.477005    -0.633015
O      1.839214    22.719237     6.796302    -0.532306
O     15.183900    20.737893    13.079845    -0.573680
O     14.178729    22.559917    12.345544    -0.569281
O      5.427924    19.216153     6.880274    -0.534322
O      4.587236    19.904247     4.902485    -0.635287
O      5.554194    22.407480     7.071442    -0.590063
O      5.213599    23.008702     4.998963    -0.588414
O      4.264916     5.934853     8.107682    -0.545364
O      9.805819     4.255759    17.089020    -0.588276
O      4.366264    30.278766     0.777180    -0.516668
O     13.838134     4.470809     1.456095    -0.633015
O     14.775186     6.328237     2.136798    -0.532306
O      1.430500     4.346893    13.719455    -0.573680
O      2.435671     6.168917    14.453756    -0.569281
O     11.186476     2.825153     2.052826    -0.534322
O     12.027164     3.513247     4.030615    -0.635287
O     11.060206     6.016480     1.861658    -0.590063
O     11.400801     6.617702     3.934137    -0.588414
O     12.349484    10.456147     8.107682    -0.545364
O      6.808581    12.135241    17.089020    -0.588276
O     12.248136    18.894234     0.777180    -0.516668
O      2.776266    11.920191     1.456095    -0.633015
O      1.839214    10.062763     2.136798    -0.532306
O     15.183900    12.044107    13.719455    -0.573680
O     14.178729    10.222083    14.453756    -0.569281
O      5.427924    13.565847     2.052826    -0.534322
O      4.587236    12.877753     4.030615    -0.635287
O      5.554194    10.374520     1.861658    -0.590063
O      5.213599     9.773298     3.934137    -0.588414

The following XYZ coordinates are in angstroms. Other properties are in atomic units.
The sperically averaged electron density of each atom fit to a function of the form exp(a - br)
eigen_1, eigen_2 and eigen_3 are the three eigenvalues of traceless quadrupole moment tensor
  atom number  atomic symbol              X              Y              Z     net charge C6 coefficient C8 coefficient C10 coefficient fluctuating dipole atomic polarizability isotropic forcefield polarizability              a              b squared Pearson coefficient          <r^3>          <r^4>         wp_QDO          m_QDO          q_QDO       dipole_x       dipole_y       dipole_z         dipole            Qxy            Qxz            Qyz     Q(x^2-y^2)  Q(3z^2 - R^2)        eigen_1        eigen_2        eigen_3 static polarizability      alpha(xx)      alpha(xy)      alpha(xz)      alpha(yy)      alpha(yz)      alpha(zz) atomic spin moment
            1             Cd       3.404955       5.329042      12.559760       0.976629     167.424611 0.45544660E+04  0.17490117E+06                                23.140064                           20.947754       0.760354       1.960974                    0.998769      76.872376     206.025399       0.441451       0.361301      -1.214466       0.007576      -0.018927       0.042273       0.046932       0.010442       0.043690      -0.032149      -0.035059       0.048748      -0.063059       0.007562       0.055497             26.307308      28.903449      -0.343292      -2.779673      19.435709      -1.817988      30.582765          -0.000003
            2             Cd       4.938132       4.282968       9.424063       1.124640     185.341518 0.40054299E+04  0.14897733E+06                                24.894719                           20.081151       0.554725       1.927723                    0.998707      73.139798     193.004559       0.436190       0.377537      -1.201018       0.022166       0.013184      -0.003747       0.026061      -0.013320      -0.006041       0.006488      -0.073549      -0.025940      -0.035675      -0.008807       0.044482             29.972307      31.735745       3.087792       0.973123      29.409644      -3.099112      28.771531           0.000000
            3             Cd      13.209445      11.061958      12.559760       0.976629     167.424587 0.45544653E+04  0.17490113E+06                                23.140062                           20.947752       0.760354       1.960974                    0.998769      76.872371     206.025381       0.441451       0.361301      -1.214466      -0.007576       0.018927       0.042273       0.046932       0.010442      -0.043690       0.032149      -0.035059       0.048748      -0.063059       0.007562       0.055497             26.307305      28.903446      -0.343292       2.779674      19.435707       1.817988      30.582760          -0.000003
            4             Cd      11.676268      12.108032       9.424063       1.124640     185.341511 0.40054297E+04  0.14897732E+06                                24.894719                           20.081151       0.554725       1.927723                    0.998707      73.139797     193.004557       0.436190       0.377537      -1.201018      -0.022166      -0.013184      -0.003747       0.026061      -0.013320       0.006041      -0.006488      -0.073549      -0.025940      -0.035675      -0.008807       0.044482             29.972306      31.735744       3.087791      -0.973122      29.409643       3.099110      28.771530           0.000000
            5             Cd       3.404955      27.452958      14.239540       0.976629     167.424611 0.45544660E+04  0.17490117E+06                                23.140064                           20.947754       0.760354       1.960974                    0.998769      76.872376     206.025399       0.441451       0.361301      -1.214466       0.007576       0.018927      -0.042273       0.046932      -0.010442      -0.043691      -0.032149      -0.035059       0.048748      -0.063059       0.007562       0.055497             26.307308      28.903449       0.343292       2.779674      19.435709      -1.817988      30.582765          -0.000003
            6             Cd       4.938132      28.499032      17.375237       1.124640     185.341513 0.40054298E+04  0.14897733E+06                                24.894719                           20.081151       0.554725       1.927723                    0.998707      73.139797     193.004557       0.436190       0.377537      -1.201018       0.022166      -0.013184       0.003747       0.026061       0.013320       0.006041       0.006488      -0.073549      -0.025940      -0.035675      -0.008807       0.044482             29.972306      31.735745      -3.087792      -0.973123      29.409644      -3.099111      28.771531           0.000000
            7             Cd      13.209445      21.720042      14.239540       0.976629     167.424590 0.45544654E+04  0.17490114E+06                                23.140062                           20.947753       0.760354       1.960974                    0.998769      76.872372     206.025384       0.441451       0.361301      -1.214466      -0.007576      -0.018927      -0.042273       0.046932      -0.010442       0.043690       0.032149      -0.035059       0.048748      -0.063059       0.007562       0.055497             26.307305      28.903447       0.343291      -2.779674      19.435707       1.817988      30.582761          -0.000003
            8             Cd      11.676268      20.673968      17.375237       1.124640     185.341511 0.40054297E+04  0.14897733E+06                                24.894719                           20.081151       0.554725       1.927723                    0.998707      73.139797     193.004558       0.436190       0.377537      -1.201018      -0.022166       0.013184       0.003747       0.026061       0.013320      -0.006041      -0.006488      -0.073549      -0.025940      -0.035675      -0.008807       0.044482             29.972306      31.735744      -3.087791       0.973122      29.409644       3.099110      28.771531           0.000000
            9             Cd      13.209445      27.452958       5.306440       0.976629     167.424610 0.45544660E+04  0.17490117E+06                                23.140064                           20.947754       0.760354       1.960974                    0.998769      76.872376     206.025398       0.441451       0.361301      -1.214466      -0.007576       0.018927      -0.042273       0.046932       0.010442       0.043691      -0.032149      -0.035059       0.048748      -0.063059       0.007562       0.055497             26.307307      28.903449      -0.343292      -2.779674      19.435709      -1.817988      30.582764          -0.000003
           10             Cd      11.676268      28.499032       8.442137       1.124640     185.341517 0.40054299E+04  0.14897733E+06                                24.894719                           20.081151       0.554725       1.927723                    0.998707      73.139798     193.004558       0.436190       0.377537      -1.201018      -0.022166      -0.013184       0.003747       0.026061      -0.013320      -0.006041       0.006488      -0.073549      -0.025940      -0.035675      -0.008807       0.044482             29.972306      31.735744       3.087792       0.973123      29.409643      -3.099112      28.771531           0.000000
           11             Cd       3.404955      21.720042       5.306440       0.976629     167.424587 0.45544653E+04  0.17490113E+06                                23.140062                           20.947753       0.760354       1.960974                    0.998769      76.872371     206.025382       0.441451       0.361301      -1.214466       0.007576      -0.018927      -0.042273       0.046932       0.010442      -0.043690       0.032149      -0.035059       0.048748      -0.063059       0.007562       0.055497             26.307305      28.903447      -0.343292       2.779674      19.435707       1.817988      30.582760          -0.000003
           12             Cd       4.938132      20.673968       8.442137       1.124640     185.341511 0.40054297E+04  0.14897732E+06                                24.894719                           20.081151       0.554725       1.927723                    0.998707      73.139797     193.004557       0.436190       0.377537      -1.201018       0.022166       0.013184       0.003747       0.026061      -0.013320       0.006041      -0.006488      -0.073549      -0.025940      -0.035675      -0.008807       0.044482             29.972306      31.735744       3.087791      -0.973122      29.409644       3.099110      28.771531           0.000000
           13             Cd      13.209445       5.329042       3.626660       0.976629     167.424608 0.45544659E+04  0.17490116E+06                                23.140064                           20.947754       0.760354       1.960974                    0.998769      76.872375     206.025397       0.441451       0.361301      -1.214466      -0.007576      -0.018927       0.042273       0.046932      -0.010442      -0.043690      -0.032149      -0.035059       0.048748      -0.063059       0.007562       0.055497             26.307308      28.903449       0.343292       2.779673      19.435709      -1.817988      30.582765          -0.000003
           14             Cd      11.676268       4.282968       0.490963       1.124640     185.341517 0.40054299E+04  0.14897733E+06                                24.894719                           20.081151       0.554725       1.927723                    0.998707      73.139798     193.004558       0.436190       0.377537      -1.201018      -0.022166       0.013184      -0.003747       0.026061       0.013320       0.006041       0.006488      -0.073549      -0.025940      -0.035675      -0.008807       0.044482             29.972306      31.735745      -3.087792      -0.973123      29.409643      -3.099111      28.771531           0.000000
           15             Cd       3.404955      11.061958       3.626660       0.976629     167.424587 0.45544653E+04  0.17490113E+06                                23.140062                           20.947753       0.760354       1.960974                    0.998769      76.872371     206.025382       0.441451       0.361301      -1.214466       0.007576       0.018927       0.042273       0.046932      -0.010442       0.043690       0.032149      -0.035059       0.048748      -0.063059       0.007562       0.055497             26.307305      28.903446       0.343292      -2.779674      19.435707       1.817988      30.582761          -0.000003
           16             Cd       4.938132      12.108032       0.490963       1.124640     185.341512 0.40054297E+04  0.14897732E+06                                24.894719                           20.081151       0.554725       1.927723                    0.998707      73.139797     193.004557       0.436190       0.377537      -1.201018       0.022166      -0.013184      -0.003747       0.026061       0.013320      -0.006041      -0.006488      -0.073549      -0.025940      -0.035675      -0.008807       0.044482             29.972306      31.735745      -3.087792       0.973122      29.409644       3.099110      28.771531           0.000000
           17              H      14.670515       7.877515      13.930276       0.117413       0.973828 0.69990682E+01  0.66949077E+02                                 1.664139                            1.578739      -1.030614       2.394228                    0.998166       3.514860       9.951648       0.479502       1.335401      -0.696227       0.020990       0.042634      -0.008575       0.048288       0.010013      -0.008077      -0.001050       0.000301       0.001917      -0.012490      -0.000822       0.013311              1.709725       1.509158       0.335211      -0.140840       2.017686      -0.108207       1.602331          -0.000001
           18              H      13.605532       7.893906      15.959876       0.143782       0.871552 0.60234746E+01  0.56154925E+02                                 1.619500                            1.519544      -1.152761       2.353384                    0.995705       3.551254      10.317137       0.457040       1.437510      -0.675486      -0.001016       0.025149       0.019903       0.032088       0.003984      -0.003798       0.009190      -0.010238       0.015248      -0.012163      -0.000945       0.013108              1.685644       1.363282       0.026811      -0.042852       2.019944       0.448424       1.673707          -0.000001
           19              H      12.291333       4.146923      15.300614       0.152263       1.153167 0.84655782E+01  0.84600988E+02                                 1.836924                            1.715655      -1.456966       2.209658                    0.992964       3.580786      10.235679       0.470060       1.303870      -0.703048      -0.019332      -0.024604       0.009785       0.032784       0.006974      -0.004824       0.012586      -0.010246       0.004317      -0.016313       0.000507       0.015806              1.893299       1.799650       0.403005      -0.262623       2.119066      -0.359389       1.761180           0.000001
           20              H      13.411144       4.114141      13.301386       0.109187       1.059237 0.77020928E+01  0.73942249E+02                                 1.635360                            1.561239      -0.888533       2.456832                    0.999051       3.262828       8.661335       0.537602       1.186755      -0.731773      -0.007870      -0.045625      -0.016141       0.049032       0.012929      -0.008067       0.005282      -0.026224      -0.026717      -0.021261      -0.001719       0.022980              1.658429       1.316649       0.000512      -0.084013       1.793804       0.432033       1.864832           0.000000
           21              H      15.881705       5.661451      12.318745       0.126879       0.934183 0.69953581E+01  0.67535707E+02                                 1.680444                            1.622735      -1.214385       2.308782                    0.994473       3.730300      10.940992       0.449434       1.411616      -0.680218       0.033177      -0.015099      -0.000687       0.036457      -0.003889       0.002006       0.003402       0.008421       0.002422      -0.007889       0.002442       0.005447              1.717227       2.010596      -0.277090       0.158390       1.587702       0.001597       1.553384          -0.000001
           22              H      15.153994       6.979288      11.882810       0.137249       0.914506 0.68078016E+01  0.64788313E+02                                 1.620638                            1.573985      -0.957033       2.442359                    0.997298       3.435564       9.760464       0.471618       1.364664      -0.691200       0.008060       0.032550      -0.017663       0.037900       0.003478      -0.002980      -0.003535      -0.015216       0.006666      -0.009895       0.000297       0.009598              1.658097       1.444399       0.070997      -0.012825       1.973973      -0.145673       1.555919          -0.000001
           23              H      13.236692       8.057816      10.165868       0.177812       0.800273 0.58081417E+01  0.53573945E+02                                 1.530830                            1.491580      -1.052975       2.410158                    0.997060       3.373526       9.699619       0.462277       1.436439      -0.676658       0.008935       0.014154      -0.009372       0.019184       0.000690      -0.007691      -0.002548      -0.000980       0.002273      -0.007974      -0.000385       0.008359              1.559266       1.404829       0.244905      -0.157107       1.749803      -0.280540       1.523165          -0.000001
           24              H      11.907540       7.353003      10.607163       0.164506       0.901321 0.66444911E+01  0.63232455E+02                                 1.641582                            1.582775      -1.095047       2.382445                    0.996236       3.483381      10.093496       0.455219       1.413865      -0.680979      -0.015205       0.001382      -0.000674       0.015282       0.000529       0.002539       0.000510       0.001978      -0.007948      -0.003736       0.000206       0.003530              1.677694       2.261000      -0.062883       0.090819       1.370488       0.096411       1.401594          -0.000000
           25              H      13.093809       7.493965      11.621963       0.163023       0.943901 0.69440380E+01  0.67157184E+02                                 1.718537                            1.636863      -1.357152       2.255335                    0.994258       3.687441      10.952172       0.437706       1.446917      -0.673612       0.003636       0.003924       0.014194       0.015169       0.000580       0.001627       0.003565       0.001311       0.005699      -0.003867      -0.000826       0.004693              1.774229       1.525043      -0.058236       0.292433       1.466148       0.119157       2.331497          -0.000001
           26              H      15.788664       3.638802      12.422369       0.165471       1.013980 0.73027938E+01  0.70476336E+02                                 1.707130                            1.605237      -1.239775       2.308145                    0.996326       3.453752       9.765918       0.479657       1.323186      -0.699055      -0.001211       0.006784       0.015273       0.016756      -0.004718      -0.003751       0.000327      -0.002950       0.009550      -0.007339       0.001259       0.006080              1.770764       1.378967      -0.072274      -0.027649       1.518895       0.314173       2.414431          -0.000001
           27              H      15.820232       2.445537      11.403995       0.158206       0.971007 0.69906246E+01  0.65588637E+02                                 1.564808                            1.501040      -0.786745       2.516824                    0.999849       3.077745       8.110366       0.540124       1.208648      -0.727511      -0.002455      -0.012229      -0.001841       0.012608      -0.000788       0.005602       0.000531      -0.004126      -0.009932      -0.007718       0.003553       0.004164              1.592029       1.263376       0.057025       0.064845       2.118520       0.177905       1.394192          -0.000000
           28              H       0.167805       3.668306      11.209254       0.182298       0.822883 0.59934031E+01  0.55827274E+02                                 1.571717                            1.525474      -1.166412       2.365602                    0.995409       3.404507       9.899682       0.451612       1.456021      -0.673057       0.017869       0.006887      -0.002750       0.019346      -0.000717       0.000491      -0.001993       0.005035      -0.014822      -0.005654       0.000504       0.005150              1.583294       1.974779       0.196105      -0.199230       1.360201      -0.035338       1.414902          -0.000000
           29              H      11.939108       3.553569       7.398393       0.169349       0.954546 0.71443699E+01  0.68940049E+02                                 1.681883                            1.623084      -1.076808       2.390332                    0.997257       3.436684       9.889271       0.459038       1.382768      -0.687692      -0.014557       0.000135      -0.001707       0.014657       0.004945       0.001844      -0.000359       0.005985      -0.010799      -0.005094      -0.002668       0.007762              1.700413       2.225734      -0.128183       0.050539       1.495187       0.105755       1.380316           0.000001
           30              H      13.246661       3.940396       6.623000       0.179755       0.860250 0.63272270E+01  0.60209371E+02                                 1.657486                            1.594826      -1.460265       2.214509                    0.993173       3.729149      11.243408       0.426984       1.507455      -0.662049       0.005485       0.007614      -0.014496       0.017268      -0.000286      -0.000609      -0.003393      -0.001420       0.007223      -0.003032      -0.001634       0.004666              1.688959       1.488563       0.192196      -0.256175       1.588451      -0.340999       1.989863          -0.000000
           31              H      13.151959       2.560274       7.364448       0.160963       0.928700 0.67462298E+01  0.64295467E+02                                 1.659874                            1.582757      -1.086012       2.380194                    0.997586       3.476801      10.005648       0.461517       1.392511      -0.685164       0.004966      -0.013261      -0.000888       0.014188      -0.000865      -0.000246       0.003084      -0.003449      -0.007652      -0.003929      -0.000604       0.004533              1.697260       1.428912      -0.224181       0.133014       2.265831       0.010451       1.397036           0.000000
           32              H      12.334531       6.087617       7.273330       0.132994       0.931902 0.68907591E+01  0.66362469E+02                                 1.687201                            1.617461      -1.237894       2.300567                    0.994156       3.723191      10.953391       0.446703       1.423743      -0.677878       0.013335      -0.002426      -0.031473       0.034267       0.001227       0.003206       0.002110       0.002349       0.019407      -0.004997      -0.003004       0.008001              1.740082       1.691527      -0.027371      -0.283491       1.456893       0.019203       2.071825          -0.000001
           33              H      11.995597       7.074356       8.441780       0.126803       0.938330 0.70008721E+01  0.66956063E+02                                 1.634439                            1.584476      -0.886934       2.465706                    0.997801       3.466302       9.806434       0.476231       1.344777      -0.695162       0.001957       0.032210       0.009413       0.033614      -0.002784       0.001697       0.001306      -0.004147      -0.026595      -0.009305       0.001391       0.007914              1.657987       1.435960       0.061035       0.041875       2.006602       0.199601       1.531399          -0.000000
           34              H      10.295944       6.097452       6.276396       0.127350       0.954993 0.65934290E+01  0.62164769E+02                                 1.640981                            1.528926      -1.114476       2.359240                    0.997332       3.504036       9.865260       0.488630       1.329514      -0.696658       0.013786       0.014138      -0.042735       0.047076       0.005416       0.005235      -0.003182       0.015166       0.013996      -0.012927       0.002545       0.010382              1.696592       1.584627       0.090249      -0.228076       1.391340      -0.350145       2.113808          -0.000000
           35              H       8.044692       5.468038       6.340714       0.144086       1.075584 0.77912644E+01  0.75406511E+02                                 1.695475                            1.604699      -0.941663       2.453005                    0.998813       3.221510       8.734024       0.510616       1.239397      -0.720107      -0.025175       0.001781      -0.024217       0.034977       0.000490       0.004084      -0.004702       0.016808       0.018022      -0.012721       0.002443       0.010278              1.722424       1.785513      -0.045405       0.393180       1.359587      -0.180123       2.022172           0.000001
           36              H       8.348736       4.117419       9.921101       0.150073       1.019024 0.73691589E+01  0.70221607E+02                                 1.627099                            1.554227      -0.925546       2.467205                    0.999061       3.129832       8.375554       0.522891       1.229255      -0.722752      -0.018250      -0.021730       0.021799       0.035784       0.006902       0.000616      -0.009283      -0.001487       0.029458      -0.013951      -0.000840       0.014791              1.637521       1.638370       0.222548      -0.281546       1.510237      -0.314471       1.763956           0.000002
           37              H      10.475379       5.091045      10.187307       0.122601       1.074759 0.80026433E+01  0.77801875E+02                                 1.676948                            1.614226      -0.901538       2.462576                    0.999153       3.253795       8.778445       0.515968       1.221031      -0.724383       0.010610      -0.000836       0.052246       0.053319       0.011829       0.001730      -0.009253       0.006045       0.064502      -0.024506       0.000678       0.023828              1.683852       1.794590       0.035989       0.369844       1.326075       0.024630       1.930891           0.000001
           38              H      15.931548       2.055431       9.293997       0.116182       0.983167 0.75841290E+01  0.74201941E+02                                 1.694581                            1.655784      -1.040041       2.382954                    0.995958       3.685451      10.639881       0.461811       1.355604      -0.691882       0.029274       0.005255       0.014640       0.033150       0.001999       0.008476      -0.001380       0.004995      -0.014074      -0.010136       0.000228       0.009908              1.696842       1.989787      -0.076806       0.279653       1.553718       0.027885       1.547020          -0.000000
           39              H      15.188884       2.343913       7.941526       0.130155       1.063065 0.85115450E+01  0.85471161E+02                                 1.774015                            1.746168      -1.136886       2.349234                    0.995533       3.642975      10.557350       0.454046       1.343367      -0.695409       0.004444       0.012274      -0.035750       0.038059       0.000213      -0.001337      -0.000277      -0.007412       0.039514      -0.010373      -0.002880       0.013252              1.779536       1.547535       0.037762      -0.062939       1.712432      -0.204670       2.078643          -0.000000
           40              H      13.118730       1.622709      10.675055       0.108236       1.157155 0.83174790E+01  0.81440280E+02                                 1.737131                            1.622661      -0.983704       2.407518                    0.998702       3.363209       9.031047       0.526943       1.187121      -0.731349      -0.018185       0.028719       0.036036       0.049539      -0.000429      -0.018129       0.014465       0.008883       0.025479      -0.021745      -0.005167       0.026912              1.796295       1.374113       0.008767      -0.080555       2.352574       0.474781       1.662199           0.000001
           41              H      11.939108      32.513188      11.005579       0.151031       1.006257 0.71722978E+01  0.67030899E+02                                 1.534745                            1.472718      -0.862077       2.494855                    0.999457       2.973405       7.560932       0.577933       1.133997      -0.746867      -0.027469      -0.004157       0.021449       0.035098       0.004500      -0.013458       0.005999      -0.006676      -0.007964      -0.018215       0.006882       0.011333              1.521935       1.583011       0.061763      -0.372844       1.364889      -0.026230       1.617906           0.000004
           42              H      13.952773      30.782298       7.962965       0.154025       0.971293 0.68909165E+01  0.66157659E+02                                 1.714259                            1.606076      -1.231227       2.320900                    0.995640       3.540731      10.294959       0.454482       1.403739      -0.682406       0.003306      -0.028364      -0.024548       0.037658       0.003534      -0.012656       0.005044      -0.000302       0.020593      -0.014924      -0.000689       0.015613              1.788278       1.462310      -0.150506      -0.056175       2.292183       0.386292       1.610340           0.000000
           43              H      15.079229       0.032782       7.657453       0.116599       1.024776 0.75580802E+01  0.71912022E+02                                 1.582764                            1.536344      -0.767466       2.523636                    0.999753       3.105554       8.093894       0.549692       1.171108      -0.737330       0.027860      -0.003570      -0.039480       0.048452       0.003086      -0.016488       0.009492      -0.008775       0.011563      -0.021361       0.002957       0.018404              1.565759       1.602154       0.017942      -0.325724       1.511487       0.008843       1.583635           0.000000
           44              H       0.156175       7.133363       9.386901       0.107893       0.923800 0.66393309E+01  0.62831550E+02                                 1.619689                            1.547520      -0.980205       2.410002                    0.997723       3.577402      10.156656       0.478490       1.352632      -0.692279      -0.002240       0.028375       0.021260       0.035526      -0.004801      -0.000148       0.008339      -0.007733      -0.011505      -0.009435      -0.002481       0.011916              1.662996       1.374358      -0.007699       0.037231       1.955651       0.329928       1.658979          -0.000001
           45              H      15.326784       7.064521       7.607428       0.112373       0.914059 0.65298848E+01  0.61864733E+02                                 1.639638                            1.558537      -1.059344       2.376219                    0.996303       3.668971      10.603417       0.463456       1.394955      -0.683356      -0.025262       0.026732      -0.002416       0.036859      -0.011908       0.001232       0.006263      -0.002893      -0.004964      -0.013460      -0.000397       0.013857              1.685922       1.778530      -0.400777       0.152974       1.850970      -0.110281       1.428268          -0.000001
           46              H       0.415360       3.665028       6.351434       0.115572       1.122511 0.86045983E+01  0.85600105E+02                                 1.750019                            1.692405      -1.023028       2.387984                    0.998314       3.475684       9.637461       0.493234       1.248272      -0.716902       0.005135      -0.028908      -0.025232       0.038713      -0.012010       0.000411       0.009359      -0.017714      -0.011840      -0.015233      -0.004552       0.019785              1.762243       1.494118      -0.040804      -0.042293       1.817301       0.342933       1.975311          -0.000001
           47              H       1.819277       3.707644       8.270264       0.107878       1.011419 0.74102762E+01  0.72708439E+02                                 1.770418                            1.671037      -1.346372       2.235489                    0.993109       3.931866      11.693458       0.441760       1.413087      -0.678835       0.027086      -0.024860       0.003583       0.036939      -0.010003       0.003172       0.006812      -0.008463      -0.000334      -0.013919       0.001561       0.012357              1.826981       1.918050      -0.506278       0.159585       2.038728      -0.163359       1.524166          -0.000000
           48              H       5.492721       0.331098      11.100270       0.119697       1.163500 0.87531998E+01  0.87289152E+02                                 1.783208                            1.698135      -1.077115       2.372145                    0.997379       3.445538       9.507375       0.497169       1.235404      -0.720103       0.012813       0.002097      -0.038103       0.040254      -0.001428      -0.008273       0.005793      -0.014506       0.038356      -0.016025      -0.001296       0.017321              1.783000       1.399663       0.019217      -0.064607       1.667643      -0.203767       2.281693           0.000003
           49              H       5.213599       1.832514      14.859319       0.116106       1.041454 0.72587747E+01  0.69645790E+02                                 1.698223                            1.573777      -1.046282       2.381682                    0.997550       3.501415       9.734372       0.498908       1.279541      -0.707977      -0.003099       0.029466       0.023776       0.037989      -0.001573       0.003486       0.003563      -0.017389       0.029910      -0.014424       0.002583       0.011841              1.751249       1.321484      -0.131505      -0.106533       2.158610       0.504660       1.773653           0.000001
           50              H       7.351872       7.572642       9.801397       0.113215       1.027138 0.76606452E+01  0.74736904E+02                                 1.710835                            1.642316      -0.960574       2.424707                    0.998102       3.531364      10.003657       0.475507       1.320321      -0.700205      -0.014839      -0.011135      -0.033775       0.038535       0.008296       0.003691       0.000999       0.010116       0.042447      -0.016819       0.001554       0.015265              1.734346       1.719075       0.131351       0.296000       1.493576       0.194749       1.990386           0.000000
           51              H       7.346888       7.608702      13.787347       0.103529       1.114013 0.79186545E+01  0.77554743E+02                                 1.765073                            1.634832      -1.078883       2.358661                    0.996554       3.621934      10.133601       0.494109       1.265686      -0.710759      -0.014020      -0.007126       0.031567       0.035268       0.006903      -0.002460       0.000706      -0.001056       0.031520      -0.012405       0.001528       0.010878              1.831117       1.717913       0.259443      -0.379153       1.505190      -0.321053       2.270247          -0.000000
           52              H       1.943885       8.513485      13.930276       0.117413       0.973828 0.69990682E+01  0.66949077E+02                                 1.664139                            1.578739      -1.030614       2.394228                    0.998166       3.514860       9.951648       0.479502       1.335401      -0.696227      -0.020990      -0.042634      -0.008575       0.048288       0.010013       0.008077       0.001050       0.000301       0.001917      -0.012490      -0.000822       0.013311              1.709725       1.509158       0.335211       0.140840       2.017686       0.108207       1.602331          -0.000001
           53              H       3.008868       8.497094      15.959876       0.143782       0.871552 0.60234743E+01  0.56154920E+02                                 1.619500                            1.519544      -1.152761       2.353384                    0.995705       3.551254      10.317136       0.457040       1.437510      -0.675486       0.001016      -0.025149       0.019903       0.032088       0.003984       0.003798      -0.009190      -0.010238       0.015248      -0.012163      -0.000945       0.013108              1.685644       1.363282       0.026811       0.042852       2.019943      -0.448423       1.673707          -0.000001
           54              H       4.323067      12.244077      15.300614       0.152263       1.153167 0.84655789E+01  0.84601001E+02                                 1.836925                            1.715655      -1.456967       2.209658                    0.992964       3.580786      10.235681       0.470059       1.303871      -0.703048       0.019332       0.024604       0.009785       0.032784       0.006974       0.004824      -0.012586      -0.010246       0.004317      -0.016313       0.000507       0.015806              1.893299       1.799650       0.403005       0.262623       2.119067       0.359390       1.761181           0.000001
           55              H       3.203256      12.276859      13.301386       0.109187       1.059237 0.77020928E+01  0.73942249E+02                                 1.635360                            1.561239      -0.888533       2.456832                    0.999051       3.262828       8.661335       0.537602       1.186755      -0.731773       0.007870       0.045625      -0.016141       0.049032       0.012929       0.008067      -0.005282      -0.026224      -0.026717      -0.021261      -0.001719       0.022980              1.658429       1.316649       0.000512       0.084013       1.793804      -0.432033       1.864832           0.000000
           56              H       0.732695      10.729549      12.318745       0.126879       0.934183 0.69953581E+01  0.67535707E+02                                 1.680444                            1.622735      -1.214385       2.308782                    0.994473       3.730300      10.940992       0.449434       1.411616      -0.680218      -0.033177       0.015099      -0.000687       0.036457      -0.003889      -0.002006      -0.003402       0.008421       0.002422      -0.007889       0.002442       0.005447              1.717227       2.010596      -0.277090      -0.158390       1.587702      -0.001597       1.553384          -0.000001
           57              H       1.460406       9.411712      11.882810       0.137249       0.914506 0.68078016E+01  0.64788313E+02                                 1.620638                            1.573985      -0.957033       2.442359                    0.997298       3.435564       9.760464       0.471618       1.364664      -0.691200      -0.008060      -0.032550      -0.017663       0.037900       0.003478       0.002980       0.003535      -0.015216       0.006666      -0.009895       0.000297       0.009598              1.658097       1.444399       0.070997       0.012825       1.973973       0.145673       1.555919          -0.000001
           58              H       3.377708       8.333184      10.165868       0.177812       0.800273 0.58081417E+01  0.53573945E+02                                 1.530830                            1.491580      -1.052975       2.410158                    0.997060       3.373526       9.699619       0.462277       1.436439      -0.676658      -0.008935      -0.014154      -0.009372       0.019184       0.000690       0.007691       0.002548      -0.000980       0.002273      -0.007974      -0.000385       0.008359              1.559266       1.404829       0.244905       0.157107       1.749803       0.280540       1.523165          -0.000001
           59              H       4.706860       9.037997      10.607163       0.164506       0.901320 0.66444830E+01  0.63232355E+02                                 1.641581                            1.582774      -1.095045       2.382446                    0.996236       3.483379      10.093486       0.455219       1.413864      -0.680979       0.015205      -0.001382      -0.000674       0.015282       0.000529      -0.002539      -0.000510       0.001978      -0.007948      -0.003736       0.000206       0.003530              1.677692       2.260998      -0.062883      -0.090819       1.370487      -0.096411       1.401593          -0.000000
           60              H       3.520591       8.897035      11.621963       0.163022       0.943902 0.69440411E+01  0.67157216E+02                                 1.718537                            1.636863      -1.357152       2.255335                    0.994258       3.687442      10.952172       0.437706       1.446917      -0.673612      -0.003636      -0.003924       0.014194       0.015169       0.000580      -0.001627      -0.003564       0.001311       0.005699      -0.003867      -0.000826       0.004693              1.774229       1.525043      -0.058236      -0.292433       1.466148      -0.119157       2.331497          -0.000001
           61              H       0.825736      12.752198      12.422369       0.165471       1.013980 0.73027938E+01  0.70476336E+02                                 1.707130                            1.605237      -1.239775       2.308145                    0.996326       3.453752       9.765918       0.479657       1.323186      -0.699055       0.001211      -0.006784       0.015273       0.016756      -0.004718       0.003751      -0.000327      -0.002950       0.009550      -0.007339       0.001259       0.006080              1.770764       1.378967      -0.072274       0.027649       1.518895      -0.314173       2.414431          -0.000001
           62              H       0.794168      13.945463      11.403995       0.158206       0.971007 0.69906246E+01  0.65588637E+02                                 1.564808                            1.501040      -0.786745       2.516824                    0.999849       3.077745       8.110366       0.540124       1.208648      -0.727511       0.002455       0.012229      -0.001841       0.012608      -0.000788      -0.005602      -0.000531      -0.004126      -0.009932      -0.007718       0.003553       0.004164              1.592029       1.263376       0.057025      -0.064845       2.118520      -0.177905       1.394192          -0.000000
           63              H      16.446595      12.722694      11.209254       0.182298       0.822883 0.59934031E+01  0.55827274E+02                                 1.571717                            1.525474      -1.166412       2.365602                    0.995409       3.404507       9.899682       0.451612       1.456021      -0.673057      -0.017869      -0.006887      -0.002750       0.019346      -0.000717      -0.000491       0.001993       0.005035      -0.014822      -0.005654       0.000504       0.005150              1.583294       1.974779       0.196105       0.199230       1.360201       0.035338       1.414902          -0.000000
           64              H       4.675292      12.837431       7.398393       0.169349       0.954546 0.71443698E+01  0.68940048E+02                                 1.681883                            1.623084      -1.076808       2.390332                    0.997257       3.436684       9.889271       0.459038       1.382768      -0.687692       0.014557      -0.000135      -0.001707       0.014657       0.004945      -0.001844       0.000359       0.005985      -0.010799      -0.005094      -0.002668       0.007762              1.700413       2.225734      -0.128183      -0.050539       1.495187      -0.105755       1.380317           0.000001
           65              H       3.367739      12.450604       6.623000       0.179755       0.860250 0.63272211E+01  0.60209307E+02                                 1.657486                            1.594826      -1.460265       2.214509                    0.993173       3.729148      11.243408       0.426983       1.507456      -0.662048      -0.005485      -0.007614      -0.014496       0.017268      -0.000286       0.000609       0.003393      -0.001420       0.007223      -0.003032      -0.001634       0.004666              1.688959       1.488563       0.192196       0.256175       1.588451       0.340999       1.989862          -0.000000
           66              H       3.462441      13.830726       7.364448       0.160963       0.928700 0.67462298E+01  0.64295467E+02                                 1.659874                            1.582757      -1.086012       2.380194                    0.997586       3.476801      10.005648       0.461517       1.392511      -0.685164      -0.004966       0.013261      -0.000888       0.014188      -0.000865       0.000246      -0.003084      -0.003449      -0.007652      -0.003929      -0.000604       0.004533              1.697260       1.428912      -0.224181      -0.133014       2.265831      -0.010451       1.397036           0.000000
           67              H       4.279869      10.303383       7.273330       0.132994       0.931902 0.68907600E+01  0.66362478E+02                                 1.687201                            1.617460      -1.237894       2.300567                    0.994156       3.723191      10.953390       0.446703       1.423743      -0.677878      -0.013335       0.002426      -0.031473       0.034267       0.001227      -0.003206      -0.002110       0.002349       0.019407      -0.004997      -0.003004       0.008001              1.740082       1.691526      -0.027371       0.283491       1.456893      -0.019203       2.071825          -0.000001
           68              H       4.618803       9.316644       8.441780       0.126803       0.938330 0.70008684E+01  0.66956022E+02                                 1.634439                            1.584476      -0.886934       2.465706                    0.997801       3.466301       9.806432       0.476231       1.344778      -0.695162      -0.001957      -0.032210       0.009413       0.033614      -0.002784      -0.001697      -0.001306      -0.004147      -0.026595      -0.009305       0.001391       0.007914              1.657987       1.435960       0.061035      -0.041875       2.006602      -0.199601       1.531399          -0.000000
           69              H       6.318456      10.293548       6.276396       0.127350       0.954994 0.65934347E+01  0.62164838E+02                                 1.640982                            1.528927      -1.114477       2.359239                    0.997332       3.504038       9.865268       0.488630       1.329514      -0.696658      -0.013786      -0.014138      -0.042735       0.047076       0.005416      -0.005235       0.003182       0.015166       0.013996      -0.012927       0.002545       0.010382              1.696593       1.584628       0.090249       0.228076       1.391341       0.350145       2.113809          -0.000000
           70              H       8.569708      10.922962       6.340714       0.144086       1.075584 0.77912710E+01  0.75406592E+02                                 1.695476                            1.604700      -0.941665       2.453005                    0.998813       3.221511       8.734028       0.510616       1.239397      -0.720107       0.025175      -0.001781      -0.024217       0.034977       0.000490      -0.004084       0.004702       0.016808       0.018022      -0.012721       0.002443       0.010278              1.722425       1.785514      -0.045406      -0.393180       1.359588       0.180123       2.022173           0.000001
           71              H       8.265664      12.273581       9.921101       0.150073       1.019024 0.73691605E+01  0.70221629E+02                                 1.627100                            1.554227      -0.925546       2.467205                    0.999061       3.129832       8.375556       0.522891       1.229256      -0.722752       0.018250       0.021730       0.021799       0.035784       0.006902      -0.000616       0.009283      -0.001487       0.029458      -0.013951      -0.000840       0.014791              1.637521       1.638371       0.222548       0.281546       1.510238       0.314471       1.763956           0.000002
           72              H       6.139021      11.299955      10.187307       0.122601       1.074759 0.80026418E+01  0.77801856E+02                                 1.676947                            1.614226      -0.901537       2.462576                    0.999153       3.253795       8.778444       0.515968       1.221030      -0.724383      -0.010610       0.000836       0.052246       0.053319       0.011829      -0.001730       0.009253       0.006045       0.064502      -0.024506       0.000678       0.023828              1.683852       1.794590       0.035989      -0.369843       1.326075      -0.024630       1.930890           0.000001
           73              H       0.682852      14.335569       9.293997       0.116182       0.983167 0.75841290E+01  0.74201941E+02                                 1.694581                            1.655784      -1.040041       2.382954                    0.995958       3.685451      10.639881       0.461811       1.355604      -0.691882      -0.029274      -0.005255       0.014640       0.033150       0.001999      -0.008476       0.001380       0.004995      -0.014074      -0.010136       0.000228       0.009908              1.696842       1.989787      -0.076806      -0.279653       1.553718      -0.027885       1.547020          -0.000000
           74              H       1.425516      14.047087       7.941526       0.130155       1.063065 0.85115445E+01  0.85471157E+02                                 1.774015                            1.746168      -1.136886       2.349234                    0.995533       3.642975      10.557351       0.454046       1.343367      -0.695409      -0.004444      -0.012274      -0.035750       0.038059       0.000213       0.001337       0.000277      -0.007412       0.039514      -0.010373      -0.002880       0.013252              1.779537       1.547535       0.037762       0.062939       1.712432       0.204670       2.078643          -0.000000
           75              H       3.495670      14.768291      10.675055       0.108236       1.157155 0.83174778E+01  0.81440266E+02                                 1.737131                            1.622660      -0.983704       2.407518                    0.998702       3.363209       9.031047       0.526943       1.187121      -0.731349       0.018185      -0.028719       0.036036       0.049539      -0.000429       0.018129      -0.014465       0.008883       0.025479      -0.021745      -0.005167       0.026912              1.796295       1.374113       0.008767       0.080555       2.352573      -0.474781       1.662199           0.000001
           76              H       4.675292      16.659812      11.005579       0.151031       1.006257 0.71722978E+01  0.67030899E+02                                 1.534745                            1.472718      -0.862077       2.494855                    0.999457       2.973405       7.560932       0.577933       1.133997      -0.746867       0.027469       0.004157       0.021449       0.035098       0.004500       0.013458      -0.005999      -0.006676      -0.007965      -0.018215       0.006882       0.011333              1.521935       1.583011       0.061763       0.372844       1.364889       0.026230       1.617906           0.000004
           77              H       2.661627      18.390702       7.962965       0.154025       0.971293 0.68909165E+01  0.66157659E+02                                 1.714259                            1.606076      -1.231227       2.320900                    0.995640       3.540731      10.294959       0.454482       1.403739      -0.682406      -0.003306       0.028364      -0.024548       0.037658       0.003534       0.012656      -0.005044      -0.000302       0.020593      -0.014924      -0.000689       0.015613              1.788278       1.462310      -0.150506       0.056175       2.292183      -0.386292       1.610340           0.000000
           78              H       1.535171      16.358218       7.657453       0.116599       1.024776 0.75580819E+01  0.71912044E+02                                 1.582765                            1.536345      -0.767466       2.523636                    0.999753       3.105554       8.093895       0.549692       1.171108      -0.737330      -0.027860       0.003570      -0.039480       0.048452       0.003086       0.016488      -0.009492      -0.008775       0.011563      -0.021361       0.002957       0.018404              1.565759       1.602155       0.017942       0.325725       1.511487      -0.008843       1.583636           0.000000
           79              H      16.458225       9.257637       9.386901       0.107893       0.923800 0.66393317E+01  0.62831558E+02                                 1.619689                            1.547520      -0.980205       2.410002                    0.997723       3.577402      10.156655       0.478490       1.352631      -0.692279       0.002240      -0.028375       0.021260       0.035526      -0.004801       0.000148      -0.008339      -0.007733      -0.011505      -0.009435      -0.002481       0.011916              1.662996       1.374357      -0.007699      -0.037231       1.955651      -0.329928       1.658978          -0.000001
           80              H       1.287616       9.326479       7.607428       0.112373       0.914059 0.65298848E+01  0.61864733E+02                                 1.639638                            1.558537      -1.059343       2.376219                    0.996303       3.668971      10.603417       0.463456       1.394955      -0.683356       0.025262      -0.026732      -0.002416       0.036859      -0.011908      -0.001232      -0.006263      -0.002893      -0.004964      -0.013460      -0.000397       0.013857              1.685922       1.778530      -0.400777      -0.152974       1.850970       0.110281       1.428268          -0.000001
           81              H      16.199040      12.725972       6.351434       0.115572       1.122511 0.86045984E+01  0.85600103E+02                                 1.750019                            1.692405      -1.023028       2.387984                    0.998314       3.475684       9.637460       0.493234       1.248272      -0.716902      -0.005135       0.028908      -0.025232       0.038713      -0.012010      -0.000411      -0.009359      -0.017714      -0.011840      -0.015233      -0.004552       0.019785              1.762243       1.494118      -0.040804       0.042293       1.817301      -0.342933       1.975311          -0.000001
           82              H      14.795123      12.683356       8.270264       0.107878       1.011419 0.74102762E+01  0.72708439E+02                                 1.770418                            1.671037      -1.346372       2.235489                    0.993109       3.931866      11.693458       0.441760       1.413087      -0.678835      -0.027086       0.024860       0.003583       0.036939      -0.010003      -0.003172      -0.006812      -0.008463      -0.000334      -0.013919       0.001561       0.012357              1.826981       1.918050      -0.506278      -0.159585       2.038728       0.163358       1.524166          -0.000000
           83              H      11.121679      16.059902      11.100270       0.119697       1.163500 0.87531984E+01  0.87289132E+02                                 1.783207                            1.698135      -1.077115       2.372145                    0.997379       3.445538       9.507374       0.497169       1.235403      -0.720103      -0.012813      -0.002097      -0.038103       0.040254      -0.001428       0.008273      -0.005793      -0.014506       0.038356      -0.016025      -0.001296       0.017321              1.783000       1.399663       0.019217       0.064607       1.667643       0.203767       2.281693           0.000003
           84              H      11.400801      14.558486      14.859319       0.116106       1.041454 0.72587700E+01  0.69645741E+02                                 1.698224                            1.573777      -1.046281       2.381683                    0.997550       3.501414       9.734372       0.498908       1.279542      -0.707977       0.003099      -0.029466       0.023776       0.037989      -0.001573      -0.003486      -0.003563      -0.017389       0.029910      -0.014424       0.002583       0.011841              1.751249       1.321484      -0.131505       0.106533       2.158610      -0.504660       1.773654           0.000001
           85              H       9.262528       8.818358       9.801397       0.113215       1.027143 0.76606903E+01  0.74737444E+02                                 1.710840                            1.642320      -0.960578       2.424705                    0.998102       3.531372      10.003682       0.475507       1.320319      -0.700205       0.014839       0.011135      -0.033775       0.038535       0.008296      -0.003691      -0.000999       0.010116       0.042447      -0.016819       0.001555       0.015265              1.734350       1.719079       0.131352      -0.296002       1.493579      -0.194750       1.990393           0.000000
           86              H       9.267512       8.782298      13.787347       0.103528       1.114022 0.79187261E+01  0.77555606E+02                                 1.765081                            1.634838      -1.078889       2.358657                    0.996554       3.621946      10.133639       0.494109       1.265684      -0.710760       0.014020       0.007126       0.031567       0.035268       0.006903       0.002460      -0.000706      -0.001056       0.031520      -0.012406       0.001528       0.010878              1.831126       1.717920       0.259445       0.379158       1.505196       0.321057       2.270261          -0.000000
           87              H      14.670515      24.904485      12.869024       0.117413       0.973828 0.69990694E+01  0.66949091E+02                                 1.664139                            1.578739      -1.030614       2.394228                    0.998166       3.514860       9.951648       0.479502       1.335401      -0.696227       0.020990      -0.042634       0.008575       0.048288      -0.010013       0.008077      -0.001050       0.000301       0.001917      -0.012490      -0.000822       0.013311              1.709725       1.509159      -0.335211       0.140840       2.017686      -0.108207       1.602331          -0.000001
           88              H      13.605532      24.888094      10.839424       0.143782       0.871552 0.60234743E+01  0.56154920E+02                                 1.619500                            1.519544      -1.152761       2.353384                    0.995705       3.551254      10.317136       0.457040       1.437510      -0.675486      -0.001016      -0.025149      -0.019903       0.032088      -0.003984       0.003798       0.009190      -0.010238       0.015248      -0.012163      -0.000945       0.013108              1.685644       1.363282      -0.026811       0.042852       2.019943       0.448423       1.673707          -0.000001
           89              H      12.291333      28.635077      11.498686       0.152263       1.153167 0.84655786E+01  0.84600991E+02                                 1.836924                            1.715655      -1.456967       2.209658                    0.992964       3.580786      10.235678       0.470060       1.303870      -0.703048      -0.019332       0.024604      -0.009785       0.032784      -0.006974       0.004824       0.012586      -0.010246       0.004317      -0.016313       0.000507       0.015806              1.893298       1.799649      -0.403005       0.262623       2.119066      -0.359389       1.761180           0.000001
           90              H      13.411144      28.667859      13.497914       0.109187       1.059237 0.77020928E+01  0.73942249E+02                                 1.635360                            1.561239      -0.888533       2.456832                    0.999051       3.262828       8.661335       0.537602       1.186755      -0.731773      -0.007870       0.045625       0.016141       0.049032      -0.012929       0.008067       0.005282      -0.026224      -0.026717      -0.021261      -0.001719       0.022980              1.658429       1.316649      -0.000512       0.084013       1.793804       0.432033       1.864832           0.000000
           91              H      15.881705      27.120549      14.480555       0.126879       0.934183 0.69953590E+01  0.67535716E+02                                 1.680444                            1.622735      -1.214385       2.308782                    0.994473       3.730300      10.940991       0.449434       1.411615      -0.680218       0.033177       0.015099       0.000687       0.036457       0.003889      -0.002006       0.003402       0.008421       0.002422      -0.007889       0.002442       0.005447              1.717227       2.010596       0.277090      -0.158390       1.587702       0.001597       1.553384          -0.000001
           92              H      15.153994      25.802712      14.916490       0.137249       0.914506 0.68078016E+01  0.64788313E+02                                 1.620638                            1.573985      -0.957033       2.442359                    0.997298       3.435564       9.760464       0.471618       1.364664      -0.691200       0.008060      -0.032550       0.017663       0.037900      -0.003478       0.002980      -0.003535      -0.015216       0.006666      -0.009895       0.000297       0.009598              1.658097       1.444399      -0.070997       0.012825       1.973973      -0.145673       1.555919          -0.000001
           93              H      13.236692      24.724184      16.633432       0.177812       0.800273 0.58081417E+01  0.53573945E+02                                 1.530830                            1.491580      -1.052975       2.410158                    0.997060       3.373526       9.699619       0.462277       1.436439      -0.676658       0.008935      -0.014154       0.009372       0.019184      -0.000690       0.007691      -0.002548      -0.000980       0.002273      -0.007974      -0.000385       0.008358              1.559266       1.404829      -0.244905       0.157107       1.749803      -0.280540       1.523165          -0.000001
           94              H      11.907540      25.428997      16.192137       0.164506       0.901321 0.66444911E+01  0.63232455E+02                                 1.641582                            1.582775      -1.095047       2.382445                    0.996236       3.483381      10.093496       0.455219       1.413865      -0.680979      -0.015205      -0.001382       0.000674       0.015282      -0.000529      -0.002539       0.000510       0.001978      -0.007948      -0.003736       0.000206       0.003530              1.677694       2.261000       0.062883      -0.090819       1.370488       0.096411       1.401594          -0.000000
           95              H      13.093809      25.288035      15.177337       0.163022       0.943901 0.69440367E+01  0.67157169E+02                                 1.718537                            1.636863      -1.357152       2.255335                    0.994258       3.687441      10.952172       0.437705       1.446918      -0.673612       0.003636      -0.003924      -0.014194       0.015169      -0.000580      -0.001627       0.003565       0.001311       0.005699      -0.003867      -0.000826       0.004693              1.774229       1.525043       0.058236      -0.292433       1.466148       0.119157       2.331497          -0.000001
           96              H      15.788664      29.143198      14.376931       0.165471       1.013980 0.73027938E+01  0.70476336E+02                                 1.707130                            1.605237      -1.239775       2.308145                    0.996326       3.453752       9.765918       0.479657       1.323186      -0.699055      -0.001211      -0.006784      -0.015273       0.016756       0.004718       0.003751       0.000327      -0.002950       0.009550      -0.007339       0.001259       0.006080              1.770764       1.378967       0.072274       0.027649       1.518895       0.314173       2.414431          -0.000001
           97              H      15.820232      30.336463      15.395305       0.158206       0.971007 0.69906222E+01  0.65588615E+02                                 1.564808                            1.501040      -0.786745       2.516824                    0.999849       3.077744       8.110366       0.540124       1.208649      -0.727511      -0.002455       0.012229       0.001841       0.012608       0.000788      -0.005602       0.000531      -0.004126      -0.009932      -0.007718       0.003553       0.004164              1.592030       1.263376      -0.057025      -0.064845       2.118521       0.177905       1.394193          -0.000000
           98              H       0.167805      29.113694      15.590046       0.182298       0.822883 0.59934031E+01  0.55827274E+02                                 1.571717                            1.525474      -1.166412       2.365602                    0.995409       3.404507       9.899682       0.451612       1.456021      -0.673057       0.017869      -0.006887       0.002750       0.019346       0.000717      -0.000491      -0.001993       0.005035      -0.014822      -0.005654       0.000504       0.005150              1.583294       1.974779      -0.196105       0.199230       1.360201      -0.035338       1.414902          -0.000000
           99              H      11.939108      29.228431       1.534707       0.169349       0.954546 0.71443693E+01  0.68940044E+02                                 1.681883                            1.623084      -1.076808       2.390332                    0.997257       3.436684       9.889272       0.459038       1.382769      -0.687692      -0.014557      -0.000135       0.001707       0.014657      -0.004945      -0.001844      -0.000359       0.005985      -0.010799      -0.005094      -0.002668       0.007762              1.700413       2.225735       0.128183      -0.050539       1.495187       0.105755       1.380317           0.000001
          100              H      13.246661      28.841604       2.310100       0.179755       0.860250 0.63272270E+01  0.60209371E+02                                 1.657486                            1.594826      -1.460265       2.214509                    0.993173       3.729149      11.243408       0.426984       1.507455      -0.662049       0.005485      -0.007614       0.014496       0.017268       0.000286       0.000609      -0.003393      -0.001420       0.007223      -0.003032      -0.001634       0.004666              1.688959       1.488563      -0.192196       0.256175       1.588451      -0.340999       1.989863          -0.000000
          101              H      13.151959      30.221726       1.568652       0.160963       0.928700 0.67462298E+01  0.64295467E+02                                 1.659874                            1.582757      -1.086012       2.380194                    0.997586       3.476801      10.005648       0.461517       1.392511      -0.685164       0.004966       0.013261       0.000888       0.014188       0.000865       0.000246       0.003084      -0.003449      -0.007652      -0.003929      -0.000604       0.004533              1.697260       1.428912       0.224181      -0.133014       2.265831       0.010451       1.397036           0.000000
          102              H      12.334531      26.694383       1.659770       0.132994       0.931902 0.68907595E+01  0.66362474E+02                                 1.687201                            1.617461      -1.237894       2.300567                    0.994156       3.723191      10.953391       0.446703       1.423743      -0.677878       0.013335       0.002426       0.031473       0.034267      -0.001227      -0.003206       0.002110       0.002349       0.019407      -0.004997      -0.003004       0.008001              1.740082       1.691527       0.027372       0.283491       1.456894       0.019203       2.071825          -0.000001
          103              H      11.995597      25.707644       0.491321       0.126803       0.938330 0.70008657E+01  0.66955988E+02                                 1.634439                            1.584475      -0.886934       2.465706                    0.997801       3.466302       9.806434       0.476231       1.344777      -0.695162       0.001957      -0.032210      -0.009413       0.033614       0.002784      -0.001697       0.001306      -0.004147      -0.026595      -0.009305       0.001391       0.007914              1.657987       1.435959      -0.061035      -0.041875       2.006602       0.199600       1.531398          -0.000000
          104              H      10.295944      26.684548       2.656704       0.127350       0.954993 0.65934290E+01  0.62164769E+02                                 1.640981                            1.528926      -1.114476       2.359240                    0.997332       3.504036       9.865260       0.488630       1.329514      -0.696658       0.013786      -0.014138       0.042735       0.047076      -0.005416      -0.005235      -0.003182       0.015166       0.013996      -0.012927       0.002545       0.010382              1.696592       1.584627      -0.090249       0.228076       1.391340      -0.350145       2.113807          -0.000000
          105              H       8.044692      27.313962       2.592386       0.144086       1.075584 0.77912644E+01  0.75406511E+02                                 1.695475                            1.604699      -0.941663       2.453005                    0.998813       3.221510       8.734024       0.510616       1.239397      -0.720107      -0.025175      -0.001781       0.024217       0.034977      -0.000490      -0.004084      -0.004702       0.016808       0.018022      -0.012721       0.002443       0.010278              1.722424       1.785513       0.045405      -0.393180       1.359587      -0.180123       2.022172           0.000001
          106              H       8.348736      28.664581      16.878199       0.150073       1.019024 0.73691587E+01  0.70221602E+02                                 1.627099                            1.554227      -0.925546       2.467205                    0.999061       3.129832       8.375553       0.522891       1.229255      -0.722752      -0.018250       0.021730      -0.021799       0.035784      -0.006902      -0.000616      -0.009283      -0.001487       0.029458      -0.013951      -0.000840       0.014791              1.637521       1.638370      -0.222548       0.281545       1.510237      -0.314471       1.763955           0.000002
          107              H      10.475379      27.690955      16.611993       0.122601       1.074759 0.80026433E+01  0.77801875E+02                                 1.676948                            1.614226      -0.901538       2.462576                    0.999153       3.253795       8.778445       0.515968       1.221031      -0.724383       0.010610       0.000836      -0.052246       0.053319      -0.011829      -0.001730      -0.009253       0.006045       0.064502      -0.024506       0.000678       0.023828              1.683852       1.794590      -0.035989      -0.369844       1.326075       0.024630       1.930891           0.000001
          108              H      15.931548      30.726569      17.505303       0.116182       0.983167 0.75841290E+01  0.74201941E+02                                 1.694581                            1.655784      -1.040041       2.382954                    0.995958       3.685451      10.639881       0.461811       1.355604      -0.691882       0.029274      -0.005255      -0.014640       0.033150      -0.001999      -0.008476      -0.001380       0.004995      -0.014074      -0.010136       0.000228       0.009908              1.696842       1.989787       0.076806      -0.279653       1.553718       0.027885       1.547020          -0.000000
          109              H      15.188884      30.438087       0.991574       0.130155       1.063065 0.85115459E+01  0.85471175E+02                                 1.774015                            1.746168      -1.136886       2.349234                    0.995533       3.642975      10.557351       0.454046       1.343367      -0.695409       0.004444      -0.012274       0.035750       0.038059      -0.000213       0.001337      -0.000277      -0.007412       0.039514      -0.010373      -0.002880       0.013252              1.779537       1.547535      -0.037762       0.062939       1.712432      -0.204670       2.078643          -0.000000
          110              H      13.118730      31.159291      16.124246       0.108236       1.157154 0.83174733E+01  0.81440210E+02                                 1.737130                            1.622660      -0.983704       2.407518                    0.998702       3.363209       9.031046       0.526943       1.187121      -0.731349      -0.018185      -0.028719      -0.036036       0.049539       0.000429       0.018129       0.014465       0.008883       0.025479      -0.021745      -0.005167       0.026912              1.796295       1.374113      -0.008767       0.080555       2.352573       0.474780       1.662198           0.000001
          111              H      11.939108       0.268812      15.793721       0.151031       1.006257 0.71722997E+01  0.67030923E+02                                 1.534746                            1.472718      -0.862077       2.494855                    0.999457       2.973405       7.560933       0.577933       1.133998      -0.746867      -0.027469       0.004157      -0.021449       0.035098      -0.004500       0.013458       0.005999      -0.006676      -0.007965      -0.018215       0.006882       0.011333              1.521936       1.583011      -0.061763       0.372844       1.364889      -0.026230       1.617907           0.000004
          112              H      13.952773       1.999702       0.970135       0.154025       0.971293 0.68909165E+01  0.66157659E+02                                 1.714259                            1.606076      -1.231227       2.320900                    0.995640       3.540731      10.294959       0.454482       1.403739      -0.682406       0.003306       0.028364       0.024548       0.037658      -0.003534       0.012656       0.005044      -0.000302       0.020593      -0.014924      -0.000689       0.015613              1.788278       1.462310       0.150506       0.056175       2.292183       0.386292       1.610340           0.000000
          113              H      15.079229      -0.032782       1.275647       0.116599       1.024776 0.75580802E+01  0.71912022E+02                                 1.582764                            1.536344      -0.767466       2.523636                    0.999753       3.105554       8.093894       0.549692       1.171108      -0.737330       0.027860       0.003570       0.039480       0.048452      -0.003086       0.016488       0.009492      -0.008775       0.011563      -0.021361       0.002957       0.018404              1.565759       1.602154      -0.017942       0.325724       1.511487       0.008843       1.583635           0.000000
          114              H       0.156175      25.648637      17.412399       0.107893       0.923800 0.66393309E+01  0.62831550E+02                                 1.619689                            1.547520      -0.980205       2.410002                    0.997723       3.577402      10.156656       0.478490       1.352632      -0.692279      -0.002240      -0.028375      -0.021260       0.035526       0.004801       0.000148       0.008339      -0.007733      -0.011505      -0.009435      -0.002481       0.011916              1.662996       1.374358       0.007699      -0.037231       1.955651       0.329928       1.658979          -0.000001
          115              H      15.326784      25.717479       1.325672       0.112373       0.914059 0.65298857E+01  0.61864741E+02                                 1.639638                            1.558537      -1.059343       2.376219                    0.996303       3.668971      10.603416       0.463456       1.394954      -0.683356      -0.025262      -0.026732       0.002416       0.036859       0.011908      -0.001232       0.006263      -0.002893      -0.004964      -0.013460      -0.000397       0.013857              1.685922       1.778530       0.400777      -0.152974       1.850969      -0.110281       1.428268          -0.000001
          116              H       0.415360      29.116972       2.581666       0.115572       1.122511 0.86045983E+01  0.85600105E+02                                 1.750019                            1.692405      -1.023028       2.387983                    0.998314       3.475684       9.637461       0.493234       1.248272      -0.716902       0.005135       0.028908       0.025232       0.038713       0.012010      -0.000411       0.009359      -0.017714      -0.011840      -0.015233      -0.004552       0.019785              1.762243       1.494118       0.040804       0.042293       1.817301       0.342933       1.975311          -0.000001
          117              H       1.819277      29.074356       0.662836       0.107878       1.011419 0.74102762E+01  0.72708439E+02                                 1.770418                            1.671037      -1.346372       2.235489                    0.993109       3.931866      11.693458       0.441760       1.413087      -0.678835       0.027086       0.024860      -0.003583       0.036939       0.010003      -0.003172       0.006812      -0.008463      -0.000334      -0.013919       0.001561       0.012357              1.826981       1.918050       0.506278      -0.159585       2.038728      -0.163358       1.524166          -0.000000
          118              H       5.492721      32.450902      15.699030       0.119697       1.163500 0.87531970E+01  0.87289112E+02                                 1.783207                            1.698134      -1.077115       2.372145                    0.997379       3.445538       9.507373       0.497169       1.235403      -0.720103       0.012813      -0.002097       0.038103       0.040254       0.001428       0.008273       0.005793      -0.014506       0.038356      -0.016025      -0.001296       0.017321              1.782999       1.399663      -0.019217       0.064607       1.667643      -0.203767       2.281692           0.000003
          119              H       5.213599      30.949486      11.939981       0.116106       1.041454 0.72587694E+01  0.69645732E+02                                 1.698223                            1.573777      -1.046281       2.381683                    0.997550       3.501414       9.734371       0.498908       1.279542      -0.707977      -0.003099      -0.029466      -0.023776       0.037989       0.001573      -0.003486       0.003563      -0.017389       0.029910      -0.014424       0.002583       0.011841              1.751249       1.321484       0.131505       0.106533       2.158610       0.504660       1.773653           0.000001
          120              H       7.351872      25.209358      16.997903       0.113215       1.027138 0.76606457E+01  0.74736908E+02                                 1.710835                            1.642316      -0.960574       2.424707                    0.998102       3.531364      10.003656       0.475507       1.320321      -0.700205      -0.014839       0.011135       0.033775       0.038535      -0.008296      -0.003691       0.000999       0.010116       0.042447      -0.016819       0.001554       0.015265              1.734346       1.719075      -0.131351      -0.296000       1.493575       0.194749       1.990386           0.000000
          121              H       7.346888      25.173298      13.011953       0.103529       1.114013 0.79186552E+01  0.77554754E+02                                 1.765073                            1.634832      -1.078883       2.358661                    0.996554       3.621934      10.133602       0.494109       1.265686      -0.710759      -0.014020       0.007126      -0.031567       0.035268      -0.006903       0.002460       0.000706      -0.001056       0.031520      -0.012405       0.001528       0.010878              1.831117       1.717913      -0.259443       0.379153       1.505190      -0.321054       2.270247          -0.000000
          122              H       1.943885      24.268515      12.869024       0.117413       0.973828 0.69990682E+01  0.66949077E+02                                 1.664139                            1.578739      -1.030614       2.394228                    0.998166       3.514860       9.951648       0.479502       1.335401      -0.696227      -0.020990       0.042634       0.008575       0.048288      -0.010013      -0.008077       0.001050       0.000301       0.001917      -0.012490      -0.000822       0.013311              1.709725       1.509158      -0.335210      -0.140840       2.017686       0.108207       1.602331          -0.000001
          123              H       3.008868      24.284906      10.839424       0.143782       0.871552 0.60234746E+01  0.56154925E+02                                 1.619500                            1.519544      -1.152761       2.353384                    0.995705       3.551254      10.317137       0.457040       1.437510      -0.675486       0.001016       0.025149      -0.019903       0.032088      -0.003984      -0.003798      -0.009190      -0.010238       0.015248      -0.012163      -0.000945       0.013108              1.685644       1.363282      -0.026811      -0.042852       2.019944      -0.448424       1.673707          -0.000001
          124              H       4.323067      20.537923      11.498686       0.152263       1.153167 0.84655796E+01  0.84601005E+02                                 1.836925                            1.715655      -1.456967       2.209658                    0.992964       3.580786      10.235679       0.470060       1.303870      -0.703048       0.019332      -0.024604      -0.009785       0.032784      -0.006974      -0.004824      -0.012586      -0.010246       0.004317      -0.016313       0.000507       0.015806              1.893299       1.799650      -0.403005      -0.262623       2.119067       0.359389       1.761180           0.000001
          125              H       3.203256      20.505141      13.497914       0.109187       1.059237 0.77020928E+01  0.73942249E+02                                 1.635360                            1.561239      -0.888533       2.456832                    0.999051       3.262828       8.661335       0.537602       1.186755      -0.731773       0.007870      -0.045625       0.016141       0.049032      -0.012929      -0.008067      -0.005282      -0.026224      -0.026717      -0.021261      -0.001719       0.022980              1.658429       1.316649      -0.000512      -0.084013       1.793804      -0.432033       1.864832           0.000000
          126              H       0.732695      22.052451      14.480555       0.126879       0.934183 0.69953581E+01  0.67535707E+02                                 1.680444                            1.622735      -1.214385       2.308782                    0.994473       3.730300      10.940992       0.449434       1.411616      -0.680218      -0.033177      -0.015099       0.000687       0.036457       0.003889       0.002006      -0.003402       0.008421       0.002422      -0.007889       0.002442       0.005447              1.717227       2.010596       0.277090       0.158390       1.587702      -0.001597       1.553384          -0.000001
          127              H       1.460406      23.370288      14.916490       0.137249       0.914506 0.68078016E+01  0.64788313E+02                                 1.620638                            1.573985      -0.957033       2.442359                    0.997298       3.435564       9.760464       0.471618       1.364664      -0.691200      -0.008060       0.032550       0.017663       0.037900      -0.003478      -0.002980       0.003535      -0.015216       0.006666      -0.009895       0.000297       0.009598              1.658097       1.444399      -0.070997      -0.012825       1.973973       0.145673       1.555919          -0.000001
          128              H       3.377708      24.448816      16.633432       0.177812       0.800273 0.58081417E+01  0.53573944E+02                                 1.530830                            1.491580      -1.052975       2.410158                    0.997060       3.373526       9.699619       0.462277       1.436439      -0.676658      -0.008935       0.014154       0.009372       0.019184      -0.000690      -0.007691       0.002548      -0.000980       0.002273      -0.007974      -0.000385       0.008359              1.559266       1.404829      -0.244905      -0.157107       1.749803       0.280540       1.523165          -0.000001
          129              H       4.706860      23.744003      16.192137       0.164506       0.901320 0.66444830E+01  0.63232355E+02                                 1.641581                            1.582774      -1.095046       2.382446                    0.996236       3.483379      10.093486       0.455219       1.413864      -0.680979       0.015205       0.001382       0.000674       0.015282      -0.000529       0.002539      -0.000510       0.001978      -0.007948      -0.003736       0.000206       0.003530              1.677692       2.260998       0.062883       0.090819       1.370487      -0.096411       1.401593          -0.000000
          130              H       3.520591      23.884965      15.177337       0.163022       0.943901 0.69440354E+01  0.67157154E+02                                 1.718537                            1.636863      -1.357152       2.255335                    0.994258       3.687441      10.952172       0.437705       1.446918      -0.673612      -0.003636       0.003924      -0.014194       0.015169      -0.000580       0.001627      -0.003564       0.001311       0.005699      -0.003867      -0.000826       0.004693              1.774229       1.525043       0.058236       0.292433       1.466148      -0.119157       2.331497          -0.000001
          131              H       0.825736      20.029802      14.376931       0.165471       1.013980 0.73027938E+01  0.70476336E+02                                 1.707130                            1.605237      -1.239775       2.308145                    0.996326       3.453752       9.765918       0.479657       1.323186      -0.699055       0.001211       0.006784      -0.015273       0.016756       0.004718      -0.003751      -0.000327      -0.002950       0.009550      -0.007339       0.001259       0.006080              1.770764       1.378967       0.072274      -0.027649       1.518895      -0.314173       2.414431          -0.000001
          132              H       0.794168      18.836537      15.395305       0.158206       0.971007 0.69906222E+01  0.65588615E+02                                 1.564808                            1.501040      -0.786745       2.516825                    0.999849       3.077744       8.110366       0.540124       1.208649      -0.727511       0.002455      -0.012229       0.001841       0.012608       0.000788       0.005602      -0.000531      -0.004126      -0.009932      -0.007718       0.003553       0.004164              1.592030       1.263376      -0.057025       0.064845       2.118521      -0.177905       1.394193          -0.000000
          133              H      16.446595      20.059306      15.590046       0.182298       0.822883 0.59934031E+01  0.55827274E+02                                 1.571717                            1.525474      -1.166412       2.365602                    0.995409       3.404507       9.899682       0.451612       1.456021      -0.673057      -0.017869       0.006887       0.002750       0.019346       0.000717       0.000491       0.001993       0.005035      -0.014822      -0.005654       0.000504       0.005150              1.583294       1.974779      -0.196105      -0.199230       1.360201       0.035338       1.414902          -0.000000
          134              H       4.675292      19.944569       1.534707       0.169349       0.954546 0.71443699E+01  0.68940048E+02                                 1.681883                            1.623084      -1.076808       2.390332                    0.997257       3.436684       9.889271       0.459038       1.382768      -0.687692       0.014557       0.000135       0.001707       0.014657      -0.004945       0.001844       0.000359       0.005985      -0.010799      -0.005094      -0.002668       0.007762              1.700413       2.225734       0.128183       0.050539       1.495187      -0.105755       1.380317           0.000001
          135              H       3.367739      20.331396       2.310100       0.179755       0.860250 0.63272220E+01  0.60209316E+02                                 1.657486                            1.594826      -1.460265       2.214509                    0.993173       3.729148      11.243407       0.426983       1.507456      -0.662048      -0.005485       0.007614       0.014496       0.017268       0.000286      -0.000609       0.003393      -0.001420       0.007223      -0.003032      -0.001634       0.004666              1.688959       1.488563      -0.192196      -0.256175       1.588451       0.340999       1.989862          -0.000000
          136              H       3.462441      18.951274       1.568652       0.160963       0.928700 0.67462298E+01  0.64295467E+02                                 1.659874                            1.582757      -1.086012       2.380194                    0.997586       3.476801      10.005648       0.461517       1.392511      -0.685164      -0.004966      -0.013261       0.000888       0.014188       0.000865      -0.000246      -0.003084      -0.003449      -0.007652      -0.003929      -0.000604       0.004533              1.697260       1.428912       0.224181       0.133014       2.265831      -0.010451       1.397036           0.000000
          137              H       4.279869      22.478617       1.659770       0.132994       0.931902 0.68907604E+01  0.66362483E+02                                 1.687201                            1.617461      -1.237894       2.300567                    0.994156       3.723191      10.953390       0.446703       1.423743      -0.677878      -0.013335      -0.002426       0.031473       0.034267      -0.001227       0.003206      -0.002110       0.002349       0.019407      -0.004997      -0.003004       0.008001              1.740082       1.691526       0.027372      -0.283491       1.456893      -0.019203       2.071825          -0.000001
          138              H       4.618803      23.465356       0.491321       0.126803       0.938329 0.70008619E+01  0.66955946E+02                                 1.634439                            1.584475      -0.886934       2.465706                    0.997801       3.466301       9.806432       0.476231       1.344778      -0.695162      -0.001957       0.032210      -0.009413       0.033614       0.002784       0.001697      -0.001306      -0.004147      -0.026595      -0.009305       0.001391       0.007914              1.657986       1.435959      -0.061035       0.041875       2.006602      -0.199600       1.531398          -0.000000
          139              H       6.318456      22.488452       2.656704       0.127350       0.954994 0.65934359E+01  0.62164851E+02                                 1.640982                            1.528927      -1.114478       2.359239                    0.997332       3.504038       9.865268       0.488630       1.329514      -0.696658      -0.013786       0.014138       0.042735       0.047076      -0.005416       0.005235       0.003182       0.015166       0.013996      -0.012927       0.002545       0.010382              1.696593       1.584628      -0.090249      -0.228076       1.391341       0.350145       2.113809          -0.000000
          140              H       8.569708      21.859038       2.592386       0.144086       1.075584 0.77912710E+01  0.75406592E+02                                 1.695476                            1.604700      -0.941664       2.453005                    0.998813       3.221511       8.734028       0.510616       1.239397      -0.720107       0.025175       0.001781       0.024217       0.034977      -0.000490       0.004084       0.004702       0.016808       0.018022      -0.012721       0.002443       0.010278              1.722425       1.785514       0.045406       0.393180       1.359588       0.180123       2.022173           0.000001
          141              H       8.265664      20.508419      16.878199       0.150073       1.019024 0.73691603E+01  0.70221625E+02                                 1.627099                            1.554227      -0.925546       2.467205                    0.999061       3.129832       8.375555       0.522891       1.229256      -0.722752       0.018250      -0.021730      -0.021799       0.035784      -0.006902       0.000616       0.009283      -0.001487       0.029458      -0.013951      -0.000840       0.014791              1.637521       1.638370      -0.222548      -0.281546       1.510237       0.314471       1.763956           0.000002
          142              H       6.139021      21.482045      16.611993       0.122601       1.074759 0.80026418E+01  0.77801856E+02                                 1.676947                            1.614226      -0.901538       2.462576                    0.999153       3.253795       8.778444       0.515968       1.221030      -0.724383      -0.010610      -0.000836      -0.052246       0.053319      -0.011829       0.001730       0.009253       0.006045       0.064502      -0.024506       0.000678       0.023828              1.683852       1.794590      -0.035989       0.369844       1.326075      -0.024630       1.930890           0.000001
          143              H       0.682852      18.446431      17.505303       0.116182       0.983167 0.75841290E+01  0.74201941E+02                                 1.694581                            1.655784      -1.040041       2.382954                    0.995958       3.685451      10.639881       0.461811       1.355604      -0.691882      -0.029274       0.005255      -0.014640       0.033150      -0.001999       0.008476       0.001380       0.004995      -0.014074      -0.010136       0.000228       0.009908              1.696842       1.989787       0.076806       0.279653       1.553718      -0.027885       1.547020          -0.000000
          144              H       1.425516      18.734913       0.991574       0.130155       1.063065 0.85115450E+01  0.85471161E+02                                 1.774015                            1.746168      -1.136886       2.349234                    0.995533       3.642975      10.557350       0.454046       1.343367      -0.695409      -0.004444       0.012274       0.035750       0.038059      -0.000213      -0.001337       0.000277      -0.007412       0.039514      -0.010373      -0.002880       0.013252              1.779536       1.547535      -0.037762      -0.062939       1.712432       0.204670       2.078643          -0.000000
          145              H       3.495670      18.013709      16.124246       0.108236       1.157154 0.83174733E+01  0.81440210E+02                                 1.737130                            1.622660      -0.983704       2.407518                    0.998702       3.363209       9.031046       0.526943       1.187121      -0.731349       0.018185       0.028719      -0.036036       0.049539       0.000429      -0.018129      -0.014465       0.008883       0.025479      -0.021745      -0.005167       0.026912              1.796295       1.374113      -0.008767      -0.080555       2.352573      -0.474780       1.662198           0.000001
          146              H       4.675292      16.122188      15.793721       0.151031       1.006257 0.71722978E+01  0.67030899E+02                                 1.534745                            1.472718      -0.862077       2.494855                    0.999457       2.973405       7.560932       0.577933       1.133997      -0.746867       0.027469      -0.004157      -0.021449       0.035098      -0.004500      -0.013458      -0.005999      -0.006676      -0.007965      -0.018215       0.006882       0.011333              1.521935       1.583011      -0.061763      -0.372844       1.364889       0.026230       1.617907           0.000004
          147              H       2.661627      14.391298       0.970135       0.154025       0.971293 0.68909165E+01  0.66157659E+02                                 1.714259                            1.606076      -1.231227       2.320900                    0.995640       3.540731      10.294959       0.454482       1.403739      -0.682406      -0.003306      -0.028364       0.024548       0.037658      -0.003534      -0.012656      -0.005044      -0.000302       0.020593      -0.014924      -0.000689       0.015613              1.788278       1.462310       0.150506      -0.056175       2.292183      -0.386292       1.610340           0.000000
          148              H       1.535171      16.423782       1.275647       0.116599       1.024776 0.75580807E+01  0.71912031E+02                                 1.582765                            1.536345      -0.767466       2.523636                    0.999753       3.105554       8.093895       0.549692       1.171108      -0.737330      -0.027860      -0.003570       0.039480       0.048452      -0.003086      -0.016488      -0.009492      -0.008775       0.011563      -0.021361       0.002957       0.018404              1.565759       1.602155      -0.017942      -0.325725       1.511487      -0.008843       1.583636           0.000000
          149              H      16.458225      23.524363      17.412399       0.107893       0.923800 0.66393317E+01  0.62831558E+02                                 1.619689                            1.547520      -0.980205       2.410002                    0.997723       3.577402      10.156655       0.478490       1.352631      -0.692279       0.002240       0.028375      -0.021260       0.035526       0.004801      -0.000148      -0.008339      -0.007733      -0.011505      -0.009435      -0.002481       0.011916              1.662996       1.374357       0.007699       0.037231       1.955651      -0.329928       1.658978          -0.000001
          150              H       1.287616      23.455521       1.325672       0.112373       0.914059 0.65298848E+01  0.61864733E+02                                 1.639638                            1.558537      -1.059343       2.376219                    0.996303       3.668971      10.603417       0.463456       1.394955      -0.683356       0.025262       0.026732       0.002416       0.036859       0.011908       0.001232      -0.006263      -0.002893      -0.004964      -0.013460      -0.000397       0.013857              1.685922       1.778530       0.400777       0.152974       1.850970       0.110281       1.428268          -0.000001
          151              H      16.199040      20.056028       2.581666       0.115572       1.122511 0.86045983E+01  0.85600105E+02                                 1.750019                            1.692405      -1.023028       2.387984                    0.998314       3.475684       9.637461       0.493234       1.248272      -0.716902      -0.005135      -0.028908       0.025232       0.038713       0.012010       0.000411      -0.009359      -0.017714      -0.011840      -0.015233      -0.004552       0.019785              1.762243       1.494118       0.040804      -0.042293       1.817301      -0.342933       1.975311          -0.000001
          152              H      14.795123      20.098644       0.662836       0.107878       1.011419 0.74102762E+01  0.72708439E+02                                 1.770418                            1.671037      -1.346372       2.235489                    0.993109       3.931866      11.693458       0.441760       1.413087      -0.678835      -0.027086      -0.024860      -0.003583       0.036939       0.010003       0.003172      -0.006812      -0.008463      -0.000334      -0.013919       0.001561       0.012357              1.826981       1.918050       0.506278       0.159585       2.038728       0.163358       1.524166          -0.000000
          153              H      11.121679      16.722098      15.699030       0.119697       1.163500 0.87531970E+01  0.87289112E+02                                 1.783207                            1.698134      -1.077114       2.372145                    0.997379       3.445538       9.507373       0.497169       1.235403      -0.720103      -0.012813       0.002097       0.038103       0.040254       0.001428      -0.008273      -0.005793      -0.014506       0.038356      -0.016025      -0.001296       0.017321              1.782999       1.399663      -0.019217      -0.064607       1.667643       0.203767       2.281692           0.000003
          154              H      11.400801      18.223514      11.939981       0.116106       1.041454 0.72587694E+01  0.69645732E+02                                 1.698223                            1.573777      -1.046281       2.381683                    0.997550       3.501414       9.734371       0.498908       1.279542      -0.707977       0.003099       0.029466      -0.023776       0.037989       0.001573       0.003486      -0.003563      -0.017389       0.029910      -0.014424       0.002583       0.011841              1.751249       1.321484       0.131505      -0.106533       2.158610      -0.504660       1.773653           0.000001
          155              H       9.262528      23.963642      16.997903       0.113215       1.027143 0.76606903E+01  0.74737444E+02                                 1.710840                            1.642320      -0.960578       2.424705                    0.998102       3.531372      10.003682       0.475507       1.320319      -0.700205       0.014839      -0.011135       0.033775       0.038535      -0.008296       0.003691      -0.000999       0.010116       0.042447      -0.016819       0.001555       0.015265              1.734350       1.719079      -0.131352       0.296002       1.493579      -0.194750       1.990393           0.000000
          156              H       9.267512      23.999702      13.011953       0.103528       1.114022 0.79187261E+01  0.77555606E+02                                 1.765081                            1.634838      -1.078889       2.358657                    0.996554       3.621946      10.133639       0.494109       1.265684      -0.710760       0.014020      -0.007126      -0.031567       0.035268      -0.006903      -0.002460      -0.000706      -0.001056       0.031520      -0.012406       0.001528       0.010878              1.831126       1.717920      -0.259445      -0.379158       1.505196       0.321057       2.270261          -0.000000
          157              H       1.943885      24.904485       3.935924       0.117413       0.973828 0.69990682E+01  0.66949077E+02                                 1.664139                            1.578739      -1.030614       2.394228                    0.998166       3.514860       9.951648       0.479502       1.335401      -0.696227      -0.020990      -0.042634       0.008575       0.048288       0.010013      -0.008077      -0.001050       0.000301       0.001917      -0.012490      -0.000822       0.013311              1.709725       1.509158       0.335211      -0.140840       2.017686      -0.108207       1.602331          -0.000001
          158              H       3.008868      24.888094       1.906324       0.143782       0.871552 0.60234743E+01  0.56154920E+02                                 1.619500                            1.519544      -1.152761       2.353384                    0.995705       3.551254      10.317136       0.457040       1.437510      -0.675486       0.001016      -0.025149      -0.019903       0.032088       0.003984      -0.003798       0.009190      -0.010238       0.015248      -0.012163      -0.000945       0.013108              1.685644       1.363282       0.026811      -0.042852       2.019943       0.448423       1.673707          -0.000001
          159              H       4.323067      28.635077       2.565586       0.152263       1.153167 0.84655792E+01  0.84601003E+02                                 1.836925                            1.715655      -1.456967       2.209658                    0.992964       3.580786      10.235680       0.470059       1.303871      -0.703048       0.019332       0.024604      -0.009785       0.032784       0.006974      -0.004824       0.012586      -0.010246       0.004317      -0.016313       0.000507       0.015806              1.893299       1.799650       0.403005      -0.262623       2.119067      -0.359389       1.761180           0.000001
          160              H       3.203256      28.667859       4.564814       0.109187       1.059237 0.77020928E+01  0.73942249E+02                                 1.635360                            1.561239      -0.888533       2.456832                    0.999051       3.262828       8.661335       0.537602       1.186755      -0.731773       0.007870       0.045625       0.016141       0.049032       0.012929      -0.008067       0.005282      -0.026224      -0.026717      -0.021261      -0.001719       0.022980              1.658429       1.316649       0.000512      -0.084013       1.793804       0.432033       1.864832           0.000000
          161              H       0.732695      27.120549       5.547455       0.126879       0.934183 0.69953590E+01  0.67535716E+02                                 1.680444                            1.622735      -1.214385       2.308782                    0.994473       3.730300      10.940991       0.449434       1.411615      -0.680218      -0.033177       0.015099       0.000687       0.036457      -0.003889       0.002006       0.003402       0.008421       0.002422      -0.007889       0.002442       0.005447              1.717227       2.010596      -0.277090       0.158390       1.587702       0.001597       1.553384          -0.000001
          162              H       1.460406      25.802712       5.983390       0.137249       0.914506 0.68078016E+01  0.64788313E+02                                 1.620638                            1.573985      -0.957033       2.442359                    0.997298       3.435564       9.760464       0.471618       1.364664      -0.691200      -0.008060      -0.032550       0.017663       0.037900       0.003478      -0.002980      -0.003535      -0.015216       0.006666      -0.009895       0.000297       0.009598              1.658097       1.444399       0.070997      -0.012825       1.973973      -0.145673       1.555919          -0.000001
          163              H       3.377708      24.724184       7.700332       0.177812       0.800273 0.58081417E+01  0.53573945E+02                                 1.530830                            1.491580      -1.052975       2.410158                    0.997060       3.373526       9.699619       0.462277       1.436439      -0.676658      -0.008935      -0.014154       0.009372       0.019184       0.000690      -0.007691      -0.002548      -0.000980       0.002273      -0.007974      -0.000385       0.008358              1.559266       1.404829       0.244905      -0.157107       1.749803      -0.280540       1.523165          -0.000001
          164              H       4.706860      25.428997       7.259037       0.164506       0.901321 0.66444911E+01  0.63232455E+02                                 1.641582                            1.582775      -1.095047       2.382445                    0.996236       3.483381      10.093496       0.455219       1.413865      -0.680979       0.015205      -0.001382       0.000674       0.015282       0.000529       0.002539       0.000510       0.001978      -0.007948      -0.003736       0.000206       0.003530              1.677694       2.261000      -0.062883       0.090819       1.370488       0.096411       1.401594          -0.000000
          165              H       3.520591      25.288035       6.244237       0.163023       0.943901 0.69440380E+01  0.67157184E+02                                 1.718537                            1.636863      -1.357152       2.255335                    0.994258       3.687441      10.952172       0.437706       1.446917      -0.673612      -0.003636      -0.003924      -0.014194       0.015169       0.000580       0.001627       0.003565       0.001311       0.005699      -0.003867      -0.000826       0.004693              1.774229       1.525043      -0.058236       0.292433       1.466148       0.119157       2.331497          -0.000001
          166              H       0.825736      29.143198       5.443831       0.165471       1.013980 0.73027936E+01  0.70476330E+02                                 1.707130                            1.605237      -1.239775       2.308145                    0.996326       3.453752       9.765916       0.479658       1.323185      -0.699055       0.001211      -0.006784      -0.015273       0.016756      -0.004718      -0.003751       0.000327      -0.002950       0.009550      -0.007339       0.001259       0.006080              1.770764       1.378966      -0.072274      -0.027649       1.518895       0.314173       2.414430          -0.000001
          167              H       0.794168      30.336463       6.462205       0.158206       0.971006 0.69906207E+01  0.65588592E+02                                 1.564807                            1.501040      -0.786745       2.516825                    0.999849       3.077744       8.110363       0.540124       1.208648      -0.727511       0.002455       0.012229       0.001841       0.012608      -0.000788       0.005602       0.000531      -0.004126      -0.009932      -0.007718       0.003553       0.004164              1.592029       1.263375       0.057025       0.064845       2.118519       0.177905       1.394192          -0.000000
          168              H      16.446595      29.113694       6.656946       0.182298       0.822882 0.59933986E+01  0.55827226E+02                                 1.571717                            1.525474      -1.166412       2.365602                    0.995409       3.404506       9.899681       0.451612       1.456022      -0.673057      -0.017869      -0.006887       0.002750       0.019346      -0.000717       0.000491      -0.001993       0.005035      -0.014822      -0.005654       0.000504       0.005150              1.583294       1.974779       0.196105      -0.199230       1.360201      -0.035338       1.414902          -0.000000
          169              H       4.675292      29.228431      10.467807       0.169349       0.954546 0.71443699E+01  0.68940049E+02                                 1.681883                            1.623084      -1.076808       2.390332                    0.997257       3.436684       9.889271       0.459038       1.382768      -0.687692       0.014557      -0.000135       0.001707       0.014657       0.004945       0.001844      -0.000359       0.005985      -0.010799      -0.005094      -0.002668       0.007762              1.700413       2.225734      -0.128183       0.050539       1.495187       0.105755       1.380317           0.000001
          170              H       3.367739      28.841604      11.243200       0.179755       0.860250 0.63272270E+01  0.60209371E+02                                 1.657486                            1.594826      -1.460265       2.214509                    0.993173       3.729149      11.243408       0.426984       1.507455      -0.662049      -0.005485      -0.007614       0.014496       0.017268      -0.000286      -0.000609      -0.003393      -0.001420       0.007223      -0.003032      -0.001634       0.004666              1.688959       1.488563       0.192196      -0.256175       1.588451      -0.340999       1.989863          -0.000000
          171              H       3.462441      30.221726      10.501752       0.160963       0.928700 0.67462298E+01  0.64295467E+02                                 1.659874                            1.582757      -1.086012       2.380194                    0.997586       3.476801      10.005648       0.461517       1.392511      -0.685164      -0.004966       0.013261       0.000888       0.014188      -0.000865      -0.000246       0.003084      -0.003449      -0.007652      -0.003929      -0.000604       0.004533              1.697260       1.428912      -0.224181       0.133014       2.265831       0.010451       1.397036           0.000000
          172              H       4.279869      26.694383      10.592870       0.132994       0.931902 0.68907595E+01  0.66362474E+02                                 1.687201                            1.617461      -1.237894       2.300567                    0.994156       3.723191      10.953391       0.446703       1.423743      -0.677878      -0.013335       0.002426       0.031473       0.034267       0.001227       0.003206       0.002110       0.002349       0.019407      -0.004997      -0.003004       0.008001              1.740082       1.691527      -0.027372      -0.283491       1.456894       0.019203       2.071825          -0.000001
          173              H       4.618803      25.707644       9.424421       0.126803       0.938330 0.70008657E+01  0.66955988E+02                                 1.634439                            1.584475      -0.886934       2.465706                    0.997801       3.466302       9.806434       0.476231       1.344777      -0.695162      -0.001957      -0.032210      -0.009413       0.033614      -0.002784       0.001697       0.001306      -0.004147      -0.026595      -0.009305       0.001391       0.007914              1.657987       1.435959       0.061035       0.041875       2.006602       0.199600       1.531398          -0.000000
          174              H       6.318456      26.684548      11.589804       0.127350       0.954993 0.65934290E+01  0.62164769E+02                                 1.640981                            1.528926      -1.114476       2.359240                    0.997332       3.504036       9.865260       0.488630       1.329514      -0.696658      -0.013786      -0.014138       0.042735       0.047076       0.005416       0.005235      -0.003182       0.015166       0.013996      -0.012927       0.002545       0.010382              1.696592       1.584627       0.090249      -0.228076       1.391340      -0.350145       2.113808          -0.000000
          175              H       8.569708      27.313962      11.525486       0.144086       1.075584 0.77912643E+01  0.75406507E+02                                 1.695475                            1.604699      -0.941663       2.453005                    0.998813       3.221510       8.734023       0.510617       1.239397      -0.720107       0.025175      -0.001781       0.024217       0.034977       0.000490       0.004084      -0.004702       0.016808       0.018022      -0.012721       0.002443       0.010278              1.722424       1.785513      -0.045405       0.393180       1.359587      -0.180123       2.022172           0.000001
          176              H       8.265664      28.664581       7.945099       0.150073       1.019024 0.73691587E+01  0.70221602E+02                                 1.627099                            1.554227      -0.925546       2.467205                    0.999061       3.129832       8.375553       0.522891       1.229255      -0.722752       0.018250       0.021730      -0.021799       0.035784       0.006902       0.000616      -0.009283      -0.001487       0.029458      -0.013951      -0.000840       0.014791              1.637521       1.638370       0.222548      -0.281545       1.510237      -0.314471       1.763955           0.000002
          177              H       6.139021      27.690955       7.678893       0.122601       1.074759 0.80026432E+01  0.77801875E+02                                 1.676948                            1.614226      -0.901538       2.462576                    0.999153       3.253795       8.778445       0.515968       1.221031      -0.724383      -0.010610       0.000836      -0.052246       0.053319       0.011829       0.001730      -0.009253       0.006045       0.064502      -0.024506       0.000678       0.023828              1.683852       1.794590       0.035989       0.369844       1.326075       0.024630       1.930891           0.000001
          178              H       0.682852      30.726569       8.572203       0.116182       0.983167 0.75841290E+01  0.74201941E+02                                 1.694581                            1.655784      -1.040041       2.382954                    0.995958       3.685451      10.639881       0.461811       1.355604      -0.691882      -0.029274      -0.005255      -0.014640       0.033150       0.001999       0.008476      -0.001380       0.004995      -0.014074      -0.010136       0.000228       0.009908              1.696842       1.989787      -0.076806       0.279653       1.553718       0.027885       1.547020          -0.000000
          179              H       1.425516      30.438087       9.924674       0.130155       1.063065 0.85115450E+01  0.85471161E+02                                 1.774015                            1.746168      -1.136886       2.349234                    0.995533       3.642975      10.557350       0.454046       1.343367      -0.695409      -0.004444      -0.012274       0.035750       0.038059       0.000213      -0.001337      -0.000277      -0.007412       0.039514      -0.010373      -0.002880       0.013252              1.779536       1.547535       0.037762      -0.062939       1.712432      -0.204670       2.078643          -0.000000
          180              H       3.495670      31.159291       7.191146       0.108236       1.157154 0.83174734E+01  0.81440214E+02                                 1.737130                            1.622660      -0.983704       2.407518                    0.998702       3.363209       9.031047       0.526943       1.187121      -0.731349       0.018185      -0.028719      -0.036036       0.049539      -0.000429      -0.018129       0.014465       0.008883       0.025479      -0.021745      -0.005167       0.026912              1.796295       1.374113       0.008767      -0.080555       2.352574       0.474781       1.662198           0.000001
          181              H       4.675292       0.268812       6.860621       0.151031       1.006257 0.71722987E+01  0.67030911E+02                                 1.534745                            1.472718      -0.862077       2.494855                    0.999457       2.973405       7.560933       0.577933       1.133998      -0.746867       0.027469       0.004157      -0.021449       0.035098       0.004500      -0.013458       0.005999      -0.006676      -0.007965      -0.018215       0.006882       0.011333              1.521936       1.583011       0.061763      -0.372844       1.364889      -0.026230       1.617907           0.000004
          182              H       2.661627       1.999702       9.903235       0.154025       0.971292 0.68909122E+01  0.66157612E+02                                 1.714259                            1.606076      -1.231227       2.320900                    0.995640       3.540730      10.294958       0.454482       1.403740      -0.682406      -0.003306       0.028364       0.024548       0.037658       0.003534      -0.012656       0.005044      -0.000302       0.020593      -0.014924      -0.000689       0.015613              1.788278       1.462310      -0.150506      -0.056175       2.292183       0.386292       1.610340           0.000000
          183              H       1.535171      -0.032782      10.208747       0.116599       1.024776 0.75580774E+01  0.71911994E+02                                 1.582765                            1.536345      -0.767466       2.523636                    0.999753       3.105553       8.093893       0.549691       1.171109      -0.737330      -0.027860       0.003570       0.039480       0.048452       0.003086      -0.016488       0.009492      -0.008775       0.011563      -0.021361       0.002957       0.018404              1.565759       1.602155       0.017942      -0.325725       1.511487       0.008843       1.583636           0.000000
          184              H      16.458225      25.648637       8.479299       0.107893       0.923800 0.66393309E+01  0.62831550E+02                                 1.619689                            1.547520      -0.980205       2.410001                    0.997723       3.577402      10.156656       0.478490       1.352632      -0.692279       0.002240      -0.028375      -0.021260       0.035526      -0.004801      -0.000148       0.008339      -0.007733      -0.011505      -0.009435      -0.002481       0.011916              1.662996       1.374358      -0.007699       0.037231       1.955651       0.329928       1.658979          -0.000001
          185              H       1.287616      25.717479      10.258772       0.112373       0.914059 0.65298857E+01  0.61864741E+02                                 1.639638                            1.558537      -1.059343       2.376219                    0.996303       3.668971      10.603416       0.463456       1.394954      -0.683356       0.025262      -0.026732       0.002416       0.036859      -0.011908       0.001232       0.006263      -0.002893      -0.004964      -0.013460      -0.000397       0.013857              1.685922       1.778530      -0.400777       0.152974       1.850969      -0.110281       1.428268          -0.000001
          186              H      16.199040      29.116972      11.514766       0.115572       1.122510 0.86045928E+01  0.85600038E+02                                 1.750019                            1.692405      -1.023027       2.387984                    0.998314       3.475683       9.637458       0.493234       1.248273      -0.716902      -0.005135       0.028908       0.025232       0.038713      -0.012010       0.000411       0.009359      -0.017714      -0.011840      -0.015233      -0.004552       0.019785              1.762243       1.494118      -0.040804      -0.042293       1.817301       0.342933       1.975311          -0.000001
          187              H      14.795123      29.074356       9.595936       0.107878       1.011419 0.74102762E+01  0.72708439E+02                                 1.770418                            1.671037      -1.346372       2.235489                    0.993109       3.931866      11.693458       0.441760       1.413087      -0.678835      -0.027086       0.024860      -0.003583       0.036939      -0.010003       0.003172       0.006812      -0.008463      -0.000334      -0.013919       0.001561       0.012357              1.826981       1.918050      -0.506278       0.159585       2.038728      -0.163358       1.524166          -0.000000
          188              H      11.121679      32.450902       6.765930       0.119697       1.163500 0.87531984E+01  0.87289132E+02                                 1.783207                            1.698135      -1.077115       2.372145                    0.997379       3.445538       9.507374       0.497169       1.235403      -0.720103      -0.012813      -0.002097       0.038103       0.040254      -0.001428      -0.008273       0.005793      -0.014506       0.038356      -0.016025      -0.001296       0.017321              1.783000       1.399663       0.019217      -0.064607       1.667643      -0.203767       2.281693           0.000003
          189              H      11.400801      30.949486       3.006881       0.116106       1.041454 0.72587747E+01  0.69645790E+02                                 1.698223                            1.573777      -1.046281       2.381683                    0.997550       3.501415       9.734372       0.498908       1.279541      -0.707977       0.003099      -0.029466      -0.023776       0.037989      -0.001573       0.003486       0.003563      -0.017389       0.029910      -0.014424       0.002583       0.011841              1.751249       1.321484      -0.131505      -0.106533       2.158610       0.504660       1.773653           0.000001
          190              H       9.262528      25.209358       8.064803       0.113215       1.027138 0.76606452E+01  0.74736904E+02                                 1.710835                            1.642316      -0.960574       2.424707                    0.998102       3.531364      10.003657       0.475507       1.320321      -0.700205       0.014839       0.011135       0.033775       0.038535       0.008296       0.003691       0.000999       0.010116       0.042447      -0.016819       0.001554       0.015265              1.734346       1.719075       0.131351       0.296000       1.493575       0.194749       1.990386           0.000000
          191              H       9.267512      25.173298       4.078853       0.103529       1.114013 0.79186545E+01  0.77554743E+02                                 1.765073                            1.634832      -1.078883       2.358661                    0.996554       3.621934      10.133601       0.494109       1.265686      -0.710759       0.014020       0.007126      -0.031567       0.035268       0.006903      -0.002460       0.000706      -0.001056       0.031520      -0.012405       0.001528       0.010878              1.831117       1.717913       0.259443      -0.379153       1.505190      -0.321053       2.270247          -0.000000
          192              H      14.670515      24.268515       3.935924       0.117413       0.973828 0.69990682E+01  0.66949077E+02                                 1.664139                            1.578739      -1.030614       2.394228                    0.998166       3.514860       9.951648       0.479502       1.335401      -0.696227       0.020990       0.042634       0.008575       0.048288       0.010013       0.008077       0.001050       0.000301       0.001917      -0.012490      -0.000822       0.013311              1.709725       1.509158       0.335211       0.140840       2.017686       0.108207       1.602331          -0.000001
          193              H      13.605532      24.284906       1.906324       0.143782       0.871552 0.60234743E+01  0.56154920E+02                                 1.619500                            1.519544      -1.152761       2.353384                    0.995705       3.551254      10.317136       0.457040       1.437510      -0.675486      -0.001016       0.025149      -0.019903       0.032088       0.003984       0.003798      -0.009190      -0.010238       0.015248      -0.012163      -0.000945       0.013108              1.685644       1.363282       0.026811       0.042852       2.019943      -0.448423       1.673707          -0.000001
          194              H      12.291333      20.537923       2.565586       0.152263       1.153167 0.84655792E+01  0.84601003E+02                                 1.836925                            1.715655      -1.456967       2.209658                    0.992964       3.580786      10.235680       0.470059       1.303871      -0.703048      -0.019332      -0.024604      -0.009785       0.032784       0.006974       0.004824      -0.012586      -0.010246       0.004317      -0.016313       0.000507       0.015806              1.893299       1.799650       0.403005       0.262623       2.119067       0.359389       1.761180           0.000001
          195              H      13.411144      20.505141       4.564814       0.109187       1.059237 0.77020928E+01  0.73942249E+02                                 1.635360                            1.561239      -0.888533       2.456832                    0.999051       3.262828       8.661335       0.537602       1.186755      -0.731773      -0.007870      -0.045625       0.016141       0.049032       0.012929       0.008067      -0.005282      -0.026224      -0.026717      -0.021261      -0.001719       0.022980              1.658429       1.316649       0.000512       0.084013       1.793804      -0.432033       1.864832           0.000000
          196              H      15.881705      22.052451       5.547455       0.126879       0.934183 0.69953581E+01  0.67535707E+02                                 1.680444                            1.622735      -1.214385       2.308782                    0.994473       3.730300      10.940992       0.449434       1.411616      -0.680218       0.033177      -0.015099       0.000687       0.036457      -0.003889      -0.002006      -0.003402       0.008421       0.002422      -0.007889       0.002442       0.005447              1.717227       2.010596      -0.277090      -0.158390       1.587702      -0.001597       1.553384          -0.000001
          197              H      15.153994      23.370288       5.983390       0.137249       0.914506 0.68078016E+01  0.64788313E+02                                 1.620638                            1.573985      -0.957033       2.442359                    0.997298       3.435564       9.760464       0.471618       1.364664      -0.691200       0.008060       0.032550       0.017663       0.037900       0.003478       0.002980       0.003535      -0.015216       0.006666      -0.009895       0.000297       0.009598              1.658097       1.444399       0.070997       0.012825       1.973973       0.145673       1.555919          -0.000001
          198              H      13.236692      24.448816       7.700332       0.177812       0.800273 0.58081409E+01  0.53573937E+02                                 1.530830                            1.491580      -1.052975       2.410158                    0.997060       3.373526       9.699620       0.462277       1.436439      -0.676658       0.008935       0.014154       0.009372       0.019184       0.000690       0.007691       0.002548      -0.000980       0.002273      -0.007974      -0.000385       0.008359              1.559266       1.404829       0.244905       0.157107       1.749803       0.280540       1.523165          -0.000001
          199              H      11.907540      23.744003       7.259037       0.164506       0.901320 0.66444830E+01  0.63232355E+02                                 1.641581                            1.582774      -1.095046       2.382446                    0.996236       3.483379      10.093486       0.455219       1.413864      -0.680979      -0.015205       0.001382       0.000674       0.015282       0.000529      -0.002539      -0.000510       0.001978      -0.007948      -0.003736       0.000206       0.003530              1.677692       2.260998      -0.062883      -0.090819       1.370487      -0.096411       1.401593          -0.000000
          200              H      13.093809      23.884965       6.244237       0.163022       0.943902 0.69440411E+01  0.67157216E+02                                 1.718537                            1.636863      -1.357152       2.255335                    0.994258       3.687442      10.952172       0.437706       1.446917      -0.673612       0.003636       0.003924      -0.014194       0.015169       0.000580      -0.001627      -0.003564       0.001311       0.005699      -0.003867      -0.000826       0.004693              1.774229       1.525043      -0.058236      -0.292433       1.466148      -0.119157       2.331497          -0.000001
          201              H      15.788664      20.029802       5.443831       0.165471       1.013980 0.73027936E+01  0.70476330E+02                                 1.707130                            1.605237      -1.239775       2.308145                    0.996326       3.453752       9.765916       0.479658       1.323185      -0.699055      -0.001211       0.006784      -0.015273       0.016756      -0.004718       0.003751      -0.000327      -0.002950       0.009550      -0.007339       0.001259       0.006080              1.770764       1.378966      -0.072274       0.027649       1.518895      -0.314173       2.414430          -0.000001
          202              H      15.820232      18.836537       6.462205       0.158206       0.971006 0.69906208E+01  0.65588595E+02                                 1.564808                            1.501040      -0.786745       2.516825                    0.999849       3.077744       8.110364       0.540124       1.208648      -0.727511      -0.002455      -0.012229       0.001841       0.012608      -0.000788      -0.005602      -0.000531      -0.004126      -0.009932      -0.007718       0.003553       0.004164              1.592029       1.263376       0.057025      -0.064845       2.118520      -0.177905       1.394192          -0.000000
          203              H       0.167805      20.059306       6.656946       0.182298       0.822883 0.59934031E+01  0.55827274E+02                                 1.571717                            1.525474      -1.166412       2.365602                    0.995409       3.404507       9.899682       0.451612       1.456021      -0.673057       0.017869       0.006887       0.002750       0.019346      -0.000717      -0.000491       0.001993       0.005035      -0.014822      -0.005654       0.000504       0.005150              1.583294       1.974779       0.196105       0.199230       1.360201       0.035338       1.414902          -0.000000
          204              H      11.939108      19.944569      10.467807       0.169349       0.954546 0.71443685E+01  0.68940033E+02                                 1.681883                            1.623084      -1.076808       2.390332                    0.997257       3.436684       9.889271       0.459038       1.382768      -0.687692      -0.014557       0.000135       0.001707       0.014657       0.004945      -0.001844       0.000359       0.005985      -0.010799      -0.005094      -0.002668       0.007762              1.700413       2.225734      -0.128183      -0.050539       1.495187      -0.105755       1.380316           0.000001
          205              H      13.246661      20.331396      11.243200       0.179755       0.860250 0.63272211E+01  0.60209307E+02                                 1.657486                            1.594826      -1.460265       2.214509                    0.993173       3.729148      11.243408       0.426983       1.507456      -0.662048       0.005485       0.007614       0.014496       0.017268      -0.000286       0.000609       0.003393      -0.001420       0.007223      -0.003032      -0.001634       0.004666              1.688959       1.488563       0.192196       0.256175       1.588451       0.340999       1.989862          -0.000000
          206              H      13.151959      18.951274      10.501752       0.160963       0.928700 0.67462298E+01  0.64295467E+02                                 1.659874                            1.582757      -1.086012       2.380194                    0.997586       3.476801      10.005648       0.461517       1.392511      -0.685164       0.004966      -0.013261       0.000888       0.014188      -0.000865       0.000246      -0.003084      -0.003449      -0.007652      -0.003929      -0.000604       0.004533              1.697260       1.428912      -0.224181      -0.133014       2.265831      -0.010451       1.397036           0.000000
          207              H      12.334531      22.478617      10.592870       0.132994       0.931902 0.68907595E+01  0.66362474E+02                                 1.687201                            1.617461      -1.237894       2.300567                    0.994156       3.723191      10.953391       0.446703       1.423743      -0.677878       0.013335      -0.002426       0.031473       0.034267       0.001227      -0.003206      -0.002110       0.002349       0.019407      -0.004997      -0.003004       0.008001              1.740082       1.691527      -0.027372       0.283491       1.456894      -0.019203       2.071825          -0.000001
          208              H      11.995597      23.465356       9.424421       0.126803       0.938329 0.70008619E+01  0.66955946E+02                                 1.634439                            1.584475      -0.886934       2.465706                    0.997801       3.466301       9.806432       0.476231       1.344778      -0.695162       0.001957       0.032210      -0.009413       0.033614      -0.002784      -0.001697      -0.001306      -0.004147      -0.026595      -0.009305       0.001391       0.007914              1.657986       1.435959       0.061035      -0.041875       2.006602      -0.199600       1.531398          -0.000000
          209              H      10.295944      22.488452      11.589804       0.127350       0.954993 0.65934303E+01  0.62164790E+02                                 1.640982                            1.528927      -1.114478       2.359239                    0.997332       3.504037       9.865267       0.488630       1.329515      -0.696658       0.013786       0.014138       0.042735       0.047076       0.005416      -0.005235       0.003182       0.015166       0.013996      -0.012927       0.002545       0.010382              1.696593       1.584628       0.090249       0.228076       1.391341       0.350145       2.113809          -0.000000
          210              H       8.044692      21.859038      11.525486       0.144086       1.075584 0.77912709E+01  0.75406588E+02                                 1.695476                            1.604699      -0.941664       2.453005                    0.998813       3.221511       8.734027       0.510616       1.239397      -0.720107      -0.025175       0.001781       0.024217       0.034977       0.000490      -0.004084       0.004702       0.016808       0.018022      -0.012721       0.002443       0.010278              1.722425       1.785514      -0.045406      -0.393180       1.359587       0.180123       2.022173           0.000001
          211              H       8.348736      20.508419       7.945099       0.150073       1.019024 0.73691625E+01  0.70221647E+02                                 1.627099                            1.554227      -0.925546       2.467205                    0.999061       3.129833       8.375556       0.522891       1.229255      -0.722752      -0.018250      -0.021731      -0.021799       0.035784       0.006902      -0.000616       0.009283      -0.001487       0.029458      -0.013951      -0.000840       0.014791              1.637521       1.638370       0.222548       0.281546       1.510237       0.314471       1.763956           0.000002
          212              H      10.475379      21.482045       7.678893       0.122601       1.074759 0.80026418E+01  0.77801856E+02                                 1.676947                            1.614226      -0.901538       2.462576                    0.999153       3.253795       8.778444       0.515968       1.221030      -0.724383       0.010610      -0.000836      -0.052246       0.053319       0.011829      -0.001730       0.009253       0.006045       0.064502      -0.024506       0.000678       0.023828              1.683852       1.794590       0.035989      -0.369844       1.326075      -0.024630       1.930890           0.000001
          213              H      15.931548      18.446431       8.572203       0.116182       0.983167 0.75841298E+01  0.74201948E+02                                 1.694581                            1.655783      -1.040041       2.382954                    0.995958       3.685451      10.639880       0.461811       1.355603      -0.691882       0.029274       0.005255      -0.014640       0.033150       0.001999      -0.008476       0.001380       0.004995      -0.014074      -0.010136       0.000228       0.009908              1.696842       1.989787      -0.076806      -0.279653       1.553718      -0.027885       1.547020          -0.000000
          214              H      15.188884      18.734913       9.924674       0.130155       1.063065 0.85115459E+01  0.85471175E+02                                 1.774015                            1.746168      -1.136886       2.349234                    0.995533       3.642975      10.557351       0.454046       1.343367      -0.695409       0.004444       0.012274       0.035750       0.038059       0.000213       0.001337       0.000277      -0.007412       0.039514      -0.010373      -0.002880       0.013252              1.779537       1.547535       0.037762       0.062939       1.712432       0.204670       2.078643          -0.000000
          215              H      13.118730      18.013709       7.191146       0.108236       1.157154 0.83174747E+01  0.81440229E+02                                 1.737130                            1.622660      -0.983704       2.407518                    0.998702       3.363209       9.031047       0.526943       1.187121      -0.731349      -0.018185       0.028719      -0.036036       0.049539      -0.000429       0.018129      -0.014465       0.008883       0.025479      -0.021745      -0.005167       0.026912              1.796295       1.374113       0.008767       0.080555       2.352574      -0.474781       1.662198           0.000001
          216              H      11.939108      16.122188       6.860621       0.151031       1.006257 0.71722997E+01  0.67030923E+02                                 1.534746                            1.472718      -0.862077       2.494855                    0.999457       2.973405       7.560933       0.577933       1.133998      -0.746867      -0.027469      -0.004157      -0.021449       0.035098       0.004500       0.013458      -0.005999      -0.006676      -0.007965      -0.018215       0.006882       0.011333              1.521936       1.583011       0.061763       0.372844       1.364889       0.026230       1.617907           0.000004
          217              H      13.952773      14.391298       9.903235       0.154025       0.971292 0.68909122E+01  0.66157612E+02                                 1.714259                            1.606076      -1.231227       2.320900                    0.995640       3.540730      10.294958       0.454482       1.403740      -0.682406       0.003306      -0.028364       0.024548       0.037658       0.003534       0.012656      -0.005044      -0.000302       0.020593      -0.014924      -0.000689       0.015613              1.788278       1.462310      -0.150506       0.056175       2.292183      -0.386292       1.610340           0.000000
          218              H      15.079229      16.423782      10.208747       0.116599       1.024776 0.75580785E+01  0.71912007E+02                                 1.582765                            1.536345      -0.767466       2.523636                    0.999753       3.105553       8.093893       0.549691       1.171109      -0.737330       0.027860      -0.003570       0.039480       0.048452       0.003086       0.016488      -0.009492      -0.008775       0.011563      -0.021361       0.002957       0.018404              1.565759       1.602155       0.017942       0.325725       1.511487      -0.008843       1.583636           0.000000
          219              H       0.156175      23.524363       8.479299       0.107893       0.923800 0.66393317E+01  0.62831558E+02                                 1.619689                            1.547520      -0.980205       2.410002                    0.997723       3.577402      10.156655       0.478490       1.352631      -0.692279      -0.002240       0.028375      -0.021260       0.035526      -0.004801       0.000148      -0.008339      -0.007733      -0.011505      -0.009435      -0.002481       0.011916              1.662996       1.374357      -0.007699      -0.037231       1.955651      -0.329928       1.658978          -0.000001
          220              H      15.326784      23.455521      10.258772       0.112373       0.914059 0.65298848E+01  0.61864733E+02                                 1.639638                            1.558537      -1.059343       2.376219                    0.996303       3.668971      10.603417       0.463456       1.394955      -0.683356      -0.025262       0.026732       0.002416       0.036859      -0.011908      -0.001232      -0.006263      -0.002893      -0.004964      -0.013460      -0.000397       0.013857              1.685922       1.778530      -0.400777      -0.152974       1.850970       0.110281       1.428268          -0.000001
          221              H       0.415360      20.056028      11.514766       0.115572       1.122510 0.86045941E+01  0.85600056E+02                                 1.750019                            1.692405      -1.023028       2.387984                    0.998314       3.475683       9.637459       0.493234       1.248273      -0.716902       0.005135      -0.028908       0.025232       0.038713      -0.012010      -0.000411      -0.009359      -0.017714      -0.011840      -0.015233      -0.004552       0.019785              1.762243       1.494118      -0.040804       0.042293       1.817301      -0.342933       1.975311          -0.000001
          222              H       1.819277      20.098644       9.595936       0.107878       1.011419 0.74102762E+01  0.72708439E+02                                 1.770418                            1.671037      -1.346372       2.235489                    0.993109       3.931866      11.693458       0.441760       1.413087      -0.678835       0.027086      -0.024860      -0.003583       0.036939      -0.010003      -0.003172      -0.006812      -0.008463      -0.000334      -0.013919       0.001561       0.012357              1.826981       1.918050      -0.506278      -0.159585       2.038728       0.163358       1.524166          -0.000000
          223              H       5.492721      16.722098       6.765930       0.119697       1.163500 0.87531984E+01  0.87289132E+02                                 1.783207                            1.698135      -1.077115       2.372145                    0.997379       3.445538       9.507374       0.497169       1.235403      -0.720103       0.012813       0.002097       0.038103       0.040254      -0.001428       0.008273      -0.005793      -0.014506       0.038356      -0.016025      -0.001296       0.017321              1.783000       1.399663       0.019217       0.064607       1.667643       0.203767       2.281693           0.000003
          224              H       5.213599      18.223514       3.006881       0.116106       1.041454 0.72587706E+01  0.69645746E+02                                 1.698224                            1.573777      -1.046281       2.381682                    0.997550       3.501414       9.734371       0.498908       1.279542      -0.707977      -0.003099       0.029466      -0.023776       0.037989      -0.001573      -0.003486      -0.003563      -0.017389       0.029910      -0.014424       0.002583       0.011841              1.751249       1.321484      -0.131505       0.106533       2.158610      -0.504660       1.773653           0.000001
          225              H       7.351872      23.963642       8.064803       0.113215       1.027143 0.76606903E+01  0.74737444E+02                                 1.710840                            1.642320      -0.960578       2.424705                    0.998102       3.531372      10.003682       0.475507       1.320319      -0.700205      -0.014839      -0.011135       0.033775       0.038535       0.008296      -0.003691      -0.000999       0.010116       0.042447      -0.016819       0.001555       0.015265              1.734350       1.719079       0.131352      -0.296002       1.493579      -0.194750       1.990393           0.000000
          226              H       7.346888      23.999702       4.078853       0.103528       1.114022 0.79187266E+01  0.77555610E+02                                 1.765081                            1.634837      -1.078889       2.358657                    0.996554       3.621946      10.133638       0.494109       1.265683      -0.710760      -0.014020      -0.007126      -0.031567       0.035268       0.006903       0.002460      -0.000706      -0.001056       0.031520      -0.012406       0.001528       0.010878              1.831125       1.717920       0.259445       0.379158       1.505196       0.321057       2.270261          -0.000000
          227              H       1.943885       7.877515       4.997176       0.117413       0.973828 0.69990694E+01  0.66949091E+02                                 1.664139                            1.578739      -1.030614       2.394228                    0.998166       3.514860       9.951648       0.479502       1.335401      -0.696227      -0.020990       0.042634      -0.008575       0.048288      -0.010013       0.008077      -0.001050       0.000301       0.001917      -0.012490      -0.000822       0.013311              1.709725       1.509159      -0.335211       0.140840       2.017686      -0.108207       1.602331          -0.000001
          228              H       3.008868       7.893906       7.026776       0.143782       0.871552 0.60234743E+01  0.56154920E+02                                 1.619500                            1.519544      -1.152761       2.353384                    0.995705       3.551254      10.317136       0.457040       1.437510      -0.675486       0.001016       0.025149       0.019903       0.032088      -0.003984       0.003798       0.009190      -0.010238       0.015248      -0.012163      -0.000945       0.013108              1.685644       1.363282      -0.026811       0.042852       2.019943       0.448423       1.673707          -0.000001
          229              H       4.323067       4.146923       6.367514       0.152263       1.153167 0.84655782E+01  0.84600989E+02                                 1.836924                            1.715655      -1.456966       2.209658                    0.992964       3.580786      10.235679       0.470060       1.303870      -0.703048       0.019332      -0.024604       0.009785       0.032784      -0.006974       0.004824       0.012586      -0.010246       0.004317      -0.016313       0.000507       0.015806              1.893299       1.799650      -0.403005       0.262623       2.119066      -0.359389       1.761180           0.000001
          230              H       3.203256       4.114141       4.368286       0.109187       1.059237 0.77020928E+01  0.73942249E+02                                 1.635360                            1.561239      -0.888533       2.456832                    0.999051       3.262828       8.661335       0.537602       1.186755      -0.731773       0.007870      -0.045625      -0.016141       0.049032      -0.012929       0.008067       0.005282      -0.026224      -0.026717      -0.021261      -0.001719       0.022980              1.658429       1.316649      -0.000512       0.084013       1.793804       0.432033       1.864832           0.000000
          231              H       0.732695       5.661451       3.385645       0.126879       0.934183 0.69953590E+01  0.67535716E+02                                 1.680444                            1.622735      -1.214385       2.308782                    0.994473       3.730300      10.940991       0.449434       1.411615      -0.680218      -0.033177      -0.015099      -0.000687       0.036457       0.003889      -0.002006       0.003402       0.008421       0.002422      -0.007889       0.002442       0.005447              1.717227       2.010596       0.277090      -0.158390       1.587702       0.001597       1.553384          -0.000001
          232              H       1.460406       6.979288       2.949710       0.137249       0.914506 0.68078016E+01  0.64788313E+02                                 1.620638                            1.573985      -0.957033       2.442359                    0.997298       3.435564       9.760464       0.471618       1.364664      -0.691200      -0.008060       0.032550      -0.017663       0.037900      -0.003478       0.002980      -0.003535      -0.015216       0.006666      -0.009895       0.000297       0.009598              1.658097       1.444399      -0.070997       0.012825       1.973973      -0.145673       1.555919          -0.000001
          233              H       3.377708       8.057816       1.232768       0.177812       0.800273 0.58081417E+01  0.53573945E+02                                 1.530830                            1.491580      -1.052975       2.410158                    0.997060       3.373526       9.699619       0.462277       1.436439      -0.676658      -0.008935       0.014154      -0.009372       0.019184      -0.000690       0.007691      -0.002548      -0.000980       0.002273      -0.007974      -0.000385       0.008359              1.559266       1.404829      -0.244905       0.157107       1.749803      -0.280540       1.523165          -0.000001
          234              H       4.706860       7.353003       1.674063       0.164506       0.901321 0.66444911E+01  0.63232455E+02                                 1.641582                            1.582775      -1.095047       2.382445                    0.996236       3.483381      10.093496       0.455219       1.413865      -0.680979       0.015205       0.001382      -0.000674       0.015282      -0.000529      -0.002539       0.000510       0.001978      -0.007948      -0.003736       0.000206       0.003530              1.677694       2.261000       0.062883      -0.090819       1.370488       0.096411       1.401594          -0.000000
          235              H       3.520591       7.493965       2.688863       0.163022       0.943901 0.69440367E+01  0.67157169E+02                                 1.718537                            1.636863      -1.357152       2.255335                    0.994258       3.687441      10.952172       0.437705       1.446918      -0.673612      -0.003636       0.003924       0.014194       0.015169      -0.000580      -0.001627       0.003565       0.001311       0.005699      -0.003867      -0.000826       0.004693              1.774229       1.525043       0.058236      -0.292433       1.466148       0.119157       2.331497          -0.000001
          236              H       0.825736       3.638802       3.489269       0.165471       1.013980 0.73027936E+01  0.70476330E+02                                 1.707130                            1.605237      -1.239775       2.308145                    0.996326       3.453752       9.765916       0.479658       1.323185      -0.699055       0.001211       0.006784       0.015273       0.016756       0.004718       0.003751       0.000327      -0.002950       0.009550      -0.007339       0.001259       0.006080              1.770764       1.378966       0.072274       0.027649       1.518895       0.314173       2.414430          -0.000001
          237              H       0.794168       2.445537       2.470895       0.158206       0.971006 0.69906207E+01  0.65588591E+02                                 1.564807                            1.501040      -0.786745       2.516825                    0.999849       3.077744       8.110363       0.540124       1.208648      -0.727511       0.002455      -0.012229      -0.001841       0.012608       0.000788      -0.005602       0.000531      -0.004126      -0.009932      -0.007718       0.003553       0.004164              1.592029       1.263375      -0.057025      -0.064845       2.118519       0.177905       1.394192          -0.000000
          238              H      16.446595       3.668306       2.276154       0.182298       0.822882 0.59933986E+01  0.55827226E+02                                 1.571717                            1.525474      -1.166412       2.365602                    0.995409       3.404506       9.899681       0.451612       1.456022      -0.673057      -0.017869       0.006887      -0.002750       0.019346       0.000717      -0.000491      -0.001993       0.005035      -0.014822      -0.005654       0.000504       0.005150              1.583294       1.974779      -0.196105       0.199230       1.360201      -0.035338       1.414902          -0.000000
          239              H       4.675292       3.553569      16.331493       0.169349       0.954546 0.71443693E+01  0.68940044E+02                                 1.681883                            1.623084      -1.076808       2.390332                    0.997257       3.436684       9.889272       0.459038       1.382769      -0.687692       0.014557       0.000135      -0.001707       0.014657      -0.004945      -0.001844      -0.000359       0.005985      -0.010799      -0.005094      -0.002668       0.007762              1.700413       2.225734       0.128183      -0.050539       1.495187       0.105755       1.380317           0.000001
          240              H       3.367739       3.940396      15.556100       0.179755       0.860250 0.63272270E+01  0.60209371E+02                                 1.657486                            1.594826      -1.460265       2.214509                    0.993173       3.729149      11.243408       0.426984       1.507455      -0.662049      -0.005485       0.007614      -0.014496       0.017268       0.000286       0.000609      -0.003393      -0.001420       0.007223      -0.003032      -0.001634       0.004666              1.688959       1.488563      -0.192196       0.256175       1.588451      -0.340999       1.989863          -0.000000
          241              H       3.462441       2.560274      16.297548       0.160963       0.928700 0.67462298E+01  0.64295467E+02                                 1.659874                            1.582757      -1.086012       2.380194                    0.997586       3.476801      10.005648       0.461517       1.392511      -0.685164      -0.004966      -0.013261      -0.000888       0.014188       0.000865       0.000246       0.003084      -0.003449      -0.007652      -0.003929      -0.000604       0.004533              1.697260       1.428912       0.224181      -0.133014       2.265831       0.010451       1.397036           0.000000
          242              H       4.279869       6.087617      16.206430       0.132994       0.931902 0.68907591E+01  0.66362469E+02                                 1.687201                            1.617461      -1.237894       2.300567                    0.994156       3.723191      10.953391       0.446703       1.423743      -0.677878      -0.013335      -0.002426      -0.031473       0.034267      -0.001227      -0.003206       0.002110       0.002349       0.019407      -0.004997      -0.003004       0.008001              1.740082       1.691527       0.027371       0.283491       1.456893       0.019203       2.071825          -0.000001
          243              H       4.618803       7.074356      17.374880       0.126803       0.938330 0.70008721E+01  0.66956063E+02                                 1.634439                            1.584476      -0.886934       2.465706                    0.997801       3.466302       9.806434       0.476231       1.344777      -0.695162      -0.001957       0.032210       0.009413       0.033614       0.002784      -0.001697       0.001306      -0.004147      -0.026595      -0.009305       0.001391       0.007914              1.657987       1.435960      -0.061035      -0.041875       2.006602       0.199601       1.531399          -0.000000
          244              H       6.318456       6.097452      15.209496       0.127350       0.954993 0.65934290E+01  0.62164769E+02                                 1.640981                            1.528926      -1.114476       2.359240                    0.997332       3.504036       9.865260       0.488630       1.329514      -0.696658      -0.013786       0.014138      -0.042735       0.047076      -0.005416      -0.005235      -0.003182       0.015166       0.013996      -0.012927       0.002545       0.010382              1.696592       1.584627      -0.090249       0.228076       1.391340      -0.350145       2.113808          -0.000000
          245              H       8.569708       5.468038      15.273814       0.144086       1.075584 0.77912643E+01  0.75406507E+02                                 1.695475                            1.604699      -0.941663       2.453005                    0.998813       3.221510       8.734023       0.510617       1.239397      -0.720107       0.025175       0.001781      -0.024217       0.034977      -0.000490      -0.004084      -0.004702       0.016808       0.018022      -0.012721       0.002443       0.010278              1.722424       1.785513       0.045405      -0.393180       1.359587      -0.180123       2.022172           0.000001
          246              H       8.265664       4.117419       0.988001       0.150073       1.019024 0.73691587E+01  0.70221602E+02                                 1.627099                            1.554227      -0.925546       2.467205                    0.999061       3.129832       8.375553       0.522891       1.229255      -0.722752       0.018250      -0.021730       0.021799       0.035784      -0.006902      -0.000616      -0.009283      -0.001487       0.029458      -0.013951      -0.000840       0.014791              1.637521       1.638370      -0.222548       0.281545       1.510237      -0.314471       1.763955           0.000002
          247              H       6.139021       5.091045       1.254207       0.122601       1.074759 0.80026432E+01  0.77801875E+02                                 1.676948                            1.614226      -0.901538       2.462576                    0.999153       3.253795       8.778445       0.515968       1.221031      -0.724383      -0.010610      -0.000836       0.052246       0.053319      -0.011829      -0.001730      -0.009253       0.006045       0.064502      -0.024506       0.000678       0.023828              1.683852       1.794590      -0.035989      -0.369844       1.326075       0.024630       1.930891           0.000001
          248              H       0.682852       2.055431       0.360897       0.116182       0.983167 0.75841298E+01  0.74201948E+02                                 1.694581                            1.655783      -1.040041       2.382954                    0.995958       3.685451      10.639880       0.461811       1.355603      -0.691882      -0.029274       0.005255       0.014640       0.033150      -0.001999      -0.008476      -0.001380       0.004995      -0.014074      -0.010136       0.000228       0.009908              1.696842       1.989787       0.076806      -0.279653       1.553718       0.027885       1.547020          -0.000000
          249              H       1.425516       2.343913      16.874626       0.130155       1.063065 0.85115450E+01  0.85471162E+02                                 1.774015                            1.746168      -1.136886       2.349234                    0.995533       3.642975      10.557350       0.454046       1.343367      -0.695409      -0.004444       0.012274      -0.035750       0.038059      -0.000213       0.001337      -0.000277      -0.007412       0.039514      -0.010373      -0.002880       0.013252              1.779536       1.547535      -0.037762       0.062939       1.712432      -0.204670       2.078643          -0.000000
          250              H       3.495670       1.622709       1.741955       0.108236       1.157155 0.83174778E+01  0.81440266E+02                                 1.737131                            1.622660      -0.983704       2.407518                    0.998702       3.363209       9.031047       0.526943       1.187121      -0.731349       0.018185       0.028719       0.036036       0.049539       0.000429       0.018129       0.014465       0.008883       0.025479      -0.021745      -0.005167       0.026912              1.796295       1.374113      -0.008767       0.080555       2.352573       0.474781       1.662199           0.000001
          251              H       4.675292      32.513188       2.072479       0.151031       1.006257 0.71723006E+01  0.67030935E+02                                 1.534746                            1.472719      -0.862077       2.494855                    0.999457       2.973405       7.560934       0.577932       1.133998      -0.746867       0.027469      -0.004157       0.021449       0.035098      -0.004500       0.013458       0.005999      -0.006676      -0.007965      -0.018215       0.006882       0.011333              1.521936       1.583012      -0.061763       0.372844       1.364889      -0.026230       1.617907           0.000004
          252              H       2.661627      30.782298      16.896065       0.154025       0.971292 0.68909122E+01  0.66157612E+02                                 1.714259                            1.606076      -1.231227       2.320900                    0.995640       3.540730      10.294958       0.454482       1.403740      -0.682406      -0.003306      -0.028364      -0.024548       0.037658      -0.003534       0.012656       0.005044      -0.000302       0.020593      -0.014924      -0.000689       0.015613              1.788278       1.462310       0.150506       0.056175       2.292183       0.386292       1.610340           0.000000
          253              H       1.535171       0.032782      16.590553       0.116599       1.024776 0.75580774E+01  0.71911994E+02                                 1.582765                            1.536345      -0.767466       2.523636                    0.999753       3.105553       8.093893       0.549691       1.171109      -0.737330      -0.027860      -0.003570      -0.039480       0.048452      -0.003086       0.016488       0.009492      -0.008775       0.011563      -0.021361       0.002957       0.018404              1.565759       1.602155      -0.017942       0.325725       1.511487       0.008843       1.583636           0.000000
          254              H      16.458225       7.133363       0.453801       0.107893       0.923800 0.66393309E+01  0.62831551E+02                                 1.619689                            1.547520      -0.980205       2.410001                    0.997723       3.577402      10.156656       0.478490       1.352631      -0.692279       0.002240       0.028375       0.021260       0.035526       0.004801       0.000148       0.008339      -0.007733      -0.011505      -0.009435      -0.002481       0.011916              1.662996       1.374358       0.007699      -0.037231       1.955651       0.329928       1.658979          -0.000001
          255              H       1.287616       7.064521      16.540528       0.112373       0.914059 0.65298857E+01  0.61864741E+02                                 1.639638                            1.558537      -1.059343       2.376219                    0.996303       3.668971      10.603416       0.463456       1.394954      -0.683356       0.025262       0.026732      -0.002416       0.036859       0.011908      -0.001232       0.006263      -0.002893      -0.004964      -0.013460      -0.000397       0.013857              1.685922       1.778530       0.400777      -0.152974       1.850969      -0.110281       1.428268          -0.000001
          256              H      16.199040       3.665028      15.284534       0.115572       1.122510 0.86045928E+01  0.85600038E+02                                 1.750019                            1.692405      -1.023027       2.387984                    0.998314       3.475683       9.637458       0.493234       1.248273      -0.716902      -0.005135      -0.028908      -0.025232       0.038713       0.012010      -0.000411       0.009359      -0.017714      -0.011840      -0.015233      -0.004552       0.019785              1.762243       1.494118       0.040804       0.042293       1.817301       0.342933       1.975311          -0.000001
          257              H      14.795123       3.707644      17.203364       0.107878       1.011419 0.74102762E+01  0.72708439E+02                                 1.770418                            1.671037      -1.346372       2.235489                    0.993109       3.931866      11.693458       0.441760       1.413087      -0.678835      -0.027086      -0.024860       0.003583       0.036939       0.010003      -0.003172       0.006812      -0.008463      -0.000334      -0.013919       0.001561       0.012357              1.826981       1.918050       0.506278      -0.159585       2.038728      -0.163358       1.524166          -0.000000
          258              H      11.121679       0.331098       2.167170       0.119697       1.163500 0.87531970E+01  0.87289115E+02                                 1.783207                            1.698135      -1.077115       2.372145                    0.997379       3.445538       9.507374       0.497169       1.235403      -0.720103      -0.012813       0.002097      -0.038103       0.040254       0.001428       0.008273       0.005793      -0.014506       0.038356      -0.016025      -0.001296       0.017321              1.782999       1.399663      -0.019217       0.064607       1.667643      -0.203767       2.281692           0.000003
          259              H      11.400801       1.832514       5.926219       0.116106       1.041454 0.72587694E+01  0.69645732E+02                                 1.698223                            1.573777      -1.046281       2.381683                    0.997550       3.501414       9.734371       0.498908       1.279542      -0.707977       0.003099       0.029466       0.023776       0.037989       0.001573      -0.003486       0.003563      -0.017389       0.029910      -0.014424       0.002583       0.011841              1.751249       1.321484       0.131505       0.106533       2.158610       0.504660       1.773653           0.000001
          260              H       9.262528       7.572642       0.868297       0.113215       1.027138 0.76606452E+01  0.74736904E+02                                 1.710835                            1.642316      -0.960574       2.424707                    0.998102       3.531364      10.003657       0.475507       1.320321      -0.700205       0.014839      -0.011135      -0.033775       0.038535      -0.008296      -0.003691       0.000999       0.010116       0.042447      -0.016819       0.001554       0.015265              1.734346       1.719075      -0.131351      -0.296000       1.493576       0.194749       1.990386           0.000000
          261              H       9.267512       7.608702       4.854247       0.103529       1.114013 0.79186545E+01  0.77554743E+02                                 1.765073                            1.634832      -1.078883       2.358661                    0.996554       3.621934      10.133601       0.494109       1.265686      -0.710759       0.014020      -0.007126       0.031567       0.035268      -0.006903       0.002460       0.000706      -0.001056       0.031520      -0.012405       0.001528       0.010878              1.831117       1.717913      -0.259443       0.379153       1.505190      -0.321053       2.270247          -0.000000
          262              H      14.670515       8.513485       4.997176       0.117413       0.973828 0.69990682E+01  0.66949077E+02                                 1.664139                            1.578739      -1.030614       2.394228                    0.998166       3.514860       9.951648       0.479502       1.335401      -0.696227       0.020990      -0.042634      -0.008575       0.048288      -0.010013      -0.008077       0.001050       0.000301       0.001917      -0.012490      -0.000822       0.013311              1.709725       1.509158      -0.335211      -0.140840       2.017686       0.108207       1.602331          -0.000001
          263              H      13.605532       8.497094       7.026776       0.143782       0.871552 0.60234743E+01  0.56154920E+02                                 1.619500                            1.519544      -1.152761       2.353384                    0.995705       3.551254      10.317136       0.457040       1.437510      -0.675486      -0.001016      -0.025149       0.019903       0.032088      -0.003984      -0.003798      -0.009190      -0.010238       0.015248      -0.012163      -0.000945       0.013108              1.685644       1.363282      -0.026811      -0.042852       2.019943      -0.448423       1.673707          -0.000001
          264              H      12.291333      12.244077       6.367514       0.152263       1.153167 0.84655792E+01  0.84601003E+02                                 1.836925                            1.715655      -1.456967       2.209658                    0.992964       3.580786      10.235680       0.470059       1.303871      -0.703048      -0.019332       0.024604       0.009785       0.032784      -0.006974      -0.004824      -0.012586      -0.010246       0.004317      -0.016313       0.000507       0.015806              1.893299       1.799650      -0.403005      -0.262623       2.119067       0.359389       1.761180           0.000001
          265              H      13.411144      12.276859       4.368286       0.109187       1.059237 0.77020927E+01  0.73942245E+02                                 1.635359                            1.561238      -0.888533       2.456832                    0.999051       3.262828       8.661334       0.537602       1.186755      -0.731773      -0.007870       0.045625      -0.016141       0.049032      -0.012929      -0.008067      -0.005282      -0.026224      -0.026717      -0.021261      -0.001719       0.022980              1.658428       1.316649      -0.000512      -0.084013       1.793804      -0.432033       1.864832           0.000000
          266              H      15.881705      10.729549       3.385645       0.126879       0.934183 0.69953581E+01  0.67535707E+02                                 1.680444                            1.622735      -1.214385       2.308782                    0.994473       3.730300      10.940992       0.449434       1.411616      -0.680218       0.033177       0.015099      -0.000687       0.036457       0.003889       0.002006      -0.003402       0.008421       0.002422      -0.007889       0.002442       0.005447              1.717227       2.010596       0.277090       0.158390       1.587702      -0.001597       1.553384          -0.000001
          267              H      15.153994       9.411712       2.949710       0.137249       0.914506 0.68078016E+01  0.64788313E+02                                 1.620638                            1.573985      -0.957033       2.442359                    0.997298       3.435564       9.760464       0.471618       1.364664      -0.691200       0.008060      -0.032550      -0.017663       0.037900      -0.003478      -0.002980       0.003535      -0.015216       0.006666      -0.009895       0.000297       0.009598              1.658097       1.444399      -0.070997      -0.012825       1.973973       0.145673       1.555919          -0.000001
          268              H      13.236692       8.333184       1.232768       0.177812       0.800273 0.58081417E+01  0.53573945E+02                                 1.530830                            1.491580      -1.052975       2.410158                    0.997060       3.373526       9.699619       0.462277       1.436439      -0.676658       0.008935      -0.014154      -0.009372       0.019184      -0.000690      -0.007691       0.002548      -0.000980       0.002273      -0.007974      -0.000385       0.008359              1.559266       1.404829      -0.244905      -0.157107       1.749803       0.280540       1.523165          -0.000001
          269              H      11.907540       9.037997       1.674063       0.164506       0.901320 0.66444830E+01  0.63232355E+02                                 1.641581                            1.582774      -1.095046       2.382446                    0.996236       3.483379      10.093486       0.455219       1.413864      -0.680979      -0.015205      -0.001382      -0.000674       0.015282      -0.000529       0.002539      -0.000510       0.001978      -0.007948      -0.003736       0.000206       0.003530              1.677692       2.260998       0.062883       0.090819       1.370487      -0.096411       1.401593          -0.000000
          270              H      13.093809       8.897035       2.688863       0.163022       0.943902 0.69440424E+01  0.67157231E+02                                 1.718537                            1.636863      -1.357152       2.255335                    0.994258       3.687442      10.952172       0.437706       1.446916      -0.673612       0.003636      -0.003924       0.014194       0.015169      -0.000580       0.001627      -0.003564       0.001311       0.005699      -0.003867      -0.000826       0.004693              1.774229       1.525043       0.058236       0.292433       1.466148      -0.119157       2.331497          -0.000001
          271              H      15.788664      12.752198       3.489269       0.165471       1.013980 0.73027936E+01  0.70476330E+02                                 1.707130                            1.605237      -1.239775       2.308145                    0.996326       3.453752       9.765916       0.479658       1.323185      -0.699055      -0.001211      -0.006784       0.015273       0.016756       0.004718      -0.003751      -0.000327      -0.002950       0.009550      -0.007339       0.001259       0.006080              1.770764       1.378966       0.072274      -0.027649       1.518895      -0.314173       2.414430          -0.000001
          272              H      15.820232      13.945463       2.470895       0.158206       0.971006 0.69906207E+01  0.65588592E+02                                 1.564807                            1.501040      -0.786745       2.516825                    0.999849       3.077744       8.110363       0.540124       1.208648      -0.727511      -0.002455       0.012229      -0.001841       0.012608       0.000788       0.005602      -0.000531      -0.004126      -0.009932      -0.007718       0.003553       0.004164              1.592029       1.263375      -0.057025       0.064845       2.118519      -0.177905       1.394192          -0.000000
          273              H       0.167805      12.722694       2.276154       0.182298       0.822883 0.59934031E+01  0.55827274E+02                                 1.571717                            1.525474      -1.166412       2.365602                    0.995409       3.404507       9.899682       0.451612       1.456021      -0.673057       0.017869      -0.006887      -0.002750       0.019346       0.000717       0.000491       0.001993       0.005035      -0.014822      -0.005654       0.000504       0.005150              1.583294       1.974779      -0.196105      -0.199230       1.360201       0.035338       1.414902          -0.000000
          274              H      11.939108      12.837431      16.331493       0.169349       0.954546 0.71443699E+01  0.68940049E+02                                 1.681883                            1.623084      -1.076808       2.390332                    0.997257       3.436684       9.889271       0.459038       1.382768      -0.687692      -0.014557      -0.000135      -0.001707       0.014657      -0.004945       0.001844       0.000359       0.005985      -0.010799      -0.005094      -0.002668       0.007762              1.700413       2.225734       0.128183       0.050539       1.495187      -0.105755       1.380317           0.000001
          275              H      13.246661      12.450604      15.556100       0.179755       0.860250 0.63272270E+01  0.60209371E+02                                 1.657486                            1.594826      -1.460265       2.214509                    0.993173       3.729149      11.243408       0.426984       1.507455      -0.662049       0.005485      -0.007614      -0.014496       0.017268       0.000286      -0.000609       0.003393      -0.001420       0.007223      -0.003032      -0.001634       0.004666              1.688959       1.488563      -0.192196      -0.256175       1.588451       0.340999       1.989863          -0.000000
          276              H      13.151959      13.830726      16.297548       0.160963       0.928700 0.67462298E+01  0.64295467E+02                                 1.659874                            1.582757      -1.086012       2.380194                    0.997586       3.476801      10.005648       0.461517       1.392511      -0.685164       0.004966       0.013261      -0.000888       0.014188       0.000865      -0.000246      -0.003084      -0.003449      -0.007652      -0.003929      -0.000604       0.004533              1.697260       1.428912       0.224181       0.133014       2.265831      -0.010451       1.397036           0.000000
          277              H      12.334531      10.303383      16.206430       0.132994       0.931902 0.68907591E+01  0.66362469E+02                                 1.687201                            1.617461      -1.237894       2.300567                    0.994156       3.723191      10.953391       0.446703       1.423743      -0.677878       0.013335       0.002426      -0.031473       0.034267      -0.001227       0.003206      -0.002110       0.002349       0.019407      -0.004997      -0.003004       0.008001              1.740082       1.691527       0.027371      -0.283491       1.456893      -0.019203       2.071825          -0.000001
          278              H      11.995597       9.316644      17.374880       0.126803       0.938330 0.70008684E+01  0.66956022E+02                                 1.634439                            1.584476      -0.886934       2.465706                    0.997801       3.466301       9.806432       0.476231       1.344778      -0.695162       0.001957      -0.032210       0.009413       0.033614       0.002784       0.001697      -0.001306      -0.004147      -0.026595      -0.009305       0.001391       0.007914              1.657987       1.435960      -0.061035       0.041875       2.006602      -0.199601       1.531399          -0.000000
          279              H      10.295944      10.293548      15.209496       0.127350       0.954993 0.65934303E+01  0.62164790E+02                                 1.640982                            1.528927      -1.114477       2.359239                    0.997332       3.504037       9.865267       0.488630       1.329515      -0.696658       0.013786      -0.014138      -0.042735       0.047076      -0.005416       0.005235       0.003182       0.015166       0.013996      -0.012927       0.002545       0.010382              1.696593       1.584628      -0.090249      -0.228076       1.391341       0.350145       2.113809          -0.000000
          280              H       8.044692      10.922962      15.273814       0.144086       1.075584 0.77912710E+01  0.75406592E+02                                 1.695476                            1.604700      -0.941665       2.453005                    0.998813       3.221511       8.734028       0.510616       1.239397      -0.720107      -0.025175      -0.001781      -0.024217       0.034977      -0.000490       0.004084       0.004702       0.016808       0.018022      -0.012721       0.002443       0.010278              1.722425       1.785514       0.045406       0.393180       1.359588       0.180123       2.022173           0.000001
          281              H       8.348736      12.273581       0.988001       0.150073       1.019024 0.73691625E+01  0.70221647E+02                                 1.627099                            1.554227      -0.925546       2.467205                    0.999061       3.129833       8.375556       0.522891       1.229255      -0.722752      -0.018250       0.021730       0.021799       0.035784      -0.006902       0.000616       0.009283      -0.001487       0.029458      -0.013951      -0.000840       0.014791              1.637521       1.638370      -0.222548      -0.281546       1.510237       0.314471       1.763956           0.000002
          282              H      10.475379      11.299955       1.254207       0.122601       1.074759 0.80026418E+01  0.77801856E+02                                 1.676947                            1.614226      -0.901537       2.462576                    0.999153       3.253795       8.778444       0.515968       1.221030      -0.724383       0.010610       0.000836       0.052246       0.053319      -0.011829       0.001730       0.009253       0.006045       0.064502      -0.024506       0.000678       0.023828              1.683852       1.794590      -0.035989       0.369843       1.326075      -0.024630       1.930890           0.000001
          283              H      15.931548      14.335569       0.360897       0.116182       0.983167 0.75841290E+01  0.74201941E+02                                 1.694581                            1.655784      -1.040041       2.382954                    0.995958       3.685451      10.639881       0.461811       1.355604      -0.691882       0.029274      -0.005255       0.014640       0.033150      -0.001999       0.008476       0.001380       0.004995      -0.014074      -0.010136       0.000228       0.009908              1.696842       1.989787       0.076806       0.279653       1.553718      -0.027885       1.547020          -0.000000
          284              H      15.188884      14.047087      16.874626       0.130155       1.063065 0.85115445E+01  0.85471157E+02                                 1.774015                            1.746168      -1.136886       2.349234                    0.995533       3.642975      10.557351       0.454046       1.343367      -0.695409       0.004444      -0.012274      -0.035750       0.038059      -0.000213      -0.001337       0.000277      -0.007412       0.039514      -0.010373      -0.002880       0.013252              1.779537       1.547535      -0.037762      -0.062939       1.712432       0.204670       2.078643          -0.000000
          285              H      13.118730      14.768291       1.741955       0.108236       1.157155 0.83174790E+01  0.81440280E+02                                 1.737131                            1.622661      -0.983704       2.407518                    0.998702       3.363209       9.031047       0.526943       1.187121      -0.731349      -0.018185      -0.028719       0.036036       0.049539       0.000429      -0.018129      -0.014465       0.008883       0.025479      -0.021745      -0.005167       0.026912              1.796295       1.374113      -0.008767      -0.080555       2.352574      -0.474781       1.662199           0.000001
          286              H      11.939108      16.659812       2.072479       0.151031       1.006257 0.71722978E+01  0.67030899E+02                                 1.534745                            1.472718      -0.862077       2.494855                    0.999457       2.973405       7.560932       0.577933       1.133997      -0.746867      -0.027469       0.004157       0.021449       0.035098      -0.004500      -0.013458      -0.005999      -0.006676      -0.007965      -0.018215       0.006882       0.011333              1.521935       1.583011      -0.061763      -0.372844       1.364889       0.026230       1.617906           0.000004
          287              H      13.952773      18.390702      16.896065       0.154025       0.971292 0.68909122E+01  0.66157612E+02                                 1.714259                            1.606076      -1.231227       2.320900                    0.995640       3.540730      10.294958       0.454482       1.403740      -0.682406       0.003306       0.028364      -0.024548       0.037658      -0.003534      -0.012656      -0.005044      -0.000302       0.020593      -0.014924      -0.000689       0.015613              1.788278       1.462310       0.150506      -0.056175       2.292183      -0.386292       1.610340           0.000000
          288              H      15.079229      16.358218      16.590553       0.116599       1.024776 0.75580774E+01  0.71911994E+02                                 1.582765                            1.536345      -0.767466       2.523636                    0.999753       3.105553       8.093893       0.549691       1.171109      -0.737330       0.027860       0.003570      -0.039480       0.048452      -0.003086      -0.016488      -0.009492      -0.008775       0.011563      -0.021361       0.002957       0.018404              1.565759       1.602155      -0.017942      -0.325725       1.511487      -0.008843       1.583636           0.000000
          289              H       0.156175       9.257637       0.453801       0.107893       0.923800 0.66393317E+01  0.62831558E+02                                 1.619689                            1.547520      -0.980205       2.410002                    0.997723       3.577402      10.156655       0.478490       1.352631      -0.692279      -0.002240      -0.028375       0.021260       0.035526       0.004801      -0.000148      -0.008339      -0.007733      -0.011505      -0.009435      -0.002481       0.011916              1.662996       1.374357       0.007699       0.037231       1.955651      -0.329928       1.658978          -0.000001
          290              H      15.326784       9.326479      16.540528       0.112373       0.914059 0.65298848E+01  0.61864733E+02                                 1.639638                            1.558537      -1.059344       2.376219                    0.996303       3.668971      10.603417       0.463456       1.394955      -0.683356      -0.025262      -0.026732      -0.002416       0.036859       0.011908       0.001232      -0.006263      -0.002893      -0.004964      -0.013460      -0.000397       0.013857              1.685923       1.778530       0.400777       0.152974       1.850970       0.110281       1.428268          -0.000001
          291              H       0.415360      12.725972      15.284534       0.115572       1.122510 0.86045941E+01  0.85600056E+02                                 1.750019                            1.692405      -1.023028       2.387984                    0.998314       3.475683       9.637459       0.493234       1.248273      -0.716902       0.005135       0.028908      -0.025232       0.038713       0.012010       0.000411      -0.009359      -0.017714      -0.011840      -0.015233      -0.004552       0.019785              1.762243       1.494118       0.040804      -0.042293       1.817301      -0.342933       1.975311          -0.000001
          292              H       1.819277      12.683356      17.203364       0.107878       1.011419 0.74102762E+01  0.72708439E+02                                 1.770418                            1.671037      -1.346372       2.235489                    0.993109       3.931866      11.693458       0.441760       1.413087      -0.678835       0.027086       0.024860       0.003583       0.036939       0.010003       0.003172      -0.006812      -0.008463      -0.000334      -0.013919       0.001561       0.012357              1.826981       1.918050       0.506278       0.159585       2.038728       0.163358       1.524166          -0.000000
          293              H       5.492721      16.059902       2.167170       0.119697       1.163500 0.87531970E+01  0.87289112E+02                                 1.783207                            1.698134      -1.077114       2.372145                    0.997379       3.445538       9.507373       0.497169       1.235403      -0.720103       0.012813      -0.002097      -0.038103       0.040254       0.001428      -0.008273      -0.005793      -0.014506       0.038356      -0.016025      -0.001296       0.017321              1.782999       1.399663      -0.019217      -0.064607       1.667643       0.203767       2.281692           0.000003
          294              H       5.213599      14.558486       5.926219       0.116106       1.041454 0.72587694E+01  0.69645732E+02                                 1.698223                            1.573777      -1.046281       2.381683                    0.997550       3.501414       9.734371       0.498908       1.279542      -0.707977      -0.003099      -0.029466       0.023776       0.037989       0.001573       0.003486      -0.003563      -0.017389       0.029910      -0.014424       0.002583       0.011841              1.751249       1.321484       0.131505      -0.106533       2.158610      -0.504660       1.773653           0.000001
          295              H       7.351872       8.818358       0.868297       0.113215       1.027143 0.76606903E+01  0.74737444E+02                                 1.710840                            1.642320      -0.960578       2.424705                    0.998102       3.531372      10.003682       0.475507       1.320319      -0.700205      -0.014839       0.011135      -0.033775       0.038535      -0.008296       0.003691      -0.000999       0.010116       0.042447      -0.016819       0.001555       0.015265              1.734350       1.719079      -0.131352       0.296002       1.493579      -0.194750       1.990393           0.000000
          296              H       7.346888       8.782298       4.854247       0.103528       1.114022 0.79187266E+01  0.77555610E+02                                 1.765081                            1.634837      -1.078889       2.358657                    0.996554       3.621946      10.133638       0.494109       1.265683      -0.710760      -0.014020       0.007126       0.031567       0.035268      -0.006903      -0.002460      -0.000706      -0.001056       0.031520      -0.012406       0.001528       0.010878              1.831125       1.717920      -0.259445      -0.379158       1.505196       0.321057       2.270261          -0.000000
          297              C      14.201989       7.125496      14.212562       0.033925      29.071085 0.38398131E+03  0.87687001E+04                                 8.345907                            6.642564       0.225206       2.078880                    0.999411      27.085690      77.238864       0.622427       0.430916      -1.053058      -0.015335      -0.027037      -0.008027       0.032103       0.004681       0.004850       0.001587      -0.016198      -0.056249      -0.019869       0.000928       0.018941              9.699822       6.137480       0.907439      -2.717067       9.394175       2.108374      13.567812          -0.000002
          298              C      13.562335       7.136314      15.423890      -0.256064      36.320727 0.50327989E+03  0.12310676E+05                                 9.620813                            7.578537      -0.116876       1.931780                    0.998030      31.076215      92.042942       0.585115       0.427949      -1.053732       0.003986       0.019655       0.001691       0.020126      -0.019068      -0.000777       0.007980       0.013783       0.042877      -0.028304       0.008887       0.019417             11.077291       7.922500       2.064693      -3.874754      11.455805      -0.064769      13.853567          -0.000002
          299              C      12.847916       6.020414      15.859826       0.424226      25.297089 0.29742951E+03  0.64183796E+04                                 7.829538                            6.039826      -0.209142       1.974240                    0.999237      23.774793      67.484302       0.617119       0.459935      -1.028558      -0.032241       0.003994       0.049195       0.058954      -0.019956       0.014896       0.000885       0.031766      -0.083116      -0.032589      -0.009247       0.041835              9.048397       6.667429       1.742597      -3.421723       8.488283      -0.498446      11.989478          -0.000000
          300              C      12.783119       4.891074      15.032621      -0.260355      35.773623 0.49487746E+03  0.12072185E+05                                 9.530278                            7.525098      -0.240382       1.885864                    0.998214      31.458322      93.499440       0.585140       0.429099      -1.051465      -0.003268      -0.021443       0.003804       0.022022      -0.008692      -0.001494      -0.004544       0.005656      -0.017856      -0.010660      -0.001581       0.012242             10.772615       7.836405       1.492646      -4.054925       9.339047       0.540406      15.142394           0.000000
          301              C      13.439388       4.877962      13.833799       0.007796      27.826923 0.36781293E+03  0.82661406E+04                                 7.902780                            6.360862       0.479242       2.148645                    0.999871      26.945984      74.932892       0.660684       0.412512      -1.070213       0.018923       0.033035       0.004509       0.038337       0.019168      -0.002367       0.005707      -0.063766      -0.076928      -0.029047      -0.021288       0.050335              8.826834       6.177720       1.116638      -3.412872       7.347677       0.275074      12.955104          -0.000001
          302              C      15.014433       6.052868      12.131150      -0.159585      30.487415 0.42839440E+03  0.10110261E+05                                 8.741361                            7.022157      -0.316119       1.902117                    0.997056      29.327439      86.574330       0.601255       0.431647      -1.046787      -0.058499      -0.028346       0.016331       0.067025       0.011624      -0.039118       0.004551      -0.001524       0.099423      -0.044078      -0.010414       0.054492             10.582826       8.105836      -0.085122      -0.173005       7.863439       2.584049      15.779202          -0.000001
          303              C      14.391393       5.333304      10.994859      -0.032369      36.582339 0.45486351E+03  0.10797336E+05                                 9.639054                            7.162165      -0.134523       1.957500                    0.999207      27.980629      80.387755       0.610143       0.422901      -1.061875       0.041810       0.046836       0.047818       0.078919       0.007748       0.019858       0.022298       0.006067       0.063177      -0.024817      -0.016427       0.041244             11.835093       9.034493      -2.125672       3.916958      11.613527       3.547521      14.857260          -0.000001
          304              C      14.866565       4.082342      10.666121       0.095089      32.938926 0.42287192E+03  0.98753648E+04                                 9.064691                            6.972136      -0.030072       1.992743                    0.999660      27.082556      77.656411       0.608426       0.431076      -1.054794       0.076291      -0.033414       0.037089       0.091173      -0.015336       0.023781      -0.021995       0.015886       0.014138      -0.026161      -0.016090       0.042252             10.626646       8.354148      -1.984849       3.247392      11.715379       3.312773      11.810412          -0.000001
          305              C      14.406346       3.476531       9.520898      -0.074557      39.564975 0.52831029E+03  0.12990060E+05                                10.122720                            7.702071      -0.207072       1.920437                    0.998261      29.302213      85.059463       0.591598       0.421073      -1.065391       0.051588      -0.053778      -0.029858       0.080280      -0.027269      -0.001106       0.015216      -0.057650      -0.083571      -0.033154      -0.022981       0.056135             12.266872       8.675613      -1.923015       3.299957      15.583798       3.957850      12.541205          -0.000001
          306              C      13.454341       4.123976       8.650814       0.096859      33.803695 0.47067252E+03  0.11276202E+05                                 9.281162                            7.392291      -0.145888       1.952444                    0.999589      27.625222      79.913325       0.587207       0.435382      -1.053456      -0.018425      -0.030941      -0.084537       0.091887       0.011040       0.017250       0.022135      -0.005550       0.060009      -0.021385      -0.018875       0.040259             10.608213       8.828560      -2.514308       3.351344      11.540018       2.251940      11.456060          -0.000000
          307              C      12.974185       5.381165       9.102829      -0.052654      37.192044 0.47935452E+03  0.11520223E+05                                 9.715748                            7.346306      -0.183073       1.937037                    0.998757      28.492159      82.163543       0.603656       0.422194      -1.063115      -0.034436       0.047048      -0.054731       0.079967      -0.024293       0.023203      -0.022847       0.016969      -0.011316      -0.028306      -0.019496       0.047802             11.648369      11.471863      -2.748010       4.613708      11.125802       2.282277      12.347444          -0.000001
          308              C      13.441050       5.959768      10.215893       0.085958      33.576094 0.41882847E+03  0.97376381E+04                                 9.141903                            6.924210       0.041784       2.020208                    0.999507      26.759519      76.052930       0.613696       0.429275      -1.058050      -0.015690       0.081424       0.021654       0.085702      -0.014188      -0.019705       0.012451      -0.038901      -0.058935      -0.034990      -0.004733       0.039724             10.778329       9.303123      -2.265177       4.102331      10.647854       2.472163      12.384012          -0.000001
          309              C      12.862868       7.354314      10.700067      -0.514990      29.461567 0.49830302E+03  0.12146795E+05                                 8.146821                            7.251756      -0.059547       1.941333                    0.996643      32.975190      97.187166       0.634912       0.395753      -1.075592       0.027149      -0.054258      -0.015887       0.062716      -0.028792      -0.014997       0.021887      -0.035796      -0.072625      -0.033508      -0.021335       0.054842              8.721965       7.951553      -1.298490       0.140200      10.076420       1.388047       8.137923          -0.000001
          310              C      15.908288       3.397199      11.500473      -0.514498      27.884256 0.45423566E+03  0.10840690E+05                                 7.872375                            6.955905       0.028265       1.967090                    0.997842      32.694584      95.964891       0.642500       0.399445      -1.070973      -0.030030       0.031259      -0.032149       0.053967      -0.027217       0.035631      -0.019363       0.000514      -0.029608      -0.038912      -0.016914       0.055826              8.330014       8.176612      -0.749932       1.667137       7.735810       0.418219       9.077622          -0.000001
          311              C      12.897759       3.486366       7.393034      -0.513080      28.725871 0.47692326E+03  0.11540363E+05                                 8.060286                            7.124350      -0.219091       1.894193                    0.996285      33.057968      98.221855       0.634252       0.399092      -1.069476       0.024163       0.025192       0.049194       0.060320       0.008213       0.026123       0.028189      -0.008509       0.028410      -0.032285      -0.012980       0.045265              8.568370       7.442889       0.242848       1.434907       8.548210       1.311986       9.714011           0.000000
          312              C      12.003904       6.138429       8.184506      -0.161006      29.307901 0.40979029E+03  0.95723486E+04                                 8.512643                            6.880244      -0.367729       1.893837                    0.996281      28.940131      85.222954       0.605302       0.433189      -1.044991      -0.026313      -0.055049       0.036921       0.071315       0.013473       0.013533      -0.005372       0.056486      -0.046410      -0.029322      -0.012281       0.041603             10.011542      14.516782      -0.090737       1.967579       7.424490      -0.396824       8.093354          -0.000000
          313              C       9.920458       5.756519       7.057149       0.004461      29.911498 0.38461299E+03  0.87377529E+04                                 8.383537                            6.559765       0.373782       2.126026                    0.999595      26.773896      74.774344       0.642608       0.419550      -1.066062       0.013820      -0.015011       0.023761       0.031319       0.012221       0.003905      -0.004386       0.011996       0.048063      -0.022494       0.005519       0.016976              9.645955      14.007652       1.453597       1.029862       5.089940      -1.414760       9.840274           0.000001
          314              C       8.569708       5.346744       7.098241      -0.231657      34.199670 0.43973480E+03  0.10352881E+05                                 9.067204                            6.954047       0.154791       2.019449                    0.999677      29.727327      85.124923       0.630841       0.412397      -1.068308      -0.000728      -0.012664      -0.015136       0.019749      -0.004099       0.019121       0.013671       0.017724      -0.043911      -0.030639       0.005101       0.025539             10.378646      14.820629       2.543933      -1.416970       5.953726      -2.284988      10.361583           0.000002
          315              C       8.011464       4.786172       8.184506       0.422323      25.028191 0.25967991E+03  0.54216665E+04                                 7.758836                            5.622861      -0.206418       1.982555                    0.999504      23.049882      64.543677       0.642546       0.456570      -1.029524      -0.063170      -0.023293      -0.012405       0.068460      -0.029697      -0.005740       0.023581      -0.067176      -0.027648      -0.040582      -0.017492       0.058074              9.258004      14.168711       2.828319      -0.368511       5.278960      -1.457521       8.326340           0.000001
          316              C       8.714253       4.605871       9.218959      -0.233571      32.246721 0.42044776E+03  0.98233413E+04                                 8.806801                            6.861418       0.028918       1.982462                    0.999521      29.725119      85.785598       0.624327       0.419901      -1.059723       0.008914      -0.009759       0.025622       0.028830       0.015013      -0.027126       0.019631      -0.039553      -0.021658      -0.047467       0.014409       0.033058             10.033328      15.800543       2.523020       1.514412       5.795593      -0.954429       8.503849           0.000004
          317              C      10.040082       5.110714       9.365462      -0.009311      29.178467 0.39784444E+03  0.91014233E+04                                 8.188188                            6.635530       0.440394       2.135061                    0.999788      27.260538      76.024820       0.645120       0.415020      -1.070566      -0.005008       0.022793      -0.023892       0.033398       0.020141       0.001309      -0.022696       0.004438       0.115271      -0.043554      -0.002961       0.046515              9.202741      14.514291       2.327465       0.225165       5.081101      -0.469354       8.012830           0.000002
          318              C      15.060954       2.203934       8.893794      -0.170830      30.838795 0.45593614E+03  0.10924805E+05                                 8.785144                            7.224075      -0.360456       1.872887                    0.997277      30.201022      89.714766       0.595531       0.429232      -1.048677      -0.065870      -0.003024       0.030554       0.072674       0.036678      -0.007063       0.006244      -0.053055      -0.056534      -0.039827      -0.014936       0.054764             10.374087       7.818413       1.171183       0.010568      16.385893       0.964585       6.917954          -0.000001
          319              C      13.268260       0.888392      10.124776       0.007682      28.183297 0.35495324E+03  0.79249362E+04                                 8.018375                            6.289614       0.355468       2.110337                    0.999850      26.927245      75.206098       0.656407       0.417934      -1.064240       0.015091      -0.007424      -0.039948       0.043344      -0.010797      -0.030326       0.030622       0.024350       0.046594      -0.038740      -0.014944       0.053684              8.975868       6.577612       2.916066      -1.813788      13.847693       0.567075       6.502299           0.000001
          320              C      12.580424      32.538102      10.332023      -0.261304      35.223515 0.44435436E+03  0.10449190E+05                                 9.138288                            6.920649       0.162646       2.013356                    0.999685      29.954183      84.665008       0.644403       0.404199      -1.077776      -0.026045      -0.002860      -0.002917       0.026363       0.015928      -0.025099      -0.010295       0.009203      -0.019264      -0.025505      -0.010782       0.036287             10.498635       7.272897       2.879399      -1.771619      16.973966       1.518972       7.249041           0.000004
          321              C      12.811364      31.366145       9.540551       0.437077      26.158678 0.28490773E+03  0.60696258E+04                                 7.971758                            5.894950      -0.130737       2.007309                    0.999197      23.246232      65.112170       0.628581       0.457391      -1.032155      -0.039269      -0.041220       0.008618       0.057580      -0.027277       0.023909      -0.007425       0.042694       0.039574      -0.041547      -0.004964       0.046511              9.435217       6.594560       2.870060      -1.460823      15.447838       0.815396       6.263251           0.000001
          322              C      13.765030      31.503502       8.520391      -0.292046      38.355270 0.54714779E+03  0.13625573E+05                                 9.912601                            7.845860      -0.087446       1.928628                    0.999270      31.894384      94.391373       0.582973       0.421898      -1.060651      -0.003810      -0.003483      -0.032372       0.032781       0.008379      -0.006089       0.009237      -0.052541      -0.005965      -0.028742      -0.001942       0.030685             11.438431       8.445670       3.005608      -1.880846      18.180015       0.665000       7.689608           0.000000
          323              C      14.446221      32.733155       8.334582       0.002200      28.653661 0.35113288E+03  0.77934041E+04                                 8.059941                            6.189386       0.508775       2.162216                    0.999773      26.532166      73.113209       0.674521       0.409124      -1.073363      -0.026335       0.014845       0.009202       0.031600       0.002559      -0.027131       0.017379       0.011424       0.054115      -0.031606      -0.008117       0.039722              9.554818       6.259020       1.888593      -1.241387      16.207539       1.909803       6.197895           0.000000
          324              C       1.963822       5.448696      10.246266       0.587740      22.000281 0.25095923E+03  0.52321909E+04                                 7.351982                            5.689895      -0.209066       1.984553                    0.999248      22.942524      65.709490       0.607280       0.483767      -1.007534       0.043630      -0.006344       0.047119       0.064529       0.045622      -0.056227      -0.041303       0.010949      -0.076406      -0.065580      -0.032323       0.097902              8.630789       8.385914      -1.377490       3.465533       7.157305       1.215247      10.349147          -0.000001
          325              C       1.103196       5.412308       9.022431      -0.014067      33.031589 0.44085888E+03  0.10393868E+05                                 9.082443                            7.101711      -0.159769       1.963749                    0.998693      27.438037      78.819810       0.605579       0.429000      -1.057015      -0.018660       0.003167      -0.039137       0.043473       0.003393      -0.015347      -0.006143       0.005497      -0.023198      -0.018122      -0.000471       0.018593             10.720875      10.774801      -2.033338       5.020584       8.624701       0.885861      12.763123          -0.000001
          326              C       0.194388       6.415110       8.795530      -0.104920      30.746888 0.44131825E+03  0.10491117E+05                                 8.725703                            7.176804      -0.085871       1.953728                    0.998812      29.633568      87.745959       0.588701       0.437665      -1.043352      -0.001708      -0.017786      -0.021535       0.027982       0.013519      -0.020109       0.012225      -0.012495      -0.022662      -0.032932       0.014225       0.018707              9.811274      10.006678      -2.005596       3.969350       9.063804       0.425760      10.363340          -0.000002
          327              C      15.956470       6.391179       7.723558      -0.116153      30.844731 0.45032372E+03  0.10771567E+05                                 8.753506                            7.262160      -0.214428       1.906770                    0.998680      30.132994      89.832055       0.583061       0.439175      -1.041276       0.011924      -0.015263       0.009798       0.021706      -0.010103      -0.009934      -0.010459      -0.006196      -0.032103      -0.022525       0.006250       0.016275              9.775258       9.280736      -1.240568       3.613752       8.824839       1.620030      11.220200          -0.000002
          328              C      16.044526       5.366413       6.828462      -0.006505      32.989550 0.44717930E+03  0.10571149E+05                                 9.018330                            7.114200      -0.122333       1.968358                    0.999155      27.624379      79.233093       0.610469       0.424426      -1.060786       0.026100       0.004708       0.035525       0.044333       0.000004      -0.004931      -0.008967       0.000515       0.005089      -0.009967      -0.000713       0.010679             10.506711      10.374853      -1.504693       4.690029       8.258516       1.506768      12.886764          -0.000002
          329              C       0.348902       4.348860       6.976751      -0.131799      30.733554 0.46916326E+03  0.11307828E+05                                 8.679749                            7.368114      -0.084863       1.941988                    0.998969      30.420726      90.252061       0.585640       0.433930      -1.047175       0.009118       0.012558       0.017575       0.023447       0.006561      -0.010497       0.012156      -0.021366      -0.013909      -0.022006       0.002755       0.019252              9.419325       9.605898      -1.821156       3.323204       7.769882       0.404280      10.882195          -0.000002
          330              C       1.199560       4.386232       8.129121      -0.110202      31.085856 0.46775787E+03  0.11291000E+05                                 8.829624                            7.401780      -0.184723       1.917766                    0.998210      30.272287      90.545724       0.577713       0.439220      -1.041650      -0.012145       0.022771      -0.017163       0.030993      -0.001867      -0.009674      -0.012037       0.013807      -0.054135      -0.025859       0.007243       0.018616              9.729159       9.477014      -1.618743       3.488418       8.602727       1.080818      11.107737          -0.000001
          331              C      15.090860       5.275279       5.668945       0.530279      24.133946 0.28835033E+03  0.61757990E+04                                 7.664368                            5.980328       0.060671       2.055923                    0.999669      23.509370      66.528903       0.614855       0.465116      -1.025452      -0.040772       0.003633      -0.045241       0.061011       0.038806      -0.055637      -0.041887      -0.008355      -0.038807      -0.062301      -0.028748       0.091049              8.942852       8.842352      -1.191206       3.659488       6.491812       1.104512      11.494393          -0.000001
          332              C       5.090652       2.550440      12.120430       0.580836      25.995842 0.27377428E+03  0.57870915E+04                                 8.056785                            5.850257      -0.043054       2.032056                    0.999572      22.871922      64.265950       0.618087       0.468801      -1.023603      -0.007075       0.061800      -0.031690       0.069811       0.041237       0.042050       0.040369       0.109097      -0.116768      -0.077455      -0.029906       0.107361              9.605739       4.888016      -1.225796      -0.912011      13.228374      -3.423432      10.700828           0.000002
          333              C       5.263442       1.269975      12.879744      -0.006230      38.276067 0.44652438E+03  0.10485376E+05                                 9.804721                            6.998515      -0.065613       1.979402                    0.999232      27.372769      76.651998       0.634117       0.411337      -1.075898      -0.002906      -0.036387       0.041909       0.055578      -0.001717      -0.015199       0.010986      -0.011208      -0.057113      -0.028536       0.007401       0.021135             11.869177       4.799690      -1.139184       0.317615      17.735135      -3.675080      13.072706           0.000002
          334              C       5.364790       0.190136      12.009660      -0.136577      33.711336 0.43748940E+03  0.10335068E+05                                 9.116195                            7.013474       0.013080       1.968419                    0.999725      29.997246      87.368498       0.614936       0.421629      -1.057455       0.015022      -0.012917       0.016663       0.025888      -0.002349      -0.014917       0.002843       0.028979       0.071373      -0.026637      -0.005078       0.031715             10.349731       4.610381       0.029232      -0.343843      16.600496      -1.610863       9.838316           0.000005
          335              C       5.270088       1.101803      14.287600      -0.101173      34.939051 0.44336654E+03  0.10499885E+05                                 9.376697                            7.108725      -0.010951       1.969482                    0.999573      29.516031      85.832312       0.605108       0.427417      -1.054762      -0.001598      -0.019698      -0.015059       0.024847      -0.004625       0.011518       0.020955      -0.006320       0.030654      -0.024838      -0.002372       0.027210             10.656390       4.683048      -0.712621      -0.051805      15.516263      -1.867672      11.769859           0.000004
          336              C       5.861560       6.639011      11.780972       0.610267      22.703324 0.23492888E+03  0.48091481E+04                                 7.461291                            5.482641      -0.108873       2.026296                    0.999289      22.233836      62.729620       0.623591       0.479816      -1.011421      -0.049810      -0.037552       0.003883       0.062500      -0.072657       0.029401      -0.046027      -0.049063      -0.051716      -0.068343      -0.040552       0.108895              9.024172      11.333575       4.185719      -0.427226       7.258316       1.063836       8.480625          -0.000000
          337              C       7.730680       7.825719      10.614309      -0.129134      33.415941 0.45067757E+03  0.10746932E+05                                 9.128441                            7.172520      -0.013975       1.961204                    0.999760      30.146506      88.780428       0.600038       0.428064      -1.051403       0.021384       0.007177       0.019479       0.029803       0.002847       0.021439       0.009717      -0.007712       0.079632      -0.025967      -0.011507       0.037474             10.513205      14.146719       4.973181      -0.855041       7.753402      -0.408453       9.639492           0.000001
          338              C       7.115948       7.445776      11.786332      -0.021307      37.389280 0.43616302E+03  0.10185829E+05                                 9.676526                            6.917758       0.024449       2.013450                    0.999350      27.086258      75.730968       0.637449       0.411446      -1.075436       0.040298       0.019191       0.005869       0.045019      -0.005595      -0.006765       0.010592      -0.018245       0.000212      -0.012733      -0.005918       0.018651             12.164002      17.012751       6.957496       0.301026       8.885798       0.109833      10.593458          -0.000000
          339              C       7.735665       7.841454      12.974434      -0.114820      34.303587 0.42356943E+03  0.99275999E+04                                 9.225602                            6.911323       0.037558       1.981703                    0.999751      29.479169      85.575991       0.617956       0.422892      -1.056459       0.009226       0.007471      -0.024714       0.027417      -0.011910      -0.016184      -0.006691      -0.017608       0.059515      -0.030763       0.004824       0.025939             10.852858      13.847925       5.436015       0.786565       7.773528       0.221599      10.937122           0.000000
          340              C       2.412411       9.265504      14.212562       0.033925      29.071085 0.38398131E+03  0.87687002E+04                                 8.345907                            6.642564       0.225206       2.078880                    0.999411      27.085690      77.238863       0.622427       0.430916      -1.053059       0.015335       0.027037      -0.008027       0.032103       0.004681      -0.004850      -0.001587      -0.016198      -0.056249      -0.019869       0.000928       0.018941              9.699822       6.137480       0.907439       2.717067       9.394175      -2.108374      13.567812          -0.000002
          341              C       3.052065       9.254686      15.423890      -0.256064      36.320725 0.50327987E+03  0.12310675E+05                                 9.620812                            7.578536      -0.116876       1.931780                    0.998030      31.076214      92.042936       0.585115       0.427949      -1.053732      -0.003986      -0.019655       0.001691       0.020126      -0.019068       0.000777      -0.007980       0.013784       0.042877      -0.028304       0.008888       0.019417             11.077290       7.922500       2.064692       3.874754      11.455804       0.064769      13.853567          -0.000002
          342              C       3.766484      10.370586      15.859826       0.424226      25.297088 0.29742949E+03  0.64183791E+04                                 7.829537                            6.039825      -0.209141       1.974240                    0.999237      23.774792      67.484295       0.617119       0.459934      -1.028558       0.032241      -0.003994       0.049195       0.058954      -0.019956      -0.014896      -0.000885       0.031766      -0.083116      -0.032589      -0.009247       0.041835              9.048396       6.667429       1.742597       3.421723       8.488282       0.498446      11.989477          -0.000000
          343              C       3.831281      11.499926      15.032621      -0.260355      35.773621 0.49487743E+03  0.12072184E+05                                 9.530278                            7.525097      -0.240382       1.885864                    0.998214      31.458321      93.499437       0.585140       0.429099      -1.051465       0.003268       0.021443       0.003804       0.022022      -0.008692       0.001494       0.004544       0.005656      -0.017856      -0.010660      -0.001581       0.012242             10.772615       7.836404       1.492646       4.054925       9.339046      -0.540405      15.142393           0.000000
          344              C       3.175012      11.513038      13.833799       0.007796      27.826922 0.36781291E+03  0.82661400E+04                                 7.902780                            6.360862       0.479242       2.148645                    0.999871      26.945983      74.932889       0.660684       0.412512      -1.070213      -0.018923      -0.033035       0.004509       0.038337       0.019168       0.002367      -0.005707      -0.063766      -0.076928      -0.029047      -0.021288       0.050335              8.826834       6.177720       1.116638       3.412872       7.347677      -0.275074      12.955104          -0.000001
          345              C       1.599967      10.338132      12.131150      -0.159585      30.487414 0.42839440E+03  0.10110261E+05                                 8.741362                            7.022157      -0.316119       1.902117                    0.997056      29.327439      86.574331       0.601255       0.431647      -1.046787       0.058499       0.028346       0.016331       0.067025       0.011624       0.039118      -0.004551      -0.001524       0.099423      -0.044078      -0.010414       0.054492             10.582826       8.105836      -0.085122       0.173005       7.863439      -2.584049      15.779203          -0.000001
          346              C       2.223007      11.057696      10.994859      -0.032369      36.582339 0.45486351E+03  0.10797336E+05                                 9.639054                            7.162165      -0.134523       1.957500                    0.999207      27.980629      80.387755       0.610143       0.422901      -1.061875      -0.041810      -0.046836       0.047818       0.078919       0.007748      -0.019858      -0.022298       0.006067       0.063177      -0.024817      -0.016427       0.041244             11.835094       9.034493      -2.125672      -3.916958      11.613527      -3.547521      14.857260          -0.000001
          347              C       1.747835      12.308658      10.666121       0.095089      32.938926 0.42287192E+03  0.98753648E+04                                 9.064691                            6.972136      -0.030072       1.992743                    0.999660      27.082556      77.656412       0.608426       0.431076      -1.054794      -0.076291       0.033414       0.037089       0.091173      -0.015336      -0.023781       0.021995       0.015886       0.014138      -0.026161      -0.016090       0.042252             10.626646       8.354148      -1.984849      -3.247392      11.715379      -3.312773      11.810412          -0.000001
          348              C       2.208054      12.914469       9.520898      -0.074557      39.564975 0.52831029E+03  0.12990060E+05                                10.122721                            7.702071      -0.207072       1.920437                    0.998261      29.302213      85.059465       0.591598       0.421073      -1.065391      -0.051588       0.053778      -0.029858       0.080280      -0.027269       0.001106      -0.015216      -0.057650      -0.083571      -0.033154      -0.022981       0.056135             12.266872       8.675613      -1.923015      -3.299957      15.583798      -3.957850      12.541206          -0.000001
          349              C       3.160059      12.267024       8.650814       0.096859      33.803693 0.47067249E+03  0.11276201E+05                                 9.281163                            7.392291      -0.145888       1.952444                    0.999589      27.625221      79.913325       0.587207       0.435382      -1.053456       0.018425       0.030941      -0.084537       0.091887       0.011040      -0.017250      -0.022135      -0.005550       0.060009      -0.021385      -0.018875       0.040259             10.608213       8.828560      -2.514308      -3.351344      11.540018      -2.251940      11.456061          -0.000000
          350              C       3.640215      11.009835       9.102829      -0.052654      37.192045 0.47935452E+03  0.11520223E+05                                 9.715748                            7.346306      -0.183073       1.937037                    0.998757      28.492159      82.163542       0.603656       0.422194      -1.063115       0.034436      -0.047048      -0.054731       0.079967      -0.024293      -0.023203       0.022847       0.016969      -0.011316      -0.028306      -0.019496       0.047802             11.648370      11.471863      -2.748010      -4.613709      11.125801      -2.282277      12.347444          -0.000001
          351              C       3.173350      10.431232      10.215893       0.085958      33.576096 0.41882850E+03  0.97376388E+04                                 9.141903                            6.924210       0.041784       2.020208                    0.999507      26.759520      76.052930       0.613696       0.429275      -1.058050       0.015690      -0.081424       0.021654       0.085702      -0.014188       0.019705      -0.012451      -0.038901      -0.058935      -0.034990      -0.004733       0.039724             10.778329       9.303122      -2.265176      -4.102332      10.647853      -2.472163      12.384012          -0.000001
          352              C       3.751532       9.036686      10.700067      -0.514990      29.461568 0.49830303E+03  0.12146795E+05                                 8.146821                            7.251757      -0.059547       1.941333                    0.996643      32.975189      97.187160       0.634912       0.395753      -1.075592      -0.027149       0.054258      -0.015887       0.062716      -0.028792       0.014997      -0.021887      -0.035796      -0.072626      -0.033507      -0.021335       0.054842              8.721966       7.951553      -1.298490      -0.140200      10.076420      -1.388048       8.137924          -0.000001
          353              C       0.706112      12.993801      11.500473      -0.514498      27.884256 0.45423566E+03  0.10840690E+05                                 7.872375                            6.955905       0.028265       1.967090                    0.997842      32.694584      95.964890       0.642500       0.399445      -1.070973       0.030030      -0.031259      -0.032149       0.053967      -0.027217      -0.035631       0.019363       0.000514      -0.029608      -0.038912      -0.016914       0.055826              8.330014       8.176611      -0.749932      -1.667137       7.735810      -0.418219       9.077622          -0.000001
          354              C       3.716641      12.904634       7.393034      -0.513080      28.725873 0.47692330E+03  0.11540364E+05                                 8.060286                            7.124350      -0.219091       1.894193                    0.996285      33.057968      98.221856       0.634252       0.399092      -1.069476      -0.024163      -0.025192       0.049194       0.060320       0.008213      -0.026123      -0.028189      -0.008509       0.028409      -0.032285      -0.012980       0.045265              8.568370       7.442889       0.242848      -1.434907       8.548210      -1.311986       9.714011           0.000000
          355              C       4.610496      10.252571       8.184506      -0.161006      29.307901 0.40979029E+03  0.95723485E+04                                 8.512642                            6.880244      -0.367729       1.893837                    0.996281      28.940130      85.222947       0.605302       0.433189      -1.044991       0.026313       0.055049       0.036921       0.071315       0.013473      -0.013533       0.005372       0.056486      -0.046410      -0.029322      -0.012281       0.041603             10.011542      14.516782      -0.090737      -1.967580       7.424490       0.396824       8.093354          -0.000000
          356              C       6.693942      10.634481       7.057149       0.004461      29.911504 0.38461305E+03  0.87377549E+04                                 8.383539                            6.559766       0.373781       2.126025                    0.999595      26.773899      74.774361       0.642608       0.419550      -1.066062      -0.013820       0.015011       0.023761       0.031319       0.012221      -0.003905       0.004385       0.011996       0.048063      -0.022494       0.005519       0.016976              9.645958      14.007656       1.453598      -1.029862       5.089941       1.414761       9.840277           0.000001
          357              C       8.044692      11.044256       7.098241      -0.231657      34.199678 0.43973489E+03  0.10352884E+05                                 9.067206                            6.954049       0.154790       2.019448                    0.999677      29.727331      85.124945       0.630841       0.412397      -1.068308       0.000728       0.012664      -0.015136       0.019749      -0.004099      -0.019121      -0.013671       0.017724      -0.043912      -0.030640       0.005101       0.025539             10.378649      14.820633       2.543934       1.416971       5.953728       2.284989      10.361586           0.000002
          358              C       8.602936      11.604828       8.184506       0.422323      25.028194 0.25967993E+03  0.54216672E+04                                 7.758837                            5.622861      -0.206419       1.982555                    0.999504      23.049884      64.543684       0.642546       0.456570      -1.029524       0.063170       0.023293      -0.012405       0.068460      -0.029697       0.005740      -0.023581      -0.067176      -0.027648      -0.040582      -0.017492       0.058074              9.258004      14.168712       2.828319       0.368512       5.278960       1.457521       8.326341           0.000002
          359              C       7.900147      11.785129       9.218959      -0.233571      32.246729 0.42044788E+03  0.98233449E+04                                 8.806802                            6.861419       0.028917       1.982462                    0.999521      29.725124      85.785620       0.624327       0.419901      -1.059723      -0.008914       0.009759       0.025622       0.028830       0.015013       0.027126      -0.019631      -0.039553      -0.021658      -0.047467       0.014409       0.033058             10.033330      15.800546       2.523021      -1.514412       5.795594       0.954429       8.503851           0.000004
          360              C       6.574318      11.280286       9.365462      -0.009311      29.178466 0.39784441E+03  0.91014224E+04                                 8.188188                            6.635530       0.440394       2.135061                    0.999788      27.260537      76.024814       0.645120       0.415020      -1.070566       0.005008      -0.022793      -0.023892       0.033398       0.020141      -0.001309       0.022696       0.004438       0.115271      -0.043554      -0.002961       0.046515              9.202740      14.514289       2.327465      -0.225165       5.081101       0.469354       8.012830           0.000002
          361              C       1.553446      14.187066       8.893794      -0.170830      30.838795 0.45593614E+03  0.10924805E+05                                 8.785144                            7.224075      -0.360456       1.872887                    0.997277      30.201022      89.714767       0.595531       0.429232      -1.048677       0.065869       0.003024       0.030554       0.072674       0.036678       0.007063      -0.006244      -0.053055      -0.056534      -0.039827      -0.014936       0.054764             10.374087       7.818413       1.171183      -0.010568      16.385892      -0.964585       6.917954          -0.000001
          362              C       3.346140      15.502608      10.124776       0.007682      28.183298 0.35495325E+03  0.79249365E+04                                 8.018375                            6.289615       0.355468       2.110337                    0.999850      26.927245      75.206099       0.656407       0.417934      -1.064240      -0.015091       0.007424      -0.039948       0.043344      -0.010797       0.030326      -0.030622       0.024350       0.046594      -0.038740      -0.014944       0.053684              8.975868       6.577612       2.916066       1.813788      13.847693      -0.567075       6.502299           0.000001
          363              C       4.033976      16.634898      10.332023      -0.261304      35.223513 0.44435433E+03  0.10449189E+05                                 9.138288                            6.920649       0.162647       2.013356                    0.999685      29.954182      84.665005       0.644403       0.404199      -1.077776       0.026045       0.002860      -0.002917       0.026363       0.015928       0.025099       0.010295       0.009203      -0.019264      -0.025505      -0.010782       0.036287             10.498635       7.272897       2.879399       1.771619      16.973966      -1.518972       7.249041           0.000004
          364              C       3.803036      17.806855       9.540551       0.437077      26.158678 0.28490773E+03  0.60696258E+04                                 7.971758                            5.894950      -0.130737       2.007309                    0.999197      23.246232      65.112169       0.628581       0.457391      -1.032155       0.039269       0.041220       0.008618       0.057580      -0.027277      -0.023909       0.007425       0.042694       0.039574      -0.041547      -0.004964       0.046511              9.435216       6.594560       2.870060       1.460823      15.447838      -0.815396       6.263251           0.000001
          365              C       2.849370      17.669498       8.520391      -0.292046      38.355270 0.54714779E+03  0.13625573E+05                                 9.912601                            7.845860      -0.087446       1.928628                    0.999270      31.894384      94.391375       0.582973       0.421898      -1.060651       0.003810       0.003483      -0.032372       0.032781       0.008379       0.006089      -0.009237      -0.052541      -0.005965      -0.028742      -0.001942       0.030685             11.438431       8.445670       3.005608       1.880846      18.180015      -0.665000       7.689608           0.000000
          366              C       2.168179      16.439845       8.334582       0.002200      28.653661 0.35113287E+03  0.77934039E+04                                 8.059941                            6.189386       0.508775       2.162216                    0.999773      26.532166      73.113210       0.674521       0.409124      -1.073363       0.026335      -0.014845       0.009202       0.031600       0.002559       0.027131      -0.017379       0.011424       0.054115      -0.031606      -0.008117       0.039722              9.554818       6.259021       1.888593       1.241387      16.207538      -1.909802       6.197895           0.000000
          367              C      14.650578      10.942304      10.246266       0.587740      22.000281 0.25095923E+03  0.52321909E+04                                 7.351982                            5.689895      -0.209066       1.984553                    0.999248      22.942524      65.709490       0.607280       0.483767      -1.007534      -0.043630       0.006344       0.047119       0.064529       0.045622       0.056227       0.041303       0.010949      -0.076406      -0.065580      -0.032323       0.097902              8.630789       8.385914      -1.377490      -3.465533       7.157305      -1.215247      10.349147          -0.000001
          368              C      15.511204      10.978692       9.022431      -0.014067      33.031589 0.44085888E+03  0.10393868E+05                                 9.082443                            7.101710      -0.159769       1.963749                    0.998693      27.438037      78.819810       0.605579       0.429000      -1.057015       0.018660      -0.003167      -0.039137       0.043473       0.003393       0.015347       0.006143       0.005497      -0.023198      -0.018122      -0.000471       0.018593             10.720875      10.774801      -2.033338      -5.020584       8.624701      -0.885861      12.763123          -0.000001
          369              C      16.420012       9.975890       8.795530      -0.104920      30.746888 0.44131824E+03  0.10491117E+05                                 8.725703                            7.176804      -0.085871       1.953728                    0.998812      29.633568      87.745962       0.588701       0.437665      -1.043352       0.001708       0.017786      -0.021535       0.027982       0.013519       0.020109      -0.012225      -0.012495      -0.022662      -0.032932       0.014225       0.018707              9.811275      10.006679      -2.005596      -3.969350       9.063804      -0.425760      10.363341          -0.000002
          370              C       0.657930       9.999821       7.723558      -0.116153      30.844731 0.45032372E+03  0.10771567E+05                                 8.753506                            7.262159      -0.214428       1.906770                    0.998680      30.132994      89.832054       0.583061       0.439175      -1.041276      -0.011924       0.015263       0.009798       0.021706      -0.010103       0.009934       0.010459      -0.006196      -0.032103      -0.022525       0.006250       0.016275              9.775258       9.280736      -1.240568      -3.613752       8.824838      -1.620030      11.220200          -0.000002
          371              C       0.569874      11.024587       6.828462      -0.006505      32.989551 0.44717931E+03  0.10571150E+05                                 9.018329                            7.114200      -0.122333       1.968358                    0.999155      27.624379      79.233092       0.610469       0.424426      -1.060786      -0.026100      -0.004708       0.035525       0.044333       0.000004       0.004931       0.008967       0.000515       0.005089      -0.009967      -0.000713       0.010679             10.506711      10.374853      -1.504693      -4.690029       8.258516      -1.506768      12.886764          -0.000002
          372              C      16.265498      12.042140       6.976751      -0.131799      30.733552 0.46916323E+03  0.11307827E+05                                 8.679749                            7.368115      -0.084863       1.941988                    0.998969      30.420725      90.252061       0.585640       0.433930      -1.047174      -0.009118      -0.012558       0.017575       0.023447       0.006561       0.010497      -0.012156      -0.021366      -0.013909      -0.022006       0.002755       0.019252              9.419325       9.605899      -1.821156      -3.323204       7.769882      -0.404279      10.882195          -0.000001
          373              C      15.414840      12.004768       8.129121      -0.110202      31.085856 0.46775787E+03  0.11291000E+05                                 8.829624                            7.401780      -0.184723       1.917766                    0.998210      30.272287      90.545724       0.577713       0.439220      -1.041650       0.012145      -0.022771      -0.017163       0.030993      -0.001867       0.009674       0.012037       0.013807      -0.054135      -0.025859       0.007243       0.018616              9.729159       9.477014      -1.618744      -3.488418       8.602727      -1.080818      11.107736          -0.000001
          374              C       1.523540      11.115721       5.668945       0.530279      24.133946 0.28835033E+03  0.61757990E+04                                 7.664368                            5.980328       0.060671       2.055923                    0.999669      23.509370      66.528903       0.614855       0.465116      -1.025452       0.040772      -0.003633      -0.045241       0.061011       0.038806       0.055637       0.041887      -0.008355      -0.038807      -0.062301      -0.028748       0.091049              8.942852       8.842352      -1.191206      -3.659488       6.491812      -1.104512      11.494393          -0.000001
          375              C      11.523748      13.840560      12.120430       0.580836      25.995841 0.27377427E+03  0.57870911E+04                                 8.056785                            5.850257      -0.043054       2.032056                    0.999572      22.871921      64.265946       0.618087       0.468801      -1.023603       0.007075      -0.061800      -0.031690       0.069811       0.041237      -0.042050      -0.040369       0.109097      -0.116768      -0.077455      -0.029906       0.107361              9.605739       4.888016      -1.225796       0.912011      13.228373       3.423431      10.700827           0.000002
          376              C      11.350958      15.121025      12.879744      -0.006230      38.276066 0.44652438E+03  0.10485376E+05                                 9.804722                            6.998516      -0.065614       1.979401                    0.999232      27.372769      76.651999       0.634117       0.411337      -1.075898       0.002906       0.036387       0.041909       0.055578      -0.001717       0.015199      -0.010986      -0.011208      -0.057113      -0.028536       0.007401       0.021135             11.869177       4.799690      -1.139184      -0.317615      17.735135       3.675080      13.072706           0.000002
          377              C      11.249610      16.200864      12.009660      -0.136577      33.711336 0.43748941E+03  0.10335068E+05                                 9.116195                            7.013475       0.013080       1.968419                    0.999725      29.997246      87.368498       0.614936       0.421629      -1.057455      -0.015022       0.012917       0.016663       0.025887      -0.002349       0.014917      -0.002843       0.028979       0.071373      -0.026637      -0.005078       0.031715             10.349731       4.610381       0.029232       0.343843      16.600496       1.610862       9.838316           0.000005
          378              C      11.344312      15.289197      14.287600      -0.101173      34.939052 0.44336657E+03  0.10499886E+05                                 9.376698                            7.108726      -0.010951       1.969481                    0.999573      29.516031      85.832315       0.605108       0.427417      -1.054762       0.001598       0.019698      -0.015059       0.024847      -0.004625      -0.011518      -0.020955      -0.006320       0.030654      -0.024838      -0.002372       0.027210             10.656391       4.683048      -0.712621       0.051805      15.516264       1.867672      11.769860           0.000004
          379              C      10.752840       9.751989      11.780972       0.610267      22.703334 0.23492903E+03  0.48091525E+04                                 7.461294                            5.482645      -0.108877       2.026295                    0.999289      22.233851      62.729691       0.623590       0.479816      -1.011421       0.049810       0.037552       0.003883       0.062500      -0.072657      -0.029401       0.046027      -0.049063      -0.051716      -0.068343      -0.040553       0.108895              9.024176      11.333579       4.185720       0.427227       7.258319      -1.063836       8.480630          -0.000000
          380              C       8.883720       8.565281      10.614309      -0.129123      33.415667 0.45067291E+03  0.10746790E+05                                 9.128380                            7.172474      -0.013962       1.961210                    0.999760      30.146349      88.779769       0.600041       0.428063      -1.051403      -0.021384      -0.007177       0.019479       0.029803       0.002847      -0.021439      -0.009717      -0.007711       0.079632      -0.025966      -0.011508       0.037474             10.513133      14.146614       4.973142       0.855025       7.753349       0.408444       9.639434           0.000001
          381              C       9.498452       8.945224      11.786332      -0.021310      37.389437 0.43616519E+03  0.10185892E+05                                 9.676553                            6.917776       0.024447       2.013449                    0.999350      27.086318      75.731170       0.637448       0.411446      -1.075436      -0.040298      -0.019191       0.005869       0.045019      -0.005595       0.006765      -0.010592      -0.018245       0.000212      -0.012732      -0.005918       0.018650             12.164039      17.012811       6.957524      -0.301027       8.885825      -0.109834      10.593482          -0.000000
          382              C       8.878735       8.549546      12.974434      -0.114804      34.303143 0.42356267E+03  0.99273981E+04                                 9.225506                            6.911253       0.037577       1.981712                    0.999751      29.478943      85.575041       0.617961       0.422890      -1.056460      -0.009226      -0.007471      -0.024714       0.027417      -0.011909       0.016183       0.006691      -0.017607       0.059515      -0.030762       0.004823       0.025939             10.852742      13.847764       5.435946      -0.786538       7.773444      -0.221586      10.937017           0.000000
          383              C      14.201989      25.656504      12.586738       0.033925      29.071085 0.38398130E+03  0.87687000E+04                                 8.345907                            6.642564       0.225206       2.078880                    0.999411      27.085690      77.238864       0.622427       0.430916      -1.053059      -0.015335       0.027037       0.008027       0.032103      -0.004681      -0.004850       0.001587      -0.016198      -0.056249      -0.019869       0.000928       0.018941              9.699822       6.137480      -0.907439       2.717067       9.394175       2.108374      13.567812          -0.000002
          384              C      13.562335      25.645686      11.375410      -0.256064      36.320727 0.50327990E+03  0.12310676E+05                                 9.620813                            7.578537      -0.116876       1.931780                    0.998030      31.076215      92.042942       0.585115       0.427949      -1.053732       0.003986      -0.019655      -0.001691       0.020126       0.019068       0.000777       0.007980       0.013783       0.042877      -0.028304       0.008887       0.019417             11.077291       7.922500      -2.064692       3.874754      11.455805      -0.064769      13.853567          -0.000002
          385              C      12.847916      26.761586      10.939474       0.424226      25.297089 0.29742951E+03  0.64183796E+04                                 7.829537                            6.039826      -0.209142       1.974240                    0.999237      23.774793      67.484301       0.617119       0.459935      -1.028558      -0.032241      -0.003994      -0.049195       0.058954       0.019956      -0.014896       0.000885       0.031766      -0.083116      -0.032589      -0.009247       0.041835              9.048397       6.667429      -1.742597       3.421723       8.488283      -0.498446      11.989478          -0.000000
          386              C      12.783119      27.890926      11.766679      -0.260355      35.773622 0.49487744E+03  0.12072184E+05                                 9.530278                            7.525098      -0.240382       1.885864                    0.998214      31.458321      93.499439       0.585140       0.429099      -1.051465      -0.003268       0.021443      -0.003804       0.022022       0.008692       0.001494      -0.004544       0.005656      -0.017856      -0.010660      -0.001581       0.012242             10.772615       7.836405      -1.492646       4.054925       9.339047       0.540406      15.142394           0.000000
          387              C      13.439388      27.904038      12.965501       0.007796      27.826923 0.36781294E+03  0.82661408E+04                                 7.902780                            6.360862       0.479242       2.148645                    0.999871      26.945984      74.932893       0.660684       0.412512      -1.070213       0.018923      -0.033035      -0.004509       0.038337      -0.019168       0.002367       0.005707      -0.063766      -0.076928      -0.029047      -0.021288       0.050335              8.826834       6.177721      -1.116638       3.412872       7.347677       0.275074      12.955104          -0.000001
          388              C      15.014433      26.729132      14.668150      -0.159585      30.487414 0.42839439E+03  0.10110261E+05                                 8.741362                            7.022157      -0.316119       1.902117                    0.997056      29.327439      86.574331       0.601255       0.431647      -1.046787      -0.058499       0.028346      -0.016331       0.067025      -0.011624       0.039118       0.004551      -0.001524       0.099423      -0.044078      -0.010414       0.054492             10.582826       8.105836       0.085122       0.173005       7.863439       2.584049      15.779202          -0.000002
          389              C      14.391393      27.448696      15.804441      -0.032369      36.582337 0.45486351E+03  0.10797336E+05                                 9.639054                            7.162165      -0.134523       1.957500                    0.999207      27.980629      80.387756       0.610143       0.422901      -1.061875       0.041810      -0.046836      -0.047818       0.078919      -0.007748      -0.019858       0.022298       0.006067       0.063177      -0.024817      -0.016427       0.041244             11.835093       9.034493       2.125672      -3.916957      11.613527       3.547521      14.857259          -0.000001
          390              C      14.866565      28.699658      16.133179       0.095089      32.938926 0.42287192E+03  0.98753648E+04                                 9.064691                            6.972136      -0.030072       1.992743                    0.999660      27.082556      77.656412       0.608426       0.431076      -1.054794       0.076291       0.033414      -0.037089       0.091173       0.015336      -0.023781      -0.021995       0.015886       0.014138      -0.026161      -0.016090       0.042252             10.626646       8.354148       1.984849      -3.247392      11.715379       3.312773      11.810412          -0.000001
          391              C      14.406346      29.305469      17.278402      -0.074557      39.564975 0.52831029E+03  0.12990060E+05                                10.122721                            7.702071      -0.207072       1.920437                    0.998261      29.302213      85.059464       0.591598       0.421073      -1.065391       0.051588       0.053778       0.029858       0.080280       0.027269       0.001106       0.015216      -0.057650      -0.083571      -0.033154      -0.022981       0.056135             12.266872       8.675612       1.923014      -3.299957      15.583798       3.957851      12.541205          -0.000001
          392              C      13.454341      28.658024       0.282286       0.096859      33.803695 0.47067252E+03  0.11276201E+05                                 9.281162                            7.392291      -0.145888       1.952444                    0.999589      27.625222      79.913325       0.587207       0.435382      -1.053456      -0.018425       0.030941       0.084537       0.091887      -0.011040      -0.017250       0.022135      -0.005550       0.060009      -0.021385      -0.018875       0.040259             10.608212       8.828559       2.514307      -3.351344      11.540017       2.251941      11.456061          -0.000000
          393              C      12.974185      27.400835      17.696471      -0.052654      37.192044 0.47935467E+03  0.11520227E+05                                 9.715748                            7.346308      -0.183073       1.937037                    0.998757      28.492160      82.163545       0.603656       0.422194      -1.063115      -0.034436      -0.047048       0.054731       0.079967       0.024293      -0.023203      -0.022847       0.016969      -0.011316      -0.028306      -0.019496       0.047802             11.648368      11.471859       2.748011      -4.613705      11.125804       2.282277      12.347442          -0.000001
          394              C      13.441050      26.822232      16.583407       0.085958      33.576090 0.41882846E+03  0.97376379E+04                                 9.141903                            6.924210       0.041784       2.020208                    0.999507      26.759519      76.052930       0.613696       0.429275      -1.058050      -0.015690      -0.081424      -0.021654       0.085702       0.014188       0.019705       0.012451      -0.038901      -0.058935      -0.034990      -0.004733       0.039724             10.778328       9.303121       2.265177      -4.102330      10.647853       2.472163      12.384010          -0.000001
          395              C      12.862868      25.427686      16.099233      -0.514990      29.461567 0.49830303E+03  0.12146795E+05                                 8.146821                            7.251756      -0.059547       1.941333                    0.996643      32.975190      97.187165       0.634912       0.395753      -1.075592       0.027149       0.054258       0.015887       0.062716       0.028792       0.014997       0.021887      -0.035796      -0.072625      -0.033508      -0.021335       0.054842              8.721965       7.951554       1.298490      -0.140200      10.076419       1.388047       8.137923          -0.000001
          396              C      15.908288      29.384801      15.298827      -0.514498      27.884256 0.45423566E+03  0.10840690E+05                                 7.872374                            6.955904       0.028265       1.967090                    0.997842      32.694584      95.964891       0.642500       0.399445      -1.070973      -0.030030      -0.031259       0.032149       0.053967       0.027217      -0.035631      -0.019363       0.000514      -0.029608      -0.038912      -0.016914       0.055826              8.330014       8.176611       0.749932      -1.667137       7.735810       0.418219       9.077621          -0.000001
          397              C      12.897759      29.295634       1.540066      -0.513080      28.725872 0.47692326E+03  0.11540363E+05                                 8.060286                            7.124351      -0.219091       1.894193                    0.996285      33.057968      98.221857       0.634252       0.399092      -1.069476       0.024163      -0.025192      -0.049194       0.060320      -0.008213      -0.026123       0.028189      -0.008509       0.028409      -0.032285      -0.012980       0.045265              8.568370       7.442889      -0.242849      -1.434907       8.548210       1.311986       9.714011           0.000000
          398              C      12.003904      26.643570       0.748594      -0.161006      29.307877 0.40979010E+03  0.95723431E+04                                 8.512639                            6.880243      -0.367729       1.893837                    0.996281      28.940131      85.222954       0.605302       0.433189      -1.044991      -0.026313       0.055049      -0.036921       0.071315      -0.013473      -0.013533      -0.005372       0.056486      -0.046410      -0.029322      -0.012281       0.041603             10.011535      14.516765       0.090734      -1.967574       7.424492      -0.396823       8.093349          -0.000000
          399              C       9.920458      27.025481       1.875951       0.004461      29.911495 0.38461298E+03  0.87377528E+04                                 8.383537                            6.559765       0.373782       2.126026                    0.999595      26.773896      74.774344       0.642608       0.419550      -1.066062       0.013820       0.015011      -0.023761       0.031319      -0.012221      -0.003905      -0.004386       0.011996       0.048063      -0.022494       0.005519       0.016976              9.645954      14.007650      -1.453598      -1.029861       5.089940      -1.414760       9.840273           0.000001
          400              C       8.569708      27.435256       1.834859      -0.231657      34.199668 0.43973479E+03  0.10352881E+05                                 9.067203                            6.954047       0.154791       2.019449                    0.999677      29.727327      85.124921       0.630841       0.412397      -1.068308      -0.000728       0.012664       0.015136       0.019749       0.004099      -0.019121       0.013671       0.017724      -0.043911      -0.030639       0.005101       0.025539             10.378645      14.820627      -2.543933       1.416970       5.953726      -2.284988      10.361582           0.000002
          401              C       8.011464      27.995828       0.748594       0.422323      25.028191 0.25967991E+03  0.54216666E+04                                 7.758836                            5.622861      -0.206418       1.982555                    0.999504      23.049882      64.543676       0.642546       0.456570      -1.029524      -0.063170       0.023293       0.012405       0.068460       0.029697       0.005740       0.023581      -0.067176      -0.027648      -0.040582      -0.017492       0.058074              9.258003      14.168711      -2.828319       0.368511       5.278960      -1.457521       8.326339           0.000001
          402              C       8.714253      28.176129      17.580341      -0.233571      32.246719 0.42044774E+03  0.98233407E+04                                 8.806801                            6.861418       0.028918       1.982462                    0.999521      29.725118      85.785595       0.624327       0.419901      -1.059723       0.008914       0.009759      -0.025622       0.028830      -0.015013       0.027126       0.019631      -0.039553      -0.021658      -0.047467       0.014409       0.033058             10.033328      15.800543      -2.523020      -1.514413       5.795593      -0.954429       8.503849           0.000004
          403              C      10.040082      27.671286      17.433838      -0.009311      29.178467 0.39784444E+03  0.91014232E+04                                 8.188188                            6.635530       0.440394       2.135061                    0.999788      27.260538      76.024820       0.645120       0.415020      -1.070566      -0.005008      -0.022793       0.023892       0.033398      -0.020141      -0.001309      -0.022696       0.004438       0.115271      -0.043554      -0.002961       0.046515              9.202740      14.514289      -2.327464      -0.225166       5.081101      -0.469354       8.012831           0.000002
          404              C      15.060954      30.578066       0.039306      -0.170830      30.838795 0.45593613E+03  0.10924805E+05                                 8.785144                            7.224074      -0.360456       1.872887                    0.997277      30.201022      89.714766       0.595531       0.429232      -1.048677      -0.065869       0.003024      -0.030554       0.072674      -0.036678       0.007063       0.006244      -0.053055      -0.056534      -0.039827      -0.014936       0.054764             10.374086       7.818413      -1.171183      -0.010568      16.385892       0.964585       6.917954          -0.000001
          405              C      13.268260      31.893608      16.674524       0.007682      28.183288 0.35495305E+03  0.79249311E+04                                 8.018373                            6.289613       0.355468       2.110337                    0.999850      26.927245      75.206096       0.656407       0.417934      -1.064240       0.015091       0.007424       0.039948       0.043344       0.010797       0.030326       0.030622       0.024350       0.046594      -0.038740      -0.014944       0.053684              8.975866       6.577610      -2.916065       1.813787      13.847692       0.567073       6.502295           0.000001
          406              C      12.580424       0.243898      16.467277      -0.261304      35.223517 0.44435436E+03  0.10449190E+05                                 9.138288                            6.920649       0.162646       2.013356                    0.999685      29.954183      84.665009       0.644403       0.404199      -1.077776      -0.026045       0.002860       0.002917       0.026363      -0.015928       0.025099      -0.010295       0.009203      -0.019264      -0.025505      -0.010782       0.036287             10.498635       7.272897      -2.879399       1.771620      16.973967       1.518972       7.249042           0.000004
          407              C      12.811364       1.415855      17.258749       0.437077      26.158680 0.28490775E+03  0.60696264E+04                                 7.971758                            5.894950      -0.130737       2.007309                    0.999197      23.246233      65.112170       0.628581       0.457391      -1.032155      -0.039269       0.041220      -0.008618       0.057580       0.027277      -0.023909      -0.007425       0.042694       0.039574      -0.041547      -0.004964       0.046511              9.435216       6.594560      -2.870060       1.460823      15.447837       0.815396       6.263251           0.000001
          408              C      13.765030       1.278498       0.412709      -0.292046      38.355270 0.54714779E+03  0.13625573E+05                                 9.912601                            7.845860      -0.087446       1.928628                    0.999270      31.894384      94.391372       0.582973       0.421898      -1.060651      -0.003810       0.003483       0.032372       0.032781      -0.008379       0.006089       0.009237      -0.052541      -0.005965      -0.028742      -0.001942       0.030685             11.438431       8.445670      -3.005608       1.880846      18.180014       0.665000       7.689608           0.000000
          409              C      14.446221       0.048845       0.598518       0.002200      28.653661 0.35113288E+03  0.77934041E+04                                 8.059941                            6.189386       0.508775       2.162216                    0.999773      26.532166      73.113209       0.674521       0.409124      -1.073363      -0.026335      -0.014845      -0.009202       0.031600      -0.002559       0.027131       0.017379       0.011424       0.054115      -0.031606      -0.008117       0.039722              9.554818       6.259021      -1.888593       1.241387      16.207539       1.909803       6.197894           0.000000
          410              C       1.963822      27.333304      16.553034       0.587740      22.000281 0.25095922E+03  0.52321909E+04                                 7.351982                            5.689895      -0.209066       1.984553                    0.999248      22.942524      65.709490       0.607280       0.483767      -1.007534       0.043630       0.006344      -0.047119       0.064529      -0.045622       0.056227      -0.041303       0.010949      -0.076406      -0.065580      -0.032323       0.097902              8.630789       8.385914       1.377490      -3.465533       7.157305       1.215247      10.349147          -0.000001
          411              C       1.103196      27.369692      17.776869      -0.014067      33.031589 0.44085888E+03  0.10393868E+05                                 9.082443                            7.101710      -0.159769       1.963749                    0.998693      27.438037      78.819810       0.605579       0.429000      -1.057015      -0.018660      -0.003167       0.039137       0.043473      -0.003393       0.015347      -0.006143       0.005497      -0.023198      -0.018122      -0.000471       0.018593             10.720875      10.774801       2.033338      -5.020584       8.624701       0.885861      12.763123          -0.000001
          412              C       0.194388      26.366890       0.137570      -0.104920      30.746888 0.44131825E+03  0.10491117E+05                                 8.725703                            7.176804      -0.085871       1.953728                    0.998812      29.633568      87.745959       0.588701       0.437665      -1.043352      -0.001708       0.017786       0.021535       0.027982      -0.013519       0.020109       0.012225      -0.012495      -0.022662      -0.032932       0.014225       0.018707              9.811274      10.006678       2.005596      -3.969350       9.063804       0.425760      10.363340          -0.000002
          413              C      15.956470      26.390821       1.209542      -0.116153      30.844730 0.45032371E+03  0.10771567E+05                                 8.753506                            7.262160      -0.214428       1.906770                    0.998680      30.132994      89.832055       0.583061       0.439175      -1.041276       0.011924       0.015263      -0.009798       0.021706       0.010103       0.009934      -0.010459      -0.006196      -0.032103      -0.022525       0.006250       0.016275              9.775258       9.280736       1.240568      -3.613752       8.824838       1.620030      11.220200          -0.000002
          414              C      16.044526      27.415587       2.104638      -0.006505      32.989550 0.44717930E+03  0.10571149E+05                                 9.018330                            7.114200      -0.122333       1.968358                    0.999155      27.624379      79.233093       0.610469       0.424426      -1.060786       0.026100      -0.004708      -0.035525       0.044333      -0.000004       0.004931      -0.008967       0.000515       0.005089      -0.009967      -0.000713       0.010679             10.506711      10.374853       1.504693      -4.690029       8.258516       1.506768      12.886764          -0.000002
          415              C       0.348902      28.433140       1.956349      -0.131799      30.733554 0.46916326E+03  0.11307828E+05                                 8.679749                            7.368115      -0.084863       1.941988                    0.998969      30.420726      90.252062       0.585640       0.433930      -1.047175       0.009118      -0.012558      -0.017575       0.023447      -0.006561       0.010497       0.012156      -0.021366      -0.013909      -0.022006       0.002755       0.019252              9.419325       9.605899       1.821156      -3.323204       7.769882       0.404279      10.882195          -0.000002
          416              C       1.199560      28.395768       0.803979      -0.110202      31.085856 0.46775786E+03  0.11291000E+05                                 8.829625                            7.401780      -0.184723       1.917766                    0.998210      30.272287      90.545726       0.577713       0.439220      -1.041650      -0.012145      -0.022771       0.017163       0.030993       0.001867       0.009674      -0.012037       0.013807      -0.054135      -0.025859       0.007243       0.018616              9.729160       9.477015       1.618743      -3.488418       8.602727       1.080818      11.107737          -0.000001
          417              C      15.090860      27.506721       3.264155       0.530279      24.133946 0.28835033E+03  0.61757990E+04                                 7.664368                            5.980328       0.060671       2.055923                    0.999669      23.509370      66.528903       0.614855       0.465116      -1.025452      -0.040772      -0.003633       0.045241       0.061011      -0.038806       0.055637      -0.041887      -0.008355      -0.038807      -0.062301      -0.028748       0.091049              8.942852       8.842352       1.191206      -3.659489       6.491812       1.104512      11.494393          -0.000001
          418              C       5.090652      30.231560      14.678870       0.580836      25.995843 0.27377428E+03  0.57870916E+04                                 8.056785                            5.850257      -0.043054       2.032056                    0.999572      22.871922      64.265949       0.618087       0.468801      -1.023603      -0.007075      -0.061800       0.031690       0.069811      -0.041237      -0.042050       0.040369       0.109097      -0.116768      -0.077455      -0.029906       0.107361              9.605739       4.888016       1.225796       0.912011      13.228374      -3.423432      10.700828           0.000002
          419              C       5.263442      31.512025      13.919556      -0.006230      38.276063 0.44652433E+03  0.10485374E+05                                 9.804721                            6.998515      -0.065614       1.979401                    0.999232      27.372768      76.651994       0.634117       0.411337      -1.075898      -0.002906       0.036387      -0.041909       0.055578       0.001717       0.015199       0.010986      -0.011208      -0.057113      -0.028536       0.007401       0.021135             11.869176       4.799689       1.139184      -0.317615      17.735134      -3.675080      13.072705           0.000002
          420              C       5.364790      32.591864      14.789640      -0.136578      33.711349 0.43748960E+03  0.10335074E+05                                 9.116199                            7.013477       0.013079       1.968419                    0.999725      29.997252      87.368525       0.614936       0.421629      -1.057455       0.015022       0.012917      -0.016663       0.025887       0.002349       0.014917       0.002843       0.028979       0.071373      -0.026637      -0.005078       0.031715             10.349735       4.610383      -0.029232       0.343843      16.600503      -1.610863       9.838319           0.000005
          421              C       5.270088      31.680197      12.511700      -0.101174      34.939063 0.44336675E+03  0.10499891E+05                                 9.376700                            7.108727      -0.010952       1.969481                    0.999573      29.516037      85.832337       0.605108       0.427417      -1.054762      -0.001598       0.019698       0.015059       0.024847       0.004625      -0.011518       0.020955      -0.006320       0.030654      -0.024838      -0.002372       0.027210             10.656393       4.683050       0.712622       0.051805      15.516267      -1.867673      11.769863           0.000004
          422              C       5.861560      26.142989      15.018328       0.610267      22.703324 0.23492888E+03  0.48091481E+04                                 7.461291                            5.482641      -0.108873       2.026296                    0.999289      22.233836      62.729620       0.623591       0.479816      -1.011421      -0.049810       0.037552      -0.003883       0.062500       0.072657      -0.029401      -0.046027      -0.049063      -0.051716      -0.068343      -0.040552       0.108895              9.024172      11.333575      -4.185719       0.427226       7.258316       1.063836       8.480625          -0.000000
          423              C       7.730680      24.956281      16.184991      -0.129134      33.415940 0.45067754E+03  0.10746931E+05                                 9.128441                            7.172520      -0.013975       1.961204                    0.999760      30.146505      88.780425       0.600038       0.428064      -1.051402       0.021384      -0.007177      -0.019479       0.029803      -0.002847      -0.021439       0.009717      -0.007712       0.079632      -0.025967      -0.011507       0.037474             10.513204      14.146719      -4.973181       0.855041       7.753402      -0.408453       9.639492           0.000001
          424              C       7.115948      25.336224      15.012968      -0.021307      37.389280 0.43616302E+03  0.10185829E+05                                 9.676526                            6.917759       0.024450       2.013450                    0.999350      27.086258      75.730969       0.637449       0.411446      -1.075436       0.040298      -0.019191      -0.005869       0.045019       0.005595       0.006765       0.010592      -0.018245       0.000212      -0.012733      -0.005918       0.018651             12.164003      17.012752      -6.957496      -0.301027       8.885798       0.109833      10.593458          -0.000000
          425              C       7.735665      24.940546      13.824866      -0.114820      34.303587 0.42356943E+03  0.99275998E+04                                 9.225602                            6.911323       0.037558       1.981703                    0.999751      29.479169      85.575992       0.617956       0.422892      -1.056459       0.009226      -0.007471       0.024714       0.027417       0.011910       0.016184      -0.006691      -0.017608       0.059515      -0.030763       0.004824       0.025939             10.852858      13.847925      -5.436015      -0.786564       7.773528       0.221599      10.937122           0.000000
          426              C       2.412411      23.516496      12.586738       0.033925      29.071085 0.38398132E+03  0.87687002E+04                                 8.345907                            6.642564       0.225206       2.078880                    0.999411      27.085690      77.238863       0.622427       0.430916      -1.053059       0.015335      -0.027037       0.008027       0.032103      -0.004681       0.004850      -0.001587      -0.016198      -0.056249      -0.019869       0.000928       0.018941              9.699822       6.137480      -0.907439      -2.717067       9.394175      -2.108374      13.567812          -0.000002
          427              C       3.052065      23.527314      11.375410      -0.256064      36.320725 0.50327987E+03  0.12310675E+05                                 9.620812                            7.578536      -0.116876       1.931780                    0.998030      31.076214      92.042936       0.585115       0.427949      -1.053732      -0.003986       0.019655      -0.001691       0.020126       0.019068      -0.000777      -0.007980       0.013783       0.042877      -0.028304       0.008888       0.019417             11.077290       7.922500      -2.064692      -3.874754      11.455804       0.064768      13.853567          -0.000002
          428              C       3.766484      22.411414      10.939474       0.424226      25.297088 0.29742949E+03  0.64183791E+04                                 7.829537                            6.039825      -0.209141       1.974240                    0.999237      23.774792      67.484296       0.617119       0.459935      -1.028558       0.032241       0.003994      -0.049195       0.058954       0.019956       0.014896      -0.000885       0.031766      -0.083116      -0.032589      -0.009247       0.041835              9.048396       6.667429      -1.742597      -3.421723       8.488282       0.498446      11.989477          -0.000001
          429              C       3.831281      21.282074      11.766679      -0.260355      35.773620 0.49487740E+03  0.12072183E+05                                 9.530277                            7.525097      -0.240382       1.885864                    0.998214      31.458320      93.499433       0.585140       0.429099      -1.051465       0.003268      -0.021443      -0.003804       0.022022       0.008692      -0.001494       0.004544       0.005656      -0.017856      -0.010660      -0.001581       0.012242             10.772615       7.836404      -1.492646      -4.054925       9.339046      -0.540406      15.142393           0.000000
          430              C       3.175012      21.268962      12.965501       0.007796      27.826922 0.36781291E+03  0.82661400E+04                                 7.902780                            6.360862       0.479242       2.148645                    0.999871      26.945983      74.932889       0.660684       0.412512      -1.070213      -0.018923       0.033035      -0.004509       0.038337      -0.019168      -0.002367      -0.005707      -0.063766      -0.076928      -0.029047      -0.021288       0.050335              8.826834       6.177720      -1.116638      -3.412872       7.347677      -0.275074      12.955104          -0.000001
          431              C       1.599967      22.443868      14.668150      -0.159585      30.487414 0.42839440E+03  0.10110261E+05                                 8.741362                            7.022157      -0.316119       1.902117                    0.997056      29.327439      86.574331       0.601255       0.431647      -1.046787       0.058499      -0.028346      -0.016331       0.067025      -0.011624      -0.039118      -0.004551      -0.001524       0.099423      -0.044078      -0.010414       0.054492             10.582826       8.105836       0.085122      -0.173005       7.863439      -2.584049      15.779202          -0.000001
          432              C       2.223007      21.724304      15.804441      -0.032369      36.582337 0.45486351E+03  0.10797336E+05                                 9.639054                            7.162165      -0.134523       1.957500                    0.999207      27.980629      80.387756       0.610143       0.422901      -1.061875      -0.041810       0.046836      -0.047818       0.078919      -0.007748       0.019858      -0.022298       0.006067       0.063177      -0.024817      -0.016427       0.041244             11.835093       9.034493       2.125672       3.916957      11.613527      -3.547521      14.857260          -0.000001
          433              C       1.747835      20.473342      16.133179       0.095089      32.938926 0.42287192E+03  0.98753648E+04                                 9.064691                            6.972136      -0.030072       1.992743                    0.999660      27.082556      77.656411       0.608426       0.431076      -1.054794      -0.076291      -0.033414      -0.037089       0.091173       0.015336       0.023781       0.021995       0.015886       0.014138      -0.026161      -0.016090       0.042252             10.626646       8.354148       1.984849       3.247392      11.715379      -3.312773      11.810412          -0.000001
          434              C       2.208054      19.867531      17.278402      -0.074557      39.564975 0.52831029E+03  0.12990060E+05                                10.122721                            7.702071      -0.207072       1.920437                    0.998261      29.302213      85.059464       0.591598       0.421073      -1.065391      -0.051588      -0.053778       0.029858       0.080280       0.027269      -0.001106      -0.015216      -0.057650      -0.083571      -0.033154      -0.022981       0.056135             12.266872       8.675612       1.923014       3.299957      15.583798      -3.957851      12.541206          -0.000001
          435              C       3.160059      20.514976       0.282286       0.096859      33.803695 0.47067252E+03  0.11276201E+05                                 9.281162                            7.392291      -0.145888       1.952444                    0.999589      27.625222      79.913325       0.587207       0.435382      -1.053456       0.018425      -0.030941       0.084537       0.091887      -0.011040       0.017250      -0.022135      -0.005550       0.060009      -0.021385      -0.018875       0.040259             10.608213       8.828559       2.514307       3.351344      11.540017      -2.251941      11.456061          -0.000000
          436              C       3.640215      21.772165      17.696471      -0.052654      37.192043 0.47935464E+03  0.11520226E+05                                 9.715748                            7.346308      -0.183073       1.937037                    0.998757      28.492159      82.163543       0.603656       0.422194      -1.063115       0.034436       0.047048       0.054731       0.079967       0.024293       0.023203       0.022847       0.016969      -0.011316      -0.028306      -0.019496       0.047802             11.648368      11.471859       2.748011       4.613705      11.125804      -2.282277      12.347443          -0.000001
          437              C       3.173350      22.350768      16.583407       0.085958      33.576090 0.41882846E+03  0.97376378E+04                                 9.141903                            6.924210       0.041784       2.020208                    0.999507      26.759519      76.052929       0.613696       0.429275      -1.058050       0.015690       0.081424      -0.021654       0.085702       0.014188      -0.019705      -0.012451      -0.038901      -0.058935      -0.034990      -0.004733       0.039724             10.778328       9.303121       2.265177       4.102330      10.647853      -2.472163      12.384010          -0.000001
          438              C       3.751532      23.745314      16.099233      -0.514990      29.461569 0.49830307E+03  0.12146796E+05                                 8.146821                            7.251757      -0.059547       1.941333                    0.996643      32.975189      97.187160       0.634912       0.395753      -1.075592      -0.027149      -0.054258       0.015887       0.062716       0.028792      -0.014997      -0.021887      -0.035796      -0.072626      -0.033507      -0.021335       0.054842              8.721966       7.951554       1.298490       0.140200      10.076420      -1.388048       8.137924          -0.000001
          439              C       0.706112      19.788199      15.298827      -0.514498      27.884257 0.45423569E+03  0.10840691E+05                                 7.872374                            6.955904       0.028265       1.967090                    0.997842      32.694585      95.964893       0.642500       0.399445      -1.070973       0.030030       0.031259       0.032149       0.053967       0.027217       0.035631       0.019363       0.000514      -0.029608      -0.038912      -0.016914       0.055826              8.330014       8.176611       0.749932       1.667137       7.735810      -0.418219       9.077621          -0.000001
          440              C       3.716641      19.877366       1.540066      -0.513080      28.725873 0.47692329E+03  0.11540364E+05                                 8.060286                            7.124350      -0.219091       1.894193                    0.996285      33.057968      98.221855       0.634252       0.399092      -1.069476      -0.024163       0.025192      -0.049194       0.060320      -0.008213       0.026123      -0.028189      -0.008509       0.028409      -0.032285      -0.012980       0.045265              8.568370       7.442889      -0.242849       1.434907       8.548210      -1.311986       9.714011           0.000000
          441              C       4.610496      22.529430       0.748594      -0.161006      29.307878 0.40979010E+03  0.95723431E+04                                 8.512638                            6.880242      -0.367729       1.893837                    0.996281      28.940130      85.222946       0.605302       0.433189      -1.044991       0.026313      -0.055049      -0.036921       0.071315      -0.013473       0.013533       0.005372       0.056486      -0.046410      -0.029322      -0.012281       0.041603             10.011535      14.516764       0.090734       1.967575       7.424491       0.396824       8.093349          -0.000000
          442              C       6.693942      22.147519       1.875951       0.004461      29.911502 0.38461304E+03  0.87377548E+04                                 8.383539                            6.559766       0.373781       2.126025                    0.999595      26.773899      74.774362       0.642608       0.419550      -1.066062      -0.013820      -0.015011      -0.023761       0.031319      -0.012221       0.003905       0.004385       0.011996       0.048063      -0.022494       0.005519       0.016976              9.645957      14.007654      -1.453598       1.029860       5.089941       1.414761       9.840276           0.000001
          443              C       8.044692      21.737744       1.834859      -0.231657      34.199676 0.43973488E+03  0.10352884E+05                                 9.067206                            6.954048       0.154790       2.019448                    0.999677      29.727331      85.124943       0.630841       0.412397      -1.068308       0.000728      -0.012664       0.015136       0.019749       0.004099       0.019121      -0.013671       0.017724      -0.043912      -0.030640       0.005101       0.025539             10.378648      14.820631      -2.543934      -1.416971       5.953728       2.284989      10.361585           0.000002
          444              C       8.602936      21.177172       0.748594       0.422323      25.028192 0.25967991E+03  0.54216668E+04                                 7.758836                            5.622861      -0.206419       1.982555                    0.999504      23.049883      64.543682       0.642546       0.456570      -1.029524       0.063170      -0.023293       0.012405       0.068460       0.029697      -0.005740      -0.023581      -0.067176      -0.027648      -0.040582      -0.017492       0.058074              9.258004      14.168711      -2.828319      -0.368512       5.278961       1.457521       8.326341           0.000001
          445              C       7.900147      20.996871      17.580341      -0.233571      32.246728 0.42044788E+03  0.98233449E+04                                 8.806802                            6.861419       0.028917       1.982462                    0.999521      29.725124      85.785619       0.624327       0.419901      -1.059723      -0.008914      -0.009759      -0.025622       0.028830      -0.015013      -0.027126      -0.019631      -0.039553      -0.021658      -0.047467       0.014409       0.033058             10.033330      15.800545      -2.523020       1.514412       5.795594       0.954429       8.503851           0.000004
          446              C       6.574318      21.501714      17.433838      -0.009311      29.178466 0.39784441E+03  0.91014225E+04                                 8.188188                            6.635530       0.440394       2.135061                    0.999788      27.260537      76.024815       0.645120       0.415020      -1.070566       0.005008       0.022793       0.023892       0.033398      -0.020141       0.001309       0.022696       0.004438       0.115270      -0.043554      -0.002961       0.046515              9.202740      14.514288      -2.327464       0.225165       5.081101       0.469354       8.012831           0.000002
          447              C       1.553446      18.594934       0.039306      -0.170830      30.838795 0.45593614E+03  0.10924805E+05                                 8.785144                            7.224075      -0.360456       1.872887                    0.997277      30.201022      89.714767       0.595531       0.429232      -1.048677       0.065870      -0.003024      -0.030554       0.072674      -0.036678      -0.007063      -0.006244      -0.053055      -0.056534      -0.039827      -0.014936       0.054764             10.374087       7.818413      -1.171183       0.010569      16.385892      -0.964585       6.917954          -0.000001
          448              C       3.346140      17.279392      16.674524       0.007682      28.183288 0.35495306E+03  0.79249312E+04                                 8.018373                            6.289613       0.355468       2.110337                    0.999850      26.927245      75.206097       0.656407       0.417934      -1.064240      -0.015091      -0.007424       0.039948       0.043344       0.010797      -0.030326      -0.030622       0.024350       0.046594      -0.038740      -0.014944       0.053684              8.975866       6.577610      -2.916065      -1.813787      13.847692      -0.567073       6.502295           0.000001
          449              C       4.033976      16.147102      16.467277      -0.261304      35.223516 0.44435436E+03  0.10449190E+05                                 9.138288                            6.920649       0.162646       2.013356                    0.999685      29.954182      84.665007       0.644403       0.404199      -1.077776       0.026045      -0.002860       0.002917       0.026363      -0.015928      -0.025099       0.010295       0.009203      -0.019264      -0.025505      -0.010782       0.036287             10.498636       7.272897      -2.879399      -1.771620      16.973968      -1.518972       7.249042           0.000004
          450              C       3.803036      14.975145      17.258749       0.437077      26.158678 0.28490773E+03  0.60696257E+04                                 7.971758                            5.894950      -0.130737       2.007309                    0.999197      23.246232      65.112170       0.628581       0.457391      -1.032155       0.039269      -0.041220      -0.008618       0.057580       0.027277       0.023909       0.007425       0.042694       0.039574      -0.041547      -0.004964       0.046511              9.435217       6.594560      -2.870060      -1.460823      15.447838      -0.815396       6.263251           0.000001
          451              C       2.849370      15.112502       0.412709      -0.292046      38.355270 0.54714779E+03  0.13625573E+05                                 9.912601                            7.845860      -0.087446       1.928628                    0.999270      31.894384      94.391373       0.582973       0.421898      -1.060651       0.003810      -0.003483       0.032372       0.032781      -0.008379      -0.006089      -0.009237      -0.052541      -0.005965      -0.028742      -0.001942       0.030685             11.438431       8.445670      -3.005608      -1.880846      18.180015      -0.665000       7.689608           0.000000
          452              C       2.168179      16.342155       0.598518       0.002200      28.653661 0.35113288E+03  0.77934042E+04                                 8.059941                            6.189386       0.508775       2.162216                    0.999773      26.532166      73.113211       0.674521       0.409124      -1.073363       0.026335       0.014845      -0.009202       0.031600      -0.002559      -0.027131      -0.017379       0.011424       0.054115      -0.031606      -0.008117       0.039722              9.554818       6.259021      -1.888593      -1.241387      16.207539      -1.909803       6.197895           0.000000
          453              C      14.650578      21.839696      16.553034       0.587740      22.000281 0.25095922E+03  0.52321909E+04                                 7.351982                            5.689895      -0.209066       1.984553                    0.999248      22.942524      65.709490       0.607280       0.483767      -1.007534      -0.043630      -0.006344      -0.047119       0.064529      -0.045622      -0.056227       0.041303       0.010949      -0.076406      -0.065580      -0.032323       0.097902              8.630789       8.385914       1.377490       3.465533       7.157305      -1.215247      10.349147          -0.000001
          454              C      15.511204      21.803308      17.776869      -0.014067      33.031589 0.44085888E+03  0.10393867E+05                                 9.082443                            7.101710      -0.159769       1.963749                    0.998693      27.438037      78.819810       0.605579       0.429000      -1.057015       0.018660       0.003167       0.039137       0.043473      -0.003393      -0.015347       0.006143       0.005497      -0.023198      -0.018122      -0.000471       0.018593             10.720875      10.774801       2.033338       5.020584       8.624701      -0.885861      12.763123          -0.000001
          455              C      16.420012      22.806110       0.137570      -0.104920      30.746889 0.44131827E+03  0.10491118E+05                                 8.725703                            7.176804      -0.085871       1.953728                    0.998812      29.633569      87.745963       0.588701       0.437665      -1.043352       0.001708      -0.017786       0.021535       0.027982      -0.013519      -0.020109      -0.012225      -0.012495      -0.022662      -0.032932       0.014225       0.018707              9.811274      10.006679       2.005596       3.969350       9.063804      -0.425760      10.363341          -0.000002
          456              C       0.657930      22.782179       1.209542      -0.116153      30.844731 0.45032372E+03  0.10771567E+05                                 8.753506                            7.262159      -0.214428       1.906770                    0.998680      30.132994      89.832053       0.583061       0.439175      -1.041276      -0.011924      -0.015263      -0.009798       0.021706       0.010103      -0.009934       0.010459      -0.006196      -0.032103      -0.022525       0.006250       0.016275              9.775258       9.280735       1.240568       3.613752       8.824838      -1.620030      11.220200          -0.000002
          457              C       0.569874      21.757413       2.104638      -0.006505      32.989551 0.44717930E+03  0.10571149E+05                                 9.018330                            7.114200      -0.122333       1.968358                    0.999155      27.624379      79.233093       0.610469       0.424426      -1.060786      -0.026100       0.004708      -0.035525       0.044333      -0.000004      -0.004931       0.008967       0.000515       0.005089      -0.009967      -0.000713       0.010679             10.506711      10.374853       1.504693       4.690029       8.258516      -1.506768      12.886765          -0.000002
          458              C      16.265498      20.739860       1.956349      -0.131799      30.733552 0.46916323E+03  0.11307827E+05                                 8.679749                            7.368115      -0.084863       1.941988                    0.998969      30.420725      90.252060       0.585640       0.433930      -1.047175      -0.009118       0.012558      -0.017575       0.023447      -0.006561      -0.010497      -0.012156      -0.021366      -0.013909      -0.022006       0.002755       0.019252              9.419325       9.605898       1.821156       3.323204       7.769882      -0.404280      10.882195          -0.000001
          459              C      15.414840      20.777232       0.803979      -0.110202      31.085856 0.46775787E+03  0.11291000E+05                                 8.829625                            7.401780      -0.184723       1.917766                    0.998210      30.272287      90.545725       0.577713       0.439220      -1.041650       0.012145       0.022771       0.017163       0.030993       0.001867      -0.009674       0.012037       0.013807      -0.054135      -0.025859       0.007243       0.018616              9.729159       9.477015       1.618743       3.488418       8.602727      -1.080818      11.107737          -0.000001
          460              C       1.523540      21.666279       3.264155       0.530279      24.133946 0.28835033E+03  0.61757990E+04                                 7.664368                            5.980328       0.060671       2.055923                    0.999669      23.509370      66.528903       0.614855       0.465116      -1.025452       0.040772       0.003633       0.045241       0.061011      -0.038806      -0.055637       0.041887      -0.008355      -0.038807      -0.062301      -0.028748       0.091049              8.942852       8.842352       1.191206       3.659489       6.491812      -1.104511      11.494393          -0.000001
          461              C      11.523748      18.941440      14.678870       0.580836      25.995843 0.27377429E+03  0.57870916E+04                                 8.056785                            5.850257      -0.043054       2.032056                    0.999572      22.871922      64.265947       0.618087       0.468801      -1.023603       0.007075       0.061800       0.031690       0.069811      -0.041237       0.042050      -0.040369       0.109097      -0.116768      -0.077455      -0.029906       0.107361              9.605739       4.888016       1.225796      -0.912011      13.228373       3.423432      10.700827           0.000002
          462              C      11.350958      17.660975      13.919556      -0.006230      38.276063 0.44652433E+03  0.10485374E+05                                 9.804720                            6.998515      -0.065614       1.979402                    0.999232      27.372768      76.651993       0.634117       0.411337      -1.075898       0.002906      -0.036387      -0.041909       0.055578       0.001717      -0.015199      -0.010986      -0.011208      -0.057113      -0.028536       0.007401       0.021135             11.869176       4.799689       1.139184       0.317615      17.735133       3.675079      13.072705           0.000002
          463              C      11.249610      16.581136      14.789640      -0.136578      33.711348 0.43748959E+03  0.10335074E+05                                 9.116198                            7.013477       0.013079       1.968419                    0.999725      29.997252      87.368523       0.614936       0.421629      -1.057455      -0.015022      -0.012917      -0.016663       0.025888       0.002349      -0.014917      -0.002843       0.028979       0.071373      -0.026637      -0.005078       0.031715             10.349734       4.610382      -0.029232      -0.343843      16.600503       1.610863       9.838318           0.000005
          464              C      11.344312      17.492803      12.511700      -0.101174      34.939063 0.44336674E+03  0.10499891E+05                                 9.376700                            7.108728      -0.010952       1.969481                    0.999573      29.516036      85.832337       0.605107       0.427417      -1.054762       0.001598      -0.019698       0.015059       0.024847       0.004625       0.011518      -0.020955      -0.006320       0.030654      -0.024838      -0.002372       0.027210             10.656394       4.683050       0.712622      -0.051805      15.516268       1.867673      11.769863           0.000004
          465              C      10.752840      23.030011      15.018328       0.610267      22.703334 0.23492903E+03  0.48091525E+04                                 7.461294                            5.482645      -0.108877       2.026295                    0.999289      22.233851      62.729691       0.623590       0.479816      -1.011421       0.049810      -0.037552      -0.003883       0.062500       0.072657       0.029401       0.046027      -0.049063      -0.051716      -0.068343      -0.040553       0.108895              9.024176      11.333579      -4.185720      -0.427227       7.258319      -1.063836       8.480630          -0.000000
          466              C       8.883720      24.216719      16.184991      -0.129123      33.415667 0.45067291E+03  0.10746790E+05                                 9.128380                            7.172474      -0.013962       1.961210                    0.999760      30.146349      88.779769       0.600041       0.428063      -1.051403      -0.021384       0.007177      -0.019479       0.029803      -0.002847       0.021439      -0.009717      -0.007711       0.079632      -0.025966      -0.011508       0.037474             10.513133      14.146614      -4.973142      -0.855025       7.753349       0.408444       9.639434           0.000001
          467              C       9.498452      23.836776      15.012968      -0.021310      37.389437 0.43616519E+03  0.10185892E+05                                 9.676553                            6.917776       0.024447       2.013449                    0.999350      27.086318      75.731170       0.637448       0.411446      -1.075436      -0.040298       0.019191      -0.005869       0.045019       0.005595      -0.006765      -0.010592      -0.018245       0.000212      -0.012732      -0.005918       0.018650             12.164039      17.012811      -6.957524       0.301027       8.885825      -0.109834      10.593482          -0.000000
          468              C       8.878735      24.232454      13.824866      -0.114804      34.303143 0.42356267E+03  0.99273981E+04                                 9.225507                            6.911253       0.037577       1.981712                    0.999751      29.478943      85.575041       0.617961       0.422890      -1.056460      -0.009226       0.007471       0.024714       0.027417       0.011909      -0.016183       0.006691      -0.017607       0.059515      -0.030762       0.004823       0.025939             10.852742      13.847764      -5.435946       0.786538       7.773444      -0.221586      10.937017           0.000000
          469              C       2.412411      25.656504       3.653638       0.033925      29.071085 0.38398131E+03  0.87687001E+04                                 8.345907                            6.642564       0.225206       2.078880                    0.999411      27.085690      77.238864       0.622427       0.430916      -1.053059       0.015335       0.027037       0.008027       0.032103       0.004681       0.004850       0.001587      -0.016198      -0.056249      -0.019869       0.000928       0.018941              9.699822       6.137480       0.907439      -2.717067       9.394175       2.108374      13.567812          -0.000002
          470              C       3.052065      25.645686       2.442310      -0.256064      36.320727 0.50327990E+03  0.12310676E+05                                 9.620813                            7.578537      -0.116876       1.931780                    0.998030      31.076215      92.042943       0.585115       0.427949      -1.053732      -0.003986      -0.019655      -0.001691       0.020126      -0.019068      -0.000777       0.007980       0.013783       0.042877      -0.028304       0.008887       0.019417             11.077291       7.922500       2.064692      -3.874754      11.455805      -0.064769      13.853568          -0.000002
          471              C       3.766484      26.761586       2.006374       0.424226      25.297089 0.29742951E+03  0.64183796E+04                                 7.829537                            6.039826      -0.209141       1.974240                    0.999237      23.774793      67.484300       0.617119       0.459935      -1.028558       0.032241      -0.003994      -0.049195       0.058954      -0.019956       0.014896       0.000885       0.031766      -0.083116      -0.032589      -0.009247       0.041835              9.048396       6.667429       1.742597      -3.421723       8.488283      -0.498446      11.989478          -0.000001
          472              C       3.831281      27.890926       2.833579      -0.260355      35.773621 0.49487743E+03  0.12072184E+05                                 9.530278                            7.525098      -0.240382       1.885864                    0.998214      31.458321      93.499439       0.585140       0.429099      -1.051465       0.003268       0.021443      -0.003804       0.022022      -0.008692      -0.001494      -0.004544       0.005656      -0.017856      -0.010660      -0.001581       0.012242             10.772615       7.836405       1.492646      -4.054925       9.339047       0.540405      15.142394           0.000000
          473              C       3.175012      27.904038       4.032401       0.007796      27.826923 0.36781293E+03  0.82661407E+04                                 7.902780                            6.360862       0.479242       2.148645                    0.999871      26.945984      74.932892       0.660684       0.412512      -1.070213      -0.018923      -0.033035      -0.004509       0.038337       0.019168      -0.002367       0.005707      -0.063766      -0.076928      -0.029047      -0.021288       0.050335              8.826834       6.177721       1.116638      -3.412873       7.347677       0.275074      12.955104          -0.000001
          474              C       1.599967      26.729132       5.735050      -0.159585      30.487414 0.42839439E+03  0.10110261E+05                                 8.741362                            7.022157      -0.316119       1.902117                    0.997056      29.327439      86.574331       0.601255       0.431647      -1.046787       0.058499       0.028346      -0.016331       0.067025       0.011624      -0.039118       0.004551      -0.001524       0.099423      -0.044078      -0.010414       0.054492             10.582826       8.105836      -0.085122      -0.173005       7.863439       2.584049      15.779202          -0.000001
          475              C       2.223007      27.448696       6.871341      -0.032369      36.582337 0.45486351E+03  0.10797336E+05                                 9.639054                            7.162165      -0.134523       1.957500                    0.999207      27.980629      80.387755       0.610143       0.422901      -1.061875      -0.041810      -0.046836      -0.047818       0.078919       0.007748       0.019858       0.022298       0.006067       0.063177      -0.024817      -0.016427       0.041244             11.835093       9.034493      -2.125672       3.916957      11.613527       3.547521      14.857259          -0.000001
          476              C       1.747835      28.699658       7.200079       0.095089      32.938926 0.42287192E+03  0.98753647E+04                                 9.064691                            6.972136      -0.030072       1.992743                    0.999660      27.082556      77.656411       0.608426       0.431076      -1.054794      -0.076291       0.033414      -0.037089       0.091173      -0.015336       0.023781      -0.021995       0.015886       0.014138      -0.026161      -0.016090       0.042252             10.626646       8.354148      -1.984849       3.247391      11.715379       3.312773      11.810412          -0.000001
          477              C       2.208054      29.305469       8.345302      -0.074557      39.564975 0.52831029E+03  0.12990060E+05                                10.122721                            7.702071      -0.207072       1.920437                    0.998261      29.302213      85.059464       0.591598       0.421073      -1.065391      -0.051588       0.053778       0.029858       0.080280      -0.027269      -0.001106       0.015216      -0.057650      -0.083571      -0.033154      -0.022981       0.056135             12.266872       8.675612      -1.923014       3.299957      15.583799       3.957851      12.541205          -0.000001
          478              C       3.160059      28.658024       9.215386       0.096859      33.803693 0.47067249E+03  0.11276201E+05                                 9.281163                            7.392291      -0.145888       1.952444                    0.999589      27.625221      79.913325       0.587207       0.435382      -1.053456       0.018425       0.030941       0.084537       0.091887       0.011040       0.017250       0.022135      -0.005550       0.060009      -0.021385      -0.018875       0.040259             10.608213       8.828559      -2.514307       3.351344      11.540018       2.251941      11.456061          -0.000000
          479              C       3.640215      27.400835       8.763371      -0.052654      37.192042 0.47935463E+03  0.11520226E+05                                 9.715748                            7.346308      -0.183073       1.937037                    0.998757      28.492159      82.163544       0.603656       0.422194      -1.063115       0.034436      -0.047048       0.054731       0.079967      -0.024293       0.023203      -0.022847       0.016969      -0.011316      -0.028306      -0.019496       0.047802             11.648368      11.471859      -2.748011       4.613705      11.125804       2.282277      12.347442          -0.000001
          480              C       3.173350      26.822232       7.650307       0.085958      33.576090 0.41882846E+03  0.97376379E+04                                 9.141903                            6.924210       0.041784       2.020208                    0.999507      26.759519      76.052930       0.613696       0.429275      -1.058050       0.015690      -0.081424      -0.021654       0.085702      -0.014188      -0.019705       0.012451      -0.038901      -0.058935      -0.034990      -0.004733       0.039724             10.778328       9.303121      -2.265177       4.102330      10.647853       2.472163      12.384010          -0.000001
          481              C       3.751532      25.427686       7.166133      -0.514990      29.461567 0.49830302E+03  0.12146795E+05                                 8.146821                            7.251756      -0.059547       1.941333                    0.996643      32.975190      97.187166       0.634912       0.395753      -1.075592      -0.027149       0.054258       0.015887       0.062716      -0.028792      -0.014997       0.021887      -0.035796      -0.072625      -0.033508      -0.021335       0.054842              8.721965       7.951554      -1.298490       0.140200      10.076420       1.388047       8.137923          -0.000001
          482              C       0.706112      29.384801       6.365727      -0.514498      27.884261 0.45423578E+03  0.10840694E+05                                 7.872376                            6.955906       0.028265       1.967090                    0.997842      32.694587      95.964902       0.642500       0.399445      -1.070973       0.030030      -0.031259       0.032149       0.053967      -0.027217       0.035631      -0.019363       0.000514      -0.029608      -0.038912      -0.016914       0.055826              8.330015       8.176613      -0.749932       1.667137       7.735811       0.418219       9.077623          -0.000001
          483              C       3.716641      29.295634      10.473166      -0.513080      28.725872 0.47692326E+03  0.11540363E+05                                 8.060286                            7.124350      -0.219091       1.894193                    0.996285      33.057968      98.221854       0.634252       0.399092      -1.069476      -0.024163      -0.025192      -0.049194       0.060320       0.008213       0.026123       0.028189      -0.008509       0.028409      -0.032285      -0.012980       0.045265              8.568370       7.442889       0.242849       1.434907       8.548210       1.311986       9.714011           0.000000
          484              C       4.610496      26.643570       9.681694      -0.161006      29.307877 0.40979010E+03  0.95723431E+04                                 8.512639                            6.880243      -0.367729       1.893837                    0.996281      28.940131      85.222954       0.605302       0.433189      -1.044991       0.026313       0.055049      -0.036921       0.071315       0.013473       0.013533      -0.005372       0.056486      -0.046410      -0.029322      -0.012281       0.041603             10.011535      14.516764      -0.090734       1.967574       7.424492      -0.396823       8.093349          -0.000000
          485              C       6.693942      27.025481      10.809051       0.004461      29.911495 0.38461298E+03  0.87377527E+04                                 8.383536                            6.559764       0.373782       2.126026                    0.999595      26.773896      74.774343       0.642608       0.419550      -1.066062      -0.013820       0.015011      -0.023761       0.031319       0.012221       0.003905      -0.004386       0.011996       0.048063      -0.022494       0.005519       0.016976              9.645954      14.007649       1.453598       1.029861       5.089940      -1.414760       9.840273           0.000001
          486              C       8.044692      27.435256      10.767959      -0.231657      34.199668 0.43973479E+03  0.10352881E+05                                 9.067203                            6.954047       0.154791       2.019449                    0.999677      29.727327      85.124920       0.630841       0.412397      -1.068308       0.000728       0.012664       0.015136       0.019749      -0.004099       0.019121       0.013671       0.017724      -0.043911      -0.030639       0.005101       0.025539             10.378645      14.820627       2.543933      -1.416971       5.953726      -2.284988      10.361582           0.000002
          487              C       8.602936      27.995828       9.681694       0.422323      25.028190 0.25967989E+03  0.54216662E+04                                 7.758836                            5.622861      -0.206418       1.982555                    0.999504      23.049881      64.543674       0.642546       0.456570      -1.029524       0.063170       0.023293       0.012405       0.068460      -0.029697      -0.005740       0.023581      -0.067176      -0.027648      -0.040582      -0.017492       0.058074              9.258003      14.168710       2.828319      -0.368511       5.278960      -1.457521       8.326339           0.000001
          488              C       7.900147      28.176129       8.647241      -0.233571      32.246718 0.42044773E+03  0.98233404E+04                                 8.806800                            6.861418       0.028918       1.982462                    0.999521      29.725118      85.785592       0.624327       0.419901      -1.059723      -0.008914       0.009759      -0.025622       0.028830       0.015013      -0.027126       0.019631      -0.039553      -0.021658      -0.047467       0.014409       0.033058             10.033327      15.800541       2.523020       1.514412       5.795593      -0.954429       8.503848           0.000004
          489              C       6.574318      27.671286       8.500738      -0.009311      29.178466 0.39784443E+03  0.91014229E+04                                 8.188188                            6.635530       0.440394       2.135061                    0.999788      27.260538      76.024817       0.645121       0.415020      -1.070566       0.005008      -0.022793       0.023892       0.033398       0.020141       0.001309      -0.022696       0.004438       0.115271      -0.043554      -0.002961       0.046515              9.202740      14.514288       2.327464       0.225166       5.081101      -0.469354       8.012830           0.000002
          490              C       1.553446      30.578066       8.972406      -0.170830      30.838795 0.45593614E+03  0.10924805E+05                                 8.785144                            7.224075      -0.360456       1.872887                    0.997277      30.201022      89.714767       0.595531       0.429232      -1.048677       0.065870       0.003024      -0.030554       0.072674       0.036678      -0.007063       0.006244      -0.053055      -0.056534      -0.039827      -0.014936       0.054764             10.374087       7.818413       1.171183       0.010568      16.385893       0.964585       6.917954          -0.000001
          491              C       3.346140      31.893608       7.741424       0.007682      28.183286 0.35495304E+03  0.79249306E+04                                 8.018373                            6.289613       0.355468       2.110337                    0.999850      26.927244      75.206095       0.656407       0.417934      -1.064240      -0.015091       0.007424       0.039948       0.043344      -0.010797      -0.030325       0.030622       0.024350       0.046594      -0.038740      -0.014944       0.053684              8.975866       6.577610       2.916065      -1.813787      13.847692       0.567074       6.502295           0.000001
          492              C       4.033976       0.243898       7.534177      -0.261304      35.223516 0.44435435E+03  0.10449190E+05                                 9.138288                            6.920649       0.162647       2.013356                    0.999685      29.954182      84.665007       0.644403       0.404199      -1.077776       0.026045       0.002860       0.002917       0.026363       0.015928      -0.025099      -0.010295       0.009203      -0.019264      -0.025505      -0.010782       0.036287             10.498635       7.272897       2.879399      -1.771620      16.973967       1.518972       7.249042           0.000004
          493              C       3.803036       1.415855       8.325649       0.437077      26.158678 0.28490773E+03  0.60696257E+04                                 7.971758                            5.894950      -0.130737       2.007309                    0.999197      23.246232      65.112169       0.628581       0.457391      -1.032155       0.039269       0.041220      -0.008618       0.057580      -0.027277       0.023909      -0.007425       0.042694       0.039574      -0.041547      -0.004964       0.046511              9.435216       6.594560       2.870060      -1.460823      15.447838       0.815396       6.263251           0.000001
          494              C       2.849370       1.278498       9.345809      -0.292046      38.355272 0.54714785E+03  0.13625575E+05                                 9.912601                            7.845860      -0.087446       1.928627                    0.999270      31.894385      94.391377       0.582973       0.421898      -1.060651       0.003810       0.003483       0.032372       0.032781       0.008379      -0.006089       0.009237      -0.052541      -0.005965      -0.028742      -0.001942       0.030685             11.438431       8.445670       3.005609      -1.880846      18.180015       0.665000       7.689608           0.000000
          495              C       2.168179       0.048845       9.531618       0.002200      28.653663 0.35113291E+03  0.77934050E+04                                 8.059941                            6.189386       0.508774       2.162216                    0.999773      26.532167      73.113214       0.674521       0.409124      -1.073363       0.026335      -0.014845      -0.009202       0.031600       0.002559      -0.027131       0.017379       0.011424       0.054115      -0.031606      -0.008117       0.039722              9.554818       6.259021       1.888593      -1.241387      16.207540       1.909803       6.197895           0.000000
          496              C      14.650578      27.333304       7.619934       0.587740      22.000281 0.25095922E+03  0.52321909E+04                                 7.351982                            5.689895      -0.209066       1.984553                    0.999248      22.942524      65.709490       0.607280       0.483767      -1.007534      -0.043630       0.006344      -0.047119       0.064529       0.045622      -0.056227      -0.041303       0.010949      -0.076406      -0.065580      -0.032323       0.097902              8.630789       8.385914      -1.377490       3.465533       7.157305       1.215247      10.349147          -0.000001
          497              C      15.511204      27.369692       8.843769      -0.014067      33.031589 0.44085888E+03  0.10393868E+05                                 9.082443                            7.101710      -0.159769       1.963749                    0.998693      27.438037      78.819809       0.605579       0.429000      -1.057015       0.018660      -0.003167       0.039137       0.043473       0.003393      -0.015347      -0.006143       0.005497      -0.023198      -0.018122      -0.000471       0.018593             10.720874      10.774800      -2.033338       5.020584       8.624700       0.885861      12.763122          -0.000001
          498              C      16.420012      26.366890       9.070670      -0.104920      30.746888 0.44131825E+03  0.10491117E+05                                 8.725703                            7.176804      -0.085871       1.953728                    0.998812      29.633568      87.745959       0.588701       0.437665      -1.043352       0.001708       0.017786       0.021535       0.027982       0.013519      -0.020109       0.012225      -0.012495      -0.022662      -0.032932       0.014225       0.018707              9.811274      10.006678      -2.005596       3.969350       9.063804       0.425760      10.363340          -0.000002
          499              C       0.657930      26.390821      10.142642      -0.116153      30.844731 0.45032372E+03  0.10771567E+05                                 8.753506                            7.262159      -0.214428       1.906770                    0.998680      30.132994      89.832053       0.583061       0.439175      -1.041276      -0.011924       0.015263      -0.009798       0.021706      -0.010103      -0.009934      -0.010459      -0.006196      -0.032103      -0.022525       0.006250       0.016275              9.775258       9.280735      -1.240568       3.613752       8.824838       1.620030      11.220200          -0.000002
          500              C       0.569874      27.415587      11.037738      -0.006505      32.989550 0.44717930E+03  0.10571149E+05                                 9.018329                            7.114200      -0.122333       1.968358                    0.999155      27.624379      79.233092       0.610469       0.424426      -1.060786      -0.026100      -0.004708      -0.035525       0.044333       0.000004      -0.004931      -0.008967       0.000515       0.005089      -0.009967      -0.000713       0.010679             10.506711      10.374853      -1.504693       4.690029       8.258516       1.506768      12.886764          -0.000002
          501              C      16.265498      28.433140      10.889449      -0.131799      30.733556 0.46916332E+03  0.11307830E+05                                 8.679750                            7.368115      -0.084863       1.941988                    0.998969      30.420727      90.252067       0.585640       0.433930      -1.047175      -0.009118      -0.012558      -0.017575       0.023447       0.006561      -0.010497       0.012156      -0.021366      -0.013909      -0.022006       0.002755       0.019252              9.419326       9.605899      -1.821156       3.323204       7.769882       0.404279      10.882196          -0.000002
          502              C      15.414840      28.395768       9.737079      -0.110202      31.085856 0.46775786E+03  0.11291000E+05                                 8.829624                            7.401780      -0.184723       1.917766                    0.998210      30.272287      90.545724       0.577713       0.439220      -1.041650       0.012145      -0.022771       0.017163       0.030993      -0.001867      -0.009674      -0.012037       0.013807      -0.054135      -0.025859       0.007243       0.018616              9.729159       9.477014      -1.618743       3.488418       8.602727       1.080818      11.107736          -0.000001
          503              C       1.523540      27.506721      12.197255       0.530279      24.133946 0.28835033E+03  0.61757990E+04                                 7.664368                            5.980328       0.060671       2.055923                    0.999669      23.509370      66.528903       0.614855       0.465116      -1.025452       0.040772      -0.003633       0.045241       0.061011       0.038806      -0.055637      -0.041887      -0.008355      -0.038807      -0.062301      -0.028748       0.091049              8.942852       8.842352      -1.191206       3.659489       6.491812       1.104512      11.494393          -0.000001
          504              C      11.523748      30.231560       5.745770       0.580836      25.995842 0.27377428E+03  0.57870915E+04                                 8.056785                            5.850257      -0.043054       2.032056                    0.999572      22.871922      64.265948       0.618087       0.468801      -1.023603       0.007075      -0.061800       0.031690       0.069811       0.041237       0.042050       0.040369       0.109097      -0.116768      -0.077455      -0.029906       0.107361              9.605739       4.888016      -1.225796      -0.912011      13.228373      -3.423431      10.700827           0.000002
          505              C      11.350958      31.512025       4.986456      -0.006230      38.276066 0.44652437E+03  0.10485376E+05                                 9.804721                            6.998515      -0.065613       1.979402                    0.999232      27.372769      76.651996       0.634117       0.411337      -1.075898       0.002906       0.036387      -0.041909       0.055578      -0.001717      -0.015199       0.010986      -0.011208      -0.057113      -0.028536       0.007401       0.021135             11.869176       4.799689      -1.139184       0.317615      17.735134      -3.675080      13.072706           0.000002
          506              C      11.249610      32.591864       5.856540      -0.136577      33.711334 0.43748936E+03  0.10335067E+05                                 9.116195                            7.013474       0.013080       1.968419                    0.999725      29.997244      87.368491       0.614936       0.421629      -1.057455      -0.015022       0.012917      -0.016663       0.025888      -0.002349      -0.014917       0.002843       0.028979       0.071373      -0.026637      -0.005078       0.031715             10.349731       4.610381       0.029232      -0.343843      16.600496      -1.610862       9.838315           0.000006
          507              C      11.344312      31.680197       3.578600      -0.101173      34.939053 0.44336658E+03  0.10499886E+05                                 9.376698                            7.108726      -0.010951       1.969482                    0.999573      29.516032      85.832317       0.605108       0.427417      -1.054762       0.001598       0.019698       0.015059       0.024847      -0.004625       0.011518       0.020955      -0.006320       0.030654      -0.024838      -0.002372       0.027210             10.656391       4.683049      -0.712621      -0.051805      15.516264      -1.867672      11.769860           0.000004
          508              C      10.752840      26.142989       6.085228       0.610267      22.703324 0.23492888E+03  0.48091481E+04                                 7.461291                            5.482641      -0.108873       2.026296                    0.999289      22.233836      62.729620       0.623591       0.479816      -1.011421       0.049810       0.037552      -0.003883       0.062500      -0.072657       0.029401      -0.046027      -0.049063      -0.051716      -0.068343      -0.040552       0.108895              9.024172      11.333576       4.185719      -0.427226       7.258316       1.063836       8.480626          -0.000000
          509              C       8.883720      24.956281       7.251891      -0.129134      33.415940 0.45067754E+03  0.10746931E+05                                 9.128441                            7.172520      -0.013975       1.961204                    0.999760      30.146505      88.780427       0.600038       0.428064      -1.051402      -0.021384      -0.007177      -0.019479       0.029803       0.002847       0.021439       0.009717      -0.007712       0.079632      -0.025967      -0.011507       0.037474             10.513205      14.146720       4.973181      -0.855041       7.753402      -0.408453       9.639493           0.000001
          510              C       9.498452      25.336224       6.079868      -0.021307      37.389280 0.43616302E+03  0.10185829E+05                                 9.676526                            6.917759       0.024450       2.013450                    0.999350      27.086258      75.730969       0.637449       0.411446      -1.075436      -0.040298      -0.019191      -0.005869       0.045019      -0.005595      -0.006765       0.010592      -0.018245       0.000212      -0.012733      -0.005918       0.018651             12.164003      17.012752       6.957496       0.301026       8.885798       0.109833      10.593458          -0.000000
          511              C       8.878735      24.940546       4.891766      -0.114820      34.303587 0.42356943E+03  0.99275999E+04                                 9.225602                            6.911323       0.037558       1.981703                    0.999751      29.479169      85.575991       0.617956       0.422892      -1.056459      -0.009226      -0.007471       0.024714       0.027417      -0.011910      -0.016184      -0.006691      -0.017608       0.059515      -0.030763       0.004824       0.025939             10.852858      13.847925       5.436015       0.786565       7.773528       0.221599      10.937122           0.000000
          512              C      14.201989      23.516496       3.653638       0.033925      29.071085 0.38398131E+03  0.87687002E+04                                 8.345907                            6.642564       0.225206       2.078880                    0.999411      27.085690      77.238863       0.622427       0.430916      -1.053059      -0.015335      -0.027037       0.008027       0.032103       0.004681      -0.004850      -0.001587      -0.016198      -0.056249      -0.019869       0.000928       0.018941              9.699822       6.137480       0.907439       2.717067       9.394175      -2.108374      13.567812          -0.000002
          513              C      13.562335      23.527314       2.442310      -0.256064      36.320726 0.50327987E+03  0.12310675E+05                                 9.620813                            7.578536      -0.116876       1.931780                    0.998030      31.076214      92.042937       0.585115       0.427949      -1.053732       0.003986       0.019655      -0.001691       0.020126      -0.019068       0.000777      -0.007980       0.013784       0.042877      -0.028304       0.008888       0.019417             11.077290       7.922500       2.064692       3.874754      11.455804       0.064768      13.853567          -0.000002
          514              C      12.847916      22.411414       2.006374       0.424226      25.297088 0.29742949E+03  0.64183791E+04                                 7.829537                            6.039825      -0.209141       1.974240                    0.999237      23.774792      67.484295       0.617119       0.459934      -1.028558      -0.032241       0.003994      -0.049195       0.058954      -0.019956      -0.014896      -0.000885       0.031766      -0.083116      -0.032589      -0.009247       0.041835              9.048396       6.667429       1.742597       3.421723       8.488282       0.498446      11.989477          -0.000001
          515              C      12.783119      21.282074       2.833579      -0.260355      35.773621 0.49487742E+03  0.12072184E+05                                 9.530277                            7.525097      -0.240382       1.885864                    0.998214      31.458321      93.499434       0.585140       0.429099      -1.051466      -0.003268      -0.021443      -0.003804       0.022022      -0.008692       0.001494       0.004544       0.005656      -0.017856      -0.010660      -0.001581       0.012242             10.772614       7.836404       1.492646       4.054924       9.339046      -0.540406      15.142393           0.000000
          516              C      13.439388      21.268962       4.032401       0.007796      27.826922 0.36781291E+03  0.82661402E+04                                 7.902780                            6.360862       0.479242       2.148645                    0.999871      26.945983      74.932890       0.660684       0.412512      -1.070213       0.018923       0.033035      -0.004509       0.038337       0.019168       0.002367      -0.005707      -0.063766      -0.076928      -0.029047      -0.021288       0.050335              8.826834       6.177721       1.116638       3.412872       7.347677      -0.275074      12.955104          -0.000001
          517              C      15.014433      22.443868       5.735050      -0.159585      30.487414 0.42839440E+03  0.10110261E+05                                 8.741361                            7.022157      -0.316119       1.902117                    0.997056      29.327439      86.574330       0.601255       0.431647      -1.046787      -0.058499      -0.028346      -0.016331       0.067025       0.011624       0.039118      -0.004551      -0.001524       0.099423      -0.044078      -0.010414       0.054492             10.582826       8.105836      -0.085122       0.173005       7.863439      -2.584049      15.779202          -0.000001
          518              C      14.391393      21.724304       6.871341      -0.032369      36.582337 0.45486351E+03  0.10797336E+05                                 9.639054                            7.162165      -0.134523       1.957500                    0.999207      27.980629      80.387755       0.610143       0.422901      -1.061875       0.041810       0.046836      -0.047818       0.078919       0.007748      -0.019858      -0.022298       0.006067       0.063177      -0.024817      -0.016427       0.041244             11.835093       9.034493      -2.125672      -3.916957      11.613527      -3.547521      14.857260          -0.000001
          519              C      14.866565      20.473342       7.200079       0.095089      32.938926 0.42287192E+03  0.98753647E+04                                 9.064691                            6.972136      -0.030072       1.992743                    0.999660      27.082556      77.656411       0.608426       0.431076      -1.054794       0.076291      -0.033414      -0.037089       0.091173      -0.015336      -0.023781       0.021995       0.015886       0.014138      -0.026161      -0.016090       0.042252             10.626646       8.354148      -1.984849      -3.247391      11.715379      -3.312773      11.810412          -0.000001
          520              C      14.406346      19.867531       8.345302      -0.074557      39.564975 0.52831029E+03  0.12990060E+05                                10.122721                            7.702071      -0.207072       1.920437                    0.998261      29.302213      85.059464       0.591598       0.421073      -1.065391       0.051588      -0.053778       0.029858       0.080280      -0.027269       0.001106      -0.015216      -0.057650      -0.083571      -0.033154      -0.022981       0.056135             12.266872       8.675612      -1.923014      -3.299957      15.583798      -3.957851      12.541206          -0.000001
          521              C      13.454341      20.514976       9.215386       0.096859      33.803695 0.47067252E+03  0.11276201E+05                                 9.281162                            7.392291      -0.145888       1.952444                    0.999589      27.625222      79.913324       0.587207       0.435382      -1.053456      -0.018425      -0.030941       0.084537       0.091887       0.011040      -0.017250      -0.022135      -0.005550       0.060009      -0.021385      -0.018875       0.040259             10.608212       8.828559      -2.514307      -3.351344      11.540017      -2.251941      11.456061          -0.000000
          522              C      12.974185      21.772165       8.763371      -0.052654      37.192042 0.47935463E+03  0.11520226E+05                                 9.715748                            7.346308      -0.183073       1.937037                    0.998757      28.492159      82.163544       0.603656       0.422194      -1.063115      -0.034436       0.047048       0.054731       0.079967      -0.024293      -0.023203       0.022847       0.016969      -0.011316      -0.028306      -0.019496       0.047802             11.648369      11.471859      -2.748011      -4.613705      11.125804      -2.282277      12.347443          -0.000001
          523              C      13.441050      22.350768       7.650307       0.085958      33.576090 0.41882846E+03  0.97376378E+04                                 9.141903                            6.924210       0.041784       2.020208                    0.999507      26.759519      76.052929       0.613696       0.429275      -1.058050      -0.015690       0.081424      -0.021654       0.085702      -0.014188       0.019705      -0.012451      -0.038901      -0.058935      -0.034990      -0.004733       0.039724             10.778328       9.303121      -2.265177      -4.102330      10.647853      -2.472163      12.384010          -0.000001
          524              C      12.862868      23.745314       7.166133      -0.514990      29.461570 0.49830307E+03  0.12146796E+05                                 8.146821                            7.251757      -0.059547       1.941333                    0.996643      32.975190      97.187161       0.634912       0.395753      -1.075592       0.027149      -0.054258       0.015887       0.062716      -0.028792       0.014997      -0.021887      -0.035796      -0.072626      -0.033507      -0.021335       0.054842              8.721966       7.951553      -1.298490      -0.140200      10.076420      -1.388047       8.137924          -0.000001
          525              C      15.908288      19.788199       6.365727      -0.514498      27.884260 0.45423575E+03  0.10840693E+05                                 7.872375                            6.955905       0.028265       1.967090                    0.997842      32.694587      95.964901       0.642500       0.399445      -1.070973      -0.030030       0.031259       0.032149       0.053967      -0.027217      -0.035631       0.019363       0.000514      -0.029608      -0.038912      -0.016914       0.055826              8.330015       8.176612      -0.749932      -1.667137       7.735811      -0.418219       9.077622          -0.000001
          526              C      12.897759      19.877366      10.473166      -0.513080      28.725874 0.47692331E+03  0.11540365E+05                                 8.060286                            7.124350      -0.219091       1.894193                    0.996285      33.057968      98.221854       0.634252       0.399092      -1.069476       0.024163       0.025192      -0.049194       0.060320       0.008213      -0.026123      -0.028189      -0.008509       0.028409      -0.032285      -0.012980       0.045265              8.568370       7.442889       0.242849      -1.434907       8.548210      -1.311986       9.714011           0.000000
          527              C      12.003904      22.529430       9.681694      -0.161006      29.307878 0.40979010E+03  0.95723431E+04                                 8.512638                            6.880243      -0.367729       1.893837                    0.996281      28.940130      85.222948       0.605302       0.433189      -1.044991      -0.026313      -0.055049      -0.036921       0.071315       0.013473      -0.013533       0.005372       0.056486      -0.046410      -0.029322      -0.012281       0.041603             10.011535      14.516764      -0.090734      -1.967575       7.424491       0.396824       8.093349          -0.000000
          528              C       9.920458      22.147519      10.809051       0.004461      29.911502 0.38461307E+03  0.87377554E+04                                 8.383538                            6.559766       0.373781       2.126025                    0.999595      26.773899      74.774361       0.642608       0.419550      -1.066062       0.013820      -0.015011      -0.023761       0.031319       0.012221      -0.003905       0.004385       0.011996       0.048063      -0.022494       0.005519       0.016976              9.645957      14.007654       1.453598      -1.029860       5.089941       1.414761       9.840276           0.000001
          529              C       8.569708      21.737744      10.767959      -0.231657      34.199677 0.43973489E+03  0.10352884E+05                                 9.067206                            6.954049       0.154790       2.019448                    0.999677      29.727331      85.124944       0.630841       0.412397      -1.068308      -0.000728      -0.012664       0.015136       0.019749      -0.004099      -0.019121      -0.013671       0.017724      -0.043912      -0.030640       0.005101       0.025539             10.378648      14.820632       2.543934       1.416972       5.953728       2.284989      10.361585           0.000002
          530              C       8.011464      21.177172       9.681694       0.422323      25.028194 0.25967993E+03  0.54216673E+04                                 7.758836                            5.622861      -0.206419       1.982555                    0.999504      23.049884      64.543684       0.642546       0.456570      -1.029524      -0.063170      -0.023293       0.012405       0.068460      -0.029697       0.005740      -0.023581      -0.067176      -0.027648      -0.040582      -0.017492       0.058074              9.258004      14.168711       2.828319       0.368512       5.278961       1.457521       8.326340           0.000001
          531              C       8.714253      20.996871       8.647241      -0.233571      32.246728 0.42044788E+03  0.98233448E+04                                 8.806803                            6.861419       0.028917       1.982462                    0.999521      29.725124      85.785620       0.624327       0.419901      -1.059723       0.008914      -0.009760      -0.025622       0.028830       0.015013       0.027126      -0.019631      -0.039553      -0.021658      -0.047467       0.014409       0.033058             10.033330      15.800546       2.523020      -1.514412       5.795594       0.954429       8.503851           0.000004
          532              C      10.040082      21.501714       8.500738      -0.009311      29.178466 0.39784441E+03  0.91014223E+04                                 8.188188                            6.635530       0.440394       2.135061                    0.999788      27.260537      76.024813       0.645121       0.415020      -1.070566      -0.005008       0.022793       0.023892       0.033398       0.020141      -0.001309       0.022696       0.004438       0.115270      -0.043554      -0.002961       0.046515              9.202740      14.514288       2.327464      -0.225166       5.081101       0.469354       8.012831           0.000002
          533              C      15.060954      18.594934       8.972406      -0.170830      30.838794 0.45593613E+03  0.10924805E+05                                 8.785144                            7.224075      -0.360456       1.872887                    0.997277      30.201022      89.714767       0.595531       0.429232      -1.048677      -0.065870      -0.003024      -0.030554       0.072674       0.036678       0.007063      -0.006244      -0.053055      -0.056534      -0.039827      -0.014936       0.054764             10.374087       7.818413       1.171183      -0.010568      16.385892      -0.964585       6.917954          -0.000001
          534              C      13.268260      17.279392       7.741424       0.007682      28.183286 0.35495303E+03  0.79249306E+04                                 8.018373                            6.289613       0.355468       2.110337                    0.999850      26.927244      75.206096       0.656407       0.417934      -1.064240       0.015091      -0.007424       0.039948       0.043344      -0.010797       0.030326      -0.030622       0.024350       0.046594      -0.038740      -0.014944       0.053684              8.975866       6.577610       2.916065       1.813787      13.847692      -0.567074       6.502295           0.000001
          535              C      12.580424      16.147102       7.534177      -0.261304      35.223516 0.44435435E+03  0.10449190E+05                                 9.138288                            6.920649       0.162646       2.013356                    0.999685      29.954182      84.665007       0.644403       0.404199      -1.077776      -0.026045      -0.002860       0.002917       0.026363       0.015928       0.025099       0.010295       0.009203      -0.019264      -0.025505      -0.010782       0.036287             10.498635       7.272897       2.879399       1.771620      16.973967      -1.518972       7.249042           0.000004
          536              C      12.811364      14.975145       8.325649       0.437077      26.158678 0.28490773E+03  0.60696257E+04                                 7.971758                            5.894950      -0.130737       2.007309                    0.999197      23.246232      65.112169       0.628581       0.457391      -1.032155      -0.039269      -0.041220      -0.008618       0.057580      -0.027277      -0.023909       0.007425       0.042694       0.039574      -0.041547      -0.004964       0.046511              9.435216       6.594560       2.870060       1.460823      15.447838      -0.815396       6.263251           0.000001
          537              C      13.765030      15.112502       9.345809      -0.292046      38.355271 0.54714782E+03  0.13625574E+05                                 9.912601                            7.845860      -0.087446       1.928628                    0.999270      31.894384      94.391375       0.582973       0.421898      -1.060651      -0.003810      -0.003483       0.032372       0.032781       0.008379       0.006089      -0.009237      -0.052541      -0.005965      -0.028742      -0.001942       0.030685             11.438431       8.445670       3.005609       1.880846      18.180015      -0.665000       7.689608           0.000001
          538              C      14.446221      16.342155       9.531618       0.002200      28.653662 0.35113290E+03  0.77934047E+04                                 8.059941                            6.189386       0.508775       2.162216                    0.999773      26.532167      73.113212       0.674521       0.409124      -1.073363      -0.026335       0.014845      -0.009202       0.031600       0.002559       0.027131      -0.017379       0.011424       0.054115      -0.031606      -0.008117       0.039722              9.554818       6.259021       1.888593       1.241387      16.207539      -1.909802       6.197895           0.000000
          539              C       1.963822      21.839696       7.619934       0.587740      22.000281 0.25095923E+03  0.52321910E+04                                 7.351982                            5.689895      -0.209066       1.984553                    0.999248      22.942524      65.709489       0.607280       0.483767      -1.007534       0.043630      -0.006344      -0.047119       0.064529       0.045622       0.056227       0.041303       0.010949      -0.076406      -0.065580      -0.032323       0.097902              8.630789       8.385914      -1.377490      -3.465533       7.157305      -1.215247      10.349147          -0.000001
          540              C       1.103196      21.803308       8.843769      -0.014067      33.031589 0.44085888E+03  0.10393867E+05                                 9.082443                            7.101710      -0.159769       1.963749                    0.998693      27.438037      78.819810       0.605579       0.429000      -1.057015      -0.018660       0.003167       0.039137       0.043473       0.003393       0.015347       0.006143       0.005497      -0.023198      -0.018122      -0.000471       0.018593             10.720875      10.774801      -2.033338      -5.020584       8.624701      -0.885861      12.763123          -0.000001
          541              C       0.194388      22.806110       9.070670      -0.104920      30.746887 0.44131824E+03  0.10491117E+05                                 8.725703                            7.176804      -0.085871       1.953728                    0.998812      29.633568      87.745962       0.588701       0.437665      -1.043352      -0.001708      -0.017786       0.021535       0.027982       0.013519       0.020109      -0.012225      -0.012495      -0.022662      -0.032932       0.014225       0.018707              9.811275      10.006679      -2.005596      -3.969350       9.063804      -0.425760      10.363341          -0.000002
          542              C      15.956470      22.782179      10.142642      -0.116153      30.844731 0.45032372E+03  0.10771567E+05                                 8.753506                            7.262159      -0.214428       1.906770                    0.998680      30.132994      89.832053       0.583061       0.439175      -1.041276       0.011924      -0.015263      -0.009798       0.021706      -0.010103       0.009934       0.010459      -0.006196      -0.032103      -0.022525       0.006250       0.016275              9.775258       9.280735      -1.240568      -3.613752       8.824838      -1.620030      11.220200          -0.000002
          543              C      16.044526      21.757413      11.037738      -0.006505      32.989550 0.44717930E+03  0.10571149E+05                                 9.018330                            7.114200      -0.122333       1.968358                    0.999155      27.624379      79.233093       0.610469       0.424426      -1.060786       0.026100       0.004708      -0.035525       0.044333       0.000004       0.004931       0.008967       0.000515       0.005089      -0.009967      -0.000713       0.010679             10.506711      10.374853      -1.504693      -4.690029       8.258516      -1.506768      12.886765          -0.000002
          544              C       0.348902      20.739860      10.889449      -0.131799      30.733556 0.46916330E+03  0.11307830E+05                                 8.679750                            7.368115      -0.084863       1.941988                    0.998969      30.420727      90.252069       0.585640       0.433930      -1.047174       0.009118       0.012558      -0.017575       0.023447       0.006561       0.010497      -0.012156      -0.021366      -0.013909      -0.022006       0.002755       0.019252              9.419326       9.605899      -1.821156      -3.323204       7.769882      -0.404279      10.882196          -0.000002
[truncated: 138,995 more chars]
