# Supplementary material for: A collection of forcefield precursors for metal–organic frameworks
Source: RSC Adv. 2019 Nov 13;9(63):36492–507. doi: 10.1039/c9ra07327b (PMC9075174; doi:10.1039/c9ra07327b)
Supplement: RA-009-C9RA07327B-s3829 [file RA-009-C9RA07327B-s3829.xyz]

  364
jmolscript: load "" {1 1 1} spacegroup "x,y,z" unitcell [{     10.761600     0.000000     0.000000 }, {      0.000000    16.241700     0.000000 }, {      0.000000     0.000000    25.648600 }]
Mn     7.019038    15.134503    15.889821     0.968991
Mn     3.742562     9.228047     3.065521     0.968907
Mn     1.638238     1.107197    22.583079     0.968878
Mn     9.123362     7.013653     9.758779     0.969156
Mn     3.742562     1.107197     9.758779     0.969164
Mn     7.019038     7.013653    22.583079     0.968968
Mn     9.123362    15.134503     3.065521     0.969086
Mn     1.638238     9.228047    15.889821     0.968997
Mn     5.380800     0.000000    12.824300     1.098409
Mn     5.380800     8.120850     0.000000     1.098438
Mn     0.000000     0.000000     0.000000     1.098419
Mn     0.000000     8.120850    12.824300     1.098411
H      7.995869    11.138558    13.342402     0.122079
H      6.039410    10.151063     9.931138     0.116849
H      4.941727    13.438383    12.006110     0.116559
H      5.027820    12.791963     8.966751     0.134780
H      3.860186    13.038837    10.026038     0.130735
H      2.620450    10.656179    10.623650     0.117172
H      1.372104     8.882586     7.181608     0.125796
H      4.365981    11.586829     7.107227     0.123155
H      2.765731    13.223992     0.518102     0.122085
H      4.722190    14.211488    22.755438     0.116864
H      5.819873    10.924167    24.830410     0.116561
H      5.733780    11.570587    21.791051     0.134780
H      6.901414    11.323713    22.850338     0.130731
H      8.141150    13.706371    23.447950     0.117157
H      9.389496    15.479964    20.005908     0.125793
H      6.395619    12.775721    19.931527     0.123136
H      2.615069     5.103142    25.130498     0.122083
H      0.658610     6.090638     2.893162     0.116857
H     10.322527     2.803317     0.818190     0.116562
H     10.408620     3.449737     3.857549     0.134781
H      9.240986     3.202863     2.798262     0.130735
H      8.001250     5.585521     2.200650     0.117163
H      6.752904     7.359114     5.642692     0.125790
H      9.746781     4.654871     5.717073     0.123140
H      8.146531     3.017708    12.306198     0.122078
H     10.102990     2.030213    15.717462     0.116856
H      0.439073     5.317533    13.642490     0.116559
H      0.352980     4.671113    16.681849     0.134779
H      1.520614     4.917987    15.622562     0.130730
H      2.760350     2.535329    15.024950     0.117159
H      4.008696     0.761736    18.466992     0.125787
H      1.014819     3.465979    18.541373     0.123135
H      2.765731     5.103142    12.306198     0.122077
H      4.722190     6.090638    15.717462     0.116853
H      5.819873     2.803317    13.642490     0.116560
H      5.733780     3.449737    16.681849     0.134784
H      6.901414     3.202863    15.622562     0.130735
H      8.141150     5.585521    15.024950     0.117166
H      9.389496     7.359114    18.466992     0.125796
H      6.395619     4.654871    18.541373     0.123148
H      7.995869     3.017708    25.130498     0.122082
H      6.039410     2.030213     2.893162     0.116855
H      4.941727     5.317533     0.818190     0.116557
H      5.027820     4.671113     3.857549     0.134777
H      3.860186     4.917987     2.798262     0.130733
H      2.620450     2.535329     2.200650     0.117159
H      1.372104     0.761736     5.642692     0.125780
H      4.365981     3.465979     5.717073     0.123131
H      8.146531    11.138558     0.518102     0.122073
H     10.102990    10.151063    22.755438     0.116852
H      0.439073    13.438383    24.830410     0.116560
H      0.352980    12.791963    21.791051     0.134783
H      1.520614    13.038837    22.850338     0.130737
H      2.760350    10.656179    23.447950     0.117160
H      4.008696     8.882586    20.005908     0.125794
H      1.014819    11.586829    19.931527     0.123144
H      2.615069    13.223992    13.342402     0.122079
H      0.658610    14.211488     9.931138     0.116852
H     10.322527    10.924167    12.006110     0.116557
H     10.408620    11.570587     8.966751     0.134772
H      9.240986    11.323713    10.026038     0.130728
H      8.001250    13.706371    10.623650     0.117163
H      6.752904    15.479964     7.181608     0.125786
H      9.746781    12.775721     7.107227     0.123132
H      6.073847     5.179478     9.084734     0.173151
H      4.651164     4.974833     9.787506     0.161582
H      5.957622     5.218458    10.680077     0.163510
H      4.272355     8.507402    10.710855     0.147318
H      4.815816     7.381853    11.708586     0.147872
H      3.526576     7.095999    10.805755     0.161463
H      6.066314     7.450068     9.823414     0.298178
H      4.873929     7.225932     8.969315     0.307579
H      4.687753     2.941372    21.909034     0.173165
H      6.110436     3.146017    22.611806     0.161586
H      4.803978     2.902392    23.504377     0.163513
H      6.489245    15.855148    23.535155     0.147320
H      5.945784     0.738997    24.532886     0.147869
H      7.235024     1.024851    23.630055     0.161465
H      4.695286     0.670782    22.647714     0.298186
H      5.887671     0.894918    21.793615     0.307586
H      0.693047    11.062222     3.739566     0.173174
H     10.031964    11.266867     3.036794     0.161593
H      0.576822    11.023242     2.144223     0.163526
H      9.653155     7.734298     2.113445     0.147324
H     10.196616     8.859847     1.115714     0.147877
H      8.907376     9.145701     2.018545     0.161468
H      0.685514     8.791632     3.000886     0.298189
H     10.254729     9.015768     3.854985     0.307589
H     10.068553    13.300328    16.563866     0.173170
H      0.729636    13.095683    15.861094     0.161591
H     10.184778    13.339308    14.968523     0.163516
H      1.108445     0.386552    14.937745     0.147325
H      0.564984    15.502703    13.940014     0.147872
H      1.854224    15.216849    14.842845     0.161467
H     10.076086    15.570918    15.825186     0.298186
H      0.506871    15.346782    16.679285     0.307592
H      4.687753    11.062222    16.563866     0.173170
H      6.110436    11.266867    15.861094     0.161594
H      4.803978    11.023242    14.968523     0.163517
H      6.489245     7.734298    14.937745     0.147324
H      5.945784     8.859847    13.940014     0.147874
H      7.235024     9.145701    14.842845     0.161468
H      4.695286     8.791632    15.825186     0.298186
H      5.887671     9.015768    16.679285     0.307592
H      6.073847    13.300328     3.739566     0.173163
H      4.651164    13.095683     3.036794     0.161597
H      5.957622    13.339308     2.144223     0.163519
H      4.272355     0.386552     2.113445     0.147323
H      4.815816    15.502703     1.115714     0.147875
H      3.526576    15.216849     2.018545     0.161463
H      6.066314    15.570918     3.000886     0.298183
H      4.873929    15.346782     3.854985     0.307584
H     10.068553     5.179478    21.909034     0.173168
H      0.729636     4.974833    22.611806     0.161592
H     10.184778     5.218458    23.504377     0.163515
H      1.108445     8.507402    23.535155     0.147319
H      0.564984     7.381853    24.532886     0.147868
H      1.854224     7.095999    23.630055     0.161465
H     10.076086     7.450068    22.647714     0.298183
H      0.506871     7.225932    21.793615     0.307587
H      0.693047     2.941372     9.084734     0.173151
H     10.031964     3.146017     9.787506     0.161583
H      0.576822     2.902392    10.680077     0.163510
H      9.653155    15.855148    10.710855     0.147320
H     10.196616     0.738997    11.708586     0.147872
H      8.907376     1.024851    10.805755     0.161465
H      0.685514     0.670782     9.823414     0.298180
H     10.254729     0.894918     8.969315     0.307585
C      6.510768    12.439518    12.829943    -0.022434
C      7.312507    11.312344    12.706060    -0.153675
C      7.106961    10.435292    11.635487    -0.041964
C      6.156711    10.735764    10.669818    -0.181544
C      5.375419    11.877555    10.767282     0.155924
C      5.522853    12.696137    11.885818    -0.159747
C      4.467140    12.351813     9.654902    -0.291338
C      3.620202    11.294478     8.965725     0.141085
C      2.682867    10.552232     9.680808    -0.190423
C      1.837005     9.662187     9.029333    -0.032753
C      1.954307     9.478656     7.638923    -0.153500
C      2.925003    10.175425     6.948462    -0.011430
C      3.726742    11.088209     7.603014    -0.176792
C      6.722772    13.414020    13.950274     0.581747
C      7.988336     9.215541    11.510322     0.596901
C      0.811425     8.885834     9.822131     0.604117
C      3.157453     9.922055     5.474181     0.576677
C      4.250832    11.923032     0.005643    -0.022442
C      3.449093    13.050206    25.530360    -0.153685
C      3.654639    13.927258    24.459787    -0.041953
C      4.604889    13.626786    23.494118    -0.181534
C      5.386181    12.484995    23.591582     0.155936
C      5.238747    11.666413    24.710118    -0.159749
C      6.294460    12.010737    22.479202    -0.291340
C      7.141398    13.068072    21.790025     0.141071
C      8.078733    13.810318    22.505108    -0.190434
C      8.924595    14.700363    21.853633    -0.032757
C      8.807293    14.883894    20.463223    -0.153505
C      7.836597    14.187125    19.772762    -0.011442
C      7.034858    13.274341    20.427314    -0.176801
C      4.038828    10.948530     1.125974     0.581762
C      2.773264    15.147009    24.334622     0.596886
C      9.950175    15.476716    22.646431     0.604100
C      7.604147    14.440495    18.298481     0.576672
C      1.129968     3.802182    -0.005643    -0.022427
C      1.931707     4.929356     0.118240    -0.153676
C      1.726161     5.806408     1.188813    -0.041964
C      0.775911     5.505936     2.154482    -0.181553
C     -0.005381     4.364145     2.057018     0.155929
C      0.142053     3.545563     0.938482    -0.159748
C      9.847940     3.889887     3.169398    -0.291340
C      9.001002     4.947222     3.858575     0.141078
C      8.063667     5.689468     3.143492    -0.190420
C      7.217805     6.579513     3.794967    -0.032761
C      7.335107     6.763044     5.185377    -0.153510
C      8.305803     6.066275     5.875838    -0.011444
C      9.107542     5.153491     5.221286    -0.176795
C      1.341972     2.827680    24.522626     0.581741
C      2.607536     7.026159     1.313978     0.596902
C      6.192225     7.355866     3.002169     0.604109
C      8.538253     6.319645     7.350119     0.576671
C      9.631632     4.318668    12.818657    -0.022445
C      8.829893     3.191494    12.942540    -0.153681
C      9.035439     2.314442    14.013113    -0.041963
C      9.985689     2.614914    14.978782    -0.181533
C      0.005381     3.756705    14.881318     0.155932
C     10.619547     4.575287    13.762782    -0.159748
C      0.913660     4.230963    15.993698    -0.291339
C      1.760598     3.173628    16.682875     0.141068
C      2.697933     2.431382    15.967792    -0.190445
C      3.543795     1.541337    16.619267    -0.032768
C      3.426493     1.357806    18.009677    -0.153508
C      2.455797     2.054575    18.700138    -0.011433
C      1.654058     2.967359    18.045586    -0.176798
C      9.419628     5.293170    11.698326     0.581758
C      8.154064     1.094691    14.138278     0.596893
C      4.569375     0.764984    15.826469     0.604111
C      2.223347     1.801205    20.174419     0.576661
C      4.250832     3.802182    12.818657    -0.022443
C      3.449093     4.929356    12.942540    -0.153678
C      3.654639     5.806408    14.013113    -0.041962
C      4.604889     5.505936    14.978782    -0.181535
C      5.386181     4.364145    14.881318     0.155931
C      5.238747     3.545563    13.762782    -0.159745
C      6.294460     3.889887    15.993698    -0.291338
C      7.141398     4.947222    16.682875     0.141076
C      8.078733     5.689468    15.967792    -0.190437
C      8.924595     6.579513    16.619267    -0.032761
C      8.807293     6.763044    18.009677    -0.153504
C      7.836597     6.066275    18.700138    -0.011430
C      7.034858     5.153491    18.045586    -0.176789
C      4.038828     2.827680    11.698326     0.581758
C      2.773264     7.026159    14.138278     0.596896
C      9.950175     7.355866    15.826469     0.604112
C      7.604147     6.319645    20.174419     0.576668
C      6.510768     4.318668    -0.005643    -0.022435
C      7.312507     3.191494     0.118240    -0.153673
C      7.106961     2.314442     1.188813    -0.041961
C      6.156711     2.614914     2.154482    -0.181547
C      5.375419     3.756705     2.057018     0.155929
C      5.522853     4.575287     0.938482    -0.159747
C      4.467140     4.230963     3.169398    -0.291341
C      3.620202     3.173628     3.858575     0.141070
C      2.682867     2.431382     3.143492    -0.190422
C      1.837005     1.541337     3.794967    -0.032765
C      1.954307     1.357806     5.185377    -0.153508
C      2.925003     2.054575     5.875838    -0.011451
C      3.726742     2.967359     5.221286    -0.176800
C      6.722772     5.293170    24.522626     0.581749
C      7.988336     1.094691     1.313978     0.596897
C      0.811425     0.764984     3.002169     0.604108
C      3.157453     1.801205     7.350119     0.576674
C      9.631632    12.439518     0.005643    -0.022446
C      8.829893    11.312344    25.530360    -0.153684
C      9.035439    10.435292    24.459787    -0.041966
C      9.985689    10.735764    23.494118    -0.181540
C      0.005381    11.877555    23.591582     0.155927
C     10.619547    12.696137    24.710118    -0.159746
C      0.913660    12.351813    22.479202    -0.291339
C      1.760598    11.294478    21.790025     0.141077
C      2.697933    10.552232    22.505108    -0.190430
C      3.543795     9.662187    21.853633    -0.032761
C      3.426493     9.478656    20.463223    -0.153507
C      2.455797    10.175425    19.772762    -0.011439
C      1.654058    11.088209    20.427314    -0.176796
C      9.419628    13.414020     1.125974     0.581754
C      8.154064     9.215541    24.334622     0.596897
C      4.569375     8.885834    22.646431     0.604113
C      2.223347     9.922055    18.298481     0.576674
C      1.129968    11.923032    12.829943    -0.022438
C      1.931707    13.050206    12.706060    -0.153676
C      1.726161    13.927258    11.635487    -0.041965
C      0.775911    13.626786    10.669818    -0.181545
C     -0.005381    12.484995    10.767282     0.155926
C      0.142053    11.666413    11.885818    -0.159749
C      9.847940    12.010737     9.654902    -0.291338
C      9.001002    13.068072     8.965725     0.141071
C      8.063667    13.810318     9.680808    -0.190428
C      7.217805    14.700363     9.029333    -0.032767
C      7.335107    14.883894     7.638923    -0.153505
C      8.305803    14.187125     6.948462    -0.011441
C      9.107542    13.274341     7.603014    -0.176794
C      1.341972    10.948530    13.950274     0.581749
C      2.607536    15.147009    11.510322     0.596900
C      6.192225    15.476716     9.822131     0.604118
C      8.538253    14.440495     5.474181     0.576666
C      5.508863     5.445842     9.838803    -0.276686
C      4.397190     7.544270    10.839098    -0.282137
C      5.252737     2.675008    22.663103    -0.276686
C      6.364410     0.576580    23.663398    -0.282140
C      0.128063    10.795858     2.985497    -0.276687
C      9.777990     8.697430     1.985202    -0.282135
C     10.633537    13.566692    15.809797    -0.276685
C      0.983610    15.665120    14.809502    -0.282138
C      5.252737    10.795858    15.809797    -0.276684
C      6.364410     8.697430    14.809502    -0.282139
C      5.508863    13.566692     2.985497    -0.276687
C      4.397190    15.665120     1.985202    -0.282135
C     10.633537     5.445842    22.663103    -0.276685
C      0.983610     7.544270    23.663398    -0.282136
C      0.128063     2.675008     9.838803    -0.276685
C      9.777990     0.576580    10.839098    -0.282136
O      5.985602    14.452189    14.017473    -0.587332
O      7.609527    13.217495    14.810784    -0.561703
O      8.906300     9.085607    12.336977    -0.563496
O      7.739743     8.409952    10.564402    -0.588141
O      0.978229     8.833861    11.060959    -0.581204
O     10.632461     8.343361     9.179890    -0.558230
O      2.372933     9.178185     4.833222    -0.598620
O      4.147521    10.436916     4.915298    -0.567141
O      4.775998     9.910361     1.193173    -0.587323
O      3.152073    11.145055     1.986484    -0.561694
O      1.855300    15.276943    25.161277    -0.563501
O      3.021857    15.952598    23.388702    -0.588110
O      9.783371    15.528689    23.885259    -0.581224
O      0.129139    16.019189    22.004190    -0.558208
O      8.388667    15.184365    17.657522    -0.598652
O      6.614079    13.925634    17.739598    -0.567178
O      0.604802     1.789511    24.455427    -0.587329
O      2.228727     3.024205    23.662116    -0.561700
O      3.525500     7.156093     0.487323    -0.563486
O      2.358943     7.831748     2.259898    -0.588121
O      6.359029     7.407839     1.763341    -0.581202
O      5.251661     7.898339     3.644410    -0.558208
O      7.753733     7.063515     7.991078    -0.598656
O      9.528321     5.804784     7.909002    -0.567179
O     10.156798     6.331339    11.631127    -0.587342
O      8.532873     5.096645    10.837816    -0.561710
O      7.236100     0.964757    13.311623    -0.563499
O      8.402657     0.289102    15.084198    -0.588124
O      4.402571     0.713011    14.587641    -0.581220
O      5.509939     0.222511    16.468710    -0.558215
O      3.007867     1.057335    20.815378    -0.598658
O      1.233279     2.316066    20.733302    -0.567182
O      4.775998     1.789511    11.631127    -0.587339
O      3.152073     3.024205    10.837816    -0.561709
O      1.855300     7.156093    13.311623    -0.563501
O      3.021857     7.831748    15.084198    -0.588127
O      9.783371     7.407839    14.587641    -0.581215
O      0.129139     7.898339    16.468710    -0.558214
O      8.388667     7.063515    20.815378    -0.598650
O      6.614079     5.804784    20.733302    -0.567167
O      5.985602     6.331339    24.455427    -0.587339
O      7.609527     5.096645    23.662116    -0.561698
O      8.906300     0.964757     0.487323    -0.563489
O      7.739743     0.289102     2.259898    -0.588141
O      0.978229     0.713011     1.763341    -0.581209
O     10.632461     0.222511     3.644410    -0.558236
O      2.372933     1.057335     7.991078    -0.598655
O      4.147521     2.316066     7.909002    -0.567181
O     10.156798    14.452189     1.193173    -0.587340
O      8.532873    13.217495     1.986484    -0.561723
O      7.236100     9.085607    25.161277    -0.563510
O      8.402657     8.409952    23.388702    -0.588125
O      4.402571     8.833861    23.885259    -0.581221
O      5.509939     8.343361    22.004190    -0.558215
O      3.007867     9.178185    17.657522    -0.598653
O      1.233279    10.436916    17.739598    -0.567174
O      0.604802     9.910361    14.017473    -0.587335
O      2.228727    11.145055    14.810784    -0.561703
O      3.525500    15.276943    12.336977    -0.563493
O      2.358943    15.952598    10.564402    -0.588139
O      6.359029    15.528689    11.060959    -0.581208
O      5.251661    16.019189     9.179890    -0.558233
O      7.753733    15.184365     4.833222    -0.598650
O      9.528321    13.925634     4.915298    -0.567181
N      5.253813     7.021287     9.782376    -0.142077
N      5.507787     1.099563    22.606676    -0.142079
N     10.634613     9.220413     3.041924    -0.142077
N      0.126987    15.142137    15.866224    -0.142077
N      5.507787     9.220413    15.866224    -0.142078
N      5.253813    15.142137     3.041924    -0.142076
N      0.126987     7.021287    22.606676    -0.142079
N     10.634613     1.099563     9.782376    -0.142079

The following XYZ coordinates are in angstroms. Other properties are in atomic units.
The sperically averaged electron density of each atom fit to a function of the form exp(a - br)
eigen_1, eigen_2 and eigen_3 are the three eigenvalues of traceless quadrupole moment tensor
  atom number  atomic symbol              X              Y              Z     net charge C6 coefficient C8 coefficient C10 coefficient fluctuating dipole atomic polarizability isotropic forcefield polarizability              a              b squared Pearson coefficient          <r^3>          <r^4>         wp_QDO          m_QDO          q_QDO       dipole_x       dipole_y       dipole_z         dipole            Qxy            Qxz            Qyz     Q(x^2-y^2)  Q(3z^2 - R^2)        eigen_1        eigen_2        eigen_3 static polarizability      alpha(xx)      alpha(xy)      alpha(xz)      alpha(yy)      alpha(yz)      alpha(zz) atomic spin moment
            1             Mn       7.019038      15.134503      15.889821       0.968991     144.753943 0.36804812E+04  0.13835970E+06                                21.830888                           19.250627       0.146625       1.832037                    0.999816      54.984586     161.850721       0.431504       0.377586      -1.163363      -0.013009       0.013378       0.028544       0.034102       0.041176      -0.015087       0.042342       0.000422      -0.038148      -0.067111       0.012123       0.054988             24.567830      18.638627      -1.961615       1.166837      23.367466      -0.659765      31.697397           4.692309
            2             Mn       3.742562       9.228047       3.065521       0.968907     144.760306 0.36806875E+04  0.13836960E+06                                21.831645                           19.251279       0.146603       1.832018                    0.999816      54.986279     161.857743       0.431492       0.377591      -1.163358       0.013006      -0.013383       0.028540       0.034100       0.041169       0.015086      -0.042333       0.000429      -0.038145      -0.067100       0.012124       0.054976             24.568692      18.639278      -1.961680      -1.166914      23.368278       0.659775      31.698521           4.692037
            3             Mn       1.638238       1.107197      22.583079       0.968878     144.757396 0.36805950E+04  0.13836558E+06                                21.831654                           19.251283       0.146505       1.831996                    0.999816      54.985372     161.855986       0.431483       0.377601      -1.163348      -0.013007      -0.013373      -0.028547       0.034102      -0.041170       0.015085       0.042337       0.000413      -0.038135      -0.067101       0.012120       0.054981             24.568712      18.639238       1.961718      -1.166974      23.368238      -0.659868      31.698659           4.691976
            4             Mn       9.123362       7.013653       9.758779       0.969156     144.745433 0.36802046E+04  0.13834607E+06                                21.829561                           19.249487       0.146736       1.832087                    0.999815      54.982397     161.839956       0.431533       0.377570      -1.163381       0.013009       0.013380      -0.028541       0.034101      -0.041174      -0.015091      -0.042335       0.000442      -0.038177      -0.067109       0.012128       0.054981             24.566317      18.637537       1.961445       1.166708      23.366063       0.659613      31.695351           4.692416
            5             Mn       3.742562       1.107197       9.758779       0.969164     144.745338 0.36802004E+04  0.13834584E+06                                21.829533                           19.249461       0.146743       1.832090                    0.999815      54.982382     161.839779       0.431533       0.377570      -1.163382       0.013009      -0.013380      -0.028541       0.034100       0.041174      -0.015092       0.042336       0.000442      -0.038174      -0.067110       0.012129       0.054980             24.566289      18.637524      -1.961454       1.166697      23.366036      -0.659630      31.695306           4.692406
            6             Mn       7.019038       7.013653      22.583079       0.968968     144.753739 0.36804817E+04  0.13835982E+06                                21.830938                           19.250688       0.146592       1.832029                    0.999816      54.984494     161.850852       0.431501       0.377589      -1.163361      -0.013008       0.013376      -0.028543       0.034100       0.041176       0.015084      -0.042336       0.000429      -0.038166      -0.067105       0.012119       0.054986             24.567857      18.638692      -1.961611      -1.166892      23.367481       0.659787      31.697396           4.692265
            7             Mn       9.123362      15.134503       3.065521       0.969086     144.748668 0.36803069E+04  0.13835117E+06                                21.830111                           19.249951       0.146677       1.832064                    0.999815      54.983273     161.844408       0.431520       0.377578      -1.163373       0.013009       0.013379       0.028540       0.034099      -0.041173       0.015091       0.042330       0.000443      -0.038168      -0.067104       0.012128       0.054977             24.566952      18.638013       1.961545      -1.166744      23.366684      -0.659659      31.696159           4.692378
            8             Mn       1.638238       9.228047      15.889821       0.968997     144.753238 0.36804604E+04  0.13835872E+06                                21.830818                           19.250573       0.146620       1.832037                    0.999816      54.984408     161.850069       0.431504       0.377586      -1.163363      -0.013008      -0.013379       0.028543       0.034101      -0.041173      -0.015085      -0.042339       0.000419      -0.038155      -0.067105       0.012120       0.054986             24.567740      18.638579       1.961597       1.166859      23.367379       0.659745      31.697261           4.692324
            9             Mn       5.380800       0.000000      12.824300       1.098409     123.333314 0.23415092E+04  0.79644986E+05                                21.400473                           16.871943       0.027954       1.814647                    0.999981      52.400950     153.101332       0.394983       0.455896      -1.095452       0.000002       0.000003       0.000007       0.000008       0.007388      -0.059078      -0.025261      -0.031362      -0.164661      -0.091863       0.026981       0.064882             25.906594      25.072803       0.938459       1.318286      27.030877       6.233988      25.616102           4.679472
           10             Mn       5.380800       8.120850       0.000000       1.098438     123.334328 0.23415319E+04  0.79645798E+05                                21.400414                           16.871894       0.028023       1.814667                    0.999981      52.400915     153.100310       0.394988       0.455889      -1.095458       0.000001       0.000001      -0.000005       0.000006       0.007387       0.059075       0.025261      -0.031359      -0.164641      -0.091856       0.026979       0.064878             25.906521      25.072753       0.938481      -1.318346      27.030766      -6.233932      25.616046           4.679463
           11             Mn       0.000000       0.000000       0.000000       1.098419     123.333341 0.23415117E+04  0.79645029E+05                                21.400416                           16.871908       0.027965       1.814652                    0.999981      52.400719     153.100220       0.394985       0.455893      -1.095454       0.000006      -0.000002      -0.000013       0.000014      -0.007387       0.059073      -0.025261      -0.031352      -0.164639      -0.091854       0.026977       0.064876             25.906511      25.072711      -0.938441      -1.318317      27.030792       6.233919      25.616031           4.679368
           12             Mn       0.000000       8.120850      12.824300       1.098411     123.333160 0.23415073E+04  0.79644896E+05                                21.400452                           16.871934       0.027953       1.814647                    0.999981      52.400878     153.101066       0.394983       0.455896      -1.095452       0.000003      -0.000003       0.000006       0.000007      -0.007388      -0.059078       0.025259      -0.031365      -0.164653      -0.091861       0.026981       0.064881             25.906557      25.072779      -0.938464       1.318312      27.030859      -6.233961      25.616034           4.679475
           13              H       7.995869      11.138558      13.342402       0.122079       1.129996 0.88261601E+01  0.89640710E+02                                 1.842762                            1.776383      -1.401148       2.214205                    0.993358       3.858707      11.329415       0.449821       1.340704      -0.694184       0.032612      -0.005536       0.025010       0.041470      -0.004220       0.014159      -0.003753       0.012488       0.010856      -0.010198      -0.009155       0.019353              1.859125       2.034473      -0.158759       0.283838       1.706918      -0.072956       1.835985          -0.000043
           14              H       6.039410      10.151063       9.931138       0.116849       1.140963 0.89185501E+01  0.90258269E+02                                 1.821324                            1.761041      -1.206834       2.301206                    0.995926       3.689003      10.596890       0.464128       1.303995      -0.703332       0.000395      -0.017483      -0.031832       0.036319       0.000287       0.003491       0.007394      -0.009684       0.027040      -0.010133      -0.003553       0.013686              1.828705       1.622334       0.048474       0.168313       1.996402       0.379222       1.867377          -0.000000
           15              H       4.941727      13.438383      12.006110       0.116559       0.991254 0.72571988E+01  0.71314759E+02                                 1.783582                            1.680381      -1.563349       2.128276                    0.991680       4.156621      12.646589       0.427187       1.459076      -0.668899      -0.021277       0.026448       0.005542       0.034394      -0.005994       0.002666      -0.000143       0.005987       0.008198      -0.008222       0.001481       0.006741              1.848842       1.940503      -0.469408      -0.038918       2.091818       0.162103       1.514205           0.000217
           16              H       5.027820      12.791963       8.966751       0.134780       1.027083 0.79984640E+01  0.79039042E+02                                 1.729081                            1.687046      -1.004983       2.400836                    0.996761       3.606751      10.351175       0.464507       1.334378      -0.696940       0.014080       0.008057      -0.022592       0.027813      -0.001047      -0.004341      -0.002265       0.002788       0.017383      -0.005967      -0.002066       0.008033              1.746394       1.798919       0.335471      -0.251903       1.674586      -0.196295       1.765676          -0.000072
           17              H       3.860186      13.038837      10.026038       0.130735       1.003746 0.77259123E+01  0.76166614E+02                                 1.739534                            1.686231      -1.162568       2.327478                    0.993992       3.740919      10.947247       0.450169       1.380117      -0.686739      -0.016522       0.017990       0.010653       0.026648      -0.005813       0.003421       0.002416      -0.003904      -0.000940      -0.008199       0.001910       0.006289              1.770869       1.872715      -0.344453      -0.186545       1.877732       0.275824       1.562159          -0.000153
           18              H       2.620450      10.656179      10.623650       0.117172       1.093190 0.86476829E+01  0.87917858E+02                                 1.842330                            1.789337      -1.489479       2.170795                    0.991533       3.993160      11.967384       0.433923       1.388404      -0.683938      -0.002596       0.006071       0.035582       0.036189       0.006520       0.004174       0.002157      -0.003678       0.038137      -0.013296      -0.000873       0.014169              1.858336       1.682546       0.018406      -0.146281       1.620633       0.135650       2.271828          -0.000098
           19              H       1.372104       8.882586       7.181608       0.125796       1.247691 0.96398569E+01  0.98526627E+02                                 1.855901                            1.770392      -1.439005       2.197318                    0.993216       3.656563      10.231030       0.491500       1.219269      -0.722118      -0.025766      -0.025764      -0.019098       0.041139       0.008546       0.006865       0.005489      -0.003617      -0.015678      -0.009710      -0.005311       0.015021              1.863152       1.843251       0.376489       0.190462       1.784512       0.274180       1.961694           0.000060
           20              H       4.365981      11.586829       7.107227       0.123155       1.152306 0.87213504E+01  0.86629795E+02                                 1.742359                            1.670474      -1.195796       2.309204                    0.996532       3.465219       9.449022       0.513920       1.199850      -0.727577       0.024286       0.019936      -0.019281       0.036865       0.010998      -0.000808      -0.002739       0.001714      -0.014107      -0.009187      -0.004524       0.013711              1.748690       1.739011       0.351654      -0.256458       1.629690      -0.143681       1.877369           0.000190
           21              H       2.765731      13.223992       0.518102       0.122085       1.130022 0.88264178E+01  0.89643905E+02                                 1.842779                            1.776399      -1.401155       2.214195                    0.993358       3.858759      11.329573       0.449823       1.340689      -0.694186      -0.032612       0.005536       0.025008       0.041468      -0.004220      -0.014159       0.003752       0.012487       0.010857      -0.010199      -0.009153       0.019352              1.859143       2.034492      -0.158762      -0.283840       1.706935       0.072956       1.836001          -0.000072
           22              H       4.722190      14.211488      22.755438       0.116864       1.140918 0.89181076E+01  0.90252767E+02                                 1.821286                            1.761005      -1.206830       2.301218                    0.995926       3.688916      10.596617       0.464129       1.304007      -0.703329      -0.000394       0.017484      -0.031834       0.036321       0.000289      -0.003491      -0.007394      -0.009682       0.027042      -0.010132      -0.003555       0.013687              1.828665       1.622301       0.048474      -0.168307       1.996358      -0.379210       1.867337          -0.000040
           23              H       5.819873      10.924167      24.830410       0.116561       0.991260 0.72572499E+01  0.71315368E+02                                 1.783585                            1.680384      -1.563343       2.128277                    0.991680       4.156634      12.646627       0.427188       1.459071      -0.668900       0.021278      -0.026448       0.005540       0.034394      -0.005995      -0.002667       0.000142       0.005988       0.008198      -0.008223       0.001480       0.006742              1.848846       1.940507      -0.469409       0.038918       2.091822      -0.162103       1.514208           0.000193
           24              H       5.733780      11.570587      21.791051       0.134780       1.027086 0.79984958E+01  0.79039456E+02                                 1.729085                            1.687051      -1.004990       2.400832                    0.996761       3.606765      10.351231       0.464506       1.334379      -0.696939      -0.014079      -0.008056      -0.022594       0.027813      -0.001047       0.004342       0.002265       0.002789       0.017383      -0.005967      -0.002066       0.008033              1.746398       1.798923       0.335473       0.251903       1.674591       0.196295       1.765680          -0.000104
           25              H       6.901414      11.323713      22.850338       0.130731       1.003744 0.77258961E+01  0.76166388E+02                                 1.739530                            1.686228      -1.162547       2.327487                    0.993992       3.740915      10.947218       0.450170       1.380115      -0.686740       0.016524      -0.017989       0.010653       0.026648      -0.005813      -0.003421      -0.002416      -0.003903      -0.000940      -0.008199       0.001910       0.006289              1.770865       1.872710      -0.344451       0.186544       1.877727      -0.275823       1.562157          -0.000186
           26              H       8.141150      13.706371      23.447950       0.117157       1.093232 0.86480882E+01  0.87922879E+02                                 1.842365                            1.789369      -1.489491       2.170781                    0.991533       3.993243      11.967637       0.433924       1.388388      -0.683941       0.002597      -0.006071       0.035580       0.036187       0.006520      -0.004173      -0.002158      -0.003678       0.038135      -0.013296      -0.000873       0.014169              1.858371       1.682576       0.018407       0.146286       1.620661      -0.135655       2.271875          -0.000133
           27              H       9.389496      15.479964      20.005908       0.125793       1.247701 0.96399663E+01  0.98528175E+02                                 1.855923                            1.770412      -1.439030       2.197309                    0.993215       3.656590      10.231179       0.491492       1.219283      -0.722115       0.025766       0.025765      -0.019098       0.041139       0.008546      -0.006866      -0.005490      -0.003618      -0.015674      -0.009710      -0.005311       0.015021              1.863175       1.843274       0.376497      -0.190465       1.784533      -0.274184       1.961718           0.000032
           28              H       6.395619      12.775721      19.931527       0.123136       1.152352 0.87217886E+01  0.86635307E+02                                 1.742411                            1.670521      -1.195838       2.309179                    0.996532       3.465309       9.449356       0.513910       1.199858      -0.727575      -0.024287      -0.019933      -0.019282       0.036864       0.010999       0.000809       0.002738       0.001714      -0.014103      -0.009187      -0.004524       0.013711              1.748743       1.739063       0.351670       0.256469       1.629737       0.143687       1.877429           0.000158
           29              H       2.615069       5.103142      25.130498       0.122083       1.130002 0.88262155E+01  0.89641406E+02                                 1.842766                            1.776387      -1.401166       2.214197                    0.993358       3.858716      11.329447       0.449821       1.340701      -0.694184       0.032612       0.005535      -0.025010       0.041469       0.004221      -0.014158      -0.003754       0.012489       0.010852      -0.010198      -0.009155       0.019353              1.859129       2.034477       0.158759      -0.283839       1.706922      -0.072956       1.835989          -0.000076
           30              H       0.658610       6.090638       2.893162       0.116857       1.140987 0.89187952E+01  0.90261350E+02                                 1.821343                            1.761059      -1.206854       2.301192                    0.995926       3.689054      10.597064       0.464128       1.303986      -0.703333       0.000394       0.017481       0.031831       0.036318      -0.000287      -0.003492       0.007393      -0.009683       0.027038      -0.010133      -0.003553       0.013686              1.828724       1.622352      -0.048474      -0.168316       1.996425       0.379227       1.867395          -0.000027
           31              H      10.322527       2.803317       0.818190       0.116562       0.991260 0.72572473E+01  0.71315359E+02                                 1.783588                            1.680386      -1.563358       2.128271                    0.991680       4.156634      12.646641       0.427187       1.459074      -0.668899      -0.021277      -0.026448      -0.005543       0.034394       0.005995      -0.002665      -0.000143       0.005987       0.008197      -0.008222       0.001480       0.006742              1.848848       1.940509       0.469411       0.038918       2.091826       0.162104       1.514209           0.000195
           32              H      10.408620       3.449737       3.857549       0.134781       1.027092 0.79985472E+01  0.79040068E+02                                 1.729088                            1.687054      -1.004987       2.400832                    0.996761       3.606771      10.351245       0.464507       1.334375      -0.696940       0.014081      -0.008057       0.022591       0.027812       0.001046       0.004341      -0.002264       0.002788       0.017382      -0.005966      -0.002066       0.008032              1.746402       1.798927      -0.335474       0.251905       1.674594      -0.196296       1.765683          -0.000089
           33              H       9.240986       3.202863       2.798262       0.130735       1.003749 0.77259511E+01  0.76167118E+02                                 1.739540                            1.686237      -1.162580       2.327472                    0.993992       3.740933      10.947309       0.450167       1.380119      -0.686739      -0.016522      -0.017991      -0.010654       0.026649       0.005812      -0.003421       0.002417      -0.003905      -0.000941      -0.008199       0.001910       0.006289              1.770875       1.872722       0.344455       0.186546       1.877739       0.275825       1.562164          -0.000177
           34              H       8.001250       5.585521       2.200650       0.117163       1.093190 0.86476821E+01  0.87917888E+02                                 1.842336                            1.789342      -1.489479       2.170795                    0.991533       3.993166      11.967423       0.433920       1.388412      -0.683937      -0.002596      -0.006071      -0.035582       0.036189      -0.006519      -0.004174       0.002157      -0.003678       0.038137      -0.013296      -0.000873       0.014169              1.858341       1.682551      -0.018406       0.146282       1.620637       0.135651       2.271835          -0.000130
           35              H       6.752904       7.359114       5.642692       0.125790       1.247705 0.96400029E+01  0.98528513E+02                                 1.855917                            1.770407      -1.439010       2.197313                    0.993216       3.656596      10.231150       0.491497       1.219271      -0.722117      -0.025765       0.025763       0.019100       0.041138      -0.008546      -0.006866       0.005490      -0.003618      -0.015669      -0.009709      -0.005311       0.015020              1.863168       1.843267      -0.376493      -0.190464       1.784526       0.274183       1.961712           0.000059
           36              H       9.746781       4.654871       5.717073       0.123140       1.152299 0.87212695E+01  0.86628782E+02                                 1.742355                            1.670470      -1.195781       2.309212                    0.996532       3.465202       9.448961       0.513919       1.199855      -0.727576       0.024287      -0.019935       0.019283       0.036866      -0.010998       0.000809      -0.002739       0.001715      -0.014101      -0.009187      -0.004523       0.013711              1.748686       1.739008      -0.351654       0.256458       1.629687      -0.143682       1.877364           0.000187
           37              H       8.146531       3.017708      12.306198       0.122078       1.130008 0.88262656E+01  0.89641959E+02                                 1.842766                            1.776386      -1.401128       2.214210                    0.993359       3.858724      11.329439       0.449824       1.340693      -0.694186      -0.032612      -0.005535      -0.025009       0.041469       0.004220       0.014159       0.003751       0.012487       0.010859      -0.010200      -0.009153       0.019353              1.859129       2.034476       0.158760       0.283838       1.706922       0.072956       1.835988          -0.000037
           38              H      10.102990       2.030213      15.717462       0.116856       1.140927 0.89181979E+01  0.90253890E+02                                 1.821295                            1.761014      -1.206827       2.301218                    0.995926       3.688935      10.596676       0.464128       1.304006      -0.703329      -0.000394      -0.017483       0.031834       0.036321      -0.000289       0.003490      -0.007394      -0.009683       0.027042      -0.010132      -0.003555       0.013687              1.828674       1.622309      -0.048474       0.168309       1.996367      -0.379213       1.867347          -0.000013
           39              H       0.439073       5.317533      13.642490       0.116559       0.991247 0.72571309E+01  0.71313914E+02                                 1.783573                            1.680373      -1.563336       2.128283                    0.991680       4.156599      12.646500       0.427188       1.459076      -0.668899       0.021277       0.026449      -0.005541       0.034394       0.005994       0.002667       0.000142       0.005987       0.008199      -0.008222       0.001481       0.006742              1.848832       1.940492       0.469404      -0.038918       2.091806      -0.162102       1.514198           0.000216
           40              H       0.352980       4.671113      16.681849       0.134779       1.027074 0.79983712E+01  0.79037917E+02                                 1.729073                            1.687039      -1.004982       2.400838                    0.996761       3.606737      10.351130       0.464507       1.334381      -0.696939      -0.014078       0.008056       0.022595       0.027815       0.001047      -0.004342       0.002266       0.002789       0.017384      -0.005968      -0.002065       0.008034              1.746385       1.798910      -0.335469      -0.251901       1.674579       0.196293       1.765667          -0.000086
           41              H       1.520614       4.917987      15.622562       0.130730       1.003745 0.77259055E+01  0.76166470E+02                                 1.739529                            1.686227      -1.162535       2.327491                    0.993992       3.740912      10.947193       0.450171       1.380111      -0.686741       0.016524       0.017989      -0.010651       0.026648       0.005814       0.003421      -0.002416      -0.003903      -0.000940      -0.008200       0.001910       0.006289              1.770863       1.872709       0.344451      -0.186544       1.877727      -0.275823       1.562155          -0.000161
           42              H       2.760350       2.535329      15.024950       0.117159       1.093252 0.86482808E+01  0.87925220E+02                                 1.842374                            1.789378      -1.489490       2.170777                    0.991533       3.993276      11.967714       0.433927       1.388372      -0.683944       0.002597       0.006071      -0.035579       0.036186      -0.006521       0.004173      -0.002158      -0.003678       0.038135      -0.013297      -0.000872       0.014169              1.858381       1.682586      -0.018408      -0.146287       1.620670      -0.135656       2.271887          -0.000102
           43              H       4.008696       0.761736      18.466992       0.125787       1.247732 0.96402743E+01  0.98532156E+02                                 1.855957                            1.770443      -1.439069       2.197288                    0.993215       3.656647      10.231397       0.491487       1.219286      -0.722114       0.025765      -0.025764       0.019100       0.041139      -0.008546       0.006865      -0.005489      -0.003617      -0.015683      -0.009711      -0.005310       0.015021              1.863209       1.843307      -0.376507       0.190470       1.784564      -0.274192       1.961757           0.000037
           44              H       1.014819       3.465979      18.541373       0.123135       1.152363 0.87219027E+01  0.86636778E+02                                 1.742428                            1.670536      -1.195879       2.309161                    0.996531       3.465328       9.449445       0.513906       1.199863      -0.727574      -0.024285       0.019934       0.019283       0.036865      -0.010999      -0.000808       0.002740       0.001713      -0.014110      -0.009187      -0.004525       0.013712              1.748760       1.739080      -0.351676      -0.256473       1.629752       0.143689       1.877448           0.000165
           45              H       2.765731       5.103142      12.306198       0.122077       1.130000 0.88261893E+01  0.89640987E+02                                 1.842758                            1.776380      -1.401118       2.214215                    0.993359       3.858706      11.329372       0.449825       1.340694      -0.694186      -0.032613       0.005535      -0.025009       0.041469      -0.004220       0.014159      -0.003751       0.012487       0.010859      -0.010199      -0.009153       0.019353              1.859121       2.034468      -0.158758       0.283837       1.706915      -0.072956       1.835981          -0.000037
           46              H       4.722190       6.090638      15.717462       0.116853       1.140944 0.89183700E+01  0.90256052E+02                                 1.821311                            1.761029      -1.206822       2.301216                    0.995926       3.688968      10.596790       0.464127       1.304003      -0.703330      -0.000395       0.017482       0.031834       0.036320       0.000288       0.003490       0.007393      -0.009683       0.027040      -0.010132      -0.003554       0.013686              1.828691       1.622323       0.048474       0.168311       1.996387       0.379218       1.867363          -0.000015
           47              H       5.819873       2.803317      13.642490       0.116560       0.991245 0.72571122E+01  0.71313688E+02                                 1.783571                            1.680371      -1.563335       2.128284                    0.991680       4.156594      12.646483       0.427188       1.459076      -0.668899       0.021277      -0.026449      -0.005541       0.034394      -0.005995       0.002666      -0.000142       0.005987       0.008200      -0.008223       0.001481       0.006742              1.848830       1.940490      -0.469403      -0.038918       2.091804       0.162101       1.514197           0.000216
           48              H       5.733780       3.449737      16.681849       0.134784       1.027059 0.79982311E+01  0.79036221E+02                                 1.729061                            1.687028      -1.004987       2.400840                    0.996761       3.606701      10.351021       0.464507       1.334388      -0.696938      -0.014080      -0.008058       0.022594       0.027815      -0.001047      -0.004341      -0.002266       0.002789       0.017385      -0.005968      -0.002065       0.008033              1.746374       1.798898       0.335466      -0.251900       1.674568      -0.196292       1.765655          -0.000086
           49              H       6.901414       3.202863      15.622562       0.130735       1.003736 0.77258181E+01  0.76165414E+02                                 1.739520                            1.686219      -1.162542       2.327491                    0.993992       3.740889      10.947121       0.450171       1.380114      -0.686740       0.016523      -0.017991      -0.010652       0.026648      -0.005813       0.003421       0.002416      -0.003904      -0.000940      -0.008200       0.001911       0.006289              1.770854       1.872699      -0.344449      -0.186543       1.877717       0.275820       1.562147          -0.000161
           50              H       8.141150       5.585521      15.024950       0.117166       1.093230 0.86480717E+01  0.87922693E+02                                 1.842362                            1.789367      -1.489495       2.170779                    0.991533       3.993242      11.967643       0.433924       1.388388      -0.683941       0.002597      -0.006071      -0.035580       0.036187       0.006520       0.004174       0.002158      -0.003678       0.038135      -0.013296      -0.000873       0.014169              1.858368       1.682575       0.018407      -0.146285       1.620659       0.135654       2.271868          -0.000102
           51              H       9.389496       7.359114      18.466992       0.125796       1.247707 0.96400231E+01  0.98528838E+02                                 1.855922                            1.770412      -1.439024       2.197309                    0.993215       3.656599      10.231187       0.491495       1.219275      -0.722116       0.025766       0.025762       0.019099       0.041138       0.008545       0.006866       0.005489      -0.003618      -0.015678      -0.009710      -0.005310       0.015020              1.863174       1.843272       0.376496       0.190465       1.784532       0.274185       1.961719           0.000032
           52              H       6.395619       4.654871      18.541373       0.123148       1.152288 0.87211724E+01  0.86627609E+02                                 1.742347                            1.670462      -1.195778       2.309216                    0.996532       3.465183       9.448909       0.513919       1.199857      -0.727576      -0.024286      -0.019937       0.019283       0.036867       0.010998      -0.000809      -0.002740       0.001714      -0.014107      -0.009187      -0.004524       0.013712              1.748678       1.739000       0.351651      -0.256457       1.629679      -0.143681       1.877354           0.000165
           53              H       7.995869       3.017708      25.130498       0.122082       1.129966 0.88258674E+01  0.89637067E+02                                 1.842739                            1.776362      -1.401124       2.214223                    0.993358       3.858646      11.329224       0.449820       1.340716      -0.694182       0.032613      -0.005537      -0.025012       0.041471      -0.004220      -0.014159       0.003753       0.012489       0.010857      -0.010198      -0.009155       0.019353              1.859102       2.034446      -0.158755      -0.283833       1.706896       0.072955       1.835962          -0.000075
           54              H       6.039410       2.030213       2.893162       0.116855       1.140974 0.89186570E+01  0.90259623E+02                                 1.821333                            1.761049      -1.206852       2.301197                    0.995926       3.689025      10.596970       0.464127       1.303991      -0.703332       0.000394      -0.017483       0.031831       0.036318       0.000287      -0.003492      -0.007393      -0.009683       0.027039      -0.010133      -0.003553       0.013686              1.828713       1.622342       0.048474      -0.168315       1.996412      -0.379225       1.867386          -0.000027
           55              H       4.941727       5.317533       0.818190       0.116557       0.991261 0.72572557E+01  0.71315441E+02                                 1.783588                            1.680386      -1.563344       2.128277                    0.991680       4.156634      12.646629       0.427187       1.459072      -0.668900      -0.021278       0.026447      -0.005543       0.034394      -0.005994      -0.002666       0.000143       0.005987       0.008199      -0.008222       0.001481       0.006742              1.848848       1.940509      -0.469412       0.038919       2.091826      -0.162104       1.514209           0.000195
           56              H       5.027820       4.671113       3.857549       0.134777       1.027106 0.79986880E+01  0.79041802E+02                                 1.729103                            1.687067      -1.004996       2.400825                    0.996761       3.606804      10.351360       0.464505       1.334373      -0.696940       0.014080       0.008056       0.022592       0.027812      -0.001046       0.004341       0.002264       0.002789       0.017383      -0.005966      -0.002067       0.008033              1.746417       1.798943       0.335479       0.251908       1.674608       0.196299       1.765698          -0.000089
           57              H       3.860186       4.917987       2.798262       0.130733       1.003749 0.77259499E+01  0.76167093E+02                                 1.739540                            1.686237      -1.162572       2.327475                    0.993992       3.740933      10.947303       0.450168       1.380119      -0.686739      -0.016523       0.017989      -0.010654       0.026648      -0.005813      -0.003421      -0.002417      -0.003904      -0.000940      -0.008199       0.001910       0.006289              1.770875       1.872722      -0.344454       0.186547       1.877738      -0.275825       1.562164          -0.000177
           58              H       2.620450       2.535329       2.200650       0.117159       1.093176 0.86475332E+01  0.87915984E+02                                 1.842321                            1.789329      -1.489464       2.170804                    0.991533       3.993129      11.967280       0.433921       1.388415      -0.683937      -0.002596       0.006071      -0.035583       0.036190       0.006519      -0.004174      -0.002156      -0.003678       0.038139      -0.013296      -0.000873       0.014170              1.858327       1.682538       0.018406       0.146280       1.620625      -0.135649       2.271817          -0.000130
           59              H       1.372104       0.761736       5.642692       0.125780       1.247704 0.96399826E+01  0.98528266E+02                                 1.855919                            1.770408      -1.439005       2.197316                    0.993216       3.656591      10.231138       0.491495       1.219276      -0.722116      -0.025766      -0.025764       0.019099       0.041139       0.008546      -0.006865      -0.005490      -0.003618      -0.015670      -0.009709      -0.005312       0.015020              1.863171       1.843270       0.376496      -0.190465       1.784529      -0.274184       1.961714           0.000057
           60              H       4.365981       3.465979       5.717073       0.123131       1.152321 0.87214829E+01  0.86631434E+02                                 1.742377                            1.670491      -1.195798       2.309201                    0.996532       3.465245       9.449108       0.513916       1.199856      -0.727576       0.024286       0.019935       0.019283       0.036866       0.010998       0.000809       0.002739       0.001715      -0.014100      -0.009187      -0.004523       0.013711              1.748709       1.739030       0.351661       0.256463       1.629707       0.143684       1.877390           0.000186
           61              H       8.146531      11.138558       0.518102       0.122073       1.130020 0.88263902E+01  0.89643590E+02                                 1.842783                            1.776402      -1.401143       2.214201                    0.993358       3.858759      11.329585       0.449821       1.340697      -0.694185      -0.032612      -0.005535       0.025008       0.041468       0.004220      -0.014158      -0.003751       0.012486       0.010856      -0.010199      -0.009153       0.019352              1.859146       2.034496       0.158762      -0.283842       1.706937      -0.072957       1.836005          -0.000073
           62              H      10.102990      10.151063      22.755438       0.116852       1.140956 0.89184842E+01  0.90257519E+02                                 1.821323                            1.761040      -1.206835       2.301209                    0.995926       3.688996      10.596897       0.464125       1.304004      -0.703330      -0.000395      -0.017482      -0.031833       0.036320      -0.000288      -0.003491       0.007393      -0.009683       0.027039      -0.010132      -0.003554       0.013686              1.828704       1.622334      -0.048475      -0.168314       1.996401       0.379222       1.867376          -0.000041
           63              H       0.439073      13.438383      24.830410       0.116560       0.991241 0.72570786E+01  0.71313301E+02                                 1.783570                            1.680370      -1.563344       2.128281                    0.991680       4.156590      12.646481       0.427187       1.459081      -0.668898       0.021277       0.026450       0.005540       0.034395       0.005994      -0.002667      -0.000142       0.005987       0.008200      -0.008223       0.001481       0.006742              1.848829       1.940489       0.469403       0.038918       2.091802       0.162101       1.514195           0.000194
           64              H       0.352980      12.791963      21.791051       0.134783       1.027068 0.79983205E+01  0.79037331E+02                                 1.729071                            1.687037      -1.004992       2.400837                    0.996761       3.606722      10.351099       0.464505       1.334387      -0.696938      -0.014079       0.008059      -0.022593       0.027814       0.001047       0.004341      -0.002265       0.002789       0.017384      -0.005967      -0.002066       0.008033              1.746383       1.798908      -0.335469       0.251901       1.674577      -0.196294       1.765665          -0.000104
           65              H       1.520614      13.038837      22.850338       0.130737       1.003717 0.77256362E+01  0.76163222E+02                                 1.739505                            1.686205      -1.162544       2.327495                    0.993992       3.740849      10.946999       0.450171       1.380123      -0.686738       0.016523       0.017993       0.010652       0.026650       0.005813      -0.003421       0.002417      -0.003904      -0.000941      -0.008200       0.001911       0.006289              1.770839       1.872683       0.344444       0.186541       1.877699       0.275816       1.562134          -0.000186
           66              H       2.760350      10.656179      23.447950       0.117160       1.093221 0.86479835E+01  0.87921641E+02                                 1.842360                            1.789365      -1.489491       2.170784                    0.991533       3.993231      11.967630       0.433921       1.388399      -0.683939       0.002597       0.006072       0.035580       0.036188      -0.006520      -0.004173       0.002157      -0.003678       0.038135      -0.013296      -0.000873       0.014169              1.858366       1.682573      -0.018407       0.146285       1.620657       0.135654       2.271869          -0.000134
           67              H       4.008696       8.882586      20.005908       0.125794       1.247718 0.96401320E+01  0.98530216E+02                                 1.855932                            1.770420      -1.439028       2.197305                    0.993215       3.656620      10.231255       0.491495       1.219273      -0.722117       0.025765      -0.025763      -0.019098       0.041138      -0.008545      -0.006865       0.005489      -0.003619      -0.015675      -0.009709      -0.005310       0.015020              1.863183       1.843282      -0.376498      -0.190466       1.784540       0.274186       1.961729           0.000030
           68              H       1.014819      11.586829      19.931527       0.123144       1.152305 0.87213436E+01  0.86629782E+02                                 1.742367                            1.670481      -1.195790       2.309208                    0.996532       3.465220       9.449053       0.513915       1.199861      -0.727575      -0.024286       0.019936      -0.019282       0.036866      -0.010998       0.000809      -0.002739       0.001713      -0.014105      -0.009187      -0.004524       0.013711              1.748699       1.739020      -0.351658       0.256461       1.629698      -0.143683       1.877378           0.000159
           69              H       2.615069      13.223992      13.342402       0.122079       1.129990 0.88261002E+01  0.89639958E+02                                 1.842757                            1.776379      -1.401142       2.214209                    0.993358       3.858694      11.329371       0.449821       1.340706      -0.694184       0.032612       0.005536       0.025011       0.041470       0.004220       0.014159       0.003753       0.012489       0.010856      -0.010198      -0.009155       0.019353              1.859120       2.034467       0.158758       0.283837       1.706913       0.072956       1.835980          -0.000043
           70              H       0.658610      14.211488       9.931138       0.116852       1.140960 0.89185182E+01  0.90257865E+02                                 1.821320                            1.761038      -1.206836       2.301206                    0.995926       3.688995      10.596862       0.464128       1.303995      -0.703332       0.000394       0.017483      -0.031832       0.036319      -0.000287       0.003491      -0.007394      -0.009684       0.027040      -0.010133      -0.003553       0.013686              1.828701       1.622331      -0.048474       0.168313       1.996398      -0.379221       1.867373           0.000000
           71              H      10.322527      10.924167      12.006110       0.116557       0.991252 0.72571781E+01  0.71314506E+02                                 1.783580                            1.680379      -1.563347       2.128277                    0.991680       4.156616      12.646570       0.427187       1.459077      -0.668899      -0.021278      -0.026448       0.005542       0.034394       0.005994       0.002666       0.000143       0.005987       0.008198      -0.008222       0.001481       0.006741              1.848840       1.940500       0.469408      -0.038918       2.091816      -0.162103       1.514204           0.000217
           72              H      10.408620      11.570587       8.966751       0.134772       1.027097 0.79985976E+01  0.79040675E+02                                 1.729095                            1.687060      -1.004990       2.400830                    0.996761       3.606780      10.351271       0.464506       1.334376      -0.696940       0.014079      -0.008056      -0.022593       0.027813       0.001047      -0.004341       0.002265       0.002788       0.017383      -0.005967      -0.002066       0.008033              1.746408       1.798934      -0.335476      -0.251907       1.674600       0.196298       1.765691          -0.000071
           73              H       9.240986      11.323713      10.026038       0.130728       1.003752 0.77259764E+01  0.76167398E+02                                 1.739542                            1.686239      -1.162569       2.327476                    0.993992       3.740935      10.947302       0.450168       1.380118      -0.686739      -0.016523      -0.017990       0.010653       0.026648       0.005813       0.003421      -0.002416      -0.003904      -0.000940      -0.008199       0.001910       0.006289              1.770877       1.872725       0.344456      -0.186547       1.877741      -0.275826       1.562166          -0.000152
           74              H       8.001250      13.706371      10.623650       0.117163       1.093199 0.86477666E+01  0.87918895E+02                                 1.842339                            1.789345      -1.489477       2.170794                    0.991533       3.993179      11.967442       0.433923       1.388403      -0.683939      -0.002596      -0.006071       0.035582       0.036189      -0.006520       0.004174      -0.002157      -0.003678       0.038137      -0.013296      -0.000873       0.014169              1.858344       1.682554      -0.018407      -0.146282       1.620640      -0.135651       2.271839          -0.000098
           75              H       6.752904      15.479964       7.181608       0.125786       1.247686 0.96398062E+01  0.98525973E+02                                 1.855898                            1.770390      -1.438996       2.197323                    0.993216       3.656556      10.231001       0.491499       1.219272      -0.722117      -0.025766       0.025764      -0.019099       0.041139      -0.008546       0.006865      -0.005489      -0.003617      -0.015675      -0.009709      -0.005311       0.015021              1.863150       1.843249      -0.376489       0.190462       1.784509      -0.274180       1.961691           0.000060
           76              H       9.746781      12.775721       7.107227       0.123132       1.152321 0.87214801E+01  0.86631404E+02                                 1.742378                            1.670490      -1.195808       2.309197                    0.996532       3.465243       9.449104       0.513916       1.199856      -0.727576       0.024286      -0.019935      -0.019283       0.036866      -0.010998      -0.000809       0.002739       0.001714      -0.014104      -0.009187      -0.004524       0.013711              1.748709       1.739030      -0.351661      -0.256463       1.629707       0.143684       1.877391           0.000190
           77              H       6.073847       5.179478       9.084734       0.173151       0.958495 0.69554856E+01  0.65603331E+02                                 1.596945                            1.534424      -0.758840       2.549043                    0.999936       3.064730       8.271736       0.511579       1.269389      -0.713975       0.017549      -0.018646      -0.016791       0.030620      -0.010233      -0.009386       0.002825      -0.011184      -0.000558      -0.014989      -0.000478       0.015468              1.613836       1.619294      -0.089441      -0.414706       1.367415       0.170610       1.854799           0.000017
           78              H       4.651164       4.974833       9.787506       0.161582       0.975425 0.71814191E+01  0.68264149E+02                                 1.602586                            1.547776      -0.856929       2.489116                    0.999311       3.195835       8.653613       0.515094       1.250941      -0.716736      -0.018072      -0.020127      -0.002822       0.027196      -0.003020       0.004912      -0.001416       0.000010      -0.043448      -0.015567       0.004493       0.011073              1.613719       1.895103       0.425281      -0.011769       1.621967       0.011086       1.324088          -0.000147
           79              H       5.957622       5.218458      10.680077       0.163510       0.899881 0.67920561E+01  0.64526804E+02                                 1.593738                            1.565684      -1.001497       2.424255                    0.997782       3.369240       9.527904       0.476353       1.353438      -0.693426       0.015470      -0.014166       0.018044       0.027669      -0.004287       0.010181       0.002167      -0.025903       0.008393      -0.019821       0.007529       0.012292              1.590016       1.531249      -0.079763       0.276390       1.384054      -0.186915       1.854745          -0.000002
           80              H       4.272355       8.507402      10.710855       0.147318       0.955177 0.70304397E+01  0.67474667E+02                                 1.664934                            1.594441      -1.097310       2.367292                    0.996684       3.534040      10.095978       0.470633       1.356019      -0.692021      -0.008233       0.023727       0.002288       0.025219      -0.005044      -0.013297       0.004301      -0.011639       0.012717      -0.016669       0.000608       0.016061              1.690830       1.407109      -0.162240       0.025809       2.367520      -0.174591       1.297862           0.000057
           81              H       4.815816       7.381853      11.708586       0.147872       0.896426 0.68335684E+01  0.64802241E+02                                 1.571582                            1.556411      -0.824658       2.501577                    0.999014       3.343971       9.344741       0.485882       1.329329      -0.698891       0.008802      -0.003143       0.021739       0.023663      -0.011478       0.002243       0.004368       0.015782       0.022088      -0.018541       0.008292       0.010249              1.556915       1.399154      -0.026075       0.217414       1.352240      -0.149386       1.919351          -0.000023
           82              H       3.526576       7.095999      10.805755       0.161463       0.951839 0.71634652E+01  0.68532993E+02                                 1.627697                            1.587784      -0.835427       2.509628                    0.999089       3.234748       8.992188       0.485108       1.319748      -0.702231      -0.028360      -0.011265       0.000768       0.030525       0.009507      -0.001852       0.010137       0.015024      -0.004182      -0.017599       0.004094       0.013506              1.633912       2.036737       0.308415      -0.078401       1.545713      -0.070520       1.319287          -0.000124
           83              H       6.066314       7.450068       9.823414       0.298178       0.579335 0.37252987E+01  0.31048828E+02                                 1.277861                            1.229100      -1.175603       2.418739                    0.998462       2.851823       8.043643       0.483256       1.520703      -0.660683       0.022385       0.010534       0.001727       0.024800      -0.002342      -0.003210      -0.006551       0.000897      -0.003316      -0.008691       0.002565       0.006126              1.297070       1.606605       0.268327       0.002747       1.222974       0.059302       1.061630          -0.000126
           84              H       4.873929       7.225932       8.969315       0.307579       0.568969 0.37229535E+01  0.30193489E+02                                 1.163374                            1.156067      -0.907392       2.596868                    0.999527       2.252918       5.736336       0.561010       1.346201      -0.699869      -0.022892       0.008924      -0.037317       0.044679      -0.000183       0.009762      -0.002321       0.000577       0.030982      -0.009821      -0.005504       0.015325              1.153970       1.074536      -0.058549       0.153722       1.021678      -0.066891       1.365695           0.000034
           85              H       4.687753       2.941372      21.909034       0.173165       0.958499 0.69555431E+01  0.65604213E+02                                 1.596968                            1.534445      -0.758885       2.549027                    0.999936       3.064752       8.271901       0.511567       1.269413      -0.713969      -0.017552       0.018643      -0.016790       0.030619      -0.010232       0.009386      -0.002825      -0.011182      -0.000561      -0.014988      -0.000480       0.015467              1.613859       1.619318      -0.089443       0.414714       1.367433      -0.170613       1.854825          -0.000025
           86              H       6.110436       3.146017      22.611806       0.161586       0.975441 0.71815740E+01  0.68266003E+02                                 1.602602                            1.547790      -0.856911       2.489118                    0.999311       3.195876       8.653754       0.515093       1.250938      -0.716736       0.018070       0.020126      -0.002823       0.027195      -0.003020      -0.004912       0.001416       0.000008      -0.043450      -0.015567       0.004494       0.011073              1.613735       1.895123       0.425287       0.011770       1.621983      -0.011085       1.324100          -0.000184
           87              H       4.803978       2.902392      23.504377       0.163513       0.899886 0.67921085E+01  0.64527421E+02                                 1.593742                            1.565688      -1.001491       2.424255                    0.997782       3.369254       9.527950       0.476353       1.353435      -0.693426      -0.015471       0.014164       0.018042       0.027667      -0.004285      -0.010180      -0.002166      -0.025902       0.008393      -0.019819       0.007528       0.012291              1.590020       1.531253      -0.079763      -0.276390       1.384058       0.186915       1.854749          -0.000039
           88              H       6.489245      15.855148      23.535155       0.147320       0.955178 0.70304409E+01  0.67474685E+02                                 1.664934                            1.594441      -1.097326       2.367285                    0.996684       3.534042      10.095986       0.470633       1.356018      -0.692021       0.008233      -0.023727       0.002285       0.025218      -0.005043       0.013297      -0.004301      -0.011638       0.012717      -0.016668       0.000608       0.016060              1.690830       1.407109      -0.162241      -0.025810       2.367520       0.174590       1.297862           0.000025
           89              H       5.945784       0.738997      24.532886       0.147869       0.896442 0.68337204E+01  0.64803943E+02                                 1.571589                            1.556418      -0.824632       2.501582                    0.999014       3.343999       9.344791       0.485887       1.329312      -0.698895      -0.008802       0.003143       0.021736       0.023661      -0.011478      -0.002243      -0.004367       0.015781       0.022089      -0.018541       0.008292       0.010248              1.556922       1.399159      -0.026076      -0.217414       1.352247       0.149387       1.919360          -0.000062
           90              H       7.235024       1.024851      23.630055       0.161465       0.951823 0.71633109E+01  0.68531129E+02                                 1.627677                            1.587766      -0.835400       2.509643                    0.999089       3.234718       8.992071       0.485112       1.319746      -0.702231       0.028361       0.011264       0.000765       0.030525       0.009507       0.001852      -0.010135       0.015025      -0.004180      -0.017598       0.004093       0.013505              1.633892       2.036708       0.308408       0.078399       1.545695       0.070519       1.319273          -0.000165
           91              H       4.695286       0.670782      22.647714       0.298186       0.579324 0.37252181E+01  0.31048039E+02                                 1.277854                            1.229094      -1.175621       2.418736                    0.998462       2.851804       8.043617       0.483253       1.520721      -0.660680      -0.022385      -0.010533       0.001726       0.024800      -0.002343       0.003210       0.006552       0.000899      -0.003320      -0.008693       0.002567       0.006126              1.297062       1.606592       0.268323      -0.002746       1.222968      -0.059301       1.061625          -0.000145
           92              H       5.887671       0.894918      21.793615       0.307586       0.568967 0.37229495E+01  0.30193497E+02                                 1.163379                            1.156072      -0.907406       2.596863                    0.999527       2.252924       5.736385       0.561004       1.346213      -0.699867       0.022892      -0.008924      -0.037316       0.044679      -0.000184      -0.009763       0.002321       0.000577       0.030979      -0.009821      -0.005503       0.015325              1.153974       1.074540      -0.058550      -0.153722       1.021682       0.066891       1.365699          -0.000004
           93              H       0.693047      11.062222       3.739566       0.173174       0.958499 0.69555301E+01  0.65603891E+02                                 1.596946                            1.534425      -0.758840       2.549041                    0.999936       3.064748       8.271808       0.511581       1.269383      -0.713976       0.017548       0.018645       0.016788       0.030618       0.010232       0.009386       0.002825      -0.011184      -0.000561      -0.014988      -0.000479       0.015467              1.613836       1.619296       0.089441       0.414704       1.367416       0.170609       1.854796          -0.000008
           94              H      10.031964      11.266867       3.036794       0.161593       0.975425 0.71814392E+01  0.68264551E+02                                 1.602600                            1.547789      -0.856954       2.489107                    0.999311       3.195852       8.653740       0.515085       1.250959      -0.716732      -0.018071       0.020127       0.002821       0.027196       0.003020      -0.004912      -0.001416       0.000008      -0.043447      -0.015566       0.004493       0.011074              1.613733       1.895118      -0.425285       0.011770       1.621983       0.011085       1.324099          -0.000176
           95              H       0.576822      11.023242       2.144223       0.163526       0.899866 0.67919206E+01  0.64525242E+02                                 1.593722                            1.565671      -1.001499       2.424257                    0.997782       3.369213       9.527830       0.476354       1.353441      -0.693425       0.015469       0.014165      -0.018045       0.027668       0.004286      -0.010181       0.002167      -0.025903       0.008393      -0.019821       0.007529       0.012292              1.590001       1.531236       0.079761      -0.276384       1.384043      -0.186911       1.854723          -0.000035
           96              H       9.653155       7.734298       2.113445       0.147324       0.955165 0.70303270E+01  0.67473367E+02                                 1.664925                            1.594433      -1.097304       2.367298                    0.996684       3.534018      10.095924       0.470632       1.356026      -0.692019      -0.008233      -0.023727      -0.002288       0.025219       0.005044       0.013297       0.004301      -0.011639       0.012717      -0.016669       0.000608       0.016062              1.690821       1.407102       0.162238      -0.025809       2.367505      -0.174588       1.297855           0.000029
           97              H      10.196616       8.859847       1.115714       0.147877       0.896419 0.68335036E+01  0.64801490E+02                                 1.571575                            1.556405      -0.824659       2.501578                    0.999014       3.343957       9.344700       0.485883       1.329331      -0.698891       0.008801       0.003142      -0.021739       0.023663       0.011478      -0.002243       0.004368       0.015781       0.022089      -0.018541       0.008292       0.010248              1.556908       1.399148       0.026075      -0.217412       1.352235      -0.149384       1.919341          -0.000061
           98              H       8.907376       9.145701       2.018545       0.161468       0.951834 0.71634204E+01  0.68532485E+02                                 1.627692                            1.587780      -0.835425       2.509630                    0.999089       3.234745       8.992186       0.485108       1.319750      -0.702230      -0.028360       0.011264      -0.000768       0.030524      -0.009506       0.001852       0.010136       0.015024      -0.004181      -0.017599       0.004094       0.013505              1.633908       2.036730      -0.308413       0.078401       1.545709      -0.070520       1.319284          -0.000157
           99              H       0.685514       8.791632       3.000886       0.298189       0.579333 0.37252894E+01  0.31048737E+02                                 1.277858                            1.229097      -1.175590       2.418745                    0.998462       2.851820       8.043638       0.483257       1.520700      -0.660683       0.022384      -0.010533      -0.001728       0.024799       0.002343       0.003210      -0.006551       0.000898      -0.003318      -0.008692       0.002567       0.006125              1.297066       1.606598      -0.268325      -0.002747       1.222972       0.059302       1.061628          -0.000138
          100              H      10.254729       9.015768       3.854985       0.307589       0.568972 0.37229876E+01  0.30193863E+02                                 1.163380                            1.156073      -0.907396       2.596865                    0.999527       2.252935       5.736406       0.561007       1.346203      -0.699869      -0.022893      -0.008924       0.037315       0.044679       0.000183      -0.009763      -0.002322       0.000577       0.030981      -0.009822      -0.005503       0.015325              1.153975       1.074542       0.058549      -0.153722       1.021683      -0.066891       1.365701           0.000014
          101              H      10.068553      13.300328      16.563866       0.173170       0.958484 0.69554030E+01  0.65602499E+02                                 1.596945                            1.534424      -0.758864       2.549038                    0.999936       3.064720       8.271764       0.511574       1.269404      -0.713971      -0.017549      -0.018644       0.016791       0.030619       0.010232      -0.009385      -0.002825      -0.011183      -0.000558      -0.014988      -0.000479       0.015467              1.613835       1.619294       0.089441      -0.414704       1.367415      -0.170609       1.854797          -0.000003
          102              H       0.729636      13.095683      15.861094       0.161591       0.975424 0.71814167E+01  0.68264184E+02                                 1.602589                            1.547778      -0.856920       2.489120                    0.999311       3.195842       8.653662       0.515092       1.250946      -0.716735       0.018071      -0.020127       0.002824       0.027196       0.003020       0.004912       0.001416       0.000008      -0.043447      -0.015566       0.004493       0.011073              1.613722       1.895106      -0.425281      -0.011769       1.621970      -0.011086       1.324091          -0.000161
          103              H      10.184778      13.339308      14.968523       0.163516       0.899889 0.67921309E+01  0.64527674E+02                                 1.593742                            1.565689      -1.001486       2.424256                    0.997782       3.369258       9.527958       0.476354       1.353431      -0.693427      -0.015470      -0.014165      -0.018042       0.027667       0.004286       0.010180      -0.002166      -0.025902       0.008392      -0.019820       0.007528       0.012292              1.590020       1.531253       0.079763       0.276390       1.384058       0.186915       1.854748          -0.000008
          104              H       1.108445       0.386552      14.937745       0.147325       0.955170 0.70303702E+01  0.67473866E+02                                 1.664927                            1.594435      -1.097338       2.367282                    0.996684       3.534027      10.095947       0.470633       1.356022      -0.692020       0.008234       0.023727      -0.002285       0.025219       0.005043      -0.013297      -0.004301      -0.011638       0.012719      -0.016668       0.000608       0.016061              1.690823       1.407104       0.162240       0.025810       2.367508       0.174590       1.297858           0.000053
          105              H       0.564984      15.502703      13.940014       0.147872       0.896443 0.68337261E+01  0.64804013E+02                                 1.571589                            1.556418      -0.824633       2.501581                    0.999014       3.344001       9.344799       0.485887       1.329311      -0.698895      -0.008801      -0.003142      -0.021737       0.023661       0.011478       0.002243      -0.004368       0.015781       0.022090      -0.018540       0.008292       0.010248              1.556922       1.399160       0.026075       0.217415       1.352247       0.149387       1.919360          -0.000025
          106              H       1.854224      15.216849      14.842845       0.161467       0.951824 0.71633211E+01  0.68531266E+02                                 1.627679                            1.587768      -0.835405       2.509641                    0.999089       3.234720       8.992085       0.485111       1.319747      -0.702231       0.028361      -0.011264      -0.000765       0.030525      -0.009507      -0.001852      -0.010136       0.015025      -0.004180      -0.017599       0.004094       0.013505              1.633894       2.036711      -0.308409      -0.078398       1.545697       0.070519       1.319275          -0.000133
          107              H      10.076086      15.570918      15.825186       0.298186       0.579331 0.37252680E+01  0.31048505E+02                                 1.277854                            1.229093      -1.175606       2.418739                    0.998462       2.851808       8.043590       0.483258       1.520700      -0.660684      -0.022384       0.010534      -0.001726       0.024799       0.002342      -0.003210       0.006552       0.000897      -0.003318      -0.008692       0.002566       0.006126              1.297062       1.606593      -0.268324       0.002746       1.222968      -0.059301       1.061625          -0.000130
          108              H       0.506871      15.346782      16.679285       0.307592       0.568951 0.37228081E+01  0.30192046E+02                                 1.163355                            1.156048      -0.907411       2.596868                    0.999527       2.252879       5.736231       0.561011       1.346210      -0.699868       0.022892       0.008925       0.037318       0.044680       0.000183       0.009763       0.002321       0.000576       0.030982      -0.009822      -0.005503       0.015325              1.153950       1.074519       0.058547       0.153717       1.021662       0.066889       1.365669           0.000017
          109              H       4.687753      11.062222      16.563866       0.173170       0.958480 0.69553643E+01  0.65602035E+02                                 1.596940                            1.534420      -0.758857       2.549041                    0.999936       3.064711       8.271730       0.511575       1.269403      -0.713972      -0.017549       0.018646       0.016791       0.030620      -0.010232      -0.009386       0.002825      -0.011183      -0.000559      -0.014989      -0.000479       0.015468              1.613830       1.619289      -0.089441      -0.414702       1.367411       0.170608       1.854790          -0.000003
          110              H       6.110436      11.266867      15.861094       0.161594       0.975425 0.71814304E+01  0.68264406E+02                                 1.602595                            1.547784      -0.856934       2.489115                    0.999311       3.195847       8.653706       0.515088       1.250954      -0.716733       0.018071       0.020128       0.002823       0.027196      -0.003020       0.004912      -0.001416       0.000008      -0.043448      -0.015567       0.004493       0.011074              1.613729       1.895113       0.425284      -0.011769       1.621977       0.011086       1.324095          -0.000163
          111              H       4.803978      11.023242      14.968523       0.163517       0.899883 0.67920740E+01  0.64526999E+02                                 1.593736                            1.565683      -1.001483       2.424259                    0.997782       3.369243       9.527906       0.476355       1.353432      -0.693427      -0.015470       0.014166      -0.018042       0.027667      -0.004286       0.010180       0.002167      -0.025903       0.008392      -0.019820       0.007528       0.012292              1.590014       1.531248      -0.079762       0.276388       1.384053      -0.186914       1.854740          -0.000007
          112              H       6.489245       7.734298      14.937745       0.147324       0.955179 0.70304633E+01  0.67474987E+02                                 1.664938                            1.594445      -1.097338       2.367279                    0.996684       3.534052      10.096037       0.470631       1.356021      -0.692020       0.008233      -0.023727      -0.002286       0.025218      -0.005043      -0.013297       0.004301      -0.011638       0.012718      -0.016669       0.000608       0.016061              1.690834       1.407113      -0.162241       0.025810       2.367526      -0.174591       1.297865           0.000052
          113              H       5.945784       8.859847      13.940014       0.147874       0.896434 0.68336440E+01  0.64803089E+02                                 1.571585                            1.556414      -0.824643       2.501580                    0.999014       3.343986       9.344770       0.485885       1.329319      -0.698893      -0.008802       0.003143      -0.021737       0.023661      -0.011478       0.002243       0.004368       0.015781       0.022089      -0.018540       0.008292       0.010248              1.556917       1.399156      -0.026075       0.217414       1.352243      -0.149386       1.919353          -0.000024
          114              H       7.235024       9.145701      14.842845       0.161468       0.951828 0.71633579E+01  0.68531720E+02                                 1.627684                            1.587772      -0.835413       2.509637                    0.999089       3.234731       8.992129       0.485110       1.319748      -0.702230       0.028360       0.011265      -0.000766       0.030525       0.009507      -0.001852       0.010136       0.015024      -0.004180      -0.017599       0.004094       0.013505              1.633899       2.036718       0.308410      -0.078400       1.545702      -0.070519       1.319278          -0.000135
          115              H       4.695286       8.791632      15.825186       0.298186       0.579332 0.37252842E+01  0.31048696E+02                                 1.277860                            1.229099      -1.175613       2.418736                    0.998462       2.851822       8.043655       0.483255       1.520706      -0.660683      -0.022385      -0.010533      -0.001727       0.024799      -0.002342      -0.003210      -0.006551       0.000898      -0.003318      -0.008692       0.002566       0.006126              1.297068       1.606601       0.268325       0.002746       1.222973       0.059302       1.061630          -0.000131
          116              H       5.887671       9.015768      16.679285       0.307592       0.568963 0.37229141E+01  0.30193127E+02                                 1.163370                            1.156064      -0.907404       2.596865                    0.999527       2.252913       5.736342       0.561008       1.346207      -0.699868       0.022892      -0.008924       0.037317       0.044679      -0.000183       0.009763      -0.002321       0.000577       0.030981      -0.009821      -0.005503       0.015325              1.153966       1.074533      -0.058549       0.153720       1.021675      -0.066890       1.365689           0.000012
          117              H       6.073847      13.300328       3.739566       0.173163       0.958513 0.69556649E+01  0.65605541E+02                                 1.596970                            1.534447      -0.758854       2.549034                    0.999936       3.064778       8.271938       0.511573       1.269394      -0.713973       0.017550      -0.018644       0.016789       0.030618      -0.010232       0.009386      -0.002824      -0.011183      -0.000560      -0.014989      -0.000478       0.015467              1.613861       1.619321      -0.089443       0.414714       1.367435      -0.170613       1.854827          -0.000009
          118              H       4.651164      13.095683       3.036794       0.161597       0.975445 0.71816207E+01  0.68266645E+02                                 1.602612                            1.547800      -0.856953       2.489102                    0.999311       3.195888       8.653835       0.515088       1.250946      -0.716734      -0.018070      -0.020126       0.002820       0.027194      -0.003020      -0.004912       0.001416       0.000008      -0.043448      -0.015566       0.004493       0.011074              1.613746       1.895135       0.425290       0.011771       1.621995      -0.011085       1.324108          -0.000174
          119              H       5.957622      13.339308       2.144223       0.163519       0.899865 0.67919135E+01  0.64525189E+02                                 1.593726                            1.565674      -1.001506       2.424255                    0.997782       3.369217       9.527858       0.476351       1.353449      -0.693424       0.015470      -0.014164      -0.018045       0.027669      -0.004286      -0.010181      -0.002167      -0.025902       0.008394      -0.019821       0.007529       0.012291              1.590005       1.531239      -0.079761      -0.276386       1.384046       0.186912       1.854730          -0.000036
          120              H       4.272355       0.386552       2.113445       0.147323       0.955159 0.70302669E+01  0.67472600E+02                                 1.664914                            1.594423      -1.097277       2.367310                    0.996684       3.533995      10.095822       0.470635       1.356022      -0.692020      -0.008234       0.023727      -0.002289       0.025220      -0.005044       0.013297      -0.004302      -0.011639       0.012717      -0.016669       0.000607       0.016062              1.690810       1.407093      -0.162236      -0.025809       2.367489       0.174587       1.297848           0.000029
          121              H       4.815816      15.502703       1.115714       0.147875       0.896413 0.68334427E+01  0.64800751E+02                                 1.571568                            1.556398      -0.824651       2.501583                    0.999014       3.343938       9.344627       0.485884       1.329331      -0.698891       0.008801      -0.003142      -0.021740       0.023664      -0.011478      -0.002243      -0.004368       0.015782       0.022089      -0.018541       0.008292       0.010248              1.556901       1.399142      -0.026075      -0.217412       1.352229       0.149383       1.919332          -0.000062
          122              H       3.526576      15.216849       2.018545       0.161463       0.951841 0.71634890E+01  0.68533333E+02                                 1.627704                            1.587791      -0.835442       2.509622                    0.999089       3.234759       8.992249       0.485105       1.319755      -0.702229      -0.028360      -0.011264      -0.000769       0.030525       0.009506       0.001852      -0.010136       0.015024      -0.004182      -0.017599       0.004094       0.013505              1.633920       2.036747       0.308416       0.078402       1.545719       0.070521       1.319292          -0.000159
          123              H       6.066314      15.570918       3.000886       0.298183       0.579332 0.37252809E+01  0.31048648E+02                                 1.277858                            1.229097      -1.175597       2.418742                    0.998462       2.851818       8.043630       0.483257       1.520704      -0.660683       0.022385       0.010534      -0.001728       0.024799      -0.002342       0.003210       0.006551       0.000898      -0.003316      -0.008692       0.002566       0.006126              1.297066       1.606599       0.268326      -0.002747       1.222972      -0.059302       1.061628          -0.000141
          124              H       4.873929      15.346782       3.854985       0.307584       0.568973 0.37229973E+01  0.30193954E+02                                 1.163382                            1.156075      -0.907393       2.596866                    0.999527       2.252936       5.736405       0.561007       1.346203      -0.699869      -0.022893       0.008924       0.037316       0.044679      -0.000183      -0.009763       0.002322       0.000577       0.030982      -0.009821      -0.005504       0.015325              1.153977       1.074543      -0.058550      -0.153723       1.021684       0.066892       1.365704           0.000012
          125              H      10.068553       5.179478      21.909034       0.173168       0.958489 0.69554432E+01  0.65602942E+02                                 1.596946                            1.534426      -0.758846       2.549044                    0.999936       3.064728       8.271777       0.511575       1.269399      -0.713972      -0.017548      -0.018647      -0.016790       0.030619       0.010232       0.009386       0.002825      -0.011184      -0.000561      -0.014989      -0.000479       0.015468              1.613837       1.619297       0.089441       0.414706       1.367416       0.170610       1.854798          -0.000025
          126              H       0.729636       4.974833      22.611806       0.161592       0.975425 0.71814451E+01  0.68264691E+02                                 1.602609                            1.547797      -0.856961       2.489106                    0.999311       3.195851       8.653772       0.515080       1.250971      -0.716729       0.018071      -0.020129      -0.002823       0.027198       0.003020      -0.004912      -0.001416       0.000007      -0.043448      -0.015567       0.004493       0.011074              1.613742       1.895131      -0.425290       0.011770       1.621992       0.011086       1.324105          -0.000187
          127              H      10.184778       5.218458      23.504377       0.163515       0.899877 0.67920155E+01  0.64526285E+02                                 1.593728                            1.565676      -1.001465       2.424269                    0.997782       3.369225       9.527834       0.476356       1.353431      -0.693427      -0.015469      -0.014167       0.018042       0.027668       0.004286      -0.010180       0.002166      -0.025903       0.008391      -0.019820       0.007528       0.012292              1.590006       1.531241       0.079762      -0.276387       1.384047      -0.186912       1.854731          -0.000038
          128              H       1.108445       8.507402      23.535155       0.147319       0.955187 0.70305259E+01  0.67475722E+02                                 1.664945                            1.594451      -1.097332       2.367280                    0.996684       3.534066      10.096079       0.470631       1.356019      -0.692021       0.008233       0.023727       0.002285       0.025218       0.005043       0.013297       0.004301      -0.011638       0.012717      -0.016669       0.000608       0.016060              1.690842       1.407118       0.162243      -0.025810       2.367539      -0.174593       1.297869           0.000024
          129              H       0.564984       7.381853      24.532886       0.147868       0.896441 0.68337104E+01  0.64803881E+02                                 1.571594                            1.556423      -0.824648       2.501576                    0.999014       3.344004       9.344834       0.485883       1.329321      -0.698893      -0.008802      -0.003144       0.021737       0.023661       0.011478      -0.002243       0.004367       0.015782       0.022088      -0.018540       0.008292       0.010248              1.556926       1.399163       0.026076      -0.217416       1.352250      -0.149388       1.919366          -0.000062
          130              H       1.854224       7.095999      23.630055       0.161465       0.951825 0.71633345E+01  0.68531444E+02                                 1.627683                            1.587771      -0.835407       2.509640                    0.999089       3.234726       8.992113       0.485109       1.319750      -0.702230       0.028360      -0.011266       0.000766       0.030525      -0.009507       0.001852       0.010136       0.015025      -0.004181      -0.017599       0.004094       0.013505              1.633898       2.036716      -0.308411       0.078399       1.545701      -0.070519       1.319277          -0.000166
          131              H      10.076086       7.450068      22.647714       0.298183       0.579334 0.37252980E+01  0.31048836E+02                                 1.277862                            1.229101      -1.175603       2.418739                    0.998462       2.851827       8.043670       0.483255       1.520706      -0.660683      -0.022385       0.010533       0.001727       0.024800       0.002342       0.003210      -0.006551       0.000899      -0.003318      -0.008692       0.002567       0.006125              1.297071       1.606605      -0.268326      -0.002747       1.222976       0.059302       1.061631          -0.000144
          132              H       0.506871       7.225932      21.793615       0.307587       0.568970 0.37229704E+01  0.30193691E+02                                 1.163379                            1.156072      -0.907398       2.596865                    0.999527       2.252930       5.736392       0.561007       1.346205      -0.699868       0.022893       0.008923      -0.037316       0.044679       0.000183      -0.009763      -0.002321       0.000578       0.030981      -0.009821      -0.005504       0.015325              1.153974       1.074540       0.058549      -0.153722       1.021682      -0.066891       1.365699          -0.000004
          133              H       0.693047       2.941372       9.084734       0.173151       0.958494 0.69554726E+01  0.65603173E+02                                 1.596943                            1.534422      -0.758840       2.549043                    0.999936       3.064727       8.271724       0.511580       1.269388      -0.713975       0.017549       0.018646      -0.016791       0.030620       0.010233      -0.009386      -0.002825      -0.011184      -0.000558      -0.014989      -0.000478       0.015468              1.613834       1.619292       0.089441      -0.414705       1.367413      -0.170609       1.854796           0.000018
          134              H      10.031964       3.146017       9.787506       0.161583       0.975424 0.71814116E+01  0.68264043E+02                                 1.602583                            1.547773      -0.856926       2.489117                    0.999311       3.195833       8.653598       0.515096       1.250939      -0.716737      -0.018071       0.020127      -0.002822       0.027196       0.003020       0.004912       0.001416       0.000009      -0.043448      -0.015566       0.004493       0.011073              1.613717       1.895100      -0.425280      -0.011769       1.621964      -0.011085       1.324086          -0.000146
          135              H       0.576822       2.902392      10.680077       0.163510       0.899878 0.67920211E+01  0.64526382E+02                                 1.593733                            1.565680      -1.001491       2.424258                    0.997782       3.369230       9.527866       0.476354       1.353438      -0.693426       0.015470       0.014166       0.018044       0.027669       0.004287       0.010181      -0.002167      -0.025903       0.008393      -0.019821       0.007529       0.012292              1.590012       1.531245       0.079762       0.276389       1.384051       0.186914       1.854739          -0.000003
          136              H       9.653155      15.855148      10.710855       0.147320       0.955172 0.70303876E+01  0.67474052E+02                                 1.664929                            1.594436      -1.097304       2.367295                    0.996684       3.534028      10.095940       0.470633       1.356021      -0.692021      -0.008234      -0.023727       0.002288       0.025219       0.005043      -0.013297      -0.004302      -0.011639       0.012717      -0.016669       0.000608       0.016061              1.690825       1.407104       0.162239       0.025809       2.367511       0.174590       1.297858           0.000057
          137              H      10.196616       0.738997      11.708586       0.147872       0.896423 0.68335410E+01  0.64801909E+02                                 1.571578                            1.556408      -0.824655       2.501579                    0.999014       3.343963       9.344710       0.485883       1.329328      -0.698891       0.008802       0.003143       0.021739       0.023663       0.011478       0.002243      -0.004368       0.015782       0.022088      -0.018541       0.008292       0.010249              1.556911       1.399151       0.026075       0.217413       1.352238       0.149385       1.919346          -0.000025
          138              H       8.907376       1.024851      10.805755       0.161465       0.951838 0.71634585E+01  0.68532911E+02                                 1.627695                            1.587783      -0.835427       2.509628                    0.999089       3.234747       8.992183       0.485109       1.319747      -0.702231      -0.028360       0.011265       0.000768       0.030525      -0.009507      -0.001852      -0.010137       0.015024      -0.004182      -0.017599       0.004094       0.013506              1.633911       2.036735      -0.308415      -0.078401       1.545712       0.070520       1.319286          -0.000124
          139              H       0.685514       0.670782       9.823414       0.298180       0.579334 0.37252932E+01  0.31048764E+02                                 1.277859                            1.229098      -1.175603       2.418739                    0.998462       2.851819       8.043624       0.483258       1.520700      -0.660684       0.022384      -0.010534       0.001727       0.024800       0.002342      -0.003210       0.006551       0.000897      -0.003316      -0.008691       0.002565       0.006126              1.297067       1.606601      -0.268326       0.002746       1.222972      -0.059302       1.061628          -0.000126
          140              H      10.254729       0.894918       8.969315       0.307585       0.568966 0.37229256E+01  0.30193201E+02                                 1.163368                            1.156061      -0.907394       2.596868                    0.999527       2.252910       5.736306       0.561013       1.346196      -0.699870      -0.022892      -0.008924      -0.037317       0.044679       0.000183       0.009762       0.002321       0.000577       0.030983      -0.009821      -0.005504       0.015325              1.153963       1.074531       0.058549       0.153720       1.021673       0.066890       1.365687           0.000036
          141              C       6.510768      12.439518      12.829943      -0.022434      37.017124 0.45361877E+03  0.10725165E+05                                 9.626747                            7.092636       0.014929       2.009263                    0.999367      27.541287      78.126884       0.622928       0.415868      -1.069841       0.000229      -0.016986      -0.048675       0.051555      -0.008683      -0.001037      -0.005035       0.015160      -0.023645      -0.012772      -0.002753       0.015525             11.451479       8.966335      -2.639159       2.023727      13.762648       4.446514      11.625455          -0.003720
          142              C       7.312507      11.312344      12.706060      -0.153675      35.140523 0.49876122E+03  0.12221058E+05                                 9.495691                            7.598759      -0.247455       1.879318                    0.999148      31.386162      94.254206       0.575793       0.434134      -1.045802      -0.001513       0.014374      -0.030716       0.033947       0.016750       0.001988      -0.026628       0.045394       0.009941      -0.044182       0.014817       0.029366             10.685248       9.265670      -3.915848       0.426018      13.777108       3.020306       9.012965           0.006631
          143              C       7.106961      10.435292      11.635487      -0.041964      38.037326 0.47596823E+03  0.11381377E+05                                 9.782436                            7.246737       0.015756       1.998265                    0.999522      28.118130      80.023304       0.619086       0.413750      -1.071991      -0.021821       0.055067      -0.008424       0.059829       0.003366       0.008387       0.004894       0.002475       0.024360      -0.007838      -0.006595       0.014432             11.701066      11.834039      -5.580841       1.962142      14.328862       1.647405       8.940296           0.000937
          144              C       6.156711      10.735764      10.669818      -0.181544      33.835901 0.47618519E+03  0.11496166E+05                                 9.124497                            7.326893      -0.013313       1.957358                    0.999441      30.789228      90.810643       0.600114       0.422761      -1.056188       0.035189       0.009971      -0.000801       0.036583       0.026622      -0.020738       0.001841       0.013435       0.111356      -0.048487       0.002856       0.045631             10.105270      11.176830      -3.851898       3.155726      11.059519       0.393921       8.079460           0.005621
          145              C       5.375419      11.877555      10.767282       0.155924      30.713506 0.39830054E+03  0.91545101E+04                                 8.719457                            6.795391      -0.037188       2.013087                    0.999609      25.801640      73.164611       0.612961       0.434760      -1.053573      -0.016184       0.018692      -0.039151       0.046305      -0.005320       0.024528      -0.005021       0.039890       0.009282      -0.022492      -0.014845       0.037337              9.974983      10.154939      -2.503147       3.925266       9.730134       1.281876      10.039876          -0.001222
          146              C       5.522853      12.696137      11.885818      -0.159747      34.617626 0.50084453E+03  0.12292812E+05                                 9.482863                            7.661856      -0.313211       1.870392                    0.998229      31.070849      93.582596       0.567756       0.439538      -1.041901       0.025189       0.008598       0.010622       0.028657       0.007764      -0.032279      -0.032142       0.014300      -0.040544      -0.047534      -0.001309       0.048843             10.543512       9.882647      -1.670222       3.072582      10.417887       2.959432      11.330002           0.006087
          147              C       4.467140      12.351813       9.654902      -0.291338      32.461274 0.47424983E+03  0.11440039E+05                                 8.934960                            7.242454      -0.282000       1.897285                    0.996149      30.729234      90.654651       0.612196       0.414759      -1.061038       0.000922      -0.053539       0.010898       0.054645      -0.007721       0.007667       0.007469       0.009806       0.040786      -0.019187       0.001799       0.017388             10.242890      11.677631       2.098613       3.704258       9.212428       1.628171       9.838611           0.000038
          148              C       3.620202      11.294478       8.965725       0.141085      33.130191 0.39356436E+03  0.89811507E+04                                 9.056262                            6.660332       0.077049       2.044053                    0.999235      25.621560      71.416016       0.635013       0.422676      -1.065453       0.014781       0.038643       0.017358       0.044867       0.022757       0.020272       0.018455       0.009766      -0.038568      -0.026460      -0.016638       0.043098             10.836301      10.414574       4.824051       1.422381       9.127000       2.726074      12.967330          -0.000858
          149              C       2.682867      10.552232       9.680808      -0.190423      34.708199 0.50707246E+03  0.12451126E+05                                 9.343972                            7.603251      -0.206816       1.893098                    0.998497      31.434849      93.883064       0.583455       0.427523      -1.051931      -0.026836       0.003047      -0.014287       0.030554      -0.023872       0.011526       0.010128      -0.017852       0.058638      -0.039217       0.015363       0.023854             10.340055      11.782511       4.723488      -0.999797       9.260062       0.555572       9.977591           0.004243
          150              C       1.837005       9.662187       9.029333      -0.032753      39.175147 0.47150442E+03  0.11231236E+05                                 9.939480                            7.187649      -0.022470       1.987216                    0.999401      27.903763      78.872483       0.625814       0.410884      -1.075470       0.026542       0.036827      -0.029258       0.054007       0.002288       0.008810       0.003761      -0.007932       0.025509      -0.012037      -0.001615       0.013653             12.027383      12.250316       4.904867      -3.567467       9.240400      -0.827363      14.591433           0.001406
          151              C       1.954307       9.478656       7.638923      -0.153500      35.896983 0.46955305E+03  0.11288796E+05                                 9.484121                            7.270920      -0.130851       1.911620                    0.999340      30.828450      90.537966       0.603417       0.422207      -1.057244       0.000996       0.018539       0.010278       0.021221      -0.014156       0.021774       0.013270      -0.022997      -0.100483      -0.047546       0.012426       0.035119             10.817304       9.222827       2.645303      -3.305906       6.976774       0.008014      16.252312           0.004507
          152              C       2.925003      10.175425       6.948462      -0.011430      39.786610 0.43385161E+03  0.10112618E+05                                10.057209                            6.876564      -0.075400       1.974751                    0.999203      27.250454      75.975731       0.642911       0.408727      -1.077837      -0.002664       0.015034       0.043981       0.046556       0.001996      -0.000576       0.002732       0.003790      -0.041413      -0.014225       0.004556       0.009668             12.836100       8.860689       2.631042      -2.095613       7.968283       2.843707      21.679327          -0.002526
          153              C       3.726742      11.088209       7.603014      -0.176792      34.840205 0.44677251E+03  0.10580169E+05                                 9.240152                            7.037922       0.089156       1.989588                    0.999705      30.101346      86.977433       0.622109       0.415751      -1.064156      -0.018579      -0.008996      -0.018922       0.028003      -0.010776      -0.011509      -0.014188       0.009548      -0.121373      -0.046511       0.014434       0.032077             10.636800       7.755926       3.010225       1.052774       8.021624       3.285418      16.132851           0.004361
          154              C       6.722772      13.414020      13.950274       0.581747      23.290968 0.25661650E+03  0.53460894E+04                                 7.511181                            5.671578       0.023419       2.062702                    0.999578      22.493539      63.081259       0.625461       0.470061      -1.021243       0.002607       0.053183       0.038454       0.065681       0.032720      -0.062836      -0.055983       0.058330      -0.020597      -0.076622      -0.029776       0.106398              8.725098       6.424998      -1.118777       1.770837      10.428155       3.597784       9.322142           0.022689
          155              C       7.988336       9.215541      11.510322       0.596901      22.985329 0.24876935E+03  0.51480035E+04                                 7.440112                            5.588518       0.088923       2.084781                    0.999535      22.385209      62.785422       0.628690       0.470790      -1.019761       0.046480      -0.055704      -0.014884       0.074060       0.052799      -0.041866      -0.043060       0.003763       0.068030      -0.064240      -0.028615       0.092855              8.674884       8.893520      -3.013124       1.531215      10.331404       1.634589       6.799728           0.018333
          156              C       0.811425       8.885834       9.822131       0.604117      22.894893 0.25113867E+03  0.52108837E+04                                 7.447368                            5.644916      -0.007408       2.056942                    0.999563      22.357595      62.851309       0.620405       0.475809      -1.016765      -0.048082      -0.035105       0.036083       0.069615      -0.065868       0.000934       0.026732      -0.076088      -0.112047      -0.065459      -0.033104       0.098562              8.588584       9.515924       3.457010      -1.183420       6.804750      -1.370999       9.445078           0.016517
          157              C       3.157453       9.922055       5.474181       0.576677      25.457017 0.26069845E+03  0.54420909E+04                                 8.008223                            5.698362      -0.081612       2.024624                    0.999453      22.586487      63.007544       0.628183       0.467082      -1.024843       0.012098      -0.019813      -0.052295       0.057216      -0.058666       0.023043      -0.029312      -0.064312      -0.185632      -0.070674      -0.035312       0.105986             10.008791       7.022529       1.290235      -1.421233       5.844104       2.657879      17.159740           0.012738
          158              C       4.250832      11.923032       0.005643      -0.022442      37.017720 0.45362711E+03  0.10725407E+05                                 9.626812                            7.092674       0.014963       2.009268                    0.999367      27.541606      78.127865       0.622930       0.415865      -1.069843      -0.000232       0.016987      -0.048683       0.051562      -0.008685       0.001031       0.005025       0.015155      -0.023637      -0.012760      -0.002764       0.015524             11.451563       8.966402      -2.639190      -2.023739      13.762757      -4.446547      11.625529          -0.003770
          159              C       3.449093      13.050206      25.530360      -0.153685      35.141224 0.49877286E+03  0.12221416E+05                                 9.495802                            7.598838      -0.247440       1.879316                    0.999148      31.386643      94.255976       0.575791       0.434133      -1.045802       0.001511      -0.014377      -0.030722       0.033953       0.016745      -0.001991       0.026628       0.045393       0.009928      -0.044180       0.014819       0.029361             10.685381       9.265788      -3.915919      -0.426015      13.777299      -3.020346       9.013057           0.006578
          160              C       3.654639      13.927258      24.459787      -0.041953      38.037164 0.47596605E+03  0.11381313E+05                                 9.782407                            7.246721       0.015742       1.998260                    0.999522      28.118073      80.023104       0.619087       0.413750      -1.071991       0.021819      -0.055068      -0.008426       0.059829       0.003371      -0.008386      -0.004891       0.002481       0.024368      -0.007843      -0.006591       0.014433             11.701027      11.833994      -5.580818      -1.962125      14.328823      -1.647411       8.940263           0.000886
          161              C       4.604889      13.626786      23.494118      -0.181534      33.835606 0.47618097E+03  0.11496039E+05                                 9.124467                            7.326879      -0.013345       1.957352                    0.999441      30.788963      90.809780       0.600112       0.422763      -1.056187      -0.035189      -0.009969      -0.000806       0.036583       0.026627       0.020743      -0.001835       0.013446       0.111351      -0.048491       0.002856       0.045635             10.105228      11.176790      -3.851874      -3.155718      11.059466      -0.393913       8.079428           0.005550
          162              C       5.386181      12.484995      23.591582       0.155936      30.713258 0.39829691E+03  0.91544066E+04                                 8.719418                            6.795365      -0.037196       2.013087                    0.999609      25.801502      73.164156       0.612961       0.434760      -1.053572       0.016185      -0.018691      -0.039150       0.046304      -0.005316      -0.024524       0.005018       0.039890       0.009274      -0.022490      -0.014842       0.037331              9.974934      10.154891      -2.503116      -3.925259       9.730068      -1.281870      10.039842          -0.001270
          163              C       5.238747      11.666413      24.710118      -0.159749      34.617884 0.50084904E+03  0.12292950E+05                                 9.482899                            7.661883      -0.313201       1.870392                    0.998229      31.071028      93.583223       0.567755       0.439537      -1.041902      -0.025191      -0.008596       0.010616       0.028656       0.007758       0.032274       0.032144       0.014304      -0.040557      -0.047537      -0.001301       0.048838             10.543553       9.882700      -1.670228      -3.072608      10.417917      -2.959434      11.330044           0.006028
          164              C       6.294460      12.010737      22.479202      -0.291340      32.461356 0.47425106E+03  0.11440077E+05                                 8.934979                            7.242467      -0.281999       1.897285                    0.996149      30.729283      90.654866       0.612195       0.414759      -1.061037      -0.000919       0.053541       0.010897       0.054646      -0.007726      -0.007664      -0.007468       0.009811       0.040791      -0.019190       0.001803       0.017387             10.242916      11.677654       2.098637      -3.704277       9.212450      -1.628191       9.838642          -0.000021
          165              C       7.141398      13.068072      21.790025       0.141071      33.130456 0.39356748E+03  0.89812419E+04                                 9.056311                            6.660358       0.077050       2.044051                    0.999235      25.621697      71.416532       0.635012       0.422676      -1.065452      -0.014782      -0.038641       0.017359       0.044867       0.022761      -0.020272      -0.018460       0.009762      -0.038575      -0.026465      -0.016640       0.043104             10.836364      10.414625       4.824081      -1.422377       9.127049      -2.726090      12.967418          -0.000904
          166              C       8.078733      13.810318      22.505108      -0.190434      34.708354 0.50707449E+03  0.12451191E+05                                 9.343991                            7.603258      -0.206787       1.893104                    0.998498      31.435024      93.883701       0.583456       0.427523      -1.051931       0.026835      -0.003044      -0.014286       0.030553      -0.023871      -0.011521      -0.010131      -0.017852       0.058638      -0.039215       0.015361       0.023855             10.340078      11.782518       4.723493       0.999810       9.260076      -0.555576       9.977639           0.004188
          167              C       8.924595      14.700363      21.853633      -0.032757      39.175334 0.47150657E+03  0.11231310E+05                                 9.939539                            7.187686      -0.022500       1.987205                    0.999401      27.903855      78.873030       0.625809       0.410886      -1.075467      -0.026544      -0.036823      -0.029258       0.054005       0.002283      -0.008810      -0.003761      -0.007935       0.025504      -0.012038      -0.001612       0.013650             12.027455      12.250385       4.904901       3.567493       9.240455       0.827365      14.591524           0.001363
          168              C       8.807293      14.883894      20.463223      -0.153505      35.897142 0.46955517E+03  0.11288870E+05                                 9.484180                            7.270958      -0.130896       1.911606                    0.999340      30.828532      90.538593       0.603413       0.422209      -1.057241      -0.000999      -0.018535       0.010279       0.021218      -0.014159      -0.021774      -0.013271      -0.022998      -0.100477      -0.047546       0.012425       0.035121             10.817367       9.222888       2.645331       3.305919       6.976822      -0.008019      16.252392           0.004444
          169              C       7.836597      14.187125      19.772762      -0.011442      39.786908 0.43385468E+03  0.10112716E+05                                10.057287                            6.876607      -0.075424       1.974744                    0.999203      27.250552      75.976314       0.642905       0.408729      -1.077834       0.002660      -0.015029       0.043981       0.046554       0.002000       0.000576      -0.002735       0.003796      -0.041404      -0.014223       0.004552       0.009671             12.836200       8.860766       2.631077       2.095630       7.968352      -2.843734      21.679484          -0.002558
          170              C       7.034858      13.274341      20.427314      -0.176801      34.840588 0.44677752E+03  0.10580329E+05                                 9.240239                            7.037974       0.089117       1.989573                    0.999705      30.101597      86.978624       0.622104       0.415753      -1.064154       0.018575       0.009005      -0.018921       0.028002      -0.010772       0.011516       0.014185       0.009553      -0.121358      -0.046508       0.014435       0.032073             10.636903       7.756007       3.010267      -1.052765       8.021703      -3.285441      16.132998           0.004291
          171              C       4.038828      10.948530       1.125974       0.581762      23.290976 0.25661637E+03  0.53460895E+04                                 7.511202                            5.671590       0.023398       2.062695                    0.999578      22.493548      63.081436       0.625457       0.470063      -1.021241      -0.002612      -0.053190       0.038455       0.065687       0.032716       0.062835       0.055987       0.058337      -0.020613      -0.076630      -0.029768       0.106397              8.725126       6.425012      -1.118779      -1.770841      10.428195      -3.597805       9.322172           0.022651
          172              C       2.773264      15.147009      24.334622       0.596886      22.985590 0.24877257E+03  0.51480804E+04                                 7.440133                            5.588530       0.088956       2.084790                    0.999535      22.385301      62.785484       0.628694       0.470786      -1.019765      -0.046497       0.055697      -0.014878       0.074064       0.052783       0.041871       0.043059       0.003759       0.068012      -0.064221      -0.028627       0.092848              8.674911       8.893532      -3.013134      -1.531207      10.331453      -1.634623       6.799749           0.018290
          173              C       9.950175      15.476716      22.646431       0.604100      22.895050 0.25114061E+03  0.52109311E+04                                 7.447386                            5.644927      -0.007370       2.056952                    0.999564      22.357671      62.851457       0.620407       0.475807      -1.016767       0.048071       0.035107       0.036098       0.069616      -0.065862      -0.000926      -0.026727      -0.076087      -0.112054      -0.065446      -0.033112       0.098558              8.588608       9.515962       3.457035       1.183425       6.804773       1.370998       9.445088           0.016470
          174              C       7.604147      14.440495      18.298481       0.576672      25.456689 0.26069453E+03  0.54419922E+04                                 8.008180                            5.698336      -0.081641       2.024617                    0.999453      22.586335      63.007161       0.628181       0.467084      -1.024841      -0.012100       0.019817      -0.052291       0.057214      -0.058663      -0.023046       0.029315      -0.064306      -0.185658      -0.070683      -0.035305       0.105988             10.008729       7.022493       1.290229       1.421217       5.844076      -2.657862      17.159617           0.012720
          175              C       1.129968       3.802182      -0.005643      -0.022427      37.016985 0.45361678E+03  0.10725106E+05                                 9.626725                            7.092621       0.014916       2.009259                    0.999367      27.541222      78.126654       0.622928       0.415868      -1.069841       0.000229       0.016987       0.048675       0.051555       0.008681       0.001040      -0.005039       0.015163      -0.023648      -0.012777      -0.002748       0.015525             11.451451       8.966314       2.639152      -2.023724      13.762612       4.446501      11.625426          -0.003769
          176              C       1.931707       4.929356       0.118240      -0.153676      35.140615 0.49876282E+03  0.12221110E+05                                 9.495713                            7.598775      -0.247462       1.879316                    0.999148      31.386240      94.254555       0.575791       0.434135      -1.045801      -0.001514      -0.014375       0.030715       0.033946      -0.016752      -0.001987      -0.026628       0.045393       0.009940      -0.044182       0.014815       0.029368             10.685271       9.265689       3.915852      -0.426023      13.777135       3.020317       9.012990           0.006577
          177              C       1.726161       5.806408       1.188813      -0.041964      38.037605 0.47597215E+03  0.11381496E+05                                 9.782474                            7.246761       0.015758       1.998263                    0.999522      28.118290      80.023877       0.619086       0.413750      -1.071992      -0.021823      -0.055068       0.008423       0.059831      -0.003363      -0.008388       0.004892       0.002477       0.024354      -0.007834      -0.006597       0.014431             11.701114      11.834097       5.580870      -1.962155      14.328918       1.647408       8.940328           0.000891
          178              C       0.775911       5.505936       2.154482      -0.181553      33.836524 0.47619546E+03  0.11496481E+05                                 9.124608                            7.326972      -0.013323       1.957348                    0.999441      30.789651      90.812285       0.600111       0.422761      -1.056188       0.035188      -0.009973       0.000797       0.036583      -0.026623       0.020733       0.001842       0.013436       0.111362      -0.048488       0.002859       0.045629             10.105399      11.176984       3.851961      -3.155772      11.059666       0.393922       8.079546           0.005564
          179              C      -0.005381       4.364145       2.057018       0.155929      30.713525 0.39830043E+03  0.91545084E+04                                 8.719462                            6.795390      -0.037182       2.013088                    0.999609      25.801660      73.164712       0.612961       0.434760      -1.053572      -0.016184      -0.018691       0.039151       0.046304       0.005321      -0.024531      -0.005022       0.039891       0.009284      -0.022493      -0.014847       0.037340              9.974991      10.154951       2.503163      -3.925267       9.730152       1.281870      10.039868          -0.001263
          180              C       0.142053       3.545563       0.938482      -0.159748      34.617718 0.50084599E+03  0.12292855E+05                                 9.482871                            7.661861      -0.313201       1.870394                    0.998229      31.070906      93.582764       0.567756       0.439537      -1.041902       0.025188      -0.008597      -0.010623       0.028656      -0.007764       0.032280      -0.032141       0.014299      -0.040542      -0.047533      -0.001310       0.048844             10.543521       9.882652       1.670233      -3.072581      10.417912       2.959434      11.330000           0.006033
          181              C       9.847940       3.889887       3.169398      -0.291340      32.461359 0.47425124E+03  0.11440086E+05                                 8.934986                            7.242473      -0.282009       1.897282                    0.996149      30.729317      90.655066       0.612194       0.414760      -1.061037       0.000923       0.053540      -0.010900       0.054646       0.007719      -0.007665       0.007473       0.009804       0.040779      -0.019185       0.001798       0.017386             10.242922      11.677678      -2.098617      -3.704271       9.212465       1.628168       9.838623          -0.000003
          182              C       9.001002       4.947222       3.858575       0.141078      33.130219 0.39356480E+03  0.89811674E+04                                 9.056287                            6.660350       0.077027       2.044047                    0.999235      25.621566      71.416164       0.635010       0.422677      -1.065451       0.014783      -0.038641      -0.017360       0.044867      -0.022755      -0.020271       0.018454       0.009768      -0.038569      -0.026460      -0.016635       0.043095             10.836331      10.414624      -4.824083      -1.422397       9.127038       2.726081      12.967331          -0.000890
          183              C       8.063667       5.689468       3.143492      -0.190420      34.707878 0.50706651E+03  0.12450951E+05                                 9.343941                            7.603225      -0.206840       1.893094                    0.998497      31.434674      93.882610       0.583454       0.427525      -1.051929      -0.026834      -0.003047       0.014284       0.030552       0.023875      -0.011528       0.010128      -0.017852       0.058627      -0.039219       0.015368       0.023851             10.340022      11.782480      -4.723481       0.999779       9.260042       0.555577       9.977543           0.004196
          184              C       7.217805       6.579513       3.794967      -0.032761      39.175488 0.47150868E+03  0.11231372E+05                                 9.939561                            7.187698      -0.022499       1.987206                    0.999401      27.903919      78.873247       0.625809       0.410886      -1.075467       0.026541      -0.036826       0.029257       0.054006      -0.002285      -0.008808       0.003759      -0.007933       0.025512      -0.012037      -0.001614       0.013650             12.027487      12.250429      -4.904921       3.567504       9.240482      -0.827375      14.591548           0.001376
          185              C       7.335107       6.763044       5.185377      -0.153510      35.897301 0.46955790E+03  0.11288949E+05                                 9.484195                            7.270971      -0.130880       1.911609                    0.999340      30.828647      90.538891       0.603413       0.422208      -1.057242       0.000999      -0.018540      -0.010277       0.021222       0.014157      -0.021776       0.013274      -0.022998      -0.100460      -0.047545       0.012427       0.035117             10.817389       9.222896      -2.645326       3.305931       6.976828       0.008017      16.252443           0.004486
          186              C       8.305803       6.066275       5.875838      -0.011444      39.786578 0.43385170E+03  0.10112622E+05                                10.057212                            6.876572      -0.075400       1.974753                    0.999203      27.250442      75.975733       0.642909       0.408728      -1.077836      -0.002664      -0.015032      -0.043981       0.046555      -0.002003       0.000577       0.002735       0.003795      -0.041395      -0.014220       0.004548       0.009672             12.836094       8.860701      -2.631053       2.095610       7.968291       2.843696      21.679290          -0.002530
          187              C       9.107542       5.153491       5.221286      -0.176795      34.839916 0.44676864E+03  0.10580052E+05                                 9.240092                            7.037885       0.089164       1.989592                    0.999705      30.101199      86.976824       0.622111       0.415751      -1.064157      -0.018576       0.008999       0.018922       0.028002       0.010772       0.011513      -0.014187       0.009552      -0.121357      -0.046507       0.014435       0.032072             10.636719       7.755890      -3.010215      -1.052765       8.021580       3.285378      16.132688           0.004340
          188              C       1.341972       2.827680      24.522626       0.581741      23.291005 0.25661696E+03  0.53460990E+04                                 7.511180                            5.671576       0.023415       2.062701                    0.999578      22.493530      63.081147       0.625462       0.470060      -1.021244       0.002605      -0.053185      -0.038457       0.065684      -0.032726       0.062838      -0.055975       0.058322      -0.020583      -0.076610      -0.029787       0.106397              8.725097       6.424994       1.118775      -1.770839      10.428151       3.597787       9.322145           0.022644
          189              C       2.607536       7.026159       1.313978       0.596902      22.985463 0.24877089E+03  0.51480414E+04                                 7.440129                            5.588527       0.088938       2.084785                    0.999535      22.385259      62.785517       0.628691       0.470789      -1.019763       0.046489       0.055704       0.014878       0.074064      -0.052794       0.041867      -0.043056       0.003760       0.068035      -0.064236      -0.028615       0.092850              8.674908       8.893546       3.013143      -1.531215      10.331441       1.634597       6.799738           0.018297
          190              C       6.192225       7.355866       3.002169       0.604109      22.895061 0.25114070E+03  0.52109371E+04                                 7.447406                            5.644940      -0.007401       2.056943                    0.999563      22.357703      62.851713       0.620404       0.475809      -1.016765      -0.048079       0.035103      -0.036093       0.069617       0.065863      -0.000932       0.026731      -0.076084      -0.112055      -0.065452      -0.033106       0.098558              8.588632       9.515985      -3.457041       1.183434       6.804793      -1.371012       9.445119           0.016486
          191              C       8.538253       6.319645       7.350119       0.576671      25.456453 0.26069221E+03  0.54419281E+04                                 8.008122                            5.698306      -0.081613       2.024628                    0.999453      22.586172      63.006474       0.628184       0.467084      -1.024842       0.012096       0.019811       0.052288       0.057209       0.058661      -0.023048      -0.029318      -0.064308      -0.185688      -0.070695      -0.035299       0.105994             10.008645       7.022453      -1.290226       1.421208       5.844036       2.657821      17.159447           0.012740
          192              C       9.631632       4.318668      12.818657      -0.022445      37.017513 0.45362421E+03  0.10725323E+05                                 9.626793                            7.092664       0.014951       2.009268                    0.999367      27.541486      78.127502       0.622928       0.415866      -1.069842      -0.000233      -0.016985       0.048681       0.051560       0.008687      -0.001031       0.005026       0.015155      -0.023639      -0.012761      -0.002765       0.015526             11.451541       8.966379       2.639181       2.023731      13.762743      -4.446544      11.625503          -0.003718
          193              C       8.829893       3.191494      12.942540      -0.153681      35.140903 0.49876745E+03  0.12221246E+05                                 9.495738                            7.598791      -0.247431       1.879322                    0.999148      31.386416      94.255027       0.575793       0.434132      -1.045803       0.001511       0.014378       0.030721       0.033953      -0.016746       0.001994       0.026626       0.045393       0.009940      -0.044180       0.014822       0.029358             10.685306       9.265717       3.915882       0.426014      13.777204      -3.020324       9.012998           0.006633
          194              C       9.035439       2.314442      14.013113      -0.041963      38.037456 0.47597002E+03  0.11381432E+05                                 9.782457                            7.246750       0.015749       1.998261                    0.999522      28.118200      80.023565       0.619085       0.413750      -1.071991       0.021818       0.055069       0.008426       0.059829      -0.003368       0.008386      -0.004893       0.002477       0.024364      -0.007840      -0.006593       0.014433             11.701095      11.834068       5.580867       1.962137      14.328915      -1.647412       8.940301           0.000931
          195              C       9.985689       2.614914      14.978782      -0.181533      33.835505 0.47617892E+03  0.11495980E+05                                 9.124458                            7.326869      -0.013353       1.957351                    0.999441      30.788922      90.809694       0.600112       0.422764      -1.056186      -0.035188       0.009971       0.000808       0.036582      -0.026627      -0.020742      -0.001835       0.013447       0.111355      -0.048492       0.002856       0.045636             10.105222      11.176790       3.851877       3.155719      11.059456      -0.393908       8.079421           0.005605
          196              C       0.005381       3.756705      14.881318       0.155932      30.713254 0.39829680E+03  0.91544050E+04                                 8.719429                            6.795372      -0.037217       2.013081                    0.999609      25.801490      73.164172       0.612960       0.434761      -1.053571       0.016185       0.018690       0.039151       0.046304       0.005314       0.024521       0.005018       0.039891       0.009269      -0.022489      -0.014839       0.037328              9.974951      10.154916       2.503122       3.925268       9.730087      -1.281871      10.039848          -0.001230
          197              C      10.619547       4.575287      13.762782      -0.159748      34.617651 0.50084518E+03  0.12292831E+05                                 9.482865                            7.661860      -0.313209       1.870392                    0.998229      31.070860      93.582610       0.567756       0.439538      -1.041902      -0.025191       0.008599      -0.010617       0.028657      -0.007761      -0.032275       0.032142       0.014302      -0.040552      -0.047534      -0.001305       0.048839             10.543515       9.882657       1.670214       3.072593      10.417886      -2.959429      11.330002           0.006086
          198              C       0.913660       4.230963      15.993698      -0.291339      32.461291 0.47424980E+03  0.11440036E+05                                 8.934963                            7.242453      -0.281994       1.897286                    0.996149      30.729215      90.654550       0.612196       0.414759      -1.061038      -0.000917      -0.053541      -0.010894       0.054645       0.007729       0.007666      -0.007463       0.009814       0.040799      -0.019193       0.001804       0.017389             10.242900      11.677640      -2.098633       3.704274       9.212440      -1.628190       9.838619           0.000020
          199              C       1.760598       3.173628      16.682875       0.141068      33.130576 0.39356903E+03  0.89812828E+04                                 9.056313                            6.660356       0.077069       2.044055                    0.999235      25.621766      71.416655       0.635014       0.422674      -1.065454      -0.014780       0.038644      -0.017359       0.044868      -0.022767       0.020273      -0.018460       0.009762      -0.038575      -0.026465      -0.016645       0.043110             10.836372      10.414631      -4.824084       1.422373       9.127049      -2.726086      12.967434          -0.000873
          200              C       2.697933       2.431382      15.967792      -0.190445      34.708930 0.50708416E+03  0.12451486E+05                                 9.344073                            7.603316      -0.206768       1.893104                    0.998498      31.435419      93.885065       0.583455       0.427521      -1.051932       0.026837       0.003045       0.014292       0.030557       0.023866       0.011521      -0.010132      -0.017853       0.058664      -0.039215       0.015351       0.023863             10.340176      11.782634      -4.723546      -0.999820       9.260160      -0.555583       9.977734           0.004233
          201              C       3.543795       1.541337      16.619267      -0.032768      39.175923 0.47151401E+03  0.11231532E+05                                 9.939623                            7.187730      -0.022482       1.987206                    0.999401      27.904136      78.873990       0.625809       0.410885      -1.075468      -0.026544       0.036827       0.029258       0.054008      -0.002292       0.008807      -0.003759      -0.007931       0.025508      -0.012035      -0.001615       0.013650             12.027573      12.250496      -4.904952      -3.567542       9.240531       0.827379      14.591693           0.001393
          202              C       3.426493       1.357806      18.009677      -0.153508      35.897282 0.46955635E+03  0.11288912E+05                                 9.484216                            7.270972      -0.130916       1.911599                    0.999340      30.828627      90.539079       0.603411       0.422210      -1.057240      -0.000998       0.018537      -0.010275       0.021217       0.014162       0.021774      -0.013272      -0.022998      -0.100471      -0.047545       0.012423       0.035122             10.817422       9.222922      -2.645346      -3.305934       6.976848      -0.008026      16.252497           0.004469
          203              C       2.455797       2.054575      18.700138      -0.011433      39.786761 0.43385160E+03  0.10112635E+05                                10.057308                            6.876611      -0.075479       1.974729                    0.999203      27.250419      75.976121       0.642901       0.408732      -1.077831       0.002663       0.015031      -0.043978       0.046552      -0.001991      -0.000572      -0.002729       0.003788      -0.041443      -0.014233       0.004564       0.009669             12.836245       8.860789      -2.631085      -2.095652       7.968366      -2.843736      21.679581          -0.002553
          204              C       1.654058       2.967359      18.045586      -0.176798      34.840483 0.44677546E+03  0.10580271E+05                                 9.240236                            7.037967       0.089097       1.989568                    0.999705      30.101519      86.978466       0.622103       0.415754      -1.064153       0.018578      -0.008999       0.018926       0.028005       0.010779      -0.011512       0.014188       0.009546      -0.121356      -0.046508       0.014431       0.032077             10.636904       7.756009      -3.010270       1.052752       8.021699      -3.285429      16.133005           0.004320
          205              C       9.419628       5.293170      11.698326       0.581758      23.290846 0.25661479E+03  0.53460484E+04                                 7.511180                            5.671576       0.023403       2.062697                    0.999578      22.493473      63.081178       0.625458       0.470064      -1.021241      -0.002612       0.053184      -0.038450       0.065679      -0.032713      -0.062835       0.055997       0.058343      -0.020620      -0.076641      -0.029761       0.106402              8.725098       6.424997       1.118778       1.770836      10.428161      -3.597782       9.322135           0.022690
          206              C       8.154064       1.094691      14.138278       0.596893      22.985566 0.24877225E+03  0.51480758E+04                                 7.440142                            5.588536       0.088932       2.084782                    0.999535      22.385337      62.785739       0.628692       0.470788      -1.019763      -0.046491      -0.055699       0.014883       0.074063      -0.052790      -0.041868       0.043058       0.003763       0.068021      -0.064229      -0.028620       0.092850              8.674923       8.893554       3.013145       1.531212      10.331464      -1.634610       6.799751           0.018333
          207              C       4.569375       0.764984      15.826469       0.604111      22.895102 0.25114109E+03  0.52109454E+04                                 7.447402                            5.644935      -0.007398       2.056941                    0.999564      22.357725      62.851707       0.620406       0.475808      -1.016766       0.048077      -0.035107      -0.036092       0.069617       0.065864       0.000934      -0.026733      -0.076088      -0.112039      -0.065457      -0.033102       0.098558              8.588632       9.515986      -3.457045      -1.183445       6.804789       1.371015       9.445122           0.016507
          208              C       2.223347       1.801205      20.174419       0.576661      25.456789 0.26069551E+03  0.54420211E+04                                 8.008212                            5.698351      -0.081657       2.024612                    0.999453      22.586438      63.007625       0.628179       0.467085      -1.024840      -0.012098      -0.019815       0.052291       0.057214       0.058672       0.023041       0.029312      -0.064315      -0.185603      -0.070664      -0.035324       0.105988             10.008779       7.022519      -1.290231      -1.421234       5.844095      -2.657872      17.159722           0.012712
          209              C       4.250832       3.802182      12.818657      -0.022443      37.017315 0.45362177E+03  0.10725251E+05                                 9.626766                            7.092649       0.014944       2.009267                    0.999367      27.541389      78.127178       0.622928       0.415867      -1.069842      -0.000235       0.016982       0.048683       0.051561      -0.008687      -0.001032      -0.005027       0.015156      -0.023637      -0.012763      -0.002762       0.015525             11.451503       8.966348      -2.639169       2.023719      13.762694       4.446525      11.625466          -0.003717
          210              C       3.449093       4.929356      12.942540      -0.153678      35.140660 0.49876354E+03  0.12221125E+05                                 9.495699                            7.598765      -0.247432       1.879324                    0.999148      31.386251      94.254414       0.575794       0.434133      -1.045803       0.001508      -0.014380       0.030724       0.033956       0.016748       0.001992      -0.026627       0.045391       0.009944      -0.044181       0.014820       0.029360             10.685258       9.265675      -3.915855       0.426013      13.777134       3.020306       9.012965           0.006635
          211              C       3.654639       5.806408      14.013113      -0.041962      38.037337 0.47596864E+03  0.11381392E+05                                 9.782445                            7.246746       0.015738       1.998259                    0.999522      28.118146      80.023418       0.619085       0.413751      -1.071991       0.021815      -0.055071       0.008429       0.059831       0.003369       0.008386       0.004892       0.002475       0.024366      -0.007841      -0.006591       0.014432             11.701075      11.834047      -5.580849       1.962135      14.328888       1.647408       8.940291           0.000932
          212              C       4.604889       5.505936      14.978782      -0.181535      33.835602 0.47618060E+03  0.11496033E+05                                 9.124478                            7.326884      -0.013357       1.957348                    0.999441      30.789004      90.810055       0.600111       0.422764      -1.056186      -0.035195      -0.009975       0.000810       0.036591       0.026628      -0.020743       0.001835       0.013443       0.111352      -0.048492       0.002856       0.045636             10.105245      11.176804      -3.851883       3.155712      11.059499       0.393920       8.079431           0.005604
          213              C       5.386181       4.364145      14.881318       0.155931      30.713296 0.39829778E+03  0.91544341E+04                                 8.719437                            6.795382      -0.037223       2.013079                    0.999609      25.801527      73.164324       0.612959       0.434762      -1.053571       0.016179      -0.018696       0.039155       0.046308      -0.005316       0.024524      -0.005019       0.039891       0.009271      -0.022490      -0.014841       0.037332              9.974954      10.154918      -2.503132       3.925250       9.730111       1.281873      10.039832          -0.001231
          214              C       5.238747       3.545563      13.762782      -0.159745      34.617559 0.50084394E+03  0.12292796E+05                                 9.482861                            7.661861      -0.313232       1.870386                    0.998229      31.070811      93.582518       0.567754       0.439539      -1.041901      -0.025196      -0.008603      -0.010614       0.028662       0.007761      -0.032277      -0.032142       0.014303      -0.040547      -0.047535      -0.001306       0.048841             10.543505       9.882646      -1.670215       3.072575      10.417886       2.959427      11.329983           0.006086
          215              C       6.294460       3.889887      15.993698      -0.291338      32.461128 0.47424757E+03  0.11439966E+05                                 8.934927                            7.242434      -0.281993       1.897290                    0.996149      30.729088      90.654024       0.612197       0.414759      -1.061038      -0.000921       0.053538      -0.010895       0.054643      -0.007724       0.007670       0.007467       0.009812       0.040785      -0.019190       0.001801       0.017389             10.242846      11.677597       2.098614       3.704233       9.212400       1.628156       9.838542           0.000019
          216              C       7.141398       4.947222      16.682875       0.141076      33.130285 0.39356611E+03  0.89811963E+04                                 9.056257                            6.660332       0.077076       2.044059                    0.999235      25.621627      71.416108       0.635015       0.422674      -1.065454      -0.014778      -0.038646      -0.017357       0.044869       0.022762       0.020273       0.018456       0.009766      -0.038572      -0.026462      -0.016642       0.043103             10.836285      10.414577       4.824054       1.422367       9.126995       2.726054      12.967283          -0.000875
          217              C       8.078733       5.689468      15.967792      -0.190437      34.708642 0.50707992E+03  0.12451357E+05                                 9.344038                            7.603297      -0.206803       1.893097                    0.998498      31.435210      93.884378       0.583455       0.427522      -1.051931       0.026840      -0.003049       0.014289       0.030559      -0.023869       0.011524       0.010129      -0.017852       0.058648      -0.039215       0.015359       0.023857             10.340129      11.782596       4.723529      -0.999793       9.260132       0.555587       9.977660           0.004229
          218              C       8.924595       6.579513      16.619267      -0.032761      39.175599 0.47151032E+03  0.11231419E+05                                 9.939567                            7.187703      -0.022494       1.987205                    0.999401      27.903994      78.873454       0.625810       0.410885      -1.075468      -0.026540      -0.036831       0.029259       0.054009       0.002288       0.008810       0.003758      -0.007932       0.025511      -0.012038      -0.001614       0.013652             12.027489      12.250420       4.904915      -3.567491       9.240481      -0.827360      14.591566           0.001391
          219              C       8.807293       6.763044      18.009677      -0.153504      35.897134 0.46955515E+03  0.11288867E+05                                 9.484169                            7.270951      -0.130875       1.911612                    0.999340      30.828540      90.538520       0.603414       0.422209      -1.057242      -0.000992      -0.018545      -0.010275       0.021224      -0.014161       0.021776       0.013270      -0.022998      -0.100473      -0.047546       0.012424       0.035122             10.817356       9.222860       2.645312      -3.305909       6.976805       0.008029      16.252401           0.004460
          220              C       7.836597       6.066275      18.700138      -0.011430      39.786363 0.43384881E+03  0.10112539E+05                                10.057187                            6.876556      -0.075409       1.974751                    0.999203      27.250330      75.975395       0.642909       0.408728      -1.077835       0.002668      -0.015037      -0.043978       0.046554       0.001996      -0.000574       0.002731       0.003791      -0.041422      -0.014227       0.004558       0.009670             12.836055       8.860672       2.631037      -2.095613       7.968264       2.843688      21.679230          -0.002555
          221              C       7.034858       5.153491      18.045586      -0.176789      34.839781 0.44676668E+03  0.10579991E+05                                 9.240062                            7.037866       0.089178       1.989598                    0.999705      30.101110      86.976432       0.622113       0.415750      -1.064157       0.018582       0.008993       0.018925       0.028006      -0.010776      -0.011510      -0.014190       0.009549      -0.121363      -0.046510       0.014434       0.032076             10.636677       7.755859       3.010197       1.052745       8.021547       3.285356      16.132625           0.004316
          222              C       4.038828       2.827680      11.698326       0.581758      23.290812 0.25661446E+03  0.53460394E+04                                 7.511173                            5.671573       0.023408       2.062700                    0.999578      22.493447      63.081081       0.625458       0.470064      -1.021241      -0.002613      -0.053184      -0.038448       0.065678       0.032713      -0.062836      -0.055997       0.058343      -0.020616      -0.076641      -0.029761       0.106403              8.725087       6.424991      -1.118778       1.770833      10.428146       3.597774       9.322125           0.022690
          223              C       2.773264       7.026159      14.138278       0.596896      22.985485 0.24877132E+03  0.51480516E+04                                 7.440127                            5.588527       0.088930       2.084782                    0.999535      22.385284      62.785562       0.628692       0.470788      -1.019763      -0.046492       0.055699       0.014884       0.074063       0.052791      -0.041868      -0.043059       0.003761       0.068023      -0.064230      -0.028620       0.092850              8.674903       8.893535      -3.013132       1.531214      10.331435       1.634602       6.799739           0.018333
          224              C       9.950175       7.355866      15.826469       0.604112      22.895060 0.25114077E+03  0.52109375E+04                                 7.447396                            5.644934      -0.007405       2.056940                    0.999563      22.357703      62.851653       0.620405       0.475808      -1.016766       0.048080       0.035103      -0.036092       0.069616      -0.065864       0.000932       0.026730      -0.076088      -0.112045      -0.065453      -0.033105       0.098558              8.588619       9.515973       3.457035      -1.183427       6.804781      -1.371005       9.445102           0.016505
          225              C       7.604147       6.319645      20.174419       0.576668      25.456731 0.26069545E+03  0.54420127E+04                                 8.008168                            5.698332      -0.081616       2.024625                    0.999453      22.586358      63.007103       0.628184       0.467082      -1.024843      -0.012094       0.019810       0.052293       0.057212      -0.058667       0.023042      -0.029312      -0.064312      -0.185637      -0.070675      -0.035313       0.105988             10.008702       7.022491       1.290229      -1.421226       5.844064       2.657841      17.159552           0.012710
          226              C       6.510768       4.318668      -0.005643      -0.022435      37.016916 0.45361660E+03  0.10725095E+05                                 9.626699                            7.092611       0.014951       2.009271                    0.999367      27.541187      78.126410       0.622930       0.415867      -1.069842       0.000225      -0.016991       0.048672       0.051553      -0.008682       0.001037       0.005034       0.015162      -0.023646      -0.012771      -0.002754       0.015525             11.451411       8.966292      -2.639146      -2.023711      13.762569      -4.446472      11.625373          -0.003767
          227              C       7.312507       3.191494       0.118240      -0.153673      35.140273 0.49875741E+03  0.12220939E+05                                 9.495653                            7.598736      -0.247459       1.879321                    0.999148      31.385955      94.253430       0.575793       0.434135      -1.045801      -0.001517       0.014370       0.030712       0.033942       0.016751      -0.001987       0.026630       0.045397       0.009938      -0.044184       0.014816       0.029368             10.685199       9.265630      -3.915825      -0.426012      13.777045      -3.020287       9.012922           0.006577
          228              C       7.106961       2.314442       1.188813      -0.041961      38.037152 0.47596595E+03  0.11381308E+05                                 9.782406                            7.246720       0.015758       1.998267                    0.999522      28.118046      80.022982       0.619087       0.413750      -1.071992      -0.021824       0.055065       0.008420       0.059827       0.003367      -0.008387      -0.004893       0.002479       0.024361      -0.007838      -0.006594       0.014432             11.701026      11.834003      -5.580820      -1.962135      14.328812      -1.647393       8.940263           0.000892
          229              C       6.156711       2.614914       2.154482      -0.181547      33.836001 0.47618687E+03  0.11496216E+05                                 9.124511                            7.326903      -0.013306       1.957359                    0.999441      30.789294      90.810861       0.600114       0.422761      -1.056189       0.035184       0.009969       0.000798       0.036578       0.026623       0.020739      -0.001839       0.013438       0.111355      -0.048487       0.002855       0.045632             10.105286      11.176850      -3.851912      -3.155729      11.059545      -0.393920       8.079464           0.005563
          230              C       5.375419       3.756705       2.057018       0.155929      30.713321 0.39829773E+03  0.91544283E+04                                 8.719423                            6.795367      -0.037171       2.013094                    0.999609      25.801533      73.164211       0.612962       0.434760      -1.053573      -0.016188       0.018689       0.039148       0.046302      -0.005319      -0.024526       0.005022       0.039890       0.009285      -0.022493      -0.014842       0.037335              9.974941      10.154891      -2.503146      -3.925238       9.730107      -1.281868      10.039825          -0.001263
          231              C       5.522853       4.575287       0.938482      -0.159747      34.617471 0.50084192E+03  0.12292729E+05                                 9.482829                            7.661833      -0.313189       1.870400                    0.998229      31.070750      93.582154       0.567757       0.439537      -1.041902       0.025182       0.008592      -0.010625       0.028651       0.007765       0.032280       0.032144       0.014301      -0.040544      -0.047536      -0.001310       0.048846             10.543470       9.882608      -1.670223      -3.072560      10.417857      -2.959418      11.329944           0.006030
          232              C       4.467140       4.230963       3.169398      -0.291341      32.461354 0.47425143E+03  0.11440091E+05                                 8.934980                            7.242470      -0.282004       1.897282                    0.996149      30.729341      90.655131       0.612194       0.414759      -1.061037       0.000920      -0.053541      -0.010899       0.054647      -0.007721      -0.007664      -0.007470       0.009810       0.040791      -0.019187       0.001799       0.017388             10.242914      11.677661       2.098624      -3.704255       9.212460      -1.628174       9.838621          -0.000002
          233              C       3.620202       3.173628       3.858575       0.141070      33.130298 0.39356580E+03  0.89811955E+04                                 9.056298                            6.660356       0.077033       2.044048                    0.999235      25.621607      71.416286       0.635010       0.422677      -1.065451       0.014781       0.038644      -0.017360       0.044869       0.022756      -0.020272      -0.018455       0.009767      -0.038567      -0.026461      -0.016637       0.043098             10.836346      10.414630       4.824089      -1.422391       9.127054      -2.726090      12.967355          -0.000889
          234              C       2.682867       2.431382       3.143492      -0.190422      34.707751 0.50706427E+03  0.12450879E+05                                 9.343918                            7.603207      -0.206828       1.893099                    0.998497      31.434565      93.882157       0.583455       0.427525      -1.051929      -0.026837       0.003048       0.014284       0.030554      -0.023875      -0.011527      -0.010127      -0.017854       0.058631      -0.039219       0.015368       0.023851             10.339995      11.782446       4.723469       0.999788       9.260023      -0.555569       9.977518           0.004195
          235              C       1.837005       1.541337       3.794967      -0.032765      39.175407 0.47150754E+03  0.11231339E+05                                 9.939559                            7.187698      -0.022502       1.987206                    0.999401      27.903864      78.873093       0.625808       0.410887      -1.075467       0.026541       0.036826       0.029256       0.054005       0.002286      -0.008811      -0.003760      -0.007934       0.025508      -0.012038      -0.001613       0.013652             12.027487      12.250439       4.904929       3.567512       9.240488       0.827380      14.591534           0.001376
          236              C       1.954307       1.357806       5.185377      -0.153508      35.896970 0.46955285E+03  0.11288795E+05                                 9.484131                            7.270926      -0.130867       1.911615                    0.999340      30.828469      90.538171       0.603416       0.422208      -1.057243       0.000996       0.018540      -0.010277       0.021221      -0.014154      -0.021775      -0.013273      -0.022998      -0.100465      -0.047543       0.012428       0.035115             10.817311       9.222846       2.645318       3.305902       6.976792      -0.008016      16.252297           0.004484
          237              C       2.925003       2.054575       5.875838      -0.011451      39.786820 0.43385456E+03  0.10112708E+05                                10.057257                            6.876598      -0.075411       1.974748                    0.999203      27.250540      75.976125       0.642908       0.408728      -1.077835      -0.002665       0.015033      -0.043980       0.046555       0.002003       0.000578      -0.002735       0.003794      -0.041392      -0.014219       0.004548       0.009671             12.836155       8.860743       2.631070       2.095619       7.968332      -2.843717      21.679390          -0.002529
          238              C       3.726742       2.967359       5.221286      -0.176800      34.840111 0.44677124E+03  0.10580134E+05                                 9.240137                            7.037913       0.089143       1.989584                    0.999705      30.101330      86.977424       0.622109       0.415751      -1.064156      -0.018579      -0.008997       0.018923       0.028004      -0.010772       0.011514       0.014187       0.009553      -0.121353      -0.046507       0.014435       0.032072             10.636775       7.755928       3.010234      -1.052765       8.021623      -3.285400      16.132775           0.004337
          239              C       6.722772       5.293170      24.522626       0.581749      23.290791 0.25661443E+03  0.53460346E+04                                 7.511148                            5.671559       0.023416       2.062704                    0.999578      22.493398      63.080755       0.625461       0.470062      -1.021243       0.002603       0.053183      -0.038457       0.065683       0.032720       0.062837       0.055983       0.058333      -0.020607      -0.076624      -0.029775       0.106399              8.725051       6.424973      -1.118771      -1.770832      10.428096      -3.597750       9.322085           0.022644
          240              C       7.988336       1.094691       1.313978       0.596897      22.985326 0.24876937E+03  0.51480030E+04                                 7.440108                            5.588516       0.088933       2.084786                    0.999535      22.385194      62.785338       0.628690       0.470790      -1.019762       0.046480      -0.055705       0.014881       0.074060       0.052797       0.041868       0.043059       0.003761       0.068028      -0.064238      -0.028617       0.092855              8.674879       8.893516      -3.013121      -1.531215      10.331399      -1.634587       6.799722           0.018288
          241              C       0.811425       0.764984       3.002169       0.604108      22.894894 0.25113853E+03  0.52108822E+04                                 7.447379                            5.644921      -0.007408       2.056942                    0.999563      22.357616      62.851458       0.620404       0.475810      -1.016764      -0.048080      -0.035104      -0.036084       0.069614      -0.065866      -0.000933      -0.026731      -0.076087      -0.112053      -0.065456      -0.033105       0.098562              8.588600       9.515945       3.457023       1.183427       6.804768       1.371003       9.445087           0.016480
          242              C       3.157453       1.801205       7.350119       0.576674      25.456433 0.26069194E+03  0.54419217E+04                                 8.008121                            5.698305      -0.081619       2.024626                    0.999453      22.586164      63.006474       0.628183       0.467084      -1.024842       0.012095      -0.019810       0.052289       0.057209      -0.058661      -0.023048       0.029318      -0.064309      -0.185693      -0.070696      -0.035298       0.105994             10.008645       7.022452       1.290226       1.421203       5.844038      -2.657828      17.159445           0.012739
          243              C       9.631632      12.439518       0.005643      -0.022446      37.017414 0.45362287E+03  0.10725288E+05                                 9.626796                            7.092666       0.014934       2.009264                    0.999367      27.541439      78.127459       0.622926       0.415868      -1.069841      -0.000236      -0.016982      -0.048683       0.051560       0.008686       0.001033      -0.005028       0.015156      -0.023639      -0.012764      -0.002761       0.015525             11.451543       8.966380       2.639182      -2.023729      13.762741       4.446546      11.625507          -0.003769
          244              C       8.829893      11.312344      25.530360      -0.153684      35.140778 0.49876536E+03  0.12221187E+05                                 9.495731                            7.598785      -0.247440       1.879320                    0.999148      31.386376      94.255016       0.575792       0.434134      -1.045802       0.001507       0.014380      -0.030724       0.033956      -0.016748      -0.001992      -0.026627       0.045390       0.009939      -0.044180       0.014819       0.029361             10.685297       9.265717       3.915874      -0.426022      13.777175       3.020318       9.013000           0.006574
          245              C       9.035439      10.435292      24.459787      -0.041966      38.037415 0.47596956E+03  0.11381421E+05                                 9.782462                            7.246755       0.015739       1.998259                    0.999522      28.118187      80.023605       0.619084       0.413751      -1.071991       0.021816       0.055071      -0.008428       0.059831      -0.003368      -0.008388       0.004892       0.002475       0.024360      -0.007840      -0.006593       0.014433             11.701097      11.834076       5.580856      -1.962150      14.328900       1.647412       8.940316           0.000887
          246              C       9.985689      10.735764      23.494118      -0.181540      33.835801 0.47618391E+03  0.11496136E+05                                 9.124515                            7.326910      -0.013361       1.957345                    0.999441      30.789162      90.810690       0.600110       0.422764      -1.056185      -0.035193       0.009973      -0.000806       0.036588      -0.026628       0.020740       0.001837       0.013441       0.111347      -0.048491       0.002859       0.045632             10.105287      11.176852       3.851894      -3.155735      11.059534       0.393926       8.079474           0.005547
          247              C       0.005381      11.877555      23.591582       0.155927      30.713342 0.39829838E+03  0.91544519E+04                                 8.719446                            6.795386      -0.037211       2.013082                    0.999609      25.801557      73.164439       0.612959       0.434761      -1.053571       0.016181       0.018696      -0.039154       0.046308       0.005317      -0.024526      -0.005019       0.039889       0.009267      -0.022488      -0.014844       0.037333              9.974965      10.154924       2.503134      -3.925257       9.730118       1.281876      10.039853          -0.001271
          248              C      10.619547      12.696137      24.710118      -0.159746      34.617594 0.50084442E+03  0.12292814E+05                                 9.482879                            7.661873      -0.313249       1.870381                    0.998229      31.070832      93.582697       0.567753       0.439540      -1.041900      -0.025196       0.008603       0.010613       0.028662      -0.007762       0.032276      -0.032143       0.014304      -0.040547      -0.047535      -0.001306       0.048841             10.543527       9.882669       1.670220      -3.072584      10.417904       2.959434      11.330009           0.006026
          249              C       0.913660      12.351813      22.479202      -0.291339      32.461025 0.47424583E+03  0.11439914E+05                                 8.934917                            7.242427      -0.281993       1.897292                    0.996149      30.729007      90.653779       0.612196       0.414759      -1.061038      -0.000921      -0.053536       0.010896       0.054641       0.007723      -0.007673       0.007468       0.009805       0.040781      -0.019188       0.001798       0.017390             10.242834      11.677579      -2.098608      -3.704234       9.212379       1.628148       9.838546          -0.000022
          250              C       1.760598      11.294478      21.790025       0.141077      33.130085 0.39356326E+03  0.89811179E+04                                 9.056241                            6.660321       0.077066       2.044059                    0.999235      25.621512      71.415808       0.635014       0.422676      -1.065453      -0.014778       0.038646       0.017357       0.044869      -0.022757      -0.020273       0.018454       0.009763      -0.038575      -0.026462      -0.016637       0.043099             10.836267      10.414555      -4.824036      -1.422362       9.126967       2.726046      12.967279          -0.000904
          251              C       2.697933      10.552232      22.505108      -0.190430      34.708209 0.50707238E+03  0.12451128E+05                                 9.343977                            7.603251      -0.206814       1.893098                    0.998497      31.434919      93.883380       0.583455       0.427523      -1.051930       0.026838       0.003049      -0.014287       0.030557       0.023873      -0.011525       0.010128      -0.017854       0.058637      -0.039217       0.015364       0.023853             10.340059      11.782504      -4.723479       0.999794       9.260055       0.555581       9.977617           0.004185
          252              C       3.543795       9.662187      21.853633      -0.032761      39.175374 0.47150727E+03  0.11231329E+05                                 9.939540                            7.187686      -0.022491       1.987209                    0.999401      27.903874      78.873060       0.625810       0.410886      -1.075468      -0.026541       0.036828      -0.029259       0.054007      -0.002286      -0.008809       0.003759      -0.007935       0.025509      -0.012038      -0.001613       0.013650             12.027456      12.250378      -4.904888       3.567489       9.240443      -0.827359      14.591545           0.001362
          253              C       3.426493       9.478656      20.463223      -0.153507      35.897286 0.46955725E+03  0.11288932E+05                                 9.484201                            7.270971      -0.130886       1.911607                    0.999340      30.828633      90.538926       0.603412       0.422209      -1.057241      -0.000997       0.018541       0.010278       0.021222       0.014159      -0.021774       0.013272      -0.023003      -0.100474      -0.047546       0.012423       0.035122             10.817396       9.222901      -2.645327       3.305931       6.976829       0.008023      16.252460           0.004441
          254              C       2.455797      10.175425      19.772762      -0.011439      39.786684 0.43385248E+03  0.10112648E+05                                10.057239                            6.876583      -0.075412       1.974748                    0.999203      27.250470      75.975916       0.642908       0.408728      -1.077835       0.002666       0.015034       0.043980       0.046555      -0.001999       0.000577       0.002734       0.003789      -0.041408      -0.014224       0.004555       0.009669             12.836131       8.860723      -2.631056       2.095629       7.968305       2.843703      21.679363          -0.002560
          255              C       1.654058      11.088209      20.427314      -0.176796      34.839999 0.44676962E+03  0.10580085E+05                                 9.240119                            7.037902       0.089158       1.989590                    0.999705      30.101230      86.977053       0.622109       0.415752      -1.064156       0.018582      -0.008993      -0.018923       0.028005       0.010776       0.011511      -0.014188       0.009545      -0.121367      -0.046510       0.014435       0.032075             10.636749       7.755910      -3.010221      -1.052756       8.021596       3.285381      16.132741           0.004291
          256              C       9.419628      13.414020       1.125974       0.581754      23.290767 0.25661379E+03  0.53460234E+04                                 7.511168                            5.671567       0.023403       2.062699                    0.999578      22.493443      63.081108       0.625457       0.470065      -1.021241      -0.002614       0.053186       0.038448       0.065680      -0.032715       0.062836      -0.055994       0.058342      -0.020613      -0.076637      -0.029764       0.106401              8.725083       6.424987       1.118778      -1.770830      10.428143       3.597775       9.322119           0.022639
          257              C       8.154064       9.215541      24.334622       0.596897      22.985352 0.24876957E+03  0.51480077E+04                                 7.440109                            5.588515       0.088921       2.084781                    0.999535      22.385208      62.785357       0.628691       0.470790      -1.019762      -0.046493      -0.055699      -0.014880       0.074063      -0.052793       0.041867      -0.043058       0.003761       0.068025      -0.064233      -0.028618       0.092851              8.674881       8.893513       3.013121      -1.531209      10.331408       1.634600       6.799723           0.018287
          258              C       4.569375       8.885834      22.646431       0.604113      22.894872 0.25113842E+03  0.52108778E+04                                 7.447368                            5.644916      -0.007411       2.056941                    0.999563      22.357585      62.851296       0.620405       0.475809      -1.016765       0.048077      -0.035103       0.036094       0.069617       0.065865      -0.000932       0.026731      -0.076088      -0.112050      -0.065455      -0.033106       0.098560              8.588583       9.515929      -3.457012       1.183422       6.804749      -1.370996       9.445070           0.016469
          259              C       2.223347       9.922055      18.298481       0.576674      25.456663 0.26069445E+03  0.54419889E+04                                 8.008167                            5.698330      -0.081634       2.024619                    0.999453      22.586328      63.007088       0.628182       0.467084      -1.024841      -0.012097      -0.019813      -0.052292       0.057213       0.058664      -0.023044      -0.029314      -0.064313      -0.185655      -0.070682      -0.035308       0.105989             10.008706       7.022489      -1.290229       1.421225       5.844064       2.657842      17.159567           0.012717
          260              C       1.129968      11.923032      12.829943      -0.022438      37.017199 0.45361988E+03  0.10725198E+05                                 9.626762                            7.092646       0.014929       2.009263                    0.999367      27.541328      78.127050       0.622927       0.415868      -1.069841       0.000227       0.016987      -0.048674       0.051554       0.008683      -0.001036       0.005034       0.015159      -0.023645      -0.012771      -0.002754       0.015525             11.451498       8.966348       2.639164       2.023727      13.762676      -4.446524      11.625469          -0.003720
          261              C       1.931707      13.050206      12.706060      -0.153676      35.140541 0.49876159E+03  0.12221070E+05                                 9.495697                            7.598763      -0.247461       1.879317                    0.999148      31.386171      94.254256       0.575792       0.434134      -1.045802      -0.001515      -0.014372      -0.030714       0.033945      -0.016750       0.001989       0.026628       0.045394       0.009941      -0.044182       0.014817       0.029365             10.685254       9.265675       3.915852       0.426015      13.777120      -3.020309       9.012967           0.006630
          262              C       1.726161      13.927258      11.635487      -0.041965      38.037366 0.47596879E+03  0.11381395E+05                                 9.782444                            7.246743       0.015754       1.998264                    0.999522      28.118153      80.023401       0.619085       0.413750      -1.071991      -0.021823      -0.055066      -0.008422       0.059828      -0.003366       0.008387      -0.004894       0.002476       0.024361      -0.007837      -0.006595       0.014433             11.701077      11.834051       5.580851       1.962140      14.328880      -1.647407       8.940300           0.000935
          263              C       0.775911      13.626786      10.669818      -0.181545      33.835945 0.47618599E+03  0.11496189E+05                                 9.124505                            7.326899      -0.013311       1.957358                    0.999441      30.789241      90.810684       0.600114       0.422761      -1.056188       0.035186      -0.009970      -0.000800       0.036580      -0.026622      -0.020738      -0.001840       0.013437       0.111358      -0.048487       0.002856       0.045632             10.105279      11.176843       3.851905       3.155729      11.059530      -0.393919       8.079463           0.005620
          264              C      -0.005381      12.484995      10.767282       0.155926      30.713450 0.39829967E+03  0.91544847E+04                                 8.719447                            6.795384      -0.037186       2.013088                    0.999609      25.801605      73.164478       0.612961       0.434760      -1.053573      -0.016186      -0.018690      -0.039149       0.046303       0.005319       0.024527       0.005021       0.039890       0.009280      -0.022492      -0.014843       0.037335              9.974971      10.154928       2.503146       3.925263       9.730121      -1.281869      10.039864          -0.001222
          265              C       0.142053      11.666413      11.885818      -0.159749      34.617612 0.50084440E+03  0.12292808E+05                                 9.482860                            7.661855      -0.313206       1.870393                    0.998229      31.070841      93.582559       0.567756       0.439538      -1.041901       0.025187      -0.008596       0.010623       0.028655      -0.007764      -0.032279       0.032142       0.014299      -0.040546      -0.047534      -0.001309       0.048843             10.543507       9.882644       1.670222       3.072581      10.417883      -2.959429      11.329995           0.006087
          266              C       9.847940      12.010737       9.654902      -0.291338      32.461197 0.47424848E+03  0.11439999E+05                                 8.934942                            7.242441      -0.282003       1.897284                    0.996149      30.729221      90.654601       0.612196       0.414758      -1.061038       0.000919       0.053539       0.010897       0.054645       0.007723       0.007666      -0.007468       0.009808       0.040791      -0.019188       0.001799       0.017388             10.242869      11.677607      -2.098606       3.704235       9.212413      -1.628161       9.838586           0.000040
          267              C       9.001002      13.068072       8.965725       0.141071      33.130313 0.39356605E+03  0.89811988E+04                                 9.056284                            6.660346       0.077051       2.044053                    0.999235      25.621618      71.416206       0.635012       0.422676      -1.065453       0.014780      -0.038644       0.017359       0.044868      -0.022758       0.020272      -0.018456       0.009765      -0.038569      -0.026461      -0.016638       0.043099             10.836329      10.414606      -4.824072       1.422377       9.127027      -2.726075      12.967354          -0.000856
          268              C       8.063667      13.810318       9.680808      -0.190428      34.708204 0.50707217E+03  0.12451121E+05                                 9.343981                            7.603254      -0.206819       1.893097                    0.998498      31.434887      93.883280       0.583454       0.427524      -1.051930      -0.026837      -0.003047      -0.014286       0.030555       0.023872       0.011526      -0.010129      -0.017853       0.058641      -0.039217       0.015363       0.023855             10.340068      11.782526      -4.723500      -0.999799       9.260076      -0.555571       9.977601           0.004242
          269              C       7.217805      14.700363       9.029333      -0.032767      39.175610 0.47151039E+03  0.11231421E+05                                 9.939573                            7.187706      -0.022488       1.987208                    0.999401      27.903972      78.873368       0.625809       0.410885      -1.075468       0.026542      -0.036828      -0.029257       0.054007      -0.002290       0.008810      -0.003760      -0.007931       0.025510      -0.012037      -0.001615       0.013653             12.027506      12.250449      -4.904930      -3.567518       9.240492       0.827382      14.591578           0.001406
          270              C       7.335107      14.883894       7.638923      -0.153505      35.896887 0.46955146E+03  0.11288748E+05                                 9.484104                            7.270906      -0.130851       1.911620                    0.999340      30.828400      90.537778       0.603418       0.422207      -1.057244       0.000996      -0.018540       0.010276       0.021221       0.014155       0.021774      -0.013272      -0.022996      -0.100468      -0.047544       0.012428       0.035116             10.817285       9.222808      -2.645298      -3.305898       6.976762      -0.008014      16.252287           0.004508
          271              C       8.305803      14.187125       6.948462      -0.011441      39.786588 0.43385134E+03  0.10112614E+05                                10.057228                            6.876577      -0.075416       1.974748                    0.999203      27.250415      75.975709       0.642908       0.408729      -1.077835      -0.002665      -0.015033       0.043979       0.046553      -0.001999      -0.000576      -0.002732       0.003792      -0.041410      -0.014224       0.004553       0.009670             12.836124       8.860708      -2.631050      -2.095622       7.968298      -2.843706      21.679367          -0.002526
          272              C       9.107542      13.274341       7.603014      -0.176794      34.839902 0.44676790E+03  0.10580033E+05                                 9.240099                            7.037884       0.089149       1.989588                    0.999705      30.101198      86.976901       0.622110       0.415751      -1.064156      -0.018578       0.008996      -0.018924       0.028003       0.010776      -0.011512       0.014188       0.009549      -0.121358      -0.046508       0.014433       0.032075             10.636734       7.755890      -3.010211       1.052746       8.021578      -3.285375      16.132732           0.004364
          273              C       1.341972      10.948530      13.950274       0.581749      23.290933 0.25661603E+03  0.53460778E+04                                 7.511179                            5.671576       0.023410       2.062700                    0.999578      22.493513      63.081196       0.625460       0.470062      -1.021243       0.002607      -0.053183       0.038455       0.065681      -0.032720      -0.062835       0.055985       0.058330      -0.020601      -0.076623      -0.029774       0.106398              8.725095       6.424997       1.118776       1.770838      10.428152      -3.597782       9.322136           0.022689
          274              C       2.607536      15.147009      11.510322       0.596900      22.985343 0.24876950E+03  0.51480072E+04                                 7.440114                            5.588519       0.088927       2.084783                    0.999535      22.385214      62.785433       0.628690       0.470790      -1.019762       0.046479       0.055705      -0.014883       0.074060      -0.052799      -0.041866       0.043060       0.003762       0.068030      -0.064240      -0.028616       0.092856              8.674887       8.893524       3.013127       1.531216      10.331408      -1.634589       6.799729           0.018332
          275              C       6.192225      15.476716       9.822131       0.604118      22.894891 0.25113847E+03  0.52108795E+04                                 7.447370                            5.644915      -0.007410       2.056941                    0.999563      22.357606      62.851374       0.620405       0.475809      -1.016765      -0.048082       0.035105       0.036083       0.069614       0.065868       0.000935      -0.026732      -0.076089      -0.112045      -0.065460      -0.033102       0.098562              8.588590       9.515932      -3.457016      -1.183424       6.804756       1.371001       9.445082           0.016517
          276              C       8.538253      14.440495       5.474181       0.576666      25.456592 0.26069378E+03  0.54419703E+04                                 8.008149                            5.698321      -0.081615       2.024626                    0.999453      22.586285      63.006896       0.628183       0.467083      -1.024842       0.012095       0.019810      -0.052290       0.057210       0.058664       0.023046       0.029316      -0.064310      -0.185662      -0.070685      -0.035306       0.105991             10.008685       7.022475      -1.290228      -1.421211       5.844055      -2.657839      17.159525           0.012730
          277              C       5.508863       5.445842       9.838803      -0.276686      22.732433 0.38265976E+03  0.86856473E+04                                 6.812317                            6.371707       0.226215       2.094044                    0.995110      28.173949      78.747907       0.678245       0.397860      -1.079890      -0.010426       0.101109      -0.003059       0.101691      -0.055471       0.013214      -0.001850      -0.248156      -0.291395      -0.105746      -0.078807       0.184553              6.887256       6.562157       0.218309      -0.456615       7.802269       0.020269       6.297341           0.000776
          278              C       4.397190       7.544270      10.839098      -0.282137      22.132704 0.37252069E+03  0.84262903E+04                                 6.691985                            6.267351       0.269483       2.096531                    0.995198      28.358582      79.971833       0.684812       0.395411      -1.078047       0.060753      -0.041323      -0.075369       0.105257      -0.051213      -0.081361       0.063567       0.049143       0.134867      -0.082261      -0.060493       0.142755              6.763436       7.050300      -0.535364      -1.072284       6.994646      -0.063689       6.245361          -0.000056
          279              C       5.252737       2.675008      22.663103      -0.276686      22.732635 0.38266448E+03  0.86857918E+04                                 6.812386                            6.371768       0.226194       2.094035                    0.995110      28.174164      78.748980       0.678238       0.397862      -1.079887       0.010418      -0.101116      -0.003060       0.101697      -0.055464      -0.013216       0.001853      -0.248143      -0.291420      -0.105749      -0.078800       0.184548              6.887326       6.562228       0.218310       0.456631       7.802363      -0.020271       6.297389           0.000697
          280              C       6.364410       0.576580      23.663398      -0.282140      22.132821 0.37252328E+03  0.84263636E+04                                 6.692008                            6.267373       0.269502       2.096534                    0.995198      28.358703      79.972249       0.684810       0.395411      -1.078047      -0.060754       0.041323      -0.075375       0.105262      -0.051213       0.081354      -0.063560       0.049147       0.134867      -0.082261      -0.060484       0.142745              6.763459       7.050315      -0.535388       1.072294       6.994672       0.063679       6.245389          -0.000125
          281              C       0.128063      10.795858       2.985497      -0.276687      22.732754 0.38266758E+03  0.86858797E+04                                 6.812417                            6.371803       0.226177       2.094029                    0.995109      28.174233      78.749255       0.678234       0.397864      -1.079886      -0.010427      -0.101110       0.003055       0.101692       0.055469      -0.013211      -0.001849      -0.248159      -0.291403      -0.105746      -0.078810       0.184555              6.887357       6.562252      -0.218317       0.456628       7.802420       0.020272       6.297401           0.000718
          282              C       9.777990       8.697430       1.985202      -0.282135      22.132697 0.37252080E+03  0.84262958E+04                                 6.691994                            6.267361       0.269475       2.096529                    0.995197      28.358566      79.971877       0.684809       0.395412      -1.078046       0.060754       0.041323       0.075368       0.105256       0.051215       0.081364       0.063568       0.049141       0.134869      -0.082262      -0.060496       0.142758              6.763445       7.050312       0.535371       1.072295       6.994654      -0.063680       6.245368          -0.000115
          283              C      10.633537      13.566692      15.809797      -0.276685      22.732615 0.38266432E+03  0.86857836E+04                                 6.812376                            6.371764       0.226206       2.094039                    0.995110      28.174117      78.748727       0.678239       0.397862      -1.079888       0.010424       0.101113       0.003062       0.101695       0.055468       0.013218       0.001853      -0.248152      -0.291397      -0.105749      -0.078802       0.184551              6.887315       6.562212      -0.218312      -0.456619       7.802350      -0.020272       6.297381           0.000748
          284              C       0.983610      15.665120      14.809502      -0.282138      22.132801 0.37252311E+03  0.84263595E+04                                 6.692009                            6.267377       0.269488       2.096530                    0.995198      28.358680      79.972209       0.684809       0.395412      -1.078046      -0.060752      -0.041322       0.075376       0.105261       0.051214      -0.081356      -0.063562       0.049147       0.134878      -0.082263      -0.060486       0.142749              6.763459       7.050322       0.535383      -1.072287       6.994670       0.063687       6.245383          -0.000067
          285              C       5.252737      10.795858      15.809797      -0.276684      22.732584 0.38266367E+03  0.86857662E+04                                 6.812375                            6.371762       0.226197       2.094038                    0.995109      28.174078      78.748635       0.678238       0.397863      -1.079887       0.010424      -0.101110       0.003061       0.101692      -0.055469       0.013216      -0.001851      -0.248160      -0.291404      -0.105750      -0.078806       0.184556              6.887314       6.562210       0.218314      -0.456618       7.802360       0.020273       6.297372           0.000745
          286              C       6.364410       8.697430      14.809502      -0.282139      22.132848 0.37252409E+03  0.84263901E+04                                 6.692025                            6.267390       0.269477       2.096526                    0.995198      28.358739      79.972502       0.684808       0.395412      -1.078045      -0.060754       0.041324       0.075373       0.105261      -0.051212      -0.081357       0.063564       0.049144       0.134871      -0.082261      -0.060489       0.142750              6.763476       7.050341      -0.535385      -1.072299       6.994691      -0.063682       6.245398          -0.000068
          287              C       5.508863      13.566692       2.985497      -0.276687      22.732792 0.38266819E+03  0.86858987E+04                                 6.812423                            6.371805       0.226172       2.094026                    0.995110      28.174299      78.749517       0.678234       0.397863      -1.079886      -0.010424       0.101113       0.003055       0.101695      -0.055469      -0.013210       0.001852      -0.248149      -0.291400      -0.105742      -0.078808       0.184550              6.887364       6.562265       0.218319       0.456637       7.802413      -0.020272       6.297415           0.000717
          288              C       4.397190      15.665120       1.985202      -0.282135      22.132610 0.37251876E+03  0.84262344E+04                                 6.691967                            6.267336       0.269486       2.096535                    0.995197      28.358464      79.971410       0.684813       0.395411      -1.078047       0.060752      -0.041321       0.075366       0.105253      -0.051217       0.081365      -0.063569       0.049143       0.134870      -0.082264      -0.060497       0.142761              6.763418       7.050290      -0.535362       1.072288       6.994622       0.063680       6.245341          -0.000117
          289              C      10.633537       5.445842      22.663103      -0.276685      22.732519 0.38266216E+03  0.86857245E+04                                 6.812366                            6.371751       0.226195       2.094039                    0.995109      28.174018      78.748463       0.678238       0.397863      -1.079887       0.010424       0.101105      -0.003060       0.101688       0.055471      -0.013215      -0.001852      -0.248171      -0.291410      -0.105751      -0.078811       0.184562              6.887306       6.562208      -0.218322       0.456622       7.802350       0.020277       6.297360           0.000695
          290              C       0.983610       7.544270      23.663398      -0.282136      22.132770 0.37252216E+03  0.84263346E+04                                 6.692004                            6.267368       0.269488       2.096531                    0.995198      28.358672      79.972227       0.684810       0.395412      -1.078046      -0.060755      -0.041325      -0.075374       0.105262       0.051212       0.081356       0.063562       0.049142       0.134864      -0.082258      -0.060488       0.142747              6.763455       7.050310       0.535381       1.072289       6.994673      -0.063684       6.245383          -0.000125
          291              C       0.128063       2.675008       9.838803      -0.276685      22.732427 0.38265964E+03  0.86856434E+04                                 6.812314                            6.371705       0.226217       2.094045                    0.995110      28.173939      78.747850       0.678245       0.397860      -1.079890      -0.010426      -0.101109      -0.003059       0.101691       0.055471       0.013213       0.001850      -0.248157      -0.291394      -0.105745      -0.078808       0.184553              6.887253       6.562154      -0.218309      -0.456616       7.802267      -0.020270       6.297338           0.000777
          292              C       9.777990       0.576580      10.839098      -0.282136      22.132696 0.37252061E+03  0.84262876E+04                                 6.691984                            6.267351       0.269484       2.096531                    0.995198      28.358566      79.971774       0.684812       0.395411      -1.078047       0.060753       0.041323      -0.075369       0.105257       0.051214      -0.081361      -0.063566       0.049143       0.134868      -0.082262      -0.060493       0.142755              6.763435       7.050301       0.535365      -1.072285       6.994643       0.063689       6.245359          -0.000057
          293              O       5.985602      14.452189      14.017473      -0.587332      39.823377 0.60538716E+03  0.15012554E+05                                 9.281475                            7.629643       0.085535       2.072303                    0.995535      28.391901      76.146825       0.684981       0.360584      -1.136145      -0.002453      -0.043017      -0.004631       0.043335      -0.016563      -0.049924      -0.010832       0.016385      -0.080707      -0.062919       0.008548       0.054371             10.585392       8.461780      -3.852702       0.526672      15.034000       2.017375       8.260396           0.071316
          294              O       7.609527      13.217495      14.810784      -0.561703      31.188810 0.49989042E+03  0.11754598E+05                                 7.674382                            6.803063       0.699086       2.275791                    0.998123      27.137802      69.659236       0.750253       0.347189      -1.153035      -0.017063       0.000476      -0.014151       0.022172       0.023527       0.012863      -0.035617       0.083608       0.101628      -0.077671       0.030399       0.047272              8.077183       8.336558      -0.175628       2.993642       6.832129       1.069294       9.062860           0.042094
          295              O       8.906300       9.085607      12.336977      -0.563496      41.510142 0.60935281E+03  0.15119654E+05                                 9.573165                            7.698630       0.085796       2.083989                    0.994033      27.875741      74.527396       0.676774       0.364745      -1.134084      -0.026861       0.004893      -0.012226       0.029915       0.047519       0.007217      -0.047738       0.038793       0.064527      -0.081270       0.021696       0.059574             10.993806      14.905218      -3.470553       4.258117       9.106451      -1.872659       8.969750           0.045078
          296              O       7.739743       8.409952      10.564402      -0.588141      37.662683 0.58206555E+03  0.14238572E+05                                 8.832715                            7.421841       0.271809       2.142667                    0.995117      27.721856      72.927106       0.705552       0.354881      -1.145054       0.023938       0.027462       0.013423       0.038825       0.047629      -0.018112       0.024332      -0.035219       0.097595      -0.074817       0.027698       0.047118              9.725640       7.782244      -0.440400       0.125985      12.239613       4.980402       9.155064           0.044914
          297              O       0.978229       8.833861      11.060959      -0.581204      39.523539 0.61362878E+03  0.15240673E+05                                 9.197556                            7.692485       0.155054       2.101296                    0.994521      28.083524      74.931322       0.681944       0.361625      -1.137396      -0.003530       0.000868      -0.033199       0.033398      -0.052172       0.018660       0.006614      -0.077278       0.082246      -0.082152       0.030644       0.051507             10.282211       7.464155       0.873163      -1.771240       7.842138      -2.924442      15.540339           0.045564
          298              O      10.632461       8.343361       9.179890      -0.558230      34.710864 0.51513377E+03  0.12231630E+05                                 8.333198                            6.956746       0.448516       2.204259                    0.996787      27.147170      70.536340       0.732181       0.352309      -1.146260       0.021384       0.005924       0.010475       0.024538      -0.006014       0.032440       0.035670       0.017603      -0.150785      -0.075271       0.028482       0.046789              9.142796      11.968491       4.859636       1.229177       8.676341       0.884545       6.783556           0.047998
          299              O       2.372933       9.178185       4.833222      -0.598620      34.078752 0.51031771E+03  0.12091748E+05                                 8.266652                            6.904457       0.581591       2.229565                    0.997044      27.844727      72.329094       0.737918       0.350308      -1.147619       0.038515       0.002897       0.021942       0.044422      -0.013015       0.054569       0.034593      -0.037876      -0.024525      -0.077394       0.022564       0.054829              9.308266       7.958292       1.746362       2.139659       7.070798       3.504451      12.895708           0.037879
          300              O       4.147521      10.436916       4.915298      -0.567141      29.372470 0.45778287E+03  0.10548969E+05                                 7.390796                            6.486717       0.663574       2.256789                    0.998944      27.224942      69.582397       0.771141       0.344684      -1.153074      -0.017662      -0.019519       0.013338       0.029510      -0.025907      -0.048171      -0.038151       0.010336      -0.073539      -0.080387       0.031368       0.049019              7.941741       7.609638       1.370089      -2.685559       5.936576      -0.109242      10.279010           0.037619
          301              O       4.775998       9.910361       1.193173      -0.587323      39.823554 0.60539032E+03  0.15012652E+05                                 9.281494                            7.629655       0.085505       2.072293                    0.995535      28.391973      76.147065       0.684981       0.360583      -1.136145       0.002450       0.043025      -0.004642       0.043344      -0.016561       0.049918       0.010828       0.016389      -0.080702      -0.062910       0.008543       0.054367             10.585417       8.461795      -3.852706      -0.526674      15.034039      -2.017386       8.260416           0.071267
          302              O       3.152073      11.145055       1.986484      -0.561694      31.188685 0.49988774E+03  0.11754514E+05                                 7.674341                            6.803027       0.699129       2.275807                    0.998123      27.137780      69.659029       0.750258       0.347187      -1.153037       0.017060      -0.000473      -0.014169       0.022182       0.023523      -0.012858       0.035611       0.083601       0.101614      -0.077661       0.030396       0.047264              8.077139       8.336517      -0.175621      -2.993627       6.832091      -1.069286       9.062810           0.042045
          303              O       1.855300      15.276943      25.161277      -0.563501      41.510113 0.60935259E+03  0.15119638E+05                                 9.573131                            7.698608       0.085855       2.084007                    0.994033      27.875790      74.527362       0.676778       0.364743      -1.134086       0.026864      -0.004883      -0.012255       0.029928       0.047510      -0.007218       0.047733       0.038787       0.064513      -0.081258       0.021694       0.059564             10.993765      14.905161      -3.470542      -4.258080       9.106426       1.872634       8.969707           0.045019
          304              O       3.021857      15.952598      23.388702      -0.588110      37.661073 0.58203425E+03  0.14237606E+05                                 8.832446                            7.421625       0.271872       2.142698                    0.995118      27.721164      72.924612       0.705565       0.354879      -1.145056      -0.023969      -0.027439       0.013405       0.038822       0.047636       0.018113      -0.024337      -0.035225       0.097606      -0.074828       0.027701       0.047126              9.725336       7.781982      -0.440338      -0.125995      12.239214      -4.980244       9.154811           0.044828
          305              O       9.783371      15.528689      23.885259      -0.581224      39.523877 0.61363522E+03  0.15240866E+05                                 9.197580                            7.692504       0.155127       2.101315                    0.994522      28.083722      74.931812       0.681946       0.361623      -1.137398       0.003538      -0.000860      -0.033223       0.033422      -0.052162      -0.018655      -0.006612      -0.077272       0.082241      -0.082140       0.030641       0.051499             10.282237       7.464181       0.873176       1.771259       7.842159       2.924447      15.540371           0.045494
          306              O       0.129139      16.019189      22.004190      -0.558208      34.709813 0.51511435E+03  0.12231051E+05                                 8.333030                            6.956613       0.448571       2.204287                    0.996787      27.146621      70.534532       0.732188       0.352309      -1.146260      -0.021363      -0.005896       0.010487       0.024518      -0.006011      -0.032444      -0.035679       0.017607      -0.150810      -0.075283       0.028485       0.046799              9.142608      11.968235       4.859516      -1.229181       8.676166      -0.884550       6.783422           0.047899
          307              O       8.388667      15.184365      17.657522      -0.598652      34.079232 0.51032644E+03  0.12092008E+05                                 8.266738                            6.904523       0.581620       2.229569                    0.997044      27.844908      72.329760       0.737913       0.350308      -1.147618      -0.038510      -0.002892       0.021959       0.044425      -0.013014      -0.054564      -0.034590      -0.037871      -0.024527      -0.077388       0.022563       0.054824              9.308367       7.958369       1.746382      -2.139676       7.070867      -3.504498      12.895865           0.037881
          308              O       6.614079      13.925634      17.739598      -0.567178      29.373013 0.45779340E+03  0.10549276E+05                                 7.390907                            6.486807       0.663575       2.256785                    0.998944      27.225141      69.583204       0.771133       0.344686      -1.153072       0.017653       0.019518       0.013354       0.029511      -0.025908       0.048165       0.038149       0.010338      -0.073538      -0.080382       0.031368       0.049014              7.941865       7.609740       1.370106       2.685605       5.936656       0.109229      10.279199           0.037617
          309              O       0.604802       1.789511      24.455427      -0.587329      39.822912 0.60537852E+03  0.15012280E+05                                 9.281389                            7.629577       0.085574       2.072318                    0.995535      28.391725      76.146100       0.684985       0.360583      -1.136146      -0.002442       0.043014       0.004614       0.043330       0.016565       0.049924      -0.010833       0.016379      -0.080713      -0.062921       0.008551       0.054369             10.585288       8.461700       3.852661      -0.526669      15.033844       2.017343       8.260321           0.071244
          310              O       2.228727       3.024205      23.662116      -0.561700      31.188508 0.49988429E+03  0.11754416E+05                                 7.674330                            6.803020       0.699116       2.275802                    0.998123      27.137640      69.658680       0.750256       0.347188      -1.153036      -0.017068      -0.000495       0.014141       0.022170      -0.023532      -0.012862      -0.035616       0.083617       0.101638      -0.077678       0.030404       0.047274              8.077126       8.336502       0.175620      -2.993621       6.832076       1.069287       9.062802           0.042020
          311              O       3.525500       7.156093       0.487323      -0.563486      41.509952 0.60934912E+03  0.15119533E+05                                 9.573117                            7.698593       0.085807       2.083995                    0.994033      27.875688      74.527079       0.676778       0.364744      -1.134085      -0.026871      -0.004898       0.012232       0.029928      -0.047514      -0.007218      -0.047730       0.038786       0.064532      -0.081260       0.021695       0.059565             10.993753      14.905144       3.470539      -4.258088       9.106411      -1.872645       8.969704           0.045020
          312              O       2.358943       7.831748       2.259898      -0.588121      37.662025 0.58205299E+03  0.14238183E+05                                 8.832590                            7.421742       0.271849       2.142686                    0.995117      27.721583      72.926084       0.705559       0.354879      -1.145056       0.023956      -0.027452      -0.013419       0.038828      -0.047628       0.018116       0.024337      -0.035220       0.097585      -0.074818       0.027698       0.047120              9.725497       7.782130       0.440379      -0.125987      12.239435       4.980315       9.154927           0.044856
          313              O       6.359029       7.407839       1.763341      -0.581202      39.523674 0.61363100E+03  0.15240743E+05                                 9.197578                            7.692500       0.155044       2.101293                    0.994521      28.083572      74.931511       0.681943       0.361625      -1.137395      -0.003527      -0.000871       0.033210       0.033408       0.052164      -0.018663       0.006614      -0.077268       0.082243      -0.082143       0.030644       0.051499             10.282237       7.464176      -0.873168       1.771247       7.842161      -2.924456      15.540374           0.045501
          314              O       5.251661       7.898339       3.644410      -0.558208      34.710452 0.51512619E+03  0.12231403E+05                                 8.333120                            6.956684       0.448545       2.204274                    0.996786      27.146955      70.535621       0.732186       0.352308      -1.146261       0.021372      -0.005912      -0.010492       0.024532       0.006009      -0.032438       0.035672       0.017605      -0.150813      -0.075276       0.028483       0.046794              9.142709      11.968373      -4.859576      -1.229176       8.676261       0.884544       6.783494           0.047942
          315              O       7.753733       7.063515       7.991078      -0.598656      34.079147 0.51032510E+03  0.12091971E+05                                 8.266747                            6.904533       0.581569       2.229556                    0.997044      27.844825      72.329581       0.737909       0.350310      -1.147616       0.038493      -0.002890      -0.021967       0.044414       0.013014      -0.054566       0.034589      -0.037874      -0.024539      -0.077389       0.022565       0.054824              9.308378       7.958369      -1.746378      -2.139667       7.070871       3.504500      12.895894           0.037921
          316              O       9.528321       5.804784       7.909002      -0.567179      29.372373 0.45778115E+03  0.10548919E+05                                 7.390793                            6.486717       0.663576       2.256790                    0.998944      27.224893      69.582229       0.771139       0.344686      -1.153073      -0.017645       0.019497      -0.013362       0.029496       0.025903       0.048167      -0.038150       0.010339      -0.073564      -0.080384       0.031368       0.049017              7.941736       7.609636      -1.370091       2.685553       5.936574      -0.109240      10.278997           0.037671
          317              O      10.156798       6.331339      11.631127      -0.587342      39.823930 0.60539749E+03  0.15012878E+05                                 9.281571                            7.629715       0.085495       2.072286                    0.995535      28.392136      76.147691       0.684976       0.360585      -1.136144       0.002465      -0.043025       0.004659       0.043347       0.016561      -0.049923       0.010832       0.016396      -0.080701      -0.062915       0.008542       0.054372             10.585506       8.461858       3.852741       0.526681      15.034178      -2.017408       8.260483           0.071330
          318              O       8.532873       5.096645      10.837816      -0.561710      31.188808 0.49989024E+03  0.11754589E+05                                 7.674372                            6.803053       0.699102       2.275795                    0.998123      27.137857      69.659293       0.750255       0.347188      -1.153037       0.017052       0.000452       0.014170       0.022176      -0.023521       0.012860       0.035616       0.083601       0.101615      -0.077663       0.030395       0.047269              8.077173       8.336546       0.175632       2.993642       6.832123      -1.069290       9.062850           0.042118
          319              O       7.236100       0.964757      13.311623      -0.563499      41.510271 0.60935519E+03  0.15119721E+05                                 9.573159                            7.698626       0.085838       2.084001                    0.994033      27.875840      74.527577       0.676777       0.364743      -1.134086       0.026860       0.004889       0.012246       0.029922      -0.047513       0.007219       0.047735       0.038791       0.064519      -0.081263       0.021696       0.059567             10.993800      14.905214       3.470557       4.258103       9.106450       1.872650       8.969737           0.045083
          320              O       8.402657       0.289102      15.084198      -0.588124      37.661996 0.58205207E+03  0.14238157E+05                                 8.832598                            7.421747       0.271831       2.142678                    0.995117      27.721564      72.926069       0.705558       0.354880      -1.145055      -0.023957       0.027453      -0.013410       0.038825      -0.047632      -0.018112      -0.024335      -0.035221       0.097601      -0.074821       0.027699       0.047122              9.725507       7.782129       0.440373       0.125987      12.239442      -4.980332       9.154950           0.044895
          321              O       4.402571       0.713011      14.587641      -0.581220      39.524039 0.61363782E+03  0.15240947E+05                                 9.197605                            7.692517       0.155117       2.101311                    0.994521      28.083781      74.932016       0.681946       0.361623      -1.137398       0.003531       0.000868       0.033216       0.033415       0.052164       0.018656      -0.006612      -0.077275       0.082245      -0.082143       0.030643       0.051500             10.282275       7.464204      -0.873184      -1.771282       7.842185       2.924477      15.540437           0.045558
          322              O       5.509939       0.222511      16.468710      -0.558215      34.710227 0.51512166E+03  0.12231267E+05                                 8.333086                            6.956655       0.448557       2.204278                    0.996787      27.146858      70.535244       0.732187       0.352308      -1.146261      -0.021378       0.005911      -0.010474       0.024529       0.006010       0.032441      -0.035674       0.017605      -0.150786      -0.075273       0.028480       0.046792              9.142672      11.968331      -4.859562       1.229167       8.676224      -0.884539       6.783462           0.047958
          323              O       3.007867       1.057335      20.815378      -0.598658      34.079797 0.51033665E+03  0.12092318E+05                                 8.266849                            6.904607       0.581596       2.229558                    0.997044      27.845066      72.330517       0.737906       0.350310      -1.147616      -0.038528       0.002897      -0.021933       0.044428       0.013019       0.054574      -0.034595      -0.037878      -0.024517      -0.077400       0.022568       0.054833              9.308500       7.958474      -1.746406       2.139702       7.070952      -3.504553      12.896075           0.037829
          324              O       1.233279       2.316066      20.733302      -0.567182      29.373478 0.45780223E+03  0.10549537E+05                                 7.391004                            6.486885       0.663531       2.256767                    0.998944      27.225271      69.583864       0.771125       0.344688      -1.153070       0.017665      -0.019530      -0.013325       0.029513       0.025912      -0.048173       0.038155       0.010332      -0.073528      -0.080393       0.031373       0.049020              7.941978       7.609840      -1.370128      -2.685651       5.936730       0.109225      10.279365           0.037561
          325              O       4.775998       1.789511      11.631127      -0.587339      39.823901 0.60539716E+03  0.15012868E+05                                 9.281568                            7.629714       0.085491       2.072285                    0.995535      28.392123      76.147655       0.684976       0.360585      -1.136144       0.002465       0.043024       0.004660       0.043346      -0.016561      -0.049923      -0.010832       0.016397      -0.080700      -0.062915       0.008542       0.054373             10.585501       8.461855      -3.852739       0.526679      15.034166       2.017406       8.260482           0.071329
          326              O       3.152073       3.024205      10.837816      -0.561709      31.188726 0.49988865E+03  0.11754541E+05                                 7.674356                            6.803039       0.699108       2.275798                    0.998123      27.137830      69.659171       0.750256       0.347187      -1.153037       0.017051      -0.000452       0.014170       0.022175       0.023521       0.012860      -0.035617       0.083601       0.101618      -0.077664       0.030395       0.047270              8.077154       8.336528      -0.175633       2.993633       6.832106       1.069283       9.062828           0.042116
          327              O       1.855300       7.156093      13.311623      -0.563501      41.510187 0.60935381E+03  0.15119677E+05                                 9.573146                            7.698617       0.085840       2.084002                    0.994033      27.875809      74.527455       0.676778       0.364743      -1.134086       0.026860      -0.004891       0.012244       0.029921       0.047514       0.007219      -0.047735       0.038790       0.064521      -0.081263       0.021696       0.059567             10.993783      14.905190      -3.470545       4.258100       9.106433      -1.872647       8.969727           0.045084
          328              O       3.021857       7.831748      15.084198      -0.588127      37.662042 0.58205314E+03  0.14238190E+05                                 8.832605                            7.421753       0.271838       2.142681                    0.995117      27.721581      72.926121       0.705557       0.354880      -1.145055      -0.023957      -0.027454      -0.013412       0.038827       0.047632      -0.018113       0.024335      -0.035222       0.097597      -0.074821       0.027700       0.047121              9.725514       7.782139      -0.440371       0.125990      12.239450       4.980332       9.154952           0.044894
          329              O       9.783371       7.407839      14.587641      -0.581215      39.523855 0.61363480E+03  0.15240855E+05                                 9.197582                            7.692504       0.155101       2.101308                    0.994521      28.083697      74.931776       0.681946       0.361624      -1.137397       0.003536      -0.000868       0.033212       0.033411      -0.052166       0.018657       0.006611      -0.077275       0.082246      -0.082145       0.030643       0.051502             10.282240       7.464182       0.873173      -1.771255       7.842164      -2.924457      15.540374           0.045557
          330              O       0.129139       7.898339      16.468710      -0.558214      34.710305 0.51512336E+03  0.12231319E+05                                 8.333102                            6.956670       0.448545       2.204274                    0.996786      27.146891      70.535389       0.732186       0.352308      -1.146261      -0.021373      -0.005915      -0.010481       0.024528      -0.006011       0.032442       0.035672       0.017604      -0.150797      -0.075275       0.028482       0.046793              9.142688      11.968349       4.859567       1.229177       8.676240       0.884544       6.783475           0.047952
          331              O       8.388667       7.063515      20.815378      -0.598650      34.079402 0.51032981E+03  0.12092112E+05                                 8.266778                            6.904558       0.581584       2.229558                    0.997044      27.844940      72.329987       0.737909       0.350310      -1.147616      -0.038513      -0.002899      -0.021943       0.044420      -0.013017       0.054569       0.034595      -0.037877      -0.024526      -0.077396       0.022566       0.054830              9.308409       7.958407       1.746384       2.139676       7.070894       3.504512      12.895928           0.037838
          332              O       6.614079       5.804784      20.733302      -0.567167      29.372478 0.45778313E+03  0.10548978E+05                                 7.390810                            6.486730       0.663584       2.256793                    0.998944      27.224902      69.582329       0.771138       0.344686      -1.153073       0.017658       0.019512      -0.013337       0.029502      -0.025906      -0.048172      -0.038151       0.010336      -0.073551      -0.080389       0.031369       0.049020              7.941750       7.609661       1.370098      -2.685560       5.936590      -0.109242      10.279000           0.037580
          333              O       5.985602       6.331339      24.455427      -0.587339      39.823476 0.60538960E+03  0.15012629E+05                                 9.281489                            7.629658       0.085541       2.072305                    0.995535      28.391948      76.146979       0.684980       0.360584      -1.136145      -0.002454      -0.043026       0.004626       0.043343      -0.016560       0.049924       0.010832       0.016386      -0.080710      -0.062918       0.008548       0.054370             10.585403       8.461785      -3.852693      -0.526678      15.034017      -2.017372       8.260406           0.071256
          334              O       7.609527       5.096645      23.662116      -0.561698      31.188134 0.49987686E+03  0.11754195E+05                                 7.674267                            6.802968       0.699114       2.275807                    0.998123      27.137476      69.658073       0.750259       0.347188      -1.153036      -0.017059       0.000470       0.014152       0.022170       0.023524      -0.012861       0.035618       0.083606       0.101614      -0.077668       0.030399       0.047269              8.077056       8.336444      -0.175626      -2.993594       6.832019      -1.069255       9.062704           0.042034
          335              O       8.906300       0.964757       0.487323      -0.563489      41.509842 0.60934763E+03  0.15119496E+05                                 9.573130                            7.698607       0.085770       2.083984                    0.994033      27.875610      74.527010       0.676774       0.364746      -1.134083      -0.026863       0.004893       0.012222       0.029916       0.047519      -0.007217       0.047736       0.038792       0.064535      -0.081269       0.021696       0.059573             10.993762      14.905150      -3.470525      -4.258096       9.106415       1.872648       8.969721           0.045015
          336              O       7.739743       0.289102       2.259898      -0.588141      37.662602 0.58206415E+03  0.14238528E+05                                 8.832696                            7.421826       0.271830       2.142674                    0.995117      27.721826      72.926976       0.705553       0.354880      -1.145055       0.023944       0.027457      -0.013427       0.038826       0.047629       0.018114      -0.024334      -0.035221       0.097591      -0.074818       0.027699       0.047119              9.725618       7.782229      -0.440396      -0.125984      12.239589      -4.980386       9.155038           0.044855
          337              O       0.978229       0.713011       1.763341      -0.581209      39.523511 0.61362805E+03  0.15240656E+05                                 9.197570                            7.692494       0.155030       2.101289                    0.994521      28.083480      74.931290       0.681942       0.361627      -1.137394      -0.003525       0.000870       0.033199       0.033397      -0.052169      -0.018664      -0.006616      -0.077274       0.082245      -0.082150       0.030645       0.051505             10.282227       7.464165       0.873165       1.771241       7.842153       2.924445      15.540364           0.045498
          338              O      10.632461       0.222511       3.644410      -0.558236      34.711251 0.51514047E+03  0.12231832E+05                                 8.333267                            6.956795       0.448519       2.204258                    0.996787      27.147289      70.536841       0.732177       0.352309      -1.146259       0.021383       0.005920      -0.010483       0.024540      -0.006011      -0.032438      -0.035671       0.017603      -0.150799      -0.075273       0.028483       0.046790              9.142881      11.968610       4.859700      -1.229184       8.676429      -0.884551       6.783604           0.047948
          339              O       2.372933       1.057335       7.991078      -0.598655      34.079110 0.51032437E+03  0.12091948E+05                                 8.266736                            6.904524       0.581575       2.229558                    0.997044      27.844826      72.329543       0.737910       0.350310      -1.147616       0.038491       0.002890      -0.021969       0.044414      -0.013013      -0.054564      -0.034589      -0.037873      -0.024540      -0.077387       0.022564       0.054823              9.308366       7.958361       1.746378      -2.139668       7.070865      -3.504499      12.895871           0.037922
          340              O       4.147521       2.316066       7.909002      -0.567181      29.372479 0.45778322E+03  0.10548979E+05                                 7.390812                            6.486732       0.663575       2.256788                    0.998944      27.224942      69.582403       0.771138       0.344686      -1.153073      -0.017646      -0.019496      -0.013364       0.029497      -0.025903       0.048166       0.038149       0.010338      -0.073563      -0.080384       0.031368       0.049016              7.941758       7.609652       1.370092       2.685562       5.936587       0.109235      10.279034           0.037671
          341              O      10.156798      14.452189       1.193173      -0.587340      39.823919 0.60539717E+03  0.15012872E+05                                 9.281580                            7.629721       0.085474       2.072281                    0.995535      28.392085      76.147610       0.684975       0.360585      -1.136143       0.002461      -0.043023      -0.004656       0.043345       0.016563       0.049921      -0.010830       0.016396      -0.080697      -0.062913       0.008541       0.054372             10.585519       8.461871       3.852752      -0.526682      15.034194       2.017406       8.260491           0.071262
          342              O       8.532873      13.217495       1.986484      -0.561723      31.189149 0.49989720E+03  0.11754796E+05                                 7.674436                            6.803107       0.699116       2.275798                    0.998123      27.137967      69.659759       0.750251       0.347188      -1.153036       0.017053       0.000461      -0.014171       0.022178      -0.023525      -0.012858      -0.035614       0.083604       0.101620      -0.077665       0.030398       0.047267              8.077242       8.336615       0.175633      -2.993667       6.832185       1.069309       9.062926           0.042041
          343              O       7.236100       9.085607      25.161277      -0.563510      41.510760 0.60936368E+03  0.15119990E+05                                 9.573249                            7.698692       0.085812       2.083990                    0.994033      27.876001      74.528246       0.676772       0.364744      -1.134084       0.026868       0.004896      -0.012245       0.029930      -0.047513      -0.007216      -0.047734       0.038785       0.064517      -0.081260       0.021692       0.059568             10.993911      14.905373       3.470604      -4.258150       9.106545      -1.872672       8.969815           0.045019
          344              O       8.402657       8.409952      23.388702      -0.588125      37.661809 0.58204868E+03  0.14238054E+05                                 8.832576                            7.421730       0.271832       2.142682                    0.995117      27.721450      72.925721       0.705558       0.354881      -1.145055      -0.023954       0.027450       0.013412       0.038823      -0.047633       0.018114       0.024335      -0.035222       0.097592      -0.074822       0.027701       0.047121              9.725481       7.782115       0.440360      -0.125997      12.239402       4.980316       9.154927           0.044841
          345              O       4.402571       8.833861      23.885259      -0.581221      39.524081 0.61363911E+03  0.15240994E+05                                 9.197634                            7.692546       0.155069       2.101297                    0.994521      28.083762      74.932122       0.681942       0.361625      -1.137396       0.003530       0.000870      -0.033217       0.033416       0.052165      -0.018658       0.006613      -0.077273       0.082235      -0.082142       0.030640       0.051502             10.282300       7.464227      -0.873179       1.771274       7.842204      -2.924471      15.540469           0.045493
          346              O       5.509939       8.343361      22.004190      -0.558215      34.710245 0.51512270E+03  0.12231300E+05                                 8.333098                            6.956670       0.448546       2.204275                    0.996786      27.146842      70.535271       0.732185       0.352309      -1.146260      -0.021372       0.005912       0.010483       0.024528       0.006013      -0.032441       0.035673       0.017603      -0.150811      -0.075278       0.028486       0.046792              9.142681      11.968338      -4.859558      -1.229175       8.676229       0.884544       6.783476           0.047909
          347              O       3.007867       9.178185      17.657522      -0.598653      34.079447 0.51033055E+03  0.12092132E+05                                 8.266780                            6.904558       0.581600       2.229562                    0.997044      27.844981      72.330075       0.737910       0.350309      -1.147617      -0.038512       0.002894       0.021954       0.044424       0.013017      -0.054566       0.034592      -0.037878      -0.024526      -0.077392       0.022566       0.054826              9.308415       7.958407      -1.746387      -2.139679       7.070896       3.504515      12.895941           0.037874
          348              O       1.233279      10.436916      17.739598      -0.567174      29.372844 0.45779015E+03  0.10549182E+05                                 7.390874                            6.486782       0.663573       2.256785                    0.998944      27.225077      69.582952       0.771135       0.344686      -1.153073       0.017657      -0.019511       0.013348       0.029506       0.025906       0.048168      -0.038149       0.010333      -0.073547      -0.080384       0.031369       0.049015              7.941826       7.609719      -1.370107       2.685590       5.936634      -0.109237      10.279126           0.037612
          349              O       0.604802       9.910361      14.017473      -0.587335      39.823494 0.60538941E+03  0.15012624E+05                                 9.281493                            7.629657       0.085536       2.072303                    0.995535      28.391948      76.146993       0.684980       0.360584      -1.136144      -0.002453       0.043019      -0.004634       0.043337       0.016563      -0.049923       0.010832       0.016385      -0.080708      -0.062917       0.008548       0.054369             10.585412       8.461794       3.852706       0.526676      15.034032      -2.017381       8.260410           0.071317
          350              O       2.228727      11.145055      14.810784      -0.561703      31.188657 0.49988730E+03  0.11754504E+05                                 7.674350                            6.803036       0.699101       2.275796                    0.998123      27.137751      69.659000       0.750256       0.347188      -1.153036      -0.017063      -0.000473      -0.014152       0.022173      -0.023526       0.012863       0.035617       0.083605       0.101625      -0.077669       0.030397       0.047272              8.077148       8.336528       0.175626       2.993632       6.832098      -1.069285       9.062819           0.042096
          351              O       3.525500      15.276943      12.336977      -0.563493      41.510028 0.60935069E+03  0.15119589E+05                                 9.573151                            7.698619       0.085788       2.083988                    0.994033      27.875690      74.527239       0.676774       0.364745      -1.134083      -0.026861      -0.004891      -0.012223       0.029914      -0.047519       0.007217       0.047738       0.038794       0.064529      -0.081271       0.021696       0.059575             10.993790      14.905194       3.470547       4.258110       9.106437       1.872658       8.969739           0.045077
          352              O       2.358943      15.952598      10.564402      -0.588139      37.662690 0.58206568E+03  0.14238576E+05                                 8.832713                            7.421839       0.271813       2.142668                    0.995117      27.721868      72.927125       0.705552       0.354881      -1.145054       0.023938      -0.027462       0.013424       0.038825      -0.047629      -0.018112      -0.024332      -0.035219       0.097597      -0.074817       0.027698       0.047118              9.725638       7.782244       0.440403       0.125981      12.239609      -4.980401       9.155063           0.044913
          353              O       6.359029      15.528689      11.060959      -0.581208      39.523696 0.61363138E+03  0.15240755E+05                                 9.197585                            7.692503       0.155050       2.101294                    0.994521      28.083575      74.931529       0.681943       0.361626      -1.137395      -0.003528      -0.000869      -0.033199       0.033397       0.052171       0.018660      -0.006614      -0.077278       0.082245      -0.082151       0.030644       0.051507             10.282250       7.464180      -0.873171      -1.771257       7.842164       2.924461      15.540405           0.045562
          354              O       5.251661      16.019189       9.179890      -0.558233      34.711050 0.51513687E+03  0.12231723E+05                                 8.333228                            6.956766       0.448512       2.204256                    0.996787      27.147249      70.536614       0.732180       0.352309      -1.146260       0.021386      -0.005925       0.010474       0.024539       0.006013       0.032440      -0.035670       0.017603      -0.150782      -0.075269       0.028481       0.046789              9.142834      11.968547      -4.859665       1.229181       8.676377      -0.884548       6.783577           0.047998
          355              O       7.753733      15.184365       4.833222      -0.598650      34.079226 0.51032648E+03  0.12092014E+05                                 8.266760                            6.904543       0.581563       2.229554                    0.997044      27.844847      72.329699       0.737909       0.350310      -1.147616       0.038500      -0.002894       0.021954       0.044414       0.013014       0.054569      -0.034591      -0.037876      -0.024535      -0.077393       0.022566       0.054828              9.308392       7.958394      -1.746384       2.139679       7.070883      -3.504504      12.895900           0.037878
          356              O       9.528321      13.925634       4.915298      -0.567181      29.372847 0.45779026E+03  0.10549188E+05                                 7.390893                            6.486798       0.663547       2.256779                    0.998944      27.225019      69.582876       0.771131       0.344687      -1.153071      -0.017651       0.019505       0.013349       0.029498       0.025907      -0.048170       0.038153       0.010339      -0.073554      -0.080390       0.031370       0.049020              7.941850       7.609733      -1.370108      -2.685596       5.936650       0.109231      10.279167           0.037615
          357              N       5.253813       7.021287       9.782376      -0.142077      20.381052 0.32738738E+03  0.70855832E+04                                 6.303904                            5.880065      -0.191771       2.045291                    0.996041      23.728768      62.967795       0.714593       0.396035      -1.090477      -0.067695      -0.077445       0.103948       0.146238      -0.038042      -0.014904       0.009007      -0.073987      -0.002785      -0.054616      -0.002399       0.057015              6.429764       6.522017      -0.646199      -1.096290       6.976581       0.683637       5.790693           0.000280
          358              N       5.507787       1.099563      22.606676      -0.142079      20.381189 0.32739063E+03  0.70856807E+04                                 6.303970                            5.880125      -0.191834       2.045270                    0.996040      23.728898      62.968541       0.714583       0.396039      -1.090473       0.067694       0.077447       0.103946       0.146237      -0.038049       0.014906      -0.009007      -0.073984      -0.002795      -0.054618      -0.002402       0.057020              6.429832       6.522075      -0.646229       1.096313       6.976675      -0.683654       5.790747           0.000231
          359              N      10.634613       9.220413       3.041924      -0.142077      20.381271 0.32739228E+03  0.70857265E+04                                 6.303989                            5.880142      -0.191814       2.045273                    0.996041      23.728988      62.968860       0.714581       0.396040      -1.090473      -0.067697       0.077446      -0.103951       0.146242       0.038044       0.014902       0.009006      -0.073988      -0.002794      -0.054615      -0.002401       0.057017              6.429852       6.522098       0.646221       1.096313       6.976698       0.683653       5.790760           0.000250
          360              N       0.126987      15.142137      15.866224      -0.142077      20.381113 0.32738896E+03  0.70856310E+04                                 6.303943                            5.880103      -0.191796       2.045284                    0.996040      23.728803      62.968096       0.714586       0.396038      -1.090474       0.067696      -0.077445      -0.103946       0.146237       0.038046      -0.014907      -0.009007      -0.073990      -0.002795      -0.054618      -0.002402       0.057020              6.429803       6.522054       0.646216      -1.096308       6.976642      -0.683648       5.790715           0.000265
          361              N       5.507787       9.220413      15.866224      -0.142078      20.381232 0.32739147E+03  0.70857041E+04                                 6.303982                            5.880136      -0.191818       2.045273                    0.996040      23.728938      62.968690       0.714582       0.396040      -1.090473       0.067696       0.077447      -0.103947       0.146239      -0.038045      -0.014906       0.009008      -0.073987      -0.002792      -0.054617      -0.002401       0.057018              6.429845       6.522094      -0.646222      -1.096317       6.976687       0.683656       5.790753           0.000261
          362              N       5.253813      15.142137       3.041924      -0.142076      20.381167 0.32738997E+03  0.70856601E+04                                 6.303952                            5.880109      -0.191794       2.045281                    0.996041      23.728889      62.968409       0.714586       0.396038      -1.090475      -0.067695      -0.077446      -0.103950       0.146240      -0.038044       0.014903      -0.009005      -0.073988      -0.002789      -0.054616      -0.002399       0.057016              6.429815       6.522062      -0.646212       1.096301       6.976654      -0.683644       5.790728           0.000246
          363              N       0.126987       7.021287      22.606676      -0.142079      20.381218 0.32739113E+03  0.70856936E+04                                 6.303971                            5.880126      -0.191805       2.045278                    0.996041      23.728935      62.968630       0.714584       0.396039      -1.090474       0.067697      -0.077447       0.103948       0.146240       0.038044       0.014904       0.009008      -0.073983      -0.002793      -0.054614      -0.002402       0.057016              6.429834       6.522079       0.646216       1.096310       6.976675       0.683656       5.790747           0.000234
          364              N      10.634613       1.099563       9.782376      -0.142079      20.381093 0.32738829E+03  0.70856081E+04                                 6.303916                            5.880077      -0.191771       2.045290                    0.996041      23.728796      62.967902       0.714592       0.396036      -1.090477      -0.067695       0.077445       0.103948       0.146238       0.038042      -0.014905      -0.009007      -0.073988      -0.002784      -0.054616      -0.002399       0.057015              6.429776       6.522030       0.646202      -1.096296       6.976597      -0.683640       5.790701           0.000282

******************************************************
Auxiliary information for the entire system
The total spin magnetic moment of the unit cell is   60.000092
The total net atomic charge of the unit cell is   0.000006
Accuracy of reproducing the electrostatic potential in the unit cell:
  The inner radius (bohr) =    5.0000
  The outer radius (bohr) =   12.0000
  Valid grid points have density less than (e/(bohr^3)) =    0.0001
  The number of valid grid points were=        27888
  The rms potential error without charges in kcal/mol is=      4.10318
  The rms potential error with partial charges in kcal/mol is=      0.42848
  The RRMSE value at monopole order=      0.10443
  The rms potential error with partial charges and cloud penetration in kcal/mol is=      0.41043
  The RRMSE value at monopole order with cloud penetration is=      0.10003
  The rms potential error with partial charges and atomic dipoles in kcal/mol is=      0.46235
  The RRMSE value at dipole order=      0.11268
  The rms potential error with partial charges, atomic dipoles and cloud penetration in kcal/mol is=      0.44989
  The RRMSE value at dipole order with cloud penetration=      0.10964

******************************************************
The electron densities and ab initio electrostatic potential were computed in VASP using the PBE functional and
projector augmented wave method. See the main text of the journal article for a description of computational details.
The atomic charges, dipoles, and quadrupoles were computed with the DDEC6 method as described in
(a) T. A. Manz and N. Gabaldon Limas, RSC Adv. 6 (2016) 47771-47801 DOI: 10.1039/c6ra04656h
(b) N. Gabaldon Limas and T. A. Manz, RSC Adv. 8 (2018) 2678-2707 DOI: 10.1039/c7ra11829e.
For each atom in the material, the electron cloud parameters were fit to the spherically averaged atom-in-material
electron density using radial positions for which this density was between 10^-4 and 10^-2 electrons per cubic bohr.
The polarizabilities, dispersion coefficients, and quantum Drude oscillator (QDO) parameters were fit using the MCLF method.
The magnetic structure of the system was optimized in VASP from the default ferromagnetic initial guess using spin polarization.
The atomic spin moments (ASMs) were computed on this optimized magnetic structure using the DDEC6 partition as inputs
to the method of T. A. Manz and D. S. Sholl, J. Chem. Theory Comput. 7 (2011) 4146-4164 DOI: 10.1021/ct200539n.
The RMSE and RRMSE were computed using a uniform grid with Ewald summation.
