# Supplementary material for: A collection of forcefield precursors for metal–organic frameworks
Source: RSC Adv. 2019 Nov 13;9(63):36492–507. doi: 10.1039/c9ra07327b (PMC9075174; doi:10.1039/c9ra07327b)
Supplement: RA-009-C9RA07327B-s3830 [file RA-009-C9RA07327B-s3830.xyz]

  364
jmolscript: load "" {1 1 1} spacegroup "x,y,z" unitcell [{     10.781000     0.000000     0.000000 }, {      0.000000    15.883700     0.000000 }, {      0.000000     0.000000    25.173700 }]
Mg     7.605564    13.092299     7.092690     1.320983
Mg     6.105604    11.916269    10.004028     1.408974
Mg    10.000348     5.239874    13.006999     1.364768
Mg     3.175436     2.791401    19.679540     1.321033
Mg     4.675396     3.967431    22.590878     1.408927
Mg     0.780652    10.643826     0.420149     1.364735
Mg     2.215064     2.791401     7.092690     1.321566
Mg     0.715104     3.967431    10.004028     1.408826
Mg     4.609848    10.643826    13.006999     1.364750
Mg     8.565936    13.092299    19.679540     1.321207
Mg    10.065896    11.916269    22.590878     1.408960
Mg     6.171152     5.239874     0.420149     1.364719
H      8.749860     1.076915     9.515659     0.138167
H      7.000103     2.058528    13.037459     0.110376
H      5.697759    14.725778    10.950560     0.116721
H      4.838513    15.025980    13.029907     0.132788
H      5.940331    15.532670    14.059511     0.133936
H      4.929073     0.624229    15.854396     0.132906
H      1.734663     3.092556    15.471756     0.119949
H      3.528621     1.589958    12.186588     0.120966
H      8.791906     8.923463    10.353943     0.122587
H     10.626832    10.028968     6.925285     0.129583
H      1.077022     6.733100     8.919042     0.118194
H      2.100139     7.200081     6.862351     0.132383
H      0.930400     7.551111     5.835264     0.116935
H      1.553542     9.033060     4.118417     0.115718
H      4.673564    11.577629     4.533783     0.125304
H      3.387390     9.382502     7.705670     0.123821
H      2.506583     6.610796    13.503173     0.072389
H      0.453880     6.015157    16.224450     0.150954
H      1.566479     6.523436    17.256571     0.145733
H      1.484544     4.973186    16.868896     0.167629
H      4.219683     6.159699    14.857518     0.137294
H      3.883316     5.025603    15.934952     0.151451
H      3.983580     6.556791    16.390596     0.140797
H      3.604088    11.771410     1.427349     0.408576
H      2.031140    14.806785    22.102509     0.138061
H      3.780897    13.825172     0.450609     0.110411
H      5.083242     1.157922    23.537409     0.116737
H      5.942487     0.857720     0.443057     0.132844
H      4.840669     0.351030     1.472661     0.134211
H      5.851927    15.259471     3.267546     0.133132
H      9.046337    12.791144     2.884906     0.119994
H      7.252379    14.293742    24.773438     0.120945
H      1.989095     6.960237    22.940793     0.122606
H      0.154168     5.854732    19.512135     0.129554
H      9.703978     9.150600    21.505892     0.118197
H      8.680861     8.683619    19.449201     0.132337
H      9.850600     8.332589    18.422114     0.116885
H      9.227458     6.850640    16.705267     0.115712
H      6.107437     4.306071    17.120633     0.125293
H      7.393610     6.501198    20.292520     0.123839
H      8.274418     9.272904     0.916323     0.072376
H     10.327120     9.868543     3.637600     0.150975
H      9.214521     9.360264     4.669721     0.145757
H      9.296456    10.910514     4.282046     0.167635
H      6.561317     9.724001     2.270668     0.137291
H      6.897684    10.858097     3.348102     0.151435
H      6.797421     9.326909     3.803746     0.140833
H      7.176912     4.112290    14.014199     0.408584
H      3.359360    14.806785     9.515659     0.138058
H      1.609603    13.825172    13.037459     0.110357
H      0.307259     1.157922    10.950560     0.116723
H     10.229013     0.857720    13.029907     0.132804
H      0.549831     0.351030    14.059511     0.133970
H     10.319573    15.259471    15.854396     0.132929
H      7.125163    12.791144    15.471756     0.119961
H      8.919121    14.293742    12.186588     0.120945
H      3.401406     6.960237    10.353943     0.122573
H      5.236332     5.854732     6.925285     0.129716
H      6.467522     9.150600     8.919042     0.118186
H      7.490639     8.683619     6.862351     0.132288
H      6.320900     8.332589     5.835264     0.116888
H      6.944042     6.850640     4.118417     0.115698
H     10.064064     4.306071     4.533783     0.125608
H      8.777890     6.501198     7.705670     0.123783
H      7.897083     9.272904    13.503173     0.072389
H      5.844380     9.868543    16.224450     0.150957
H      6.956979     9.360264    17.256571     0.145735
H      6.875044    10.910514    16.868896     0.167635
H      9.610183     9.724001    14.857518     0.137292
H      9.273816    10.858097    15.934952     0.151459
H      9.374080     9.326909    16.390596     0.140797
H      8.994588     4.112290     1.427349     0.408544
H      7.421640     1.076915    22.102509     0.138087
H      9.171397     2.058528     0.450609     0.110489
H     10.473742    14.725778    23.537409     0.116771
H      0.551987    15.025980     0.443057     0.132774
H     10.231169    15.532670     1.472661     0.134129
H      0.461427     0.624229     3.267546     0.132986
H      3.655837     3.092556     2.884906     0.119949
H      1.861879     1.589958    24.773438     0.120722
H      7.379595     8.923463    22.940793     0.122587
H      5.544668    10.028968    19.512135     0.129553
H      4.313478     6.733100    21.505892     0.118201
H      3.290361     7.200081    19.449201     0.132336
H      4.460100     7.551111    18.422114     0.116884
H      3.836958     9.033060    16.705267     0.115710
H      0.716937    11.577629    17.120633     0.125302
H      2.003110     9.382502    20.292520     0.123836
H      2.883918     6.610796     0.916323     0.072313
H      4.936620     6.015157     3.637600     0.150872
H      3.824021     6.523436     4.669721     0.145635
H      3.905956     4.973186     4.282046     0.167939
H      1.170817     6.159699     2.270668     0.137177
H      1.507184     5.025603     3.348102     0.151773
H      1.406921     6.556791     3.803746     0.140748
H      1.786412    11.771410    14.014199     0.408588
H      3.681712     9.006058     0.143490     0.160050
H      5.113428     8.858339    24.617361     0.166273
H      5.009931     9.377736     0.954083     0.146020
H      5.534965    12.370226    24.232204     0.160533
H      6.206622    11.522036     0.239150     0.156716
H      6.263761    10.981990    23.907463     0.174285
H      7.099289     6.877642    12.730340     0.159996
H      5.667572     7.025361    12.030511     0.166257
H      5.771069     6.505964    13.540933     0.145963
H      5.246035     3.513474    11.645354     0.160525
H      4.574378     4.361664    12.826000     0.156696
H      4.517239     4.901710    11.320613     0.174298
H      9.072212     6.877642     0.143490     0.160035
H     10.503928     7.025361    24.617361     0.166275
H     10.400431     6.505964     0.954083     0.146064
H      0.144465     3.513474    24.232204     0.160557
H      0.816122     4.361664     0.239150     0.156873
H      0.873261     4.901710    23.907463     0.174299
H      1.708789     9.006058    12.730340     0.160001
H      0.277072     8.858339    12.030511     0.166246
H      0.380569     9.377736    13.540933     0.145961
H     10.636535    12.370226    11.645354     0.160512
H      9.964878    11.522036    12.826000     0.156699
H      9.907739    10.981990    11.320613     0.174281
C      7.266394    15.674035    10.087102    -0.000863
C      8.103000     0.906959    10.190314    -0.104901
C      7.990877     1.772621    11.280335    -0.031962
C      7.059399     1.488303    12.282248    -0.170721
C      6.204466     0.371679    12.191623     0.148398
C      6.303651    15.448487    11.058806    -0.154036
C      5.341986    15.824930    13.326957    -0.297618
C      4.347977     0.906959    13.913504     0.149124
C      4.289760     1.059443    15.303092    -0.170868
C      3.293596     1.853628    15.882087    -0.010091
C      2.405241     2.549334    15.074012    -0.146486
C      2.489333     2.455620    13.702045    -0.031095
C      3.465013     1.643963    13.133119    -0.175012
C      7.414094    14.721013     8.974424     0.599204
C      8.910497     2.952780    11.388582     0.640317
C      3.223519     2.006111    17.364818     0.549323
C      1.529824     3.245040    12.853691     0.619982
C     10.285074     7.675004     9.805156    -0.013708
C      9.466796     8.777333     9.701944    -0.143641
C      9.618808     9.668408     8.664788    -0.022307
C     10.547052     9.430153     7.657840    -0.168970
C      0.575705     8.305587     7.738395     0.142789
C      0.476520     7.463751     8.830934    -0.156040
C      1.493169     7.921201     6.562784    -0.300486
C      2.328696     9.033060     5.991341     0.149297
C      2.219808     9.426976     4.672239    -0.181844
C      3.076897    10.395882     4.133522    -0.056631
C      4.064437    10.956576     4.913906    -0.123979
C      4.173325    10.608723     6.275803    -0.005457
C      3.308689     9.638229     6.794382    -0.138238
C     10.135218     6.712452    10.963146     0.607897
C      8.723985    10.899395     8.581714     0.609885
C      2.905480    10.819976     2.698621     0.645936
C      5.186739    11.263132     7.139261     0.635818
C      1.871582     6.429722    14.187897     0.305626
C      1.374578     5.888088    16.536604    -0.342781
C      3.709742     5.951622    15.668111    -0.357246
C      3.514606     0.209665    22.673952    -0.000732
C      2.678000    14.976741    22.777164    -0.104668
C      2.790123    14.111079    23.867185    -0.031946
C      3.721601    14.395397    24.869098    -0.170684
C      4.576535    15.512021    24.778473     0.148737
C      4.477349     0.435213    23.645656    -0.154021
C      5.439015     0.058770     0.740107    -0.297705
C      6.433023    14.976741     1.326654     0.149259
C      6.491240    14.824257     2.716242    -0.170598
C      7.487405    14.030072     3.295237    -0.009887
C      8.375759    13.334366     2.487162    -0.146244
C      8.291667    13.428080     1.115195    -0.031181
C      7.315987    14.239737     0.546269    -0.175075
C      3.366906     1.162687    21.561274     0.599567
C      1.870504    12.930920    23.975432     0.640311
C      7.557481    13.877589     4.777968     0.549514
C      9.251176    12.638660     0.266841     0.619858
C      0.495926     8.208696    22.392006    -0.013678
C      1.314204     7.106367    22.288794    -0.143651
C      1.162192     6.215292    21.251638    -0.022318
C      0.233948     6.453547    20.244690    -0.169025
C     10.205295     7.578113    20.325245     0.142753
C     10.304480     8.419949    21.417784    -0.156065
C      9.287832     7.962499    19.149634    -0.300467
C      8.452304     6.850640    18.578191     0.149284
C      8.561192     6.456724    17.259089    -0.181932
C      7.704103     5.487818    16.720372    -0.056666
C      6.716563     4.927124    17.500756    -0.124073
C      6.607675     5.274977    18.862653    -0.005442
C      7.472311     6.245471    19.381232    -0.138254
C      0.645782     9.171248    23.549996     0.607886
C      2.057015     4.984305    21.168564     0.609852
C      7.875521     5.063724    15.285471     0.645884
C      5.594261     4.620568    19.726111     0.635788
C      8.909418     9.453978     1.601047     0.305598
C      9.406423     9.995612     3.949754    -0.342781
C      7.071258     9.932078     3.081261    -0.357258
C      1.875894     0.209665    10.087102    -0.000644
C      2.712500    14.976741    10.190314    -0.104776
C      2.600377    14.111079    11.280335    -0.032034
C      1.668899    14.395397    12.282248    -0.170732
C      0.813966    15.512021    12.191623     0.148533
C      0.913151     0.435213    11.058806    -0.154216
C     10.732486     0.058770    13.326957    -0.297648
C      9.738477    14.976741    13.913504     0.149166
C      9.680260    14.824257    15.303092    -0.170863
C      8.684096    14.030072    15.882087    -0.010036
C      7.795741    13.334366    15.074012    -0.146467
C      7.879833    13.428080    13.702045    -0.031096
C      8.855513    14.239737    13.133119    -0.175021
C      2.023594     1.162687     8.974424     0.598866
C      3.519997    12.930920    11.388582     0.640305
C      8.614019    13.877589    17.364818     0.549486
C      6.920324    12.638660    12.853691     0.619995
C      4.894574     8.208696     9.805156    -0.013723
C      4.076296     7.106367     9.701944    -0.143698
C      4.228308     6.215292     8.664788    -0.022273
C      5.156552     6.453547     7.657840    -0.168890
C      5.966205     7.578113     7.738395     0.142770
C      5.867020     8.419949     8.830934    -0.156105
C      6.883669     7.962499     6.562784    -0.300468
C      7.719196     6.850640     5.991341     0.149219
C      7.610308     6.456724     4.672239    -0.181846
C      8.467397     5.487818     4.133522    -0.056645
C      9.454937     4.927124     4.913906    -0.123725
C      9.563825     5.274977     6.275803    -0.005363
C      8.699189     6.245471     6.794382    -0.138380
C      4.744718     9.171248    10.963146     0.607899
C      3.333485     4.984305     8.581714     0.609392
C      8.295980     5.063724     2.698621     0.645916
C     10.577239     4.620568     7.139261     0.635238
C      7.262082     9.453978    14.187897     0.305621
C      6.765078     9.995612    16.536604    -0.342782
C      9.100242     9.932078    15.668111    -0.357244
C      8.905106    15.674035    22.673952    -0.000609
C      8.068500     0.906959    22.777164    -0.104549
C      8.180623     1.772621    23.867185    -0.032054
C      9.112101     1.488303    24.869098    -0.170572
C      9.967035     0.371679    24.778473     0.148934
C      9.867849    15.448487    23.645656    -0.154203
C      0.048515    15.824930     0.740107    -0.297700
C      1.042523     0.906959     1.326654     0.149013
C      1.100740     1.059443     2.716242    -0.170622
C      2.096905     1.853628     3.295237    -0.008047
C      2.985259     2.549334     2.487162    -0.146549
C      2.901167     2.455620     1.115195    -0.031709
C      1.925487     1.643963     0.546269    -0.175524
C      8.757406    14.721013    21.561274     0.599608
C      7.261004     2.952780    23.975432     0.640324
C      2.166981     2.006111     4.777968     0.551084
C      3.860676     3.245040     0.266841     0.619826
C      5.886426     7.675004    22.392006    -0.013671
C      6.704704     8.777333    22.288794    -0.143667
C      6.552692     9.668408    21.251638    -0.022327
C      5.624448     9.430153    20.244690    -0.169025
C      4.814795     8.305587    20.325245     0.142753
C      4.913980     7.463751    21.417784    -0.156066
C      3.897332     7.921201    19.149634    -0.300467
C      3.061804     9.033060    18.578191     0.149281
C      3.170692     9.426976    17.259089    -0.181935
C      2.313603    10.395882    16.720372    -0.056667
C      1.326063    10.956576    17.500756    -0.124077
C      1.217175    10.608723    18.862653    -0.005443
C      2.081811     9.638229    19.381232    -0.138259
C      6.036282     6.712452    23.549996     0.607881
C      7.447515    10.899395    21.168564     0.609849
C      2.485021    10.819976    15.285471     0.645880
C      0.203761    11.263132    19.726111     0.635782
C      3.518918     6.429722     1.601047     0.305477
C      4.015923     5.888088     3.949754    -0.342819
C      1.680758     5.951622     3.081261    -0.357277
C      4.580847     9.388855     0.073004    -0.411194
C      5.720399    11.464855    24.564496    -0.393855
C      6.200153     6.494845    12.659854    -0.411153
C      5.060601     4.418845    11.977646    -0.393795
C      9.971347     6.494845     0.073004    -0.411182
C      0.329899     4.418845    24.564496    -0.393824
C      0.809653     9.388855    12.659854    -0.411180
C     10.451101    11.464855    11.977646    -0.393834
N      2.313603     6.119990    15.408822     0.067904
N      8.467397     9.763710     2.821972     0.067941
N      7.704103     9.763710    15.408822     0.067904
N      3.076897     6.119990     2.821972     0.068146
N      4.488130    10.772325    24.765886     0.099738
N      6.292870     5.111375    12.179036     0.099509
N      9.878630     5.111375    24.765886     0.099804
N      0.902370    10.772325    12.179036     0.099507
O      6.716563    13.663159     8.920552    -0.680978
O      8.263637    14.921148     8.036452    -0.550021
O      9.843053     2.984547    10.558102    -0.597206
O      8.691642     3.808911    12.269913    -0.660168
O      4.103249     1.507363    18.105680    -0.506113
O      2.267244     2.665285    17.845132    -0.572049
O      0.525035     3.740611    13.432183    -0.657036
O      1.785334     3.357814    11.633774    -0.620770
O      0.097029     5.683188    11.026836    -0.706401
O      9.305081     6.944354    11.866882    -0.614342
O      7.784960    10.959753     9.383748    -0.635399
O      9.002135    11.779352     7.705670    -0.625586
O      1.916862    10.394293     2.067768    -0.590217
O      3.787365    11.590336     2.227621    -0.462942
O      6.213090    11.722171     6.585440    -0.645910
O      4.962494    11.298076     8.376549    -0.610144
O      0.651172     6.488491    13.908469    -0.545776
O      4.064437     2.220541    21.507402    -0.681998
O      2.517364     0.962552    20.623302    -0.552388
O      0.937947    12.899153    23.144952    -0.597340
O      2.089358    12.074789    24.856763    -0.660318
O      6.677751    14.376337     5.518830    -0.505947
O      8.513756    13.218415     5.258282    -0.572011
O     10.255965    12.143089     0.845333    -0.656670
O      8.995666    12.525886    24.220624    -0.620082
O     10.683971    10.200512    23.613686    -0.706456
O      1.475919     8.939346    24.453732    -0.614293
O      2.996040     4.923947    21.970598    -0.635289
O      1.778865     4.104348    20.292520    -0.625552
O      8.864138     5.489407    14.654618    -0.590196
O      6.993635     4.293364    14.814471    -0.462957
O      4.567910     4.161529    19.172290    -0.645966
O      5.818506     4.585624    20.963399    -0.610170
O     10.129828     9.395209     1.321619    -0.545763
O      1.326063     2.220541     8.920552    -0.680452
O      2.873137     0.962552     8.036452    -0.549408
O      4.452553    12.899153    10.558102    -0.597307
O      3.301142    12.074789    12.269913    -0.660149
O      9.493749    14.376337    18.105680    -0.506555
O      7.657744    13.218415    17.845132    -0.572163
O      5.915535    12.143089    13.432183    -0.657022
O      7.175834    12.525886    11.633774    -0.620871
O      5.487529    10.200512    11.026836    -0.706441
O      3.914581     8.939346    11.866882    -0.614374
O      2.394460     4.923947     9.383748    -0.635106
O      3.611635     4.104348     7.705670    -0.624142
O      7.307362     5.489407     2.067768    -0.590236
O      9.177865     4.293364     2.227621    -0.462764
O      0.822590     4.161529     6.585440    -0.643450
O     10.352994     4.585624     8.376549    -0.609622
O      6.041672     9.395209    13.908469    -0.545768
O      9.454937    13.663159    21.507402    -0.682162
O      7.907864    14.921148    20.623302    -0.552860
O      6.328447     2.984547    23.144952    -0.597389
O      7.479858     3.808911    24.856763    -0.660297
O      1.287251     1.507363     5.518830    -0.519978
O      3.123256     2.665285     5.258282    -0.579008
O      4.865465     3.740611     0.845333    -0.656338
O      3.605166     3.357814    24.220624    -0.619910
O      5.293471     5.683188    23.613686    -0.706413
O      6.866419     6.944354    24.453732    -0.614301
O      8.386540    10.959753    21.970598    -0.635296
O      7.169365    11.779352    20.292520    -0.625511
O      3.473638    10.394293    14.654618    -0.590195
O      1.603135    11.590336    14.814471    -0.462962
O      9.958410    11.722171    19.172290    -0.645922
O      0.428006    11.298076    20.963399    -0.610173
O      4.739328     6.488491     1.321619    -0.545900

The following XYZ coordinates are in angstroms. Other properties are in atomic units.
The sperically averaged electron density of each atom fit to a function of the form exp(a - br)
eigen_1, eigen_2 and eigen_3 are the three eigenvalues of traceless quadrupole moment tensor
  atom number  atomic symbol              X              Y              Z     net charge C6 coefficient C8 coefficient C10 coefficient fluctuating dipole atomic polarizability isotropic forcefield polarizability              a              b squared Pearson coefficient          <r^3>          <r^4>         wp_QDO          m_QDO          q_QDO       dipole_x       dipole_y       dipole_z         dipole            Qxy            Qxz            Qyz     Q(x^2-y^2)  Q(3z^2 - R^2)        eigen_1        eigen_2        eigen_3 static polarizability      alpha(xx)      alpha(xy)      alpha(xz)      alpha(yy)      alpha(yz)      alpha(zz) atomic spin moment
            1             Mg       7.605564      13.092299       7.092690       1.320983      27.486042 0.43583877E+03  0.10426796E+05                                10.534542                            9.147510      -0.921131       1.779930                    0.999220      21.474052      65.790841       0.355607       0.719965      -0.912593      -0.000253       0.004721      -0.010240       0.011279      -0.010212       0.003213       0.017155       0.033155      -0.042382      -0.030693       0.004082       0.026611             12.045591       7.856611       0.422064       1.061715      11.658721       0.706917      16.621442           0.000236
            2             Mg       6.105604      11.916269      10.004028       1.408974      24.648911 0.32579882E+03  0.72955220E+04                                 9.980834                            8.099874      -1.094362       1.760740                    0.999276      19.732884      59.769144       0.362210       0.755159      -0.895817       0.001329      -0.001741       0.000074       0.002192      -0.001562       0.022733      -0.018668      -0.022552      -0.095357      -0.046327       0.011206       0.035121             11.872895      11.291545      -0.613869      -0.489337      12.283114       2.649197      12.044027          -0.000815
            3             Mg      10.000348       5.239874      13.006999       1.364768      25.214144 0.39012603E+03  0.91193837E+04                                10.081874                            8.792926      -1.044632       1.752536                    0.999385      20.931884      64.335201       0.352576       0.743179      -0.901292      -0.007978       0.005337       0.027704       0.029320       0.001820       0.004904      -0.012966      -0.023453       0.052528      -0.021677      -0.003670       0.025347             11.343128      11.536159       0.546658       0.074264      10.893850      -0.124387      11.599375          -0.000090
            4             Mg       3.175436       2.791401      19.679540       1.321033      27.477311 0.43563667E+03  0.10420895E+05                                10.533026                            9.145861      -0.921248       1.779956                    0.999221      21.471116      65.781416       0.355606       0.720039      -0.912557       0.000306      -0.004704      -0.010278       0.011308      -0.010293      -0.003228      -0.017093       0.033112      -0.042245      -0.030633       0.004021       0.026612             12.044630       7.855309       0.422165      -1.062385      11.658049      -0.708238      16.620531          -0.000489
            5             Mg       4.675396       3.967431      22.590878       1.408927      24.653379 0.32586127E+03  0.72972837E+04                                 9.981959                            8.100601      -1.094434       1.760680                    0.999277      19.734831      59.776892       0.362197       0.755150      -0.895818      -0.001306       0.001785       0.000034       0.002212      -0.001588      -0.022730       0.018670      -0.022447      -0.095277      -0.046297       0.011206       0.035091             11.874524      11.292923      -0.613688       0.489350      12.285050      -2.649343      12.045598          -0.000660
            6             Mg       0.780652      10.643826       0.420149       1.364735      25.214863 0.39014656E+03  0.91199540E+04                                10.081936                            8.793070      -1.044552       1.752555                    0.999385      20.932055      64.335358       0.352579       0.743164      -0.901300       0.007983      -0.005340       0.027717       0.029334       0.001816      -0.004912       0.013001      -0.023517       0.052531      -0.021710      -0.003677       0.025387             11.343036      11.535839       0.547052      -0.074394      10.894001       0.124303      11.599268           0.000018
            7             Mg       2.215064       2.791401       7.092690       1.321566      27.445402 0.43494970E+03  0.10400597E+05                                10.526519                            9.139703      -0.921004       1.780276                    0.999220      21.458262      65.734762       0.355656       0.720205      -0.912483      -0.000175      -0.004649      -0.010185       0.011197       0.009953       0.003171      -0.017394       0.032943      -0.042217      -0.030797       0.004435       0.026362             12.038209       7.848915      -0.419631       1.061894      11.646712      -0.698599      16.619001          -0.000084
            8             Mg       0.715104       3.967431      10.004028       1.408826      24.659489 0.32596468E+03  0.73001783E+04                                 9.983451                            8.101789      -1.094489       1.760605                    0.999276      19.737685      59.787903       0.362177       0.755131      -0.895823       0.001297       0.001799       0.000125       0.002222       0.001617       0.022756       0.018648      -0.022462      -0.095263      -0.046299       0.011197       0.035102             11.876260      11.294389       0.613886      -0.489898      12.286376      -2.649767      12.048014          -0.000903
            9             Mg       4.609848      10.643826      13.006999       1.364750      25.213977 0.39012277E+03  0.91192928E+04                                10.081856                            8.792910      -1.044649       1.752532                    0.999385      20.931815      64.335033       0.352575       0.743182      -0.901291      -0.007976      -0.005339       0.027705       0.029320      -0.001814       0.004905       0.012966      -0.023449       0.052529      -0.021674      -0.003674       0.025348             11.343103      11.536132      -0.546735       0.074398      10.893934       0.124497      11.599245          -0.000186
           10             Mg       8.565936      13.092299      19.679540       1.321207      27.474652 0.43557841E+03  0.10419116E+05                                10.532198                            9.145118      -0.920892       1.780086                    0.999220      21.469990      65.775968       0.355630       0.720018      -0.912566       0.000307       0.004675      -0.010272       0.011290       0.010295      -0.003220       0.017102       0.033122      -0.042176      -0.030636       0.004029       0.026607             12.043717       7.854673      -0.422217      -1.062385      11.657394       0.708307      16.619083          -0.000458
           11             Mg      10.065896      11.916269      22.590878       1.408960      24.651098 0.32583085E+03  0.72964346E+04                                 9.981412                            8.100273      -1.094434       1.760698                    0.999277      19.733972      59.773668       0.362201       0.755159      -0.895815      -0.001320      -0.001795       0.000067       0.002229       0.001584      -0.022745      -0.018647      -0.022419      -0.095184      -0.046277       0.011218       0.035058             11.873645      11.292194       0.613643       0.489677      12.284464       2.648879      12.044276          -0.000473
           12             Mg       6.171152       5.239874       0.420149       1.364719      25.216669 0.39017798E+03  0.91208490E+04                                10.082261                            8.793307      -1.044446       1.752574                    0.999385      20.932715      64.337420       0.352582       0.743144      -0.901308       0.008009       0.005363       0.027714       0.029342      -0.001839      -0.004933      -0.013032      -0.023506       0.052683      -0.021745      -0.003700       0.025445             11.343465      11.536434      -0.546984      -0.074936      10.894245      -0.124538      11.599715           0.000078
           13              H       8.749860       1.076915       9.515659       0.138167       1.070469 0.80445925E+01  0.78979191E+02                                 1.719306                            1.652666      -1.151836       2.348950                    0.996571       3.428092       9.555222       0.490004       1.273203      -0.710790       0.029093       0.010125      -0.033457       0.045478       0.001467      -0.012934      -0.006728       0.008436       0.012673      -0.012348      -0.005295       0.017643              1.724240       1.826918       0.230481      -0.313242       1.589050      -0.057196       1.756751           0.000300
           14              H       7.000103       2.058528      13.037459       0.110376       1.088643 0.83617040E+01  0.83881074E+02                                 1.812451                            1.740325      -1.219909       2.297980                    0.993930       3.797911      11.124430       0.449510       1.358304      -0.691120      -0.001304       0.018028       0.029105       0.034261       0.002198      -0.004585       0.005449      -0.003523       0.028527      -0.009874      -0.002367       0.012241              1.835975       1.581705       0.004793      -0.096028       2.069055       0.463303       1.857166          -0.000182
           15              H       5.697759      14.725778      10.950560       0.116721       0.992670 0.72596444E+01  0.71295440E+02                                 1.780411                            1.676719      -1.546659       2.135891                    0.991774       4.138135      12.558096       0.429460       1.452234      -0.670149      -0.022403      -0.023570      -0.006604       0.033182       0.005101      -0.002219      -0.001024       0.006732       0.016562      -0.008874       0.001767       0.007106              1.844008       1.915715       0.481122       0.044435       2.119511       0.182731       1.496799          -0.000128
           16              H       4.838513      15.025980      13.029907       0.132788       1.013852 0.78741771E+01  0.77950790E+02                                 1.748003                            1.700147      -1.171059       2.325864                    0.993395       3.733268      10.925861       0.449460       1.376573      -0.687598      -0.013737      -0.022444      -0.010464       0.028319       0.006923      -0.003869       0.001605      -0.010311       0.000928      -0.010414       0.001925       0.008490              1.777438       1.742799       0.288365       0.097453       2.089325       0.260249       1.500190          -0.000021
           17              H       5.940331      15.532670      14.059511       0.133936       1.001247 0.77951095E+01  0.76625575E+02                                 1.707395                            1.670977      -1.014221       2.397688                    0.996535       3.611558      10.377686       0.463879       1.343229      -0.694968       0.016945      -0.003333       0.023602       0.029245       0.003213       0.005317      -0.001946       0.005177       0.015138      -0.008076      -0.000352       0.008428              1.721177       1.833789      -0.308690       0.268855       1.611125      -0.150001       1.718616           0.000203
           18              H       4.929073       0.624229      15.854396       0.132906       1.073733 0.80272170E+01  0.78033198E+02                                 1.662900                            1.604721      -1.093281       2.369647                    0.997619       3.300570       8.879122       0.523753       1.202999      -0.727711       0.026164      -0.017506       0.024146       0.039674      -0.009657       0.005232      -0.003170       0.007973      -0.006356      -0.009402      -0.004445       0.013846              1.657405       1.687092      -0.322954       0.222616       1.566771      -0.132100       1.718352          -0.000424
           19              H       1.734663       3.092556      15.471756       0.119949       1.197326 0.92923371E+01  0.94981704E+02                                 1.867945                            1.785512      -1.475736       2.177205                    0.992735       3.809085      10.985223       0.465757       1.286566      -0.705922      -0.031556       0.018014       0.016351       0.039845      -0.007971      -0.007919       0.003414       0.007950      -0.015467      -0.009222      -0.005870       0.015092              1.884943       1.867962      -0.385849      -0.156167       1.959788       0.269965       1.827080          -0.000143
           20              H       3.528621       1.589958      12.186588       0.120966       1.049642 0.84019083E+01  0.84780074E+02                                 1.794419                            1.766337      -1.393374       2.221307                    0.992032       3.903730      11.644036       0.435903       1.392517      -0.683639       0.002251      -0.001895      -0.036406       0.036525      -0.007213      -0.005786      -0.001035      -0.003689       0.041786      -0.015350       0.000009       0.015341              1.783543       1.629565      -0.036386       0.022175       1.610509       0.078040       2.110555          -0.000117
           21              H       8.791906       8.923463      10.353943       0.122587       1.005899 0.75198791E+01  0.73723917E+02                                 1.738664                            1.665080      -1.302891       2.261831                    0.994931       3.776090      11.062425       0.451875       1.382580      -0.685616      -0.032335       0.003767       0.025335       0.041250      -0.002194      -0.014509       0.002283       0.012301       0.004182      -0.011246      -0.007221       0.018467              1.770712       1.902663      -0.154840      -0.305590       1.549331       0.067892       1.860142           0.000052
           22              H      10.626832      10.028968       6.925285       0.129583       1.075513 0.81939332E+01  0.81137284E+02                                 1.747760                            1.686114      -1.126276       2.351452                    0.996509       3.552061      10.072896       0.475407       1.301105      -0.704150       0.004384       0.027463      -0.026776       0.038606       0.000335      -0.005050      -0.009101      -0.010397       0.024045      -0.011082      -0.004027       0.015108              1.755763       1.559264      -0.054448      -0.107919       1.689232      -0.365539       2.018793          -0.000115
           23              H       1.077022       6.733100       8.919042       0.118194       0.963123 0.70769836E+01  0.69067628E+02                                 1.745890                            1.657296      -1.518567       2.149878                    0.991834       4.100719      12.410000       0.431218       1.455402      -0.669712       0.022723      -0.026124       0.004615       0.034930      -0.005575      -0.003806       0.001554       0.006078       0.013734      -0.008670       0.000264       0.008405              1.788548       1.878350      -0.443086       0.042290       1.961740      -0.146740       1.525554          -0.000117
           24              H       2.100139       7.200081       6.862351       0.132383       0.936310 0.72392784E+01  0.70473595E+02                                 1.679715                            1.648138      -1.199915       2.310387                    0.993337       3.780832      11.125840       0.447149       1.407094      -0.680942       0.014687      -0.020057       0.013826       0.028446      -0.004618      -0.000850      -0.003585      -0.008214      -0.007990      -0.006440      -0.001878       0.008317              1.691860       1.764661      -0.285704       0.110454       1.737884      -0.189478       1.573035          -0.000100
           25              H       0.930400       7.551111       5.835264       0.116935       1.040372 0.81500160E+01  0.81275313E+02                                 1.762713                            1.716199      -1.128907       2.326398                    0.994755       3.854538      11.275177       0.453208       1.355214      -0.691171      -0.015535      -0.004219      -0.017116       0.023497       0.001156       0.007154      -0.000599      -0.000456       0.009553      -0.007183      -0.001081       0.008264              1.787221       1.780320       0.208929       0.241188       1.589749       0.220333       1.991593          -0.000009
           26              H       1.553542       9.033060       4.118417       0.115718       1.016624 0.75662371E+01  0.74128409E+02                                 1.730833                            1.653201      -1.293837       2.258465                    0.994721       3.816851      11.097642       0.461529       1.354574      -0.690658      -0.024774      -0.012713      -0.020194       0.034397       0.011085       0.003856       0.003981       0.003822       0.004169      -0.011970      -0.001173       0.013143              1.759997       1.909192       0.204437       0.347029       1.551969       0.097504       1.818830          -0.000037
           27              H       4.673564      11.577629       4.533783       0.125304       1.119276 0.84779334E+01  0.84809912E+02                                 1.799929                            1.717143      -1.286041       2.274800                    0.994374       3.677842      10.540546       0.469456       1.304230      -0.702547       0.024402       0.029476      -0.012122       0.040140       0.009025      -0.005006      -0.003530      -0.005503      -0.010022      -0.008759      -0.004417       0.013176              1.813332       1.890510       0.386318      -0.168569       1.760778      -0.232240       1.788709          -0.000152
           28              H       3.387390       9.382502       7.705670       0.123821       1.077260 0.83454108E+01  0.83961316E+02                                 1.817873                            1.753426      -1.386161       2.226686                    0.992672       3.856693      11.439164       0.440673       1.381524      -0.685866      -0.000616      -0.008153       0.037693       0.038569       0.004795      -0.002861      -0.003625      -0.004948       0.026376      -0.009810      -0.001114       0.010924              1.842389       1.646437       0.048738       0.187696       1.551912      -0.244711       2.328818          -0.000088
           29              H       2.506583       6.610796      13.503173       0.072389       0.995079 0.73036340E+01  0.70070249E+02                                 1.640100                            1.574263      -0.762659       2.501849                    0.999592       3.535581       9.776900       0.501724       1.272468      -0.710112       0.022183       0.013860      -0.053856       0.059872       0.000416      -0.001487      -0.002515       0.007825       0.035253      -0.010085      -0.002120       0.012205              1.658531       1.771927       0.090144      -0.365870       1.377997      -0.182963       1.825668          -0.000028
           30              H       0.453880       6.015157      16.224450       0.150954       0.965131 0.70673689E+01  0.67886424E+02                                 1.666473                            1.589324      -1.226348       2.295709                    0.997665       3.593682      10.255114       0.475754       1.340289      -0.694365      -0.020275      -0.001300      -0.005892       0.021153       0.001055      -0.004799      -0.001806       0.008847      -0.012510      -0.006446      -0.002149       0.008594              1.699040       2.317699      -0.149377       0.193427       1.291764       0.001063       1.487657           0.000103
           31              H       1.566479       6.523436      17.256571       0.145733       0.883561 0.63710883E+01  0.59466019E+02                                 1.563908                            1.506169      -0.795730       2.508340                    0.999311       3.360253       9.366752       0.491457       1.335258      -0.696956       0.003905       0.010061       0.016594       0.019795       0.003931      -0.003235       0.004837       0.003637       0.008027      -0.008656       0.002989       0.005667              1.586302       1.353912       0.102298       0.088906       1.568332       0.452492       1.836661           0.000105
           32              H       1.484544       4.973186      16.868896       0.167629       0.891296 0.65710872E+01  0.61821516E+02                                 1.578822                            1.536073      -0.915212       2.467802                    0.999154       3.285106       9.200008       0.483488       1.346536      -0.695346      -0.000376      -0.022625       0.008721       0.024251       0.002482      -0.007353      -0.001614       0.000185      -0.003674      -0.007699      -0.000566       0.008266              1.575252       1.319479      -0.164679       0.013129       1.990834      -0.188328       1.415442          -0.000168
           33              H       4.219683       6.159699      14.857518       0.137294       0.938932 0.68605404E+01  0.65615781E+02                                 1.661907                            1.585801      -1.044184       2.382096                    0.997513       3.615966      10.401506       0.465893       1.374580      -0.687853       0.010028       0.005482      -0.015319       0.019112       0.000060      -0.000093      -0.003992       0.009413       0.004850      -0.007302       0.003380       0.003921              1.689326       1.756717       0.077552      -0.462875       1.314876      -0.114344       1.996385           0.001334
           34              H       3.883316       5.025603      15.934952       0.151451       0.886149 0.66578870E+01  0.63466713E+02                                 1.626184                            1.587636      -1.113073       2.369058                    0.995452       3.572630      10.400846       0.452584       1.419701      -0.679475       0.000108      -0.021399       0.009201       0.023294      -0.000912      -0.000138      -0.005237      -0.000133      -0.022078      -0.009456       0.003371       0.006085              1.624202       1.440209      -0.163593       0.076619       2.038894      -0.183107       1.393503           0.000084
           35              H       3.983580       6.556791      16.390596       0.140797       0.927015 0.66979937E+01  0.63546482E+02                                 1.639912                            1.562027      -0.969416       2.425584                    0.997849       3.494069       9.942889       0.472602       1.366041      -0.690354       0.001647       0.011569       0.015901       0.019733       0.000886      -0.001476       0.004878       0.003104      -0.005106      -0.006428       0.002628       0.003801              1.675200       1.444007       0.148611       0.224992       1.663011       0.495031       1.918583           0.000119
           36              H       3.604088      11.771410       1.427349       0.408576       0.412133 0.23737992E+01  0.17845884E+02                                 1.049351                            1.004867      -1.366676       2.379208                    0.999614       2.422807       6.695374       0.510749       1.595160      -0.646642      -0.002341       0.011121      -0.011541       0.016197       0.005527      -0.001578      -0.007833      -0.000354      -0.022443      -0.011559      -0.000237       0.011796              1.072127       0.919153      -0.012142      -0.013673       0.986468      -0.190752       1.310760           0.006440
           37              H       2.031140      14.806785      22.102509       0.138061       1.071693 0.80566732E+01  0.79130593E+02                                 1.720797                            1.654038      -1.153659       2.347970                    0.996549       3.430936       9.566363       0.489724       1.273404      -0.710734      -0.029094      -0.010116      -0.033412       0.045444       0.001473       0.012916       0.006770       0.008434       0.012490      -0.012369      -0.005255       0.017624              1.725748       1.828548       0.230833       0.313624       1.590432       0.057231       1.758263           0.000045
           38              H       3.780897      13.825172       0.450609       0.110411       1.088345 0.83587039E+01  0.83843050E+02                                 1.812112                            1.740009      -1.219573       2.298180                    0.993936       3.797151      11.121502       0.449555       1.358299      -0.691124       0.001280      -0.018014       0.029128       0.034272       0.002193       0.004577      -0.005447      -0.003528       0.028556      -0.009869      -0.002376       0.012245              1.835626       1.581421       0.004772       0.095998       2.068629      -0.463172       1.856828          -0.000225
           39              H       5.083242       1.157922      23.537409       0.116737       0.992653 0.72595205E+01  0.71294133E+02                                 1.780407                            1.676717      -1.546788       2.135836                    0.991774       4.138185      12.558363       0.429455       1.452255      -0.670145       0.022392       0.023576      -0.006610       0.033180       0.005105       0.002206       0.001027       0.006743       0.016549      -0.008878       0.001780       0.007097              1.844003       1.915734       0.481117      -0.044440       2.119480      -0.182712       1.496794          -0.000126
           40              H       5.942487       0.857720       0.443057       0.132844       1.013626 0.78719283E+01  0.77922280E+02                                 1.747699                            1.699874      -1.170705       2.326064                    0.993401       3.732517      10.922912       0.449513       1.376523      -0.687610       0.013722       0.022453      -0.010435       0.028308       0.006927       0.003872      -0.001598      -0.010314       0.000947      -0.010420       0.001929       0.008491              1.777113       1.742486       0.288276      -0.097416       2.088920      -0.260143       1.499932          -0.000042
           41              H       4.840669       0.351030       1.472661       0.134211       1.000270 0.77853996E+01  0.76507270E+02                                 1.706439                            1.670073      -1.013939       2.398043                    0.996543       3.609262      10.369976       0.463941       1.343450      -0.694930      -0.016967       0.003362       0.023642       0.029294       0.003223      -0.005319       0.001957       0.005183       0.015166      -0.008094      -0.000342       0.008435              1.720201       1.832702      -0.308397      -0.268683       1.610224       0.149899       1.717678          -0.000046
           42              H       5.851927      15.259471       3.267546       0.133132       1.072552 0.80159568E+01  0.77897604E+02                                 1.661870                            1.603753      -1.091904       2.370505                    0.997635       3.298307       8.871996       0.523825       1.203237      -0.727664      -0.026194       0.017556       0.024162       0.039725      -0.009653      -0.005242       0.003182       0.007997      -0.006410      -0.009393      -0.004470       0.013863              1.656377       1.686069      -0.322672      -0.222478       1.565834       0.132034       1.717227           0.000480
           43              H       9.046337      12.791144       2.884906       0.119994       1.196795 0.92869362E+01  0.94911411E+02                                 1.867324                            1.784944      -1.475104       2.177543                    0.992746       3.807859      10.980326       0.465856       1.286495      -0.705941       0.031590      -0.017993       0.016356       0.039865      -0.007961       0.007924      -0.003403       0.007957      -0.015536      -0.009241      -0.005851       0.015092              1.884306       1.867350      -0.385656       0.156138       1.959127      -0.269858       1.826440           0.000329
           44              H       7.252379      14.293742      24.773438       0.120945       1.049599 0.84015047E+01  0.84774652E+02                                 1.794340                            1.766270      -1.393201       2.221373                    0.992034       3.903694      11.643687       0.435922       1.392478      -0.683646      -0.002252       0.001897      -0.036407       0.036526      -0.007219       0.005785       0.001039      -0.003693       0.041824      -0.015363       0.000011       0.015352              1.783452       1.629497      -0.036385      -0.022157       1.610444      -0.078039       2.110416          -0.000042
           45              H       1.989095       6.960237      22.940793       0.122606       1.005858 0.75195150E+01  0.73719678E+02                                 1.738639                            1.665057      -1.302947       2.261819                    0.994931       3.776028      11.062302       0.451869       1.382610      -0.685610       0.032334      -0.003767       0.025342       0.041254      -0.002190       0.014511      -0.002286       0.012306       0.004189      -0.011247      -0.007223       0.018470              1.770687       1.902631      -0.154835       0.305587       1.549309      -0.067891       1.860120           0.000213
           46              H       0.154168       5.854732      19.512135       0.129554       1.075772 0.81965209E+01  0.81169778E+02                                 1.748064                            1.686395      -1.126626       2.351253                    0.996506       3.552659      10.075206       0.475358       1.301129      -0.704143      -0.004383      -0.027456      -0.026772       0.038598       0.000335       0.005051       0.009099      -0.010378       0.024067      -0.011078      -0.004031       0.015109              1.756075       1.559530      -0.054473       0.107953       1.689523       0.365629       2.019172           0.000157
           47              H       9.703978       9.150600      21.505892       0.118197       0.963070 0.70764831E+01  0.69061411E+02                                 1.745821                            1.657234      -1.518453       2.149934                    0.991835       4.100544      12.409286       0.431228       1.455397      -0.669714      -0.022715       0.026128       0.004618       0.034928      -0.005569       0.003808      -0.001561       0.006061       0.013735      -0.008660       0.000255       0.008405              1.788476       1.878276      -0.443056      -0.042292       1.961659       0.146737       1.525495          -0.000003
           48              H       8.680861       8.683619      19.449201       0.132337       0.936432 0.72404708E+01  0.70487940E+02                                 1.679833                            1.648248      -1.199901       2.310350                    0.993338       3.781216      11.127101       0.447145       1.407050      -0.680949      -0.014676       0.020047       0.013847       0.028443      -0.004597       0.000845       0.003592      -0.008222      -0.008014      -0.006427      -0.001887       0.008314              1.691984       1.764791      -0.285734      -0.110464       1.738017       0.189508       1.573144           0.000051
           49              H       9.850600       8.332589      18.422114       0.116885       1.040424 0.81504400E+01  0.81279819E+02                                 1.762704                            1.716189      -1.128609       2.326501                    0.994759       3.854576      11.274954       0.453236       1.355128      -0.691189       0.015549       0.004210      -0.017108       0.023498       0.001167      -0.007158       0.000607      -0.000468       0.009551      -0.007196      -0.001070       0.008266              1.787216       1.780316       0.208927      -0.241186       1.589753      -0.220327       1.991578           0.000136
           50              H       9.227458       6.850640      16.705267       0.115712       1.016630 0.75662802E+01  0.74128843E+02                                 1.730832                            1.653199      -1.293821       2.258463                    0.994722       3.816866      11.097641       0.461532       1.354563      -0.690660       0.024778       0.012706      -0.020194       0.034397       0.011089      -0.003854      -0.003984       0.003817       0.004175      -0.011974      -0.001172       0.013146              1.760001       1.909192       0.204432      -0.347022       1.551976      -0.097498       1.818834           0.000070
           51              H       6.107437       4.306071      17.120633       0.125293       1.119395 0.84792572E+01  0.84827624E+02                                 1.800140                            1.717341      -1.286394       2.274623                    0.994370       3.678355      10.542764       0.469397       1.304327      -0.702525      -0.024415      -0.029465      -0.012128       0.040141       0.009036       0.005014       0.003533      -0.005508      -0.010006      -0.008773      -0.004416       0.013188              1.813548       1.890729       0.386368       0.168577       1.760968       0.232268       1.788946           0.000045
           52              H       7.393610       6.501198      20.292520       0.123839       1.077233 0.83451879E+01  0.83958801E+02                                 1.817867                            1.753422      -1.386254       2.226651                    0.992672       3.856687      11.439256       0.440664       1.381555      -0.685859       0.000619       0.008153       0.037695       0.038572       0.004792       0.002866       0.003628      -0.004940       0.026380      -0.009806      -0.001122       0.010928              1.842389       1.646440       0.048739      -0.187693       1.551919       0.244708       2.328808           0.000128
           53              H       8.274418       9.272904       0.916323       0.072376       0.995132 0.73041276E+01  0.70076146E+02                                 1.640152                            1.574310      -0.762632       2.501847                    0.999592       3.535709       9.777325       0.501719       1.272458      -0.710113      -0.022184      -0.013868      -0.053846       0.059866       0.000417       0.001488       0.002515       0.007827       0.035251      -0.010086      -0.002119       0.012204              1.658581       1.771988       0.090152       0.365886       1.378035       0.182973       1.825720           0.000037
           54              H      10.327120       9.868543       3.637600       0.150975       0.964999 0.70661611E+01  0.67871956E+02                                 1.666338                            1.589203      -1.226174       2.295815                    0.997666       3.593356      10.253984       0.475765       1.340313      -0.694362       0.020277       0.001297      -0.005889       0.021155       0.001057       0.004798       0.001809       0.008840      -0.012506      -0.006446      -0.002146       0.008591              1.698895       2.317476      -0.149357      -0.193407       1.291671      -0.001062       1.487538          -0.000009
           55              H       9.214521       9.360264       4.669721       0.145757       0.883528 0.63708139E+01  0.59463041E+02                                 1.563894                            1.506157      -0.795809       2.508319                    0.999311       3.360189       9.366656       0.491447       1.335294      -0.696948      -0.003901      -0.010064       0.016594       0.019796       0.003929       0.003237      -0.004837       0.003644       0.008035      -0.008657       0.002987       0.005670              1.586282       1.353899       0.102298      -0.088904       1.568316      -0.452485       1.836632          -0.000015
           56              H       9.296456      10.910514       4.282046       0.167635       0.891404 0.65720624E+01  0.61832519E+02                                 1.578888                            1.536137      -0.915362       2.467704                    0.999154       3.285234       9.200276       0.483505       1.346449      -0.695362       0.000389       0.022615       0.008722       0.024242       0.002492       0.007354       0.001611       0.000198      -0.003663      -0.007698      -0.000576       0.008273              1.575312       1.319526      -0.164674      -0.013128       1.990916       0.188344       1.415495           0.000254
           57              H       6.561317       9.724001       2.270668       0.137291       0.938932 0.68605872E+01  0.65616744E+02                                 1.661951                            1.585841      -1.044136       2.382120                    0.997513       3.616043      10.401977       0.465869       1.374641      -0.687841      -0.010032      -0.005491      -0.015311       0.019110       0.000062       0.000094       0.003994       0.009416       0.004845      -0.007304       0.003379       0.003924              1.689367       1.756762       0.077562       0.462888       1.314910       0.114357       1.996429           0.001303
           58              H       6.897684      10.858097       3.348102       0.151435       0.886330 0.66596587E+01  0.63487943E+02                                 1.626403                            1.587842      -1.113353       2.368898                    0.995450       3.573088      10.402598       0.452556       1.419692      -0.679475      -0.000113       0.021386       0.009205       0.023284      -0.000915       0.000136       0.005238      -0.000125      -0.022062      -0.009453       0.003371       0.006082              1.624417       1.440391      -0.163626      -0.076636       2.039184       0.183147       1.393676           0.000051
           59              H       6.797421       9.326909       3.803746       0.140833       0.926910 0.66970848E+01  0.63536120E+02                                 1.639841                            1.561963      -0.969468       2.425593                    0.997849       3.493879       9.942425       0.472590       1.366113      -0.690340      -0.001653      -0.011578       0.015903       0.019740       0.000890       0.001476      -0.004876       0.003106      -0.005102      -0.006428       0.002630       0.003798              1.675121       1.443942       0.148604      -0.224971       1.662941      -0.494998       1.918481           0.000030
           60              H       7.176912       4.112290      14.014199       0.408584       0.412144 0.23739133E+01  0.17847147E+02                                 1.049411                            1.004923      -1.366793       2.379152                    0.999613       2.422967       6.696126       0.510705       1.595263      -0.646625       0.002339      -0.011116      -0.011542       0.016194       0.005528       0.001573       0.007840      -0.000348      -0.022461      -0.011570      -0.000230       0.011800              1.072193       0.919209      -0.012140       0.013683       0.986533       0.190769       1.310838           0.006464
           61              H       3.359360      14.806785       9.515659       0.138058       1.071586 0.80553020E+01  0.79110617E+02                                 1.720413                            1.653685      -1.153581       2.348000                    0.996552       3.430262       9.562850       0.489889       1.273079      -0.710807       0.029072      -0.010143      -0.033430       0.045449      -0.001480      -0.012904       0.006782       0.008483       0.012599      -0.012365      -0.005274       0.017639              1.725352       1.828128      -0.230733      -0.313529       1.590051       0.057215       1.757877           0.000243
           62              H       1.609603      13.825172      13.037459       0.110357       1.088685 0.83620688E+01  0.83885582E+02                                 1.812491                            1.740358      -1.219920       2.297965                    0.993930       3.797993      11.124697       0.449509       1.358296      -0.691122      -0.001302      -0.018034       0.029103       0.034263      -0.002200      -0.004588      -0.005451      -0.003528       0.028535      -0.009880      -0.002365       0.012245              1.836022       1.581736      -0.004792      -0.096036       2.069106      -0.463329       1.857222          -0.000214
           63              H       0.307259       1.157922      10.950560       0.116723       0.992800 0.72608037E+01  0.71309547E+02                                 1.780541                            1.676830      -1.546867       2.135777                    0.991774       4.138427      12.559150       0.429456       1.452193      -0.670155      -0.022393       0.023565      -0.006609       0.033173      -0.005108      -0.002212       0.001035       0.006731       0.016577      -0.008881       0.001771       0.007110              1.844151       1.915856      -0.481184       0.044422       2.119687      -0.182750       1.496910          -0.000120
           64              H      10.229013       0.857720      13.029907       0.132804       1.013841 0.78740691E+01  0.77949454E+02                                 1.747989                            1.700134      -1.171059       2.325865                    0.993396       3.733239      10.925758       0.449463       1.376569      -0.687598      -0.013735       0.022443      -0.010465       0.028317      -0.006923      -0.003870      -0.001607      -0.010311       0.000922      -0.010415       0.001925       0.008491              1.777424       1.742784      -0.288359       0.097442       2.089306      -0.260246       1.500183          -0.000021
           65              H       0.549831       0.351030      14.059511       0.133970       1.001168 0.77943655E+01  0.76616699E+02                                 1.707331                            1.670918      -1.014275       2.397681                    0.996536       3.611419      10.377298       0.463877       1.343263      -0.694961       0.016945       0.003332       0.023603       0.029246      -0.003214       0.005317       0.001944       0.005174       0.015144      -0.008075      -0.000354       0.008429              1.721109       1.833707       0.308663       0.268827       1.611063       0.149985       1.718557           0.000137
           66              H      10.319573      15.259471      15.854396       0.132929       1.074042 0.80301950E+01  0.78069534E+02                                 1.663198                            1.604997      -1.093915       2.369315                    0.997613       3.301159       8.881181       0.523717       1.202967      -0.727714       0.026166       0.017509       0.024132       0.039668       0.009658       0.005226       0.003175       0.007973      -0.006450      -0.009386      -0.004469       0.013855              1.657703       1.687393       0.323042       0.222666       1.567042       0.132128       1.718673          -0.000481
           67              H       7.125163      12.791144      15.471756       0.119961       1.197451 0.92935691E+01  0.94997550E+02                                 1.868067                            1.785623      -1.475918       2.177109                    0.992734       3.809338      10.986180       0.465745       1.286554      -0.705922      -0.031556      -0.018015       0.016342       0.039842       0.007970      -0.007916      -0.003413       0.007949      -0.015508      -0.009227      -0.005865       0.015093              1.885067       1.868086       0.385891      -0.156178       1.959921      -0.269989       1.827193          -0.000213
           68              H       8.919121      14.293742      12.186588       0.120945       1.049814 0.84036710E+01  0.84802078E+02                                 1.794577                            1.766489      -1.393543       2.221196                    0.992031       3.904128      11.645410       0.435898       1.392465      -0.683647       0.002253       0.001892      -0.036398       0.036516       0.007215      -0.005789       0.001037      -0.003687       0.041781      -0.015352       0.000011       0.015341              1.783696       1.629705       0.036390       0.022171       1.610642      -0.078051       2.110741          -0.000128
           69              H       3.401406       6.960237      10.353943       0.122573       1.005952 0.75203980E+01  0.73730222E+02                                 1.738715                            1.665129      -1.302913       2.261807                    0.994931       3.776228      11.062894       0.451872       1.382567      -0.685618      -0.032333      -0.003768       0.025331       0.041246       0.002197      -0.014508      -0.002281       0.012297       0.004171      -0.011247      -0.007218       0.018465              1.770765       1.902711       0.154845      -0.305591       1.549384      -0.067880       1.860199           0.000046
           70              H       5.236332       5.854732       6.925285       0.129716       1.074666 0.81859820E+01  0.81041590E+02                                 1.747160                            1.685556      -1.125340       2.352037                    0.996520       3.550578      10.068737       0.475359       1.301508      -0.704072       0.004370      -0.027490      -0.026810       0.038647      -0.000332      -0.005039       0.009125      -0.010396       0.024041      -0.011080      -0.004046       0.015126              1.755155       1.558741       0.054419      -0.107829       1.688672       0.365367       2.018052          -0.000121
           71              H       6.467522       9.150600       8.919042       0.118186       0.963091 0.70766985E+01  0.69063971E+02                                 1.745838                            1.657253      -1.518437       2.149936                    0.991835       4.100605      12.409472       0.431228       1.455386      -0.669716       0.022718       0.026127       0.004617       0.034929       0.005572      -0.003806      -0.001558       0.006064       0.013728      -0.008662       0.000259       0.008403              1.788492       1.878297       0.443059       0.042291       1.961667       0.146740       1.525513          -0.000107
           72              H       7.490639       8.683619       6.862351       0.132288       0.936577 0.72418930E+01  0.70504951E+02                                 1.679968                            1.648377      -1.199865       2.310327                    0.993338       3.781569      11.128237       0.447143       1.406995      -0.680959       0.014679       0.020036       0.013843       0.028435       0.004600      -0.000844       0.003590      -0.008221      -0.008012      -0.006427      -0.001887       0.008314              1.692118       1.764938       0.285768       0.110479       1.738150       0.189533       1.573267          -0.000097
           73              H       6.320900       8.332589       5.835264       0.116888       1.040448 0.81506988E+01  0.81283145E+02                                 1.762737                            1.716221      -1.128670       2.326474                    0.994758       3.854642      11.275244       0.453229       1.355136      -0.691187      -0.015550       0.004197      -0.017116       0.023502      -0.001164       0.007158       0.000604      -0.000472       0.009556      -0.007195      -0.001071       0.008266              1.787244       1.780349      -0.208925       0.241202       1.589765      -0.220324       1.991618          -0.000005
           74              H       6.944042       6.850640       4.118417       0.115698       1.016696 0.75668426E+01  0.74135210E+02                                 1.730850                            1.653215      -1.293856       2.258430                    0.994723       3.816926      11.097625       0.461553       1.354488      -0.690674      -0.024787       0.012683      -0.020188       0.034392      -0.011083       0.003851      -0.003985       0.003781       0.004173      -0.011965      -0.001173       0.013138              1.760015       1.909216      -0.204428       0.347041       1.551980      -0.097502       1.818849          -0.000037
           75              H      10.064064       4.306071       4.533783       0.125608       1.117602 0.84627583E+01  0.84628552E+02                                 1.798959                            1.716266      -1.285340       2.275458                    0.994377       3.675749      10.536106       0.469259       1.305235      -0.702343       0.024464      -0.029552      -0.012120       0.040233      -0.009063      -0.005021       0.003546      -0.005382      -0.010024      -0.008762      -0.004448       0.013210              1.812338       1.889468      -0.386046      -0.168457       1.759890       0.232059       1.787656          -0.000131
           76              H       8.777890       6.501198       7.705670       0.123783       1.077419 0.83469797E+01  0.83980802E+02                                 1.818023                            1.753566      -1.386130       2.226668                    0.992671       3.857022      11.440283       0.440666       1.381485      -0.685873      -0.000618       0.008148       0.037686       0.038562      -0.004802      -0.002854       0.003625      -0.004951       0.026364      -0.009814      -0.001105       0.010920              1.842544       1.646578      -0.048750       0.187724       1.552033       0.244737       2.329021          -0.000090
           77              H       7.897083       9.272904      13.503173       0.072389       0.995067 0.73035217E+01  0.70068835E+02                                 1.640083                            1.574247      -0.762633       2.501862                    0.999593       3.535540       9.776732       0.501729       1.272462      -0.710113       0.022184      -0.013858      -0.053856       0.059872      -0.000415      -0.001488       0.002516       0.007824       0.035253      -0.010085      -0.002120       0.012205              1.658513       1.771911      -0.090146      -0.365866       1.377985       0.182964       1.825644          -0.000042
           78              H       5.844380       9.868543      16.224450       0.150957       0.965121 0.70672960E+01  0.67885691E+02                                 1.666478                            1.589328      -1.226348       2.295711                    0.997665       3.593691      10.255208       0.475747       1.340309      -0.694361      -0.020275       0.001301      -0.005892       0.021154      -0.001055      -0.004799       0.001805       0.008848      -0.012508      -0.006445      -0.002150       0.008595              1.699045       2.317707       0.149383       0.193429       1.291770      -0.001060       1.487659           0.000079
           79              H       6.956979       9.360264      17.256571       0.145735       0.883557 0.63710533E+01  0.59465603E+02                                 1.563902                            1.506164      -0.795710       2.508349                    0.999311       3.360245       9.366719       0.491458       1.335257      -0.696956       0.003905      -0.010060       0.016594       0.019794      -0.003931      -0.003235      -0.004837       0.003638       0.008028      -0.008657       0.002989       0.005667              1.586295       1.353908      -0.102298       0.088904       1.568333      -0.452489       1.836645           0.000079
           80              H       6.875044      10.910514      16.868896       0.167635       0.891413 0.65722097E+01  0.61834942E+02                                 1.578969                            1.536209      -0.915474       2.467659                    0.999153       3.285418       9.201204       0.483463       1.346544      -0.695342      -0.000377       0.022618       0.008719       0.024244      -0.002483      -0.007353       0.001608       0.000201      -0.003657      -0.007694      -0.000573       0.008267              1.575398       1.319589       0.164703       0.013131       1.991041       0.188356       1.415565          -0.000247
           81              H       9.610183       9.724001      14.857518       0.137292       0.938941 0.68606191E+01  0.65616694E+02                                 1.661914                            1.585807      -1.044226       2.382075                    0.997513       3.615983      10.401553       0.465893       1.374575      -0.687853       0.010028      -0.005480      -0.015319       0.019112      -0.000060      -0.000092       0.003991       0.009412       0.004852      -0.007301       0.003381       0.003920              1.689333       1.756727      -0.077555      -0.462880       1.314880       0.114347       1.996392           0.001307
           82              H       9.273816      10.858097      15.934952       0.151459       0.886115 0.66575715E+01  0.63462961E+02                                 1.626146                            1.587601      -1.113033       2.369084                    0.995453       3.572547      10.400547       0.452588       1.419706      -0.679474       0.000109       0.021401       0.009201       0.023295       0.000913      -0.000137       0.005236      -0.000137      -0.022081      -0.009456       0.003369       0.006087              1.624163       1.440177       0.163584       0.076615       2.038842       0.183102       1.393471           0.000003
           83              H       9.374080       9.326909      16.390596       0.140797       0.927016 0.66980153E+01  0.63546713E+02                                 1.639911                            1.562027      -0.969404       2.425588                    0.997849       3.494071       9.942884       0.472604       1.366036      -0.690355       0.001647      -0.011568       0.015901       0.019733      -0.000886      -0.001476      -0.004878       0.003104      -0.005107      -0.006429       0.002628       0.003801              1.675198       1.444007      -0.148612       0.224992       1.663007      -0.495028       1.918579           0.000093
           84              H       8.994588       4.112290       1.427349       0.408544       0.412167 0.23740001E+01  0.17847534E+02                                 1.049354                            1.004867      -1.366408       2.379311                    0.999614       2.422767       6.694998       0.510789       1.595024      -0.646665      -0.002332      -0.011129      -0.011542       0.016202      -0.005532      -0.001577       0.007832      -0.000349      -0.022431      -0.011557      -0.000240       0.011797              1.072128       0.919140       0.012146      -0.013662       0.986455       0.190758       1.310787           0.006448
           85              H       7.421640       1.076915      22.102509       0.138087       1.071848 0.80581543E+01  0.79148840E+02                                 1.720947                            1.654173      -1.154047       2.347779                    0.996545       3.431241       9.567462       0.489711       1.273378      -0.710737      -0.029094       0.010120      -0.033414       0.045446      -0.001473       0.012915      -0.006780       0.008456       0.012452      -0.012379      -0.005248       0.017626              1.725902       1.828725      -0.230871       0.313670       1.590566      -0.057227       1.758414           0.000166
           86              H       9.171397       2.058528       0.450609       0.110489       1.088107 0.83564209E+01  0.83814765E+02                                 1.811897                            1.739813      -1.219662       2.298205                    0.993936       3.796554      11.119543       0.449562       1.358365      -0.691113       0.001309       0.018025       0.029144       0.034293      -0.002191       0.004581       0.005448      -0.003528       0.028601      -0.009875      -0.002384       0.012259              1.835403       1.581242      -0.004767       0.096006       2.068337       0.463096       1.856629          -0.000212
           87              H      10.473742      14.725778      23.537409       0.116771       0.992591 0.72589839E+01  0.71287719E+02                                 1.780354                            1.676669      -1.546885       2.135808                    0.991775       4.138043      12.557931       0.429454       1.452280      -0.670140       0.022399      -0.023560      -0.006614       0.033174      -0.005094       0.002209      -0.001028       0.006733       0.016523      -0.008862       0.001771       0.007091              1.843948       1.915658      -0.481090      -0.044421       2.119421       0.182721       1.496765          -0.000121
           88              H       0.551987      15.025980       0.443057       0.132774       1.013819 0.78737935E+01  0.77945105E+02                                 1.747883                            1.700040      -1.170657       2.326029                    0.993400       3.733058      10.924685       0.449506       1.376466      -0.687619       0.013778      -0.022416      -0.010418       0.028299      -0.006938       0.003873       0.001589      -0.010302       0.000982      -0.010426       0.001934       0.008492              1.777316       1.742638      -0.288305      -0.097418       2.089189       0.260253       1.500122          -0.000048
           89              H      10.231169      15.532670       1.472661       0.134129       1.000417 0.77870063E+01  0.76526690E+02                                 1.706549                            1.670197      -1.013934       2.397961                    0.996544       3.609861      10.371803       0.463946       1.343371      -0.694943      -0.016909      -0.003312       0.023682       0.029287      -0.003236      -0.005332      -0.001971       0.005173       0.015211      -0.008120      -0.000335       0.008454              1.720297       1.832786       0.308400      -0.268577       1.610325      -0.149810       1.717780          -0.000035
           90              H       0.461427       0.624229       3.267546       0.132986       1.076671 0.80562482E+01  0.78394883E+02                                 1.666447                            1.607995      -1.100718       2.366016                    0.997552       3.306832       8.903729       0.522978       1.203560      -0.727545      -0.026084      -0.017471       0.024189       0.039632       0.009660      -0.005131      -0.003214       0.007956      -0.007241      -0.009246      -0.004652       0.013898              1.660969       1.690660       0.324005      -0.223247       1.569978      -0.132434       1.722269          -0.000076
           91              H       3.655837       3.092556       2.884906       0.119949       1.198520 0.93046026E+01  0.95143411E+02                                 1.869461                            1.786888      -1.478168       2.176022                    0.992706       3.812173      10.998103       0.465476       1.286851      -0.705846       0.031512       0.017989       0.016394       0.039817       0.007988       0.007827       0.003411       0.007924      -0.015874      -0.009233      -0.005847       0.015079              1.886495       1.869427       0.386313       0.156279       1.961376       0.270248       1.828682           0.000002
           92              H       1.861879       1.589958      24.773438       0.120722       1.050571 0.84112135E+01  0.84895942E+02                                 1.795286                            1.767143      -1.393305       2.221109                    0.992028       3.905951      11.651489       0.435875       1.392246      -0.683684      -0.002241      -0.001895      -0.036392       0.036510       0.007262       0.005775      -0.001037      -0.003691       0.041840      -0.015401       0.000048       0.015353              1.784430       1.630325       0.036429      -0.022199       1.611242       0.078113       2.111723          -0.000045
           93              H       7.379595       8.923463      22.940793       0.122587       1.005966 0.75205363E+01  0.73732086E+02                                 1.738743                            1.665153      -1.303065       2.261742                    0.994930       3.776281      11.063170       0.451864       1.382582      -0.685615       0.032332       0.003765       0.025337       0.041249       0.002189       0.014509       0.002286       0.012307       0.004185      -0.011245      -0.007223       0.018468              1.770792       1.902751       0.154851       0.305609       1.549400       0.067890       1.860227           0.000195
           94              H       5.544668      10.028968      19.512135       0.129553       1.075762 0.81964456E+01  0.81169075E+02                                 1.748076                            1.686405      -1.126615       2.351260                    0.996506       3.552668      10.075327       0.475348       1.301157      -0.704137      -0.004384       0.027456      -0.026773       0.038599      -0.000336       0.005051      -0.009100      -0.010377       0.024070      -0.011077      -0.004032       0.015109              1.756088       1.559539       0.054473       0.107954       1.689536      -0.365636       2.019188           0.000098
           95              H       4.313478       6.733100      21.505892       0.118201       0.963071 0.70764824E+01  0.69061395E+02                                 1.745820                            1.657232      -1.518454       2.149934                    0.991835       4.100538      12.409262       0.431229       1.455394      -0.669714      -0.022715      -0.026128       0.004620       0.034928       0.005569       0.003806       0.001561       0.006060       0.013737      -0.008660       0.000255       0.008404              1.788476       1.878272       0.443056      -0.042295       1.961658      -0.146743       1.525497           0.000016
           96              H       3.290361       7.200081      19.449201       0.132336       0.936443 0.72405814E+01  0.70489264E+02                                 1.679843                            1.648258      -1.199901       2.310347                    0.993338       3.781242      11.127186       0.447145       1.407045      -0.680950      -0.014676      -0.020046       0.013847       0.028442       0.004597       0.000845      -0.003591      -0.008223      -0.008015      -0.006427      -0.001887       0.008314              1.691995       1.764801       0.285734      -0.110465       1.738028      -0.189512       1.573155           0.000087
           97              H       4.460100       7.551111      18.422114       0.116884       1.040431 0.81505089E+01  0.81280641E+02                                 1.762708                            1.716192      -1.128600       2.326503                    0.994759       3.854589      11.274984       0.453237       1.355122      -0.691190       0.015549      -0.004209      -0.017108       0.023498      -0.001167      -0.007158      -0.000607      -0.000469       0.009550      -0.007196      -0.001070       0.008266              1.787220       1.780321      -0.208929      -0.241186       1.589757       0.220327       1.991583           0.000155
           98              H       3.836958       9.033060      16.705267       0.115710       1.016642 0.75664004E+01  0.74130294E+02                                 1.730843                            1.653209      -1.293831       2.258455                    0.994722       3.816896      11.097738       0.461532       1.354558      -0.690661       0.024778      -0.012705      -0.020194       0.034397      -0.011089      -0.003853       0.003985       0.003816       0.004173      -0.011974      -0.001172       0.013146              1.760012       1.909206      -0.204435      -0.347024       1.551987       0.097500       1.818844           0.000069
           99              H       0.716937      11.577629      17.120633       0.125302       1.119383 0.84791922E+01  0.84827252E+02                                 1.800164                            1.717364      -1.286391       2.274628                    0.994370       3.678397      10.543081       0.469379       1.304372      -0.702515      -0.024416       0.029465      -0.012127       0.040142      -0.009037       0.005014      -0.003534      -0.005502      -0.010002      -0.008772      -0.004417       0.013189              1.813573       1.890759      -0.386380       0.168580       1.760994      -0.232272       1.788967          -0.000063
          100              H       2.003110       9.382502      20.292520       0.123836       1.077237 0.83452283E+01  0.83959289E+02                                 1.817870                            1.753425      -1.386244       2.226654                    0.992672       3.856694      11.439273       0.440664       1.381553      -0.685860       0.000619      -0.008152       0.037695       0.038572      -0.004792       0.002865      -0.003628      -0.004940       0.026380      -0.009807      -0.001122       0.010928              1.842391       1.646441      -0.048740      -0.187690       1.551922      -0.244710       2.328809           0.000114
          101              H       2.883918       6.610796       0.916323       0.072313       0.995364 0.73063202E+01  0.70102418E+02                                 1.640385                            1.574527      -0.762631       2.501786                    0.999592       3.536301       9.779316       0.501694       1.272426      -0.710118      -0.022176       0.013849      -0.053835       0.059848      -0.000414       0.001487      -0.002525       0.007827       0.035240      -0.010086      -0.002117       0.012203              1.658819       1.772250      -0.090176       0.365952       1.378217      -0.183019       1.825990           0.000059
          102              H       4.936620       6.015157       3.637600       0.150872       0.965186 0.70678439E+01  0.67891800E+02                                 1.666509                            1.589357      -1.225622       2.295978                    0.997671       3.593839      10.255462       0.475761       1.340254      -0.694373       0.020263      -0.001368      -0.005882       0.021144      -0.001065       0.004802      -0.001805       0.008894      -0.012443      -0.006429      -0.002182       0.008612              1.699076       2.317735       0.149423      -0.193438       1.291809       0.001045       1.487685          -0.000010
          103              H       3.824021       6.523436       4.669721       0.145635       0.883762 0.63727599E+01  0.59483721E+02                                 1.563940                            1.506202      -0.795091       2.508527                    0.999313       3.360446       9.366529       0.491547       1.334967      -0.697015      -0.003912       0.009983       0.016603       0.019764      -0.003944       0.003238       0.004841       0.003660       0.008075      -0.008676       0.002998       0.005679              1.586326       1.353938      -0.102300      -0.088897       1.568397       0.452500       1.836643          -0.000048
          104              H       3.905956       4.973186       4.282046       0.167939       0.891426 0.65727946E+01  0.61847195E+02                                 1.579461                            1.536644      -0.919011       2.466071                    0.999144       3.286590       9.207602       0.483179       1.347187      -0.695199       0.000372      -0.022628       0.008724       0.024254      -0.002494       0.007359      -0.001540       0.000387      -0.003424      -0.007641      -0.000648       0.008289              1.575900       1.319952       0.164822      -0.013152       1.991791      -0.188476       1.415958          -0.000067
          105              H       1.170817       6.159699       2.270668       0.137177       0.939416 0.68648907E+01  0.65666319E+02                                 1.662285                            1.586146      -1.044340       2.381899                    0.997514       3.616903      10.404146       0.465922       1.374308      -0.687902      -0.010017       0.005449      -0.015299       0.019081      -0.000065       0.000104      -0.003994       0.009428       0.004863      -0.007311       0.003379       0.003932              1.689711       1.757162      -0.077561       0.463037       1.315114      -0.114345       1.996856           0.001312
          106              H       1.507184       5.025603       3.348102       0.151773       0.884899 0.66459514E+01  0.63325447E+02                                 1.624854                            1.586393      -1.112362       2.369709                    0.995460       3.569340      10.389508       0.452678       1.420023      -0.679427      -0.000085      -0.021498       0.009257       0.023407       0.000933       0.000125      -0.005270      -0.000208      -0.022096      -0.009478       0.003331       0.006147              1.622862       1.439062       0.163330      -0.076487       2.037071      -0.182898       1.392453           0.000035
          107              H       1.406921       6.556791       3.803746       0.140748       0.927204 0.66997359E+01  0.63566630E+02                                 1.640064                            1.562173      -0.969403       2.425535                    0.997850       3.494438       9.943960       0.472610       1.365941      -0.690372      -0.001629       0.011526       0.015911       0.019715      -0.000890       0.001482       0.004880       0.003083      -0.005080      -0.006427       0.002618       0.003809              1.675347       1.444143      -0.148624      -0.225028       1.663096       0.495078       1.918802           0.000006
          108              H       1.786412      11.771410      14.014199       0.408588       0.412126 0.23737819E+01  0.17845929E+02                                 1.049386                            1.004901      -1.366760       2.379175                    0.999613       2.422907       6.695938       0.510706       1.595281      -0.646623       0.002340       0.011116      -0.011542       0.016194      -0.005530       0.001571      -0.007839      -0.000350      -0.022458      -0.011569      -0.000231       0.011800              1.072167       0.919189       0.012140       0.013683       0.986510      -0.190761       1.310802           0.006443
          109              H       3.681712       9.006058       0.143490       0.160050       0.945070 0.69080743E+01  0.66855274E+02                                 1.730236                            1.639083      -1.445477       2.212254                    0.993169       3.784524      11.317525       0.433961       1.458399      -0.670949      -0.022387      -0.011689      -0.005094       0.025764       0.004168      -0.001339      -0.001539      -0.000570      -0.007728      -0.003088      -0.002865       0.005953              1.775118       2.343705       0.335826      -0.029650       1.573053      -0.029345       1.408596           0.002690
          110              H       5.113428       8.858339      24.617361       0.166273       0.886568 0.64469225E+01  0.61374183E+02                                 1.662143                            1.586709      -1.400249       2.229877                    0.995061       3.736820      11.113010       0.439339       1.464447      -0.669707       0.006738      -0.012463      -0.013814       0.019788       0.003291      -0.000965       0.000122      -0.002984      -0.011480      -0.004158      -0.001388       0.005546              1.696354       1.590341      -0.277975      -0.385475       1.698173       0.376878       1.800547           0.024800
          111              H       5.009931       9.377736       0.954083       0.146020       0.958054 0.73319196E+01  0.71553814E+02                                 1.703056                            1.654998      -1.245000       2.289643                    0.995194       3.748766      11.020637       0.448005       1.400905      -0.682159       0.006070      -0.004458       0.015297       0.017051       0.002636       0.003466      -0.002771      -0.003227       0.021280      -0.007920      -0.000505       0.008425              1.716046       1.614567       0.025872       0.378724       1.415488       0.012755       2.118083           0.028744
          112              H       5.534965      12.370226      24.232204       0.160533       1.013600 0.76226870E+01  0.74444410E+02                                 1.724447                            1.655825      -1.125831       2.364385                    0.997365       3.442453       9.830077       0.464975       1.348814      -0.694886      -0.003429       0.018082      -0.014492       0.023425       0.002081       0.000134      -0.007593       0.000053       0.003496      -0.007747      -0.000369       0.008116              1.745488       1.471897      -0.185388       0.029759       2.366291      -0.230181       1.398274           0.003566
          113              H       6.206622      11.522036       0.239150       0.156716       0.889496 0.68546070E+01  0.65851166E+02                                 1.628164                            1.608798      -1.232008       2.306896                    0.995143       3.643235      10.664456       0.450270       1.415963      -0.679595       0.008381       0.002350       0.015490       0.017768       0.001776       0.001197      -0.001839       0.004476       0.022064      -0.006855      -0.000851       0.007706              1.618709       1.584337       0.093617       0.336745       1.408273       0.043688       1.863519           0.033848
          114              H       6.263761      10.981990      23.907463       0.174285       0.846419 0.61142217E+01  0.57169515E+02                                 1.591764                            1.531233      -1.198107       2.338620                    0.995896       3.475609      10.086393       0.455523       1.438046      -0.675954       0.011304      -0.007206      -0.017819       0.022299      -0.000308      -0.003487      -0.001324      -0.000858      -0.003558      -0.004342       0.001118       0.003224              1.615935       1.553153      -0.217385      -0.395228       1.553190       0.358978       1.741462           0.030762
          115              H       7.099289       6.877642      12.730340       0.159996       0.945189 0.69090944E+01  0.66867101E+02                                 1.730324                            1.639159      -1.445338       2.212281                    0.993171       3.784730      11.318022       0.433973       1.458319      -0.670964       0.022387       0.011684      -0.005108       0.025764       0.004168       0.001339       0.001538      -0.000571      -0.007726      -0.003087      -0.002865       0.005952              1.775214       2.343852       0.335853       0.029650       1.573127       0.029343       1.408662           0.002622
          116              H       5.667572       7.025361      12.030511       0.166257       0.886579 0.64469924E+01  0.61374918E+02                                 1.662150                            1.586711      -1.400183       2.229901                    0.995062       3.736832      11.112994       0.439342       1.464435      -0.669709      -0.006737       0.012454      -0.013828       0.019791       0.003292       0.000965      -0.000120      -0.002986      -0.011490      -0.004160      -0.001389       0.005549              1.696366       1.590350      -0.277982       0.385485       1.698179      -0.376886       1.800568           0.024694
          117              H       5.771069       6.505964      13.540933       0.145963       0.958200 0.73332690E+01  0.71569673E+02                                 1.703163                            1.655096      -1.244864       2.289660                    0.995196       3.749048      11.021370       0.448017       1.400813      -0.682176      -0.006072       0.004444       0.015289       0.017040       0.002639      -0.003468       0.002769      -0.003231       0.021271      -0.007922      -0.000500       0.008422              1.716159       1.614666       0.025869      -0.378764       1.415568      -0.012755       2.118244           0.028757
          118              H       5.246035       3.513474      11.645354       0.160525       1.013577 0.76224768E+01  0.74442018E+02                                 1.724446                            1.655824      -1.125632       2.364490                    0.997365       3.442394       9.829961       0.464965       1.348849      -0.694879       0.003428      -0.018082      -0.014500       0.023430       0.002077      -0.000140       0.007592       0.000054       0.003490      -0.007748      -0.000365       0.008113              1.745487       1.471894      -0.185380      -0.029754       2.366285       0.230180       1.398283           0.003456
          119              H       4.574378       4.361664      12.826000       0.156696       0.889515 0.68547436E+01  0.65852443E+02                                 1.628149                            1.608783      -1.231832       2.306957                    0.995145       3.643242      10.664282       0.450288       1.415909      -0.679605      -0.008382      -0.002349       0.015485       0.017764       0.001778      -0.001199       0.001842       0.004481       0.022062      -0.006858      -0.000848       0.007706              1.618699       1.584324       0.093617      -0.336739       1.408261      -0.043689       1.863510           0.033836
          120              H       4.517239       4.901710      11.320613       0.174298       0.846373 0.61138036E+01  0.57164819E+02                                 1.591734                            1.531202      -1.198082       2.338646                    0.995896       3.475524      10.086187       0.455517       1.438085      -0.675947      -0.011299       0.007206      -0.017829       0.022304      -0.000309       0.003489       0.001325      -0.000853      -0.003556      -0.004343       0.001116       0.003227              1.615910       1.553128      -0.217378       0.395228       1.553155      -0.358965       1.741446           0.030642
          121              H       9.072212       6.877642       0.143490       0.160035       0.945173 0.69089917E+01  0.66866071E+02                                 1.730318                            1.639157      -1.445490       2.212221                    0.993170       3.784730      11.318137       0.433967       1.458337      -0.670960      -0.022385       0.011685      -0.005091       0.025759      -0.004169      -0.001339       0.001541      -0.000570      -0.007736      -0.003092      -0.002864       0.005956              1.775203       2.343834      -0.335839      -0.029650       1.573120       0.029342       1.408656           0.002698
          122              H      10.503928       7.025361      24.617361       0.166275       0.886571 0.64469476E+01  0.61374359E+02                                 1.662132                            1.586700      -1.400163       2.229911                    0.995062       3.736801      11.112875       0.439346       1.464424      -0.669711       0.006742       0.012458      -0.013813       0.019786      -0.003291      -0.000966      -0.000122      -0.002982      -0.011484      -0.004160      -0.001387       0.005546              1.696342       1.590339       0.277971      -0.385469       1.698156      -0.376870       1.800532           0.024805
          123              H      10.400431       6.505964       0.954083       0.146064       0.957960 0.73309918E+01  0.71542790E+02                                 1.702975                            1.654920      -1.245083       2.289635                    0.995194       3.748552      11.020005       0.448003       1.400949      -0.682151       0.006076       0.004445       0.015303       0.017055      -0.002640       0.003462       0.002771      -0.003240       0.021262      -0.007922      -0.000495       0.008418              1.715964       1.614509      -0.025870       0.378707       1.415423      -0.012764       2.117962           0.028747
          124              H       0.144465       3.513474      24.232204       0.160557       1.013571 0.76224393E+01  0.74441143E+02                                 1.724384                            1.655776      -1.126001       2.364311                    0.997365       3.442358       9.829645       0.464993       1.348778      -0.694893      -0.003412      -0.018096      -0.014475       0.023423      -0.002071       0.000128       0.007598       0.000047       0.003490      -0.007746      -0.000375       0.008122              1.745418       1.471850       0.185357       0.029757       2.366175       0.230136       1.398229           0.003597
          125              H       0.816122       4.361664       0.239150       0.156873       0.889054 0.68503145E+01  0.65800639E+02                                 1.627750                            1.608403      -1.232122       2.306971                    0.995140       3.642201      10.661215       0.450273       1.416154      -0.679561       0.008391      -0.002368       0.015519       0.017801      -0.001769       0.001195       0.001832       0.004475       0.022103      -0.006854      -0.000862       0.007716              1.618302       1.583925      -0.093576       0.336617       1.407952      -0.043683       1.863027           0.033869
          126              H       0.873261       4.901710      23.907463       0.174299       0.846393 0.61139934E+01  0.57166667E+02                                 1.591709                            1.531188      -1.197966       2.338685                    0.995898       3.475499      10.085907       0.455539       1.438014      -0.675960       0.011313       0.007197      -0.017811       0.022294       0.000306      -0.003492       0.001322      -0.000859      -0.003566      -0.004346       0.001118       0.003227              1.615878       1.553100       0.217371      -0.395197       1.553142      -0.358954       1.741391           0.030791
          127              H       1.708789       9.006058      12.730340       0.160001       0.945176 0.69089811E+01  0.66865843E+02                                 1.730322                            1.639156      -1.445365       2.212272                    0.993171       3.784722      11.318047       0.433968       1.458337      -0.670961       0.022388      -0.011674      -0.005110       0.025761      -0.004164       0.001338      -0.001538      -0.000573      -0.007730      -0.003088      -0.002862       0.005949              1.775211       2.343849      -0.335859       0.029648       1.573126      -0.029341       1.408658           0.002605
          128              H       0.277072       8.858339      12.030511       0.166246       0.886621 0.64473617E+01  0.61379249E+02                                 1.662192                            1.586749      -1.400194       2.229886                    0.995062       3.736934      11.113334       0.439340       1.464420      -0.669712      -0.006738      -0.012453      -0.013822       0.019787      -0.003292       0.000964       0.000121      -0.002983      -0.011489      -0.004160      -0.001389       0.005548              1.696409       1.590383       0.277994       0.385498       1.698229       0.376908       1.800616           0.024677
          129              H       0.380569       9.377736      13.540933       0.145961       0.958240 0.73336461E+01  0.71574206E+02                                 1.703199                            1.655129      -1.244892       2.289637                    0.995196       3.749137      11.021663       0.448017       1.400797      -0.682178      -0.006073      -0.004444       0.015283       0.017036      -0.002638      -0.003466      -0.002767      -0.003228       0.021265      -0.007919      -0.000500       0.008419              1.716195       1.614696      -0.025872      -0.378778       1.415594       0.012759       2.118297           0.028735
          130              H      10.636535      12.370226      11.645354       0.160512       1.013640 0.76230653E+01  0.74449075E+02                                 1.724499                            1.655872      -1.125812       2.364389                    0.997364       3.442535       9.830395       0.464966       1.348824      -0.694884       0.003438       0.018075      -0.014492       0.023422      -0.002076      -0.000140      -0.007592       0.000057       0.003493      -0.007748      -0.000364       0.008112              1.745541       1.471935       0.185388      -0.029760       2.366377      -0.230189       1.398311           0.003421
          131              H       9.964878      11.522036      12.826000       0.156699       0.889520 0.68547953E+01  0.65853079E+02                                 1.628155                            1.608789      -1.231846       2.306948                    0.995145       3.643265      10.664369       0.450287       1.415908      -0.679605      -0.008381       0.002345       0.015484       0.017762      -0.001774      -0.001198      -0.001840       0.004478       0.022059      -0.006854      -0.000850       0.007704              1.618704       1.584333      -0.093621      -0.336745       1.408266       0.043694       1.863514           0.033793
          132              H       9.907739      10.981990      11.320613       0.174281       0.846448 0.61144788E+01  0.57172552E+02                                 1.591801                            1.531265      -1.198158       2.338589                    0.995896       3.475705      10.086746       0.455518       1.438045      -0.675954      -0.011300      -0.007208      -0.017818       0.022297       0.000312       0.003486      -0.001325      -0.000854      -0.003554      -0.004341       0.001118       0.003223              1.615975       1.553194       0.217393       0.395248       1.553223       0.358992       1.741509           0.030626
          133              C       7.266394      15.674035      10.087102      -0.000863      36.262401 0.41719875E+03  0.96418109E+04                                 9.499793                            6.786190       0.053180       2.033826                    0.999255      26.577695      74.086305       0.640251       0.413943      -1.073083      -0.011860       0.025918       0.029816       0.041248       0.005091       0.006874      -0.017332       0.012524      -0.011415      -0.023663       0.009915       0.013748             11.635110       8.752718       3.232393      -1.382767      14.389046       5.348214      11.763565           0.005464
          134              C       8.103000       0.906959      10.190314      -0.104901      33.570059 0.44320643E+03  0.10493689E+05                                 9.153227                            7.107196      -0.027315       1.966838                    0.999576      29.391734      85.422349       0.605288       0.427388      -1.054926      -0.020170       0.005166       0.008078       0.022333      -0.030279       0.009422      -0.041376       0.028135       0.013723      -0.054171       0.000062       0.054109             10.573926       9.128404       4.670741      -0.207474      13.965638       3.409022       8.627735           0.001446
          135              C       7.990877       1.772621      11.280335      -0.031962      37.216074 0.44782440E+03  0.10527510E+05                                 9.666283                            7.013458       0.106461       2.038771                    0.999419      27.329950      76.668495       0.632558       0.411896      -1.075128      -0.036332      -0.035123      -0.007357       0.051066      -0.016941      -0.005111      -0.006204       0.000336       0.031617      -0.024064       0.011233       0.012831             11.838982      12.175874       6.178509      -1.758532      14.823010       1.955673       8.518060           0.002722
          136              C       7.059399       1.488303      12.282248      -0.170721      34.718968 0.48863650E+03  0.11856296E+05                                 9.307320                            7.420753       0.048036       1.979888                    0.999262      30.614265      90.103363       0.597313       0.422612      -1.057782       0.020117      -0.000037      -0.009949       0.022443      -0.024598       0.013076      -0.000406      -0.003209       0.105658      -0.043376       0.004426       0.038950             10.442352      11.542871       4.288579      -2.754436      11.848521       0.764779       7.935664           0.005405
          137              C       6.204466       0.371679      12.191623       0.148398      31.224360 0.40337890E+03  0.92956241E+04                                 8.802073                            6.825507      -0.024630       2.015136                    0.999578      25.902438      73.417447       0.613695       0.433100      -1.055150      -0.024786      -0.017660       0.038263       0.048890       0.007006      -0.026326      -0.005779       0.034605       0.020821      -0.022179      -0.016152       0.038331             10.063907      10.245274       2.598558      -3.579642      10.186580       1.631214       9.759868           0.001445
          138              C       6.303651      15.448487      11.058806      -0.154036      34.162900 0.48912737E+03  0.11922825E+05                                 9.389547                            7.560040      -0.286041       1.883379                    0.998007      30.665143      91.752234       0.573445       0.438185      -1.043716       0.018596       0.000565      -0.023369       0.029871      -0.013779       0.033141      -0.034290       0.004864      -0.020066      -0.044064      -0.010330       0.054393             10.426373       9.390406       1.641476      -2.695238      10.774010       3.467749      11.114703           0.001588
          139              C       5.341986      15.824930      13.326957      -0.297618      32.964458 0.47115262E+03  0.11358631E+05                                 9.033076                            7.218384      -0.350859       1.872370                    0.996701      30.915020      91.488734       0.612621       0.414715      -1.059954      -0.006128       0.053417      -0.017334       0.056492       0.010072       0.000814       0.004042       0.002234       0.050261      -0.018686       0.001076       0.017610             10.445075      12.559154      -2.898567      -3.787894       9.698684       1.604337       9.077386           0.000296
          140              C       4.347977       0.906959      13.913504       0.149124      32.845715 0.39369510E+03  0.89889064E+04                                 9.041031                            6.679128       0.109752       2.057233                    0.999407      25.550777      71.341957       0.631318       0.424923      -1.063564       0.022529      -0.036613      -0.017695       0.046489      -0.022225      -0.019193       0.010550       0.015548      -0.036699      -0.022532      -0.016402       0.038934             10.776641      11.698722      -5.754744      -1.975568       9.610860       2.159203      11.020341           0.000816
          141              C       4.289760       1.059443      15.303092      -0.170868      33.191776 0.45024868E+03  0.10656787E+05                                 8.902342                            7.040561       0.199446       2.028264                    0.999709      29.743889      85.230399       0.626814       0.412851      -1.068659      -0.018194       0.003756       0.020019       0.027310       0.008890       0.017277      -0.013887      -0.009699      -0.094109      -0.041704       0.015605       0.026098              9.824840       8.530774      -3.451489      -1.926066       7.754485       2.535160      13.189261          -0.001042
          142              C       3.293596       1.853628      15.882087      -0.010091      37.670034 0.43461757E+03  0.10139436E+05                                 9.712363                            6.906541       0.038498       2.015970                    0.999241      27.095685      75.687197       0.637903       0.411571      -1.075492      -0.003243      -0.018464      -0.041851       0.045858      -0.004340      -0.000596      -0.002068       0.021717      -0.031076      -0.011317      -0.005558       0.016875             11.709839       8.585276      -3.098543       0.136346       7.888385       1.731396      18.655855          -0.003954
          143              C       2.405241       2.549334      15.074012      -0.146486      34.471476 0.47472785E+03  0.11486097E+05                                 9.361121                            7.401230      -0.184722       1.901673                    0.999396      30.934620      92.225367       0.585038       0.432707      -1.046967       0.000843      -0.028886      -0.005181       0.029359       0.017631      -0.021366       0.009828       0.014940      -0.100721      -0.044874       0.006471       0.038402             10.353210       8.537850      -2.745467       2.326186       7.711006      -0.218789      14.810775          -0.001143
          144              C       2.489333       2.455620      13.702045      -0.031095      37.456986 0.46514201E+03  0.11083211E+05                                 9.759334                            7.204321      -0.075486       1.977363                    0.999266      27.913678      79.876435       0.614319       0.418439      -1.066613       0.025460      -0.041270       0.022237       0.053347       0.004003      -0.017416       0.002558       0.013435       0.018221      -0.016055      -0.006303       0.022358             11.583671      11.968666      -5.126754       2.451632       9.660455      -0.985792      13.121892          -0.000735
          145              C       3.465013       1.643963      13.133119      -0.175012      34.171010 0.49986315E+03  0.12243187E+05                                 9.306656                            7.589835      -0.260885       1.882402                    0.998168      31.160671      93.268708       0.578653       0.432160      -1.047988      -0.024864       0.004454       0.011536       0.027769       0.026161      -0.017490       0.007849      -0.019814       0.038425      -0.041007       0.017044       0.023963             10.340395      12.311356      -5.226617       0.474513       9.682078       0.146836       9.027752           0.000274
          146              C       7.414094      14.721013       8.974424       0.599204      23.958834 0.25334370E+03  0.52536756E+04                                 7.685810                            5.639690       0.045802       2.075776                    0.999670      22.097934      61.548744       0.627366       0.470795      -1.022268      -0.014990      -0.038246      -0.036204       0.054756      -0.039300       0.060405      -0.069900       0.080281      -0.092983      -0.100045      -0.020009       0.120054              9.191752       5.761225       1.527891      -1.157439      11.202082       4.592191      10.611948          -0.002200
          147              C       8.910497       2.952780      11.388582       0.640317      22.400518 0.23291464E+03  0.47639117E+04                                 7.461922                            5.492511      -0.171991       2.013490                    0.999181      22.013632      62.349023       0.616542       0.485709      -1.007016       0.029633       0.063765      -0.007082       0.070670      -0.062091       0.052973      -0.058027       0.010372       0.107259      -0.080874      -0.037721       0.118595              8.873348       9.289158       3.120810      -1.794001      10.731295       1.646237       6.599591          -0.003487
          148              C       3.223519       2.006111      17.364818       0.549323      24.379699 0.26743207E+03  0.56102924E+04                                 7.744325                            5.761019      -0.034869       2.036166                    0.999557      22.724907      63.252799       0.627361       0.465389      -1.027249      -0.019023      -0.012895       0.042474       0.048293       0.059370      -0.008011      -0.019986      -0.048823      -0.257250      -0.088319      -0.021025       0.109344              9.130706       6.171040      -1.425115       0.400091       5.663429       1.452547      15.557647           0.004378
          149              C       1.529824       3.245040      12.853691       0.619982      21.547807 0.24856437E+03  0.51729235E+04                                 7.287076                            5.691256      -0.173191       2.003984                    0.999157      22.663415      64.977476       0.602282       0.488662      -1.004404      -0.051878       0.027775      -0.034560       0.068244       0.067205      -0.009684       0.029294      -0.064312      -0.108016      -0.072899      -0.022618       0.095517              8.300498       8.898661      -3.127742       1.263450       6.904042      -1.513077       9.098792          -0.000841
          150              C      10.285074       7.675004       9.805156      -0.013708      36.397089 0.44393306E+03  0.10430249E+05                                 9.527306                            7.012801       0.054220       2.028870                    0.999239      27.119064      76.461252       0.627526       0.415429      -1.071091       0.006490       0.017191      -0.042917       0.046686       0.000726       0.003165       0.010712       0.017586      -0.053538      -0.023003       0.004822       0.018181             11.355573       8.778509      -2.699306      -1.940607      12.174208      -4.292577      13.114002           0.001330
          151              C       9.466796       8.777333       9.701944      -0.143641      34.056507 0.47641802E+03  0.11528830E+05                                 9.285002                            7.413477      -0.130069       1.923281                    0.999446      30.636499      91.126615       0.585089       0.432601      -1.047795       0.008459      -0.006153      -0.024625       0.026754       0.029794      -0.002506       0.025846       0.049217      -0.024267      -0.049375       0.004984       0.044391             10.358224       9.199373      -3.946898      -0.385169      12.113595      -2.804141       9.761704           0.002130
          152              C       9.618808       9.668408       8.664788      -0.022307      36.581994 0.44743249E+03  0.10528856E+05                                 9.565620                            7.031192       0.068406       2.025547                    0.999361      27.391158      77.186328       0.628190       0.414345      -1.072225       0.038356      -0.036056       0.002086       0.052684       0.022440      -0.005568      -0.002169       0.016023      -0.017947      -0.020980      -0.006835       0.027815             11.386366      11.643745      -5.569622      -2.305061      12.588695      -1.172451       9.926658           0.001066
          153              C      10.547052       9.430153       7.657840      -0.168970      33.075077 0.46290827E+03  0.11081951E+05                                 8.992026                            7.220832       0.029916       1.978102                    0.999366      30.218981      88.364315       0.605723       0.422387      -1.057847      -0.005666       0.020822       0.022719       0.031334       0.038549       0.013962       0.002164      -0.009727       0.034220      -0.046019       0.008226       0.037794              9.952798      11.228062      -3.804158      -3.470088       9.070707      -0.289978       9.559625           0.000306
          154              C       0.575705       8.305587       7.738395       0.142789      31.357392 0.40260424E+03  0.92666155E+04                                 8.823851                            6.806411       0.015624       2.027864                    0.999579      25.871369      73.112485       0.616700       0.431508      -1.056885       0.029472      -0.008675      -0.031137       0.043742      -0.006554      -0.036493       0.010454       0.023491       0.017349      -0.029888      -0.016314       0.046202             10.284420      10.440538      -2.078208      -4.441328       8.589971      -1.705810      11.822751           0.001330
          155              C       0.476520       7.463751       8.830934      -0.156040      34.285423 0.48747384E+03  0.11871755E+05                                 9.394137                            7.538699      -0.220405       1.903830                    0.998293      30.643287      91.627445       0.575267       0.437193      -1.044370      -0.019570      -0.001243       0.021289       0.028945       0.010545       0.030695       0.035158       0.003815      -0.043181      -0.047889      -0.003046       0.050935             10.546979       9.502337      -1.561956      -3.153242       9.492898      -3.034175      12.645701          -0.000204
          156              C       1.493169       7.921201       6.562784      -0.300486      33.890865 0.50218352E+03  0.12299830E+05                                 9.228609                            7.480084      -0.349970       1.867603                    0.996473      31.419220      93.682122       0.598532       0.417813      -1.058112      -0.008405       0.057030       0.029443       0.064730       0.004118       0.006538      -0.019660      -0.019813       0.018229      -0.020650      -0.005558       0.026207             10.676268      12.061440       2.080769      -4.240347       8.681173      -1.359314      11.286190          -0.000091
          157              C       2.328696       9.033060       5.991341       0.149297      32.890415 0.39651882E+03  0.90856095E+04                                 9.065677                            6.732062       0.008518       2.025078                    0.999347      25.715957      72.347279       0.623666       0.428611      -1.059395      -0.030980      -0.018149       0.026250       0.044477       0.019429      -0.014689      -0.014245      -0.005798      -0.036003      -0.021288      -0.013288       0.034575             10.742353      10.845552       4.505999      -0.491996       8.654590      -2.707912      12.726917          -0.000087
          158              C       2.219808       9.426976       4.672239      -0.181844      36.199106 0.48664551E+03  0.11787453E+05                                 9.541554                            7.396739       0.070667       1.983789                    0.999519      30.654133      89.930551       0.599791       0.421599      -1.059179       0.014644       0.040488      -0.011386       0.044535      -0.008029       0.003963       0.028039       0.003341      -0.099148      -0.046725       0.016228       0.030498             10.873338       9.044626       3.048473      -0.110769       8.498057      -3.581206      15.077330           0.000711
          159              C       3.076897      10.395882       4.133522      -0.056631      38.375158 0.44149897E+03  0.10312691E+05                                 9.714267                            6.878106       0.143678       2.041056                    0.999099      27.441504      76.028591       0.652566       0.401827      -1.084872      -0.018916      -0.015412       0.069084       0.073266       0.008840       0.000557       0.001144       0.010257      -0.019937      -0.007518      -0.006080       0.013598             11.904194       9.882586       2.719736       2.625784       7.999645      -3.105142      17.830352           0.000307
          160              C       4.064437      10.956576       4.913906      -0.123979      34.766997 0.45064049E+03  0.10720997E+05                                 9.328790                            7.151797      -0.032747       1.958799                    0.999575      29.878783      87.227773       0.604881       0.425629      -1.055341      -0.025803       0.002181       0.025909       0.036631      -0.013569      -0.026898       0.009256      -0.025940      -0.127216      -0.054141       0.009413       0.044727             10.689292       9.955616       2.574320       3.543645       6.780260      -0.680027      15.332000           0.000525
          161              C       4.173325      10.608723       6.275803      -0.005457      36.965915 0.43191559E+03  0.10054291E+05                                 9.591043                            6.882927       0.027298       2.019547                    0.999237      26.812385      74.658023       0.639698       0.411319      -1.076343      -0.043662      -0.004001      -0.023974       0.049971      -0.019472      -0.021093      -0.004008       0.000715      -0.006468      -0.030593       0.003389       0.027204             11.653517      11.860279       4.701938       4.118712       8.689131       0.551921      14.411142           0.000306
          162              C       3.308689       9.638229       6.794382      -0.138238      33.712357 0.47251583E+03  0.11389615E+05                                 9.210548                            7.363067      -0.184019       1.917959                    0.998180      30.132898      88.908706       0.590583       0.430261      -1.051179      -0.000636       0.026161       0.003471       0.026398      -0.039543      -0.026345       0.002196      -0.029521      -0.003512      -0.050586       0.001583       0.049004             10.276409      12.101662       4.695997       1.997793       8.559923      -0.652494      10.167644           0.000634
          163              C      10.135218       6.712452      10.963146       0.607897      22.774593 0.24881012E+03  0.51607310E+04                                 7.454549                            5.617763      -0.098978       2.023802                    0.999288      22.535938      63.750885       0.620830       0.475653      -1.014845      -0.004522      -0.050407       0.030742       0.059215       0.044313       0.055242       0.066659       0.082785      -0.116449      -0.098778      -0.021210       0.119988              8.707675       6.288279      -1.485809      -1.457285       9.747457      -3.290406      10.087290           0.000348
          164              C       8.723985      10.899395       8.581714       0.609885      22.637632 0.25091172E+03  0.52069396E+04                                 7.416524                            5.640117      -0.018443       2.050673                    0.999496      22.414583      63.092952       0.620809       0.475430      -1.016589      -0.030282       0.058193       0.005578       0.065837       0.066305       0.043499       0.048022       0.023098       0.074728      -0.080777      -0.025184       0.105961              8.514899       8.762147      -3.349865      -1.472019       9.794610      -1.253691       6.987939          -0.000035
          165              C       2.905480      10.819976       2.698621       0.645936      22.340557 0.23275533E+03  0.47155943E+04                                 7.317396                            5.408251       0.113565       2.114786                    0.999650      20.982309      57.369086       0.641540       0.471243      -1.024177       0.001055       0.040902      -0.067772       0.079165      -0.027292      -0.031735       0.037398      -0.045643      -0.193718      -0.081674      -0.001539       0.083213              8.653440       8.056391       1.644528       1.228694       5.740722      -2.545357      12.163208           0.000392
          166              C       5.186739      11.263132       7.139261       0.635818      22.149251 0.23511214E+03  0.48055330E+04                                 7.327101                            5.481218      -0.057682       2.050408                    0.999449      21.815368      61.155942       0.625359       0.479193      -1.013498       0.037335       0.039384       0.031722       0.062859      -0.075123      -0.005857      -0.030436      -0.095362      -0.152232      -0.079051      -0.038717       0.117769              8.559202       8.971415       2.977375       1.563112       6.041669       1.585891      10.664522          -0.000763
          167              C       1.871582       6.429722      14.187897       0.305626      21.434853 0.26556886E+03  0.55302050E+04                                 6.731044                            5.508316       0.856186       2.328819                    0.999833      23.367435      63.618825       0.686515       0.428442      -1.054643      -0.076508       0.004951      -0.025384       0.080761      -0.006575      -0.034932       0.021294      -0.134430      -0.058998      -0.078407      -0.004548       0.082954              7.349877       8.837603      -0.072551       2.120236       4.289797      -1.151895       8.922231          -0.000101
          168              C       1.374578       5.888088      16.536604      -0.342781      24.789691 0.41268626E+03  0.95648335E+04                                 7.211268                            6.595450       0.286952       2.086981                    0.996835      29.652815      84.298655       0.668573       0.395276      -1.079496       0.056719       0.005638      -0.065517       0.086841       0.017421      -0.057832      -0.013416       0.080353       0.097895      -0.060144      -0.029324       0.089468              7.401658       7.614773      -0.224998      -0.912139       6.130941       0.399144       8.459261          -0.000015
          169              C       3.709742       5.951622      15.668111      -0.357246      26.070012 0.42455719E+03  0.99331603E+04                                 7.458522                            6.679126       0.248051       2.059842                    0.997419      30.435449      87.598395       0.664386       0.394035      -1.077823      -0.078376       0.007609      -0.000402       0.078746       0.002701      -0.007918      -0.016501       0.109912      -0.039501      -0.054899      -0.007651       0.062550              7.785623       9.692903      -0.266089       0.832290       6.408242       0.307387       7.255724           0.001579
          170              C       3.514606       0.209665      22.673952      -0.000732      36.266515 0.41722159E+03  0.96426421E+04                                 9.501199                            6.786789       0.052413       2.033598                    0.999254      26.578099      74.092904       0.640153       0.413993      -1.073031       0.011746      -0.025847       0.029843       0.041190       0.005019      -0.006961       0.017443       0.012661      -0.011634      -0.023814       0.009931       0.013883             11.637392       8.753939       3.232887       1.383032      14.391751      -5.349943      11.766486           0.001550
          171              C       2.678000      14.976741      22.777164      -0.104668      33.571374 0.44320238E+03  0.10493891E+05                                 9.154391                            7.107741      -0.028549       1.966475                    0.999574      29.392584      85.434598       0.605173       0.427457      -1.054851       0.020047      -0.005067       0.008153       0.022227      -0.030389      -0.009584       0.041417       0.028072       0.013352      -0.054179      -0.000134       0.054313             10.575628       9.129594       4.671559       0.207592      13.967944      -3.409974       8.629346          -0.000826
          172              C       2.790123      14.111079      23.867185      -0.031946      37.214598 0.44780173E+03  0.10526843E+05                                 9.666067                            7.013279       0.106502       2.038799                    0.999419      27.329042      76.665451       0.632566       0.411896      -1.075129       0.036235       0.035170      -0.007292       0.051020      -0.016989       0.005095       0.006228       0.000281       0.031662      -0.024117       0.011234       0.012883             11.838785      12.174916       6.178021       1.758287      14.823119      -1.956246       8.518321           0.003337
          173              C       3.721601      14.395397      24.869098      -0.170684      34.715584 0.48859056E+03  0.11854863E+05                                 9.306767                            7.420471       0.047928       1.979895                    0.999261      30.611801      90.093924       0.597318       0.422619      -1.057781      -0.020231       0.000136      -0.009843       0.022499      -0.024608      -0.013137       0.000450      -0.003194       0.105640      -0.043386       0.004399       0.038988             10.441578      11.541728       4.287859       2.754153      11.847633      -0.764778       7.935372           0.003617
          174              C       4.576535      15.512021      24.778473       0.148737      31.218343 0.40329604E+03  0.92932805E+04                                 8.801281                            6.825084      -0.025228       2.014981                    0.999577      25.899104      73.407400       0.613674       0.433135      -1.055124       0.024708       0.017704       0.038284       0.048883       0.006908       0.026202       0.005823       0.034695       0.020706      -0.022185      -0.016031       0.038217             10.062822      10.244078       2.597986       3.579016      10.185477      -1.631103       9.758911          -0.000470
          175              C       4.477349       0.435213      23.645656      -0.154021      34.162300 0.48911309E+03  0.11922384E+05                                 9.389417                            7.559898      -0.286236       1.883326                    0.998008      30.664434      91.749604       0.573454       0.438181      -1.043718      -0.018624      -0.000477      -0.023305       0.029836      -0.013874      -0.033205       0.034278       0.004923      -0.020045      -0.044057      -0.010434       0.054491             10.426239       9.390414       1.641314       2.695264      10.773433      -3.467576      11.114870           0.001900
          176              C       5.439015       0.058770       0.740107      -0.297705      32.961076 0.47111480E+03  0.11357257E+05                                 9.032046                            7.217875      -0.350432       1.872570                    0.996697      30.910691      91.467915       0.612683       0.414690      -1.059992       0.006129      -0.053370      -0.017269       0.056428       0.010078      -0.000747      -0.004002       0.002221       0.050240      -0.018689       0.001112       0.017576             10.443557      12.557547      -2.898023       3.786942       9.697330      -1.603621       9.075795          -0.000077
          177              C       6.433023      14.976741       1.326654       0.149259      32.837943 0.39361224E+03  0.89864069E+04                                 9.039291                            6.678269       0.110160       2.057399                    0.999406      25.547053      71.325654       0.631391       0.424904      -1.063593      -0.022531       0.036663      -0.017657       0.046514      -0.022210       0.019186      -0.010483       0.015602      -0.036768      -0.022544      -0.016361       0.038905             10.774059      11.696222      -5.753234       1.974580       9.608751      -2.158100      11.017204          -0.000079
          178              C       6.491240      14.824257       2.716242      -0.170598      33.172118 0.44996131E+03  0.10647981E+05                                 8.898350                            7.038005       0.200609       2.028790                    0.999709      29.731529      85.179017       0.626987       0.412815      -1.068713       0.018243      -0.003601       0.020017       0.027322       0.009004      -0.017204       0.013934      -0.009706      -0.094456      -0.041784       0.015527       0.026257              9.819857       8.527009      -3.449579       1.924606       7.750906      -2.533218      13.181655           0.002000
          179              C       7.487405      14.030072       3.295237      -0.009887      37.651301 0.43442074E+03  0.10133458E+05                                 9.708701                            6.904725       0.039476       2.016381                    0.999241      27.087968      75.654647       0.638036       0.411541      -1.075537       0.003382       0.018623      -0.041803       0.045889      -0.004287       0.000616       0.002119       0.021730      -0.031289      -0.011408      -0.005489       0.016897             11.704367       8.582043      -3.097090      -0.136075       7.885496      -1.730380      18.645561           0.005398
          180              C       8.375759      13.334366       2.487162      -0.146244      34.459589 0.47455938E+03  0.11480821E+05                                 9.358767                            7.399842      -0.184216       1.901916                    0.999397      30.926652      92.192040       0.585111       0.432699      -1.046989      -0.000725       0.029019      -0.005174       0.029485       0.017740       0.021419      -0.009749       0.014940      -0.100890      -0.044928       0.006382       0.038546             10.350015       8.535235      -2.744292      -2.324749       7.709015       0.218466      14.805794           0.002307
          181              C       8.291667      13.428080       1.115195      -0.031181      37.457128 0.46517382E+03  0.11084068E+05                                 9.758999                            7.204395      -0.075311       1.977401                    0.999266      27.914339      79.876551       0.614343       0.418419      -1.066634      -0.025414       0.041317       0.022264       0.053372       0.003956       0.017447      -0.002517       0.013476       0.018296      -0.016017      -0.006389       0.022406             11.582721      11.967948      -5.126339      -2.450717       9.660077       0.985338      13.120139           0.004724
          182              C       7.315987      14.239737       0.546269      -0.175075      34.171983 0.49989250E+03  0.12243963E+05                                 9.306445                            7.589811      -0.260530       1.882493                    0.998170      31.160997      93.266829       0.578688       0.432132      -1.048016       0.024883      -0.004438       0.011542       0.027787       0.026172       0.017524      -0.007815      -0.019832       0.038510      -0.041034       0.017020       0.024014             10.339998      12.311165      -5.226510      -0.474137       9.681925      -0.146967       9.026903           0.003514
          183              C       3.366906       1.162687      21.561274       0.599567      23.956904 0.25330884E+03  0.52529995E+04                                 7.686156                            5.639744       0.045143       2.075515                    0.999669      22.100605      61.565161       0.627263       0.470869      -1.022184       0.014909       0.038297      -0.036226       0.054783      -0.039379      -0.060515       0.069829       0.080366      -0.092740      -0.099972      -0.020189       0.120161              9.192414       5.761455       1.527919       1.157438      11.202676      -4.592721      10.613112           0.001043
          184              C       1.870504      12.930920      23.975432       0.640311      22.399768 0.23290688E+03  0.47637141E+04                                 7.461723                            5.492392      -0.172094       2.013449                    0.999182      22.013461      62.348317       0.616553       0.485704      -1.007019      -0.029639      -0.063725      -0.007048       0.070633      -0.062094      -0.052970       0.058033       0.010341       0.107369      -0.080893      -0.037713       0.118606              8.873093       9.288500       3.120685       1.793696      10.731409      -1.646427       6.599371          -0.003291
          185              C       7.557481      13.877589       4.777968       0.549514      24.376705 0.26741381E+03  0.56097326E+04                                 7.743498                            5.760783      -0.033918       2.036492                    0.999559      22.722446      63.241974       0.627389       0.465383      -1.027267       0.019101       0.013050       0.042460       0.048353       0.059452       0.007960       0.019941      -0.048832      -0.257659      -0.088440      -0.021032       0.109473              9.129052       6.170649      -1.424997      -0.400073       5.662983      -1.452322      15.553524          -0.004325
          186              C       9.251176      12.638660       0.266841       0.619858      21.549965 0.24860039E+03  0.51737970E+04                                 7.287278                            5.691520      -0.173042       2.004018                    0.999157      22.663701      64.976472       0.602299       0.488637      -1.004430       0.051894      -0.027733      -0.034555       0.068236       0.067207       0.009714      -0.029292      -0.064298      -0.107893      -0.072922      -0.022569       0.095491              8.300489       8.898798      -3.127753      -1.263117       6.904125       1.512911       9.098545          -0.000625
          187              C       0.495926       8.208696      22.392006      -0.013678      36.396510 0.44392439E+03  0.10430003E+05                                 9.527250                            7.012771       0.054186       2.028864                    0.999239      27.118761      76.460439       0.627522       0.415434      -1.071087      -0.006495      -0.017189      -0.042913       0.046681       0.000729      -0.003163      -0.010723       0.017577      -0.053561      -0.023016       0.004835       0.018181             11.355509       8.778403      -2.699261       1.940557      12.174300       4.292644      13.113822           0.001403
          188              C       1.314204       7.106367      22.288794      -0.143651      34.056934 0.47642375E+03  0.11528998E+05                                 9.285048                            7.413495      -0.130032       1.923290                    0.999446      30.636679      91.127129       0.585092       0.432597      -1.047798      -0.008470       0.006144      -0.024606       0.026738       0.029804       0.002508      -0.025848       0.049207      -0.024258      -0.049380       0.004985       0.044395             10.358304       9.199341      -3.946900       0.385189      12.113764       2.804232       9.761806           0.002383
          189              C       1.162192       6.215292      21.251638      -0.022318      36.584036 0.44745630E+03  0.10529579E+05                                 9.565998                            7.031391       0.068287       2.025492                    0.999361      27.392130      77.190190       0.628178       0.414346      -1.072222      -0.038372       0.036047       0.002100       0.052689       0.022439       0.005562       0.002158       0.016035      -0.017945      -0.020983      -0.006830       0.027813             11.386950      11.644301      -5.570009       2.305216      12.589424       1.172499       9.927124           0.000436
          190              C       0.233948       6.453547      20.244690      -0.169025      33.078065 0.46295375E+03  0.11083352E+05                                 8.992568                            7.221172       0.029852       1.978051                    0.999367      30.221162      88.372993       0.605708       0.422386      -1.057845       0.005652      -0.020821       0.022735       0.031342       0.038537      -0.013957      -0.002159      -0.009703       0.034276      -0.046014       0.008242       0.037772              9.953527      11.228882      -3.804521       3.470382       9.071368       0.290032       9.560330           0.000878
          191              C      10.205295       7.578113      20.325245       0.142753      31.357581 0.40260496E+03  0.92666019E+04                                 8.823735                            6.806301       0.015836       2.027925                    0.999579      25.871447      73.111698       0.616723       0.431494      -1.056898      -0.029484       0.008664      -0.031133       0.043745      -0.006563       0.036520      -0.010457       0.023487       0.017381      -0.029910      -0.016323       0.046233             10.284376      10.440556      -2.078259       4.441265       8.590034       1.705850      11.822538           0.001495
          192              C      10.304480       8.419949      21.417784      -0.156065      34.285059 0.48746854E+03  0.11871547E+05                                 9.393932                            7.538558      -0.220212       1.903891                    0.998294      30.642939      91.624921       0.575286       0.437181      -1.044381       0.019574       0.001246       0.021299       0.028954       0.010543      -0.030685      -0.035152       0.003749      -0.043206      -0.047880      -0.003043       0.050923             10.546772       9.502138      -1.561850       3.153149       9.492833       3.034215      12.645344           0.000001
          193              C       9.287832       7.962499      19.149634      -0.300467      33.891687 0.50219280E+03  0.12300126E+05                                 9.228778                            7.480157      -0.349826       1.867630                    0.996476      31.419836      93.684525       0.598528       0.417813      -1.058111       0.008434      -0.057043       0.029474       0.064759       0.004156      -0.006602       0.019699      -0.019852       0.018171      -0.020746      -0.005508       0.026253             10.676610      12.061871       2.080913       4.240557       8.681507       1.359556      11.286453           0.000187
          194              C       8.452304       6.850640      18.578191       0.149284      32.891920 0.39653309E+03  0.90860341E+04                                 9.065969                            6.732179       0.008535       2.025069                    0.999347      25.716659      72.350053       0.623660       0.428611      -1.059394       0.031003       0.018107       0.026267       0.044486       0.019429       0.014694       0.014257      -0.005758      -0.035975      -0.021285      -0.013295       0.034581             10.742889      10.846040       4.506277       0.492207       8.655008       2.708190      12.727619           0.000181
          195              C       8.561192       6.456724      17.259089      -0.181932      36.202649 0.48669581E+03  0.11788983E+05                                 9.542107                            7.397055       0.070838       1.983812                    0.999519      30.656173      89.937883       0.599785       0.421591      -1.059183      -0.014624      -0.040522      -0.011377       0.044557      -0.008001      -0.003971      -0.028040       0.003422      -0.099060      -0.046711       0.016265       0.030446             10.874179       9.045232       3.048698       0.110851       8.498562       3.581579      15.078743           0.000447
          196              C       7.704103       5.487818      16.720372      -0.056666      38.381221 0.44155915E+03  0.10314530E+05                                 9.715450                            6.878661       0.143361       2.040923                    0.999099      27.443827      76.038596       0.652522       0.401837      -1.084857       0.018894       0.015447       0.069075       0.073260       0.008854      -0.000547      -0.001134       0.010353      -0.019854      -0.007533      -0.006085       0.013618             11.906118       9.883887       2.719996      -2.626493       8.000483       3.105686      17.833982           0.000627
          197              C       6.716563       4.927124      17.500756      -0.124073      34.774694 0.45074654E+03  0.10724263E+05                                 9.330378                            7.152768      -0.033208       1.958607                    0.999574      29.883041      87.246184       0.604817       0.425645      -1.055321       0.025754      -0.002120       0.025888       0.036578      -0.013520       0.026915      -0.009258      -0.025877      -0.127097      -0.054119       0.009458       0.044661             10.691488       9.957455       2.574792      -3.544750       6.781259       0.680018      15.335748           0.000616
          198              C       6.607675       5.274977      18.862653      -0.005442      36.970849 0.43196383E+03  0.10055786E+05                                 9.592113                            6.883440       0.026955       2.019413                    0.999237      26.814249      74.666805       0.639650       0.411334      -1.076323       0.043638       0.004025      -0.023977       0.049954      -0.019475       0.021100       0.004006       0.000735      -0.006454      -0.030598       0.003383       0.027214             11.655232      11.861887       4.702646      -4.119716       8.690138      -0.552299      14.413670          -0.000192
          199              C       7.472311       6.245471      19.381232      -0.138254      33.714506 0.47254813E+03  0.11390637E+05                                 9.211063                            7.363399      -0.184200       1.917892                    0.998180      30.134133      88.914569       0.590558       0.430271      -1.051168       0.000646      -0.026156       0.003479       0.026394      -0.039540       0.026353      -0.002186      -0.029449      -0.003502      -0.050579       0.001587       0.048992             10.277112      12.102492       4.696370      -1.997905       8.560485       0.652570      10.168360           0.000680
          200              C       0.645782       9.171248      23.549996       0.607886      22.774680 0.24881227E+03  0.51607908E+04                                 7.454574                            5.617795      -0.099057       2.023777                    0.999287      22.536099      63.751595       0.620827       0.475654      -1.014843       0.004518       0.050415       0.030733       0.059217       0.044317      -0.055236      -0.066656       0.082758      -0.116414      -0.098765      -0.021214       0.119978              8.707674       6.288243      -1.485751       1.457304       9.747522       3.290407      10.087257           0.000572
          201              C       2.057015       4.984305      21.168564       0.609852      22.638119 0.25091827E+03  0.52071088E+04                                 7.416622                            5.640180      -0.018290       2.050720                    0.999496      22.414949      63.094162       0.620807       0.475428      -1.016590       0.030286      -0.058223       0.005603       0.065868       0.066271      -0.043521      -0.048042       0.023038       0.074616      -0.080719      -0.025245       0.105964              8.515088       8.762354      -3.350138       1.472032       9.794938       1.253586       6.987971           0.000309
          202              C       7.875521       5.063724      15.285471       0.645884      22.343215 0.23278010E+03  0.47162614E+04                                 7.318117                            5.408616       0.113356       2.114695                    0.999650      20.984006      57.376316       0.641500       0.471257      -1.024161      -0.001086      -0.040861      -0.067785       0.079156      -0.027286       0.031733      -0.037382      -0.045586      -0.193675      -0.081654      -0.001526       0.083180              8.654555       8.057232       1.644630      -1.228967       5.741217       2.545788      12.165217           0.000595
          203              C       5.594261       4.620568      19.726111       0.635788      22.151654 0.23513642E+03  0.48061807E+04                                 7.327733                            5.481556      -0.057693       2.050377                    0.999449      21.817017      61.162659       0.625326       0.479203      -1.013487      -0.037347      -0.039388       0.031736       0.062876      -0.075098       0.005821       0.030400      -0.095404      -0.152264      -0.078995      -0.038766       0.117761              8.560182       8.972321       2.977819      -1.563654       6.042351      -1.586326      10.665875           0.000373
          204              C       8.909418       9.453978       1.601047       0.305598      21.435481 0.26557712E+03  0.55304158E+04                                 6.731134                            5.508365       0.856281       2.328838                    0.999833      23.367914      63.620198       0.686520       0.428436      -1.054647       0.076513      -0.005005      -0.025364       0.080762      -0.006568       0.034945      -0.021291      -0.134399      -0.059028      -0.078407      -0.004536       0.082942              7.349933       8.837772      -0.072527      -2.120252       4.289801       1.151902       8.922226          -0.000034
          205              C       9.406423       9.995612       3.949754      -0.342781      24.789250 0.41267856E+03  0.95646092E+04                                 7.211201                            6.595411       0.286858       2.086962                    0.996834      29.652457      84.297398       0.668571       0.395278      -1.079494      -0.056701      -0.005652      -0.065511       0.086825       0.017446       0.057853       0.013434       0.080367       0.097893      -0.060160      -0.029340       0.089500              7.401520       7.614620      -0.224899       0.912145       6.130879      -0.399092       8.459061           0.000398
          206              C       7.071258       9.932078       3.081261      -0.357258      26.070436 0.42456793E+03  0.99335130E+04                                 7.458693                            6.679270       0.247831       2.059772                    0.997418      30.436096      87.601813       0.664367       0.394042      -1.077814       0.078363      -0.007642      -0.000394       0.078736       0.002698       0.007921       0.016528       0.109939      -0.039547      -0.054924      -0.007647       0.062571              7.785751       9.693080      -0.266080      -0.832272       6.408406      -0.307317       7.255768           0.001508
          207              C       1.875894       0.209665      10.087102      -0.000644      36.261465 0.41716689E+03  0.96409480E+04                                 9.499941                            6.786104       0.052577       2.033628                    0.999255      26.576544      74.084060       0.640227       0.413964      -1.073063      -0.011891      -0.025946       0.029774       0.041244      -0.005027       0.007125       0.017512       0.012564      -0.011319      -0.023899       0.009834       0.014065             11.635740       8.752911      -3.232582      -1.382803      14.389009      -5.348969      11.765300           0.004241
          208              C       2.712500      14.976741      10.190314      -0.104776      33.571703 0.44321552E+03  0.10494153E+05                                 9.154001                            7.107575      -0.028348       1.966499                    0.999575      29.393350      85.433243       0.605222       0.427424      -1.054884      -0.020190      -0.005189       0.008055       0.022349       0.030309       0.009636       0.041497       0.028167       0.013631      -0.054226      -0.000125       0.054351             10.575019       9.129266      -4.671231      -0.207496      13.966670      -3.409886       8.629121           0.000249
          209              C       2.600377      14.111079      11.280335      -0.032034      37.217658 0.44784297E+03  0.10528073E+05                                 9.666590                            7.013611       0.106608       2.038810                    0.999419      27.330581      76.671147       0.632549       0.411897      -1.075126      -0.036333       0.035111      -0.007351       0.051058       0.016965      -0.005105       0.006219       0.000332       0.031597      -0.024087       0.011238       0.012849             11.839461      12.176023      -6.178539      -1.758449      14.823575      -1.956380       8.518784           0.002890
          210              C       1.668899      14.395397      12.282248      -0.170732      34.719210 0.48863759E+03  0.11856343E+05                                 9.307403                            7.420789       0.047901       1.979843                    0.999262      30.614363      90.104088       0.597307       0.422615      -1.057779       0.020118       0.000048      -0.009968       0.022452       0.024602       0.013087       0.000408      -0.003267       0.105588      -0.043373       0.004439       0.038934             10.442451      11.542856      -4.288469      -2.754518      11.848530      -0.765004       7.935967           0.004440
          211              C       0.813966      15.512021      12.191623       0.148533      31.222885 0.40334793E+03  0.92947576E+04                                 8.801969                            6.825364      -0.024903       2.015058                    0.999578      25.901333      73.414375       0.613684       0.433115      -1.055138      -0.024773       0.017651       0.038240       0.048862      -0.006954      -0.026299       0.005810       0.034655       0.020696      -0.022173      -0.016134       0.038307             10.063938      10.245172      -2.598455      -3.579791      10.186424      -1.631371       9.760220           0.000587
          212              C       0.913151       0.435213      11.058806      -0.154216      34.165824 0.48916150E+03  0.11923767E+05                                 9.389673                            7.559962      -0.285745       1.883442                    0.998009      30.666544      91.754402       0.573491       0.438145      -1.043748       0.018584      -0.000527      -0.023357       0.029853       0.013807       0.033175       0.034279       0.004868      -0.019876      -0.044039      -0.010393       0.054431             10.426791       9.390554      -1.641537      -2.695659      10.774055      -3.467962      11.115763           0.001714
          213              C      10.732486       0.058770      13.326957      -0.297648      32.965266 0.47116324E+03  0.11358928E+05                                 9.033174                            7.218421      -0.350783       1.872393                    0.996701      30.915131      91.488640       0.612627       0.414710      -1.059959      -0.006138      -0.053414      -0.017323       0.056487      -0.010064       0.000818      -0.004052       0.002221       0.050263      -0.018677       0.001062       0.017615             10.445289      12.559302       2.898574      -3.788278       9.698746      -1.604532       9.077818           0.000217
          214              C       9.738477      14.976741      13.913504       0.149166      32.845010 0.39368243E+03  0.89885519E+04                                 9.040935                            6.679039       0.109798       2.057254                    0.999407      25.550370      71.340740       0.631319       0.424926      -1.063562       0.022542       0.036599      -0.017694       0.046483       0.022212      -0.019198      -0.010550       0.015578      -0.036756      -0.022541      -0.016396       0.038937             10.776539      11.698446       5.754540      -1.975665       9.610638      -2.159272      11.020532           0.000697
          215              C       9.680260      14.824257      15.303092      -0.170863      33.194228 0.45028047E+03  0.10657785E+05                                 8.902894                            7.040885       0.199170       2.028162                    0.999708      29.745351      85.237094       0.626786       0.412860      -1.068648      -0.018193      -0.003758       0.020010       0.027304      -0.008909       0.017246       0.013886      -0.009715      -0.094261      -0.041725       0.015580       0.026145              9.825528       8.531288       3.451729      -1.926246       7.754926      -2.535378      13.190369          -0.001157
          216              C       8.684096      14.030072      15.882087      -0.010036      37.671021 0.43462036E+03  0.10139540E+05                                 9.712560                            6.906576       0.038302       2.015909                    0.999241      27.095883      75.688440       0.637898       0.411573      -1.075489      -0.003237       0.018472      -0.041858       0.045867       0.004289      -0.000607       0.002086       0.021677      -0.031215      -0.011360      -0.005501       0.016860             11.710134       8.585450       3.098627       0.136359       7.888504      -1.731430      18.656447          -0.003908
          217              C       7.795741      13.334366      15.074012      -0.146467      34.471718 0.47472692E+03  0.11486094E+05                                 9.361209                            7.401254      -0.184812       1.901645                    0.999396      30.934818      92.226675       0.585032       0.432711      -1.046963       0.000843       0.028872      -0.005195       0.029348      -0.017662      -0.021349      -0.009816       0.014937      -0.100822      -0.044887       0.006450       0.038437             10.353282       8.537968       2.745535       2.326225       7.711075       0.218811      14.810802          -0.001280
          218              C       7.879833      13.428080      13.702045      -0.031096      37.456886 0.46514179E+03  0.11083205E+05                                 9.759309                            7.204320      -0.075493       1.977364                    0.999266      27.913671      79.876428       0.614319       0.418439      -1.066612       0.025465       0.041264       0.022244       0.053347      -0.004011      -0.017419      -0.002562       0.013440       0.018188      -0.016064      -0.006295       0.022359             11.583553      11.968615       5.126690       2.451508       9.660373       0.985703      13.121671          -0.000685
          219              C       8.855513      14.239737      13.133119      -0.175021      34.171455 0.49987171E+03  0.12243456E+05                                 9.306693                            7.589866      -0.260960       1.882369                    0.998168      31.161285      93.270950       0.578655       0.432156      -1.047990      -0.024859      -0.004460       0.011548       0.027771      -0.026162      -0.017493      -0.007841      -0.019830       0.038412      -0.041007       0.017037       0.023970             10.340373      12.311303       5.226519       0.474376       9.682007      -0.146919       9.027808           0.000253
          220              C       2.023594       1.162687       8.974424       0.598866      23.963222 0.25339527E+03  0.52549805E+04                                 7.686644                            5.640178       0.045448       2.075669                    0.999667      22.099743      61.553938       0.627358       0.470780      -1.022282      -0.015398       0.038201      -0.036427       0.054984       0.039435       0.060551       0.069815       0.079984      -0.091790      -0.099766      -0.020346       0.120112              9.193220       5.761387      -1.527947      -1.157376      11.202758      -4.593705      10.615515          -0.001630
          221              C       3.519997      12.930920      11.388582       0.640305      22.399407 0.23290380E+03  0.47636401E+04                                 7.461698                            5.492393      -0.172188       2.013437                    0.999181      22.013166      62.347617       0.616546       0.485711      -1.007014       0.029633      -0.063759      -0.007092       0.070666       0.062071       0.052968       0.058006       0.010400       0.107239      -0.080852      -0.037713       0.118566              8.873050       9.288654      -3.120742      -1.793644      10.731184      -1.646424       6.599311          -0.003501
          222              C       8.614019      13.877589      17.364818       0.549486      24.382826 0.26746903E+03  0.56112985E+04                                 7.745010                            5.761434      -0.034901       2.036097                    0.999558      22.727493      63.262657       0.627332       0.465392      -1.027240      -0.019014       0.012906       0.042510       0.048324      -0.059455      -0.008007       0.019991      -0.048917      -0.257317      -0.088341      -0.021109       0.109450              9.131564       6.171482       1.425207       0.400121       5.663868      -1.452697      15.559343           0.004281
          223              C       6.920324      12.638660      12.853691       0.619995      21.547372 0.24856090E+03  0.51728308E+04                                 7.286966                            5.691216      -0.173290       2.003956                    0.999156      22.663173      64.976555       0.602285       0.488662      -1.004405      -0.051871      -0.027782      -0.034569       0.068246      -0.067202      -0.009682      -0.029282      -0.064294      -0.107998      -0.072888      -0.022617       0.095505              8.300281       8.898569       3.127670       1.263432       6.903923       1.513049       9.098351          -0.000878
          224              C       4.894574       8.208696       9.805156      -0.013723      36.398114 0.44394328E+03  0.10430545E+05                                 9.527449                            7.012853       0.054253       2.028870                    0.999240      27.119506      76.462605       0.627528       0.415426      -1.071093       0.006490      -0.017195      -0.042927       0.046696      -0.000718       0.003155      -0.010704       0.017569      -0.053535      -0.022994       0.004826       0.018168             11.355868       8.778701       2.699440      -1.940509      12.174613       4.292910      13.114291           0.001310
          225              C       4.076296       7.106367       9.701944      -0.143698      34.058559 0.47644551E+03  0.11529650E+05                                 9.285309                            7.413622      -0.129908       1.923315                    0.999446      30.637611      91.130243       0.585092       0.432592      -1.047801       0.008455       0.006153      -0.024615       0.026744      -0.029769      -0.002516      -0.025839       0.049206      -0.024302      -0.049356       0.004988       0.044368             10.358776       9.199707       3.947268      -0.384861      12.114448       2.804683       9.762173           0.002104
          226              C       4.228308       6.215292       8.664788      -0.022273      36.582105 0.44742715E+03  0.10528696E+05                                 9.565643                            7.031146       0.068373       2.025524                    0.999361      27.391144      77.186085       0.628192       0.414344      -1.072226       0.038332       0.036030       0.002071       0.052648      -0.022419      -0.005564       0.002161       0.016069      -0.017839      -0.020986      -0.006799       0.027785             11.386570      11.643745       5.569962      -2.304382      12.589338       1.173089       9.926626           0.000731
          227              C       5.156552       6.453547       7.657840      -0.168890      33.070539 0.46283872E+03  0.11079777E+05                                 8.991114                            7.220217       0.030233       1.978255                    0.999366      30.215019      88.348310       0.605763       0.422379      -1.057862      -0.005681      -0.020826       0.022692       0.031320      -0.038541       0.014004      -0.002142      -0.009671       0.034236      -0.046024       0.008230       0.037793              9.951734      11.226960       3.803955      -3.469293       9.069891       0.290045       9.558349           0.000300
          228              C       5.966205       7.578113       7.738395       0.142770      31.357053 0.40259947E+03  0.92664303E+04                                 8.823623                            6.806256       0.015800       2.027917                    0.999579      25.871063      73.110081       0.616726       0.431494      -1.056899       0.029481       0.008651      -0.031141       0.043746       0.006560      -0.036500      -0.010427       0.023485       0.017372      -0.029883      -0.016321       0.046204             10.284163      10.440392       2.078173      -4.441176       8.589664       1.705806      11.822432           0.001344
          229              C       5.867020       8.419949       8.830934      -0.156105      34.286509 0.48749406E+03  0.11872322E+05                                 9.394160                            7.538728      -0.220161       1.903890                    0.998295      30.643917      91.628387       0.575283       0.437178      -1.044383      -0.019574       0.001249       0.021298       0.028953      -0.010528       0.030676      -0.035149       0.003766      -0.043231      -0.047882      -0.003023       0.050905             10.547023       9.502453       1.561905      -3.153283       9.492837       3.034258      12.645778          -0.000101
          230              C       6.883669       7.962499       6.562784      -0.300468      33.892162 0.50220667E+03  0.12300571E+05                                 9.228850                            7.480267      -0.349793       1.867625                    0.996477      31.420669      93.687899       0.598522       0.417814      -1.058109      -0.008431      -0.057070       0.029465       0.064779      -0.004119       0.006627       0.019703      -0.019848       0.018181      -0.020740      -0.005520       0.026260             10.676506      12.061696      -2.080794      -4.240344       8.681402       1.359595      11.286421          -0.000094
          231              C       7.719196       6.850640       5.991341       0.149219      32.892024 0.39654327E+03  0.90862786E+04                                 9.065755                            6.732130       0.008697       2.025110                    0.999347      25.717003      72.349840       0.623685       0.428594      -1.059410      -0.031043       0.018061       0.026287       0.044507      -0.019455      -0.014659       0.014300      -0.005802      -0.036045      -0.021288      -0.013329       0.034617             10.742352      10.845447      -4.505865      -0.491850       8.654557       2.707974      12.727051          -0.000113
          232              C       7.610308       6.456724       4.672239      -0.181846      36.198178 0.48663561E+03  0.11787120E+05                                 9.541280                            7.396596       0.071050       1.983901                    0.999520      30.653889      89.928648       0.599806       0.421591      -1.059187       0.014510      -0.040649      -0.011340       0.044626       0.008071       0.003980      -0.028028       0.003353      -0.099149      -0.046726       0.016211       0.030514             10.872888       9.044289      -3.048117      -0.110582       8.497584       3.581027      15.076792           0.000556
          233              C       8.467397       5.487818       4.133522      -0.056645      38.372074 0.44148045E+03  0.10312094E+05                                 9.713553                            6.877873       0.143892       2.041125                    0.999099      27.440729      76.024478       0.652593       0.401817      -1.084885      -0.019010       0.015306       0.069095       0.073279      -0.008884       0.000558      -0.001130       0.010340      -0.019978      -0.007542      -0.006120       0.013662             11.902857       9.881762      -2.719477       2.625266       7.998909       3.104728      17.827901           0.000324
          234              C       9.454937       4.927124       4.913906      -0.123725      34.754927 0.45049325E+03  0.10716599E+05                                 9.327015                            7.150923      -0.032483       1.959046                    0.999573      29.870088      87.198216       0.604881       0.425664      -1.055322      -0.025840      -0.002303       0.025980       0.036715       0.013588      -0.026887      -0.009314      -0.025926      -0.127378      -0.054177       0.009395       0.044782             10.686705       9.953604      -2.573947       3.542391       6.779133       0.679844      15.327377           0.000403
          235              C       9.563825       5.274977       6.275803      -0.005363      36.959919 0.43186969E+03  0.10052936E+05                                 9.589969                            6.882609       0.027648       2.019668                    0.999238      26.810741      74.651906       0.639707       0.411325      -1.076341      -0.043686       0.003885      -0.023965       0.049979       0.019434      -0.021087       0.004035       0.000534      -0.006442      -0.030598       0.003468       0.027130             11.651614      11.858528      -4.701379       4.117226       8.688342      -0.551426      14.407973           0.000072
          236              C       8.699189       6.245471       6.794382      -0.138380      33.716026 0.47258265E+03  0.11391595E+05                                 9.210958                            7.363401      -0.183746       1.917998                    0.998181      30.135693      88.917554       0.590594       0.430240      -1.051195      -0.000699      -0.026197       0.003488       0.026437       0.039513      -0.026286      -0.002150      -0.029526      -0.003471      -0.050549       0.001622       0.048927             10.276830      12.102273      -4.696206       1.997811       8.560243       0.652627      10.167974           0.000530
          237              C       4.744718       9.171248      10.963146       0.607899      22.774661 0.24881112E+03  0.51607605E+04                                 7.454569                            5.617777      -0.099001       2.023792                    0.999288      22.536077      63.751477       0.620828       0.475653      -1.014844      -0.004530       0.050418       0.030740       0.059224      -0.044311       0.055235      -0.066657       0.082777      -0.116445      -0.098773      -0.021207       0.119980              8.707739       6.288269       1.485775      -1.457212       9.747569       3.290611      10.087379           0.000336
          238              C       3.333485       4.984305       8.581714       0.609392      22.646529 0.25101495E+03  0.52095383E+04                                 7.417875                            5.640848      -0.017790       2.050799                    0.999496      22.419042      63.105133       0.620849       0.475358      -1.016643      -0.030351      -0.058038       0.005661       0.065739      -0.066240       0.043482      -0.048023       0.023053       0.074958      -0.080748      -0.025166       0.105914              8.516780       8.763410       3.350673      -1.471868       9.797053       1.254890       6.989877          -0.000080
          239              C       8.295980       5.063724       2.698621       0.645916      22.339934 0.23275310E+03  0.47154915E+04                                 7.316997                            5.408078       0.113861       2.114878                    0.999650      20.981783      57.365459       0.641583       0.471218      -1.024201       0.001004      -0.040953      -0.067724       0.079150       0.027273      -0.031753      -0.037415      -0.045563      -0.193743      -0.081697      -0.001498       0.083195              8.652750       8.056110      -1.644532       1.228453       5.740355       2.545024      12.161785           0.000403
          240              C      10.577239       4.620568       7.139261       0.635238      22.156080 0.23519587E+03  0.48075110E+04                                 7.327790                            5.481690      -0.055588       2.051069                    0.999452      21.816832      61.155035       0.625439       0.479105      -1.013579       0.036980      -0.039585       0.031811       0.062821       0.074991      -0.005848       0.030558      -0.095707      -0.152097      -0.079071      -0.038697       0.117767              8.559969       8.972431      -2.978218       1.562168       6.042470      -1.585230      10.665007          -0.000575
          241              C       7.262082       9.453978      14.187897       0.305621      21.434886 0.26556930E+03  0.55302110E+04                                 6.731021                            5.508299       0.856239       2.328835                    0.999833      23.367441      63.618612       0.686521       0.428438      -1.054646      -0.076507      -0.004940      -0.025386       0.080760       0.006576      -0.034935      -0.021293      -0.134425      -0.058996      -0.078407      -0.004545       0.082952              7.349850       8.837599       0.072541       2.120227       4.289794       1.151926       8.922156          -0.000121
          242              C       6.765078       9.995612      16.536604      -0.342782      24.789957 0.41269239E+03  0.95650338E+04                                 7.211368                            6.595534       0.286823       2.086937                    0.996835      29.653219      84.300713       0.668561       0.395280      -1.079490       0.056718      -0.005635      -0.065517       0.086840      -0.017425      -0.057834       0.013408       0.080372       0.097920      -0.060157      -0.029318       0.089475              7.401749       7.614858       0.225001      -0.912145       6.131096      -0.399078       8.459295          -0.000117
          243              C       9.100242       9.932078      15.668111      -0.357244      26.069936 0.42455639E+03  0.99331358E+04                                 7.458509                            6.679124       0.248041       2.059841                    0.997419      30.435379      87.598133       0.664386       0.394035      -1.077823      -0.078375      -0.007605      -0.000403       0.078744      -0.002700      -0.007916       0.016497       0.109914      -0.039500      -0.054897      -0.007654       0.062551              7.785600       9.692916       0.266042       0.832254       6.408215      -0.307370       7.255669           0.001477
          244              C       8.905106      15.674035      22.673952      -0.000609      36.265221 0.41718964E+03  0.96417222E+04                                 9.501087                            6.786584       0.052434       2.033609                    0.999255      26.576882      74.088895       0.640154       0.414000      -1.073027       0.011782       0.025908       0.029772       0.041187      -0.004984      -0.007012      -0.017514       0.012662      -0.011699      -0.023891       0.009911       0.013980             11.637508       8.754073      -3.232836       1.383294      14.391742       5.350239      11.766710           0.001756
          245              C       8.068500       0.906959      22.777164      -0.104549      33.570046 0.44317172E+03  0.10493011E+05                                 9.154269                            7.107563      -0.028827       1.966392                    0.999574      29.391607      85.431842       0.605170       0.427465      -1.054844       0.020112       0.005105       0.008083       0.022269       0.030425      -0.009667      -0.041433       0.028112       0.013240      -0.054191      -0.000208       0.054399             10.575637       9.129720      -4.671642       0.207587      13.967820       3.410242       8.629372          -0.000703
          246              C       8.180623       1.772621      23.867185      -0.032054      37.218935 0.44785267E+03  0.10528308E+05                                 9.666648                            7.013549       0.106758       2.038846                    0.999419      27.330760      76.670493       0.632573       0.411881      -1.075142       0.036267      -0.035103      -0.007336       0.051003       0.016977       0.005107      -0.006205       0.000333       0.031683      -0.024106       0.011252       0.012854             11.839700      12.176267      -6.178699       1.758481      14.823916       1.956583       8.518916           0.003360
          247              C       9.112101       1.488303      24.869098      -0.170572      34.711553 0.48851298E+03  0.11852456E+05                                 9.306031                            7.419850       0.047960       1.979944                    0.999261      30.608598      90.081157       0.597349       0.422615      -1.057788      -0.020103      -0.000088      -0.009867       0.022395       0.024640      -0.013140      -0.000493      -0.003159       0.105612      -0.043405       0.004410       0.038995             10.440825      11.541425      -4.287507       2.754566      11.845933       0.764628       7.935117           0.003600
          248              C       9.967035       0.371679      24.778473       0.148934      31.215205 0.40322212E+03  0.92911661E+04                                 8.800991                            6.824625      -0.025313       2.014995                    0.999577      25.896258      73.398087       0.613671       0.433156      -1.055109       0.024838      -0.017552       0.038168       0.048804      -0.006799       0.026107      -0.005776       0.034843       0.020356      -0.022166      -0.015948       0.038114             10.062912      10.244245      -2.597528       3.579970      10.184639       1.631397       9.759852          -0.000300
          249              C       9.867849      15.448487      23.645656      -0.154203      34.164487 0.48912971E+03  0.11922771E+05                                 9.389477                            7.559726      -0.285672       1.883499                    0.998008      30.664676      91.747272       0.573500       0.438146      -1.043750      -0.018499       0.000523      -0.023347       0.029792       0.013917      -0.033176      -0.034259       0.004954      -0.020051      -0.044011      -0.010473       0.054484             10.426666       9.390650      -1.641023       2.696026      10.773548       3.468123      11.115798           0.002093
          250              C       0.048515      15.824930       0.740107      -0.297700      32.966862 0.47117984E+03  0.11359238E+05                                 9.033088                            7.218264      -0.350315       1.872533                    0.996705      30.913749      91.479181       0.612680       0.414677      -1.059998       0.006244       0.053443      -0.017205       0.056490      -0.010258      -0.000844       0.003920       0.002251       0.050752      -0.018935       0.001203       0.017733             10.445502      12.558754       2.898698       3.789604       9.698547       1.605708       9.079205          -0.000041
          251              C       1.042523       0.906959       1.326654       0.149013      32.851772 0.39374602E+03  0.89902769E+04                                 9.041490                            6.679026       0.110510       2.057356                    0.999403      25.553629      71.348593       0.631405       0.424856      -1.063617      -0.022546      -0.036590      -0.017778       0.046511       0.022284       0.019228       0.010555       0.015691      -0.037270      -0.022658      -0.016418       0.039077             10.777572      11.697524       5.753853       1.975588       9.610259       2.159675      11.024933           0.000086
          252              C       1.100740       1.059443       2.716242      -0.170622      33.207275 0.45039844E+03  0.10661977E+05                                 8.907457                            7.043198       0.195365       2.027007                    0.999706      29.749444      85.272740       0.626457       0.413023      -1.068472       0.018132       0.003728       0.020399       0.027546      -0.009428      -0.016913      -0.013772      -0.010179      -0.093818      -0.041461       0.014836       0.026625              9.831843       8.534566       3.453233       1.926874       7.757853       2.537186      13.203111           0.000295
          253              C       2.096905       1.853628       3.295237      -0.008047      37.632336 0.43391410E+03  0.10119342E+05                                 9.709020                            6.902652       0.035437       2.015424                    0.999238      27.068668      75.608127       0.637820       0.411774      -1.075315       0.003074      -0.018517      -0.041543       0.045587       0.003656       0.000421      -0.002287       0.021303      -0.034643      -0.012337      -0.004698       0.017035             11.708163       8.581969       3.097266      -0.138102       7.884551       1.730144      18.657970           0.001362
          254              C       2.985259       2.549334       2.487162      -0.146549      34.481084 0.47477595E+03  0.11487817E+05                                 9.363589                            7.401904      -0.185321       1.901474                    0.999397      30.937710      92.243769       0.584962       0.432742      -1.046922      -0.000712      -0.028752      -0.005057       0.029202      -0.018050       0.021232       0.009843       0.014734      -0.100319      -0.044789       0.006212       0.038577             10.357236       8.539630       2.746247      -2.327860       7.712210      -0.219082      14.819867           0.000384
          255              C       2.901167       2.455620       1.115195      -0.031709      37.484107 0.46549661E+03  0.11093830E+05                                 9.763481                            7.206677      -0.074831       1.977346                    0.999271      27.927097      79.923972       0.614266       0.418393      -1.066636      -0.025522      -0.041306       0.022298       0.053430      -0.003810       0.017413       0.002481       0.013542       0.018124      -0.015865      -0.006502       0.022367             11.589249      11.973200       5.128749      -2.453555       9.663901      -0.986395      13.130646           0.002171
          256              C       1.925487       1.643963       0.546269      -0.175524      34.191142 0.50019843E+03  0.12253391E+05                                 9.309231                            7.591560      -0.259906       1.882456                    0.998181      31.175181      93.318182       0.578684       0.432067      -1.048050       0.024861       0.004469       0.011763       0.027864      -0.026021       0.017519       0.007837      -0.019908       0.039285      -0.041015       0.017124       0.023891             10.343261      12.313677       5.227491      -0.474835       9.683940       0.147021       9.032165           0.002109
          257              C       8.757406      14.721013      21.561274       0.599608      23.957140 0.25330948E+03  0.52530351E+04                                 7.686181                            5.639719       0.044982       2.075448                    0.999669      22.101455      61.568385       0.627267       0.470863      -1.022183       0.014944      -0.038295      -0.036250       0.054808       0.039424      -0.060506      -0.069805       0.080318      -0.092759      -0.099933      -0.020233       0.120165              9.192536       5.761553      -1.527927       1.157552      11.202860       4.592826      10.613196           0.000968
          258              C       7.261004       2.952780      23.975432       0.640324      22.400776 0.23291807E+03  0.47640100E+04                                 7.461946                            5.492525      -0.172269       2.013376                    0.999181      22.014316      62.351591       0.616544       0.485705      -1.007016      -0.029633       0.063713      -0.007053       0.070621       0.062089      -0.052980      -0.058033       0.010362       0.107356      -0.080887      -0.037723       0.118610              8.873393       9.288988      -3.120933       1.793599      10.731657       1.646608       6.599534          -0.003262
          259              C       2.166981       2.006111       4.777968       0.551084      24.355317 0.26708316E+03  0.56022115E+04                                 7.741549                            5.758503      -0.038368       2.034907                    0.999553      22.734209      63.313768       0.627176       0.465590      -1.026942       0.019059      -0.012954       0.042616       0.048448      -0.059880       0.008185      -0.019841      -0.049622      -0.255487      -0.087704      -0.021968       0.109672              9.127586       6.169704       1.425043      -0.400538       5.661905       1.450746      15.551150           0.000325
          260              C       3.860676       3.245040       0.266841       0.619826      21.552624 0.24862056E+03  0.51743056E+04                                 7.287737                            5.691604      -0.172778       2.004056                    0.999161      22.664749      64.979364       0.602320       0.488611      -1.004446       0.051901       0.027823      -0.034560       0.068281      -0.067243       0.009808       0.029383      -0.064318      -0.107595      -0.073070      -0.022420       0.095490              8.301482       8.899487       3.128120      -1.264379       6.904470      -1.513704       9.100489          -0.000682
          261              C       5.886426       7.675004      22.392006      -0.013671      36.396658 0.44392325E+03  0.10429974E+05                                 9.527301                            7.012771       0.054172       2.028859                    0.999239      27.118746      76.460510       0.627521       0.415435      -1.071086      -0.006502       0.017192      -0.042910       0.046681      -0.000732      -0.003172       0.010725       0.017585      -0.053561      -0.023019       0.004831       0.018188             11.355662       8.778452       2.699331       1.940449      12.174481      -4.292884      13.114053           0.001401
          262              C       6.704704       8.777333      22.288794      -0.143667      34.057695 0.47643349E+03  0.11529304E+05                                 9.285186                            7.413564      -0.130062       1.923272                    0.999446      30.637269      91.129455       0.585089       0.432597      -1.047797      -0.008472      -0.006145      -0.024608       0.026741      -0.029808       0.002505       0.025845       0.049214      -0.024272      -0.049379       0.004978       0.044402             10.358519       9.199521       3.947002       0.385109      12.114025      -2.804461       9.762013           0.002360
          263              C       6.552692       9.668408      21.251638      -0.022327      36.584343 0.44745950E+03  0.10529672E+05                                 9.566041                            7.031407       0.068304       2.025496                    0.999361      27.392257      77.190601       0.628178       0.414345      -1.072223      -0.038376      -0.036050       0.002099       0.052694      -0.022440       0.005557      -0.002157       0.016041      -0.017951      -0.020983      -0.006831       0.027814             11.387018      11.644339       5.570027       2.305118      12.589550      -1.172690       9.927164           0.000385
          264              C       5.624448       9.430153      20.244690      -0.169025      33.077970 0.46295228E+03  0.11083309E+05                                 8.992550                            7.221158       0.029853       1.978052                    0.999367      30.221093      88.372773       0.605709       0.422385      -1.057845       0.005649       0.020821       0.022738       0.031344      -0.038539      -0.013956       0.002158      -0.009696       0.034283      -0.046017       0.008244       0.037773              9.953486      11.228826       3.804472       3.470320       9.071345      -0.290120       9.560287           0.000793
          265              C       4.814795       8.305587      20.325245       0.142753      31.357551 0.40260361E+03  0.92665599E+04                                 8.823723                            6.806283       0.015854       2.027931                    0.999579      25.871386      73.111401       0.616725       0.431493      -1.056899      -0.029487      -0.008661      -0.031130       0.043745       0.006562       0.036520       0.010457       0.023488       0.017384      -0.029909      -0.016324       0.046232             10.284376      10.440524       2.078222       4.441241       8.590029      -1.705930      11.822574           0.001492
          266              C       4.913980       7.463751      21.417784      -0.156066      34.284982 0.48746550E+03  0.11871449E+05                                 9.393904                            7.538521      -0.220190       1.903899                    0.998294      30.642822      91.624322       0.575290       0.437179      -1.044382       0.019569      -0.001243       0.021305       0.028955      -0.010544      -0.030689       0.035153       0.003747      -0.043197      -0.047881      -0.003046       0.050927             10.546775       9.502074       1.561826       3.153098       9.492828      -3.034327      12.645424           0.000010
          267              C       3.897332       7.921201      19.149634      -0.300467      33.891840 0.50219467E+03  0.12300185E+05                                 9.228809                            7.480172      -0.349821       1.867629                    0.996476      31.419937      93.684926       0.598528       0.417813      -1.058111       0.008433       0.057046       0.029474       0.064762      -0.004155      -0.006606      -0.019698      -0.019855       0.018173      -0.020747      -0.005506       0.026254             10.676668      12.061919      -2.080973       4.240598       8.681557      -1.359624      11.286528           0.000222
          268              C       3.061804       9.033060      18.578191       0.149281      32.892055 0.39653454E+03  0.90860759E+04                                 9.065989                            6.732187       0.008543       2.025070                    0.999347      25.716726      72.350278       0.623660       0.428610      -1.059394       0.031006      -0.018103       0.026268       0.044487      -0.019432       0.014695      -0.014259      -0.005760      -0.035975      -0.021286      -0.013298       0.034584             10.742927      10.846084      -4.506335       0.492266       8.655067      -2.708226      12.727631           0.000169
          269              C       3.170692       9.426976      17.259089      -0.181935      36.202874 0.48669905E+03  0.11789086E+05                                 9.542155                            7.397085       0.070845       1.983812                    0.999519      30.656319      89.938524       0.599783       0.421592      -1.059182      -0.014621       0.040526      -0.011376       0.044559       0.008001      -0.003971       0.028041       0.003423      -0.099057      -0.046711       0.016265       0.030446             10.874232       9.045309      -3.048766       0.110895       8.498623      -3.581589      15.078764           0.000439
          270              C       2.313603      10.395882      16.720372      -0.056667      38.381471 0.44156213E+03  0.10314627E+05                                 9.715520                            6.878704       0.143336       2.040914                    0.999099      27.443923      76.039200       0.652517       0.401840      -1.084854       0.018896      -0.015444       0.069075       0.073259      -0.008852      -0.000545       0.001135       0.010354      -0.019858      -0.007534      -0.006084       0.013618             11.906171       9.883978      -2.720079      -2.626464       8.000545      -3.105667      17.833991           0.000560
          271              C       1.326063      10.956576      17.500756      -0.124077      34.775037 0.45075254E+03  0.10724458E+05                                 9.330493                            7.152853      -0.033235       1.958600                    0.999574      29.883197      87.247312       0.604808       0.425649      -1.055317       0.025754       0.002122       0.025890       0.036579       0.013520       0.026914       0.009258      -0.025869      -0.127089      -0.054116       0.009458       0.044658             10.691583       9.957597      -2.574896      -3.544745       6.781365      -0.680000      15.335787           0.000444
          272              C       1.217175      10.608723      18.862653      -0.005443      36.970828 0.43196388E+03  0.10055795E+05                                 9.592137                            6.883460       0.026961       2.019415                    0.999237      26.814242      74.666995       0.639646       0.411337      -1.076321       0.043642      -0.004021      -0.023977       0.049957       0.019475       0.021102      -0.004005       0.000733      -0.006448      -0.030599       0.003383       0.027216             11.655229      11.861927      -4.702733      -4.119627       8.690219       0.552283      14.413541          -0.000247
          273              C       2.081811       9.638229      19.381232      -0.138259      33.714600 0.47254935E+03  0.11390674E+05                                 9.211076                            7.363405      -0.184177       1.917898                    0.998180      30.134192      88.914777       0.590558       0.430270      -1.051169       0.000650       0.026162       0.003480       0.026400       0.039537       0.026351       0.002185      -0.029450      -0.003492      -0.050576       0.001589       0.048988             10.277133      12.102521      -4.696434      -1.997833       8.560550      -0.652606      10.168327           0.000653
          274              C       6.036282       6.712452      23.549996       0.607881      22.774820 0.24881328E+03  0.51608265E+04                                 7.454647                            5.617830      -0.099101       2.023764                    0.999287      22.536283      63.752592       0.620820       0.475658      -1.014839       0.004507      -0.050405       0.030749       0.059216      -0.044323      -0.055241       0.066642       0.082759      -0.116388      -0.098747      -0.021232       0.119979              8.707824       6.288291       1.485823       1.457169       9.747713      -3.290643      10.087467           0.000593
          275              C       7.447515      10.899395      21.168564       0.609849      22.638151 0.25091880E+03  0.52071255E+04                                 7.416637                            5.640191      -0.018283       2.050720                    0.999496      22.415025      63.094529       0.620805       0.475429      -1.016589       0.030300       0.058220       0.005604       0.065871      -0.066272      -0.043527       0.048042       0.023044       0.074594      -0.080716      -0.025252       0.105968              8.515104       8.762384       3.350145       1.471962       9.795032      -1.253688       6.987896           0.000251
          276              C       2.485021      10.819976      15.285471       0.645880      22.343259 0.23278068E+03  0.47162782E+04                                 7.318136                            5.408630       0.113321       2.114684                    0.999650      20.984042      57.376524       0.641497       0.471258      -1.024160      -0.001086       0.040863      -0.067786       0.079158       0.027288       0.031732       0.037382      -0.045587      -0.193651      -0.081646      -0.001532       0.083178              8.654554       8.057251      -1.644663      -1.228947       5.741225      -2.545763      12.165186           0.000534
          277              C       0.203761      11.263132      19.726111       0.635782      22.151484 0.23513475E+03  0.48061372E+04                                 7.327690                            5.481534      -0.057661       2.050392                    0.999449      21.816903      61.162248       0.625328       0.479202      -1.013488      -0.037340       0.039398       0.031739       0.062879       0.075088       0.005819      -0.030401      -0.095399      -0.152257      -0.078987      -0.038764       0.117751              8.560105       8.972286      -2.977853      -1.563577       6.042364       1.586284      10.665664           0.000246
          278              C       3.518918       6.429722       1.601047       0.305477      21.438181 0.26562042E+03  0.55315500E+04                                 6.731604                            5.508751       0.856099       2.328721                    0.999833      23.370435      63.628664       0.686506       0.428426      -1.054652       0.076564       0.004877      -0.025417       0.080820       0.006581       0.034981       0.021217      -0.134371      -0.059073      -0.078422      -0.004483       0.082906              7.350460       8.838262       0.072551      -2.120353       4.290169      -1.152171       8.922948          -0.000047
          279              C       4.015923       5.888088       3.949754      -0.342819      24.790386 0.41270513E+03  0.95655400E+04                                 7.211905                            6.596018       0.285326       2.086517                    0.996824      29.653574      84.306598       0.668469       0.395326      -1.079443      -0.056747       0.005523      -0.065506       0.086844      -0.017507       0.057854      -0.013291       0.080843       0.098478      -0.060493      -0.029148       0.089642              7.402209       7.615077       0.225285       0.912004       6.132154       0.398652       8.459396          -0.000015
          280              C       1.680758       5.951622       3.081261      -0.357277      26.069186 0.42455238E+03  0.99329372E+04                                 7.458284                            6.679102       0.248307       2.059951                    0.997418      30.433792      87.590759       0.664391       0.394036      -1.077831       0.078458       0.007510      -0.000333       0.078818      -0.002764       0.007966      -0.016533       0.109928      -0.039217      -0.054955      -0.007574       0.062529              7.785250       9.692521       0.265519      -0.831933       6.407581       0.307461       7.255647           0.001463
          281              C       4.580847       9.388855       0.073004      -0.411194      27.378130 0.47455938E+03  0.11446159E+05                                 7.780736                            7.114274      -0.164497       1.916559                    0.996244      32.097780      94.599637       0.634943       0.399947      -1.071029      -0.008215       0.044291      -0.036135       0.057748       0.023716       0.016933      -0.022735      -0.055572       0.001346      -0.048883       0.005838       0.043045              8.001714       7.547292       0.312984      -0.498120       9.186715      -0.125612       7.271136           0.040601
          282              C       5.720399      11.464855      24.564496      -0.393855      25.207513 0.42623631E+03  0.99857945E+04                                 7.262478                            6.670088       0.088877       2.008264                    0.996388      30.806441      88.827232       0.667929       0.391421      -1.079239      -0.042298      -0.019554      -0.010850       0.047846       0.037355      -0.001511      -0.019577       0.007679       0.008459      -0.043171       0.001489       0.041682              7.437347       7.921882       1.119604      -0.699011       8.178406       0.067410       6.211752           0.046407
          283              C       6.200153       6.494845      12.659854      -0.411153      27.377887 0.47454905E+03  0.11445874E+05                                 7.780704                            7.114203      -0.164490       1.916551                    0.996246      32.098178      94.601392       0.634944       0.399947      -1.071026       0.008224      -0.044334      -0.036177       0.057809       0.023743      -0.016955       0.022715      -0.055549       0.001461      -0.048910       0.005892       0.043019              8.001719       7.547313       0.312958       0.498128       9.186592       0.125577       7.271253           0.040417
          284              C       5.060601       4.418845      11.977646      -0.393795      25.207067 0.42622329E+03  0.99854289E+04                                 7.262431                            6.670010       0.088873       2.008265                    0.996389      30.806157      88.826600       0.667928       0.391424      -1.079236       0.042316       0.019552      -0.010874       0.047866       0.037375       0.001487       0.019578       0.007676       0.008539      -0.043207       0.001527       0.041680              7.437344       7.921905       1.119660       0.699105       8.178279      -0.067380       6.211848           0.046177
          285              C       9.971347       6.494845       0.073004      -0.411182      27.378960 0.47457941E+03  0.11446777E+05                                 7.780971                            7.114515      -0.164661       1.916505                    0.996244      32.098357      94.602267       0.634920       0.399957      -1.071021      -0.008205      -0.044325      -0.036132       0.057772      -0.023732       0.016919       0.022716      -0.055581       0.001294      -0.048875       0.005827       0.043048              8.001925       7.547675      -0.312987      -0.498094       9.186841       0.125478       7.271261           0.040630
          286              C       0.329899       4.418845      24.564496      -0.393824      25.207528 0.42624148E+03  0.99859230E+04                                 7.262553                            6.670234       0.088695       2.008229                    0.996387      30.805567      88.824084       0.667907       0.391433      -1.079233      -0.042272       0.019518      -0.010810       0.047799      -0.037398      -0.001578       0.019543       0.007685       0.008380      -0.043161       0.001419       0.041742              7.437398       7.921916      -1.119721      -0.698947       8.178536      -0.067617       6.211741           0.046482
          287              C       0.809653       9.388855      12.659854      -0.411180      27.377882 0.47454735E+03  0.11445819E+05                                 7.780641                            7.114125      -0.164347       1.916588                    0.996246      32.098344      94.601704       0.634957       0.399940      -1.071031       0.008222       0.044327      -0.036168       0.057798      -0.023714      -0.016959      -0.022706      -0.055477       0.001368      -0.048868       0.005887       0.042981              8.001652       7.547199      -0.312979       0.498086       9.186580      -0.125509       7.271178           0.040363
          288              C      10.451101      11.464855      11.977646      -0.393834      25.207572 0.42623343E+03  0.99857280E+04                                 7.262470                            6.670032       0.088902       2.008256                    0.996390      30.806892      88.829053       0.667935       0.391417      -1.079240       0.042306      -0.019548      -0.010859       0.047852      -0.037314       0.001473      -0.019579       0.007690       0.008461      -0.043150       0.001521       0.041628              7.437370       7.921960      -1.119690       0.699036       8.178389       0.067431       6.211761           0.046097
          289              N       2.313603       6.119990      15.408822       0.067904      25.546987 0.34197053E+03  0.73907103E+04                                 7.153039                            5.910826       0.299920       2.194428                    0.999073      22.428314      57.129872       0.739724       0.383124      -1.113174       0.024180      -0.043740       0.097585       0.109639      -0.008096      -0.011947      -0.043380       0.240497       0.101038      -0.147929       0.042527       0.105402              7.835907       9.780213      -0.453495       1.327124       4.097988      -0.947874       9.629522           0.000385
          290              N       8.467397       9.763710       2.821972       0.067941      25.546564 0.34196251E+03  0.73905002E+04                                 7.153001                            5.910780       0.299857       2.194412                    0.999073      22.428061      57.129250       0.739722       0.383127      -1.113171      -0.024179       0.043698       0.097597       0.109633      -0.008093       0.011943       0.043384       0.240480       0.100993      -0.147916       0.042516       0.105399              7.835804       9.780136      -0.453485      -1.327099       4.097919       0.947883       9.629358           0.001443
          291              N       7.704103       9.763710      15.408822       0.067904      25.547073 0.34197238E+03  0.73907630E+04                                 7.153059                            5.910846       0.299916       2.194425                    0.999073      22.428383      57.130161       0.739722       0.383124      -1.113174       0.024179       0.043747       0.097584       0.109640       0.008096      -0.011947       0.043378       0.240500       0.101042      -0.147930       0.042527       0.105403              7.835917       9.780245       0.453459       1.327099       4.098008       0.947917       9.629497           0.000367
          292              N       3.076897       6.119990       2.821972       0.068146      25.541039 0.34187775E+03  0.73881651E+04                                 7.151840                            5.909962       0.300218       2.194582                    0.999073      22.425083      57.118572       0.739793       0.383116      -1.113186      -0.024187      -0.043920       0.097602       0.109728       0.008082       0.011882      -0.043389       0.240312       0.100880      -0.147821       0.042505       0.105316              7.834468       9.778039       0.453094      -1.326662       4.097448      -0.947990       9.627917           0.000865
          293              N       4.488130      10.772325      24.765886       0.099738      23.478976 0.36580241E+03  0.79892246E+04                                 6.774695                            6.155535       0.838444       2.367304                    0.999843      22.596496      56.675118       0.721991       0.388433      -1.116408       0.217596      -0.113827       0.009809       0.245765       0.101530      -0.030034      -0.008290      -0.153241       0.094199      -0.145957       0.029256       0.116701              7.047255       7.650736       1.555949      -0.814605       8.944723      -1.247770       4.546305           1.042548
          294              N       6.292870       5.111375      12.179036       0.099509      23.484932 0.36592025E+03  0.79924250E+04                                 6.775638                            6.156356       0.838632       2.367320                    0.999843      22.600332      56.686579       0.721974       0.388412      -1.116425      -0.217822       0.113970       0.009785       0.246031       0.101662       0.030046       0.008264      -0.153449       0.094665      -0.146201       0.029415       0.116787              7.048258       7.651860       1.556185       0.814810       8.945944       1.247972       4.546970           1.042029
          295              N       9.878630       5.111375      24.765886       0.099804      23.477304 0.36576825E+03  0.79881791E+04                                 6.773833                            6.154796       0.838889       2.367457                    0.999843      22.596754      56.672088       0.722124       0.388376      -1.116464       0.217781       0.113902       0.009920       0.245969      -0.101596      -0.030084       0.008237      -0.153397       0.094374      -0.146101       0.029342       0.116758              7.046306       7.649700      -1.555753      -0.814402       8.943491       1.247502       4.545729           1.042588
          296              N       0.902370      10.772325      12.179036       0.099507      23.485492 0.36593291E+03  0.79928640E+04                                 6.776186                            6.156839       0.838365       2.367221                    0.999843      22.599677      56.687670       0.721871       0.388459      -1.116378      -0.217558      -0.113832       0.009766       0.245732      -0.101559       0.030011      -0.008319      -0.153276       0.094193      -0.145981       0.029240       0.116741              7.048823       7.652486      -1.556343       0.814849       8.946737      -1.248054       4.547248           1.041730
          297              O       6.716563      13.663159       8.920552      -0.680978      45.135381 0.69061776E+03  0.17708969E+05                                10.188972                            8.213339      -0.155480       1.974623                    0.994664      29.891789      81.665280       0.652105       0.366297      -1.131082      -0.021836       0.092580       0.022918       0.097842       0.000024       0.066745      -0.016522       0.044625      -0.159937      -0.088629       0.006026       0.082603             11.879129       8.351139       4.034292      -0.301478      16.973345       3.142882      10.312902           0.019353
          298              O       8.263637      14.921148       8.036452      -0.550021      27.113908 0.42255852E+03  0.95195240E+04                                 6.941652                            6.187793       0.749693       2.293332                    0.999053      26.597245      66.645427       0.800132       0.339794      -1.160213       0.013738       0.048822       0.018986       0.054155      -0.030888      -0.035069      -0.045254       0.096575       0.075801      -0.094334       0.027977       0.066357              7.210953       6.045652       0.930642      -1.945859       6.379474       0.981190       9.207733           0.064928
          299              O       9.843053       2.984547      10.558102      -0.597206      43.234764 0.62706085E+03  0.15668990E+05                                 9.914971                            7.820397      -0.038710       2.036499                    0.994530      28.262808      75.799158       0.670186       0.365746      -1.133443      -0.075690      -0.026618      -0.003977       0.080332      -0.068901       0.014356      -0.025992       0.034400       0.128357      -0.093443       0.019353       0.074090             11.520785      15.125186       3.446346      -5.162768       9.732109      -2.124934       9.705058           0.057408
          300              O       8.691642       3.808911      12.269913      -0.660168      44.762857 0.71430057E+03  0.18422542E+05                                 9.986520                            8.276760       0.099189       2.034815                    0.998440      30.154661      81.911958       0.660338       0.359642      -1.139285      -0.012340      -0.058244      -0.058195       0.083254      -0.036792       0.024407      -0.010844      -0.058066       0.182490      -0.079467       0.008929       0.070537             11.193286       9.114661       0.699897      -0.510575      14.448164       5.462287      10.017035           0.088182
          301              O       4.103249       1.507363      18.105680      -0.506113      26.126642 0.40260297E+03  0.89789782E+04                                 6.822488                            6.085703       0.751462       2.300905                    0.999144      26.182763      65.707508       0.796123       0.344966      -1.153516       0.003530      -0.030839      -0.041627       0.051926       0.012914       0.042732      -0.035231       0.036984      -0.051329      -0.067041       0.012913       0.054128              7.167068       5.962840      -1.167315       1.866482       5.740923      -0.604109       9.797442          -0.149830
          302              O       2.267244       2.665285      17.845132      -0.572049      29.712889 0.46124738E+03  0.10663378E+05                                 7.544449                            6.577627       0.481157       2.212751                    0.996588      27.068061      69.602996       0.753198       0.351751      -1.145676      -0.027958      -0.026477      -0.051189       0.064055      -0.010149      -0.051662       0.021041      -0.012525      -0.163254      -0.082450       0.021825       0.060625              8.089492       6.886729      -1.660383      -1.082331       6.718739       2.135118      10.663008          -0.073221
          303              O       0.525035       3.740611      13.432183      -0.657036      38.406597 0.62991483E+03  0.15764495E+05                                 9.056463                            7.791800       0.111360       2.068230                    0.994871      29.136275      78.304104       0.677147       0.361431      -1.136356       0.042856      -0.063238       0.004481       0.076523       0.035096      -0.034903       0.047647       0.024547      -0.098532      -0.086169       0.032547       0.053622              9.931307      12.996122      -4.690410      -0.433907       9.973819       0.794526       6.823980           0.016530
          304              O       1.785334       3.357814      11.633774      -0.620770      40.718095 0.65868015E+03  0.16655363E+05                                 9.444795                            8.008714       0.107012       2.077368                    0.994673      28.705622      77.332079       0.663352       0.365159      -1.134402       0.030673      -0.011835       0.049854       0.059719       0.057300      -0.038783       0.014755      -0.063893       0.044756      -0.089192       0.029555       0.059637             10.462147       7.589748      -0.689568       1.600107       8.031332      -3.001583      15.765362           0.011586
          305              O       0.097029       5.683188      11.026836      -0.706401      49.117634 0.78323376E+03  0.20730153E+05                                10.751181                            8.769020      -0.216460       1.939977                    0.996166      30.896109      85.815976       0.628569       0.368165      -1.129405       0.009301       0.076653      -0.032769       0.083881       0.003538       0.065760       0.013653       0.063104      -0.217347      -0.099710       0.005146       0.094564             12.265345       9.645486      -4.644056      -0.301059      16.854844      -1.806483      10.295706           0.001431
          306              O       9.305081       6.944354      11.866882      -0.614342      36.912547 0.59085655E+03  0.14498139E+05                                 8.699485                            7.487941       0.456153       2.193184                    0.995555      28.067030      73.786595       0.701458       0.355856      -1.145038      -0.014626       0.026335      -0.048199       0.056839       0.040481      -0.007531       0.060368       0.110896       0.072044      -0.107875       0.043034       0.064841              9.436985       9.822744      -0.746024      -3.482316       7.635818      -0.812909      10.852394           0.003460
          307              O       7.784960      10.959753       9.383748      -0.635399      45.522722 0.69224603E+03  0.17749347E+05                                10.267578                            8.256234      -0.106445       1.999494                    0.994635      29.257604      79.755831       0.646918       0.369262      -1.129556       0.065394      -0.028602      -0.009601       0.072018       0.070226       0.004064       0.042057       0.031465       0.077100      -0.092940       0.015142       0.077799             11.754087      15.201404      -3.724076      -4.723917       9.648807       2.299939      10.412049           0.006649
          308              O       9.002135      11.779352       7.705670      -0.625586      32.949511 0.51734701E+03  0.12301958E+05                                 8.041746                            6.954519       0.430500       2.178168                    0.997802      28.031080      72.974820       0.734734       0.350577      -1.147243       0.050915      -0.028599       0.026139       0.063980       0.059843       0.016153      -0.027175      -0.048413       0.125591      -0.091666       0.032459       0.059207              8.585362       6.461877      -1.518176       0.446054      10.665546      -3.791856       8.628664           0.006479
          309              O       1.916862      10.394293       2.067768      -0.590217      40.477476 0.57202384E+03  0.13943223E+05                                 9.425397                            7.434192       0.156069       2.116959                    0.993189      27.466604      72.313990       0.693541       0.362314      -1.138234       0.012159      -0.012622       0.046149       0.049364      -0.029105       0.009597       0.057627      -0.025897      -0.163818      -0.086379       0.010508       0.075871             10.917742      13.739460       0.969864       6.156037       6.101117      -0.313220      12.912649           0.000814
          310              O       3.787365      11.590336       2.227621      -0.462942      24.042983 0.34413070E+03  0.74563140E+04                                 6.655376                            5.751199       0.177506       2.171430                    0.995615      24.313431      62.206397       0.784297       0.360433      -1.129203      -0.024332      -0.011904       0.039020       0.047501       0.004181      -0.045026      -0.041200      -0.027440       0.010846      -0.060494      -0.004332       0.064826              7.129518       6.662031       1.733724      -1.373739       6.143054      -2.532083       8.583469           0.007433
          311              O       6.213090      11.722171       6.585440      -0.645910      40.020487 0.64174185E+03  0.16106329E+05                                 9.244552                            7.847224       0.246744       2.114644                    0.996258      28.858531      77.213003       0.678214       0.359835      -1.139663      -0.051617      -0.032586       0.000682       0.061046      -0.037299      -0.037287      -0.040069       0.011247      -0.169445      -0.092529       0.026513       0.066016              9.976333      12.673910       4.775218      -1.026829       9.130269      -0.488594       8.124820           0.009534
          312              O       4.962494      11.298076       8.376549      -0.610144      39.502324 0.59047570E+03  0.14516094E+05                                 9.235833                            7.537279       0.199674       2.106298                    0.996423      28.259761      74.861304       0.690558       0.360793      -1.138771      -0.040088      -0.000840      -0.044828       0.060144      -0.062638      -0.038356      -0.024464      -0.093718       0.058618      -0.104517       0.035456       0.069061             10.650488       6.803370       0.840679       1.409773       7.442856       2.972175      17.705237           0.011238
          313              O       0.651172       6.488491      13.908469      -0.545776      37.160489 0.58353293E+03  0.14284060E+05                                 8.842828                            7.527241       0.353822       2.169845                    0.996332      27.455063      72.259513       0.687199       0.364114      -1.137677       0.109466       0.027507       0.036361       0.118582      -0.020351       0.031305       0.010736       0.038600      -0.229211      -0.085528       0.014947       0.070581              9.729394      14.058676       0.863434       4.033258       6.827645       0.272629       8.301859           0.001821
          314              O       4.064437       2.220541      21.507402      -0.681998      45.174052 0.69130615E+03  0.17730978E+05                                10.194080                            8.216867      -0.154415       1.974776                    0.994663      29.906580      81.714850       0.652034       0.366246      -1.131124       0.021659      -0.092587       0.022704       0.097760      -0.000001      -0.067120       0.016560       0.044393      -0.160135      -0.088987       0.006155       0.082832             11.885619       8.355664       4.037313       0.301928      16.982821      -3.144427      10.318373          -0.007101
          315              O       2.517364       0.962552      20.623302      -0.552388      27.189327 0.42403261E+03  0.95611744E+04                                 6.953949                            6.198059       0.748130       2.292068                    0.999051      26.639999      66.784812       0.799559       0.339737      -1.160246      -0.013594      -0.048195       0.018936       0.053536      -0.031786       0.034818       0.045612       0.098862       0.078271      -0.095928       0.029111       0.066817              7.224211       6.055237       0.932869       1.949086       6.391720      -0.984759       9.225675          -0.043816
          316              O       0.937947      12.899153      23.144952      -0.597340      43.242537 0.62719777E+03  0.15673376E+05                                 9.916437                            7.821512      -0.038931       2.036415                    0.994525      28.264742      75.808397       0.670100       0.365770      -1.133416       0.075649       0.026567      -0.003929       0.080275      -0.068901      -0.014376       0.026057       0.034534       0.128437      -0.093482       0.019325       0.074157             11.522485      15.127319       3.447230       5.163352       9.734051       2.125281       9.706086           0.057078
          317              O       2.089358      12.074789      24.856763      -0.660318      44.764813 0.71433390E+03  0.18423601E+05                                 9.986763                            8.276901       0.099423       2.034874                    0.998439      30.155622      81.914783       0.660340       0.359638      -1.139289       0.012327       0.058271      -0.058183       0.083263      -0.036915      -0.024538       0.010866      -0.058125       0.182473      -0.079602       0.008980       0.070621             11.193569       9.114553       0.699945       0.510572      14.448966      -5.462538      10.017190           0.087529
          318              O       6.677751      14.376337       5.518830      -0.505947      26.109515 0.40228330E+03  0.89697756E+04                                 6.818065                            6.082110       0.753501       2.301608                    0.999148      26.180586      65.687468       0.796615       0.344832      -1.153665      -0.003566       0.031008      -0.041625       0.052027       0.013034      -0.043123       0.035307       0.036553      -0.052053      -0.067436       0.013098       0.054338              7.161944       5.959637      -1.166617      -1.865137       5.737650       0.603676       9.788545           0.146869
          319              O       8.513756      13.218415       5.258282      -0.572011      29.709916 0.46120281E+03  0.10661970E+05                                 7.543481                            6.576979       0.482755       2.213314                    0.996591      27.067735      69.598357       0.753301       0.351716      -1.145718       0.028119       0.026654      -0.051133       0.064154      -0.009908       0.051835      -0.021266      -0.012533      -0.163813      -0.082790       0.022106       0.060684              8.088147       6.885992      -1.659846       1.081958       6.718085      -2.134831      10.660363           0.071406
          320              O      10.255965      12.143089       0.845333      -0.656670      38.389811 0.62957849E+03  0.15753927E+05                                 9.053875                            7.789788       0.111194       2.068300                    0.994865      29.129134      78.278804       0.677227       0.361437      -1.136354      -0.042775       0.063289       0.004609       0.076527       0.035092       0.034969      -0.047598       0.024583      -0.098181      -0.086131       0.032560       0.053571              9.928197      12.991829      -4.688506       0.434063       9.970864      -0.794381       6.821898           0.017570
          321              O       8.995666      12.525886      24.220624      -0.620082      40.693679 0.65820928E+03  0.16640454E+05                                 9.441226                            8.006081       0.106872       2.077485                    0.994671      28.695278      77.296820       0.663434       0.365180      -1.134387      -0.030744       0.011918       0.049857       0.059774       0.057022       0.038806      -0.014746      -0.063425       0.044536      -0.088870       0.029523       0.059347             10.457598       7.586787      -0.688911      -1.598844       8.028099       2.999733      15.757909           0.023735
          322              O      10.683971      10.200512      23.613686      -0.706456      49.120609 0.78329803E+03  0.20732295E+05                                10.751610                            8.769390      -0.216517       1.939942                    0.996166      30.897358      85.820574       0.628554       0.368165      -1.129403      -0.009256      -0.076667      -0.032778       0.083892       0.003544      -0.065760      -0.013671       0.063095      -0.217277      -0.099696       0.005140       0.094556             12.265782       9.645659      -4.643947       0.301051      16.855640       1.806554      10.296047           0.001451
          323              O       1.475919       8.939346      24.453732      -0.614293      36.911089 0.59082847E+03  0.14497286E+05                                 8.699293                            7.487800       0.456045       2.193167                    0.995554      28.066279      73.784351       0.701459       0.355859      -1.145035       0.014625      -0.026330      -0.048155       0.056799       0.040478       0.007539      -0.060375       0.110874       0.072092      -0.107877       0.043044       0.064834              9.436699       9.822418      -0.746037       3.482221       7.635665       0.812770      10.852016           0.003638
          324              O       2.996040       4.923947      21.970598      -0.635289      45.517569 0.69215445E+03  0.17746327E+05                                10.266609                            8.255526      -0.106272       1.999576                    0.994636      29.256026      79.748786       0.646968       0.369248      -1.129573      -0.065379       0.028500      -0.009644       0.071970       0.070234      -0.004078      -0.042074       0.031479       0.076941      -0.092931       0.015103       0.077828             11.753009      15.199841      -3.723778       4.723357       9.648115      -2.299727      10.411071           0.002061
          325              O       1.778865       4.104348      20.292520      -0.625552      32.952265 0.51740382E+03  0.12303665E+05                                 8.042284                            6.954967       0.430290       2.178096                    0.997802      28.031897      72.978351       0.734699       0.350584      -1.147236      -0.050785       0.028507       0.026240       0.063877       0.059806      -0.016213       0.027133      -0.048630       0.125725      -0.091698       0.032511       0.059187              8.586041       6.462340      -1.518731      -0.446255      10.666681       3.791997       8.629100          -0.001367
          326              O       8.864138       5.489407      14.654618      -0.590196      40.482196 0.57208631E+03  0.13945201E+05                                 9.426355                            7.434745       0.155700       2.116830                    0.993188      27.467452      72.318660       0.693491       0.362328      -1.138217      -0.012166       0.012636       0.046122       0.049345      -0.029105      -0.009596      -0.057617      -0.025851      -0.163779      -0.086366       0.010519       0.075847             10.919184      13.741350       0.969885      -6.157184       6.101607       0.313332      12.914593           0.000902
          327              O       6.993635       4.293364      14.814471      -0.462957      24.046662 0.34419323E+03  0.74580583E+04                                 6.656256                            5.751872       0.177176       2.171299                    0.995614      24.314849      62.213033       0.784215       0.360452      -1.129181       0.024279       0.011972       0.038990       0.047466       0.004210       0.045014       0.041227      -0.027370       0.010828      -0.060473      -0.004374       0.064847              7.130580       6.662980       1.734047       1.374064       6.143823       2.532591       8.584937           0.007721
          328              O       4.567910       4.161529      19.172290      -0.645966      40.022468 0.64177204E+03  0.16107214E+05                                 9.244707                            7.847253       0.246942       2.114706                    0.996259      28.859268      77.214309       0.678236       0.359820      -1.139679       0.051576       0.032520       0.000807       0.060977      -0.037280       0.037312       0.040093       0.011206      -0.169898      -0.092636       0.026567       0.066070              9.976676      12.674123       4.775529       1.026589       9.130772       0.488421       8.125132          -0.003305
          329              O       5.818506       4.585624      20.963399      -0.610170      39.506843 0.59054538E+03  0.14518208E+05                                 9.236391                            7.537585       0.199639       2.106282                    0.996422      28.261481      74.866440       0.690564       0.360780      -1.138784       0.039935       0.000731      -0.044794       0.060016      -0.062711       0.038321       0.024421      -0.094051       0.058887      -0.104652       0.035478       0.069174             10.651482       6.803861       0.840917      -1.410248       7.443557      -2.972790      17.707028          -0.002964
          330              O      10.129828       9.395209       1.321619      -0.545763      37.159591 0.58351229E+03  0.14283422E+05                                 8.842682                            7.527098       0.353991       2.169908                    0.996332      27.454701      72.258117       0.687207       0.364113      -1.137678      -0.109448      -0.027543       0.036416       0.118590      -0.020342      -0.031303      -0.010739       0.038613      -0.229229      -0.085532       0.014950       0.070582              9.729197      14.058553       0.863479      -4.033196       6.827433      -0.272652       8.301603           0.002508
          331              O       1.326063       2.220541       8.920552      -0.680452      45.113822 0.69021260E+03  0.17695757E+05                                10.185679                            8.210833      -0.155641       1.974717                    0.994657      29.882029      81.628688       0.652224       0.366288      -1.131103      -0.021848      -0.092917       0.022347       0.098032       0.000038       0.066682       0.016559       0.044645      -0.159437      -0.088467       0.005925       0.082542             11.875240       8.348102      -4.032985      -0.301729      16.965591      -3.140486      10.312026           0.016773
          332              O       2.873137       0.962552       8.036452      -0.549408      27.109609 0.42248829E+03  0.95175629E+04                                 6.941182                            6.187517       0.747136       2.292591                    0.999050      26.593105      66.634102       0.800102       0.339820      -1.160188       0.012739      -0.048515       0.017770       0.053214       0.031670      -0.035056       0.045779       0.096441       0.077402      -0.095210       0.028809       0.066401              7.210696       6.044373      -0.930091      -1.944769       6.378120      -0.982487       9.209595           0.044774
          333              O       4.452553      12.899153      10.558102      -0.597307      43.237618 0.62712307E+03  0.15671035E+05                                 9.915738                            7.821073      -0.038573       2.036537                    0.994528      28.263204      75.803008       0.670116       0.365773      -1.133415      -0.075740       0.026624      -0.003979       0.080382       0.068867       0.014398       0.025909       0.034390       0.128497      -0.093417       0.019362       0.074055             11.521546      15.126231      -3.446973      -5.162619       9.733238       2.125053       9.705170           0.057628
          334              O       3.301142      12.074789      12.269913      -0.660149      44.760940 0.71426011E+03  0.18421327E+05                                 9.986546                            8.276763       0.099274       2.034853                    0.998440      30.153292      81.909148       0.660307       0.359663      -1.139263      -0.012417       0.058252      -0.058202       0.083277       0.036815       0.024381       0.010822      -0.057812       0.182188      -0.079349       0.008914       0.070435             11.193349       9.114612      -0.700000      -0.510446      14.448409      -5.462418      10.017026           0.088304
          335              O       9.493749      14.376337      18.105680      -0.506555      26.140647 0.40287471E+03  0.89864218E+04                                 6.823938                            6.086916       0.751910       2.300873                    0.999144      26.194969      65.740028       0.796221       0.344870      -1.153613       0.003415       0.030836      -0.041376       0.051715      -0.013294       0.043343       0.035555       0.036413      -0.051965      -0.067863       0.013391       0.054472              7.168639       5.963940       1.167550       1.866890       5.742047       0.604223       9.799930          -0.145255
          336              O       7.657744      13.218415      17.845132      -0.572163      29.718945 0.46136404E+03  0.10666668E+05                                 7.544937                            6.578013       0.481545       2.212794                    0.996591      27.073240      69.616511       0.753258       0.351704      -1.145724      -0.027848       0.026577      -0.051033       0.063923       0.009951      -0.051863      -0.021187      -0.012675      -0.163360      -0.082698       0.022046       0.060652              8.090004       6.887160       1.660543      -1.082413       6.719163      -2.135228      10.663689          -0.071354
          337              O       5.915535      12.143089      13.432183      -0.657022      38.405781 0.62989987E+03  0.15764047E+05                                 9.056418                            7.791779       0.111354       2.068235                    0.994870      29.135702      78.302702       0.677138       0.361437      -1.136349       0.042845       0.063236       0.004480       0.076515      -0.035095      -0.034884      -0.047644       0.024556      -0.098413      -0.086143       0.032540       0.053602              9.931223      12.996118       4.690348      -0.433735       9.973750      -0.794417       6.823802           0.016594
          338              O       7.175834      12.525886      11.633774      -0.620871      40.717121 0.65867589E+03  0.16655187E+05                                 9.444528                            8.008632       0.107261       2.077445                    0.994671      28.705637      77.331329       0.663364       0.365154      -1.134408       0.030681       0.011815       0.049885       0.059745      -0.057310      -0.038782      -0.014776      -0.063839       0.044808      -0.089199       0.029578       0.059621             10.461581       7.589629       0.689453       1.599964       8.031132       3.001439      15.763982           0.011953
          339              O       5.487529      10.200512      11.026836      -0.706441      49.117688 0.78324131E+03  0.20730383E+05                                10.751143                            8.769042      -0.216370       1.940004                    0.996165      30.896299      85.816299       0.628571       0.368163      -1.129407       0.009275      -0.076659      -0.032770       0.083884      -0.003541       0.065761      -0.013648       0.063108      -0.217272      -0.099689       0.005130       0.094559             12.265270       9.645419       4.643858      -0.300829      16.854743       1.806910      10.295647           0.001440
          340              O       3.914581       8.939346      11.866882      -0.614374      36.913858 0.59088405E+03  0.14498992E+05                                 8.699698                            7.488128       0.456120       2.193164                    0.995555      28.067570      73.788631       0.701447       0.355857      -1.145037      -0.014635      -0.026313      -0.048208       0.056838      -0.040488      -0.007536      -0.060359       0.110904       0.072041      -0.107875       0.043038       0.064838              9.437199       9.822903       0.745954      -3.482328       7.636049       0.813113      10.852646           0.003473
          341              O       2.394460       4.923947       9.383748      -0.635106      45.522526 0.69222496E+03  0.17748831E+05                                10.267934                            8.256406      -0.107040       1.999297                    0.994637      29.257081      79.756807       0.646871       0.369289      -1.129526       0.065488       0.028632      -0.009644       0.072122      -0.070156       0.003977      -0.041970       0.031278       0.076934      -0.092818       0.015176       0.077643             11.754534      15.201412       3.724001      -4.724211       9.649161      -2.299746      10.413029           0.005877
          342              O       3.611635       4.104348       7.705670      -0.624142      32.927293 0.51682548E+03  0.12286625E+05                                 8.039627                            6.952072       0.428977       2.178029                    0.997793      28.012986      72.922256       0.734686       0.350684      -1.147140       0.050839       0.028466       0.025586       0.063636      -0.059666       0.015945       0.027289      -0.048347       0.126104      -0.091528       0.032145       0.059383              8.583893       6.459369       1.517760       0.446947      10.663354       3.793014       8.628956           0.004439
          343              O       7.307362       5.489407       2.067768      -0.590236      40.476665 0.57201661E+03  0.13942983E+05                                 9.425200                            7.434119       0.156278       2.117025                    0.993190      27.466542      72.313319       0.693549       0.362311      -1.138238       0.012077       0.012542       0.046221       0.049391       0.029121       0.009577      -0.057651      -0.025821      -0.163757      -0.086386       0.010515       0.075871             10.917362      13.739226      -0.969795       6.155581       6.100910       0.313144      12.911952           0.000832
          344              O       9.177865       4.293364       2.227621      -0.462764      24.034746 0.34398280E+03  0.74522497E+04                                 6.653655                            5.749820       0.178111       2.171726                    0.995614      24.308987      62.189835       0.784427       0.360415      -1.129226      -0.024242       0.011802       0.039080       0.047478      -0.004273      -0.044994       0.041154      -0.027387       0.010815      -0.060397      -0.004411       0.064808              7.127527       6.660442      -1.733356      -1.373161       6.141376       2.531079       8.580763           0.007488
          345              O       0.822590       4.161529       6.585440      -0.643450      39.942246 0.64015826E+03  0.16056641E+05                                 9.233978                            7.838742       0.245694       2.115024                    0.996235      28.819111      77.083308       0.678425       0.359945      -1.139577      -0.051571       0.031507      -0.000006       0.060434       0.037084      -0.037508       0.040287       0.010952      -0.168244      -0.092526       0.026946       0.065580              9.964660      12.658063      -4.769589      -1.029004       9.121161       0.491445       8.114756           0.006824
          346              O      10.352994       4.585624       8.376549      -0.609622      39.486539 0.59018992E+03  0.14507270E+05                                 9.233429                            7.535490       0.199781       2.106398                    0.996429      28.253749      74.840032       0.690637       0.360797      -1.138772      -0.040191       0.000804      -0.045037       0.060368       0.062278      -0.038347       0.024509      -0.093432       0.058620      -0.104195       0.035481       0.068714             10.647624       6.801601      -0.840460       1.409188       7.440856      -2.970690      17.700415           0.009160
          347              O       6.041672       9.395209      13.908469      -0.545768      37.160265 0.58352782E+03  0.14283899E+05                                 8.842784                            7.527200       0.353827       2.169847                    0.996332      27.454981      72.259132       0.687202       0.364113      -1.137678       0.109464      -0.027494       0.036360       0.118576       0.020349       0.031305      -0.010735       0.038605      -0.229209      -0.085527       0.014946       0.070581              9.729359      14.058675      -0.863444       4.033271       6.827609      -0.272574       8.301793           0.001825
          348              O       9.454937      13.663159      21.507402      -0.682162      45.180732 0.69142562E+03  0.17734786E+05                                10.194913                            8.217447      -0.154118       1.974817                    0.994665      29.909459      81.724098       0.652028       0.366235      -1.131135       0.021616       0.092639       0.022625       0.097781       0.000045      -0.067125      -0.016528       0.044396      -0.160224      -0.088996       0.006148       0.082849             11.886704       8.356465      -4.037927       0.302146      16.984616       3.144617      10.319030          -0.005332
          349              O       7.907864      14.921148      20.623302      -0.552860      27.204574 0.42432966E+03  0.95695697E+04                                 6.956433                            6.200128       0.747924       2.291837                    0.999052      26.648636      66.812894       0.799444       0.339726      -1.160253      -0.013533       0.048131       0.018818       0.053421       0.032152       0.034870      -0.045909       0.098992       0.078452      -0.096403       0.029495       0.066908              7.226893       6.057279      -0.933380       1.949798       6.394223       0.985459       9.229178          -0.037926
          350              O       6.328447       2.984547      23.144952      -0.597389      43.245999 0.62725783E+03  0.15675260E+05                                 9.916910                            7.821852      -0.038972       2.036383                    0.994525      28.266128      75.813168       0.670090       0.365767      -1.133418       0.075618      -0.026539      -0.003896       0.080234       0.068934      -0.014367      -0.026125       0.034608       0.128408      -0.093530       0.019315       0.074215             11.523081      15.128382      -3.447547       5.163373       9.734504      -2.125274       9.706359           0.056241
          351              O       7.479858       3.808911      24.856763      -0.660297      44.766177 0.71435855E+03  0.18424374E+05                                 9.986829                            8.276941       0.099269       2.034806                    0.998441      30.156527      81.917225       0.660351       0.359629      -1.139298       0.012276      -0.058256      -0.058163       0.083231       0.036892      -0.024558      -0.010862      -0.058237       0.182629      -0.079651       0.008983       0.070668             11.193613       9.114784      -0.700134       0.510358      14.448770       5.462614      10.017284           0.087471
          352              O       1.287251       1.507363       5.518830      -0.519978      26.500048 0.40983607E+03  0.91817061E+04                                 6.885476                            6.138546       0.748854       2.296258                    0.999148      26.392754      66.399337       0.792941       0.344788      -1.153585      -0.002563      -0.031064      -0.039669       0.050449      -0.016499      -0.047635      -0.037911       0.032056      -0.057451      -0.074161       0.017443       0.056718              7.235470       6.013281       1.180016      -1.884716       5.791543      -0.607198       9.901585          -0.001824
          353              O       3.123256       2.665285       5.258282      -0.579008      29.933211 0.46548314E+03  0.10786333E+05                                 7.580233                            6.606510       0.484942       2.211742                    0.996652      27.182670      69.987595       0.751735       0.351618      -1.145741       0.026524      -0.027826      -0.049994       0.063065       0.008892       0.052843       0.022059      -0.013390      -0.162715      -0.083695       0.022989       0.060706              8.129342       6.918666       1.670260       1.086027       6.749379       2.147406      10.719982          -0.006618
          354              O       4.865465       3.740611       0.845333      -0.656338      38.381473 0.62938991E+03  0.15748045E+05                                 9.052818                            7.788817       0.111294       2.068423                    0.994864      29.123990      78.262359       0.677243       0.361455      -1.136338      -0.042941      -0.063307       0.004898       0.076653      -0.035083       0.034994       0.047540       0.024583      -0.097509      -0.086022       0.032569       0.053453              9.927182      12.990863       4.688232       0.432779       9.969435       0.793554       6.821248           0.017238
          355              O       3.605166       3.357814      24.220624      -0.619910      40.692999 0.65815019E+03  0.16638615E+05                                 9.441371                            8.005812       0.106820       2.077483                    0.994671      28.693843      77.292590       0.663433       0.365188      -1.134379      -0.030910      -0.012031       0.049980       0.059985      -0.056814       0.038836       0.014748      -0.063183       0.044253      -0.088653       0.029485       0.059168             10.458468       7.586939       0.689237      -1.600061       8.028231      -3.000523      15.760235           0.018289
          356              O       5.293471       5.683188      23.613686      -0.706413      49.120832 0.78329667E+03  0.20732285E+05                                10.751725                            8.769436      -0.216654       1.939900                    0.996166      30.897231      85.820738       0.628546       0.368170      -1.129398      -0.009276       0.076675      -0.032741       0.083887      -0.003561      -0.065753       0.013685       0.063127      -0.217266      -0.099688       0.005120       0.094567             12.266027       9.645834       4.644141       0.300745      16.855869      -1.806960      10.296379           0.001413
          357              O       6.866419       6.944354      24.453732      -0.614301      36.913154 0.59087176E+03  0.14498645E+05                                 8.699676                            7.488125       0.455897       2.193104                    0.995555      28.067070      73.787701       0.701435       0.355864      -1.145029       0.014586       0.026299      -0.048140       0.056762      -0.040476       0.007537       0.060357       0.110869       0.072115      -0.107863       0.043039       0.064824              9.437118       9.822854       0.746103       3.482211       7.636023      -0.813016      10.852477           0.003595
          358              O       8.386540      10.959753      21.970598      -0.635296      45.517592 0.69216098E+03  0.17746528E+05                                10.266584                            8.255547      -0.106280       1.999577                    0.994635      29.256144      79.749057       0.646970       0.369246      -1.129574      -0.065373      -0.028495      -0.009674       0.071967      -0.070226      -0.004067       0.042086       0.031493       0.076945      -0.092935       0.015112       0.077823             11.752914      15.199947       3.723764       4.723244       9.648127       2.299516      10.410666           0.002407
          359              O       7.169365      11.779352      20.292520      -0.625511      32.952676 0.51740946E+03  0.12303849E+05                                 8.042435                            6.955076       0.430216       2.178086                    0.997802      28.031638      72.978152       0.734681       0.350591      -1.147229      -0.050767      -0.028483       0.026232       0.063848      -0.059806      -0.016224      -0.027137      -0.048655       0.125715      -0.091705       0.032516       0.059190              8.586218       6.462439       1.518781      -0.446277      10.667041      -3.792115       8.629175          -0.001021
          360              O       3.473638      10.394293      14.654618      -0.590195      40.482174 0.57208633E+03  0.13945204E+05                                 9.426359                            7.434754       0.155683       2.116825                    0.993188      27.467411      72.318611       0.693489       0.362329      -1.138216      -0.012173      -0.012627       0.046109       0.049332       0.029106      -0.009593       0.057619      -0.025843      -0.163761      -0.086363       0.010518       0.075845             10.919142      13.741319      -0.969954      -6.157110       6.101610      -0.313274      12.914499           0.000845
          361              O       1.603135      11.590336      14.814471      -0.462962      24.046689 0.34419415E+03  0.74580793E+04                                 6.656248                            5.751872       0.177227       2.171315                    0.995615      24.314849      62.212932       0.784217       0.360451      -1.129182       0.024283      -0.011970       0.038986       0.047464      -0.004216       0.045011      -0.041226      -0.027373       0.010814      -0.060469      -0.004378       0.064847              7.130564       6.662980      -1.734073       1.374076       6.143824      -2.532575       8.584888           0.007569
          362              O       9.958410      11.722171      19.172290      -0.645922      40.021617 0.64175308E+03  0.16106643E+05                                 9.244688                            7.847226       0.246910       2.114711                    0.996258      28.858555      77.212531       0.678224       0.359829      -1.139670       0.051577      -0.032485       0.000791       0.060960       0.037264       0.037309      -0.040103       0.011202      -0.169781      -0.092616       0.026583       0.066033              9.976700      12.674140      -4.775649       1.026639       9.130914      -0.488480       8.125045          -0.002803
          363              O       0.428006      11.298076      20.963399      -0.610173      39.506414 0.59054215E+03  0.14518124E+05                                 9.236378                            7.537616       0.199626       2.106278                    0.996422      28.261275      74.866147       0.690555       0.360785      -1.138779       0.039952      -0.000729      -0.044805       0.060035       0.062684       0.038330      -0.024427      -0.093976       0.058826      -0.104614       0.035473       0.069141             10.651348       6.803828      -0.840932      -1.410098       7.443584       2.972706      17.706630          -0.002076
          364              O       4.739328       6.488491       1.321619      -0.545900      37.165234 0.58362468E+03  0.14286870E+05                                 8.843454                            7.527752       0.354065       2.169867                    0.996336      27.457498      72.267381       0.687186       0.364106      -1.137683      -0.109509       0.027439       0.036474       0.118640       0.020333      -0.031291       0.010673       0.038621      -0.229207      -0.085501       0.014921       0.070580              9.730065      14.059754      -0.863396      -4.033703       6.828022       0.272464       8.302418           0.002189

******************************************************
Auxiliary information for the entire system
The total spin magnetic moment of the unit cell is   5.783942
The total net atomic charge of the unit cell is   -0.000003
Accuracy of reproducing the electrostatic potential in the unit cell:
  The inner radius (bohr) =    5.0000
  The outer radius (bohr) =   12.0000
  Valid grid points have density less than (e/(bohr^3)) =    0.0001
  The number of valid grid points were=        49628
  The rms potential error without charges in kcal/mol is=      8.20014
  The rms potential error with partial charges in kcal/mol is=      0.74550
  The RRMSE value at monopole order=      0.09091
  The rms potential error with partial charges and cloud penetration in kcal/mol is=      0.74474
  The RRMSE value at monopole order with cloud penetration is=      0.09082
  The rms potential error with partial charges and atomic dipoles in kcal/mol is=      0.41272
  The RRMSE value at dipole order=      0.05033
  The rms potential error with partial charges, atomic dipoles and cloud penetration in kcal/mol is=      0.38912
  The RRMSE value at dipole order with cloud penetration=      0.04745

******************************************************
The electron densities and ab initio electrostatic potential were computed in VASP using the PBE functional and
projector augmented wave method. See the main text of the journal article for a description of computational details.
The atomic charges, dipoles, and quadrupoles were computed with the DDEC6 method as described in
(a) T. A. Manz and N. Gabaldon Limas, RSC Adv. 6 (2016) 47771-47801 DOI: 10.1039/c6ra04656h
(b) N. Gabaldon Limas and T. A. Manz, RSC Adv. 8 (2018) 2678-2707 DOI: 10.1039/c7ra11829e.
For each atom in the material, the electron cloud parameters were fit to the spherically averaged atom-in-material
electron density using radial positions for which this density was between 10^-4 and 10^-2 electrons per cubic bohr.
The polarizabilities, dispersion coefficients, and quantum Drude oscillator (QDO) parameters were fit using the MCLF method.
The magnetic structure of the system was optimized in VASP from the default ferromagnetic initial guess using spin polarization.
The atomic spin moments (ASMs) were computed on this optimized magnetic structure using the DDEC6 partition as inputs
to the method of T. A. Manz and D. S. Sholl, J. Chem. Theory Comput. 7 (2011) 4146-4164 DOI: 10.1021/ct200539n.
The RMSE and RRMSE were computed using a uniform grid with Ewald summation.
