# Supplementary material for: A collection of forcefield precursors for metal–organic frameworks
Source: RSC Adv. 2019 Nov 13;9(63):36492–507. doi: 10.1039/c9ra07327b (PMC9075174; doi:10.1039/c9ra07327b)
Supplement: RA-009-C9RA07327B-s3831 [file RA-009-C9RA07327B-s3831.xyz]

   96
jmolscript: load "" {1 1 1} spacegroup "x,y,z" unitcell [{      7.579800     0.000000     0.000000 }, {     -3.373165     8.111487     0.000000 }, {     -2.286026    -2.445611    18.759643 }]
Cu     1.555031     0.771544     3.121792     0.856422
Cu    -1.755236     1.542535     6.545239     0.754129
Cu     0.365578     4.894332    15.637851     0.856404
Cu     3.675845     4.123341    12.214404     0.754132
H      5.270211     5.315002     0.202604     0.107982
H     -0.769618     5.044409     0.442728     0.119196
H     -1.916697     5.063040     2.483777     0.121022
H     -1.258481     3.641010     2.241777     0.112700
H      1.352730     3.572916     1.675236     0.104188
H      4.599144     1.837274     2.967776     0.133908
H     -1.418155     5.695817     9.738131     0.105197
H      0.100754     5.731388     9.297279     0.120060
H     -1.249533     5.011922     7.511361     0.133798
H     -0.511105     6.361761     7.124912     0.116314
H      2.128029     6.856320     7.873422     0.104972
H      1.253154     0.203791     6.457069     0.135097
H      4.260218     5.324091     4.948794     0.121277
H     -0.346505     5.014398     4.567973     0.129902
H     -3.349602     0.350874    18.557039     0.107981
H      2.690227     0.621467    18.316915     0.119195
H      3.837306     0.602836    16.275866     0.121025
H      3.179090     2.024866    16.517866     0.112703
H      0.567879     2.092960    17.084407     0.104188
H     -2.678535     3.828602    15.791867     0.133910
H      3.338764    -0.029941     9.021512     0.105197
H      1.819855    -0.065512     9.462364     0.120061
H      3.170142     0.653954    11.248282     0.133798
H      2.431714    -0.695885    11.634731     0.116314
H     -0.207420    -1.190444    10.886221     0.104971
H      0.667455     5.462085    12.302574     0.135096
H     -2.339609     0.341785    13.810849     0.121270
H      2.267114     0.651478    14.191670     0.129893
C     -1.660318     4.638077     0.485875    -0.205274
C     -1.949864     4.259312     1.922863    -0.110490
C      2.256035     3.415986     1.883468     0.127703
C      3.992891     2.448879     2.594459     0.125394
C     -0.772201     6.156193     9.162210    -0.207305
C     -1.188619     5.968866     7.712089    -0.111553
C      3.038722     6.956148     7.661438     0.122455
C      0.622011    -0.348958     6.882913     0.128528
C      1.295889     4.059405     5.235816    -0.010881
C      2.685154     4.158680     5.376514    -0.042879
C      3.326247     5.260715     4.862499    -0.129243
C      2.637412     6.285532     4.219044    -0.060207
C      1.237353     6.187868     4.097106     0.006636
C      0.589804     5.074953     4.626128    -0.176030
C      0.533393     2.790383     5.580994     0.619984
C      3.437665     3.111334     6.111892     0.570505
C      3.378737     7.482806     3.690022     0.579884
C      0.371437     7.183944     3.369232     0.574220
C      3.580927     1.027799    18.273768    -0.205274
C      3.870473     1.406564    16.836780    -0.110492
C     -0.335426     2.249890    16.876175     0.127704
C     -2.072282     3.216997    16.165184     0.125393
C      2.692810    -0.490317     9.597433    -0.207306
C      3.109228    -0.302990    11.047554    -0.111552
C     -1.118113    -1.290272    11.098205     0.122458
C      1.298598     6.014834    11.876730     0.128530
C      0.624720     1.606471    13.523827    -0.010885
C     -0.764545     1.507196    13.383129    -0.042879
C     -1.405638     0.405161    13.897144    -0.129242
C     -0.716803    -0.619656    14.540599    -0.060199
C      0.683256    -0.521992    14.662537     0.006623
C      1.330805     0.590923    14.133515    -0.176022
C      1.387216     2.875493    13.178649     0.619986
C     -1.517056     2.554542    12.647751     0.570501
C     -1.458128    -1.816930    15.069621     0.579880
C      1.549172    -1.518068    15.390411     0.574227
N      4.316783     3.627175     2.061685     0.184213
N      3.198805     4.259686     1.596446    -0.235411
N      2.686436     2.277131     2.511916    -0.348374
N     -2.484523     6.605132     7.460710     0.191435
N     -3.628942     6.067321     7.989732    -0.256493
N     -0.681179    -0.086219     6.995471    -0.339951
N     -2.396174     2.038701    16.697958     0.184214
N     -1.278196     1.406190    17.163197    -0.235413
N     -0.765827     3.388745    16.247727    -0.348373
N      4.405132    -0.939256    11.298933     0.191436
N      5.549551    -0.401445    10.769911    -0.256497
N      2.601788     5.752095    11.764172    -0.339952
O      0.698263     1.809200     4.856872    -0.575238
O     -0.312660     2.858958     6.504719    -0.479479
O      4.676589     2.986637     5.848881    -0.535659
O      2.808778     2.403233     6.939192    -0.555035
O     -2.937162     7.366204     3.588907    -0.545395
O      6.087594     0.359493     3.389867    -0.560896
O      3.068783    -0.119217     4.118867    -0.513399
O      0.241304     7.114800     2.144978    -0.507924
O      1.222346     3.856676    13.902771    -0.575232
O      2.233269     2.806918    12.254924    -0.479479
O     -2.755980     2.679239    12.910762    -0.535658
O     -0.888169     3.262643    11.820451    -0.555029
O      4.857771    -1.700328    15.170736    -0.545401
O     -4.166985     5.306383    15.369776    -0.560925
O     -1.148174     5.785093    14.640776    -0.513386
O      1.679305    -1.448924    16.614665    -0.507898

The following XYZ coordinates are in angstroms. Other properties are in atomic units.
The sperically averaged electron density of each atom fit to a function of the form exp(a - br)
eigen_1, eigen_2 and eigen_3 are the three eigenvalues of traceless quadrupole moment tensor
  atom number  atomic symbol              X              Y              Z     net charge C6 coefficient C8 coefficient C10 coefficient fluctuating dipole atomic polarizability isotropic forcefield polarizability              a              b squared Pearson coefficient          <r^3>          <r^4>         wp_QDO          m_QDO          q_QDO       dipole_x       dipole_y       dipole_z         dipole            Qxy            Qxz            Qyz     Q(x^2-y^2)  Q(3z^2 - R^2)        eigen_1        eigen_2        eigen_3 static polarizability      alpha(xx)      alpha(xy)      alpha(xz)      alpha(yy)      alpha(yz)      alpha(zz) atomic spin moment
            1             Cu       1.555031       0.771544       3.121792       0.856422      54.501524 0.91672695E+03  0.24384761E+05                                12.655813                           10.622268       0.885243       2.192511                    0.998798      41.235647     102.632742       0.498887       0.461557      -1.104647      -0.060942      -0.024951       0.074235       0.099234      -0.035431       0.030632      -0.046960       0.028839      -0.111397      -0.068280      -0.012168       0.080448             14.395370      16.470825       4.743873      -3.061431      16.917084      -2.002559       9.798203           0.765051
            2             Cu      -1.755236       1.542535       6.545239       0.754129      62.107288 0.11127930E+04  0.31144300E+05                                14.001830                           11.890061       0.743375       2.123305                    0.999084      43.621426     112.243152       0.459364       0.476415      -1.093305      -0.040362       0.049872      -0.043806       0.077687       0.067838       0.007360      -0.018008      -0.017843      -0.111991      -0.062196      -0.025506       0.087702             15.782576      18.042374      -5.964931       2.018104      19.544722      -3.523396       9.760631           0.605106
            3             Cu       0.365578       4.894332      15.637851       0.856404      54.501924 0.91673648E+03  0.24385099E+05                                12.655941                           10.622382       0.885194       2.192497                    0.998798      41.235567     102.633013       0.498879       0.461563      -1.104643       0.060957       0.024949      -0.074228       0.099237      -0.035439       0.030642      -0.046962       0.028848      -0.111402      -0.068284      -0.012178       0.080462             14.395502      16.470965       4.743919      -3.061463      16.917229      -2.002577       9.798312           0.765086
            4             Cu       3.675845       4.123341      12.214404       0.754132      62.106459 0.11127760E+04  0.31143722E+05                                14.001760                           11.890014       0.743355       2.123303                    0.999084      43.620975     112.241988       0.459362       0.476418      -1.093303       0.040401      -0.049839       0.043812       0.077689       0.067886       0.007363      -0.018033      -0.017820      -0.112253      -0.062246      -0.025546       0.087792             15.782479      18.042249      -5.964861       2.018087      19.544595      -3.523372       9.760593           0.605089
            5              H       5.270211       5.315002       0.202604       0.107982       1.173524 0.97963531E+01  0.10075540E+03                                 1.820167                            1.815664      -0.843793       2.463076                    0.997937       3.613365      10.216330       0.471916       1.261937      -0.714334      -0.018906       0.019245      -0.008580       0.028309      -0.007566       0.005086      -0.000054      -0.015786       0.013660      -0.014386       0.004797       0.009589              1.797342       1.861918      -0.315244       0.098259       1.797731      -0.127598       1.732376           0.000144
            6              H      -0.769618       5.044409       0.442728       0.119196       1.004121 0.77452021E+01  0.75971519E+02                                 1.704281                            1.662996      -0.942205       2.426840                    0.996580       3.622530      10.379584       0.466345       1.339000      -0.695894       0.029449       0.012793      -0.001576       0.032146       0.007776      -0.001332      -0.003079       0.009097      -0.013994      -0.008026      -0.003760       0.011786              1.714431       2.087223       0.304822      -0.085237       1.464637       0.022853       1.591432           0.000013
            7              H      -1.916697       5.063040       2.483777       0.121022       0.940163 0.69328064E+01  0.66653966E+02                                 1.677547                            1.606222      -1.133264       2.342938                    0.994314       3.704253      10.774440       0.456516       1.395511      -0.683479       0.003318       0.036001       0.013659       0.038648       0.002655      -0.001756       0.006615      -0.004514       0.004293      -0.007357      -0.000785       0.008142              1.715976       1.447494       0.065140       0.015088       1.902406       0.498526       1.798028           0.000040
            8              H      -1.258481       3.641010       2.241777       0.112700       0.945720 0.71654229E+01  0.68668810E+02                                 1.616037                            1.582248      -0.714395       2.535513                    0.998966       3.479256       9.732085       0.487809       1.310203      -0.702354       0.030124      -0.019054       0.004783       0.035964      -0.001720      -0.000043      -0.006482       0.008900      -0.015024      -0.010208       0.002774       0.007434              1.624558       1.825675      -0.254815       0.189111       1.532945      -0.130288       1.515054           0.000102
            9              H       1.352730       3.572916       1.675236       0.104188       1.017224 0.69558517E+01  0.66578229E+02                                 1.732281                            1.588537      -0.963988       2.430547                    0.997122       3.553882      10.137527       0.470379       1.360429      -0.691489      -0.050052       0.012862      -0.013037       0.053298      -0.002667       0.006195      -0.010422       0.015937      -0.055136      -0.023423       0.004002       0.019422              1.792589       2.521472      -0.220781       0.291046       1.360729      -0.055507       1.495566           0.000293
           10              H       4.599144       1.837274       2.967776       0.133908       0.981789 0.66610347E+01  0.63820804E+02                                 1.757602                            1.601519      -1.375856       2.240237                    0.993668       3.771353      11.187622       0.442723       1.443955      -0.673247       0.026811      -0.037730       0.019311       0.050153       0.002237       0.002474      -0.003072       0.005442      -0.013992      -0.007130       0.001085       0.006045              1.824301       1.843742      -0.522564       0.287368       2.089971      -0.390212       1.539191          -0.000117
           11              H      -1.418155       5.695817       9.738131       0.105197       1.126046 0.92101310E+01  0.94317415E+02                                 1.831430                            1.805372      -1.154426       2.315444                    0.993356       3.877077      11.342244       0.450693       1.327086      -0.697612      -0.016254      -0.011707       0.012995       0.023877      -0.000328      -0.005021       0.007403      -0.009372       0.005103      -0.009102      -0.001938       0.011040              1.828276       1.905511       0.245885      -0.282532       1.646890      -0.213492       1.932428           0.000115
           12              H       0.100754       5.731388       9.297279       0.120060       0.979403 0.74341811E+01  0.71262134E+02                                 1.604258                            1.573959      -0.581978       2.597476                    0.999961       3.304796       8.978673       0.511323       1.249639      -0.717108       0.027935      -0.015559       0.001264       0.032000      -0.008318       0.000487       0.002052       0.004511      -0.024788      -0.009100      -0.003685       0.012785              1.612280       1.967407      -0.225492       0.172810       1.394182      -0.011448       1.475252          -0.000026
           13              H      -1.249533       5.011922       7.511361       0.133798       0.990682 0.73694611E+01  0.71636416E+02                                 1.715071                            1.640569      -1.033364       2.397546                    0.996385       3.578976      10.322834       0.460070       1.369570      -0.689625       0.001026      -0.039413       0.001008       0.039439       0.002692       0.007671      -0.003565      -0.008801      -0.013294      -0.012121       0.004420       0.007702              1.747087       1.439859      -0.028499       0.016104       2.246341       0.355049       1.555060           0.000205
           14              H      -0.511105       6.361761       7.124912       0.116314       0.948843 0.72040048E+01  0.69328275E+02                                 1.635403                            1.598649      -0.867830       2.464646                    0.997371       3.541689      10.020181       0.478417       1.330342      -0.697693       0.030161       0.011477      -0.014126       0.035227       0.000196      -0.000582      -0.007541       0.012871      -0.009835      -0.011619       0.003473       0.008147              1.647862       1.807054       0.129923      -0.326093       1.402915      -0.075164       1.733617           0.000056
           15              H       2.128029       6.856320       7.873422       0.104972       0.985247 0.67045934E+01  0.63629808E+02                                 1.700281                            1.562852      -0.950363       2.436922                    0.997447       3.534896      10.063314       0.472414       1.366139      -0.690287      -0.051539      -0.011781       0.009988       0.053803       0.003680      -0.005268      -0.012743       0.014795      -0.045032      -0.022477       0.004277       0.018201              1.761334       2.486013       0.134476      -0.321040       1.304291      -0.014859       1.493698           0.000367
           16              H       1.253154       0.203791       6.457069       0.135097       0.933661 0.65115806E+01  0.61907269E+02                                 1.689073                            1.577707      -1.305753       2.279374                    0.994550       3.661129      10.745537       0.449421       1.433500      -0.675873       0.032631       0.036294      -0.026526       0.055549       0.002933      -0.007749      -0.004790       0.006848      -0.025347      -0.012476      -0.000096       0.012573              1.730865       1.740216       0.377736      -0.273957       1.842280      -0.376143       1.610098          -0.000061
           17              H       4.260218       5.324091       4.948794       0.121277       0.935665 0.70080796E+01  0.67929108E+02                                 1.697035                            1.639633      -1.347439       2.248331                    0.992719       3.830788      11.388996       0.439262       1.438552      -0.674621       0.039372       0.000508       0.001815       0.039417      -0.000388       0.002404      -0.003951       0.022891      -0.026521      -0.012084      -0.004040       0.016124              1.723096       2.149766       0.077718       0.089982       1.536931       0.009408       1.482591           0.000299
           18              H      -0.346505       5.014398       4.567973       0.129902       0.867646 0.61471493E+01  0.57330635E+02                                 1.588018                            1.516681      -1.019519       2.413340                    0.996728       3.483516       9.968640       0.468001       1.403286      -0.682759      -0.039673      -0.001359       0.000030       0.039697       0.000336      -0.000400      -0.007175       0.011611      -0.038468      -0.015937       0.003692       0.012244              1.622168       2.132950       0.034015       0.073527       1.364235      -0.003471       1.369319           0.000086
           19              H      -3.349602       0.350874      18.557039       0.107981       1.173535 0.97964699E+01  0.10075693E+03                                 1.820180                            1.815676      -0.843805       2.463070                    0.997936       3.613385      10.216414       0.471913       1.261939      -0.714333       0.018906      -0.019245       0.008579       0.028309      -0.007566       0.005086      -0.000054      -0.015786       0.013659      -0.014386       0.004798       0.009588              1.797355       1.861932      -0.315247       0.098260       1.797744      -0.127599       1.732388           0.000145
           20              H       2.690227       0.621467      18.316915       0.119195       1.004125 0.77452373E+01  0.75971936E+02                                 1.704284                            1.662998      -0.942203       2.426840                    0.996580       3.622535      10.379597       0.466345       1.338999      -0.695895      -0.029449      -0.012793       0.001576       0.032146       0.007776      -0.001332      -0.003079       0.009097      -0.013994      -0.008026      -0.003760       0.011786              1.714434       2.087228       0.304822      -0.085237       1.464639       0.022854       1.591434           0.000015
           21              H       3.837306       0.602836      16.275866       0.121025       0.940157 0.69327496E+01  0.66653258E+02                                 1.677537                            1.606213      -1.133253       2.342944                    0.994315       3.704230      10.774346       0.456518       1.395507      -0.683480      -0.003318      -0.036001      -0.013659       0.038648       0.002655      -0.001756       0.006615      -0.004514       0.004294      -0.007357      -0.000785       0.008142              1.715966       1.447487       0.065140       0.015088       1.902393       0.498521       1.798018           0.000041
           22              H       3.179090       2.024866      16.517866       0.112703       0.945709 0.71653082E+01  0.68667398E+02                                 1.616021                            1.582233      -0.714379       2.535522                    0.998967       3.479221       9.731948       0.487812       1.310200      -0.702355      -0.030124       0.019054      -0.004783       0.035964      -0.001720      -0.000043      -0.006482       0.008899      -0.015024      -0.010208       0.002774       0.007434              1.624542       1.825656      -0.254811       0.189108       1.532931      -0.130286       1.515040           0.000103
           23              H       0.567879       2.092960      17.084407       0.104188       1.017225 0.69558585E+01  0.66578286E+02                                 1.732279                            1.588536      -0.963982       2.430549                    0.997122       3.553880      10.137508       0.470381       1.360425      -0.691489       0.050052      -0.012861       0.013037       0.053297      -0.002666       0.006195      -0.010423       0.015937      -0.055136      -0.023424       0.004002       0.019421              1.792587       2.521468      -0.220780       0.291045       1.360727      -0.055507       1.495564           0.000295
           24              H      -2.678535       3.828602      15.791867       0.133910       0.981780 0.66609590E+01  0.63819888E+02                                 1.757591                            1.601510      -1.375847       2.240243                    0.993669       3.771328      11.187526       0.442724       1.443955      -0.673248      -0.026811       0.037730      -0.019311       0.050153       0.002237       0.002474      -0.003072       0.005443      -0.013992      -0.007130       0.001085       0.006045              1.824289       1.843730      -0.522558       0.287365       2.089956      -0.390208       1.539182          -0.000116
           25              H       3.338764      -0.029941       9.021512       0.105197       1.126048 0.92101506E+01  0.94317659E+02                                 1.831431                            1.805373      -1.154421       2.315446                    0.993356       3.877082      11.342259       0.450693       1.327085      -0.697612       0.016254       0.011706      -0.012994       0.023877      -0.000328      -0.005021       0.007403      -0.009373       0.005101      -0.009102      -0.001938       0.011040              1.828277       1.905513       0.245885      -0.282532       1.646891      -0.213492       1.932429           0.000116
           26              H       1.819855      -0.065512       9.462364       0.120061       0.979404 0.74341888E+01  0.71262218E+02                                 1.604257                            1.573958      -0.581976       2.597476                    0.999961       3.304797       8.978673       0.511324       1.249638      -0.717109      -0.027934       0.015559      -0.001263       0.032000      -0.008318       0.000487       0.002052       0.004511      -0.024788      -0.009100      -0.003685       0.012785              1.612280       1.967406      -0.225492       0.172810       1.394182      -0.011448       1.475251          -0.000026
           27              H       3.170142       0.653954      11.248282       0.133798       0.990670 0.73693422E+01  0.71634957E+02                                 1.715057                            1.640556      -1.033348       2.397555                    0.996385       3.578945      10.322716       0.460071       1.369571      -0.689625      -0.001026       0.039413      -0.001007       0.039439       0.002691       0.007671      -0.003564      -0.008800      -0.013294      -0.012121       0.004420       0.007701              1.747072       1.439848      -0.028499       0.016104       2.246320       0.355044       1.555047           0.000207
           28              H       2.431714      -0.695885      11.634731       0.116314       0.948836 0.72039390E+01  0.69327449E+02                                 1.635394                            1.598640      -0.867816       2.464654                    0.997371       3.541664      10.020080       0.478419       1.330339      -0.697694      -0.030161      -0.011477       0.014127       0.035227       0.000196      -0.000582      -0.007541       0.012871      -0.009836      -0.011619       0.003473       0.008146              1.647852       1.807042       0.129922      -0.326091       1.402907      -0.075164       1.733607           0.000059
           29              H      -0.207420      -1.190444      10.886221       0.104971       0.985241 0.67045386E+01  0.63629114E+02                                 1.700271                            1.562843      -0.950339       2.436934                    0.997447       3.534872      10.063209       0.472417       1.366134      -0.690288       0.051539       0.011780      -0.009987       0.053803       0.003680      -0.005268      -0.012743       0.014794      -0.045032      -0.022478       0.004278       0.018200              1.761322       2.485995       0.134475      -0.321037       1.304284      -0.014859       1.493689           0.000368
           30              H       0.667455       5.462085      12.302574       0.135096       0.933659 0.65115609E+01  0.61907027E+02                                 1.689070                            1.577705      -1.305751       2.279376                    0.994550       3.661119      10.745499       0.449421       1.433500      -0.675873      -0.032631      -0.036294       0.026527       0.055549       0.002933      -0.007750      -0.004790       0.006848      -0.025347      -0.012476      -0.000097       0.012573              1.730862       1.740214       0.377735      -0.273956       1.842276      -0.376142       1.610096          -0.000060
           31              H      -2.339609       0.341785      13.810849       0.121270       0.935658 0.70080140E+01  0.67928316E+02                                 1.697029                            1.639628      -1.347435       2.248335                    0.992719       3.830769      11.388928       0.439262       1.438557      -0.674620      -0.039372      -0.000508      -0.001815       0.039417      -0.000388       0.002405      -0.003951       0.022892      -0.026522      -0.012084      -0.004040       0.016124              1.723090       2.149759       0.077717       0.089981       1.536926       0.009408       1.482586           0.000300
           32              H       2.267114       0.651478      14.191670       0.129893       0.867642 0.61471173E+01  0.57330261E+02                                 1.588016                            1.516680      -1.019515       2.413343                    0.996728       3.483505       9.968601       0.468000       1.403290      -0.682758       0.039674       0.001359      -0.000031       0.039697       0.000336      -0.000400      -0.007175       0.011611      -0.038468      -0.015937       0.003692       0.012245              1.622167       2.132950       0.034015       0.073527       1.364233      -0.003471       1.369317           0.000088
           33              C      -1.660318       4.638077       0.485875      -0.205274      27.001804 0.43527084E+03  0.10321353E+05                                 8.020521                            7.024219      -0.234751       1.913914                    0.998205      30.074889      89.212274       0.607661       0.425077      -1.050012      -0.016425      -0.074455       0.029028       0.081584       0.002572       0.000308       0.012167      -0.048853       0.148072      -0.049241      -0.002947       0.052188              8.736451       7.215946       0.412932      -1.963690       6.360064       0.724213      12.633344           0.000095
           34              C      -1.949864       4.259312       1.922863      -0.110490      27.345311 0.39933147E+03  0.92218237E+04                                 8.021265                            6.714099      -0.012799       2.013919                    0.997710      27.828445      80.164361       0.626541       0.423324      -1.056283      -0.041927      -0.003839      -0.073042       0.084307       0.020685      -0.009577      -0.014434       0.042662      -0.080865      -0.034746      -0.011305       0.046051              8.892661       9.746686       1.725187      -1.527773       6.660024      -0.113963      10.271274           0.000294
           35              C       2.256035       3.415986       1.883468       0.127703      24.702913 0.34149936E+03  0.76477220E+04                                 7.678706                            6.396712      -0.094609       1.980259                    0.998675      26.932654      78.524780       0.608708       0.449319      -1.031965       0.020666      -0.028327       0.019233       0.039992      -0.041829       0.005190       0.026369       0.006090       0.062730      -0.059103       0.015793       0.043309              8.172384      11.362109      -0.442467       1.035786       7.328612      -1.786132       5.826433           0.003097
           36              C       3.992891       2.448879       2.594459       0.125394      24.164737 0.32014914E+03  0.70291755E+04                                 7.542442                            6.171290       0.121260       2.082157                    0.996819      25.468791      72.656978       0.625350       0.446099      -1.037592      -0.057491      -0.014996      -0.006547       0.059774      -0.013647      -0.010143       0.029262      -0.017017       0.118096      -0.036365      -0.019075       0.055440              8.164166       9.190911      -0.301559       0.439785       9.541578      -2.919944       5.760010          -0.002256
           37              C      -0.772201       6.156193       9.162210      -0.207305      26.309559 0.43668934E+03  0.10325649E+05                                 7.784267                            6.977628      -0.045858       1.974480                    0.998837      29.664876      86.829607       0.619565       0.418094      -1.058225      -0.009690       0.052986      -0.055113       0.077064      -0.007081       0.006425       0.038003      -0.069763       0.049799      -0.046250      -0.013682       0.059932              8.305552       7.497506       0.559785       2.163688       6.809417       1.392266      10.609734           0.000096
           38              C      -1.188619       5.968866       7.712089      -0.111553      26.872731 0.39294568E+03  0.90383772E+04                                 7.923326                            6.658856      -0.041032       2.008805                    0.997425      27.679042      79.590676       0.629289       0.423153      -1.056328      -0.032227       0.031636       0.067554       0.081259      -0.031234       0.021762      -0.016550       0.052827      -0.067545      -0.036000      -0.024766       0.060766              8.739889       9.571225      -1.257206       1.670756       6.911453       1.060208       9.736988           0.000312
           39              C       3.038722       6.956148       7.661438       0.122455      24.546180 0.34679531E+03  0.77905733E+04                                 7.612659                            6.420768      -0.026074       1.995710                    0.999594      27.088063      78.912830       0.611615       0.445792      -1.034755       0.017457       0.012235      -0.024407       0.032406       0.048549      -0.002422       0.018646       0.019461       0.037718      -0.059387       0.013002       0.046386              8.083710      11.219932       0.243930      -1.449050       6.908613      -1.625746       6.122587           0.002328
           40              C       0.622011      -0.348958       6.882913       0.128528      23.606836 0.32258143E+03  0.70949845E+04                                 7.421036                            6.202904       0.094411       2.075379                    0.996327      25.433185      72.585213       0.622604       0.447283      -1.037052      -0.061495       0.016928      -0.006642       0.064128       0.013373       0.008470       0.027842      -0.017118       0.083121      -0.030776      -0.015667       0.046443              7.945171       9.052097       0.088064      -0.603511       8.531572      -2.927012       6.251844          -0.001417
           41              C       1.295889       4.059405       5.235816      -0.010881      37.360897 0.46782605E+03  0.11177965E+05                                 9.806463                            7.286172      -0.147658       1.955051                    0.998983      27.934587      80.392710       0.602396       0.425545      -1.060729       0.017643       0.032948      -0.010658       0.038865      -0.008281      -0.017307       0.022775       0.000764       0.128207      -0.030411      -0.024330       0.054741             11.527865      13.435820       1.837312       0.568321      14.772701      -3.093491       6.375074           0.018220
           42              C       2.685154       4.158680       5.376514      -0.042879      37.364322 0.47334749E+03  0.11389854E+05                                 9.915953                            7.393862      -0.265094       1.918555                    0.998472      28.556446      83.587581       0.587725       0.433106      -1.051736      -0.018550       0.027161      -0.020047       0.038519      -0.003156      -0.018394       0.015663       0.007023       0.039370      -0.020877      -0.009766       0.030643             11.642002      13.156322      -0.508924       1.701146      14.211494      -4.151567       7.558189           0.013325
           43              C       3.326247       5.260715       4.862499      -0.129243      34.606858 0.49313355E+03  0.12119438E+05                                 9.626784                            7.697039      -0.472673       1.816516                    0.997784      31.570091      96.775624       0.553190       0.450520      -1.030132      -0.018968      -0.001271      -0.008307       0.020746      -0.002332      -0.007590       0.027355       0.031972       0.038284      -0.037366       0.006772       0.030594             10.851094      10.171105       0.554369       0.751769      14.892552      -3.713071       7.489625           0.003432
           44              C       2.637412       6.285532       4.219044      -0.060207      39.489280 0.50730771E+03  0.12421131E+05                                10.301212                            7.661628      -0.265070       1.910687                    0.998310      29.275337      86.458803       0.576520       0.433912      -1.051177      -0.012143      -0.038630       0.003335       0.040630      -0.012569      -0.001385       0.001622       0.013037       0.037406      -0.020407       0.007154       0.013252             12.150048      13.891815       2.090672       0.464687      15.367725      -3.893696       7.190605           0.013812
           45              C       1.237353       6.187868       4.097106       0.006636      38.269272 0.48028922E+03  0.11583826E+05                                10.047577                            7.449917      -0.291611       1.906893                    0.998719      28.324422      82.650150       0.586038       0.433342      -1.052972       0.015871      -0.031330       0.003854       0.035332      -0.001690      -0.012801       0.022460      -0.015912       0.083743      -0.026158      -0.015305       0.041463             11.745790      14.664076      -1.289409       1.935694      13.301025      -3.882408       7.272268           0.022483
           46              C       0.589804       5.074953       4.626128      -0.176030      34.844151 0.48648500E+03  0.11820423E+05                                 9.384338                            7.467451      -0.000021       1.968108                    0.998189      30.747338      91.295886       0.586457       0.429840      -1.050692       0.019038      -0.000994      -0.005508       0.019843       0.000685      -0.000717       0.014756       0.047679      -0.000457      -0.030871       0.006933       0.023939             10.466592      11.053956      -0.209725       0.530255      13.547652      -3.618925       6.798168           0.008617
           47              C       0.533393       2.790383       5.580994       0.619984      22.145735 0.24352684E+03  0.50481825E+04                                 7.438401                            5.659998      -0.201968       1.998194                    0.999297      22.535408      64.733274       0.598964       0.493307      -1.000847      -0.028275      -0.048609       0.021558       0.060225      -0.049640       0.074900      -0.042571       0.063361       0.008557      -0.061339      -0.059188       0.120527              8.479910       7.959292       1.966497      -2.629603      10.679088       0.495410       6.801350          -0.000192
           48              C       3.437665       3.111334       6.111892       0.570505      24.036823 0.27619589E+03  0.59127007E+04                                 7.846738                            6.023872      -0.431499       1.900565                    0.998809      23.951628      70.082468       0.580727       0.492681      -1.000443       0.041248      -0.025795       0.012623       0.050260       0.045000       0.017317       0.081230      -0.025861       0.047418      -0.080133      -0.026729       0.106862              8.872305      10.990106      -1.928515      -0.058058       8.823415      -2.869101       6.803394          -0.000557
           49              C       3.378737       7.482806       3.690022       0.579884      23.902817 0.26540623E+03  0.56373550E+04                                 7.845252                            5.919851      -0.426343       1.905255                    0.998694      23.844860      69.980815       0.582372       0.495156      -0.997072       0.041960       0.024055      -0.028620       0.056200      -0.001197       0.036421       0.053724       0.010098       0.238086      -0.071172      -0.036278       0.107450              8.981379      11.114260       0.952390      -0.595751      10.786618      -1.905740       5.043258           0.001522
           50              C       0.371437       7.183944       3.369232       0.574220      23.335866 0.27420484E+03  0.58480538E+04                                 7.691250                            5.995323      -0.324135       1.941502                    0.999123      23.541695      68.317105       0.584236       0.491565      -1.002964      -0.023583       0.041428      -0.009624       0.048632       0.083586      -0.032520      -0.014066       0.003870      -0.200588      -0.078197      -0.044643       0.122840              8.666152       8.309291      -3.845570       1.004275       9.062301      -0.317180       8.626864          -0.004137
           51              C       3.580927       1.027799      18.273768      -0.205274      27.001817 0.43527106E+03  0.10321361E+05                                 8.020524                            7.024221      -0.234753       1.913912                    0.998205      30.074924      89.212429       0.607661       0.425077      -1.050012       0.016426       0.074456      -0.029028       0.081585       0.002573       0.000307       0.012168      -0.048854       0.148070      -0.049241      -0.002947       0.052188              8.736454       7.215953       0.412930      -1.963691       6.360065       0.724209      12.633345           0.000097
           52              C       3.870473       1.406564      16.836780      -0.110492      27.345325 0.39933169E+03  0.92218277E+04                                 8.021266                            6.714100      -0.012792       2.013921                    0.997710      27.828418      80.164213       0.626541       0.423324      -1.056283       0.041928       0.003840       0.073041       0.084307       0.020685      -0.009577      -0.014434       0.042661      -0.080859      -0.034745      -0.011305       0.046049              8.892662       9.746681       1.725189      -1.527778       6.660016      -0.113970      10.271289           0.000295
           53              C      -0.335426       2.249890      16.876175       0.127704      24.702888 0.34149891E+03  0.76477073E+04                                 7.678692                            6.396702      -0.094603       1.980261                    0.998676      26.932629      78.524609       0.608709       0.449318      -1.031965      -0.020665       0.028327      -0.019234       0.039993      -0.041827       0.005190       0.026369       0.006091       0.062728      -0.059100       0.015793       0.043308              8.172367      11.362081      -0.442463       1.035782       7.328595      -1.786129       5.826426           0.003098
           54              C      -2.072282       3.216997      16.165184       0.125393      24.164734 0.32014922E+03  0.70291761E+04                                 7.542439                            6.171291       0.121267       2.082160                    0.996819      25.468770      72.656861       0.625350       0.446099      -1.037592       0.057490       0.014995       0.006546       0.059773      -0.013647      -0.010142       0.029262      -0.017015       0.118097      -0.036365      -0.019076       0.055441              8.164160       9.190906      -0.301554       0.439783       9.541562      -2.919940       5.760012          -0.002255
           55              C       2.692810      -0.490317       9.597433      -0.207306      26.309586 0.43668995E+03  0.10325666E+05                                 7.784270                            6.977631      -0.045849       1.974482                    0.998837      29.664895      86.829651       0.619565       0.418094      -1.058225       0.009690      -0.052985       0.055113       0.077064      -0.007081       0.006424       0.038004      -0.069764       0.049795      -0.046250      -0.013683       0.059933              8.305554       7.497507       0.559785       2.163686       6.809420       1.392266      10.609734           0.000097
           56              C       3.109228      -0.302990      11.047554      -0.111552      26.872610 0.39294361E+03  0.90383135E+04                                 7.923294                            6.658833      -0.041014       2.008812                    0.997425      27.678916      79.590123       0.629291       0.423153      -1.056329       0.032227      -0.031636      -0.067554       0.081258      -0.031235       0.021762      -0.016549       0.052828      -0.067540      -0.035998      -0.024768       0.060766              8.739850       9.571176      -1.257196       1.670748       6.911421       1.060203       9.736954           0.000315
           57              C      -1.118113      -1.290272      11.098205       0.122458      24.546014 0.34679248E+03  0.77904921E+04                                 7.612625                            6.420743      -0.026051       1.995719                    0.999594      27.087914      78.912248       0.611616       0.445792      -1.034755      -0.017456      -0.012236       0.024409       0.032408       0.048546      -0.002420       0.018645       0.019462       0.037720      -0.059384       0.013001       0.046383              8.083670      11.219865       0.243929      -1.449040       6.908582      -1.625739       6.122562           0.002331
           58              C       1.298598       6.014834      11.876730       0.128530      23.606755 0.32258018E+03  0.70949489E+04                                 7.421018                            6.202892       0.094414       2.075381                    0.996327      25.433112      72.584930       0.622605       0.447283      -1.037052       0.061496      -0.016928       0.006643       0.064129       0.013374       0.008470       0.027842      -0.017118       0.083121      -0.030776      -0.015667       0.046443              7.945149       9.052067       0.088067      -0.603509       8.531546      -2.927004       6.251832          -0.001412
           59              C       0.624720       1.606471      13.523827      -0.010885      37.360693 0.46782385E+03  0.11177899E+05                                 9.806437                            7.286163      -0.147653       1.955054                    0.998983      27.934486      80.392357       0.602395       0.425546      -1.060729      -0.017640      -0.032945       0.010655       0.038860      -0.008281      -0.017310       0.022775       0.000766       0.128214      -0.030411      -0.024333       0.054744             11.527820      13.435780       1.837298       0.568320      14.772616      -3.093478       6.375062           0.018224
           60              C      -0.764545       1.507196      13.383129      -0.042879      37.364158 0.47334595E+03  0.11389805E+05                                 9.915919                            7.393847      -0.265088       1.918558                    0.998472      28.556361      83.587221       0.587726       0.433105      -1.051737       0.018547      -0.027157       0.020047       0.038514      -0.003157      -0.018394       0.015664       0.007024       0.039365      -0.020878      -0.009765       0.030643             11.641947      13.156266      -0.508916       1.701136      14.211409      -4.151541       7.558165           0.013328
           61              C      -1.405638       0.405161      13.897144      -0.129242      34.606674 0.49313090E+03  0.12119353E+05                                 9.626747                            7.697017      -0.472666       1.816520                    0.997784      31.569939      96.774976       0.553191       0.450520      -1.030133       0.018966       0.001270       0.008306       0.020744      -0.002332      -0.007589       0.027356       0.031970       0.038284      -0.037366       0.006771       0.030594             10.851040      10.171060       0.554362       0.751767      14.892460      -3.713048       7.489602           0.003433
           62              C      -0.716803      -0.619656      14.540599      -0.060199      39.488855 0.50730270E+03  0.12420965E+05                                10.301104                            7.661565      -0.265039       1.910700                    0.998310      29.275096      86.457641       0.576526       0.433909      -1.051180       0.012141       0.038629      -0.003333       0.040629      -0.012571      -0.001384       0.001622       0.013037       0.037404      -0.020408       0.007157       0.013251             12.149898      13.891632       2.090622       0.464687      15.367523      -3.893646       7.190538           0.013820
           63              C       0.683256      -0.521992      14.662537       0.006623      38.269369 0.48029181E+03  0.11583895E+05                                10.047566                            7.449920      -0.291592       1.906898                    0.998719      28.324472      82.650121       0.586040       0.433341      -1.052974      -0.015869       0.031326      -0.003856       0.035327      -0.001690      -0.012803       0.022461      -0.015914       0.083727      -0.026159      -0.015303       0.041462             11.745760      14.664029      -1.289391       1.935681      13.300992      -3.882395       7.272258           0.022485
           64              C       1.330805       0.590923      14.133515      -0.176022      34.843713 0.48647810E+03  0.11820206E+05                                 9.384241                            7.467384       0.000000       1.968119                    0.998189      30.747067      91.294708       0.586461       0.429838      -1.050694      -0.019037       0.000995       0.005508       0.019842       0.000685      -0.000719       0.014755       0.047678      -0.000459      -0.030869       0.006931       0.023938             10.466470      11.053841      -0.209718       0.530249      13.547465      -3.618876       6.798104           0.008623
           65              C       1.387216       2.875493      13.178649       0.619986      22.145507 0.24352406E+03  0.50481095E+04                                 7.438352                            5.659967      -0.201972       1.998197                    0.999297      22.535231      64.732619       0.598966       0.493307      -1.000847       0.028273       0.048606      -0.021559       0.060222      -0.049639       0.074898      -0.042566       0.063355       0.008560      -0.061333      -0.059189       0.120522              8.479846       7.959230       1.966469      -2.629585      10.678992       0.495416       6.801316          -0.000187
           66              C      -1.517056       2.554542      12.647751       0.570501      24.036798 0.27619573E+03  0.59126942E+04                                 7.846726                            6.023866      -0.431497       1.900567                    0.998809      23.951578      70.082221       0.580728       0.492680      -1.000444      -0.041248       0.025793      -0.012619       0.050259       0.044999       0.017314       0.081225      -0.025859       0.047413      -0.080130      -0.026726       0.106856              8.872286      10.990082      -1.928503      -0.058063       8.823389      -2.869094       6.803387          -0.000558
           67              C      -1.458128      -1.816930      15.069621       0.579880      23.902570 0.26540325E+03  0.56372749E+04                                 7.845207                            5.919825      -0.426336       1.905260                    0.998694      23.844661      69.980079       0.582372       0.495157      -0.997071      -0.041958      -0.024057       0.028620       0.056199      -0.001194       0.036420       0.053725       0.010097       0.238092      -0.071169      -0.036282       0.107451              8.981317      11.114182       0.952373      -0.595747      10.786536      -1.905725       5.043233           0.001526
           68              C       1.549172      -1.518068      15.390411       0.574227      23.335935 0.27420602E+03  0.58480820E+04                                 7.691261                            5.995336      -0.324124       1.941505                    0.999123      23.541643      68.316846       0.584236       0.491565      -1.002965       0.023582      -0.041426       0.009625       0.048630       0.083593      -0.032520      -0.014065       0.003873      -0.200583      -0.078197      -0.044649       0.122846              8.666158       8.309291      -3.845570       1.004273       9.062306      -0.317176       8.626878          -0.004131
           69              N       4.316783       3.627175       2.061685       0.184213      23.765777 0.29082414E+03  0.60312681E+04                                 6.807972                            5.381291       0.217995       2.194935                    0.999357      20.970854      52.197045       0.790959       0.373400      -1.121203      -0.001773       0.050014      -0.030528       0.058621       0.021789       0.004612      -0.045348       0.062632      -0.210572      -0.092889       0.018932       0.073957              7.675210      10.756147       2.858754      -1.453161       7.217862      -1.909376       5.051621           0.000785
           70              N       3.198805       4.259686       1.596446      -0.235411      28.092919 0.47315403E+03  0.11109639E+05                                 7.582506                            6.971019       0.760159       2.263379                    0.999603      27.406951      73.175465       0.677310       0.385142      -1.109804       0.023553      -0.189879       0.108583       0.219998      -0.014778       0.023574       0.079708       0.295683      -0.104256      -0.177333       0.009262       0.168071              7.755762      10.258722       0.658645      -0.267262       6.990769      -1.189951       6.017796           0.006604
           71              N       2.686436       2.277131       2.511916      -0.348374      39.554424 0.61489753E+03  0.15543375E+05                                 9.745801                            8.041744      -0.020466       1.973831                    0.999572      30.706843      87.398887       0.614376       0.394393      -1.094143       0.083303       0.093930      -0.026173       0.128247      -0.074886       0.024574      -0.023313       0.064597       0.037651      -0.088209      -0.001513       0.089722             10.755729      11.874677       2.392146      -0.930384      12.931773      -3.737607       7.460738           0.037215
           72              N      -2.484523       6.605132       7.460710       0.191435      23.210569 0.28759530E+03  0.59542829E+04                                 6.713199                            5.367802       0.224088       2.197176                    0.999332      20.965818      52.329872       0.787437       0.375701      -1.118241      -0.004039      -0.042681       0.043254       0.060901      -0.020302      -0.000897      -0.044384       0.071674      -0.169974      -0.083664       0.013106       0.070557              7.516623      10.748849      -2.541501       1.469670       6.694832      -1.747449       5.106187           0.000186
           73              N      -3.628942       6.067321       7.989732      -0.256493      28.655022 0.49540888E+03  0.11762464E+05                                 7.669052                            7.130003       0.745287       2.251680                    0.999600      27.842540      74.667530       0.670386       0.384810      -1.110435       0.025385       0.181028      -0.123823       0.220789       0.007214      -0.026878       0.088902       0.296979      -0.153253      -0.184142       0.006907       0.177235              7.815662      10.137514      -0.653301      -0.133869       7.039174      -1.076551       6.270297           0.004536
           74              N      -0.681179      -0.086219       6.995471      -0.339951      38.698577 0.61781618E+03  0.15653482E+05                                 9.632808                            8.087385      -0.079406       1.958085                    0.999381      30.734744      87.906636       0.608928       0.396998      -1.091100       0.080236      -0.090083       0.027842       0.123806       0.063102      -0.037868      -0.005803       0.055957      -0.029404      -0.069039      -0.017727       0.086766             10.509399      11.303988      -1.982736       0.050922      12.622314      -3.589721       7.601895           0.020099
           75              N      -2.396174       2.038701      16.697958       0.184214      23.765746 0.29082380E+03  0.60312590E+04                                 6.807964                            5.381287       0.217997       2.194936                    0.999357      20.970845      52.197003       0.790960       0.373399      -1.121203       0.001773      -0.050014       0.030527       0.058622       0.021789       0.004613      -0.045349       0.062633      -0.210573      -0.092890       0.018932       0.073958              7.675196      10.756122       2.858744      -1.453159       7.217847      -1.909374       5.051619           0.000784
           76              N      -1.278196       1.406190      17.163197      -0.235413      28.093036 0.47315661E+03  0.11109715E+05                                 7.582525                            6.971037       0.760159       2.263377                    0.999603      27.407034      73.175735       0.677309       0.385142      -1.109804      -0.023554       0.189880      -0.108584       0.219999      -0.014778       0.023574       0.079708       0.295685      -0.104257      -0.177334       0.009261       0.168072              7.755779      10.258742       0.658648      -0.267265       6.990780      -1.189954       6.017815           0.006606
           77              N      -0.765827       3.388745      16.247727      -0.348373      39.554159 0.61489262E+03  0.15543211E+05                                 9.745734                            8.041693      -0.020441       1.973840                    0.999572      30.706728      87.398276       0.614381       0.394391      -1.094145      -0.083301      -0.093932       0.026172       0.128247      -0.074885       0.024575      -0.023312       0.064603       0.037645      -0.088209      -0.001515       0.089724             10.755648      11.874592       2.392126      -0.930375      12.931659      -3.737574       7.460694           0.037215
           78              N       4.405132      -0.939256      11.298933       0.191436      23.210484 0.28759430E+03  0.59542557E+04                                 6.713179                            5.367791       0.224096       2.197180                    0.999332      20.965777      52.329711       0.787439       0.375701      -1.118241       0.004040       0.042682      -0.043253       0.060901      -0.020302      -0.000897      -0.044384       0.071674      -0.169974      -0.083663       0.013106       0.070557              7.516595      10.748799      -2.541483       1.469663       6.694809      -1.747443       5.106177           0.000188
           79              N       5.549551      -0.401445      10.769911      -0.256497      28.655086 0.49541052E+03  0.11762512E+05                                 7.669062                            7.130015       0.745286       2.251678                    0.999600      27.842583      74.667668       0.670385       0.384810      -1.110435      -0.025386      -0.181028       0.123824       0.220789       0.007212      -0.026878       0.088901       0.296980      -0.153253      -0.184142       0.006906       0.177236              7.815670      10.137516      -0.653298      -0.133869       7.039182      -1.076553       6.270311           0.004537
           80              N       2.601788       5.752095      11.764172      -0.339952      38.698364 0.61781251E+03  0.15653362E+05                                 9.632772                            8.087360      -0.079388       1.958092                    0.999381      30.734625      87.906160       0.608930       0.396998      -1.091100      -0.080232       0.090083      -0.027839       0.123803       0.063102      -0.037866      -0.005806       0.055972      -0.029417      -0.069036      -0.017733       0.086769             10.509352      11.303933      -1.982720       0.050920      12.622252      -3.589704       7.601870           0.020099
           81              O       0.698263       1.809200       4.856872      -0.575238      43.491432 0.69672167E+03  0.17940751E+05                                10.002126                            8.384701      -0.119018       1.995183                    0.994693      29.238439      80.574140       0.628605       0.378397      -1.119683       0.006024      -0.007538       0.030916       0.032387      -0.059725       0.045356       0.019680      -0.021377      -0.003017      -0.086788       0.021545       0.065243             11.019706       7.509302      -0.278733      -1.640647      15.699762       4.633634       9.850054           0.023778
           82              O      -0.312660       2.858958       6.504719      -0.479479      32.927120 0.50010333E+03  0.11824655E+05                                 8.171720                            6.947111       0.310862       2.166390                    0.996702      26.664910      69.858106       0.715809       0.361893      -1.134983       0.013349      -0.020119      -0.023672       0.033814      -0.000187      -0.000788      -0.003859       0.059359       0.016324      -0.032791       0.005803       0.026988              8.827663      10.845830       1.028175      -3.904370       7.340459       0.045711       8.296700           0.115347
           83              O       4.676589       2.986637       5.848881      -0.535659      42.673429 0.61566471E+03  0.15323279E+05                                 9.794959                            7.724814       0.292451       2.137263                    0.996874      28.108213      75.386585       0.677073       0.363465      -1.134517      -0.026896       0.007760       0.016533       0.032511      -0.028436       0.004219       0.022324       0.069877      -0.103565      -0.053914      -0.008529       0.062443             11.284367      18.295901      -4.764099       0.412500       9.172485      -0.606038       6.384716           0.047544
           84              O       2.808778       2.403233       6.939192      -0.555035      33.989166 0.56532973E+03  0.13780963E+05                                 8.312350                            7.404784       0.502188       2.187181                    0.997977      28.546166      75.901084       0.690835       0.363709      -1.133724      -0.029856       0.025233      -0.014068       0.041545       0.100294      -0.051443       0.035228      -0.026812       0.165959      -0.147745       0.066814       0.080931              8.693491       8.125865       1.993738      -1.732552       9.041428      -3.323661       8.913180           0.031712
           85              O      -2.937162       7.366204       3.588907      -0.545395      43.278575 0.62587760E+03  0.15678915E+05                                 9.974009                            7.854642       0.116971       2.078190                    0.996565      28.476185      77.219322       0.661432       0.369653      -1.127056      -0.037114       0.010529       0.015420       0.041546       0.023084       0.003495       0.030745       0.060535      -0.085673      -0.055167       0.000462       0.054705             11.475637      18.296558       3.248484      -1.856549       9.752490      -0.290894       6.377863           0.056589
           86              O       6.087594       0.359493       3.389867      -0.560896      38.791014 0.60840110E+03  0.15155180E+05                                 9.272633                            7.809030       0.178871       2.088376                    0.996470      28.872167      78.436647       0.654183       0.375868      -1.120768      -0.017565      -0.026778      -0.009060       0.033282      -0.078989       0.067851       0.050414      -0.034976       0.085527      -0.138017       0.065336       0.072682             10.071793      10.420713      -3.655896       1.675178      13.390685      -2.240067       6.403982           0.015220
           87              O       3.068783      -0.119217       4.118867      -0.513399      39.641081 0.63335092E+03  0.15884487E+05                                 9.360552                            7.910328       0.137311       2.090362                    0.995113      28.146635      75.919355       0.659176       0.370489      -1.128461       0.006687      -0.004131      -0.031848       0.032803      -0.025574      -0.032310       0.022268      -0.004486      -0.131953      -0.059079      -0.002586       0.061665             10.391037      11.423138      -5.009659      -1.659853      12.097443       1.880188       7.652532           0.137223
           88              O       0.241304       7.114800       2.144978      -0.507924      28.600493 0.46893601E+03  0.10885852E+05                                 7.288172                            6.659887       0.920338       2.344889                    0.998838      26.996523      69.558435       0.743885       0.354692      -1.143313       0.024784       0.012303      -0.001344       0.027702       0.104057      -0.006412       0.000014       0.001882       0.141798      -0.127811       0.046770       0.081041              7.480891       5.492779      -0.111899       1.052966       5.908759       0.709565      11.041135           0.043663
           89              O       1.222346       3.856676      13.902771      -0.575232      43.490752 0.69670867E+03  0.17940326E+05                                10.002016                            8.384617      -0.119002       1.995191                    0.994693      29.238175      80.573114       0.628609       0.378396      -1.119684      -0.006024       0.007540      -0.030911       0.032383      -0.059725       0.045358       0.019682      -0.021381      -0.003007      -0.086792       0.021550       0.065242             11.019571       7.509213      -0.278744      -1.640631      15.699529       4.633581       9.849971           0.023781
           90              O       2.233269       2.806918      12.254924      -0.479479      32.927132 0.50010381E+03  0.11824683E+05                                 8.171779                            6.947161       0.310820       2.166376                    0.996702      26.664770      69.858046       0.715799       0.361898      -1.134978      -0.013357       0.020115       0.023676       0.033817      -0.000173      -0.000780      -0.003850       0.059329       0.016282      -0.032768       0.005788       0.026979              8.827726      10.845906       1.028189      -3.904399       7.340512       0.045709       8.296760           0.115360
           91              O      -2.755980       2.679239      12.910762      -0.535658      42.672972 0.61565733E+03  0.15323052E+05                                 9.794908                            7.724782       0.292459       2.137268                    0.996874      28.108030      75.386040       0.677072       0.363467      -1.134516       0.026900      -0.007762      -0.016532       0.032514      -0.028434       0.004221       0.022316       0.069862      -0.103568      -0.053904      -0.008533       0.062436             11.284297      18.295780      -4.764055       0.412493       9.172423      -0.606032       6.384689           0.047552
           92              O      -0.888169       3.262643      11.820451      -0.555029      33.988865 0.56532337E+03  0.13780766E+05                                 8.312294                            7.404736       0.502223       2.187192                    0.997977      28.546058      75.900632       0.690838       0.363708      -1.133725       0.029859      -0.025233       0.014068       0.041547       0.100294      -0.051443       0.035231      -0.026809       0.165954      -0.147745       0.066816       0.080929              8.693430       8.125804       1.993723      -1.732541       9.041360      -3.323635       8.913125           0.031710
           93              O       4.857771      -1.700328      15.170736      -0.545401      43.277756 0.62586455E+03  0.15678496E+05                                 9.973866                            7.854546       0.116999       2.078204                    0.996564      28.475923      77.218232       0.661438       0.369652      -1.127057       0.037111      -0.010533      -0.015419       0.041544       0.023083       0.003496       0.030744       0.060536      -0.085659      -0.055164       0.000462       0.054702             11.475449      18.296231       3.248399      -1.856512       9.752332      -0.290888       6.377786           0.056596
           94              O      -4.166985       5.306383      15.369776      -0.560925      38.791068 0.60840294E+03  0.15155239E+05                                 9.272650                            7.809051       0.178845       2.088369                    0.996469      28.872180      78.436743       0.654181       0.375869      -1.120767       0.017561       0.026776       0.009059       0.033278      -0.078985       0.067845       0.050406      -0.034974       0.085493      -0.138004       0.065332       0.072672             10.071804      10.420719      -3.655890       1.675177      13.390694      -2.240068       6.404000           0.015218
           95              O      -1.148174       5.785093      14.640776      -0.513386      39.640093 0.63333215E+03  0.15883888E+05                                 9.360376                            7.910195       0.137326       2.090373                    0.995113      28.146288      75.917955       0.659184       0.370488      -1.128463      -0.006686       0.004130       0.031843       0.032798      -0.025570      -0.032308       0.022268      -0.004482      -0.131981      -0.059085      -0.002579       0.061664             10.390822      11.422887      -5.009528      -1.659817      12.097182       1.880145       7.652397           0.137237
           96              O       1.679305      -1.448924      16.614665      -0.507898      28.599745 0.46892004E+03  0.10885372E+05                                 7.287978                            6.659716       0.920378       2.344909                    0.998838      26.996368      69.557333       0.743905       0.354686      -1.143319      -0.024782      -0.012302       0.001347       0.027700       0.104079      -0.006409       0.000012       0.001889       0.141848      -0.127841       0.046786       0.081055              7.480688       5.492635      -0.111888       1.052935       5.908601       0.709538      11.040829           0.043676

******************************************************
Auxiliary information for the entire system
The total spin magnetic moment of the unit cell is   3.982651
The total net atomic charge of the unit cell is   0.000001
Accuracy of reproducing the electrostatic potential in the unit cell:
  The inner radius (bohr) =    5.0000
  The outer radius (bohr) =   12.0000
  Valid grid points have density less than (e/(bohr^3)) =    0.0001
  The number of valid grid points were=         4187
  The rms potential error without charges in kcal/mol is=      5.05052
  The rms potential error with partial charges in kcal/mol is=      1.77876
  The RRMSE value at monopole order=      0.35219
  The rms potential error with partial charges and cloud penetration in kcal/mol is=      1.78118
  The RRMSE value at monopole order with cloud penetration is=      0.35267
  The rms potential error with partial charges and atomic dipoles in kcal/mol is=      1.05907
  The RRMSE value at dipole order=      0.20970
  The rms potential error with partial charges, atomic dipoles and cloud penetration in kcal/mol is=      1.05040
  The RRMSE value at dipole order with cloud penetration=      0.20798

******************************************************
The electron densities and ab initio electrostatic potential were computed in VASP using the PBE functional and
projector augmented wave method. See the main text of the journal article for a description of computational details.
The atomic charges, dipoles, and quadrupoles were computed with the DDEC6 method as described in
(a) T. A. Manz and N. Gabaldon Limas, RSC Adv. 6 (2016) 47771-47801 DOI: 10.1039/c6ra04656h
(b) N. Gabaldon Limas and T. A. Manz, RSC Adv. 8 (2018) 2678-2707 DOI: 10.1039/c7ra11829e.
For each atom in the material, the electron cloud parameters were fit to the spherically averaged atom-in-material
electron density using radial positions for which this density was between 10^-4 and 10^-2 electrons per cubic bohr.
The polarizabilities, dispersion coefficients, and quantum Drude oscillator (QDO) parameters were fit using the MCLF method.
The magnetic structure of the system was optimized in VASP from the default ferromagnetic initial guess using spin polarization.
The atomic spin moments (ASMs) were computed on this optimized magnetic structure using the DDEC6 partition as inputs
to the method of T. A. Manz and D. S. Sholl, J. Chem. Theory Comput. 7 (2011) 4146-4164 DOI: 10.1021/ct200539n.
The RMSE and RRMSE were computed using a uniform grid with Ewald summation.
