# Supplementary material for: A collection of forcefield precursors for metal–organic frameworks
Source: RSC Adv. 2019 Nov 13;9(63):36492–507. doi: 10.1039/c9ra07327b (PMC9075174; doi:10.1039/c9ra07327b)
Supplement: RA-009-C9RA07327B-s3832 [file RA-009-C9RA07327B-s3832.xyz]

  183
jmolscript: load "" {1 1 1} spacegroup "x,y,z" unitcell [{      7.716500     0.000000     0.000000 }, {      0.000000    21.746000     0.000000 }, {      0.000000   -10.873000    18.832588 }]
Zn     0.000000     5.436500     9.416294     0.792878
Zn     0.000000    -5.436500     9.416294     0.792880
Zn     0.000000    10.873000     0.000000     0.792878
H      3.377512     3.352146     7.195932     0.176246
H      2.473138     3.553296     5.890834     0.174592
H      2.522524     2.128933     6.617771     0.166861
H      0.662076     1.612466     7.659214     0.132832
H      7.098408     0.076111     7.826824     0.108028
H      5.524242    -1.590720     8.017033     0.106785
H      3.247875     0.775245    10.284476     0.105087
H      4.773427     2.496441     9.988805     0.104578
H      4.502578    -3.231456     9.054708     0.125888
H      2.923782    -4.871104     9.103673     0.088181
H      0.073307    -2.296378     9.713849     0.092494
H      1.574938    -0.566483     9.715732     0.123055
H      3.377512    -6.317213    12.331579     0.176246
H      2.473138    14.197963    12.809926     0.174592
H      2.522524    -6.206308    13.679992     0.166861
H      0.662076    -5.046159    13.606545     0.132831
H      7.098408    -4.132827    14.853262     0.108028
H      5.524242    -3.134686    16.201675     0.106785
H      3.247875    -2.354004    13.018968     0.105087
H      4.773427    -3.470662    11.676205     0.104579
H      4.502578    -1.415665    17.103756     0.125888
H      2.923782    -0.553436    18.499251     0.088181
H      0.073307    -1.312371    15.964385     0.092494
H      1.574938    -2.175687    14.465311     0.123056
H      3.377512     2.965067    18.137666     0.176246
H      2.473138    14.867740     0.131828     0.174592
H      2.522524     4.077375    17.367413     0.166861
H      0.662076     3.433693    16.399418     0.132831
H      7.098408     4.056716    14.985090     0.108028
H      5.524242     4.725406    13.446468     0.106785
H      3.247875     1.578760    14.361732     0.105087
H      4.773427     0.974221    16.000167     0.104578
H      4.502578     4.647120    11.506711     0.125888
H      2.923782     5.424540    10.062252     0.088180
H      0.073307     3.608749    11.986942     0.092494
H      1.574938     2.742171    13.484133     0.123055
H      4.338988     7.520854    11.636656     0.176246
H      5.243362     7.319704    12.941754     0.174592
H      5.193976     8.744067    12.214817     0.166861
H      7.054424     9.260534    11.173374     0.132832
H      0.618092    10.796889    11.005764     0.108028
H      2.192258    12.463720    10.815555     0.106785
H      4.468625    10.097755     8.548112     0.105087
H      2.943073     8.376559     8.843783     0.104578
H      3.213922    14.104456     9.777880     0.125888
H      4.792718    15.744104     9.728915     0.088181
H      7.643193    13.169378     9.118739     0.092494
H      6.141562    11.439483     9.116856     0.123055
H      4.338988    17.190213     6.501009     0.176246
H      5.243362    -3.324963     6.022662     0.174592
H      5.193976    17.079308     5.152596     0.166861
H      7.054424    15.919159     5.226043     0.132831
H      0.618092    15.005827     3.979326     0.108028
H      2.192258    14.007686     2.630913     0.106785
H      4.468625    13.227005     5.813620     0.105087
H      2.943073    14.343662     7.156383     0.104578
H      3.213922    12.288665     1.728832     0.125888
H      4.792718    11.426436     0.333337     0.088181
H      7.643193    12.185371     2.868203     0.092494
H      6.141562    13.048687     4.367277     0.123056
H      4.338988     7.907933     0.694922     0.176246
H      5.243362    -3.994740    18.700760     0.174592
H      5.193976     6.795625     1.465175     0.166861
H      7.054424     7.439307     2.433170     0.132831
H      0.618092     6.816284     3.847498     0.108028
H      2.192258     6.147594     5.386120     0.106785
H      4.468625     9.294240     4.470856     0.105087
H      2.943073     9.898779     2.832421     0.104578
H      3.213922     6.225880     7.325877     0.125888
H      4.792718     5.448460     8.770336     0.088181
H      7.643193     7.264251     6.845646     0.092494
H      6.141562     8.130829     5.348455     0.123055
C      2.538728     3.098696     6.756568    -0.583920
C      1.370759     3.503716     7.627951     0.524946
C      0.467697     2.487090     7.977484    -0.518147
C      7.027880     2.634637     8.746795     0.382626
C      6.076435     1.486665     8.868454     0.017557
C      6.295044     0.242359     8.307620    -0.121154
C      5.363893    -0.752629     8.436623    -0.133506
C      4.216527    -0.582575     9.146235     0.066545
C      4.020297     0.632809     9.750761    -0.131296
C      4.942418     1.652696     9.585411    -0.107933
C      3.228738    -1.688903     9.260548     0.117256
C      3.588018    -2.996925     9.158853    -0.188204
C      2.638194    -3.971581     9.207064     0.095460
C      0.991184    -2.488177     9.564318     0.089237
C      1.875109    -1.450132     9.541907    -0.209378
C      2.538728    -6.570989    12.770755    -0.583921
C      1.370759    -6.018858    11.984306     0.524946
C      0.467697    -5.207841    12.689963    -0.518148
C      7.027880    -4.615371    12.177528     0.382626
C      6.076435    -3.936026    13.110871     0.017557
C      6.295044    -3.799570    14.468889    -0.121154
C      5.363893    -3.190356    15.266072    -0.133506
C      4.216527    -2.660841    14.763996     0.066545
C      4.020297    -2.744998    13.409179    -0.131295
C      4.942418    -3.398139    12.608606    -0.107933
C      3.228738    -2.008678    15.664947     0.117256
C      3.588018    -1.442738    16.848575    -0.188204
C      2.638194    -0.913658    17.668546     0.095460
C      0.991184    -1.345969    16.205254     0.089237
C      1.875109    -1.884400    15.317485    -0.209378
C      2.538728     3.472293    18.137854    -0.583920
C      1.370759     2.515142    18.052919     0.524945
C      0.467697     2.720751    16.997729    -0.518147
C      7.027880     1.980734    16.740852     0.382626
C      6.076435     2.449361    15.685851     0.017557
C      6.295044     3.557211    14.888667    -0.121154
C      5.363893     3.942985    13.962481    -0.133506
C      4.216527     3.243416    13.754946     0.066545
C      4.020297     2.112189    14.505236    -0.131296
C      4.942418     1.745443    15.471159    -0.107932
C      3.228738     3.697581    12.739681     0.117256
C      3.588018     4.439663    11.657749    -0.188204
C      2.638194     4.885239    10.789566     0.095460
C      0.991184     3.834146    11.895604     0.089237
C      1.875109     3.334532    12.805783    -0.209378
C      5.177772     7.774304    12.076020    -0.583920
C      6.345741     7.369284    11.204637     0.524946
C      7.248803     8.385910    10.855104    -0.518147
C      0.688620     8.238363    10.085793     0.382626
C      1.640065     9.386335     9.964134     0.017557
C      1.421456    10.630641    10.524968    -0.121154
C      2.352607    11.625629    10.395965    -0.133506
C      3.499973    11.455575     9.686353     0.066545
C      3.696203    10.240191     9.081827    -0.131296
C      2.774082     9.220304     9.247177    -0.107933
C      4.487762    12.561903     9.572040     0.117256
C      4.128482    13.869925     9.673735    -0.188204
C      5.078306    14.844581     9.625524     0.095460
C      6.725316    13.361177     9.268270     0.089237
C      5.841390    12.323132     9.290681    -0.209378
C      5.177772    17.443989     6.061833    -0.583921
C      6.345741    16.891858     6.848282     0.524946
C      7.248803    16.080841     6.142625    -0.518148
C      0.688620    15.488371     6.655060     0.382626
C      1.640065    14.809026     5.721717     0.017557
C      1.421456    14.672570     4.363699    -0.121155
C      2.352607    14.063356     3.566516    -0.133506
C      3.499973    13.533841     4.068592     0.066545
C      3.696203    13.617998     5.423409    -0.131295
C      2.774082    14.271139     6.223982    -0.107933
C      4.487762    12.881678     3.167641     0.117256
C      4.128482    12.315738     1.984013    -0.188204
C      5.078306    11.786658     1.164042     0.095460
C      6.725316    12.218969     2.627334     0.089237
C      5.841390    12.757400     3.515103    -0.209378
C      5.177772     7.400707     0.694734    -0.583920
C      6.345741     8.357858     0.779669     0.524945
C      7.248803     8.152249     1.834859    -0.518147
C      0.688620     8.892266     2.091736     0.382626
C      1.640065     8.423639     3.146737     0.017557
C      1.421456     7.315789     3.943921    -0.121154
C      2.352607     6.930015     4.870107    -0.133506
C      3.499973     7.629584     5.077642     0.066545
C      3.696203     8.760811     4.327352    -0.131296
C      2.774082     9.127557     3.361429    -0.107933
C      4.487762     7.175419     6.092907     0.117256
C      4.128482     6.433337     7.174839    -0.188204
C      5.078306     5.987761     8.043022     0.095460
C      6.725316     7.038854     6.936984     0.089237
C      5.841390     7.538468     6.026805    -0.209378
N      1.350233    -3.754012     9.386539    -0.212338
N      1.350233    -0.867013    17.390388    -0.212338
N      1.350233     4.621025    10.888249    -0.212338
N      6.366267    14.627012     9.446049    -0.212338
N      6.366267    11.740013     1.442200    -0.212338
N      6.366267     6.251975     7.944339    -0.212338
O      6.675544     3.686817     9.358290    -0.486739
O      1.288424     4.709749     7.951872    -0.502078
O      6.675544    -4.611892    10.960566    -0.486739
O      1.288424    15.404649    10.777890    -0.502078
O      6.675544     0.925075    17.346320    -0.486739
O      1.288424    12.504602     0.102826    -0.502077
O      1.040956     7.186183     9.474298    -0.486739
O      6.428076     6.163251    10.880716    -0.502078
O      1.040956    15.484892     7.872022    -0.486739
O      6.428076    -4.531649     8.054698    -0.502078
O      1.040956     9.947925     1.486268    -0.486739
O      6.428076    -1.631602    18.729762    -0.502078

The following XYZ coordinates are in angstroms. Other properties are in atomic units.
The sperically averaged electron density of each atom fit to a function of the form exp(a - br)
eigen_1, eigen_2 and eigen_3 are the three eigenvalues of traceless quadrupole moment tensor
  atom number  atomic symbol              X              Y              Z     net charge C6 coefficient C8 coefficient C10 coefficient fluctuating dipole atomic polarizability isotropic forcefield polarizability              a              b squared Pearson coefficient          <r^3>          <r^4>         wp_QDO          m_QDO          q_QDO       dipole_x       dipole_y       dipole_z         dipole            Qxy            Qxz            Qyz     Q(x^2-y^2)  Q(3z^2 - R^2)        eigen_1        eigen_2        eigen_3 static polarizability      alpha(xx)      alpha(xy)      alpha(xz)      alpha(yy)      alpha(yz)      alpha(zz) atomic spin moment
            1             Zn       0.000000       5.436500       9.416294       0.792878      96.462189 0.16799295E+04  0.52237492E+05                                18.447193                           14.392790       0.498172       2.010109                    0.994377      47.448605     129.669924       0.425975       0.462413      -1.098936      -0.000000      -0.000000       0.000000       0.000000       0.071116      -0.111874       0.009780       0.057748      -0.102211      -0.134316      -0.009280       0.143596             24.528035      23.047827      -4.414226       6.425863      31.746434      -1.863458      18.789843          -0.000003
            2             Zn       0.000000      -5.436500       9.416294       0.792880      96.462152 0.16799280E+04  0.52237436E+05                                18.447189                           14.392784       0.498171       2.010109                    0.994377      47.448576     129.669827       0.425976       0.462413      -1.098936      -0.000000       0.000000      -0.000000       0.000000      -0.132444      -0.005654       0.004735       0.082891      -0.026775      -0.134317      -0.009279       0.143595             24.528030      23.047821       7.772083       0.609921      23.642772       6.542077      26.893496          -0.000003
            3             Zn       0.000000      10.873000       0.000000       0.792878      96.462140 0.16799297E+04  0.52237502E+05                                18.447182                           14.392791       0.498169       2.010108                    0.994377      47.448601     129.669906       0.425976       0.462413      -1.098936      -0.000000      -0.000000      -0.000000       0.000000       0.061325       0.117524      -0.014519       0.065949      -0.077609      -0.134316      -0.009277       0.143592             24.528008      23.047823      -3.357848      -7.035770      20.415150      -4.678575      30.121052          -0.000003
            4              H       3.377512       3.352146       7.195932       0.176246       1.001918 0.75131250E+01  0.72946204E+02                                 1.695798                            1.632332      -1.011672       2.419350                    0.998494       3.359966       9.496950       0.474347       1.329927      -0.698899       0.009680       0.003970       0.010355       0.014720       0.001090       0.003505       0.005715       0.008973       0.006214      -0.008630       0.000624       0.008006              1.724383       2.160816       0.192274       0.322505       1.536803       0.020261       1.475530           0.000000
            5              H       2.473138       3.553296       5.890834       0.174592       1.040323 0.75798638E+01  0.72125751E+02                                 1.602932                            1.534055      -0.887466       2.469773                    0.999669       3.049277       7.931243       0.552873       1.164265      -0.738876      -0.005816       0.006943      -0.009965       0.013466      -0.004107       0.002260      -0.003619       0.001401       0.004930      -0.005326      -0.001376       0.006702              1.638828       1.302880      -0.008813       0.001141       1.643306      -0.459206       1.970300           0.000001
            6              H       2.522524       2.128933       6.617771       0.166861       1.107868 0.82371643E+01  0.80060164E+02                                 1.673628                            1.602878      -0.994489       2.417589                    0.999217       3.133900       8.249445       0.538782       1.169646      -0.737718      -0.006888      -0.012786       0.003067       0.014844       0.003042      -0.001453      -0.000951      -0.003548      -0.014786      -0.005287      -0.000915       0.006203              1.698892       1.445238      -0.016139      -0.045753       2.291663       0.035858       1.359775           0.000001
            7              H       0.662076       1.612466       7.659214       0.132832       1.274358 0.99065262E+01  0.10233507E+03                                 1.906102                            1.808731      -1.488666       2.161383                    0.994785       3.806737      10.842338       0.478790       1.238391      -0.716574       0.006714      -0.025705      -0.009622       0.028256       0.001310      -0.014857       0.007686      -0.010846      -0.035056      -0.023157       0.008237       0.014920              1.964037       1.861806       0.074392      -0.159436       2.526919       0.081652       1.503384           0.000001
            8              H       7.098408       0.076111       7.826824       0.108028       1.268451 0.94662363E+01  0.95840587E+02                                 1.860770                            1.742526      -0.970103       2.410947                    0.997615       3.485477       9.551480       0.502946       1.202853      -0.728144       0.030879      -0.007444      -0.020277       0.037684       0.000185      -0.013755       0.010408       0.000572      -0.017082      -0.019233       0.002945       0.016289              1.909570       2.365843       0.029230      -0.367909       1.809394       0.025428       1.553472           0.000001
            9              H       5.524242      -1.590720       8.017033       0.106785       1.139973 0.80543726E+01  0.79275400E+02                                 1.798203                            1.651278      -1.151812       2.321808                    0.995714       3.661987      10.294616       0.490184       1.269521      -0.709724       0.008467      -0.031848      -0.016238       0.036738       0.001476      -0.012110       0.008480       0.001441      -0.016898      -0.017232       0.003889       0.013343              1.918431       1.586066      -0.012055      -0.092312       2.645704       0.415077       1.523525           0.000000
           10              H       3.247875       0.775245      10.284476       0.105087       1.148374 0.86746751E+01  0.86916844E+02                                 1.808718                            1.720125      -1.019347       2.385589                    0.997387       3.633609      10.282210       0.477923       1.279080      -0.708902      -0.027703       0.007460       0.021106       0.035617       0.003677      -0.013360       0.006498      -0.002827      -0.017407      -0.018416       0.006538       0.011878              1.847471       2.168394       0.001648      -0.382216       1.710048       0.103080       1.663972          -0.000000
           11              H       4.773427       2.496441       9.988805       0.104578       1.064520 0.76648269E+01  0.75198559E+02                                 1.771533                            1.651959      -1.274558       2.254968                    0.995885       3.845399      11.121020       0.467597       1.335142      -0.694440      -0.006030       0.030937       0.014724       0.034789      -0.003718      -0.004485       0.006099      -0.004305      -0.005841      -0.006827      -0.003193       0.010021              1.852047       1.596721      -0.087518      -0.120522       2.412741       0.339212       1.546679          -0.000000
           12              H       4.502578      -3.231456       9.054708       0.125888       1.028059 0.72596439E+01  0.70740479E+02                                 1.774020                            1.640942      -1.380098       2.220830                    0.993486       3.888486      11.458225       0.451909       1.390921      -0.682730       0.031966      -0.006525       0.001423       0.032656       0.003519       0.003153      -0.000764       0.000816      -0.031310      -0.011162       0.002216       0.008946              1.877222       2.407225      -0.199394      -0.164049       1.774532       0.066921       1.449908           0.000000
           13              H       2.923782      -4.871104       9.103673       0.088181       1.079011 0.74879292E+01  0.73373348E+02                                 1.827713                            1.661193      -1.220085       2.288305                    0.994002       3.890115      11.414275       0.452293       1.382006      -0.685306       0.014706      -0.042132      -0.005643       0.044980      -0.006929      -0.001757       0.001851      -0.007290      -0.045663      -0.015442      -0.000199       0.015641              1.980402       1.702970      -0.259676      -0.045996       2.773499       0.230292       1.464737          -0.000000
           14              H       0.073307      -2.296378       9.713849       0.092494       1.264805 0.91491582E+01  0.92893713E+02                                 1.930355                            1.764302      -1.179506       2.312986                    0.994538       3.717327      10.586840       0.472830       1.275840      -0.709397      -0.043879       0.008581       0.008488       0.045509      -0.002232      -0.005718       0.007013       0.006992      -0.041144      -0.017029       0.003756       0.013273              2.051030       2.956801      -0.178290      -0.156965       1.731433       0.014370       1.464857          -0.000000
           15              H       1.574938      -0.566483       9.715732       0.123055       1.200892 0.88305862E+01  0.88515963E+02                                 1.836163                            1.714641      -1.104114       2.356043                    0.996422       3.546740       9.907019       0.489425       1.248499      -0.716088      -0.012226       0.031058       0.008679       0.034488      -0.003014      -0.006513       0.005078      -0.000066      -0.034927      -0.014573       0.002851       0.011722              1.920009       1.789971      -0.210617      -0.002693       2.591914       0.120808       1.378140          -0.000000
           16              H       3.377512      -6.317213      12.331579       0.176246       1.001916 0.75131124E+01  0.72946153E+02                                 1.695806                            1.632339      -1.011668       2.419352                    0.998494       3.359972       9.497015       0.474342       1.329941      -0.698896       0.009680       0.006982      -0.008616       0.014721       0.002491      -0.002697      -0.006146       0.008227       0.003977      -0.008630       0.000624       0.008006              1.724392       2.160828       0.183163      -0.327770       1.473308       0.016401       1.539039           0.000000
           17              H       2.473138      14.197963      12.809926       0.174592       1.040346 0.75800922E+01  0.72128646E+02                                 1.602975                            1.534094      -0.887467       2.469773                    0.999669       3.049308       7.931428       0.552856       1.164289      -0.738871      -0.005815      -0.012102      -0.001031       0.013466       0.004011       0.002427       0.000439      -0.004108      -0.011594      -0.005326      -0.001376       0.006702              1.638874       1.302911       0.005393       0.007063       2.286309       0.088015       1.327402           0.000001
           18              H       2.522524      -6.206308      13.679992       0.166861       1.107883 0.82373198E+01  0.80062160E+02                                 1.673654                            1.602901      -0.994491       2.417588                    0.999217       3.133925       8.249572       0.538773       1.169658      -0.737715      -0.006888       0.009050       0.009540       0.014844      -0.002779      -0.001908       0.004445       0.002504       0.003370      -0.005287      -0.000915       0.006203              1.698919       1.445259      -0.031554       0.036854       1.561718       0.385601       2.089779           0.000001
           19              H       0.662076      -5.046159      13.606545       0.132831       1.274369 0.99066602E+01  0.10233701E+03                                 1.906131                            1.808757      -1.488669       2.161381                    0.994785       3.806772      10.842541       0.478780       1.238410      -0.716570       0.006714       0.004520       0.027072       0.028256      -0.013522       0.006295       0.006095       0.013024       0.036554      -0.023158       0.008237       0.014921              1.964067       1.861837      -0.175277       0.015291       1.688580       0.402387       2.341785           0.000001
           20              H       7.098408      -4.132827      14.853262       0.108028       1.268465 0.94663710E+01  0.95842431E+02                                 1.860795                            1.742548      -0.970105       2.410946                    0.997615       3.485498       9.551607       0.502938       1.202866      -0.728141       0.030879      -0.013838       0.016586       0.037684      -0.012005       0.006717      -0.001629       0.015778       0.028533      -0.019234       0.002945       0.016289              1.909597       2.365881      -0.333241       0.158643       1.595451       0.098106       1.767459           0.000001
           21              H       5.524242      -3.134686      16.201675       0.106785       1.139974 0.80543864E+01  0.79275579E+02                                 1.798205                            1.651280      -1.151812       2.321808                    0.995714       3.661989      10.294628       0.490184       1.269522      -0.709724       0.008467       0.001861       0.035700       0.036738      -0.011225       0.004777      -0.000893       0.014582       0.022523      -0.017232       0.003890       0.013343              1.918434       1.586068      -0.073918       0.056595       1.444604       0.278380       2.724629           0.000000
           22              H       3.247875      -2.354004      13.018968       0.105087       1.148374 0.86746824E+01  0.86916931E+02                                 1.808718                            1.720125      -1.019349       2.385587                    0.997387       3.633608      10.282206       0.477923       1.279080      -0.708902      -0.027703       0.014549      -0.017013       0.035617      -0.013409       0.003496       0.001131       0.010389       0.022239      -0.018416       0.006538       0.011878              1.847472       2.168394      -0.331833       0.189681       1.586223      -0.031589       1.787799          -0.000000
           23              H       4.773427      -3.470662      11.676205       0.104579       1.064521 0.76648398E+01  0.75198696E+02                                 1.771532                            1.651958      -1.274561       2.254966                    0.995885       3.845401      11.121016       0.467598       1.335138      -0.694441      -0.006030      -0.002718      -0.034154       0.034789      -0.002025       0.005462      -0.000853       0.004782       0.021419      -0.006827      -0.003193       0.010021              1.852046       1.596721      -0.060616       0.136055       1.469427       0.205409       2.489989          -0.000000
           24              H       4.502578      -1.415665      17.103756       0.125888       1.028061 0.72596578E+01  0.70740644E+02                                 1.774021                            1.640943      -1.380100       2.220829                    0.993486       3.888490      11.458237       0.451909       1.390920      -0.682730       0.031966       0.004495       0.004940       0.032656       0.000971      -0.004624       0.006984       0.011589       0.001010      -0.011162       0.002216       0.008946              1.877222       2.407226      -0.042373       0.254704       1.473110       0.107107       1.751331           0.000000
           25              H       2.923782      -0.553436      18.499251       0.088181       1.079014 0.74879537E+01  0.73373629E+02                                 1.827714                            1.661194      -1.220087       2.288305                    0.994002       3.890120      11.414283       0.452294       1.382002      -0.685307       0.014706       0.016179       0.039309       0.044980       0.001943       0.006879       0.010539       0.014171       0.018719      -0.015442      -0.000199       0.015641              1.980404       1.702971       0.090005       0.247884       1.592490       0.451566       2.645752          -0.000000
           26              H       0.073307      -1.312371      15.964385       0.092494       1.264800 0.91491124E+01  0.92893084E+02                                 1.930346                            1.764295      -1.179507       2.312984                    0.994538       3.717315      10.586779       0.472832       1.275835      -0.709398      -0.043879       0.003060      -0.011676       0.045509      -0.003836       0.004792       0.003887       0.025872       0.015498      -0.017029       0.003756       0.013274              2.051020       2.956784      -0.046789       0.232886       1.519050       0.108245       1.677227          -0.000000
           27              H       1.574938      -2.175687      14.465311       0.123056       1.200889 0.88305474E+01  0.88515423E+02                                 1.836154                            1.714632      -1.104113       2.356044                    0.996422       3.546735       9.906977       0.489428       1.248492      -0.716090      -0.012226      -0.008012      -0.031237       0.034488      -0.004134       0.005867       0.005037       0.017455       0.017634      -0.014573       0.002851       0.011722              1.919998       1.789962       0.102976       0.183745       1.576953       0.465171       2.393080          -0.000000
           28              H       3.377512       2.965067      18.137666       0.176246       1.001917 0.75131073E+01  0.72945967E+02                                 1.695794                            1.632329      -1.011669       2.419352                    0.998494       3.359957       9.496911       0.474348       1.329925      -0.698899       0.009680      -0.010953      -0.001739       0.014720      -0.003580      -0.000808       0.000430      -0.001671      -0.025720      -0.008630       0.000625       0.008006              1.724379       2.160810      -0.375434       0.005262       1.508393      -0.036663       1.503935           0.000000
           29              H       2.473138      14.867740       0.131828       0.174592       1.040324 0.75798624E+01  0.72125691E+02                                 1.602928                            1.534051      -0.887472       2.469770                    0.999669       3.049280       7.931233       0.552876       1.164259      -0.738878      -0.005816       0.005158       0.010996       0.013466       0.000096      -0.004687       0.003180       0.002162       0.007209      -0.005326      -0.001376       0.006702              1.638824       1.302876       0.003419      -0.008203       1.490863       0.371194       2.122733           0.000001
           30              H       2.522524       4.077375      17.367413       0.166861       1.107871 0.82371929E+01  0.80060495E+02                                 1.673631                            1.602880      -0.994490       2.417588                    0.999217       3.133902       8.249448       0.538782       1.169645      -0.737718      -0.006888       0.003737      -0.012607       0.014844      -0.000263       0.003361      -0.003494       0.004151       0.008309      -0.005287      -0.000915       0.006202              1.698894       1.445239       0.047692       0.008900       1.623803      -0.421450       2.027641           0.000001
           31              H       0.662076       3.433693      16.399418       0.132831       1.274350 0.99064320E+01  0.10233369E+03                                 1.906081                            1.808712      -1.488671       2.161380                    0.994785       3.806710      10.842182       0.478797       1.238377      -0.716577       0.006713       0.021186      -0.017450       0.028256       0.012212       0.008563      -0.013781      -0.000290      -0.003386      -0.023156       0.008237       0.014920              1.964014       1.861785       0.100878       0.144139       1.829962      -0.484022       2.200295           0.000001
           32              H       7.098408       4.056716      14.985090       0.108028       1.268437 0.94660901E+01  0.95838575E+02                                 1.860742                            1.742502      -0.970104       2.410947                    0.997615       3.485451       9.551330       0.502955       1.202838      -0.728148       0.030879       0.021283       0.003692       0.037684       0.011820       0.007038      -0.008778      -0.002250      -0.025548      -0.019233       0.002944       0.016289              1.909541       2.365805       0.303998       0.209263       1.639451      -0.123528       1.723366           0.000001
           33              H       5.524242       4.725406      13.446468       0.106785       1.139963 0.80542948E+01  0.79274506E+02                                 1.798201                            1.651276      -1.151815       2.321807                    0.995714       3.661966      10.294575       0.490181       1.269531      -0.709722       0.008467       0.029987      -0.019462       0.036738       0.009750       0.007333      -0.007587      -0.000106      -0.021541      -0.017232       0.003889       0.013343              1.918428       1.586065       0.085973       0.035716       2.163532      -0.693453       2.005688           0.000000
           34              H       3.247875       1.578760      14.361732       0.105087       1.148376 0.86746963E+01  0.86917099E+02                                 1.808719                            1.720126      -1.019352       2.385586                    0.997387       3.633611      10.282214       0.477923       1.279079      -0.708903      -0.027703      -0.022008      -0.004093       0.035617       0.009732       0.009864      -0.007630      -0.000866      -0.011528      -0.018416       0.006538       0.011878              1.847473       2.168395       0.330186       0.192535       1.764763      -0.071492       1.609260          -0.000000
           35              H       4.773427       0.974221      16.000167       0.104578       1.064529 0.76648986E+01  0.75199348E+02                                 1.771533                            1.651958      -1.274563       2.254965                    0.995885       3.845407      11.121006       0.467601       1.335128      -0.694443      -0.006030      -0.028220       0.019430       0.034789       0.005743      -0.000978      -0.005246      -0.005782      -0.010273      -0.006827      -0.003193       0.010020              1.852047       1.596720       0.148134      -0.015532       2.056961      -0.544622       1.902459          -0.000000
           36              H       4.502578       4.647120      11.506711       0.125888       1.028061 0.72596562E+01  0.70740626E+02                                 1.774021                            1.640943      -1.380100       2.220829                    0.993486       3.888489      11.458234       0.451909       1.390920      -0.682730       0.031966       0.002030      -0.006363       0.032656      -0.004490       0.001471      -0.006220       0.012913       0.004982      -0.011162       0.002216       0.008946              1.877223       2.407227       0.241767      -0.090657       1.589019      -0.174027       1.635422           0.000000
           37              H       2.923782       5.424540      10.062252       0.088180       1.079011 0.74879337E+01  0.73373414E+02                                 1.827715                            1.661195      -1.220087       2.288304                    0.994002       3.890118      11.414291       0.452292       1.382007      -0.685306       0.014705       0.025953      -0.033666       0.044980       0.004986      -0.005122      -0.012390       0.010964       0.009100      -0.015442      -0.000199       0.015641              1.980404       1.702972       0.169672      -0.201889       1.991369      -0.681858       2.246872          -0.000000
           38              H       0.073307       3.608749      11.986942       0.092494       1.264810 0.91492040E+01  0.92894286E+02                                 1.930359                            1.764306      -1.179516       2.312980                    0.994538       3.717335      10.586866       0.472830       1.275838      -0.709397      -0.043879      -0.011641       0.003188       0.045508       0.006068       0.000926      -0.010900       0.013726      -0.020941      -0.017029       0.003756       0.013273              2.051035       2.956809       0.225081      -0.075923       1.543949      -0.122617       1.652347          -0.000000
           39              H       1.574938       2.742171      13.484133       0.123055       1.200894 0.88305973E+01  0.88516098E+02                                 1.836164                            1.714642      -1.104117       2.356042                    0.996422       3.546741       9.907022       0.489425       1.248498      -0.716088      -0.012226      -0.023046       0.022557       0.034488       0.007147       0.000646      -0.010115       0.008659      -0.008754      -0.014573       0.002851       0.011722              1.920009       1.789972       0.107641      -0.181053       1.786208      -0.585984       2.183849          -0.000000
           40              H       4.338988       7.520854      11.636656       0.176246       1.001918 0.75131207E+01  0.72946153E+02                                 1.695797                            1.632332      -1.011672       2.419351                    0.998494       3.359965       9.496947       0.474347       1.329927      -0.698899      -0.009680      -0.003970      -0.010355       0.014720       0.001090       0.003505       0.005715       0.008973       0.006214      -0.008630       0.000624       0.008006              1.724383       2.160815       0.192274       0.322505       1.536803       0.020261       1.475529           0.000000
           41              H       5.243362       7.319704      12.941754       0.174592       1.040323 0.75798609E+01  0.72125710E+02                                 1.602931                            1.534055      -0.887467       2.469772                    0.999669       3.049277       7.931240       0.552873       1.164264      -0.738876       0.005816      -0.006943       0.009965       0.013466      -0.004107       0.002260      -0.003619       0.001401       0.004930      -0.005326      -0.001376       0.006702              1.638827       1.302879      -0.008813       0.001141       1.643305      -0.459205       1.970298           0.000001
           42              H       5.193976       8.744067      12.214817       0.166861       1.107868 0.82371651E+01  0.80060166E+02                                 1.673628                            1.602877      -0.994489       2.417589                    0.999217       3.133901       8.249445       0.538782       1.169645      -0.737718       0.006888       0.012786      -0.003067       0.014844       0.003042      -0.001453      -0.000951      -0.003548      -0.014786      -0.005287      -0.000915       0.006203              1.698891       1.445238      -0.016139      -0.045752       2.291662       0.035858       1.359774           0.000001
           43              H       7.054424       9.260534      11.173374       0.132832       1.274358 0.99065259E+01  0.10233507E+03                                 1.906102                            1.808731      -1.488666       2.161383                    0.994785       3.806737      10.842339       0.478790       1.238391      -0.716574      -0.006714       0.025705       0.009622       0.028256       0.001310      -0.014857       0.007686      -0.010846      -0.035056      -0.023157       0.008237       0.014920              1.964037       1.861807       0.074392      -0.159436       2.526919       0.081652       1.503384           0.000001
           44              H       0.618092      10.796889      11.005764       0.108028       1.268452 0.94662422E+01  0.95840663E+02                                 1.860770                            1.742527      -0.970103       2.410947                    0.997615       3.485478       9.551484       0.502946       1.202853      -0.728144      -0.030879       0.007444       0.020277       0.037684       0.000185      -0.013755       0.010408       0.000572      -0.017082      -0.019233       0.002945       0.016289              1.909571       2.365844       0.029230      -0.367909       1.809395       0.025428       1.553473           0.000001
           45              H       2.192258      12.463720      10.815555       0.106785       1.139973 0.80543764E+01  0.79275445E+02                                 1.798203                            1.651278      -1.151812       2.321808                    0.995714       3.661988      10.294618       0.490184       1.269521      -0.709724      -0.008467       0.031848       0.016238       0.036738       0.001476      -0.012110       0.008480       0.001441      -0.016898      -0.017232       0.003889       0.013343              1.918432       1.586066      -0.012055      -0.092313       2.645704       0.415077       1.523525           0.000000
           46              H       4.468625      10.097755       8.548112       0.105087       1.148374 0.86746751E+01  0.86916844E+02                                 1.808718                            1.720125      -1.019347       2.385589                    0.997387       3.633609      10.282210       0.477923       1.279080      -0.708902       0.027703      -0.007460      -0.021106       0.035617       0.003677      -0.013360       0.006498      -0.002827      -0.017407      -0.018416       0.006538       0.011878              1.847471       2.168394       0.001648      -0.382216       1.710048       0.103080       1.663972          -0.000000
           47              H       2.943073       8.376559       8.843783       0.104578       1.064520 0.76648278E+01  0.75198568E+02                                 1.771533                            1.651959      -1.274558       2.254968                    0.995885       3.845399      11.121019       0.467597       1.335141      -0.694440       0.006030      -0.030937      -0.014724       0.034789      -0.003718      -0.004485       0.006099      -0.004305      -0.005841      -0.006827      -0.003193       0.010021              1.852047       1.596721      -0.087518      -0.120522       2.412740       0.339212       1.546679          -0.000000
           48              H       3.213922      14.104456       9.777880       0.125888       1.028059 0.72596427E+01  0.70740465E+02                                 1.774020                            1.640942      -1.380098       2.220830                    0.993486       3.888486      11.458225       0.451909       1.390921      -0.682730      -0.031966       0.006525      -0.001423       0.032656       0.003519       0.003153      -0.000764       0.000816      -0.031310      -0.011162       0.002216       0.008946              1.877221       2.407225      -0.199394      -0.164049       1.774532       0.066921       1.449908           0.000000
           49              H       4.792718      15.744104       9.728915       0.088181       1.079010 0.74879227E+01  0.73373274E+02                                 1.827713                            1.661193      -1.220085       2.288305                    0.994002       3.890114      11.414274       0.452293       1.382006      -0.685306      -0.014706       0.042132       0.005643       0.044980      -0.006929      -0.001757       0.001851      -0.007290      -0.045663      -0.015442      -0.000199       0.015641              1.980402       1.702970      -0.259676      -0.045995       2.773499       0.230292       1.464737          -0.000000
           50              H       7.643193      13.169378       9.118739       0.092494       1.264805 0.91491580E+01  0.92893710E+02                                 1.930355                            1.764302      -1.179506       2.312986                    0.994538       3.717327      10.586840       0.472830       1.275840      -0.709397       0.043879      -0.008581      -0.008488       0.045509      -0.002232      -0.005718       0.007013       0.006992      -0.041144      -0.017029       0.003756       0.013273              2.051030       2.956801      -0.178291      -0.156965       1.731433       0.014371       1.464857          -0.000000
           51              H       6.141562      11.439483       9.116856       0.123055       1.200893 0.88305886E+01  0.88515993E+02                                 1.836163                            1.714641      -1.104113       2.356044                    0.996422       3.546740       9.907019       0.489425       1.248498      -0.716088       0.012226      -0.031058      -0.008679       0.034488      -0.003014      -0.006513       0.005078      -0.000066      -0.034927      -0.014573       0.002851       0.011722              1.920009       1.789972      -0.210618      -0.002693       2.591914       0.120808       1.378140          -0.000000
           52              H       4.338988      17.190213       6.501009       0.176246       1.001915 0.75131077E+01  0.72946099E+02                                 1.695806                            1.632339      -1.011668       2.419353                    0.998494       3.359971       9.497013       0.474341       1.329941      -0.698896      -0.009680      -0.006982       0.008616       0.014721       0.002491      -0.002697      -0.006146       0.008227       0.003977      -0.008630       0.000624       0.008006              1.724392       2.160828       0.183163      -0.327770       1.473308       0.016401       1.539039           0.000000
           53              H       5.243362      -3.324963       6.022662       0.174592       1.040346 0.75800864E+01  0.72128576E+02                                 1.602974                            1.534093      -0.887466       2.469773                    0.999669       3.049307       7.931424       0.552856       1.164289      -0.738871       0.005815       0.012102       0.001031       0.013466       0.004011       0.002427       0.000439      -0.004108      -0.011594      -0.005326      -0.001376       0.006702              1.638873       1.302910       0.005393       0.007063       2.286308       0.088015       1.327401           0.000001
           54              H       5.193976      17.079308       5.152596       0.166861       1.107883 0.82373157E+01  0.80062111E+02                                 1.673654                            1.602901      -0.994491       2.417588                    0.999217       3.133924       8.249569       0.538773       1.169658      -0.737715       0.006888      -0.009050      -0.009540       0.014844      -0.002779      -0.001908       0.004445       0.002504       0.003370      -0.005287      -0.000915       0.006203              1.698918       1.445259      -0.031554       0.036854       1.561717       0.385601       2.089779           0.000001
           55              H       7.054424      15.919159       5.226043       0.132831       1.274369 0.99066554E+01  0.10233695E+03                                 1.906131                            1.808757      -1.488669       2.161382                    0.994785       3.806771      10.842539       0.478780       1.238410      -0.716570      -0.006714      -0.004520      -0.027072       0.028256      -0.013522       0.006295       0.006095       0.013024       0.036554      -0.023158       0.008237       0.014921              1.964067       1.861837      -0.175277       0.015291       1.688580       0.402387       2.341785           0.000001
           56              H       0.618092      15.005827       3.979326       0.108028       1.268464 0.94663670E+01  0.95842384E+02                                 1.860795                            1.742548      -0.970105       2.410946                    0.997615       3.485497       9.551605       0.502938       1.202867      -0.728141      -0.030879       0.013838      -0.016586       0.037684      -0.012005       0.006717      -0.001629       0.015778       0.028533      -0.019234       0.002945       0.016289              1.909597       2.365881      -0.333241       0.158643       1.595451       0.098106       1.767459           0.000001
           57              H       2.192258      14.007686       2.630913       0.106785       1.139974 0.80543908E+01  0.79275628E+02                                 1.798205                            1.651280      -1.151813       2.321808                    0.995714       3.661990      10.294629       0.490184       1.269521      -0.709724      -0.008467      -0.001861      -0.035700       0.036738      -0.011225       0.004777      -0.000893       0.014582       0.022523      -0.017232       0.003890       0.013343              1.918434       1.586068      -0.073918       0.056595       1.444604       0.278380       2.724629           0.000000
           58              H       4.468625      13.227005       5.813620       0.105087       1.148374 0.86746786E+01  0.86916889E+02                                 1.808718                            1.720125      -1.019349       2.385587                    0.997387       3.633608      10.282208       0.477922       1.279081      -0.708902       0.027703      -0.014549       0.017013       0.035617      -0.013409       0.003496       0.001131       0.010389       0.022239      -0.018416       0.006538       0.011878              1.847472       2.168394      -0.331833       0.189681       1.586222      -0.031589       1.787799          -0.000000
           59              H       2.943073      14.343662       7.156383       0.104578       1.064521 0.76648385E+01  0.75198680E+02                                 1.771532                            1.651958      -1.274561       2.254966                    0.995885       3.845401      11.121016       0.467598       1.335138      -0.694441       0.006030       0.002718       0.034154       0.034789      -0.002025       0.005462      -0.000853       0.004782       0.021419      -0.006827      -0.003193       0.010021              1.852046       1.596721      -0.060616       0.136055       1.469427       0.205409       2.489990          -0.000000
           60              H       3.213922      12.288665       1.728832       0.125888       1.028061 0.72596578E+01  0.70740644E+02                                 1.774021                            1.640943      -1.380100       2.220829                    0.993486       3.888490      11.458237       0.451909       1.390920      -0.682730      -0.031966      -0.004495      -0.004940       0.032656       0.000971      -0.004624       0.006984       0.011589       0.001010      -0.011162       0.002216       0.008946              1.877223       2.407226      -0.042373       0.254704       1.473110       0.107107       1.751331           0.000000
           61              H       4.792718      11.426436       0.333337       0.088181       1.079014 0.74879546E+01  0.73373638E+02                                 1.827714                            1.661194      -1.220087       2.288305                    0.994002       3.890120      11.414282       0.452294       1.382002      -0.685307      -0.014706      -0.016180      -0.039309       0.044980       0.001943       0.006879       0.010539       0.014171       0.018719      -0.015442      -0.000199       0.015641              1.980404       1.702971       0.090005       0.247884       1.592490       0.451566       2.645751          -0.000000
           62              H       7.643193      12.185371       2.868203       0.092494       1.264800 0.91491122E+01  0.92893082E+02                                 1.930346                            1.764295      -1.179507       2.312984                    0.994538       3.717315      10.586779       0.472832       1.275835      -0.709398       0.043879      -0.003060       0.011676       0.045509      -0.003836       0.004792       0.003887       0.025872       0.015498      -0.017029       0.003756       0.013274              2.051020       2.956784      -0.046789       0.232886       1.519050       0.108245       1.677228          -0.000000
           63              H       6.141562      13.048687       4.367277       0.123056       1.200889 0.88305499E+01  0.88515453E+02                                 1.836154                            1.714633      -1.104113       2.356044                    0.996422       3.546735       9.906977       0.489428       1.248492      -0.716090       0.012227       0.008012       0.031237       0.034488      -0.004134       0.005867       0.005037       0.017455       0.017634      -0.014573       0.002851       0.011722              1.919999       1.789963       0.102976       0.183746       1.576953       0.465171       2.393080          -0.000000
           64              H       4.338988       7.907933       0.694922       0.176246       1.001917 0.75131074E+01  0.72945968E+02                                 1.695794                            1.632329      -1.011669       2.419352                    0.998494       3.359957       9.496911       0.474348       1.329925      -0.698899      -0.009680       0.010953       0.001739       0.014720      -0.003580      -0.000808       0.000430      -0.001671      -0.025721      -0.008630       0.000625       0.008006              1.724379       2.160810      -0.375434       0.005262       1.508393      -0.036663       1.503935           0.000000
           65              H       5.243362      -3.994740      18.700760       0.174592       1.040325 0.75798705E+01  0.72125793E+02                                 1.602929                            1.534052      -0.887471       2.469770                    0.999669       3.049281       7.931239       0.552876       1.164260      -0.738877       0.005816      -0.005158      -0.010996       0.013466       0.000096      -0.004687       0.003180       0.002162       0.007209      -0.005326      -0.001376       0.006702              1.638826       1.302877       0.003419      -0.008203       1.490864       0.371195       2.122735           0.000001
           66              H       5.193976       6.795625       1.465175       0.166861       1.107872 0.82372015E+01  0.80060606E+02                                 1.673632                            1.602881      -0.994490       2.417588                    0.999217       3.133903       8.249454       0.538782       1.169645      -0.737718       0.006888      -0.003737       0.012607       0.014844      -0.000263       0.003361      -0.003494       0.004151       0.008309      -0.005287      -0.000915       0.006202              1.698896       1.445241       0.047692       0.008900       1.623804      -0.421451       2.027643           0.000001
           67              H       7.054424       7.439307       2.433170       0.132831       1.274350 0.99064373E+01  0.10233376E+03                                 1.906082                            1.808713      -1.488671       2.161380                    0.994785       3.806711      10.842188       0.478797       1.238378      -0.716577      -0.006713      -0.021186       0.017450       0.028256       0.012212       0.008563      -0.013781      -0.000290      -0.003386      -0.023156       0.008237       0.014920              1.964015       1.861786       0.100879       0.144139       1.829963      -0.484022       2.200296           0.000001
           68              H       0.618092       6.816284       3.847498       0.108028       1.268438 0.94660988E+01  0.95838686E+02                                 1.860743                            1.742502      -0.970104       2.410947                    0.997615       3.485453       9.551337       0.502955       1.202838      -0.728148      -0.030879      -0.021283      -0.003692       0.037684       0.011820       0.007038      -0.008778      -0.002250      -0.025548      -0.019233       0.002944       0.016289              1.909541       2.365806       0.303998       0.209263       1.639452      -0.123528       1.723367           0.000001
           69              H       2.192258       6.147594       5.386120       0.106785       1.139963 0.80542992E+01  0.79274555E+02                                 1.798201                            1.651276      -1.151815       2.321806                    0.995714       3.661967      10.294576       0.490182       1.269530      -0.709722      -0.008467      -0.029987       0.019462       0.036738       0.009750       0.007333      -0.007587      -0.000106      -0.021541      -0.017232       0.003889       0.013343              1.918428       1.586065       0.085973       0.035716       2.163532      -0.693453       2.005687           0.000000
           70              H       4.468625       9.294240       4.470856       0.105087       1.148376 0.86746963E+01  0.86917099E+02                                 1.808719                            1.720126      -1.019352       2.385586                    0.997387       3.633611      10.282214       0.477923       1.279079      -0.708903       0.027703       0.022008       0.004093       0.035617       0.009732       0.009864      -0.007630      -0.000866      -0.011528      -0.018416       0.006538       0.011878              1.847473       2.168395       0.330186       0.192535       1.764763      -0.071492       1.609260          -0.000000
           71              H       2.943073       9.898779       2.832421       0.104578       1.064528 0.76648926E+01  0.75199282E+02                                 1.771533                            1.651958      -1.274563       2.254965                    0.995885       3.845406      11.121006       0.467601       1.335129      -0.694443       0.006030       0.028220      -0.019430       0.034789       0.005743      -0.000978      -0.005246      -0.005782      -0.010273      -0.006827      -0.003193       0.010020              1.852047       1.596720       0.148134      -0.015532       2.056961      -0.544622       1.902459          -0.000000
           72              H       3.213922       6.225880       7.325877       0.125888       1.028061 0.72596572E+01  0.70740635E+02                                 1.774021                            1.640943      -1.380100       2.220829                    0.993486       3.888489      11.458233       0.451909       1.390920      -0.682730      -0.031966      -0.002030       0.006363       0.032656      -0.004490       0.001471      -0.006220       0.012913       0.004982      -0.011162       0.002216       0.008946              1.877223       2.407227       0.241767      -0.090657       1.589019      -0.174027       1.635422           0.000000
           73              H       4.792718       5.448460       8.770336       0.088181       1.079011 0.74879350E+01  0.73373430E+02                                 1.827715                            1.661195      -1.220087       2.288304                    0.994002       3.890118      11.414291       0.452292       1.382007      -0.685306      -0.014705      -0.025953       0.033666       0.044980       0.004986      -0.005122      -0.012390       0.010964       0.009100      -0.015442      -0.000199       0.015641              1.980404       1.702972       0.169672      -0.201889       1.991369      -0.681858       2.246872          -0.000000
           74              H       7.643193       7.264251       6.845646       0.092494       1.264810 0.91492038E+01  0.92894284E+02                                 1.930359                            1.764306      -1.179516       2.312980                    0.994538       3.717335      10.586866       0.472830       1.275838      -0.709397       0.043879       0.011641      -0.003188       0.045508       0.006068       0.000926      -0.010900       0.013726      -0.020941      -0.017029       0.003756       0.013273              2.051035       2.956809       0.225082      -0.075923       1.543949      -0.122617       1.652347          -0.000000
           75              H       6.141562       8.130829       5.348455       0.123055       1.200894 0.88305997E+01  0.88516128E+02                                 1.836164                            1.714642      -1.104117       2.356041                    0.996422       3.546741       9.907022       0.489425       1.248498      -0.716088       0.012226       0.023046      -0.022557       0.034488       0.007147       0.000646      -0.010115       0.008659      -0.008754      -0.014573       0.002851       0.011722              1.920010       1.789973       0.107641      -0.181053       1.786208      -0.585984       2.183848          -0.000000
           76              C       2.538728       3.098696       6.756568      -0.583920      28.915890 0.46867536E+03  0.11206980E+05                                 7.899218                            6.924560       0.245086       2.021539                    0.998918      33.175748      95.614869       0.667646       0.383657      -1.088213      -0.026768       0.009937       0.019113       0.034359       0.000172      -0.002131       0.005036      -0.003147      -0.018083      -0.008460       0.001783       0.006677              8.378256       9.639529      -0.245358      -1.572682       8.086056      -0.623121       7.409184           0.000003
           77              C       1.370759       3.503716       7.627951       0.524946      24.826007 0.28548001E+03  0.60851806E+04                                 7.824443                            5.957513      -0.132951       2.008000                    0.999041      22.758142      63.773314       0.616343       0.466214      -1.027184       0.023092       0.035119      -0.011827       0.043663      -0.030798       0.018738       0.001036       0.051033       0.078904      -0.054175       0.010674       0.043501              9.253414      10.153614       2.129859      -3.103041      11.591991      -0.370418       6.014637           0.000000
           78              C       0.467697       2.487090       7.977484      -0.518147      47.725805 0.62321241E+03  0.16018836E+05                                11.188519                            8.184323       0.085528       1.938606                    0.999698      35.573422     106.646910       0.591222       0.403052      -1.073797      -0.011862       0.000002       0.002830       0.012195      -0.015670      -0.044577       0.038624      -0.063616      -0.122272      -0.077208      -0.000272       0.077479             13.888669      17.968494       6.028616      -5.409725      15.482350      -2.152617       8.215162           0.000001
           79              C       7.027880       2.634637       8.746795       0.382626      31.093032 0.32764917E+03  0.72251164E+04                                 8.989494                            6.297669      -0.164268       1.971800                    0.999243      24.690137      70.254639       0.611911       0.453923      -1.034592      -0.005506       0.060795       0.019470       0.064074      -0.011703       0.031012      -0.026447      -0.006630       0.057045      -0.032730      -0.019368       0.052098             11.735180      13.607305       4.968739      -3.059374      15.256977       0.010980       6.341259           0.000001
           80              C       6.076435       1.486665       8.868454       0.017557      38.585098 0.41190518E+03  0.95096316E+04                                 9.996005                            6.767384      -0.085791       1.982195                    0.999240      26.768729      75.107856       0.636303       0.416942      -1.068839      -0.021883      -0.019178       0.000405       0.029101      -0.005278       0.005525      -0.001626      -0.006884       0.020458      -0.010732       0.000742       0.009990             13.876619      14.884507       7.208972      -2.801173      20.335828       0.081372       6.409523          -0.000000
           81              C       6.295044       0.242359       8.307620      -0.121154      36.156473 0.42584489E+03  0.99894054E+04                                 9.578803                            6.921814       0.084535       1.997601                    0.999760      29.514443      85.577436       0.618868       0.421910      -1.057592      -0.023548      -0.007292       0.010476       0.026785      -0.016604      -0.016941      -0.000090       0.031122       0.024901      -0.028379      -0.001700       0.030079             12.136913      12.496935       4.883379      -1.844769      18.145451       0.811564       5.768354           0.000001
           82              C       5.363893      -0.752629       8.436623      -0.133506      35.839393 0.42467473E+03  0.99555148E+04                                 9.536572                            6.913986       0.115608       2.011245                    0.999706      29.412501      85.265731       0.618966       0.422116      -1.057419       0.011441       0.024890       0.008808       0.028774      -0.015425       0.004507       0.007612      -0.045369      -0.008864      -0.027730      -0.002279       0.030009             12.064736      13.847143       5.137779      -2.505038      16.220714       0.680185       6.126352           0.000001
           83              C       4.216527      -0.582575       9.146235       0.066545      37.526419 0.39775119E+03  0.91063950E+04                                 9.834092                            6.678819      -0.039430       2.000419                    0.999300      26.299505      73.574690       0.636139       0.420551      -1.066133       0.008156       0.001883      -0.000524       0.008387       0.014403       0.003571      -0.010551      -0.001503      -0.066354      -0.026781       0.000698       0.026083             13.613028      14.703143       7.380685      -2.228357      19.894500       0.763697       6.241441          -0.000000
           84              C       4.020297       0.632809       9.750761      -0.131296      34.894130 0.43090366E+03  0.10125911E+05                                 9.313846                            6.929473       0.207427       2.039367                    0.999780      29.385811      84.948979       0.623736       0.417880      -1.061394       0.024799       0.017364      -0.007189       0.031116      -0.008192      -0.014970      -0.003721       0.036088       0.000595      -0.022469      -0.004641       0.027110             11.712725      11.437432       4.703299      -1.847650      17.486456       1.116579       6.214287           0.000001
           85              C       4.942418       1.652696       9.585411      -0.107933      35.083468 0.43458808E+03  0.10265858E+05                                 9.480371                            7.050856      -0.015564       1.969772                    0.999708      29.526490      86.444686       0.604438       0.428980      -1.051214      -0.002516      -0.027203      -0.008084       0.028490      -0.013488       0.020756       0.003365      -0.022764       0.030818      -0.032523       0.009979       0.022544             11.817738      13.601750       4.864048      -2.827202      15.421107       0.208094       6.430357          -0.000000
           86              C       3.228738      -1.688903       9.260548       0.117256      37.322278 0.39188138E+03  0.89407946E+04                                 9.842455                            6.658859      -0.012972       2.011936                    0.999034      25.903130      72.394458       0.632715       0.424303      -1.063522      -0.006157      -0.003523      -0.002258       0.007444       0.003279      -0.000667       0.005539       0.009202       0.052247      -0.015278      -0.003106       0.018384             13.686491      15.962669       6.414543      -1.172980      19.910412      -0.048409       5.186393           0.000000
           87              C       3.588018      -2.996925       9.158853      -0.188204      37.389075 0.45420598E+03  0.10840260E+05                                 9.876441                            7.210464      -0.032091       1.971683                    0.998412      29.860468      87.659351       0.597881       0.429245      -1.051837      -0.010589      -0.000084       0.003465       0.011142      -0.002728       0.005429      -0.004644       0.033220       0.080705      -0.030594       0.002061       0.028532             12.725039      13.921331       3.470466      -0.497033      18.794093       1.030794       5.459692          -0.000000
           88              C       2.638194      -3.971581       9.207064       0.095460      28.437247 0.33211229E+03  0.73327013E+04                                 8.244524                            6.150372       0.249990       2.099948                    0.999833      25.951547      73.377452       0.649498       0.427119      -1.052697      -0.038684       0.033103       0.006768       0.051362      -0.018721       0.018242      -0.000999      -0.021123       0.133447      -0.046359      -0.002664       0.049023             10.303463      13.002813       2.466380      -0.523081      13.219725       1.153122       4.687850          -0.000000
           89              C       0.991184      -2.488177       9.564318       0.089237      27.701797 0.32778449E+03  0.72017835E+04                                 8.016314                            6.064568       0.195281       2.076448                    0.999791      26.021591      73.008320       0.662539       0.420768      -1.058359       0.031547      -0.044583      -0.011090       0.055730      -0.019187       0.002829       0.000288       0.033574       0.099756      -0.042147       0.008624       0.033524              9.732009      12.000391       1.949038      -0.632927      12.871540       0.790505       4.324096          -0.000000
           90              C       1.875109      -1.450132       9.541907      -0.209378      36.009901 0.45496184E+03  0.10807434E+05                                 9.409553                            7.065915       0.214158       2.031411                    0.999779      30.109326      86.722612       0.626564       0.411522      -1.068430       0.007036      -0.011451       0.001115       0.013486      -0.011288       0.002418       0.010357      -0.038082       0.002720      -0.023721      -0.001619       0.025340             11.545686      15.282149       3.402821      -0.844318      14.498241       0.468047       4.856667          -0.000000
           91              C       2.538728      -6.570989      12.770755      -0.583921      28.915972 0.46867676E+03  0.11207032E+05                                 7.899248                            6.924576       0.245088       2.021539                    0.998918      33.175839      95.615477       0.667644       0.383658      -1.088212      -0.026768       0.011584      -0.018162       0.034359      -0.001932       0.000917       0.002079       0.009174       0.018889      -0.008460       0.001782       0.006678              8.378296       9.639559      -1.239317       0.998828       8.118110       0.604666       7.377220           0.000003
           92              C       1.370759      -6.018858      11.984306       0.524946      24.826088 0.28548081E+03  0.60852064E+04                                 7.824482                            5.957536      -0.132957       2.007999                    0.999041      22.758195      63.773664       0.616340       0.466217      -1.027182       0.023092      -0.027802      -0.024501       0.043663       0.031626       0.017304      -0.028649       0.003204      -0.064585      -0.054175       0.010675       0.043500              9.253468      10.153679      -3.752280      -0.292995       7.729815       2.600285       9.876909           0.000000
           93              C       0.467697      -5.207841      12.689963      -0.518148      47.726243 0.62321830E+03  0.16019039E+05                                11.188616                            8.184380       0.085521       1.938604                    0.999698      35.573582     106.647855       0.591217       0.403053      -1.073795      -0.011862       0.002451      -0.001418       0.012195      -0.030772       0.035860       0.020936       0.039545       0.187201      -0.077212      -0.000269       0.077481             13.888807      17.968679      -7.699364      -2.516110      11.896300       4.223142      11.801441           0.000001
           94              C       7.027880      -4.615371      12.177528       0.382626      31.093055 0.32764915E+03  0.72251176E+04                                 8.989506                            6.297674      -0.164265       1.971801                    0.999243      24.690147      70.254734       0.611910       0.453923      -1.034592      -0.005506      -0.013536      -0.062385       0.064074       0.032709      -0.005371       0.002309      -0.048438      -0.068382      -0.032730      -0.019368       0.052098             11.735200      13.607337      -5.133879      -2.773370       8.560692       3.855131      13.037572           0.000000
           95              C       6.076435      -3.936026      13.110871       0.017557      38.585077 0.41190464E+03  0.95096166E+04                                 9.996004                            6.767381      -0.085789       1.982196                    0.999240      26.768715      75.107825       0.636303       0.416942      -1.068839      -0.021884       0.009940       0.016406       0.029101       0.007424       0.001809      -0.002126      -0.013382       0.000963      -0.010732       0.000742       0.009990             13.876620      14.884531      -6.030383      -4.842565       9.820628       5.989571      16.924702          -0.000000
           96              C       6.295044      -3.799570      14.468889      -0.121154      36.156550 0.42584549E+03  0.99894287E+04                                 9.578835                            6.921830       0.084538       1.997602                    0.999760      29.514469      85.577710       0.618866       0.421911      -1.057590      -0.023548       0.012719       0.001077       0.026785      -0.006369       0.022850      -0.012083       0.010036      -0.038357      -0.028378      -0.001700       0.030078             12.136960      12.497007      -4.039339      -3.306766       8.159826       4.953674      15.754048           0.000001
           97              C       5.363893      -3.190356      15.266072      -0.133506      35.839417 0.42467463E+03  0.99555137E+04                                 9.536583                            6.913989       0.115611       2.011246                    0.999706      29.412506      85.265803       0.618965       0.422117      -1.057419       0.011441      -0.004817      -0.025959       0.028775       0.011616       0.011104       0.007935      -0.018439       0.071926      -0.027730      -0.002278       0.030008             12.064757      13.847187      -4.738340      -3.196950       8.060905       4.030905      14.286180           0.000001
           98              C       4.216527      -2.660841      14.763996       0.066545      37.526397 0.39775087E+03  0.91063858E+04                                 9.834088                            6.678815      -0.039429       2.000419                    0.999300      26.299493      73.574645       0.636139       0.420551      -1.066133       0.008156      -0.001395      -0.001369       0.008387      -0.004109      -0.014259       0.019967       0.014806      -0.017428      -0.026781       0.000698       0.026083             13.613023      14.703153      -5.620165      -5.277682       8.993329       5.530096      17.142588          -0.000000
           99              C       4.020297      -2.744998      13.409179      -0.131295      34.894138 0.43090389E+03  0.10125919E+05                                 9.313855                            6.929482       0.207426       2.039367                    0.999780      29.385798      84.948991       0.623734       0.417881      -1.061393       0.024799      -0.014908      -0.011443       0.031116      -0.008868       0.014580      -0.006081       0.019109      -0.050341      -0.022469      -0.004640       0.027109             11.712736      11.437450      -3.951770      -3.149352       8.065356       4.322702      15.635401           0.000001
          100              C       4.942418      -3.398139      12.608606      -0.107933      35.083458 0.43458792E+03  0.10265850E+05                                 9.480353                            7.050843      -0.015564       1.969772                    0.999708      29.526507      86.444635       0.604440       0.428979      -1.051215      -0.002516       0.006601       0.027601       0.028490       0.024720       0.001303      -0.003427      -0.022870       0.030501      -0.032523       0.009979       0.022544             11.817713      13.601736      -4.880446      -2.798772       8.497813       3.789044      13.353590          -0.000000
          101              C       3.228738      -2.008678      15.664947       0.117256      37.322328 0.39188193E+03  0.89408113E+04                                 9.842468                            6.658866      -0.012973       2.011936                    0.999034      25.903150      72.394552       0.632714       0.424304      -1.063521      -0.006157      -0.000194       0.004180       0.007444      -0.002217      -0.002506      -0.016074      -0.009044      -0.002492      -0.015278      -0.003106       0.018384             13.686512      15.962686      -4.223111      -4.968675       8.909339       6.399907      16.187511           0.000000
          102              C       3.588018      -1.442738      16.848575      -0.188204      37.389122 0.45420648E+03  0.10840274E+05                                 9.876447                            7.210466      -0.032094       1.971681                    0.998412      29.860503      87.659462       0.597881       0.429244      -1.051837      -0.010589       0.003043      -0.001660       0.011142       0.006066      -0.000353      -0.022344      -0.013524      -0.059524      -0.030594       0.002061       0.028532             12.725048      13.921333      -2.165681      -2.757010       7.900606       5.258578      16.353206          -0.000000
          103              C       2.638194      -0.913658      17.668546       0.095460      28.437342 0.33211352E+03  0.73327317E+04                                 8.244520                            6.150367       0.249986       2.099946                    0.999833      25.951612      73.377535       0.649501       0.427117      -1.052698      -0.038684      -0.010690      -0.032052       0.051362       0.025158       0.007092      -0.023820      -0.064110       0.004486      -0.046359      -0.002664       0.049024             10.303459      13.002795      -1.686188      -1.874405       5.822184       3.117854      12.085399          -0.000000
          104              C       0.991184      -1.345969      16.205254       0.089237      27.701783 0.32778434E+03  0.72017781E+04                                 8.016308                            6.064566       0.195282       2.076448                    0.999791      26.021580      73.008237       0.662540       0.420768      -1.058359       0.031547       0.012687       0.044154       0.055730       0.012044       0.015203      -0.029011      -0.016175      -0.049491      -0.042148       0.008624       0.033524              9.732001      12.000369      -1.522642      -1.371443       5.776356       3.305900      11.419279          -0.000000
          105              C       1.875109      -1.884400      15.317485      -0.209378      36.009917 0.45496251E+03  0.10807451E+05                                 9.409542                            7.065910       0.214160       2.031411                    0.999779      30.109363      86.722627       0.626566       0.411521      -1.068431       0.007036       0.006692       0.009359       0.013486       0.007737       0.008567       0.002477      -0.015851       0.069410      -0.023720      -0.001619       0.025340             11.545668      15.282121      -2.432601      -2.524757       6.861712       3.940893      12.493172          -0.000000
          106              C       2.538728       3.472293      18.137854      -0.583920      28.915818 0.46867406E+03  0.11206935E+05                                 7.899184                            6.924534       0.245082       2.021537                    0.998918      33.175726      95.614577       0.667650       0.383656      -1.088215      -0.026768      -0.021520      -0.000951       0.034359       0.001758       0.001215      -0.007115       0.000455      -0.007288      -0.008461       0.001784       0.006677              8.378217       9.639458       1.484642       0.573847       7.038735       0.018465       8.456457           0.000003
          107              C       1.370759       2.515142      18.052919       0.524945      24.825908 0.28547910E+03  0.60851506E+04                                 7.824394                            5.957485      -0.132957       2.007998                    0.999041      22.758080      63.772892       0.616348       0.466211      -1.027186       0.023092      -0.007317       0.036328       0.043663      -0.000829      -0.036041       0.027614       0.001410      -0.069969      -0.054176       0.010674       0.043501              9.253347      10.153530       1.622370       3.395999       7.088141      -2.229838      10.518371           0.000000
          108              C       0.467697       2.720751      16.997729      -0.518147      47.725400 0.62320699E+03  0.16018653E+05                                11.188442                            8.184281       0.085527       1.938606                    0.999698      35.573257     106.646070       0.591225       0.403051      -1.073798      -0.011863      -0.002451      -0.001412       0.012196       0.046437       0.008716      -0.059554      -0.027362      -0.013499      -0.077202      -0.000275       0.077477             13.888554      17.968337       1.670647       7.925712       8.167686      -2.070450      15.529640           0.000001
          109              C       7.027880       1.980734      16.740852       0.382626      31.092893 0.32764792E+03  0.72250769E+04                                 8.989444                            6.297643      -0.164266       1.971800                    0.999243      24.690071      70.254229       0.611915       0.453921      -1.034594      -0.005506      -0.047258       0.042916       0.064074      -0.021006      -0.025641       0.024139      -0.002633       0.069039      -0.032730      -0.019368       0.052098             11.735100      13.607206       0.165129       5.832688       8.579648      -3.866078      13.018447           0.000000
          110              C       6.076435       2.449361      15.685851       0.017557      38.584896 0.41190340E+03  0.95095742E+04                                 9.995952                            6.767358      -0.085785       1.982197                    0.999240      26.768659      75.107442       0.636306       0.416941      -1.068840      -0.021883       0.009238      -0.016811       0.029101      -0.002145      -0.007333       0.003752      -0.010568       0.009412      -0.010732       0.000742       0.009990             13.876526      14.884404      -1.178589       7.643678       9.961510      -6.070905      16.783663          -0.000000
          111              C       6.295044       3.557211      14.888667      -0.121154      36.156214 0.42584194E+03  0.99893138E+04                                 9.578748                            6.921784       0.084540       1.997603                    0.999760      29.514309      85.576806       0.618871       0.421909      -1.057593      -0.023548      -0.005426      -0.011553       0.026784       0.022973      -0.005909       0.012176       0.010190      -0.037887      -0.028380      -0.001699       0.030079             12.136829      12.496845      -0.844066       5.151470       9.565403      -5.765175      14.348239           0.000001
          112              C       5.363893       3.942985      13.962481      -0.133506      35.839137 0.42467105E+03  0.99554195E+04                                 9.536593                            6.914007       0.115611       2.011246                    0.999706      29.412293      85.265437       0.618958       0.422122      -1.057414       0.011441      -0.020072       0.017151       0.028774       0.003809      -0.015612      -0.015548      -0.031625       0.032370      -0.027730      -0.002279       0.030009             12.064754      13.847168      -0.399454       5.701966       9.239016      -4.711079      13.108079           0.000001
          113              C       4.216527       3.243416      13.754946       0.066545      37.526312 0.39775008E+03  0.91063635E+04                                 9.834073                            6.678810      -0.039427       2.000420                    0.999300      26.299460      73.574544       0.636139       0.420551      -1.066133       0.008156      -0.000488       0.001893       0.008387      -0.010294       0.010689      -0.009416       0.033081       0.037397      -0.026781       0.000697       0.026083             13.612988      14.703097      -1.760513       7.506006      10.316066      -6.293774      15.819802          -0.000000
          114              C       4.020297       2.112189      14.505236      -0.131296      34.894117 0.43090337E+03  0.10125903E+05                                 9.313848                            6.929476       0.207426       2.039367                    0.999780      29.385799      84.948964       0.623735       0.417881      -1.061393       0.024799      -0.002456       0.018632       0.031116       0.017060       0.000390       0.009802       0.025554      -0.031006      -0.022469      -0.004641       0.027110             11.712724      11.437420      -0.751535       4.996993       9.999325      -5.439285      13.701426           0.000001
          115              C       4.942418       1.745443      15.471159      -0.107932      35.083482 0.43458857E+03  0.10265862E+05                                 9.480325                            7.050826      -0.015557       1.969774                    0.999708      29.526537      86.444503       0.604444       0.428976      -1.051217      -0.002516       0.020602      -0.019517       0.028490      -0.011232      -0.022060       0.000062      -0.028700       0.013013      -0.032524       0.009979       0.022545             11.817671      13.601659       0.016404       5.625952       8.858218      -3.997135      12.993136          -0.000000
          116              C       3.228738       3.697581      12.739681       0.117256      37.322228 0.39188084E+03  0.89407799E+04                                 9.842449                            6.658856      -0.012969       2.011938                    0.999034      25.903114      72.394417       0.632715       0.424303      -1.063522      -0.006157       0.003717      -0.001922       0.007444      -0.001062       0.003173       0.010534      -0.018638      -0.031274      -0.015278      -0.003106       0.018384             13.686474      15.962651      -2.191434       6.141634       8.825466      -6.351472      16.271306           0.000000
          117              C       3.588018       4.439663      11.657749      -0.188204      37.389049 0.45420568E+03  0.10840251E+05                                 9.876438                            7.210462      -0.032091       1.971683                    0.998412      29.860460      87.659330       0.597880       0.429245      -1.051837      -0.010589      -0.002959      -0.001805       0.011142      -0.003338      -0.005077       0.026987      -0.005481      -0.035396      -0.030593       0.002061       0.028532             12.725029      13.921317      -1.304788       3.254017       9.685984      -6.289359      14.567786          -0.000000
          118              C       2.638194       4.885239      10.789566       0.095460      28.437248 0.33211229E+03  0.73327025E+04                                 8.244531                            6.150377       0.249986       2.099946                    0.999833      25.951544      73.377490       0.649497       0.427120      -1.052696      -0.038684      -0.022412       0.025284       0.051361      -0.006438      -0.025334       0.024819      -0.062379       0.009679      -0.046359      -0.002664       0.049023             10.303470      13.002817      -0.780187       2.397483       7.819464      -4.270979      10.088129          -0.000000
          119              C       0.991184       3.834146      11.895604       0.089237      27.701789 0.32778423E+03  0.72017779E+04                                 8.016320                            6.064572       0.195277       2.076446                    0.999791      26.021585      73.008360       0.662538       0.420769      -1.058358       0.031547       0.031895      -0.033065       0.055730       0.007143      -0.018031       0.028723      -0.016674      -0.050988      -0.042147       0.008623       0.033524              9.732017      12.000403      -0.426385       2.004378       7.145564      -4.096409      10.050085          -0.000000
          120              C       1.875109       3.334532      12.805783      -0.209378      36.009910 0.45496187E+03  0.10807438E+05                                 9.409568                            7.065925       0.214156       2.031410                    0.999779      30.109323      86.722700       0.626562       0.411523      -1.068429       0.007036       0.004759      -0.010475       0.013486       0.003550      -0.010984      -0.012835      -0.033790       0.015593      -0.023721      -0.001619       0.025340             11.545702      15.282172      -0.970213       3.369096       7.672413      -4.408953      11.682521          -0.000000
          121              C       5.177772       7.774304      12.076020      -0.583920      28.915888 0.46867535E+03  0.11206979E+05                                 7.899218                            6.924560       0.245086       2.021538                    0.998918      33.175746      95.614858       0.667646       0.383657      -1.088213       0.026768      -0.009937      -0.019113       0.034359       0.000172      -0.002131       0.005036      -0.003147      -0.018084      -0.008460       0.001783       0.006677              8.378256       9.639529      -0.245358      -1.572682       8.086055      -0.623121       7.409184           0.000003
          122              C       6.345741       7.369284      11.204637       0.524946      24.826005 0.28547999E+03  0.60851800E+04                                 7.824442                            5.957513      -0.132951       2.008000                    0.999041      22.758141      63.773311       0.616343       0.466214      -1.027183      -0.023092      -0.035119       0.011827       0.043663      -0.030798       0.018738       0.001036       0.051033       0.078904      -0.054175       0.010674       0.043501              9.253414      10.153614       2.129859      -3.103041      11.591992      -0.370418       6.014636           0.000000
          123              C       7.248803       8.385910      10.855104      -0.518147      47.725803 0.62321238E+03  0.16018835E+05                                11.188519                            8.184323       0.085528       1.938606                    0.999698      35.573421     106.646908       0.591222       0.403052      -1.073797       0.011862      -0.000002      -0.002830       0.012195      -0.015670      -0.044577       0.038624      -0.063616      -0.122272      -0.077208      -0.000272       0.077479             13.888669      17.968493       6.028616      -5.409725      15.482351      -2.152616       8.215162           0.000001
          124              C       0.688620       8.238363      10.085793       0.382626      31.093032 0.32764917E+03  0.72251164E+04                                 8.989494                            6.297669      -0.164268       1.971800                    0.999243      24.690137      70.254639       0.611911       0.453923      -1.034592       0.005506      -0.060795      -0.019469       0.064074      -0.011703       0.031012      -0.026447      -0.006630       0.057045      -0.032730      -0.019368       0.052098             11.735181      13.607305       4.968739      -3.059374      15.256978       0.010981       6.341259           0.000000
          125              C       1.640065       9.386335       9.964134       0.017557      38.585099 0.41190518E+03  0.95096316E+04                                 9.996005                            6.767384      -0.085791       1.982195                    0.999240      26.768729      75.107856       0.636303       0.416942      -1.068839       0.021884       0.019178      -0.000405       0.029101      -0.005278       0.005525      -0.001626      -0.006884       0.020458      -0.010732       0.000742       0.009990             13.876620      14.884507       7.208972      -2.801173      20.335829       0.081372       6.409523          -0.000000
          126              C       1.421456      10.630641      10.524968      -0.121154      36.156475 0.42584488E+03  0.99894053E+04                                 9.578804                            6.921814       0.084535       1.997601                    0.999760      29.514443      85.577442       0.618868       0.421910      -1.057592       0.023548       0.007292      -0.010476       0.026785      -0.016604      -0.016941      -0.000090       0.031122       0.024900      -0.028379      -0.001700       0.030079             12.136915      12.496937       4.883380      -1.844770      18.145454       0.811564       5.768355           0.000001
          127              C       2.352607      11.625629      10.395965      -0.133506      35.839398 0.42467475E+03  0.99555155E+04                                 9.536573                            6.913987       0.115608       2.011245                    0.999706      29.412502      85.265738       0.618966       0.422116      -1.057419      -0.011441      -0.024890      -0.008808       0.028774      -0.015425       0.004507       0.007612      -0.045369      -0.008864      -0.027730      -0.002279       0.030009             12.064738      13.847146       5.137780      -2.505038      16.220716       0.680185       6.126353           0.000001
          128              C       3.499973      11.455575       9.686353       0.066545      37.526423 0.39775122E+03  0.91063959E+04                                 9.834093                            6.678819      -0.039430       2.000419                    0.999300      26.299506      73.574692       0.636139       0.420551      -1.066133      -0.008156      -0.001883       0.000524       0.008387       0.014403       0.003571      -0.010551      -0.001503      -0.066354      -0.026781       0.000698       0.026083             13.613030      14.703147       7.380687      -2.228358      19.894500       0.763696       6.241442          -0.000000
          129              C       3.696203      10.240191       9.081827      -0.131296      34.894127 0.43090363E+03  0.10125910E+05                                 9.313845                            6.929473       0.207427       2.039367                    0.999780      29.385810      84.948976       0.623736       0.417880      -1.061394      -0.024799      -0.017364       0.007189       0.031116      -0.008192      -0.014970      -0.003721       0.036088       0.000595      -0.022469      -0.004641       0.027110             11.712725      11.437432       4.703299      -1.847650      17.486455       1.116579       6.214287           0.000001
          130              C       2.774082       9.220304       9.247177      -0.107933      35.083468 0.43458807E+03  0.10265858E+05                                 9.480371                            7.050856      -0.015564       1.969772                    0.999708      29.526490      86.444682       0.604438       0.428980      -1.051214       0.002516       0.027203       0.008084       0.028490      -0.013488       0.020756       0.003365      -0.022764       0.030819      -0.032523       0.009979       0.022544             11.817737      13.601749       4.864047      -2.827202      15.421106       0.208094       6.430357          -0.000000
          131              C       4.487762      12.561903       9.572040       0.117256      37.322267 0.39188114E+03  0.89407879E+04                                 9.842453                            6.658857      -0.012972       2.011936                    0.999034      25.903130      72.394459       0.632715       0.424303      -1.063522       0.006157       0.003523       0.002258       0.007444       0.003279      -0.000667       0.005539       0.009202       0.052247      -0.015278      -0.003106       0.018384             13.686488      15.962669       6.414538      -1.172981      19.910405      -0.048409       5.186392           0.000000
          132              C       4.128482      13.869925       9.673735      -0.188204      37.389079 0.45420600E+03  0.10840260E+05                                 9.876442                            7.210464      -0.032091       1.971683                    0.998412      29.860468      87.659351       0.597881       0.429245      -1.051837       0.010589       0.000084      -0.003465       0.011142      -0.002728       0.005429      -0.004644       0.033220       0.080705      -0.030594       0.002061       0.028532             12.725040      13.921332       3.470464      -0.497033      18.794096       1.030794       5.459693          -0.000000
          133              C       5.078306      14.844581       9.625524       0.095460      28.437248 0.33211231E+03  0.73327020E+04                                 8.244524                            6.150373       0.249990       2.099948                    0.999833      25.951547      73.377456       0.649498       0.427119      -1.052696       0.038684      -0.033103      -0.006768       0.051362      -0.018721       0.018242      -0.000999      -0.021123       0.133447      -0.046359      -0.002664       0.049023             10.303463      13.002813       2.466380      -0.523081      13.219727       1.153123       4.687850          -0.000000
          134              C       6.725316      13.361177       9.268270       0.089237      27.701801 0.32778465E+03  0.72017876E+04                                 8.016315                            6.064570       0.195281       2.076448                    0.999791      26.021591      73.008322       0.662539       0.420768      -1.058359      -0.031547       0.044583       0.011090       0.055730      -0.019187       0.002829       0.000288       0.033574       0.099756      -0.042147       0.008624       0.033524              9.732011      12.000398       1.949038      -0.632927      12.871537       0.790505       4.324097          -0.000000
          135              C       5.841390      12.323132       9.290681      -0.209378      36.009902 0.45496183E+03  0.10807434E+05                                 9.409554                            7.065915       0.214158       2.031411                    0.999779      30.109324      86.722607       0.626564       0.411522      -1.068430      -0.007036       0.011451      -0.001115       0.013486      -0.011288       0.002418       0.010357      -0.038082       0.002720      -0.023721      -0.001619       0.025340             11.545687      15.282160       3.402817      -0.844321      14.498233       0.468046       4.856668          -0.000000
          136              C       5.177772      17.443989       6.061833      -0.583921      28.915971 0.46867677E+03  0.11207032E+05                                 7.899248                            6.924576       0.245088       2.021539                    0.998918      33.175837      95.615467       0.667644       0.383658      -1.088212       0.026768      -0.011584       0.018162       0.034359      -0.001932       0.000917       0.002079       0.009174       0.018889      -0.008460       0.001782       0.006678              8.378295       9.639558      -1.239317       0.998828       8.118109       0.604666       7.377219           0.000003
          137              C       6.345741      16.891858       6.848282       0.524946      24.826089 0.28548083E+03  0.60852070E+04                                 7.824482                            5.957536      -0.132957       2.007999                    0.999041      22.758196      63.773668       0.616339       0.466217      -1.027182      -0.023092       0.027802       0.024501       0.043663       0.031626       0.017304      -0.028649       0.003204      -0.064585      -0.054175       0.010675       0.043500              9.253468      10.153680      -3.752280      -0.292995       7.729815       2.600285       9.876909           0.000000
          138              C       7.248803      16.080841       6.142625      -0.518148      47.726244 0.62321833E+03  0.16019040E+05                                11.188616                            8.184380       0.085521       1.938604                    0.999698      35.573582     106.647857       0.591217       0.403053      -1.073795       0.011862      -0.002451       0.001418       0.012195      -0.030772       0.035860       0.020936       0.039546       0.187201      -0.077212      -0.000269       0.077481             13.888807      17.968680      -7.699364      -2.516110      11.896300       4.223142      11.801441           0.000001
          139              C       0.688620      15.488371       6.655060       0.382626      31.093056 0.32764915E+03  0.72251176E+04                                 8.989506                            6.297674      -0.164265       1.971801                    0.999243      24.690147      70.254735       0.611910       0.453923      -1.034592       0.005506       0.013536       0.062385       0.064074       0.032709      -0.005371       0.002309      -0.048438      -0.068382      -0.032730      -0.019368       0.052098             11.735201      13.607338      -5.133880      -2.773370       8.560692       3.855132      13.037572           0.000000
          140              C       1.640065      14.809026       5.721717       0.017557      38.585077 0.41190463E+03  0.95096165E+04                                 9.996003                            6.767381      -0.085789       1.982196                    0.999240      26.768715      75.107823       0.636303       0.416942      -1.068839       0.021884      -0.009940      -0.016406       0.029101       0.007424       0.001809      -0.002126      -0.013382       0.000963      -0.010732       0.000742       0.009990             13.876620      14.884531      -6.030383      -4.842565       9.820628       5.989571      16.924702          -0.000000
          141              C       1.421456      14.672570       4.363699      -0.121155      36.156553 0.42584551E+03  0.99894294E+04                                 9.578835                            6.921830       0.084538       1.997602                    0.999760      29.514470      85.577710       0.618866       0.421911      -1.057590       0.023548      -0.012719      -0.001077       0.026785      -0.006369       0.022850      -0.012083       0.010036      -0.038358      -0.028378      -0.001700       0.030078             12.136960      12.497008      -4.039339      -3.306767       8.159826       4.953675      15.754048           0.000001
          142              C       2.352607      14.063356       3.566516      -0.133506      35.839419 0.42467463E+03  0.99555138E+04                                 9.536584                            6.913989       0.115611       2.011246                    0.999706      29.412507      85.265806       0.618965       0.422117      -1.057419      -0.011441       0.004817       0.025959       0.028775       0.011616       0.011104       0.007935      -0.018439       0.071926      -0.027730      -0.002278       0.030008             12.064758      13.847188      -4.738341      -3.196950       8.060905       4.030905      14.286181           0.000001
          143              C       3.499973      13.533841       4.068592       0.066545      37.526402 0.39775091E+03  0.91063869E+04                                 9.834089                            6.678816      -0.039429       2.000419                    0.999300      26.299494      73.574646       0.636139       0.420551      -1.066133      -0.008156       0.001395       0.001369       0.008387      -0.004109      -0.014259       0.019967       0.014806      -0.017428      -0.026781       0.000698       0.026083             13.613025      14.703156      -5.620166      -5.277683       8.993330       5.530097      17.142588          -0.000000
          144              C       3.696203      13.617998       5.423409      -0.131295      34.894127 0.43090374E+03  0.10125915E+05                                 9.313853                            6.929481       0.207426       2.039367                    0.999780      29.385798      84.948992       0.623734       0.417881      -1.061393      -0.024799       0.014908       0.011443       0.031116      -0.008868       0.014580      -0.006081       0.019109      -0.050341      -0.022469      -0.004640       0.027109             11.712733      11.437448      -3.951767      -3.149350       8.065353       4.322702      15.635398           0.000001
          145              C       2.774082      14.271139       6.223982      -0.107933      35.083458 0.43458793E+03  0.10265851E+05                                 9.480353                            7.050843      -0.015564       1.969772                    0.999708      29.526507      86.444634       0.604440       0.428979      -1.051215       0.002516      -0.006601      -0.027601       0.028490       0.024720       0.001303      -0.003427      -0.022870       0.030501      -0.032523       0.009979       0.022544             11.817713      13.601737      -4.880446      -2.798773       8.497813       3.789044      13.353589          -0.000000
          146              C       4.487762      12.881678       3.167641       0.117256      37.322317 0.39188169E+03  0.89408046E+04                                 9.842466                            6.658864      -0.012973       2.011936                    0.999034      25.903150      72.394553       0.632715       0.424304      -1.063521       0.006157       0.000194      -0.004180       0.007444      -0.002217      -0.002506      -0.016074      -0.009044      -0.002492      -0.015278      -0.003106       0.018384             13.686509      15.962685      -4.223109      -4.968671       8.909337       6.399905      16.187506           0.000000
          147              C       4.128482      12.315738       1.984013      -0.188204      37.389125 0.45420649E+03  0.10840275E+05                                 9.876447                            7.210466      -0.032094       1.971681                    0.998412      29.860503      87.659460       0.597881       0.429244      -1.051837       0.010589      -0.003043       0.001660       0.011142       0.006066      -0.000353      -0.022344      -0.013524      -0.059524      -0.030594       0.002061       0.028532             12.725049      13.921333      -2.165680      -2.757008       7.900607       5.258579      16.353208          -0.000000
          148              C       5.078306      11.786658       1.164042       0.095460      28.437341 0.33211352E+03  0.73327316E+04                                 8.244520                            6.150367       0.249986       2.099946                    0.999833      25.951612      73.377536       0.649501       0.427117      -1.052698       0.038684       0.010690       0.032052       0.051362       0.025158       0.007092      -0.023820      -0.064110       0.004486      -0.046359      -0.002664       0.049024             10.303459      13.002795      -1.686188      -1.874405       5.822184       3.117854      12.085399          -0.000000
          149              C       6.725316      12.218969       2.627334       0.089237      27.701788 0.32778451E+03  0.72017826E+04                                 8.016309                            6.064567       0.195282       2.076448                    0.999791      26.021581      73.008238       0.662540       0.420768      -1.058359      -0.031547      -0.012687      -0.044154       0.055730       0.012044       0.015203      -0.029011      -0.016175      -0.049491      -0.042148       0.008624       0.033524              9.732002      12.000375      -1.522643      -1.371442       5.776356       3.305898      11.419276          -0.000000
          150              C       5.841390      12.757400       3.515103      -0.209378      36.009920 0.45496254E+03  0.10807451E+05                                 9.409542                            7.065910       0.214160       2.031411                    0.999779      30.109363      86.722624       0.626566       0.411521      -1.068431      -0.007036      -0.006692      -0.009359       0.013486       0.007737       0.008567       0.002477      -0.015851       0.069410      -0.023720      -0.001619       0.025340             11.545669      15.282130      -2.432601      -2.524752       6.861711       3.940889      12.493165          -0.000000
          151              C       5.177772       7.400707       0.694734      -0.583920      28.915814 0.46867397E+03  0.11206933E+05                                 7.899184                            6.924533       0.245082       2.021537                    0.998918      33.175725      95.614581       0.667650       0.383656      -1.088215       0.026768       0.021520       0.000951       0.034359       0.001758       0.001215      -0.007115       0.000455      -0.007288      -0.008461       0.001784       0.006677              8.378216       9.639457       1.484642       0.573847       7.038734       0.018465       8.456458           0.000003
          152              C       6.345741       8.357858       0.779669       0.524945      24.825909 0.28547912E+03  0.60851511E+04                                 7.824395                            5.957486      -0.132957       2.007998                    0.999041      22.758081      63.772898       0.616348       0.466211      -1.027186      -0.023092       0.007317      -0.036328       0.043663      -0.000829      -0.036041       0.027614       0.001410      -0.069969      -0.054176       0.010674       0.043501              9.253348      10.153530       1.622370       3.395999       7.088142      -2.229839      10.518372           0.000000
          153              C       7.248803       8.152249       1.834859      -0.518147      47.725403 0.62320703E+03  0.16018654E+05                                11.188443                            8.184281       0.085527       1.938606                    0.999698      35.573258     106.646081       0.591224       0.403051      -1.073798       0.011863       0.002451       0.001412       0.012196       0.046437       0.008716      -0.059554      -0.027362      -0.013499      -0.077202      -0.000275       0.077477             13.888556      17.968338       1.670648       7.925713       8.167687      -2.070451      15.529642           0.000001
          154              C       0.688620       8.892266       2.091736       0.382626      31.092891 0.32764790E+03  0.72250763E+04                                 8.989444                            6.297642      -0.164266       1.971800                    0.999243      24.690070      70.254225       0.611915       0.453921      -1.034594       0.005506       0.047258      -0.042916       0.064074      -0.021006      -0.025641       0.024139      -0.002633       0.069039      -0.032730      -0.019368       0.052098             11.735100      13.607206       0.165129       5.832688       8.579648      -3.866078      13.018446           0.000000
          155              C       1.640065       8.423639       3.146737       0.017557      38.584892 0.41190334E+03  0.95095728E+04                                 9.995951                            6.767358      -0.085785       1.982197                    0.999240      26.768657      75.107437       0.636306       0.416941      -1.068840       0.021883      -0.009238       0.016811       0.029101      -0.002145      -0.007333       0.003752      -0.010568       0.009412      -0.010732       0.000742       0.009990             13.876526      14.884404      -1.178588       7.643678       9.961509      -6.070905      16.783663          -0.000000
          156              C       1.421456       7.315789       3.943921      -0.121154      36.156215 0.42584192E+03  0.99893134E+04                                 9.578749                            6.921784       0.084541       1.997603                    0.999760      29.514309      85.576811       0.618871       0.421909      -1.057593       0.023548       0.005426       0.011552       0.026784       0.022973      -0.005909       0.012176       0.010190      -0.037887      -0.028380      -0.001699       0.030079             12.136830      12.496847      -0.844066       5.151471       9.565404      -5.765176      14.348240           0.000001
          157              C       2.352607       6.930015       4.870107      -0.133506      35.839139 0.42467105E+03  0.99554194E+04                                 9.536594                            6.914007       0.115611       2.011246                    0.999706      29.412293      85.265440       0.618958       0.422122      -1.057414      -0.011441       0.020073      -0.017151       0.028774       0.003809      -0.015612      -0.015548      -0.031625       0.032370      -0.027730      -0.002279       0.030009             12.064756      13.847171      -0.399454       5.701967       9.239016      -4.711079      13.108081           0.000001
          158              C       3.499973       7.629584       5.077642       0.066545      37.526314 0.39775009E+03  0.91063636E+04                                 9.834073                            6.678809      -0.039427       2.000420                    0.999300      26.299460      73.574542       0.636139       0.420551      -1.066133      -0.008156       0.000488      -0.001893       0.008387      -0.010294       0.010689      -0.009416       0.033081       0.037397      -0.026781       0.000697       0.026083             13.612989      14.703100      -1.760513       7.506007      10.316065      -6.293773      15.819802          -0.000000
          159              C       3.696203       8.760811       4.327352      -0.131296      34.894115 0.43090337E+03  0.10125903E+05                                 9.313847                            6.929476       0.207426       2.039367                    0.999780      29.385799      84.948961       0.623735       0.417881      -1.061393      -0.024799       0.002456      -0.018632       0.031116       0.017060       0.000390       0.009802       0.025554      -0.031006      -0.022469      -0.004641       0.027110             11.712722      11.437419      -0.751535       4.996993       9.999323      -5.439284      13.701425           0.000001
          160              C       2.774082       9.127557       3.361429      -0.107933      35.083483 0.43458859E+03  0.10265863E+05                                 9.480325                            7.050827      -0.015557       1.969774                    0.999708      29.526537      86.444502       0.604444       0.428976      -1.051217       0.002516      -0.020602       0.019517       0.028490      -0.011232      -0.022060       0.000062      -0.028700       0.013013      -0.032524       0.009979       0.022545             11.817671      13.601660       0.016404       5.625951       8.858218      -3.997134      12.993136          -0.000000
          161              C       4.487762       7.175419       6.092907       0.117256      37.322216 0.39188060E+03  0.89407732E+04                                 9.842446                            6.658854      -0.012969       2.011938                    0.999034      25.903114      72.394416       0.632715       0.424303      -1.063522       0.006157      -0.003717       0.001922       0.007444      -0.001062       0.003173       0.010534      -0.018638      -0.031274      -0.015278      -0.003106       0.018384             13.686470      15.962649      -2.191431       6.141630       8.825463      -6.351469      16.271300           0.000000
          162              C       4.128482       6.433337       7.174839      -0.188204      37.389052 0.45420569E+03  0.10840251E+05                                 9.876438                            7.210462      -0.032091       1.971683                    0.998412      29.860460      87.659329       0.597880       0.429245      -1.051837       0.010589       0.002958       0.001805       0.011142      -0.003338      -0.005077       0.026987      -0.005481      -0.035396      -0.030593       0.002061       0.028532             12.725030      13.921318      -1.304786       3.254016       9.685985      -6.289360      14.567787          -0.000000
          163              C       5.078306       5.987761       8.043022       0.095460      28.437247 0.33211228E+03  0.73327025E+04                                 8.244531                            6.150377       0.249986       2.099946                    0.999833      25.951544      73.377492       0.649497       0.427120      -1.052696       0.038684       0.022412      -0.025284       0.051361      -0.006438      -0.025334       0.024819      -0.062379       0.009679      -0.046359      -0.002664       0.049023             10.303470      13.002817      -0.780187       2.397484       7.819464      -4.270979      10.088130          -0.000000
          164              C       6.725316       7.038854       6.936984       0.089237      27.701795 0.32778440E+03  0.72017826E+04                                 8.016322                            6.064574       0.195277       2.076446                    0.999791      26.021586      73.008366       0.662538       0.420769      -1.058358      -0.031547      -0.031895       0.033065       0.055730       0.007143      -0.018031       0.028723      -0.016674      -0.050988      -0.042147       0.008623       0.033524              9.732019      12.000410      -0.426385       2.004379       7.145564      -4.096407      10.050083          -0.000000
          165              C       5.841390       7.538468       6.026805      -0.209378      36.009913 0.45496189E+03  0.10807439E+05                                 9.409568                            7.065925       0.214156       2.031410                    0.999779      30.109322      86.722697       0.626562       0.411523      -1.068429      -0.007036      -0.004759       0.010475       0.013486       0.003550      -0.010984      -0.012835      -0.033790       0.015593      -0.023721      -0.001619       0.025340             11.545703      15.282183      -0.970208       3.369094       7.672411      -4.408949      11.682516          -0.000000
          166              N       1.350233      -3.754012       9.386539      -0.212338      36.381205 0.49119310E+03  0.11697852E+05                                 9.237217                            7.204027      -0.025993       2.027432                    0.998427      27.220853      74.357517       0.649116       0.396214      -1.096668       0.099623       0.112912      -0.003995       0.150631      -0.069194      -0.004122      -0.003565       0.016439       0.099711      -0.086543       0.033455       0.053088             11.492597      14.062687       1.932398      -0.645692      14.914600       1.592535       5.500503          -0.000000
          167              N       1.350233      -0.867013      17.390388      -0.212338      36.381184 0.49119245E+03  0.11697831E+05                                 9.237206                            7.204017      -0.025995       2.027431                    0.998427      27.220851      74.357453       0.649118       0.396213      -1.096668       0.099623      -0.059916      -0.095787       0.150632       0.031027       0.061985      -0.023365      -0.030206      -0.040217      -0.086543       0.033455       0.053088             11.492583      14.062663      -1.525378      -1.350649       6.474843       3.280156      13.940243          -0.000000
          168              N       1.350233       4.621025      10.888249      -0.212338      36.381154 0.49119219E+03  0.11697825E+05                                 9.237206                            7.204018      -0.025993       2.027432                    0.998427      27.220833      74.357429       0.649117       0.396214      -1.096668       0.099623      -0.052996       0.099782       0.150631       0.038167      -0.057863       0.026930      -0.024030      -0.021695      -0.086543       0.033455       0.053088             11.492580      14.062663      -0.407006       1.996338       9.233198      -4.872687      11.181879          -0.000000
          169              N       6.366267      14.627012       9.446049      -0.212338      36.381197 0.49119306E+03  0.11697851E+05                                 9.237216                            7.204027      -0.025993       2.027432                    0.998427      27.220852      74.357516       0.649116       0.396214      -1.096668      -0.099623      -0.112912       0.003995       0.150631      -0.069194      -0.004122      -0.003565       0.016439       0.099711      -0.086543       0.033455       0.053088             11.492595      14.062686       1.932398      -0.645692      14.914596       1.592534       5.500502          -0.000000
          170              N       6.366267      11.740013       1.442200      -0.212338      36.381177 0.49119243E+03  0.11697830E+05                                 9.237205                            7.204017      -0.025995       2.027431                    0.998427      27.220851      74.357451       0.649118       0.396213      -1.096668      -0.099623       0.059916       0.095787       0.150632       0.031027       0.061985      -0.023365      -0.030206      -0.040217      -0.086543       0.033455       0.053088             11.492581      14.062662      -1.525378      -1.350649       6.474842       3.280154      13.940239          -0.000000
          171              N       6.366267       6.251975       7.944339      -0.212338      36.381148 0.49119218E+03  0.11697824E+05                                 9.237205                            7.204017      -0.025993       2.027432                    0.998427      27.220833      74.357429       0.649117       0.396214      -1.096668      -0.099623       0.052996      -0.099782       0.150631       0.038167      -0.057863       0.026930      -0.024030      -0.021695      -0.086543       0.033455       0.053088             11.492578      14.062662      -0.407006       1.996338       9.233196      -4.872685      11.181876          -0.000000
          172              O       6.675544       3.686817       9.358290      -0.486739      40.521496 0.58509933E+03  0.14397336E+05                                 9.567063                            7.612751      -0.059087       2.049769                    0.994100      27.232618      72.936847       0.670145       0.371437      -1.126891       0.038270      -0.033761      -0.036932       0.062995      -0.025605       0.030207       0.031370      -0.099829       0.048473      -0.079022       0.015931       0.063091             11.614194       8.701491       1.134046      -0.083500      19.321919       1.966706       6.819174          -0.000000
          173              O       1.288424       4.709749       7.951872      -0.502078      35.608029 0.54262471E+03  0.13071613E+05                                 8.637715                            7.266055       0.135853       2.121728                    0.992960      26.702767      70.210786       0.696863       0.364862      -1.134648      -0.019413      -0.041022       0.008409       0.046156      -0.035410       0.035992       0.041321      -0.068589       0.020509      -0.081621       0.019099       0.062522              9.731654       7.668146      -0.642295      -0.981791      14.679352       1.011490       6.847465          -0.000000
          174              O       6.675544      -4.611892      10.960566      -0.486739      40.521445 0.58509837E+03  0.14397307E+05                                 9.567056                            7.612745      -0.059084       2.049770                    0.994100      27.232598      72.936780       0.670145       0.371437      -1.126891       0.038270      -0.015104       0.047704       0.062995       0.038962       0.007071      -0.004566      -0.053405       0.187750      -0.079022       0.015931       0.063091             11.614181       8.701483      -0.639331      -0.940349       8.241629       4.430482      17.899432          -0.000000
          175              O       1.288424      15.404649      10.777890      -0.502078      35.608106 0.54262603E+03  0.13071654E+05                                 8.637734                            7.266067       0.135851       2.121728                    0.992960      26.702779      70.210879       0.696862       0.364863      -1.134648      -0.019413       0.027793       0.031322       0.046156       0.048875       0.012670      -0.010250      -0.014773       0.181952      -0.081621       0.019099       0.062521              9.731678       7.668160      -0.529112       1.047142       7.929476       2.885568      13.597398          -0.000000
          176              O       6.675544       0.925075      17.346320      -0.486739      40.521407 0.58509811E+03  0.14397296E+05                                 9.567040                            7.612739      -0.059087       2.049768                    0.994100      27.232607      72.936748       0.670146       0.371436      -1.126891       0.038270       0.048865      -0.010771       0.062996      -0.013357      -0.037277      -0.026803      -0.107738       0.024748      -0.079022       0.015931       0.063091             11.614158       8.701467      -0.494705       1.023855      11.648035      -6.397168      14.492970          -0.000000
          177              O       1.288424      12.504602       0.102826      -0.502077      35.607944 0.54262339E+03  0.13071570E+05                                 8.637694                            7.266042       0.135849       2.121727                    0.992960      26.702752      70.210674       0.696864       0.364862      -1.134649      -0.019413       0.013229      -0.039731       0.046157      -0.013465      -0.048662      -0.031070      -0.086343      -0.032758      -0.081621       0.019099       0.062521              9.731624       7.668126       1.171402      -0.065350       9.681382      -3.897025      11.845364           0.000000
          178              O       1.040956       7.186183       9.474298      -0.486739      40.521495 0.58509931E+03  0.14397336E+05                                 9.567063                            7.612751      -0.059087       2.049769                    0.994100      27.232618      72.936845       0.670145       0.371437      -1.126891      -0.038270       0.033761       0.036932       0.062995      -0.025605       0.030207       0.031370      -0.099829       0.048473      -0.079022       0.015931       0.063091             11.614194       8.701490       1.134045      -0.083500      19.321919       1.966706       6.819174          -0.000000
          179              O       6.428076       6.163251      10.880716      -0.502078      35.608029 0.54262470E+03  0.13071612E+05                                 8.637715                            7.266054       0.135854       2.121728                    0.992960      26.702767      70.210785       0.696863       0.364862      -1.134648       0.019413       0.041022      -0.008409       0.046156      -0.035410       0.035992       0.041321      -0.068589       0.020509      -0.081621       0.019099       0.062522              9.731654       7.668146      -0.642295      -0.981791      14.679352       1.011490       6.847465          -0.000000
          180              O       1.040956      15.484892       7.872022      -0.486739      40.521445 0.58509837E+03  0.14397307E+05                                 9.567055                            7.612745      -0.059084       2.049770                    0.994100      27.232598      72.936779       0.670145       0.371437      -1.126891      -0.038270       0.015104      -0.047704       0.062995       0.038962       0.007071      -0.004566      -0.053405       0.187749      -0.079022       0.015931       0.063091             11.614181       8.701483      -0.639331      -0.940349       8.241629       4.430482      17.899431          -0.000000
          181              O       6.428076      -4.531649       8.054698      -0.502078      35.608106 0.54262602E+03  0.13071654E+05                                 8.637734                            7.266067       0.135851       2.121728                    0.992960      26.702779      70.210879       0.696862       0.364863      -1.134648       0.019413      -0.027793      -0.031322       0.046156       0.048875       0.012670      -0.010250      -0.014773       0.181952      -0.081621       0.019099       0.062521              9.731678       7.668160      -0.529111       1.047142       7.929476       2.885569      13.597398          -0.000000
          182              O       1.040956       9.947925       1.486268      -0.486739      40.521407 0.58509810E+03  0.14397296E+05                                 9.567040                            7.612739      -0.059087       2.049768                    0.994100      27.232607      72.936747       0.670146       0.371436      -1.126892      -0.038270      -0.048865       0.010771       0.062996      -0.013357      -0.037277      -0.026803      -0.107738       0.024748      -0.079022       0.015931       0.063091             11.614157       8.701467      -0.494705       1.023855      11.648035      -6.397168      14.492970          -0.000000
          183              O       6.428076      -1.631602      18.729762      -0.502078      35.607944 0.54262340E+03  0.13071571E+05                                 8.637694                            7.266042       0.135849       2.121727                    0.992960      26.702752      70.210675       0.696864       0.364862      -1.134649       0.019413      -0.013229       0.039731       0.046157      -0.013465      -0.048662      -0.031070      -0.086343      -0.032758      -0.081621       0.019099       0.062521              9.731625       7.668127       1.171402      -0.065351       9.681383      -3.897025      11.845365          -0.000000

******************************************************
Auxiliary information for the entire system
The total spin magnetic moment of the unit cell is   0.000040
The total net atomic charge of the unit cell is   -0.000003
Accuracy of reproducing the electrostatic potential in the unit cell:
  The inner radius (bohr) =    5.0000
  The outer radius (bohr) =   12.0000
  Valid grid points have density less than (e/(bohr^3)) =    0.0001
  The number of valid grid points were=       249640
  The rms potential error without charges in kcal/mol is=      1.38614
  The rms potential error with partial charges in kcal/mol is=      0.45216
  The RRMSE value at monopole order=      0.32620
  The rms potential error with partial charges and cloud penetration in kcal/mol is=      0.44021
  The RRMSE value at monopole order with cloud penetration is=      0.31758
  The rms potential error with partial charges and atomic dipoles in kcal/mol is=      0.20983
  The RRMSE value at dipole order=      0.15138
  The rms potential error with partial charges, atomic dipoles and cloud penetration in kcal/mol is=      0.19902
  The RRMSE value at dipole order with cloud penetration=      0.14358

******************************************************
The electron densities and ab initio electrostatic potential were computed in VASP using the PBE functional and
projector augmented wave method. See the main text of the journal article for a description of computational details.
The atomic charges, dipoles, and quadrupoles were computed with the DDEC6 method as described in
(a) T. A. Manz and N. Gabaldon Limas, RSC Adv. 6 (2016) 47771-47801 DOI: 10.1039/c6ra04656h
(b) N. Gabaldon Limas and T. A. Manz, RSC Adv. 8 (2018) 2678-2707 DOI: 10.1039/c7ra11829e.
For each atom in the material, the electron cloud parameters were fit to the spherically averaged atom-in-material
electron density using radial positions for which this density was between 10^-4 and 10^-2 electrons per cubic bohr.
The polarizabilities, dispersion coefficients, and quantum Drude oscillator (QDO) parameters were fit using the MCLF method.
The magnetic structure of the system was optimized in VASP from the default ferromagnetic initial guess using spin polarization.
The atomic spin moments (ASMs) were computed on this optimized magnetic structure using the DDEC6 partition as inputs
to the method of T. A. Manz and D. S. Sholl, J. Chem. Theory Comput. 7 (2011) 4146-4164 DOI: 10.1021/ct200539n.
The RMSE and RRMSE were computed using a uniform grid with Ewald summation.
