# Supplementary material for: A collection of forcefield precursors for metal–organic frameworks
Source: RSC Adv. 2019 Nov 13;9(63):36492–507. doi: 10.1039/c9ra07327b (PMC9075174; doi:10.1039/c9ra07327b)
Supplement: RA-009-C9RA07327B-s3833 [file RA-009-C9RA07327B-s3833.xyz]

  123
jmolscript: load "" {1 1 1} spacegroup "x,y,z" unitcell [{      7.755400     0.000000     0.000000 }, {     -2.585138    15.425683     0.000000 }, {      2.585138     7.712847    13.359030 }]
Cu     5.170269     3.856424     6.679515     0.811254
Cu     0.000000    11.569265     6.679515     0.825805
Cu     2.585131     7.712841     0.000000     0.822348
H      5.735376    20.165999     9.749420     0.181689
H      4.800075    20.038738    10.998489     0.174722
H      7.337129     5.904184    10.114122     0.183042
H      3.131889    18.574069    10.719286     0.144693
H      2.031399    17.072379    11.674456     0.127809
H      7.012690    17.711002     8.877075     0.117973
H      5.483327    16.739184    10.258399     0.087862
H      8.167472    16.128328    12.954251     0.083561
H      2.020024     2.972531     3.609610     0.181697
H      2.955325     3.099792     2.360541     0.174716
H      0.418271    17.234346     3.244908     0.183054
H      4.623511     4.564461     2.639744     0.144682
H      5.724001     6.066151     1.684574     0.127818
H      0.742710     5.427528     4.481955     0.117963
H      2.272073     6.399346     3.100631     0.087842
H     -0.412072     7.010202     0.404779     0.083573
H      3.150242    13.785935     4.379090     0.181521
H      2.214940    14.931291     3.864767     0.174778
H      2.166856    13.519841     3.188800     0.182604
H      0.546754    15.421829     5.272809     0.144065
H     -0.553738    16.999876     6.095725     0.126952
H      4.427557    14.257962     6.941352     0.118029
H      2.898192    15.940132     7.092309     0.088059
H      5.582335    18.580238     6.273400     0.083753
H      4.605158     9.352595     8.979940     0.181521
H      5.540460     8.207239     9.494263     0.174770
H      5.588544     9.618689    10.170230     0.182603
H      7.208646     7.716701     8.086221     0.144053
H      8.309138     6.138654     7.263305     0.126951
H      3.327843     8.880568     6.417678     0.118033
H      4.857208     7.198398     6.266721     0.088077
H      2.173065     4.558292     7.085630     0.083711
H      8.320513    12.325126    12.589550     0.181417
H      7.385212    11.307031    11.854803     0.174802
H      4.751991     3.714504     0.056108     0.182350
H      5.717024    12.281162    10.725965     0.145162
H      4.616532    12.204804     8.947878     0.127361
H      1.842426    14.308097    10.899633     0.117414
H      8.068460    13.597743     9.367352     0.087423
H      2.997204    11.568494     7.490408     0.082751
H     -0.565113    10.813404     0.769480     0.181415
H      0.370188    11.831499     1.504227     0.174796
H      3.003409    19.424026    13.302922     0.182345
H      2.038376    10.857368     2.633065     0.145156
H      3.138868    10.933726     4.411152     0.127366
H      5.912974     8.830433     2.459397     0.117410
H     -0.313060     9.540787     3.991678     0.087420
H      4.758196    11.570036     5.868622     0.082742
C      4.869873    20.378874    10.104770    -0.589071
C      3.811261    19.751820     9.247922     0.528290
C      2.938779    18.837154     9.847609    -0.514034
C      1.813470    18.289928     9.257273     0.387459
C      0.836291    17.553892    10.122538     0.061550
C      1.156589    17.034664    11.358515    -0.173742
C      7.277150    17.407424     9.715755    -0.172153
C      6.362014    16.815541    10.552565     0.090270
C      7.927830    16.462911    12.118243     0.079360
C      2.885527     2.759656     3.254260    -0.589088
C      3.944139     3.386710     4.111108     0.528288
C      4.816621     4.301376     3.511421    -0.514015
C      5.941930     4.848602     4.101757     0.387500
C      6.919109     5.584638     3.236492     0.061503
C      6.598811     6.103866     2.000515    -0.173782
C      0.478250     5.731106     3.643275    -0.172143
C      1.393386     6.322989     2.806465     0.090254
C     -0.172430     6.675619     1.240787     0.079374
C      2.284739    13.987240     4.017060    -0.589184
C      1.226127    13.558715     4.988529     0.529761
C      0.353645    14.535392     5.480809    -0.512202
C      6.983737    14.297760     6.249889     0.389336
C      6.006556    15.415119     6.454683     0.060897
C      6.326854    16.745121     6.286359    -0.173019
C      4.692016    15.136069     6.784918    -0.172989
C      3.776879    16.156709     6.879099     0.088600
C      5.342693    17.688942     6.401647     0.078851
C      5.470661     9.151290     9.341970    -0.589235
C      6.529273     9.579815     8.370501     0.529788
C      7.401755     8.603138     7.878221    -0.512232
C      0.771663     8.840770     7.109141     0.389369
C      1.748844     7.723411     6.904347     0.060854
C      1.428546     6.393409     7.072671    -0.173012
C      3.063384     8.002461     6.574112    -0.172999
C      3.978521     6.981821     6.479931     0.088581
C      2.412707     5.449588     6.957383     0.078840
C      7.455011    11.910946    12.596229    -0.586523
C      6.396398    12.966526    12.481609     0.527802
C      5.523915    12.904514    11.389642    -0.512586
C      4.398606    13.689373    11.210898     0.388015
C      3.421425    13.308049    10.140840     0.061732
C      3.741723    12.497275     9.073186    -0.174206
C      2.106885    13.733567    10.217387    -0.173693
C      1.191747    13.304810     9.286396     0.091611
C      2.757562    12.125207     8.198170     0.081693
C      0.300389    11.227584     0.762801    -0.586502
C      1.359002    10.172004     0.877421     0.527802
C      2.231485    10.234016     1.969388    -0.512553
C      3.356794     9.449157     2.148132     0.387982
C      4.333975     9.830481     3.218190     0.061779
C      4.013677    10.641255     4.285844    -0.174225
C      5.648515     9.404963     3.141643    -0.173674
C      6.563653     9.833720     4.072634     0.091606
C      4.997838    11.013323     5.160860     0.081692
N      6.659046    16.350920    11.753007    -0.263899
N      1.096354     6.787610     1.606023    -0.263882
N      4.073910    17.428634     6.681252    -0.258171
N      3.681490     5.709896     6.677778    -0.258170
N      1.488779    12.497506     8.283801    -0.261120
N      6.266621    10.641024     5.075229    -0.261097
O      1.485416    18.397521     8.036124    -0.465222
O      6.360723     4.681081     8.042136    -0.480681
O      6.269984     4.741009     5.322906    -0.465241
O      1.394677    18.457449     5.316894    -0.480675
O      6.655684    13.186417     6.767284    -0.470470
O      1.190453    12.337001     5.284031    -0.485072
O      1.099716     9.952113     6.591746    -0.470420
O      6.564947    10.801529     8.074999    -0.485004
O      4.070553    14.693122    11.914652    -0.465563
O      3.775585     6.120448     0.032863    -0.481120
O      3.684847     8.445408     1.444378    -0.465556
O      3.979815    17.018082    13.326167    -0.481124

The following XYZ coordinates are in angstroms. Other properties are in atomic units.
The sperically averaged electron density of each atom fit to a function of the form exp(a - br)
eigen_1, eigen_2 and eigen_3 are the three eigenvalues of traceless quadrupole moment tensor
  atom number  atomic symbol              X              Y              Z     net charge C6 coefficient C8 coefficient C10 coefficient fluctuating dipole atomic polarizability isotropic forcefield polarizability              a              b squared Pearson coefficient          <r^3>          <r^4>         wp_QDO          m_QDO          q_QDO       dipole_x       dipole_y       dipole_z         dipole            Qxy            Qxz            Qyz     Q(x^2-y^2)  Q(3z^2 - R^2)        eigen_1        eigen_2        eigen_3 static polarizability      alpha(xx)      alpha(xy)      alpha(xz)      alpha(yy)      alpha(yz)      alpha(zz) atomic spin moment
            1             Cu       5.170269       3.856424       6.679515       0.811254      67.120702 0.11388229E+04  0.31593458E+05                                13.880085                           11.383718       1.737879       2.459116                    0.997744      41.207720     100.655627       0.517395       0.426720      -1.140343      -0.000013      -0.000006      -0.000027       0.000031       0.177576       0.001762      -0.009501       0.122084       0.142372      -0.211799       0.047610       0.164190             16.545816      14.129627      -1.868000       0.294883      14.280136      -3.997972      21.227685           0.779550
            2             Cu       0.000000      11.569265       6.679515       0.825805      66.188092 0.11197344E+04  0.30904575E+05                                13.701326                           11.245264       1.783258       2.475668                    0.998054      41.005732      99.606487       0.524014       0.423502      -1.143551       0.000009      -0.000016       0.000009       0.000021      -0.087083      -0.153934      -0.051709       0.015366      -0.177973      -0.210434       0.046568       0.163865             16.320893      13.944918       1.157805       1.434768      22.623055      -1.003876      12.394705           0.750794
            3             Cu       2.585131       7.712841       0.000000       0.822348      66.322416 0.11228057E+04  0.31018748E+05                                13.736737                           11.275103       1.768798       2.471175                    0.998009      41.016346      99.765429       0.522178       0.424588      -1.142517       0.000001       0.000017       0.000014       0.000022      -0.090514       0.153149       0.061914       0.031709      -0.129947      -0.211964       0.047304       0.164659             16.363326      13.987036       0.666488      -1.743306      15.857016       4.932300      19.245927           0.759020
            4              H       5.735376      20.165999       9.749420       0.181689       0.950414 0.69983643E+01  0.66424783E+02                                 1.608043                            1.553448      -0.950065       2.455405                    0.998996       3.188261       8.767597       0.499051       1.293088      -0.707305       0.009353      -0.004435      -0.007616       0.012852      -0.000901      -0.001718       0.005494       0.008192       0.009452      -0.008306       0.001619       0.006687              1.617986       2.041521      -0.167829      -0.272978       1.392006       0.003810       1.420430           0.000207
            5              H       4.800075      20.038738      10.998489       0.174722       0.940646 0.66415660E+01  0.61509743E+02                                 1.528262                            1.459954      -0.885970       2.482125                    0.999672       3.013813       7.885882       0.549533       1.203480      -0.728422      -0.004474      -0.009157       0.008768       0.013444       0.004595       0.000459      -0.004017      -0.002136       0.004405      -0.006575       0.000496       0.006079              1.550776       1.274833       0.052724      -0.043318       1.394058      -0.313145       1.983438           0.000891
            6              H       7.337129       5.904184      10.114122       0.183042       0.941391 0.66403374E+01  0.61520149E+02                                 1.534227                            1.462733      -0.842105       2.506127                    0.999796       2.995042       7.848413       0.547151       1.208290      -0.727404      -0.003753       0.010378      -0.002531       0.011322      -0.002841       0.002823      -0.000049      -0.003918      -0.003063      -0.004707       0.000341       0.004366              1.560905       1.231387      -0.076036       0.004379       2.180338      -0.069317       1.270991          -0.000010
            7              H       3.131889      18.574069      10.719286       0.144693       0.984504 0.71796392E+01  0.69645805E+02                                 1.712817                            1.623812      -1.562531       2.147593                    0.992513       3.789912      11.079305       0.458473       1.377210      -0.685617       0.008955      -0.013145       0.023855       0.028671       0.011563       0.006573      -0.007706       0.007068       0.010205      -0.018464       0.007909       0.010555              1.762887       1.583184       0.118836       0.088356       1.537612      -0.337373       2.167865           0.000211
            8              H       2.031399      17.072379      11.674456       0.127809       0.941667 0.65869516E+01  0.62764906E+02                                 1.689749                            1.577724      -1.312403       2.262890                    0.994099       3.758166      11.020165       0.453592       1.417127      -0.678242       0.032314      -0.000989       0.008647       0.033466       0.002901      -0.002664      -0.006063       0.012983       0.005783      -0.010565       0.001609       0.008956              1.748569       2.194793       0.099889       0.281439       1.413007      -0.081502       1.637906           0.000229
            9              H       7.012690      17.711002       8.877075       0.117973       0.951098 0.67841773E+01  0.64829159E+02                                 1.671168                            1.578084      -1.248304       2.281869                    0.995952       3.729395      10.790979       0.465627       1.376558      -0.686279      -0.008283       0.010898      -0.030114       0.033079      -0.000005       0.004976      -0.009285       0.011198       0.003722      -0.012948       0.002264       0.010685              1.717455       1.546432      -0.058277       0.227644       1.463994      -0.311165       2.141940           0.000529
           10              H       5.483327      16.739184      10.258399       0.087862       1.037116 0.74095458E+01  0.71796220E+02                                 1.726693                            1.616329      -0.942578       2.424375                    0.997687       3.624424      10.283169       0.478076       1.322207      -0.698894      -0.040950      -0.004910      -0.012146       0.042994       0.005361       0.003625      -0.006633       0.020818       0.011057      -0.016245       0.005576       0.010669              1.781060       2.407458       0.077836       0.268596       1.403871      -0.043513       1.531851           0.000274
           11              H       8.167472      16.128328      12.954251       0.083561       1.056127 0.72869577E+01  0.70812847E+02                                 1.791185                            1.631810      -1.162222       2.316051                    0.994904       3.824537      11.120223       0.459956       1.370327      -0.687801       0.010959      -0.016163       0.038368       0.043052       0.001057       0.007350      -0.009304       0.011554       0.015767      -0.014261       0.000553       0.013708              1.900429       1.585233      -0.068370       0.181603       1.548954      -0.425880       2.567099           0.000063
           12              H       2.020024       2.972531       3.609610       0.181697       0.950404 0.69982753E+01  0.66423765E+02                                 1.608033                            1.553440      -0.950072       2.455404                    0.998996       3.188250       8.767572       0.499051       1.293091      -0.707304      -0.009352       0.004437       0.007615       0.012851      -0.000900      -0.001718       0.005494       0.008190       0.009452      -0.008306       0.001618       0.006687              1.617976       2.041504      -0.167828      -0.272974       1.392001       0.003810       1.420422           0.000199
           13              H       2.955325       3.099792       2.360541       0.174716       0.940636 0.66415001E+01  0.61509110E+02                                 1.528269                            1.459961      -0.886001       2.482117                    0.999672       3.013803       7.885909       0.549522       1.203504      -0.728416       0.004472       0.009159      -0.008768       0.013444       0.004595       0.000459      -0.004016      -0.002138       0.004404      -0.006575       0.000496       0.006079              1.550783       1.274839       0.052724      -0.043317       1.394065      -0.313146       1.983444           0.000887
           14              H       0.418271      17.234346       3.244908       0.183054       0.941413 0.66405289E+01  0.61522318E+02                                 1.534238                            1.462743      -0.842105       2.506119                    0.999796       2.995093       7.848551       0.547156       1.208272      -0.727407       0.003751      -0.010377       0.002528       0.011320      -0.002841       0.002823      -0.000049      -0.003917      -0.003061      -0.004707       0.000341       0.004365              1.560917       1.231396      -0.076035       0.004379       2.180354      -0.069318       1.271000          -0.000001
           15              H       4.623511       4.564461       2.639744       0.144682       0.984506 0.71796623E+01  0.69646145E+02                                 1.712828                            1.623822      -1.562543       2.147589                    0.992513       3.789927      11.079389       0.458468       1.377222      -0.685615      -0.008956       0.013146      -0.023855       0.028672       0.011563       0.006573      -0.007706       0.007068       0.010205      -0.018464       0.007909       0.010555              1.762899       1.583193       0.118837       0.088358       1.537621      -0.337377       2.167881           0.000211
           16              H       5.724001       6.066151       1.684574       0.127818       0.941653 0.65868406E+01  0.62763524E+02                                 1.689725                            1.577705      -1.312333       2.262922                    0.994100       3.758122      11.019973       0.453597       1.417117      -0.678244      -0.032314       0.000989      -0.008645       0.033465       0.002902      -0.002664      -0.006063       0.012983       0.005784      -0.010565       0.001609       0.008956              1.748542       2.194750       0.099887       0.281428       1.412992      -0.081501       1.637886           0.000222
           17              H       0.742710       5.427528       4.481955       0.117963       0.951138 0.67845296E+01  0.64833341E+02                                 1.671210                            1.578121      -1.248348       2.281839                    0.995952       3.729494      10.791319       0.465624       1.376550      -0.686280       0.008284      -0.010896       0.030113       0.033078      -0.000005       0.004976      -0.009285       0.011200       0.003721      -0.012949       0.002264       0.010685              1.717499       1.546469      -0.058280       0.227655       1.464026      -0.311178       2.142003           0.000532
           18              H       2.272073       6.399346       3.100631       0.087842       1.037133 0.74097048E+01  0.71798149E+02                                 1.726714                            1.616348      -0.942578       2.424370                    0.997687       3.624475      10.283343       0.478072       1.322210      -0.698894       0.040949       0.004909       0.012148       0.042994       0.005360       0.003625      -0.006634       0.020818       0.011056      -0.016245       0.005576       0.010669              1.781081       2.407487       0.077837       0.268598       1.403888      -0.043514       1.531869           0.000266
           19              H      -0.412072       7.010202       0.404779       0.083573       1.056153 0.72871677E+01  0.70815294E+02                                 1.791199                            1.631820      -1.162207       2.316052                    0.994905       3.824576      11.120315       0.459961       1.370304      -0.687805      -0.010960       0.016163      -0.038367       0.043051       0.001057       0.007350      -0.009304       0.011555       0.015769      -0.014262       0.000553       0.013708              1.900444       1.585243      -0.068371       0.181606       1.548964      -0.425887       2.567126           0.000065
           20              H       3.150242      13.785935       4.379090       0.181521       0.948698 0.69812188E+01  0.66210125E+02                                 1.605013                            1.550684      -0.944839       2.457646                    0.999038       3.184347       8.748524       0.499996       1.291656      -0.707622       0.009593      -0.004701       0.007473       0.013037      -0.000830       0.001664      -0.006453       0.006247       0.004376      -0.008181       0.001588       0.006592              1.614882       2.037091      -0.152156       0.280976       1.407627      -0.014214       1.399929           0.000271
           21              H       2.214940      14.931291       3.864767       0.174778       0.940004 0.66368517E+01  0.61465105E+02                                 1.528812                            1.460474      -0.891603       2.480221                    0.999659       3.012482       7.886499       0.548760       1.205194      -0.728045      -0.004474       0.012147       0.003592       0.013434      -0.001982      -0.004260       0.001527      -0.006394      -0.008117      -0.006561       0.000480       0.006080              1.551321       1.275251      -0.063810      -0.024038       2.108060      -0.098766       1.270651           0.001007
           22              H       2.166856      13.519841       3.188800       0.182604       0.940572 0.66315110E+01  0.61399500E+02                                 1.531267                            1.460102      -0.833855       2.509143                    0.999810       2.993371       7.833860       0.548743       1.205549      -0.728036      -0.003717      -0.007496      -0.007752       0.011406       0.003876       0.001031       0.001541      -0.001272       0.004762      -0.004729       0.000369       0.004360              1.557812       1.229309       0.041667       0.063454       1.555369       0.427118       1.888759           0.000116
           23              H       0.546754      15.421829       5.272809       0.144065       0.984454 0.71807870E+01  0.69682428E+02                                 1.715311                            1.625960      -1.561215       2.148301                    0.992429       3.793493      11.103616       0.457168       1.380635      -0.684968       0.009056       0.027539      -0.000556       0.028995      -0.000105      -0.013329       0.000148      -0.006237      -0.029362      -0.018535       0.008001       0.010534              1.765554       1.585204       0.017237      -0.147402       2.306772      -0.104577       1.404685           0.000347
           24              H      -0.553738      16.999876       6.095725       0.126952       0.944307 0.66089654E+01  0.63017695E+02                                 1.691698                            1.579426      -1.307251       2.264274                    0.994214       3.762706      11.031800       0.453817       1.415455      -0.678545       0.032567       0.007904      -0.003407       0.033686      -0.003819      -0.001295      -0.001087       0.000696      -0.031000      -0.010572       0.001568       0.009004              1.750654       2.197596       0.194100      -0.227624       1.654227      -0.056729       1.400140           0.000586
           25              H       4.427557      14.257962       6.941352       0.118029       0.948930 0.67650546E+01  0.64601800E+02                                 1.668998                            1.576198      -1.246261       2.283314                    0.995927       3.724007      10.772203       0.465748       1.377151      -0.686195      -0.008467      -0.031508       0.005610       0.033105       0.004042      -0.002449       0.001374      -0.002400      -0.037192      -0.012923       0.002502       0.010421              1.715136       1.544531       0.225711      -0.063195       2.238426      -0.137642       1.362451           0.000488
           26              H       2.898192      15.940132       7.092309       0.088059       1.034367 0.73877321E+01  0.71554859E+02                                 1.726255                            1.616011      -0.950187       2.422101                    0.997576       3.622149      10.285240       0.477056       1.325589      -0.698226      -0.040822      -0.008266       0.010298       0.042905       0.000297      -0.006351      -0.003654       0.003046      -0.041815      -0.016166       0.005677       0.010489              1.780589       2.406590       0.193474      -0.201531       1.537245      -0.033603       1.397932           0.000465
           27              H       5.582335      18.580238       6.273400       0.083753       1.052267 0.72556679E+01  0.70439589E+02                                 1.787925                            1.629191      -1.163615       2.316418                    0.994934       3.817290      11.097112       0.459906       1.371823      -0.687549       0.010877       0.041357      -0.005352       0.043097       0.005872      -0.004695      -0.001220      -0.006740      -0.039129      -0.014311       0.000571       0.013740              1.896762       1.582542       0.190703      -0.031458       2.675214      -0.227248       1.432529           0.000347
           28              H       4.605158       9.352595       8.979940       0.181521       0.948702 0.69812543E+01  0.66210429E+02                                 1.605002                            1.550676      -0.944818       2.457651                    0.999038       3.184358       8.748502       0.500004       1.291636      -0.707626      -0.009592       0.004699      -0.007471       0.013034      -0.000829       0.001663      -0.006453       0.006246       0.004377      -0.008180       0.001589       0.006592              1.614871       2.037072      -0.152152       0.280971       1.407621      -0.014213       1.399922           0.000289
           29              H       5.540460       8.207239       9.494263       0.174770       0.939975 0.66365922E+01  0.61462090E+02                                 1.528782                            1.460449      -0.891590       2.480232                    0.999659       3.012432       7.886324       0.548764       1.205199      -0.728044       0.004474      -0.012147      -0.003591       0.013433      -0.001982      -0.004261       0.001527      -0.006391      -0.008117      -0.006561       0.000481       0.006080              1.551289       1.275231      -0.063808      -0.024037       2.108006      -0.098763       1.270631           0.001006
           30              H       5.588544       9.618689      10.170230       0.182603       0.940555 0.66313590E+01  0.61397636E+02                                 1.531236                            1.460075      -0.833842       2.509148                    0.999810       2.993348       7.833727       0.548754       1.205533      -0.728040       0.003716       0.007493       0.007751       0.011403       0.003876       0.001030       0.001540      -0.001272       0.004760      -0.004729       0.000370       0.004359              1.557780       1.229289       0.041665       0.063452       1.555336       0.427100       1.888713           0.000100
           31              H       7.208646       7.716701       8.086221       0.144053       0.984404 0.71803507E+01  0.69677370E+02                                 1.715286                            1.625938      -1.561225       2.148311                    0.992428       3.793412      11.103435       0.457158       1.380682      -0.684960      -0.009056      -0.027538       0.000556       0.028994      -0.000104      -0.013327       0.000148      -0.006236      -0.029356      -0.018532       0.008000       0.010532              1.765527       1.585183       0.017236      -0.147399       2.306730      -0.104574       1.404668           0.000350
           32              H       8.309138       6.138654       7.263305       0.126951       0.944315 0.66090268E+01  0.63018351E+02                                 1.691699                            1.579426      -1.307228       2.264281                    0.994214       3.762710      11.031775       0.453821       1.415442      -0.678547      -0.032567      -0.007903       0.003408       0.033685      -0.003819      -0.001296      -0.001087       0.000697      -0.031001      -0.010572       0.001568       0.009004              1.750655       2.197600       0.194101      -0.227625       1.654225      -0.056730       1.400140           0.000592
           33              H       3.327843       8.880568       6.417678       0.118033       0.948957 0.67652802E+01  0.64604363E+02                                 1.669010                            1.576210      -1.246209       2.283329                    0.995928       3.724050      10.772290       0.465754       1.377125      -0.686199       0.008466       0.031507      -0.005610       0.033103       0.004042      -0.002450       0.001373      -0.002401      -0.037193      -0.012923       0.002502       0.010421              1.715149       1.544543       0.225713      -0.063196       2.238444      -0.137643       1.362460           0.000483
           34              H       4.857208       7.198398       6.266721       0.088077       1.034372 0.73877736E+01  0.71555239E+02                                 1.726242                            1.616001      -0.950148       2.422115                    0.997576       3.622146      10.285172       0.477065       1.325565      -0.698230       0.040822       0.008266      -0.010296       0.042904       0.000297      -0.006351      -0.003654       0.003047      -0.041814      -0.016166       0.005677       0.010489              1.780575       2.406564       0.193470      -0.201527       1.537236      -0.033602       1.397924           0.000478
           35              H       2.173065       4.558292       7.085630       0.083711       1.052321 0.72561174E+01  0.70445125E+02                                 1.787997                            1.629251      -1.163676       2.316381                    0.994933       3.817437      11.097673       0.459893       1.371838      -0.687546      -0.010876      -0.041356       0.005353       0.043096       0.005873      -0.004695      -0.001220      -0.006739      -0.039131      -0.014311       0.000571       0.013740              1.896842       1.582602       0.190714      -0.031461       2.675345      -0.227264       1.432579           0.000349
           36              H       8.320513      12.325126      12.589550       0.181417       0.950210 0.69956879E+01  0.66392266E+02                                 1.607976                            1.553309      -0.949412       2.455854                    0.998977       3.186367       8.761590       0.499002       1.293352      -0.707277       0.009535       0.008544       0.000036       0.012804       0.002009      -0.000025       0.001055      -0.003374      -0.024804      -0.008350       0.001533       0.006817              1.617925       2.041753       0.320546      -0.008793       1.416531       0.010445       1.395492          -0.000218
           37              H       7.385212      11.307031      11.854803       0.174802       0.939912 0.66341935E+01  0.61423579E+02                                 1.527566                            1.459240      -0.886594       2.482173                    0.999666       3.011132       7.877374       0.549620       1.203640      -0.728407      -0.004432      -0.003080      -0.012385       0.013510      -0.002768       0.003769       0.002564       0.000409       0.012111      -0.006664       0.000611       0.006053              1.550082       1.274100       0.011232       0.067342       1.564288       0.411865       1.811859           0.000616
           38              H       4.751991       3.714504       0.056108       0.182350       0.941492 0.66387630E+01  0.61482721E+02                                 1.532306                            1.460931      -0.832636       2.509588                    0.999821       2.993929       7.836045       0.548576       1.205601      -0.728037      -0.003674      -0.003052       0.010605       0.011631      -0.001069      -0.003960      -0.001585      -0.001278       0.005085      -0.004849       0.000360       0.004489              1.558928       1.229892       0.034251      -0.068072       1.436492      -0.358651       2.010400          -0.000432
           39              H       5.717024      12.281162      10.725965       0.145162       0.981213 0.71510282E+01  0.69318782E+02                                 1.711372                            1.622474      -1.567188       2.146602                    0.992451       3.784812      11.070737       0.457726       1.380443      -0.685020       0.009018      -0.014080      -0.023514       0.028853      -0.011415       0.006728       0.007573       0.007007       0.010903      -0.018386       0.007945       0.010441              1.761359       1.581679      -0.135762       0.058535       1.716760       0.441249       1.985637           0.000132
           40              H       4.616532      12.204804       8.947878       0.127361       0.943094 0.65988147E+01  0.62900977E+02                                 1.690782                            1.578609      -1.310027       2.263376                    0.994135       3.760668      11.026509       0.453733       1.416167      -0.678414       0.032332      -0.007028      -0.005498       0.033540       0.000848       0.003982       0.007016       0.011176       0.000104      -0.010501       0.001466       0.009035              1.749675       2.196326      -0.294038      -0.054376       1.512036       0.138288       1.540664           0.000460
           41              H       1.842426      14.308097      10.899633       0.117414       0.948593 0.67604890E+01  0.64525229E+02                                 1.666356                            1.573972      -1.236605       2.287203                    0.996007       3.718786      10.742342       0.466990       1.374192      -0.686799      -0.008417       0.020701       0.024479       0.033145      -0.004237      -0.002427       0.007869       0.013489       0.011272      -0.012891       0.002298       0.010593              1.712298       1.542290      -0.167078      -0.163368       1.697797       0.446683       1.896806           0.000301
           42              H       8.068460      13.597743       9.367352       0.087423       1.035841 0.73984195E+01  0.71674311E+02                                 1.726913                            1.616397      -0.943977       2.424282                    0.997638       3.623084      10.284368       0.477412       1.324307      -0.698492      -0.040953       0.012946       0.002266       0.043011      -0.005872       0.002956       0.010190       0.014588      -0.007502      -0.016270       0.005606       0.010665              1.781343       2.408319      -0.271823      -0.066951       1.462222       0.077168       1.473487           0.000316
           43              H       2.997204      11.568494       7.490408       0.082751       1.054912 0.72733490E+01  0.70600032E+02                                 1.785163                            1.626825      -1.142854       2.324079                    0.995266       3.812191      11.053672       0.462442       1.364515      -0.688996       0.010950      -0.025444      -0.033417       0.043405      -0.007144      -0.002968       0.010638       0.009464       0.009338      -0.014415       0.000364       0.014051              1.893644       1.580002      -0.122423      -0.149241       1.936872       0.650328       2.164058           0.000380
           44              H      -0.565113      10.813404       0.769480       0.181415       0.950210 0.69956815E+01  0.66392184E+02                                 1.607976                            1.553309      -0.949392       2.455863                    0.998977       3.186363       8.761575       0.499002       1.293353      -0.707277      -0.009537      -0.008545      -0.000036       0.012805       0.002009      -0.000024       0.001055      -0.003373      -0.024805      -0.008350       0.001533       0.006817              1.617925       2.041754       0.320548      -0.008793       1.416531       0.010445       1.395490          -0.000215
           45              H       0.370188      11.831499       1.504227       0.174796       0.939929 0.66343514E+01  0.61425459E+02                                 1.527592                            1.459263      -0.886622       2.482159                    0.999666       3.011163       7.877504       0.549612       1.203649      -0.728405       0.004432       0.003080       0.012385       0.013510      -0.002768       0.003769       0.002564       0.000410       0.012111      -0.006664       0.000611       0.006053              1.550109       1.274119       0.011232       0.067344       1.564315       0.411877       1.811894           0.000630
           46              H       3.003409      19.424026      13.302922       0.182345       0.941504 0.66388690E+01  0.61483957E+02                                 1.532321                            1.460944      -0.832645       2.509583                    0.999821       2.993948       7.836115       0.548572       1.205604      -0.728036       0.003674       0.003053      -0.010605       0.011632      -0.001069      -0.003960      -0.001586      -0.001278       0.005086      -0.004849       0.000360       0.004490              1.558944       1.229901       0.034252      -0.068073       1.436505      -0.358658       2.010426          -0.000435
           47              H       2.038376      10.857368       2.633065       0.145156       0.981243 0.71512963E+01  0.69321994E+02                                 1.711402                            1.622499      -1.567215       2.146584                    0.992451       3.784879      11.070964       0.457725       1.380434      -0.685022      -0.009018       0.014079       0.023515       0.028853      -0.011416       0.006730       0.007574       0.007006       0.010900      -0.018388       0.007945       0.010442              1.761391       1.581703      -0.135766       0.058535       1.716792       0.441265       1.985677           0.000137
           48              H       3.138868      10.933726       4.411152       0.127366       0.943085 0.65987411E+01  0.62900106E+02                                 1.690771                            1.578600      -1.310009       2.263385                    0.994135       3.760649      11.026442       0.453734       1.416168      -0.678414      -0.032331       0.007028       0.005498       0.033540       0.000849       0.003981       0.007015       0.011175       0.000104      -0.010499       0.001465       0.009034              1.749664       2.196307      -0.294034      -0.054374       1.512028       0.138287       1.540657           0.000466
           49              H       5.912974       8.830433       2.459397       0.117410       0.948586 0.67604303E+01  0.64524573E+02                                 1.666355                            1.573971      -1.236630       2.287194                    0.996007       3.718776      10.742329       0.466987       1.374201      -0.686797       0.008418      -0.020702      -0.024480       0.033147      -0.004237      -0.002427       0.007869       0.013487       0.011273      -0.012891       0.002297       0.010593              1.712297       1.542288      -0.167079      -0.163369       1.697797       0.446685       1.896805           0.000296
           50              H      -0.313060       9.540787       3.991678       0.087420       1.035834 0.73983664E+01  0.71673722E+02                                 1.726913                            1.616397      -0.943993       2.424277                    0.997638       3.623077      10.284368       0.477409       1.324316      -0.698490       0.040954      -0.012947      -0.002267       0.043012      -0.005873       0.002956       0.010190       0.014588      -0.007504      -0.016271       0.005606       0.010665              1.781342       2.408318      -0.271823      -0.066951       1.462222       0.077168       1.473487           0.000301
           51              H       4.758196      11.570036       5.868622       0.082742       1.054917 0.72733887E+01  0.70600517E+02                                 1.785170                            1.626831      -1.142857       2.324077                    0.995266       3.812206      11.053725       0.462441       1.364518      -0.688996      -0.010951       0.025444       0.033419       0.043407      -0.007145      -0.002969       0.010638       0.009463       0.009339      -0.014415       0.000364       0.014051              1.893652       1.580009      -0.122423      -0.149241       1.936880       0.650331       2.164066           0.000382
           52              C       4.869873      20.378874      10.104770      -0.589071      27.195452 0.43815860E+03  0.10304081E+05                                 7.584638                            6.711145       0.269233       2.040305                    0.998524      32.412291      92.689202       0.675671       0.385472      -1.086751      -0.022860      -0.014870      -0.024743       0.036822       0.013545       0.010484      -0.001607       0.001944       0.040904      -0.022400       0.003453       0.018947              7.867983       8.221564       1.047124       1.015520       7.839743      -0.102014       7.542643           0.006067
           53              C       3.811261      19.751820       9.247922       0.528290      24.093365 0.28265593E+03  0.60140652E+04                                 7.681518                            5.946684      -0.102606       2.021229                    0.999009      22.629203      63.493650       0.613583       0.469162      -1.024878       0.025605       0.032052      -0.018044       0.044817      -0.032643       0.010749       0.017087       0.012476      -0.067148      -0.042271      -0.002266       0.044537              8.691639       8.655692       3.497270       0.339183       7.780130      -1.877470       9.639095           0.004118
           54              C       2.938779      18.837154       9.847609      -0.514034      45.402504 0.61475626E+03  0.15756246E+05                                10.854146                            8.167026       0.056920       1.939249                    0.999396      35.067958     105.169220       0.587354       0.406870      -1.070681       0.002165      -0.022397      -0.000386       0.022505       0.011326       0.037114      -0.033232       0.003647       0.101258      -0.055825      -0.005710       0.061535             12.598854      15.400036       6.536003      -0.549721      11.243274      -3.104773      11.153251           0.001392
           55              C       1.813470      18.289928       9.257273       0.387459      29.444736 0.32093396E+03  0.70446709E+04                                 8.665732                            6.251935      -0.158743       1.980582                    0.999214      24.437968      69.512463       0.610965       0.456714      -1.032395       0.000305       0.017228      -0.056906       0.059457      -0.039891       0.004764      -0.002980      -0.045306      -0.083932      -0.033253      -0.026890       0.060143             10.484104      11.801666       4.183239      -1.332475       7.725457      -2.942276      11.925189           0.005407
           56              C       0.836291      17.553892      10.122538       0.061550      35.935650 0.40676174E+03  0.93604940E+04                                 9.538127                            6.750789      -0.002154       2.014706                    0.999207      26.285882      73.609570       0.633501       0.420146      -1.066902      -0.016890      -0.017251       0.011134       0.026587      -0.006996       0.003099       0.013993      -0.009928       0.023904      -0.016931      -0.002098       0.019029             11.956916      13.851806       3.825282      -2.698967       8.594085      -5.299834      13.424856           0.005333
           57              C       1.156589      17.034664      11.358515      -0.173742      35.535158 0.45737566E+03  0.10941233E+05                                 9.560798                            7.262657      -0.061246       1.960955                    0.998308      29.927702      88.125010       0.592057       0.432463      -1.049267      -0.008771      -0.006265      -0.012703       0.016660      -0.008166       0.004282       0.017528       0.000350      -0.055358      -0.028460       0.007892       0.020568             11.251958      12.293385       2.156827      -1.404479       7.669637      -4.526552      13.792851           0.001220
           58              C       7.277150      17.407424       9.715755      -0.172153      33.703835 0.45788833E+03  0.10924300E+05                                 9.119006                            7.186247       0.115406       2.009657                    0.999652      29.810564      86.822563       0.607010       0.422937      -1.058242       0.013511      -0.008075       0.007822       0.017576      -0.012885       0.004534       0.001445      -0.025098       0.031694      -0.023920       0.011102       0.012817             10.345323      13.459201       2.349775      -0.974775       6.739805      -3.107419      10.836964          -0.000019
           59              C       6.362014      16.815541      10.552565       0.090270      26.111937 0.33032512E+03  0.72859465E+04                                 7.758363                            6.151792       0.252327       2.100395                    0.999755      26.022311      73.624386       0.646351       0.429628      -1.050790       0.023913      -0.009469       0.037573       0.045533      -0.014863       0.012801       0.030388      -0.012949      -0.072936      -0.046482       0.010088       0.036394              8.723011      10.296751       1.391886      -0.415077       5.696110      -2.843236      10.176170          -0.006215
           60              C       7.927830      16.462911      12.118243       0.079360      27.437338 0.33779989E+03  0.74994230E+04                                 8.049744                            6.219339       0.209789       2.080211                    0.999778      26.398532      75.154703       0.642507       0.429398      -1.049977      -0.037860       0.005819      -0.030815       0.049161      -0.027569       0.010530       0.018682      -0.067392       0.022297      -0.051846       0.006409       0.045437              9.289207      11.263417       1.618355      -0.976566       5.723423      -2.818998      10.880781          -0.004658
           61              C       2.885527       2.759656       3.254260      -0.589088      27.195978 0.43817001E+03  0.10304423E+05                                 7.584755                            6.711250       0.269216       2.040293                    0.998524      32.412736      92.691004       0.675662       0.385474      -1.086749       0.022852       0.014883       0.024733       0.036816       0.013548       0.010487      -0.001597       0.001924       0.040886      -0.022398       0.003451       0.018947              7.868105       8.221685       1.047155       1.015557       7.839878      -0.102012       7.542751           0.006044
           62              C       3.944139       3.386710       4.111108       0.528288      24.093417 0.28265681E+03  0.60140856E+04                                 7.681509                            5.946678      -0.102598       2.021232                    0.999009      22.629236      63.493653       0.613586       0.469160      -1.024880      -0.025609      -0.032033       0.018046       0.044806      -0.032644       0.010761       0.017090       0.012489      -0.067135      -0.042280      -0.002255       0.044536              8.691628       8.655684       3.497271       0.339188       7.780127      -1.877457       9.639073           0.004070
           63              C       4.816621       4.301376       3.511421      -0.514015      45.401832 0.61474455E+03  0.15755868E+05                                10.854045                            8.166948       0.056919       1.939254                    0.999396      35.067562     105.167719       0.587357       0.406870      -1.070681      -0.002174       0.022402       0.000394       0.022510       0.011324       0.037117      -0.033235       0.003648       0.101278      -0.055829      -0.005715       0.061544             12.598742      15.399911       6.535953      -0.549708      11.243176      -3.104734      11.153138           0.001412
           64              C       5.941930       4.848602       4.101757       0.387500      29.444246 0.32092760E+03  0.70444919E+04                                 8.665614                            6.251853      -0.158762       1.980584                    0.999214      24.437701      69.511365       0.610973       0.456711      -1.032398      -0.000320      -0.017224       0.056912       0.059462      -0.039883       0.004758      -0.002991      -0.045308      -0.083925      -0.033240      -0.026896       0.060137             10.483960      11.801508       4.183179      -1.332455       7.725351      -2.942223      11.925021           0.005488
           65              C       6.919109       5.584638       3.236492       0.061503      35.936437 0.40677081E+03  0.93607679E+04                                 9.538303                            6.750892      -0.002181       2.014688                    0.999207      26.286249      73.611183       0.633491       0.420149      -1.066898       0.016880       0.017263      -0.011128       0.026585      -0.006996       0.003095       0.013996      -0.009926       0.023904      -0.016931      -0.002102       0.019033             11.957155      13.852094       3.825375      -2.699042       8.594244      -5.299952      13.425127           0.005272
           66              C       6.598811       6.103866       2.000515      -0.173782      35.536428 0.45739520E+03  0.10941841E+05                                 9.561103                            7.262880      -0.061310       1.960924                    0.998308      29.928416      88.128298       0.592038       0.432471      -1.049260       0.008773       0.006269       0.012709       0.016667      -0.008164       0.004281       0.017533       0.000353      -0.055373      -0.028466       0.007896       0.020570             11.252329      12.293740       2.156904      -1.404556       7.669892      -4.526736      13.793354           0.001196
           67              C       0.478250       5.731106       3.643275      -0.172143      33.703649 0.45788419E+03  0.10924176E+05                                 9.118948                            7.186190       0.115395       2.009654                    0.999652      29.810549      86.822434       0.607016       0.422934      -1.058244      -0.013506       0.008084      -0.007820       0.017576      -0.012885       0.004539       0.001439      -0.025079       0.031696      -0.023914       0.011099       0.012816             10.345259      13.459107       2.349744      -0.974741       6.739751      -3.107403      10.836918           0.000035
           68              C       1.393386       6.322989       2.806465       0.090254      26.112451 0.33033274E+03  0.72861717E+04                                 7.758529                            6.151914       0.252257       2.100366                    0.999755      26.022674      73.626196       0.646336       0.429636      -1.050784      -0.023918       0.009476      -0.037566       0.045531      -0.014869       0.012806       0.030386      -0.012943      -0.072935      -0.046485       0.010093       0.036392              8.723206      10.296987       1.391928      -0.415104       5.696229      -2.843311      10.176401          -0.006177
           69              C      -0.172430       6.675619       1.240787       0.079374      27.437413 0.33780046E+03  0.74994312E+04                                 8.049704                            6.219302       0.209836       2.080223                    0.999778      26.398625      75.154699       0.642516       0.429392      -1.049982       0.037859      -0.005813       0.030828       0.049168      -0.027570       0.010537       0.018675      -0.067386       0.022323      -0.051850       0.006423       0.045427              9.289163      11.263331       1.618336      -0.976545       5.723397      -2.818996      10.880761          -0.004756
           70              C       2.284739      13.987240       4.017060      -0.589184      27.187722 0.43802368E+03  0.10299626E+05                                 7.582816                            6.710288       0.269441       2.040418                    0.998519      32.401929      92.639432       0.675719       0.385493      -1.086788      -0.022640      -0.014044       0.025252       0.036708       0.003069      -0.016787      -0.008991      -0.015449      -0.011766      -0.022181       0.002473       0.019707              7.865613       8.217704       0.357016      -1.414637       7.705435       0.177610       7.673699           0.003471
           71              C       1.226127      13.558715       4.988529       0.529761      24.070999 0.28237398E+03  0.60065900E+04                                 7.676095                            5.943067      -0.102792       2.021387                    0.999012      22.621844      63.465982       0.613868       0.469059      -1.024930       0.025961      -0.032248      -0.018980       0.045543       0.025283       0.022772       0.003797       0.047315       0.037337      -0.041513      -0.002813       0.044326              8.684995       8.647816      -1.455285      -3.194024      10.793835       0.135167       6.613333           0.007805
           72              C       0.353645      14.535392       5.480809      -0.512202      45.344954 0.61386027E+03  0.15726787E+05                                10.841912                            8.158109       0.059122       1.940201                    0.999364      35.041036     105.050238       0.588024       0.406575      -1.070927       0.002157       0.011867       0.019372       0.022820       0.026365      -0.028752      -0.006313      -0.064443      -0.104033      -0.056270      -0.005436       0.061706             12.583761      15.377888      -3.737609      -5.377342      13.852008       1.588530       8.521386          -0.000502
           73              C       6.983737      14.297760       6.249889       0.389336      29.422259 0.32070904E+03  0.70386802E+04                                 8.661476                            6.249802      -0.157995       1.980927                    0.999223      24.432447      69.497374       0.611045       0.456723      -1.032364      -0.000735      -0.057556       0.014440       0.059345       0.024419       0.032221       0.028953       0.000888       0.052496      -0.033458      -0.026433       0.059891             10.477492      11.795576      -3.241389      -2.955396      13.412110      -0.347043       6.224791           0.008617
           74              C       6.006556      15.415119       6.454683       0.060897      35.901663 0.40631770E+03  0.93480954E+04                                 9.534622                            6.748867      -0.004524       2.014303                    0.999197      26.268747      73.562583       0.633317       0.420366      -1.066720      -0.017123       0.017625       0.009730       0.026429       0.006878       0.004409      -0.010331      -0.003823       0.045177      -0.017740      -0.001674       0.019414             11.951646      13.844232      -4.246166      -1.961891      16.800652       0.557430       5.210053           0.003911
           75              C       6.326854      16.745121       6.286359      -0.173019      35.529315 0.45727226E+03  0.10939468E+05                                 9.564808                            7.265776      -0.072419       1.957738                    0.998230      29.926624      88.159616       0.591377       0.432933      -1.048855      -0.008450      -0.007557       0.011298       0.016005       0.007875       0.004645       0.002835       0.035958       0.051266      -0.028247       0.008167       0.020080             11.256287      12.298995      -2.293639      -1.166176      16.187060      -0.388599       5.282804           0.001136
           76              C       4.692016      15.136069       6.784918      -0.172989      33.711629 0.45806607E+03  0.10929373E+05                                 9.119797                            7.187337       0.112914       2.008721                    0.999665      29.814685      86.831982       0.607015       0.422901      -1.058287       0.013830       0.010672       0.002888       0.017706       0.010051       0.008645      -0.002589      -0.026121       0.029515      -0.023816       0.011435       0.012382             10.345887      13.462982      -2.020846      -1.547720      12.501280      -0.219629       5.073400           0.000104
           77              C       3.776879      16.156709       6.879099       0.088600      26.155699 0.33106483E+03  0.73059475E+04                                 7.765228                            6.157272       0.251551       2.099980                    0.999735      26.046242      73.697531       0.646320       0.429433      -1.050967       0.024419       0.037176      -0.010744       0.045758       0.018228       0.006441       0.003594       0.045156       0.104355      -0.046430       0.009535       0.036895              8.730920      10.306094      -1.057820      -0.998414      11.529609      -0.518710       4.357058          -0.003108
           78              C       5.342693      17.688942       6.401647       0.078851      27.452036 0.33808036E+03  0.75069931E+04                                 8.053459                            6.222569       0.211318       2.080830                    0.999798      26.398489      75.154316       0.642258       0.429488      -1.049952      -0.037737      -0.028860       0.010289       0.048609       0.022792       0.018620       0.000823      -0.032728       0.122054      -0.051296       0.005582       0.045713              9.293636      11.273065      -1.658697      -0.913465      12.034389      -0.823634       4.573455          -0.002252
           79              C       5.470661       9.151290       9.341970      -0.589235      27.188272 0.43803639E+03  0.10299999E+05                                 7.582942                            6.710414       0.269450       2.040412                    0.998519      32.402343      92.640961       0.675708       0.385496      -1.086786       0.022642       0.014033      -0.025246       0.036701       0.003068      -0.016793      -0.008991      -0.015431      -0.011766      -0.022183       0.002474       0.019709              7.865737       8.217859       0.357025      -1.414686       7.705532       0.177611       7.673822           0.003503
           80              C       6.529273       9.579815       8.370501       0.529788      24.070504 0.28236710E+03  0.60064023E+04                                 7.675992                            5.942994      -0.102756       2.021407                    0.999012      22.621442      63.464476       0.613872       0.469059      -1.024931      -0.025957       0.032252       0.018979       0.045543       0.025287       0.022780       0.003792       0.047297       0.037334      -0.041513      -0.002817       0.044329              8.684874       8.647689      -1.455251      -3.193965      10.793693       0.135154       6.613238           0.007797
           81              C       7.401755       8.603138       7.878221      -0.512232      45.344851 0.61385976E+03  0.15726776E+05                                10.841947                            8.158144       0.059102       1.940197                    0.999364      35.040800     105.049642       0.588018       0.406579      -1.070924      -0.002158      -0.011888      -0.019364       0.022824       0.026362      -0.028737      -0.006309      -0.064422      -0.103996      -0.056247      -0.005442       0.061689             12.583801      15.377982      -3.737626      -5.377373      13.851995       1.588547       8.521425          -0.000596
           82              C       0.771663       8.840770       7.109141       0.389369      29.421563 0.32070012E+03  0.70384318E+04                                 8.661349                            6.249718      -0.157983       1.980940                    0.999223      24.431979      69.495663       0.611049       0.456723      -1.032364       0.000741       0.057560      -0.014440       0.059348       0.024427       0.032220       0.028950       0.000874       0.052500      -0.033469      -0.026424       0.059893             10.477332      11.795389      -3.241318      -2.955346      13.411902      -0.347049       6.224706           0.008665
           83              C       1.748844       7.723411       6.904347       0.060854      35.902040 0.40632232E+03  0.93482421E+04                                 9.534750                            6.748951      -0.004564       2.014285                    0.999197      26.268913      73.563567       0.633306       0.420371      -1.066715       0.017119      -0.017624      -0.009735       0.026428       0.006875       0.004410      -0.010329      -0.003815       0.045190      -0.017738      -0.001678       0.019416             11.951810      13.844441      -4.246232      -1.961924      16.800872       0.557445       5.210117           0.003839
           84              C       1.428546       6.393409       7.072671      -0.173012      35.528937 0.45726657E+03  0.10939291E+05                                 9.564710                            7.265707      -0.072385       1.957750                    0.998231      29.926464      88.158804       0.591383       0.432930      -1.048858       0.008446       0.007559      -0.011303       0.016007       0.007875       0.004643       0.002831       0.035962       0.051256      -0.028246       0.008171       0.020075             11.256161      12.298868      -2.293589      -1.166165      16.186862      -0.388594       5.282754           0.001186
           85              C       3.063384       8.002461       6.574112      -0.172999      33.712237 0.45807540E+03  0.10929667E+05                                 9.119937                            7.187436       0.112886       2.008705                    0.999665      29.815129      86.833945       0.607007       0.422905      -1.058283      -0.013832      -0.010679      -0.002887       0.017711       0.010052       0.008649      -0.002590      -0.026130       0.029510      -0.023822       0.011439       0.012383             10.346050      13.463178      -2.020884      -1.547741      12.501503      -0.219632       5.073470           0.000129
           86              C       3.978521       6.981821       6.479931       0.088581      26.156498 0.33107688E+03  0.73062853E+04                                 7.765390                            6.157392       0.251531       2.099962                    0.999735      26.046825      73.699715       0.646312       0.429434      -1.050966      -0.024419      -0.037178       0.010757       0.045762       0.018227       0.006441       0.003594       0.045170       0.104356      -0.046435       0.009539       0.036896              8.731110      10.306293      -1.057868      -0.998429      11.529900      -0.518719       4.357139          -0.003248
           87              C       2.412707       5.449588       6.957383       0.078840      27.452276 0.33808354E+03  0.75070841E+04                                 8.053495                            6.222586       0.211312       2.080824                    0.999798      26.398717      75.155147       0.642258       0.429486      -1.049953       0.037741       0.028855      -0.010278       0.048607       0.022789       0.018619       0.000822      -0.032733       0.122030      -0.051291       0.005586       0.045705              9.293681      11.273076      -1.658672      -0.913467      12.034497      -0.823650       4.573469          -0.002258
           88              C       7.455011      11.910946      12.596229      -0.586523      27.117730 0.43650967E+03  0.10254549E+05                                 7.567242                            6.696200       0.266918       2.040831                    0.998539      32.346489      92.420700       0.676845       0.385207      -1.087052      -0.022645       0.028668       0.000202       0.036533      -0.015524       0.006133       0.009730      -0.013816      -0.005382      -0.021730       0.002544       0.019187              7.849438       8.201009      -1.395814       0.396691       7.511115      -0.075717       7.836188           0.007896
           89              C       6.396398      12.966526      12.481609       0.527802      24.080110 0.28255098E+03  0.60111629E+04                                 7.678013                            5.945222      -0.100524       2.022032                    0.998996      22.625233      63.475147       0.613725       0.469106      -1.024928       0.025577      -0.000324       0.037110       0.045072       0.007506      -0.033762      -0.020394       0.018284      -0.048646      -0.041961      -0.002943       0.044904              8.686652       8.650300      -2.039159       2.857798       7.542718       1.742401       9.866937          -0.001787
           90              C       5.523915      12.904514      11.389642      -0.512586      45.320424 0.61358998E+03  0.15717977E+05                                10.839556                            8.157907       0.058639       1.940258                    0.999356      35.023887     104.989153       0.587864       0.406734      -1.070833       0.002146       0.012040      -0.019154       0.022725      -0.037434      -0.009039       0.039051      -0.007111       0.068422      -0.055110      -0.006106       0.061215             12.579901      15.374087      -2.785968       5.924271       8.475066       1.512173      13.890548          -0.001078
           91              C       4.398606      13.689373      11.210898       0.388015      29.413531 0.32065314E+03  0.70368196E+04                                 8.660049                            6.249774      -0.159737       1.980506                    0.999273      24.422060      69.454155       0.610999       0.456798      -1.032369      -0.000074       0.040969       0.043068       0.059442       0.016061      -0.037453      -0.026518       0.006001       0.068967      -0.033609      -0.027038       0.060647             10.474549      11.792712      -0.938745       4.282829       8.320034       3.284305      11.310902           0.000272
           92              C       3.421425      13.308049      10.140840       0.061732      35.867961 0.40604787E+03  0.93390801E+04                                 9.522764                            6.742673      -0.002488       2.015151                    0.999215      26.259835      73.494280       0.634251       0.419873      -1.067176      -0.016819      -0.000581      -0.020850       0.026794       0.000393      -0.008145      -0.003905      -0.027440      -0.027009      -0.017429      -0.001431       0.018861             11.933504      13.825250       0.420631       4.646932       7.614398       4.730409      14.360864           0.007869
           93              C       3.741723      12.497275       9.073186      -0.174206      35.515041 0.45714407E+03  0.10934977E+05                                 9.560827                            7.264117      -0.067422       1.959282                    0.998260      29.915022      88.102385       0.591558       0.432856      -1.048965      -0.008255       0.013469       0.001355       0.015856       0.000453      -0.009187      -0.020683       0.005363      -0.039553      -0.028486       0.007811       0.020675             11.249790      12.293670       0.134664       2.565110       8.341156       4.911739      13.114546          -0.000213
           94              C       2.106885      13.733567      10.217387      -0.173693      33.740164 0.45860363E+03  0.10946404E+05                                 9.130710                            7.196945       0.111839       2.008393                    0.999671      29.825421      86.905752       0.605874       0.423536      -1.057794       0.014212      -0.002324      -0.010298       0.017704       0.001952      -0.013566       0.000285      -0.029622       0.018964      -0.024135       0.011446       0.012690             10.357661      13.480904      -0.331096       2.527058       7.127682       3.328120      10.464398          -0.001046
           95              C       1.191747      13.304810       9.286396       0.091611      26.049933 0.32940997E+03  0.72599108E+04                                 7.743062                            6.140901       0.256392       2.102259                    0.999749      25.978126      73.442918       0.647370       0.429298      -1.051110       0.025075      -0.027653      -0.027114       0.046137      -0.003663      -0.018739      -0.033160      -0.008141      -0.053142      -0.045298       0.009340       0.035958              8.704448      10.277734      -0.337370       1.408527       6.579672       3.351580       9.255938          -0.002964
           96              C       2.757562      12.125207       8.198170       0.081693      27.360161 0.33669263E+03  0.74684586E+04                                 8.037395                            6.212148       0.207369       2.080481                    0.999802      26.342056      74.953723       0.642433       0.429815      -1.049758      -0.037091       0.023984       0.020421       0.048662       0.004189      -0.029740      -0.019073      -0.065509       0.023077      -0.051840       0.006749       0.045091              9.272828      11.246776       0.036893       1.887125       7.137413       3.632745       9.434294          -0.002229
           97              C       0.300389      11.227584       0.762801      -0.586502      27.117561 0.43650575E+03  0.10254435E+05                                 7.567199                            6.696157       0.266921       2.040833                    0.998539      32.346391      92.420321       0.676849       0.385206      -1.087053       0.022647      -0.028667      -0.000198       0.036534      -0.015524       0.006132       0.009727      -0.013808      -0.005378      -0.021728       0.002545       0.019183              7.849394       8.200938      -1.395790       0.396683       7.511078      -0.075706       7.836165           0.007864
           98              C       1.359002      10.172004       0.877421       0.527802      24.080368 0.28255461E+03  0.60112568E+04                                 7.678044                            5.945244      -0.100508       2.022034                    0.998996      22.625390      63.475579       0.613727       0.469103      -1.024929      -0.025577       0.000325      -0.037110       0.045071       0.007498      -0.033761      -0.020395       0.018276      -0.048646      -0.041964      -0.002934       0.044897              8.686689       8.650326      -2.039164       2.857813       7.542755       1.742417       9.866987          -0.001731
           99              C       2.231485      10.234016       1.969388      -0.512553      45.319598 0.61357610E+03  0.15717527E+05                                10.839396                            8.157791       0.058652       1.940266                    0.999356      35.023569     104.987769       0.587871       0.406732      -1.070835      -0.002155      -0.012062       0.019164       0.022746      -0.037440      -0.009034       0.039059      -0.007108       0.068420      -0.055120      -0.006101       0.061221             12.579707      15.373806      -2.785922       5.924145       8.474968       1.512182      13.890349          -0.001091
          100              C       3.356794       9.449157       2.148132       0.387982      29.414020 0.32065957E+03  0.70369964E+04                                 8.660146                            6.249841      -0.159713       1.980508                    0.999273      24.422305      69.455036       0.610995       0.456799      -1.032369       0.000069      -0.040963      -0.043067       0.059436       0.016069      -0.037456      -0.026516       0.006007       0.068964      -0.033607      -0.027043       0.060650             10.474666      11.792839      -0.938759       4.282876       8.320135       3.284352      11.311026           0.000225
          101              C       4.333975       9.830481       3.218190       0.061779      35.867423 0.40604185E+03  0.93388992E+04                                 9.522636                            6.742599      -0.002482       2.015159                    0.999215      26.259609      73.493283       0.634258       0.419870      -1.067179       0.016824       0.000594       0.020848       0.026796       0.000389      -0.008142      -0.003905      -0.027435      -0.027001      -0.017425      -0.001431       0.018856             11.933323      13.825041       0.420613       4.646830       7.614303       4.730332      14.360626           0.007907
          102              C       4.013677      10.641255       4.285844      -0.174225      35.515600 0.45715299E+03  0.10935254E+05                                 9.560965                            7.264218      -0.067446       1.959270                    0.998260      29.915315      88.103755       0.591550       0.432860      -1.048961       0.008256      -0.013469      -0.001358       0.015856       0.000452      -0.009188      -0.020691       0.005357      -0.039552      -0.028493       0.007812       0.020681             11.249958      12.293833       0.134686       2.565169       8.341289       4.911830      13.114751          -0.000258
          103              C       5.648515       9.404963       3.141643      -0.173674      33.739582 0.45859455E+03  0.10946124E+05                                 9.130584                            7.196856       0.111868       2.008407                    0.999671      29.825061      86.904235       0.605880       0.423534      -1.057796      -0.014211       0.002326       0.010298       0.017704       0.001949      -0.013567       0.000283      -0.029626       0.018968      -0.024138       0.011446       0.012691             10.357505      13.480700      -0.331109       2.526986       7.127595       3.328068      10.464220          -0.001073
          104              C       6.563653       9.833720       4.072634       0.091606      26.050008 0.32941164E+03  0.72599558E+04                                 7.743080                            6.140920       0.256393       2.102261                    0.999749      25.978147      73.442989       0.647369       0.429298      -1.051110      -0.025078       0.027652       0.027111       0.046136      -0.003665      -0.018742      -0.033159      -0.008144      -0.053156      -0.045302       0.009344       0.035958              8.704463      10.277753      -0.337376       1.408513       6.579698       3.351590       9.255938          -0.002952
          105              C       4.997838      11.013323       5.160860       0.081692      27.360212 0.33669307E+03  0.74684793E+04                                 8.037449                            6.212185       0.207315       2.080464                    0.999802      26.342070      74.954090       0.642425       0.429819      -1.049754       0.037095      -0.023989      -0.020421       0.048668       0.004189      -0.029741      -0.019074      -0.065511       0.023082      -0.051841       0.006749       0.045093              9.272892      11.246870       0.036901       1.887137       7.137465       3.632771       9.434341          -0.002134
          106              N       6.659046      16.350920      11.753007      -0.263899      36.549368 0.53233723E+03  0.12917069E+05                                 9.155846                            7.460026       0.225425       2.079477                    0.999432      28.389897      77.921061       0.643878       0.392035      -1.101125       0.131253       0.079856      -0.114271       0.191474      -0.053921       0.091230       0.040857      -0.044604      -0.008854      -0.132623       0.051753       0.080870             10.372380      12.112764       1.235057      -0.028301       6.386705      -2.958449      12.617670           0.004367
          107              N       1.096354       6.787610       1.606023      -0.263882      36.549114 0.53233207E+03  0.12916903E+05                                 9.155768                            7.459960       0.225458       2.079488                    0.999432      28.389800      77.920477       0.643886       0.392032      -1.101128      -0.131256      -0.079857       0.114286       0.191485      -0.053913       0.091225       0.040856      -0.044592      -0.008886      -0.132612       0.051748       0.080864             10.372289      12.112652       1.235039      -0.028279       6.386649      -2.958423      12.617566           0.004359
          108              N       4.073910      17.428634       6.681252      -0.258171      36.363467 0.52896695E+03  0.12812823E+05                                 9.120560                            7.432599       0.224412       2.081045                    0.999422      28.298336      77.560153       0.645663       0.391637      -1.101585       0.130672      -0.138493      -0.011995       0.190786       0.104803       0.001060      -0.009266       0.010996       0.155085      -0.131099       0.050886       0.080213             10.331084      12.065026      -0.634773      -1.051078      13.565075      -1.214060       5.363151           0.000136
          109              N       3.681490       5.709896       6.677778      -0.258170      36.363612 0.52896860E+03  0.12812875E+05                                 9.120576                            7.432604       0.224431       2.081048                    0.999422      28.298430      77.560475       0.645663       0.391637      -1.101586      -0.130664       0.138486       0.012010       0.190776       0.104804       0.001060      -0.009263       0.010981       0.155072      -0.131097       0.050882       0.080215             10.331106      12.065040      -0.634759      -1.051082      13.565122      -1.214061       5.363155           0.000118
          110              N       1.488779      12.497506       8.283801      -0.261120      36.487562 0.53138691E+03  0.12886235E+05                                 9.140299                            7.449707       0.227203       2.080744                    0.999457      28.360473      77.777072       0.644900       0.391651      -1.101567       0.131566       0.059131       0.126399       0.191788      -0.052553      -0.092157      -0.031767      -0.059899      -0.056091      -0.132660       0.051354       0.081305             10.352387      12.089146      -0.593368       1.079345       8.482990       4.167063      10.485024           0.000187
          111              N       6.266621      10.641024       5.075229      -0.261097      36.486871 0.53137455E+03  0.12885845E+05                                 9.140140                            7.449584       0.227229       2.080757                    0.999457      28.360151      77.775610       0.644910       0.391647      -1.101571      -0.131575      -0.059119      -0.126404       0.191794      -0.052550      -0.092159      -0.031761      -0.059898      -0.056090      -0.132656       0.051349       0.081307             10.352195      12.088945      -0.593378       1.079273       8.482858       4.166971      10.484781           0.000174
          112              O       1.485416      18.397521       8.036124      -0.465222      40.518865 0.58479231E+03  0.14393947E+05                                 9.559146                            7.624489       0.001726       2.062588                    0.995441      27.290151      73.202018       0.667539       0.372779      -1.125402       0.033559       0.007047       0.051602       0.061957      -0.031900       0.002904       0.000930      -0.048340       0.170014      -0.068431       0.011682       0.056749             11.142098       8.167933       0.543180      -0.428294       7.968765      -4.123927      17.289595           0.045941
          113              O       6.360723       4.681081       8.042136      -0.480681      36.347196 0.55183838E+03  0.13349435E+05                                 8.757729                            7.331481       0.293934       2.164581                    0.995920      26.777018      70.550248       0.693190       0.365261      -1.134357      -0.008551      -0.024718       0.030180       0.039937      -0.033818       0.003338       0.004353       0.014018       0.160649      -0.061573       0.007762       0.053811              9.664985       7.102260       0.616455       1.224422       7.664566      -2.407928      14.228128           0.046289
          114              O       6.269984       4.741009       5.322906      -0.465241      40.519875 0.58480918E+03  0.14394479E+05                                 9.559342                            7.624629       0.001710       2.062576                    0.995441      27.290473      73.203410       0.667529       0.372782      -1.125399      -0.033597      -0.007077      -0.051588       0.061969      -0.031888       0.002911       0.000930      -0.048341       0.169988      -0.068418       0.011678       0.056740             11.142345       8.168109       0.543215      -0.428353       7.968931      -4.124047      17.289994           0.045974
          115              O       1.394677      18.457449       5.316894      -0.480675      36.346877 0.55183278E+03  0.13349272E+05                                 8.757709                            7.331469       0.293889       2.164570                    0.995920      26.776829      70.549802       0.693187       0.365263      -1.134354       0.008589       0.024761      -0.030154       0.039952      -0.033816       0.003341       0.004347       0.014021       0.160664      -0.061573       0.007757       0.053816              9.664956       7.102246       0.616454       1.224427       7.664553      -2.407900      14.228068           0.046297
          116              O       6.655684      13.186417       6.767284      -0.470470      40.709717 0.58814469E+03  0.14498212E+05                                 9.592122                            7.649166       0.005785       2.062384                    0.995505      27.360682      73.463672       0.666040       0.373057      -1.125111       0.031694       0.042114      -0.031043       0.061170       0.018097       0.026027      -0.025755      -0.091963       0.037275      -0.067707       0.012402       0.055305             11.182172       8.196562      -0.646849      -0.257429      18.601598      -1.979928       6.748357           0.043990
          117              O       1.190453      12.337001       5.284031      -0.485072      36.547716 0.55561802E+03  0.13466039E+05                                 8.796802                            7.362313       0.217205       2.138180                    0.995436      26.852036      70.852193       0.690811       0.365834      -1.133726      -0.007225       0.038518       0.005262       0.039542       0.019946       0.027281      -0.039722      -0.046765      -0.023251      -0.061072       0.007856       0.053216              9.709629       7.133589       0.754794      -1.152492      14.743788      -1.644029       7.251508           0.044464
          118              O       1.099716       9.952113       6.591746      -0.470420      40.708097 0.58811567E+03  0.14497300E+05                                 9.591847                            7.648954       0.005728       2.062381                    0.995505      27.360019      73.461091       0.666054       0.373055      -1.125114      -0.031694      -0.042112       0.031061       0.061178       0.018094       0.026027      -0.025758      -0.091980       0.037257      -0.067711       0.012397       0.055314             11.181847       8.196300      -0.646812      -0.257416      18.601065      -1.979888       6.748175           0.043912
          119              O       6.564947      10.801529       8.074999      -0.485004      36.545615 0.55557814E+03  0.13464806E+05                                 8.796424                            7.362010       0.217164       2.138188                    0.995436      26.851156      70.848745       0.690832       0.365830      -1.133731       0.007242      -0.038521      -0.005263       0.039548       0.019945       0.027279      -0.039721      -0.046781      -0.023275      -0.061072       0.007850       0.053222              9.709202       7.133274       0.754777      -1.152419      14.743138      -1.643975       7.251193           0.044545
          120              O       4.070553      14.693122      11.914652      -0.465563      40.515870 0.58495540E+03  0.14398089E+05                                 9.557290                            7.624972       0.002380       2.062903                    0.995454      27.293116      73.195763       0.667635       0.372722      -1.125513       0.032257      -0.047523      -0.020096       0.060851       0.013188      -0.028744       0.025196      -0.093479       0.031551      -0.067577       0.011935       0.055641             11.137378       8.166823       0.097555       0.680780      11.382411       6.092071      13.862899           0.057075
          121              O       3.775585       6.120448       0.032863      -0.481120      36.460659 0.55408173E+03  0.13419138E+05                                 8.781882                            7.351616       0.209670       2.136766                    0.995304      26.814847      70.722137       0.691405       0.365783      -1.133797      -0.007966      -0.014095      -0.036269       0.039719       0.014173      -0.030894       0.035413      -0.054815      -0.046036      -0.061332       0.007953       0.053379              9.691677       7.122185      -1.372242      -0.078122      10.528563       4.055690      11.424284           0.056209
          122              O       3.684847       8.445408       1.444378      -0.465556      40.515056 0.58494145E+03  0.14397662E+05                                 9.557179                            7.624895       0.002370       2.062907                    0.995453      27.292784      73.194691       0.667636       0.372723      -1.125512      -0.032256       0.047521       0.020085       0.060844       0.013191      -0.028742       0.025196      -0.093476       0.031559      -0.067576       0.011937       0.055639             11.137233       8.166724       0.097541       0.680751      11.382282       6.091976      13.862694           0.057090
          123              O       3.979815      17.018082      13.326167      -0.481124      36.460951 0.55408661E+03  0.13419291E+05                                 8.781941                            7.351659       0.209673       2.136764                    0.995304      26.814954      70.722597       0.691401       0.365784      -1.133795       0.007975       0.014093       0.036273       0.039723       0.014170      -0.030895       0.035409      -0.054814      -0.046040      -0.061331       0.007954       0.053377              9.691748       7.122228      -1.372252      -0.078125      10.528649       4.055730      11.424367           0.056179

******************************************************
Auxiliary information for the entire system
The total spin magnetic moment of the unit cell is   2.978745
The total net atomic charge of the unit cell is   0.000003
Accuracy of reproducing the electrostatic potential in the unit cell:
  The inner radius (bohr) =    5.0000
  The outer radius (bohr) =   12.0000
  Valid grid points have density less than (e/(bohr^3)) =    0.0001
  The number of valid grid points were=        51566
  The rms potential error without charges in kcal/mol is=      2.29455
  The rms potential error with partial charges in kcal/mol is=      0.53207
  The RRMSE value at monopole order=      0.23188
  The rms potential error with partial charges and cloud penetration in kcal/mol is=      0.51024
  The RRMSE value at monopole order with cloud penetration is=      0.22237
  The rms potential error with partial charges and atomic dipoles in kcal/mol is=      0.25962
  The RRMSE value at dipole order=      0.11314
  The rms potential error with partial charges, atomic dipoles and cloud penetration in kcal/mol is=      0.25334
  The RRMSE value at dipole order with cloud penetration=      0.11041

******************************************************
The electron densities and ab initio electrostatic potential were computed in VASP using the PBE functional and
projector augmented wave method. See the main text of the journal article for a description of computational details.
The atomic charges, dipoles, and quadrupoles were computed with the DDEC6 method as described in
(a) T. A. Manz and N. Gabaldon Limas, RSC Adv. 6 (2016) 47771-47801 DOI: 10.1039/c6ra04656h
(b) N. Gabaldon Limas and T. A. Manz, RSC Adv. 8 (2018) 2678-2707 DOI: 10.1039/c7ra11829e.
For each atom in the material, the electron cloud parameters were fit to the spherically averaged atom-in-material
electron density using radial positions for which this density was between 10^-4 and 10^-2 electrons per cubic bohr.
The polarizabilities, dispersion coefficients, and quantum Drude oscillator (QDO) parameters were fit using the MCLF method.
The magnetic structure of the system was optimized in VASP from the default ferromagnetic initial guess using spin polarization.
The atomic spin moments (ASMs) were computed on this optimized magnetic structure using the DDEC6 partition as inputs
to the method of T. A. Manz and D. S. Sholl, J. Chem. Theory Comput. 7 (2011) 4146-4164 DOI: 10.1021/ct200539n.
The RMSE and RRMSE were computed using a uniform grid with Ewald summation.
