# Supplementary material for: A collection of forcefield precursors for metal–organic frameworks
Source: RSC Adv. 2019 Nov 13;9(63):36492–507. doi: 10.1039/c9ra07327b (PMC9075174; doi:10.1039/c9ra07327b)
Supplement: RA-009-C9RA07327B-s3834 [file RA-009-C9RA07327B-s3834.xyz]

  123
jmolscript: load "" {1 1 1} spacegroup "x,y,z" unitcell [{      7.741000     0.000000     0.000000 }, {     -2.580319    15.381775     0.000000 }, {      2.580319     7.690885    13.321010 }]
Cu     5.160660     3.845443     6.660505     0.822142
Cu     0.000000    11.536330     6.660505     0.817371
Cu     2.580340     7.690888     0.000000     0.814023
H     -0.569987    17.179135     4.280041     0.180075
H      0.217272    15.850149     4.005628     0.175195
H      0.495951    17.121453     3.130437     0.182539
H      1.993055    15.370238     5.292437     0.145255
H      5.892195    16.549250     6.924261     0.119881
H     -0.313766    14.876482     7.080117     0.088822
H      4.750395    12.211590     6.250218     0.084404
H      3.117820    13.787453     6.089034     0.128871
H      8.310987     5.893525     9.040969     0.180198
H      7.523728     7.222511     9.315382     0.175297
H      7.245049     5.951207    10.190573     0.182702
H      5.747945     7.702422     8.028573     0.145259
H      1.848805     6.523410     6.396749     0.119906
H      8.054766     8.196178     6.240893     0.088855
H      2.990605    10.861070     7.070792     0.084431
H      4.623180     9.285207     7.231976     0.128896
H      4.590665    10.498829     9.624430     0.180035
H      5.377923    10.925673    10.912571     0.175469
H      5.656599     9.532084    10.249185     0.181981
H      7.153710    12.280038    10.684782     0.144797
H      3.311856    13.103732     8.847815     0.119863
H      4.846895    14.075091    10.218547     0.088777
H      2.170053    14.688824    12.941361     0.084942
H      8.278477    13.761303    11.657216     0.126625
H      3.150335    12.573831     3.696580     0.179998
H      2.363077    12.146987     2.408439     0.175458
H      2.084401    13.540576     3.071825     0.181931
H      0.587290    10.792622     2.636228     0.144793
H      4.429144     9.968928     4.473195     0.119872
H      2.894105     8.997569     3.102463     0.088775
H      5.570947     8.383836     0.379649     0.084943
H     -0.537477     9.311357     1.663794     0.126623
H      2.010334    18.467357    12.737550     0.179356
H      2.797597    19.369498    11.723821     0.174129
H      3.076270    19.491783    13.262398     0.182143
H      4.573383    18.495044    10.664801     0.144745
H      0.731522    16.492337    10.869944     0.119342
H      2.266566    17.193746     9.343356     0.089001
H     -0.410267    19.244906     7.450441     0.084942
H      5.698153    18.596564     8.895770     0.128448
H      5.730666     4.605303     0.583460     0.179293
H      4.943403     3.703162     1.597189     0.174031
H      4.664730     3.580877     0.058612     0.182092
H      3.167617     4.577616     2.656209     0.144763
H      7.009478     6.580323     2.451066     0.119365
H      5.474434     5.878914     3.977654     0.089013
H      8.151267     3.827754     5.870569     0.084974
H      2.042847     4.476096     4.425240     0.128475
C      0.274557    16.809972     4.010956    -0.585061
C      1.341265    17.238893     4.980592     0.524201
C      2.200515    16.255766     5.485858    -0.509927
C      3.338441    16.491107     6.249685     0.385772
C      4.312257    15.374391     6.447902     0.061164
C      5.633645    15.669490     6.772002    -0.172713
C      6.550953    14.654985     6.864316     0.090082
C      4.984174    13.101041     6.382762     0.078982
C      3.992553    14.041944     6.275927    -0.173712
C      7.466443     6.262688     9.310054    -0.585112
C      6.399735     5.833767     8.340418     0.524251
C      5.540485     6.816894     7.835152    -0.509911
C      4.402559     6.581553     7.071325     0.385792
C      3.428743     7.698269     6.873108     0.061216
C      2.107355     7.403170     6.549008    -0.172697
C      1.190047     8.417675     6.456694     0.090111
C      2.756826     9.971619     6.938248     0.079090
C      3.748447     9.030716     7.045083    -0.173683
C      5.435208    10.450376    10.078676    -0.585110
C      6.501919    11.075645     9.222402     0.523202
C      7.361170    12.004781     9.821181    -0.509925
C      0.758099    12.548604     9.235456     0.384592
C      1.731916    13.278623    10.103453     0.059882
C      3.053305    13.411752     9.685840    -0.171847
C      3.970613    13.998951    10.518269     0.087131
C      2.403832    14.358885    12.104802     0.076922
C      1.412211    13.795912    11.343373    -0.169867
C      2.305792    12.622284     3.242334    -0.585111
C      1.239081    11.997015     4.098608     0.523219
C      0.379830    11.067879     3.499829    -0.509939
C      6.982901    10.524056     4.085554     0.384569
C      6.009084     9.794037     3.217557     0.059899
C      4.687695     9.660908     3.635170    -0.171862
C      3.770387     9.073709     2.802741     0.087109
C      5.337168     8.713775     1.216208     0.076939
C      6.328789     9.276748     1.977637    -0.169880
C      2.854878    18.884972    12.552388    -0.584915
C      3.921587    17.830782    12.439026     0.523806
C      4.780840    17.884772    11.334981    -0.511623
C      5.918767    17.105608    11.156879     0.383357
C      6.892586    17.492306    10.090665     0.062230
C      0.472975    17.064078    10.184179    -0.170378
C      1.390285    17.491384     9.259434     0.087592
C     -0.176491    18.685394     8.154456     0.076519
C      6.572886    18.307464     9.022720    -0.173859
C      4.886122     4.187688     0.768622    -0.584896
C      3.819413     5.241878     0.881984     0.523845
C      2.960160     5.187888     1.986029    -0.511591
C      1.822233     5.967052     2.164131     0.383370
C      0.848414     5.580354     3.230345     0.062261
C      7.268025     6.008582     3.136831    -0.170324
C      6.350715     5.581276     4.061576     0.087629
C      7.917491     4.387266     5.166554     0.076600
C      1.168114     4.765196     4.298290    -0.173800
N      6.259116    13.371683     6.661304    -0.261336
N      1.481884     9.700977     6.659706    -0.261277
N      3.678776    14.464788    11.731147    -0.259445
N      4.062224     8.607872     1.589863    -0.259438
N      1.098452    18.308848     8.249568    -0.262308
N      6.642548     4.763812     5.071442    -0.262242
O      3.970353     3.078815     5.266595    -0.479613
O      3.672078    17.606901     6.747624    -0.465798
O      3.770647    19.993845     8.054415    -0.479575
O      4.068922     5.465759     6.573386    -0.465798
O      6.550689    10.712482     8.021379    -0.480911
O      1.091738    12.421935     8.020180    -0.465804
O      1.190311    12.360178     5.299631    -0.480864
O      6.649262    10.650725     5.300830    -0.465835
O      1.390034     9.281363     0.033036    -0.481745
O      6.252402    16.116483    11.874215    -0.466492
O      6.350966    13.791297    13.287974    -0.481729
O      1.488598     6.956177     1.446795    -0.466494

The following XYZ coordinates are in angstroms. Other properties are in atomic units.
The sperically averaged electron density of each atom fit to a function of the form exp(a - br)
eigen_1, eigen_2 and eigen_3 are the three eigenvalues of traceless quadrupole moment tensor
  atom number  atomic symbol              X              Y              Z     net charge C6 coefficient C8 coefficient C10 coefficient fluctuating dipole atomic polarizability isotropic forcefield polarizability              a              b squared Pearson coefficient          <r^3>          <r^4>         wp_QDO          m_QDO          q_QDO       dipole_x       dipole_y       dipole_z         dipole            Qxy            Qxz            Qyz     Q(x^2-y^2)  Q(3z^2 - R^2)        eigen_1        eigen_2        eigen_3 static polarizability      alpha(xx)      alpha(xy)      alpha(xz)      alpha(yy)      alpha(yz)      alpha(zz) atomic spin moment
            1             Cu       5.160660       3.845443       6.660505       0.822142      66.431015 0.11190375E+04  0.30886172E+05                                13.741617                           11.247937       1.750117       2.467706                    0.997802      40.948849      99.529015       0.523425       0.423967      -1.143028      -0.000006      -0.000011      -0.000000       0.000013      -0.085627       0.152679       0.051332       0.013536      -0.180395      -0.208949       0.047109       0.161840             16.411564      14.100701       1.301904      -1.490197      22.719678       0.851651      12.414312           0.766347
            2             Cu       0.000000      11.536330       6.660505       0.817371      66.847523 0.11271663E+04  0.31178864E+05                                13.819705                           11.305935       1.733714       2.461489                    0.997682      41.048896     100.007221       0.520688       0.425262      -1.141718      -0.000023       0.000024       0.000003       0.000033       0.175620      -0.002289       0.010875       0.121580       0.141867      -0.209891       0.047521       0.162370             16.511845      14.177893      -1.955096      -0.383522      14.335955       4.074706      21.021687           0.757640
            3             Cu       2.580340       7.690888       0.000000       0.814023      67.011419 0.11302840E+04  0.31295237E+05                                13.859822                           11.336042       1.722631       2.457794                    0.997614      41.070327     100.196908       0.518858       0.426350      -1.140677      -0.000006       0.000005      -0.000011       0.000014      -0.090703      -0.151183      -0.062893       0.031985      -0.126915      -0.210858       0.048061       0.162797             16.563488      14.220671       0.646838       1.896115      15.870454      -4.949357      19.599338           0.744401
            4              H      -0.569987      17.179135       4.280041       0.180075       0.961823 0.70805483E+01  0.67412071E+02                                 1.621737                            1.563017      -0.977292       2.442465                    0.998816       3.207201       8.837895       0.497214       1.293873      -0.707084      -0.009438       0.006567       0.006932       0.013426      -0.000937      -0.001189       0.006762       0.005828       0.001973      -0.008330       0.001977       0.006353              1.634034       2.011822      -0.306209      -0.190792       1.533747       0.038825       1.356532          -0.000225
            5              H       0.217272      15.850149       4.005628       0.175195       0.969434 0.69174143E+01  0.64855029E+02                                 1.572411                            1.500352      -0.914476       2.467837                    0.999485       3.069440       8.136221       0.535343       1.220320      -0.724379       0.002932      -0.012729       0.005195       0.014058      -0.000954       0.005327      -0.002559      -0.007306      -0.012478      -0.008495       0.001414       0.007081              1.598474       1.317519       0.046892       0.023113       2.194337      -0.019801       1.283566           0.000622
            6              H       0.495951      17.121453       3.130437       0.182539       0.934903 0.66597776E+01  0.61599117E+02                                 1.515001                            1.456566      -0.761163       2.542168                    0.999990       2.953355       7.673161       0.554319       1.194625      -0.731207       0.005002       0.005824      -0.009155       0.011948       0.003713      -0.002601      -0.001354       0.001225       0.007492      -0.005077      -0.000309       0.005386              1.528182       1.241848       0.059620      -0.139539       1.414107      -0.311384       1.928592          -0.000311
            7              H       1.993055      15.370238       5.292437       0.145255       0.970812 0.70703700E+01  0.68347605E+02                                 1.700113                            1.614224      -1.469598       2.190173                    0.993123       3.768806      11.011194       0.458467       1.382028      -0.684776      -0.009248      -0.028249      -0.000796       0.029735      -0.000121       0.013191      -0.000071      -0.007184      -0.027398      -0.018205       0.008148       0.010057              1.748437       1.580587       0.027429       0.140308       2.279243       0.089959       1.385482          -0.000160
            8              H       5.892195      16.549250       6.924261       0.119881       0.935447 0.66514740E+01  0.63278111E+02                                 1.656719                            1.565851      -1.241223       2.287597                    0.996110       3.704632      10.712126       0.465754       1.382338      -0.685233       0.008733       0.031437       0.004938       0.032999       0.004268       0.001931      -0.001646      -0.002354      -0.035758      -0.012382       0.001994       0.010388              1.702431       1.529840       0.215498       0.060772       2.226179       0.132795       1.351274           0.000228
            9              H      -0.313766      14.876482       7.080117       0.088822       1.028500 0.73559369E+01  0.71227925E+02                                 1.724321                            1.616000      -0.962737       2.416171                    0.997416       3.636344      10.351588       0.475136       1.331300      -0.696910       0.040630       0.009233       0.010610       0.042996       0.000309       0.006698       0.003668       0.003070      -0.042382      -0.016498       0.005739       0.010759              1.778036       2.396835       0.195249       0.199153       1.538096       0.033149       1.399178          -0.000068
           10              H       4.750395      12.211590       6.250218       0.084404       1.040429 0.71601369E+01  0.69287410E+02                                 1.774331                            1.618380      -1.151774       2.321543                    0.995169       3.807850      11.054470       0.461426       1.371738      -0.687508      -0.011155      -0.041695      -0.005644       0.043529       0.006076       0.004501       0.001408      -0.006822      -0.038163      -0.013924       0.000124       0.013800              1.881996       1.572051       0.181796       0.030875       2.647408       0.228543       1.426527          -0.000016
           11              H       3.117820      13.787453       6.089034       0.128871       0.939628 0.65721133E+01  0.62643555E+02                                 1.692337                            1.579657      -1.330371       2.253960                    0.993871       3.777760      11.111423       0.451318       1.423810      -0.676846      -0.032318      -0.007484      -0.002926       0.033302      -0.004259       0.001296       0.000690       0.000494      -0.031209      -0.010582       0.001103       0.009479              1.751993       2.194026       0.196749       0.223531       1.658279       0.061699       1.403674           0.000153
           12              H       8.310987       5.893525       9.040969       0.180198       0.961712 0.70795157E+01  0.67399207E+02                                 1.621520                            1.562826      -0.977364       2.442446                    0.998815       3.206989       8.836865       0.497286       1.293746      -0.707108       0.009428      -0.006574      -0.006933       0.013423      -0.000933      -0.001186       0.006764       0.005821       0.001996      -0.008329       0.001975       0.006354              1.633810       2.011500      -0.306130      -0.190729       1.533557       0.038805       1.356371          -0.000210
           13              H       7.523728       7.222511       9.315382       0.175297       0.969342 0.69165997E+01  0.64844823E+02                                 1.572209                            1.500180      -0.914465       2.467840                    0.999485       3.069298       8.135413       0.535424       1.220184      -0.724407      -0.002936       0.012723      -0.005196       0.014053      -0.000954       0.005330      -0.002557      -0.007301      -0.012458      -0.008494       0.001417       0.007077              1.598258       1.317383       0.046881       0.023111       2.193957      -0.019780       1.283435           0.000623
           14              H       7.245049       5.951207      10.190573       0.182702       0.934640 0.66573654E+01  0.61570208E+02                                 1.514567                            1.456178      -0.761132       2.542199                    0.999990       2.952928       7.671225       0.554472       1.194422      -0.731251      -0.005000      -0.005827       0.009150       0.011945       0.003713      -0.002597      -0.001347       0.001224       0.007494      -0.005077      -0.000301       0.005378              1.527734       1.241542       0.059586      -0.139469       1.413722      -0.311225       1.927938          -0.000294
           15              H       5.747945       7.702422       8.028573       0.145259       0.970928 0.70714447E+01  0.68360668E+02                                 1.700240                            1.614337      -1.469747       2.190086                    0.993121       3.769134      11.012408       0.458454       1.382012      -0.684777       0.009249       0.028248       0.000791       0.029734      -0.000123       0.013195      -0.000072      -0.007183      -0.027397      -0.018208       0.008147       0.010061              1.748572       1.580704       0.027434       0.140324       2.279439       0.089969       1.385573          -0.000162
           16              H       1.848805       6.523410       6.396749       0.119906       0.935484 0.66518452E+01  0.63282821E+02                                 1.656783                            1.565910      -1.241403       2.287512                    0.996108       3.704797      10.712866       0.465736       1.382365      -0.685227      -0.008730      -0.031437      -0.004940       0.032998       0.004266       0.001927      -0.001650      -0.002353      -0.035762      -0.012382       0.001996       0.010387              1.702499       1.529903       0.215505       0.060777       2.226273       0.132801       1.351321           0.000218
           17              H       8.054766       8.196178       6.240893       0.088855       1.028500 0.73559757E+01  0.71228686E+02                                 1.724342                            1.616020      -0.962835       2.416133                    0.997415       3.636396      10.351902       0.475124       1.331326      -0.696903      -0.040629      -0.009231      -0.010615       0.042996       0.000309       0.006696       0.003667       0.003071      -0.042381      -0.016497       0.005738       0.010759              1.778060       2.396871       0.195246       0.199155       1.538116       0.033150       1.399194          -0.000086
           18              H       2.990605      10.861070       7.070792       0.084431       1.040351 0.71594866E+01  0.69279894E+02                                 1.774285                            1.618339      -1.151906       2.321508                    0.995169       3.807711      11.054151       0.461416       1.371793      -0.687498       0.011160       0.041703       0.005641       0.043538       0.006077       0.004502       0.001409      -0.006824      -0.038158      -0.013923       0.000122       0.013800              1.881946       1.572007       0.181795       0.030874       2.647339       0.228536       1.426492          -0.000019
           19              H       4.623180       9.285207       7.231976       0.128896       0.939582 0.65717691E+01  0.62639988E+02                                 1.692342                            1.579662      -1.330437       2.253943                    0.993871       3.777763      11.111715       0.451294       1.423893      -0.676831       0.032318       0.007488       0.002922       0.033303      -0.004261       0.001296       0.000690       0.000486      -0.031208      -0.010582       0.001102       0.009480              1.751999       2.194029       0.196751       0.223531       1.658290       0.061699       1.403678           0.000147
           20              H       4.590665      10.498829       9.624430       0.180035       0.961537 0.70774456E+01  0.67368799E+02                                 1.620645                            1.562045      -0.978448       2.441568                    0.998770       3.207077       8.833933       0.497716       1.292831      -0.707294      -0.009120       0.002977      -0.009229       0.013312      -0.000547       0.001529      -0.005022       0.008674       0.010750      -0.008259       0.001863       0.006396              1.632910       2.010207      -0.012074       0.360146       1.366439       0.057285       1.522083          -0.000210
           21              H       5.377923      10.925673      10.912571       0.175469       0.969724 0.69213897E+01  0.64911832E+02                                 1.573755                            1.501626      -0.918324       2.466508                    0.999472       3.070506       8.144455       0.534582       1.221691      -0.724062       0.002830       0.011014       0.008291       0.014073       0.005116      -0.001788       0.005619      -0.002283       0.002988      -0.008510       0.001309       0.007201              1.599833       1.318682      -0.003426      -0.052314       1.529634       0.404591       1.951182           0.000624
           22              H       5.656599       9.532084      10.249185       0.181981       0.936429 0.66724444E+01  0.61731693E+02                                 1.514843                            1.456466      -0.758061       2.542696                    0.999992       2.956998       7.677933       0.555311       1.192194      -0.731745       0.005109      -0.010871      -0.000549       0.012024      -0.004049      -0.001903      -0.001178      -0.003091      -0.005553      -0.004997      -0.000264       0.005262              1.527993       1.241763      -0.150479       0.018117       2.069234      -0.067047       1.272983          -0.000292
           23              H       7.153710      12.280038      10.684782       0.144797       0.973647 0.70985411E+01  0.68716055E+02                                 1.706129                            1.619508      -1.486572       2.182995                    0.992838       3.780854      11.068790       0.456655       1.385570      -0.684060      -0.009140       0.013598       0.024902       0.029809       0.011629      -0.006501       0.007542       0.005662       0.011156      -0.018319       0.008123       0.010196              1.754855       1.585849       0.108336      -0.094579       1.536025       0.344137       2.142689          -0.000135
           24              H       3.311856      13.103732       8.847815       0.119863       0.937755 0.66741264E+01  0.63575765E+02                                 1.662250                            1.570632      -1.256847       2.280712                    0.995960       3.716488      10.768932       0.463899       1.386072      -0.684468       0.008493      -0.011499      -0.029435       0.032723      -0.000490      -0.004610       0.009082       0.010690       0.002775      -0.012429       0.002052       0.010377              1.708316       1.534678      -0.055481      -0.218391       1.459360       0.314322       2.130911           0.000215
           25              H       4.846895      14.075091      10.218547       0.088777       1.028246 0.73522510E+01  0.71152530E+02                                 1.720861                            1.613171      -0.955917       2.418854                    0.997576       3.631275      10.319683       0.476831       1.327307      -0.697735       0.040860       0.004579      -0.013116       0.043157       0.005622      -0.003618       0.006622       0.020661       0.011723      -0.016368       0.005778       0.010589              1.774281       2.390582       0.074540      -0.267370       1.403003       0.043499       1.529257          -0.000057
           26              H       2.170053      14.688824      12.941361       0.084942       1.035704 0.71227612E+01  0.68842233E+02                                 1.770062                            1.615058      -1.153218       2.321763                    0.995185       3.799126      11.025926       0.461467       1.373279      -0.687249      -0.011247       0.015884       0.038917       0.043513       0.000774      -0.007389       0.008982       0.011199       0.015582      -0.013767       0.000152       0.013615              1.877152       1.568780      -0.063775      -0.171889       1.530615       0.412383       2.532060          -0.000016
           27              H       8.278477      13.761303      11.657216       0.126625       0.942862 0.65957880E+01  0.62891075E+02                                 1.692475                            1.579642      -1.310541       2.261314                    0.994131       3.777783      11.093426       0.452795       1.418672      -0.677832      -0.032933       0.001014       0.008343       0.033989       0.003098       0.003049       0.006285       0.012684       0.004865      -0.010550       0.001138       0.009412              1.752192       2.194627       0.095290      -0.282370       1.413896       0.079372       1.648054           0.000173
           28              H       3.150335      12.573831       3.696580       0.179998       0.961520 0.70772955E+01  0.67367373E+02                                 1.620680                            1.562074      -0.978434       2.441585                    0.998770       3.207042       8.833991       0.497687       1.292907      -0.707279       0.009127      -0.002965       0.009228       0.013313      -0.000547       0.001530      -0.005018       0.008678       0.010738      -0.008257       0.001865       0.006392              1.632946       2.010263      -0.012079       0.360168       1.366460       0.057284       1.522115          -0.000213
           29              H       2.363077      12.146987       2.408439       0.175458       0.969809 0.69221150E+01  0.64919993E+02                                 1.573805                            1.501668      -0.918311       2.466484                    0.999473       3.070648       8.144777       0.534596       1.221632      -0.724074      -0.002828      -0.011008      -0.008284       0.014064       0.005117      -0.001788       0.005620      -0.002281       0.002980      -0.008511       0.001309       0.007202              1.599885       1.318714      -0.003427      -0.052317       1.529690       0.404623       1.951253           0.000630
           30              H       2.084401      13.540576       3.071825       0.181931       0.936425 0.66724610E+01  0.61732685E+02                                 1.514953                            1.456564      -0.758094       2.542711                    0.999992       2.956949       7.678183       0.555230       1.192351      -0.731711      -0.005106       0.010883       0.000553       0.012034      -0.004049      -0.001903      -0.001175      -0.003094      -0.005566      -0.004996      -0.000268       0.005264              1.528109       1.241840      -0.150502       0.018118       2.069426      -0.067057       1.273060          -0.000293
           31              H       0.587290      10.792622       2.636228       0.144793       0.973665 0.70986939E+01  0.68717821E+02                                 1.706139                            1.619517      -1.486590       2.182982                    0.992838       3.780886      11.068863       0.456658       1.385556      -0.684063       0.009138      -0.013594      -0.024903       0.029807       0.011627      -0.006500       0.007544       0.005661       0.011154      -0.018318       0.008124       0.010194              1.754864       1.585860       0.108337      -0.094583       1.536034       0.344140       2.142700          -0.000136
           32              H       4.429144       9.968928       4.473195       0.119872       0.937730 0.66739085E+01  0.63573159E+02                                 1.662221                            1.570607      -1.256772       2.280752                    0.995960       3.716418      10.768678       0.463902       1.386073      -0.684468      -0.008492       0.011509       0.029431       0.032722      -0.000488      -0.004612       0.009081       0.010687       0.002781      -0.012428       0.002051       0.010377              1.708286       1.534652      -0.055478      -0.218381       1.459338       0.314313       2.130868           0.000211
           33              H       2.894105       8.997569       3.102463       0.088775       1.028297 0.73527271E+01  0.71158467E+02                                 1.720929                            1.613231      -0.956003       2.418805                    0.997575       3.631435      10.320319       0.476818       1.327320      -0.697731      -0.040859      -0.004575       0.013110       0.043154       0.005623      -0.003617       0.006622       0.020659       0.011728      -0.016368       0.005780       0.010588              1.774352       2.390686       0.074544      -0.267383       1.403054       0.043503       1.529316          -0.000074
           34              H       5.570947       8.383836       0.379649       0.084943       1.035673 0.71225015E+01  0.68839275E+02                                 1.770050                            1.615046      -1.153273       2.321748                    0.995185       3.799082      11.025857       0.461460       1.373311      -0.687243       0.011248      -0.015885      -0.038920       0.043516       0.000775      -0.007389       0.008983       0.011199       0.015584      -0.013768       0.000152       0.013616              1.877138       1.568768      -0.063776      -0.171889       1.530604       0.412380       2.532041          -0.000011
           35              H      -0.537477       9.311357       1.663794       0.126623       0.942854 0.65957391E+01  0.62890707E+02                                 1.692491                            1.579656      -1.310599       2.261291                    0.994131       3.777813      11.093647       0.452783       1.418708      -0.677825       0.032933      -0.001013      -0.008345       0.033989       0.003099       0.003048       0.006285       0.012682       0.004865      -0.010549       0.001138       0.009411              1.752210       2.194652       0.095292      -0.282374       1.413908       0.079375       1.648069           0.000168
           36              H       2.010334      18.467357      12.737550       0.179356       0.961720 0.70777004E+01  0.67361586E+02                                 1.619842                            1.561250      -0.970353       2.445172                    0.998848       3.207317       8.829575       0.498313       1.291468      -0.707588      -0.009285      -0.009744       0.002246       0.013646       0.001601      -0.000250      -0.001546      -0.002894      -0.024141      -0.008222       0.001881       0.006341              1.632125       2.009000       0.317957      -0.169625       1.433037      -0.096093       1.454337          -0.000171
           37              H       2.797597      19.369498      11.723821       0.174129       0.975589 0.69742056E+01  0.65535021E+02                                 1.580317                            1.507488      -0.926678       2.461697                    0.999410       3.081310       8.182498       0.533437       1.221924      -0.723989       0.003167       0.001508      -0.013827       0.014265      -0.004075      -0.003428      -0.002920       0.002113       0.016399      -0.008357       0.001345       0.007013              1.606669       1.323604      -0.044043       0.029490       1.501452      -0.387364       1.994950           0.000608
           38              H       3.076270      19.491783      13.262398       0.182143       0.938010 0.66876127E+01  0.61919610E+02                                 1.517946                            1.459230      -0.764889       2.539781                    0.999989       2.959577       7.692635       0.554040       1.194009      -0.731319       0.004688       0.004815       0.009539       0.011669       0.000546       0.004707       0.002466      -0.000530       0.000828      -0.005127      -0.000429       0.005556              1.531225       1.243898       0.091128       0.121669       1.533094       0.379629       1.816684          -0.000277
           39              H       4.573383      18.495044      10.664801       0.144745       0.975651 0.71165093E+01  0.68921835E+02                                 1.706974                            1.620359      -1.472611       2.187873                    0.992956       3.784297      11.075281       0.457119       1.383524      -0.684429      -0.009017       0.014745      -0.023811       0.029422      -0.011607      -0.006780      -0.007444       0.006079       0.012061      -0.018488       0.008186       0.010302              1.755721       1.586945      -0.136177      -0.046755       1.693632      -0.434683       1.986588          -0.000128
           40              H       0.731522      16.492337      10.869944       0.119342       0.938736 0.66825834E+01  0.63677257E+02                                 1.663478                            1.571693      -1.260076       2.278994                    0.995781       3.718921      10.778184       0.463707       1.386189      -0.684445       0.008584      -0.019977       0.024802       0.032983      -0.003846       0.002812      -0.007415       0.013426       0.011166      -0.012378       0.001919       0.010459              1.709618       1.535670      -0.161650       0.157492       1.692186      -0.448595       1.900996           0.000242
           41              H       2.266566      17.193746       9.343356       0.089001       1.029336 0.73643023E+01  0.71330219E+02                                 1.725200                            1.616872      -0.964717       2.415198                    0.997420       3.638646      10.360174       0.475021       1.331224      -0.696910       0.040519      -0.014012       0.002726       0.042960      -0.005919      -0.003034      -0.010406       0.014403      -0.007550      -0.016465       0.005823       0.010642              1.778942       2.397921      -0.270080       0.069518       1.463363      -0.076771       1.475542          -0.000055
           42              H      -0.410267      19.244906       7.450441       0.084942       1.038135 0.71445290E+01  0.69142871E+02                                 1.776580                            1.620296      -1.170043       2.314650                    0.994864       3.811966      11.090081       0.459289       1.377990      -0.686288      -0.010908       0.025563      -0.033024       0.043163      -0.006891       0.003025      -0.010338       0.008923       0.008448      -0.013829       0.000136       0.013693              1.884550       1.574188      -0.117822       0.142195       1.932156      -0.644054       2.147307          -0.000047
           43              H       5.698153      18.596564       8.895770       0.128448       0.939095 0.65662419E+01  0.62562385E+02                                 1.690564                            1.578101      -1.332885       2.253170                    0.993836       3.774383      11.092753       0.451987       1.422276      -0.677150      -0.032409       0.006416      -0.004757       0.033379       0.000923      -0.004261      -0.006878       0.011213       0.001898      -0.010417       0.001127       0.009290              1.750116       2.191453      -0.291394       0.058356       1.519143      -0.140848       1.539753           0.000172
           44              H       5.730666       4.605303       0.583460       0.179293       0.961793 0.70783782E+01  0.67369890E+02                                 1.619965                            1.561357      -0.970356       2.445159                    0.998848       3.207454       8.830176       0.498278       1.291523      -0.707578       0.009291       0.009737      -0.002246       0.013644       0.001602      -0.000249      -0.001548      -0.002885      -0.024145      -0.008224       0.001884       0.006340              1.632252       2.009183       0.318009      -0.169653       1.433140      -0.096109       1.454433          -0.000190
           45              H       4.943403       3.703162       1.597189       0.174031       0.975606 0.69743840E+01  0.65537985E+02                                 1.580464                            1.507615      -0.926641       2.461736                    0.999410       3.081324       8.182970       0.533351       1.222098      -0.723954      -0.003163      -0.001523       0.013831       0.014270      -0.004073      -0.003426      -0.002926       0.002116       0.016401      -0.008358       0.001344       0.007014              1.606825       1.323706      -0.044048       0.029492       1.501587      -0.387436       1.995182           0.000588
           46              H       4.664730       3.580877       0.058612       0.182092       0.938086 0.66883081E+01  0.61928039E+02                                 1.518086                            1.459353      -0.764875       2.539785                    0.999989       2.959686       7.693197       0.553987       1.194086      -0.731303      -0.004687      -0.004820      -0.009534       0.011666       0.000546       0.004708       0.002467      -0.000528       0.000829      -0.005127      -0.000430       0.005557              1.531371       1.243994       0.091144       0.121694       1.533237       0.379696       1.816881          -0.000289
           47              H       3.167617       4.577616       2.656209       0.144763       0.975583 0.71158925E+01  0.68914458E+02                                 1.706908                            1.620301      -1.472618       2.187885                    0.992956       3.784128      11.074721       0.457122       1.383544      -0.684426       0.009014      -0.014758       0.023805       0.029423      -0.011606      -0.006780      -0.007444       0.006079       0.012051      -0.018486       0.008184       0.010302              1.755652       1.586884      -0.136170      -0.046750       1.693572      -0.434658       1.986500          -0.000148
           48              H       7.009478       6.580323       2.451066       0.119365       0.938743 0.66826646E+01  0.63678314E+02                                 1.663490                            1.571705      -1.260131       2.278971                    0.995780       3.718952      10.778347       0.463704       1.386192      -0.684444      -0.008584       0.019972      -0.024807       0.032984      -0.003847       0.002812      -0.007415       0.013421       0.011161      -0.012376       0.001918       0.010458              1.709630       1.535681      -0.161651       0.157494       1.692198      -0.448600       1.901010           0.000225
           49              H       5.474434       5.878914       3.977654       0.089013       1.029404 0.73649306E+01  0.71338082E+02                                 1.725290                            1.616951      -0.964874       2.415119                    0.997419       3.638846      10.360994       0.475004       1.331240      -0.696905      -0.040519       0.014004      -0.002730       0.042957      -0.005919      -0.003037      -0.010405       0.014398      -0.007546      -0.016465       0.005825       0.010639              1.779039       2.398074      -0.270103       0.069523       1.463431      -0.076778       1.475611          -0.000080
           50              H       8.151267       3.827754       5.870569       0.084974       1.038046 0.71437554E+01  0.69133530E+02                                 1.776486                            1.620214      -1.170030       2.314677                    0.994865       3.811721      11.089228       0.459298       1.378001      -0.686286       0.010909      -0.025580       0.033019       0.043170      -0.006894       0.003027      -0.010336       0.008921       0.008462      -0.013828       0.000133       0.013695              1.884447       1.574104      -0.117821       0.142193       1.932050      -0.644008       2.147188          -0.000052
           51              H       2.042847       4.476096       4.425240       0.128475       0.939091 0.65661867E+01  0.62561529E+02                                 1.690531                            1.578071      -1.332933       2.253151                    0.993836       3.774318      11.092418       0.452002       1.422235      -0.677157       0.032406      -0.006428       0.004752       0.033377       0.000926      -0.004258      -0.006875       0.011212       0.001904      -0.010413       0.001125       0.009288              1.750080       2.191405      -0.291391       0.058361       1.519117      -0.140842       1.539718           0.000159
           52              C       0.274557      16.809972       4.010956      -0.585061      27.170244 0.44006035E+03  0.10361128E+05                                 7.578689                            6.725051       0.253388       2.035785                    0.998408      32.443052      92.864972       0.674996       0.385399      -1.086686       0.022938       0.016756       0.023869       0.037103       0.004684       0.017574       0.006160      -0.014271      -0.012494      -0.022219       0.003211       0.019009              7.841991       8.182256       0.327431       1.399438       7.727274      -0.162431       7.616444           0.008775
           53              C       1.341265      17.238893       4.980592       0.524201      24.111672 0.28401645E+03  0.60514666E+04                                 7.688575                            5.964688      -0.104896       2.019630                    0.999026      22.692048      63.755611       0.611964       0.469746      -1.024357      -0.025796       0.033032      -0.018859       0.045959       0.024759      -0.022841      -0.003393       0.049299       0.034534      -0.041385      -0.003154       0.044540              8.689343       8.599416      -1.389677       3.184362      10.865970      -0.187363       6.602643          -0.003568
           54              C       2.200515      16.255766       5.485858      -0.509927      45.321096 0.61806308E+03  0.15857956E+05                                10.839906                            8.187421       0.060959       1.940714                    0.999356      35.050186     105.079005       0.586947       0.406717      -1.071073       0.000462      -0.011267       0.018464       0.021635       0.026036       0.030611       0.007055      -0.067997      -0.103317      -0.058471      -0.004617       0.063088             12.563281      15.339654      -3.658250       5.320008      13.885935      -1.659031       8.464254           0.003418
           55              C       3.338441      16.491107       6.249685       0.385772      29.428374 0.32107093E+03  0.70491011E+04                                 8.666585                            6.255973      -0.156180       1.980883                    0.999222      24.442112      69.552923       0.610314       0.457109      -1.032074       0.001522       0.057956       0.013786       0.059593       0.024560      -0.032765      -0.028847       0.001965       0.058854      -0.034618      -0.026277       0.060895             10.489739      11.818548      -3.251367       2.899259      13.502212       0.318372       6.148457          -0.002982
           56              C       4.312257      15.374391       6.447902       0.061164      36.016304 0.40875376E+03  0.94149555E+04                                 9.544908                            6.762831       0.008000       2.018179                    0.999162      26.284857      73.567025       0.633757       0.419591      -1.067580       0.018500      -0.018975       0.009313       0.028090       0.007556      -0.003682       0.009451      -0.001949       0.042854      -0.017421      -0.000581       0.018002             11.960634      13.774926      -4.178382       1.904781      16.908283      -0.492950       5.198694           0.008255
           57              C       5.633645      15.669490       6.772002      -0.172713      33.779628 0.46047298E+03  0.11002887E+05                                 9.144721                            7.216501       0.115493       2.010136                    0.999629      29.838446      87.008183       0.604398       0.424112      -1.057369      -0.014435      -0.008302      -0.000184       0.016653       0.011002      -0.008559       0.000496      -0.022717       0.036355      -0.023724       0.008456       0.015268             10.372071      13.504516      -2.037736       1.511569      12.539234       0.233196       5.072465          -0.001034
           58              C       6.550953      14.654985       6.864316       0.090082      26.331765 0.33457292E+03  0.74043415E+04                                 7.808976                            6.196892       0.233296       2.093867                    0.999710      26.120524      74.061471       0.643017       0.430416      -1.050155      -0.024417      -0.038897      -0.009789       0.046957       0.018408      -0.005573      -0.003148       0.038298       0.094470      -0.042317       0.009026       0.033291              8.783182      10.351914      -1.093893       0.983849      11.611391       0.537634       4.386240          -0.000035
           59              C       4.984174      13.101041       6.382762       0.078982      27.628730 0.34148309E+03  0.76025343E+04                                 8.099821                            6.263631       0.195031       2.075926                    0.999763      26.464615      75.473455       0.638561       0.430838      -1.048993       0.037579       0.027909       0.010088       0.047884       0.022945      -0.019181      -0.001279      -0.033052       0.120544      -0.051391       0.005714       0.045677              9.352688      11.357727      -1.678829       0.894995      12.087875       0.877799       4.612462           0.000248
           60              C       3.992553      14.041944       6.275927      -0.173712      35.730514 0.46052964E+03  0.11036329E+05                                 9.599723                            7.291093      -0.085297       1.952871                    0.998243      29.981564      88.380722       0.590446       0.432871      -1.048953       0.009462       0.007324       0.011330       0.016478       0.006427      -0.004587      -0.004965       0.030555       0.050343      -0.025345       0.005614       0.019730             11.304949      12.336987      -2.265159       1.131855      16.260792       0.468799       5.317068          -0.000138
           61              C       7.466443       6.262688       9.310054      -0.585112      27.173446 0.44013342E+03  0.10363259E+05                                 7.579390                            6.725776       0.253389       2.035745                    0.998409      32.445201      92.872398       0.674936       0.385418      -1.086674      -0.022947      -0.016778      -0.023876       0.037123       0.004676       0.017593       0.006174      -0.014321      -0.012441      -0.022247       0.003220       0.019028              7.842681       8.183202       0.327548       1.399912       7.727833      -0.162292       7.617009           0.008790
           62              C       6.399735       5.833767       8.340418       0.524251      24.112570 0.28402756E+03  0.60517722E+04                                 7.688747                            5.964786      -0.104959       2.019604                    0.999026      22.692724      63.758210       0.611961       0.469743      -1.024357       0.025815      -0.033023       0.018862       0.045965       0.024757      -0.022809      -0.003396       0.049300       0.034515      -0.041378      -0.003135       0.044512              8.689556       8.599658      -1.389763       3.184407      10.866304      -0.187434       6.602708          -0.003546
           63              C       5.540485       6.816894       7.835152      -0.509911      45.323998 0.61810513E+03  0.15859329E+05                                10.840312                            8.187651       0.060899       1.940675                    0.999356      35.051923     105.085694       0.586943       0.406713      -1.071074      -0.000449       0.011258      -0.018502       0.021662       0.026042       0.030638       0.007049      -0.068023      -0.103355      -0.058509      -0.004598       0.063107             12.563800      15.340333      -3.658389       5.320252      13.886533      -1.659097       8.464536           0.003390
           64              C       4.402559       6.581553       7.071325       0.385792      29.429766 0.32108666E+03  0.70495454E+04                                 8.666838                            6.256111      -0.156216       1.980863                    0.999222      24.443010      69.556376       0.610308       0.457107      -1.032073      -0.001507      -0.057945      -0.013800       0.059584       0.024555      -0.032752      -0.028859       0.001962       0.058809      -0.034602      -0.026284       0.060887             10.490084      11.818996      -3.251500       2.899392      13.502635       0.318339       6.148621          -0.002962
           65              C       3.428743       7.698269       6.873108       0.061216      36.017754 0.40877017E+03  0.94154345E+04                                 9.545124                            6.762934       0.007998       2.018169                    0.999162      26.285561      73.569557       0.633757       0.419587      -1.067582      -0.018490       0.018971      -0.009350       0.028092       0.007566      -0.003675       0.009454      -0.001944       0.042833      -0.017427      -0.000572       0.017998             11.960956      13.775376      -4.178566       1.904876      16.908686      -0.492999       5.198807           0.008234
           66              C       2.107355       7.403170       6.549008      -0.172697      33.781468 0.46050062E+03  0.11003737E+05                                 9.145074                            7.216722       0.115412       2.010099                    0.999628      29.839608      87.012944       0.604387       0.424112      -1.057367       0.014444       0.008299       0.000147       0.016659       0.010994      -0.008565       0.000484      -0.022702       0.036317      -0.023708       0.008440       0.015268             10.372524      13.505190      -2.037951       1.511664      12.539745       0.233174       5.072638          -0.001029
           67              C       1.190047       8.417675       6.456694       0.090111      26.332657 0.33458592E+03  0.74047177E+04                                 7.809198                            6.197038       0.233240       2.093847                    0.999710      26.121158      74.064249       0.643003       0.430420      -1.050150       0.024412       0.038898       0.009757       0.046949       0.018400      -0.005580      -0.003147       0.038291       0.094466      -0.042308       0.009015       0.033292              8.783461      10.352281      -1.094050       0.983876      11.611754       0.537642       4.386348          -0.000064
           68              C       2.756826       9.971619       6.938248       0.079090      27.626939 0.34145700E+03  0.76017957E+04                                 8.099454                            6.263368       0.194995       2.075944                    0.999762      26.463319      75.468568       0.638579       0.430835      -1.048997      -0.037566      -0.027895      -0.010111       0.047870       0.022943      -0.019180      -0.001279      -0.033015       0.120548      -0.051378       0.005700       0.045678              9.352251      11.357166      -1.678697       0.894953      12.087317       0.877757       4.612269           0.000237
           69              C       3.748447       9.030716       7.045083      -0.173683      35.731141 0.46054101E+03  0.11036669E+05                                 9.599817                            7.291162      -0.085354       1.952854                    0.998242      29.981853      88.381816       0.590446       0.432869      -1.048954      -0.009443      -0.007307      -0.011358       0.016480       0.006423      -0.004583      -0.004957       0.030514       0.050305      -0.025317       0.005604       0.019713             11.305069      12.337105      -2.265134       1.131881      16.260987       0.468805       5.317116          -0.000125
           70              C       5.435208      10.450376      10.078676      -0.585110      27.193438 0.44054253E+03  0.10375965E+05                                 7.585032                            6.730673       0.247967       2.033879                    0.998420      32.463902      92.959123       0.674380       0.385621      -1.086462       0.023483       0.012033      -0.026646       0.037500       0.012577      -0.012563       0.002791       0.002116       0.032905      -0.021722       0.003035       0.018687              7.848518       8.189578       1.050539      -0.986060       7.790594       0.128667       7.565380           0.008507
           71              C       6.501919      11.075645       9.222402       0.523202      24.160650 0.28466025E+03  0.60690096E+04                                 7.700398                            5.972477      -0.104948       2.019180                    0.998981      22.721553      63.872109       0.611367       0.469909      -1.024202      -0.025516      -0.032234      -0.019112       0.045336      -0.032259      -0.010947      -0.016381       0.016808      -0.068332      -0.042033      -0.002722       0.044754              8.703569       8.613131       3.458976      -0.389698       7.842280       1.943936       9.655297          -0.003586
           72              C       7.361170      12.004781       9.821181      -0.509925      45.290240 0.61744328E+03  0.15837819E+05                                10.830707                            8.179263       0.064475       1.941807                    0.999344      35.046036     105.046851       0.587686       0.406315      -1.071355      -0.000252       0.021511       0.000460       0.021517       0.013002      -0.037861       0.034391       0.002523       0.111709      -0.058799      -0.005725       0.064524             12.553017      15.324607       6.428872       0.504602      11.244857       3.175120      11.089586           0.003310
           73              C       0.758099      12.548604       9.235456       0.384592      29.478180 0.32164490E+03  0.70649274E+04                                 8.675196                            6.260759      -0.163405       1.978389                    0.999249      24.470323      69.651377       0.610192       0.456992      -1.032130       0.000467      -0.017153      -0.055704       0.058287      -0.040699      -0.004926       0.001125      -0.045985      -0.084481      -0.034763      -0.026196       0.060959             10.501590      11.832191       4.142420       1.368195       7.719019       3.029418      11.953558          -0.002975
           74              C       1.731916      13.278623      10.103453       0.059882      36.099503 0.40978403E+03  0.94447259E+04                                 9.558229                            6.770682       0.004168       2.016352                    0.999178      26.321031      73.694332       0.633477       0.419509      -1.067622       0.018975       0.016847       0.011635       0.027915      -0.007424      -0.004471      -0.013054      -0.008477       0.020875      -0.017299      -0.000031       0.017330             11.979417      13.796759       3.747032       2.673791       8.566055       5.327111      13.575439           0.008003
           75              C       3.053305      13.411752       9.685840      -0.171847      33.744914 0.45980246E+03  0.10982436E+05                                 9.133959                            7.207011       0.124074       2.012609                    0.999629      29.826683      86.945290       0.605353       0.423614      -1.057721      -0.013630       0.005136       0.008344       0.016786      -0.012842      -0.004666      -0.002554      -0.025807       0.020669      -0.022598       0.007791       0.014807             10.360058      13.484277       2.323434       1.006192       6.729488       3.114806      10.866411          -0.001034
           76              C       3.970613      13.998951      10.518269       0.087131      26.415394 0.33586289E+03  0.74401567E+04                                 7.826239                            6.210240       0.227466       2.091219                    0.999708      26.173126      74.250566       0.642096       0.430612      -1.050019      -0.023301       0.010553       0.038994       0.046635      -0.014270      -0.013737      -0.027757      -0.014712      -0.065872      -0.043615       0.009486       0.034129              8.803482      10.371134       1.403008       0.460923       5.740774       2.869982      10.298539          -0.000092
           77              C       2.403832      14.358885      12.104802       0.076922      27.737481 0.34317298E+03  0.76501721E+04                                 8.123276                            6.281220       0.192697       2.074086                    0.999771      26.527174      75.720201       0.637297       0.431128      -1.048738       0.038157      -0.004443      -0.029285       0.048304      -0.027801      -0.010445      -0.018191      -0.065365       0.018407      -0.050693       0.005802       0.044891              9.381129      11.397156       1.622214       1.014644       5.737304       2.806285      11.008927           0.000247
           78              C       1.412211      13.795912      11.343373      -0.169867      35.631988 0.45882675E+03  0.10986301E+05                                 9.586908                            7.281148      -0.087744       1.952765                    0.998209      29.930427      88.218115       0.590366       0.433294      -1.048606       0.007707       0.005781      -0.011049       0.014660      -0.007267      -0.003413      -0.015058      -0.000333      -0.056045      -0.026256       0.007132       0.019124             11.289954      12.322519       2.110449       1.393771       7.637044       4.497352      13.910298          -0.000072
           79              C       2.305792      12.622284       3.242334      -0.585111      27.192007 0.44051192E+03  0.10375055E+05                                 7.584699                            6.730365       0.248057       2.033926                    0.998420      32.462799      92.954835       0.674408       0.385612      -1.086469      -0.023476      -0.012000       0.026655       0.037492       0.012595      -0.012574       0.002819       0.002149       0.032852      -0.021748       0.003061       0.018687              7.848174       8.189152       1.050397      -0.985900       7.790362       0.128698       7.565010           0.008514
           80              C       1.239081      11.997015       4.098608       0.523219      24.159682 0.28464815E+03  0.60686635E+04                                 7.700123                            5.972304      -0.104745       2.019260                    0.998981      22.720765      63.868612       0.611385       0.469901      -1.024210       0.025482       0.032269       0.019101       0.045337      -0.032270      -0.010936      -0.016368       0.016809      -0.068375      -0.042025      -0.002747       0.044772              8.703233       8.612784       3.458820      -0.389691       7.841984       1.943827       9.654929          -0.003592
           81              C       0.379830      11.067879       3.499829      -0.509939      45.289744 0.61743864E+03  0.15837656E+05                                10.830603                            8.179220       0.064574       1.941836                    0.999344      35.045884     105.045933       0.587689       0.406313      -1.071357       0.000217      -0.021455      -0.000478       0.021461       0.012984      -0.037866       0.034397       0.002515       0.111673      -0.058790      -0.005737       0.064526             12.552859      15.324435       6.428733       0.504485      11.244675       3.175006      11.089468           0.003308
           82              C       6.982901      10.524056       4.085554       0.384569      29.477980 0.32164238E+03  0.70648514E+04                                 8.675127                            6.260714      -0.163326       1.978415                    0.999249      24.470228      69.650791       0.610198       0.456989      -1.032132      -0.000492       0.017196       0.055691       0.058288      -0.040705      -0.004923       0.001132      -0.046001      -0.084493      -0.034765      -0.026206       0.060970             10.501498      11.832063       4.142340       1.368145       7.718924       3.029374      11.953507          -0.002990
           83              C       6.009084       9.794037       3.217557       0.059899      36.099137 0.40977948E+03  0.94445967E+04                                 9.558179                            6.770653       0.004133       2.016344                    0.999178      26.320870      73.693835       0.633477       0.419510      -1.067621      -0.018986      -0.016815      -0.011646       0.027908      -0.007432      -0.004477      -0.013046      -0.008498       0.020841      -0.017304      -0.000018       0.017322             11.979347      13.796687       3.746997       2.673774       8.565984       5.327065      13.575368           0.007990
           84              C       4.687695       9.660908       3.635170      -0.171862      33.745234 0.45980727E+03  0.10982583E+05                                 9.134028                            7.207055       0.124087       2.012611                    0.999629      29.826860      86.946030       0.605350       0.423615      -1.057720       0.013628      -0.005088      -0.008361       0.016779      -0.012837      -0.004664      -0.002545      -0.025838       0.020648      -0.022600       0.007783       0.014817             10.360148      13.484415       2.323490       1.006275       6.729539       3.114833      10.866490          -0.001053
           85              C       3.770387       9.073709       2.802741       0.087109      26.416371 0.33587762E+03  0.74405861E+04                                 7.826490                            6.210417       0.227322       2.091162                    0.999708      26.173913      74.254015       0.642079       0.430617      -1.050013       0.023295      -0.010530      -0.039009       0.046639      -0.014270      -0.013733      -0.027753      -0.014715      -0.065898      -0.043614       0.009484       0.034130              8.803779      10.371513       1.403067       0.460954       5.740941       2.870080      10.298883          -0.000104
           86              C       5.337168       8.713775       1.216208       0.076939      27.737059 0.34316719E+03  0.76500102E+04                                 8.123193                            6.281163       0.192685       2.074090                    0.999771      26.526896      75.719228       0.637300       0.431127      -1.048738      -0.038158       0.004445       0.029280       0.048303      -0.027802      -0.010445      -0.018187      -0.065358       0.018388      -0.050688       0.005800       0.044888              9.381025      11.397040       1.622175       1.014596       5.737235       2.806241      11.008800           0.000258
           87              C       6.328789       9.276748       1.977637      -0.169880      35.632381 0.45883415E+03  0.10986524E+05                                 9.586974                            7.281202      -0.087763       1.952757                    0.998209      29.930664      88.219047       0.590364       0.433293      -1.048606      -0.007706      -0.005769       0.011041       0.014648      -0.007267      -0.003419      -0.015045      -0.000346      -0.056060      -0.026251       0.007129       0.019122             11.290023      12.322645       2.110451       1.393749       7.637065       4.497357      13.910359          -0.000083
           88              C       2.854878      18.884972      12.552388      -0.584915      27.199554 0.44056964E+03  0.10376958E+05                                 7.584954                            6.729277       0.253233       2.034964                    0.998460      32.477204      93.004498       0.674679       0.385437      -1.086571       0.022839      -0.029881       0.001905       0.037658      -0.016619      -0.004631      -0.009854      -0.007725       0.002717      -0.021818       0.003611       0.018207              7.849254       8.186351      -1.378742      -0.415919       7.510405       0.032026       7.851005           0.008309
           89              C       3.921587      17.830782      12.439026       0.523806      24.123349 0.28411023E+03  0.60539937E+04                                 7.691210                            5.965594      -0.108075       2.018809                    0.998980      22.697932      63.775949       0.611926       0.469734      -1.024358      -0.024984      -0.000689       0.037748       0.045272       0.006552       0.032655       0.019875       0.021610      -0.055040      -0.042249      -0.001999       0.044249              8.693259       8.601995      -2.065184      -2.795714       7.511740      -1.755188       9.966043          -0.003434
           90              C       4.780840      17.884772      11.334981      -0.511623      45.397034 0.61919067E+03  0.15894880E+05                                10.849601                            8.192775       0.058583       1.939413                    0.999389      35.101920     105.276831       0.586954       0.406508      -1.071160      -0.000373      -0.011786      -0.018237       0.021717      -0.039900       0.007119      -0.041370      -0.008577       0.070910      -0.059244      -0.004424       0.063668             12.575986      15.354197      -2.782770      -5.832262       8.392934      -1.522421      13.980828           0.003161
           91              C       5.918767      17.105608      11.156879       0.383357      29.499563 0.32189116E+03  0.70716889E+04                                 8.678888                            6.262700      -0.159206       1.979263                    0.999236      24.481906      69.690996       0.610164       0.456926      -1.032167       0.000393      -0.039687       0.043538       0.058913       0.015895       0.036614       0.027426       0.004796       0.066257      -0.033491      -0.026565       0.060056             10.506963      11.837346      -0.886191      -4.274004       8.275833      -3.351110      11.407710          -0.002839
           92              C       6.892586      17.492306      10.090665       0.062230      36.051636 0.40905658E+03  0.94249764E+04                                 9.556901                            6.769309       0.001002       2.015687                    0.999146      26.293067      73.635102       0.632809       0.420084      -1.067120       0.018532       0.001910      -0.020670       0.027826      -0.000363       0.009123       0.004303      -0.024725      -0.026723      -0.017877       0.000305       0.017572             11.978592      13.796846       0.442210      -4.582871       7.708836      -4.831826      14.430095           0.007789
           93              C       0.472975      17.064078      10.184179      -0.170378      33.689001 0.45884254E+03  0.10954142E+05                                 9.126651                            7.201121       0.120471       2.012218                    0.999634      29.790694      86.828414       0.605374       0.423807      -1.057566      -0.013560       0.004084      -0.007281       0.015923       0.002248       0.013725       0.002622      -0.026468       0.021160      -0.023052       0.007757       0.015296             10.351820      13.473130      -0.291164      -2.512098       7.129885      -3.346291      10.452445          -0.000927
           94              C       1.390285      17.491384       9.259434       0.087592      26.395783 0.33556177E+03  0.74319086E+04                                 7.821614                            6.205997       0.232728       2.093009                    0.999712      26.165177      74.223055       0.642534       0.430410      -1.050130      -0.023961       0.029033      -0.028917       0.047468      -0.004894       0.020094       0.031339      -0.007497      -0.045910      -0.044026       0.009938       0.034088              8.798259      10.368479      -0.305068      -1.442064       6.669242      -3.404817       9.357057          -0.000000
           95              C      -0.176491      18.685394       8.154456       0.076519      27.728655 0.34299063E+03  0.76445667E+04                                 8.116218                            6.274498       0.196589       2.075121                    0.999769      26.531759      75.708693       0.638452       0.430434      -1.049232       0.037611      -0.023569       0.019310       0.048404       0.004784       0.029705       0.019535      -0.064251       0.024105      -0.051344       0.005919       0.045426              9.373381      11.381432       0.064646      -1.906229       7.257219      -3.686264       9.481493           0.000257
           96              C       6.572886      18.307464       9.022720      -0.173859      35.732304 0.46045239E+03  0.11033719E+05                                 9.598805                            7.289352      -0.081170       1.954100                    0.998298      29.983363      88.375229       0.590670       0.432737      -1.049062       0.009330      -0.013091       0.000879       0.016099       0.001052       0.008218       0.020450       0.006918      -0.031071      -0.026667       0.006559       0.020108             11.305506      12.335418       0.155430      -2.532299       8.458685      -4.974866      13.122416          -0.000064
           97              C       4.886122       4.187688       0.768622      -0.584896      27.197496 0.44052364E+03  0.10375605E+05                                 7.584497                            6.728819       0.253298       2.035013                    0.998460      32.475675      92.998952       0.674718       0.385425      -1.086579      -0.022833       0.029850      -0.001904       0.037629      -0.016626      -0.004630      -0.009877      -0.007690       0.002643      -0.021826       0.003599       0.018227              7.848801       8.185774      -1.378464      -0.415861       7.509944       0.031990       7.850684           0.008254
           98              C       3.819413       5.241878       0.881984       0.523845      24.123047 0.28410769E+03  0.60539071E+04                                 7.691050                            5.965502      -0.107960       2.018849                    0.998980      22.697708      63.774492       0.611943       0.469724      -1.024367       0.024962       0.000674      -0.037751       0.045263       0.006566       0.032647       0.019863       0.021609      -0.055044      -0.042234      -0.002012       0.044246              8.693057       8.601802      -2.065169      -2.795612       7.511613      -1.755129       9.965756          -0.003486
           99              C       2.960160       5.187888       1.986029      -0.511591      45.396187 0.61918039E+03  0.15894532E+05                                10.849429                            8.192692       0.058623       1.939433                    0.999389      35.101467     105.274781       0.586960       0.406506      -1.071162       0.000343       0.011733       0.018195       0.021653      -0.039897       0.007116      -0.041380      -0.008604       0.070810      -0.059234      -0.004436       0.063670             12.575738      15.353897      -2.782774      -5.832055       8.392842      -1.522368      13.980473           0.003087
          100              C       1.822233       5.967052       2.164131       0.383370      29.500128 0.32190023E+03  0.70719252E+04                                 8.678889                            6.262719      -0.159124       1.979280                    0.999236      24.482333      69.691983       0.610174       0.456915      -1.032175      -0.000411       0.039660      -0.043563       0.058914       0.015898       0.036599       0.027416       0.004783       0.066221      -0.033477      -0.026557       0.060034             10.506932      11.837324      -0.886214      -4.273951       8.275828      -3.351081      11.407644          -0.002933
          101              C       0.848414       5.580354       3.230345       0.062261      36.051497 0.40905679E+03  0.94249650E+04                                 9.556798                            6.769266       0.001123       2.015724                    0.999146      26.293044      73.634530       0.632818       0.420079      -1.067125      -0.018551      -0.001958       0.020633       0.027815      -0.000362       0.009132       0.004300      -0.024754      -0.026756      -0.017894       0.000305       0.017590             11.978411      13.796691       0.442142      -4.582707       7.708727      -4.831707      14.429815           0.007736
          102              C       7.268025       6.008582       3.136831      -0.170324      33.688581 0.45883504E+03  0.10953906E+05                                 9.126531                            7.201029       0.120461       2.012219                    0.999634      29.790410      86.827026       0.605382       0.423803      -1.057570       0.013554      -0.004133       0.007241       0.015913       0.002250       0.013713       0.002623      -0.026492       0.021129      -0.023051       0.007762       0.015288             10.351680      13.473039      -0.291157      -2.512088       7.129744      -3.346186      10.452257          -0.001007
          103              C       6.350715       5.581276       4.061576       0.087629      26.395744 0.33556079E+03  0.74318629E+04                                 7.821505                            6.205907       0.232759       2.093019                    0.999712      26.165131      74.222192       0.642553       0.430398      -1.050139       0.023945      -0.029083       0.028882       0.047470      -0.004897       0.020081       0.031337      -0.007514      -0.045925      -0.044019       0.009934       0.034085              8.798135      10.368404      -0.305071      -1.442061       6.669104      -3.404723       9.356896          -0.000045
          104              C       7.917491       4.387266       5.166554       0.076600      27.726239 0.34295676E+03  0.76435724E+04                                 8.115597                            6.274078       0.196808       2.075219                    0.999769      26.529964      75.700746       0.638495       0.430419      -1.049248      -0.037625       0.023492      -0.019361       0.048398       0.004784       0.029702       0.019552      -0.064256       0.024086      -0.051343       0.005902       0.045440              9.372609      11.380498       0.064548      -1.905964       7.256636      -3.685890       9.480694           0.000224
          105              C       1.168114       4.765196       4.298290      -0.173800      35.730629 0.46042996E+03  0.11033016E+05                                 9.598441                            7.289141      -0.081082       1.954143                    0.998298      29.982370      88.370829       0.590684       0.432733      -1.049067      -0.009346       0.013011      -0.000925       0.016046       0.001067       0.008226       0.020457       0.006881      -0.031063      -0.026666       0.006534       0.020132             11.305012      12.334849       0.155324      -2.532024       8.458371      -4.974605      13.121817          -0.000131
          106              N       6.259116      13.371683       6.661304      -0.261336      36.966446 0.54050710E+03  0.13159541E+05                                 9.223096                            7.513048       0.202496       2.072684                    0.999463      28.433799      78.060562       0.642399       0.391618      -1.101904      -0.132008       0.136932      -0.010559       0.190494       0.103813       0.000578       0.009126       0.007148       0.142177      -0.127788       0.046264       0.081524             10.468093      12.197888      -0.686092       1.038801      13.776155       1.256840       5.430237          -0.002924
          107              N       1.481884       9.700977       6.659706      -0.261277      36.966603 0.54051009E+03  0.13159630E+05                                 9.223114                            7.513056       0.202395       2.072652                    0.999463      28.433844      78.060684       0.642400       0.391616      -1.101905       0.132005      -0.136924       0.010538       0.190484       0.103825       0.000578       0.009139       0.007154       0.142146      -0.127795       0.046253       0.081543             10.468131      12.197909      -0.686182       1.038776      13.776239       1.256857       5.430246          -0.002891
          108              N       3.678776      14.464788      11.731147      -0.259445      36.866626 0.53859014E+03  0.13101029E+05                                 9.206201                            7.499148       0.204945       2.074139                    0.999416      28.386625      77.891999       0.643076       0.391559      -1.101962      -0.131174      -0.077911      -0.113415       0.190104      -0.051175      -0.090792      -0.036790      -0.041384      -0.000440      -0.128162       0.046066       0.082096             10.449005      12.175189       1.239795       0.074286       6.417819       2.980001      12.754008          -0.003385
          109              N       4.062224       8.607872       1.589863      -0.259438      36.867105 0.53859817E+03  0.13101293E+05                                 9.206331                            7.499240       0.204853       2.074110                    0.999416      28.386817      77.893110       0.643067       0.391562      -1.101958       0.131171       0.077921       0.113406       0.190101      -0.051181      -0.090794      -0.036782      -0.041376      -0.000439      -0.128162       0.046059       0.082103             10.449163      12.175357       1.239812       0.074298       6.417896       2.980061      12.754237          -0.003395
          110              N       1.098452      18.308848       8.249568      -0.262308      37.008094 0.54115494E+03  0.13179369E+05                                 9.228764                            7.516509       0.206694       2.073423                    0.999405      28.459113      78.144180       0.642379       0.391509      -1.101971      -0.131973      -0.059277       0.125437       0.191482      -0.053224       0.089833       0.028067      -0.056345      -0.049447      -0.128404       0.046251       0.082152             10.475115      12.206418      -0.559225      -1.112262       8.610474      -4.245292      10.608452          -0.003183
          111              N       6.642548       4.763812       5.071442      -0.262242      37.005963 0.54111880E+03  0.13178204E+05                                 9.228261                            7.516148       0.206893       2.073495                    0.999406      28.458159      78.139476       0.642411       0.391498      -1.101984       0.131959       0.059208      -0.125484       0.191481      -0.053230       0.089833       0.028071      -0.056363      -0.049458      -0.128413       0.046259       0.082154             10.474495      12.205664      -0.559289      -1.112072       8.609976      -4.244994      10.607846          -0.003229
          112              O       3.970353       3.078815       5.266595      -0.479613      36.449425 0.55341653E+03  0.13399609E+05                                 8.779891                            7.347463       0.208091       2.136832                    0.995334      26.791519      70.662039       0.691532       0.365809      -1.133725       0.007593      -0.039617       0.004989       0.040646       0.018590      -0.027145       0.039661      -0.047070      -0.019775      -0.060082       0.006920       0.053161              9.695626       7.150341       0.820191       1.165724      14.731082       1.536720       7.205455           0.057238
          113              O       3.672078      17.606901       6.747624      -0.465798      40.685590 0.58602868E+03  0.14433923E+05                                 9.588268                            7.635834      -0.010536       2.058565                    0.995396      27.312321      73.317693       0.666523       0.373100      -1.125009      -0.032348      -0.041215      -0.030927       0.060841       0.017002      -0.026536       0.024273      -0.091175       0.040343      -0.067335       0.013773       0.053562             11.195935       8.227856      -0.588948       0.263599      18.682719       1.870383       6.677228           0.058012
          114              O       3.770647      19.993845       8.054415      -0.479575      36.449664 0.55341909E+03  0.13399711E+05                                 8.780009                            7.347541       0.207895       2.136776                    0.995333      26.791399      70.662252       0.691518       0.365815      -1.133718      -0.007583       0.039572      -0.004987       0.040599       0.018590      -0.027159       0.039654      -0.047110      -0.019826      -0.060096       0.006927       0.053169              9.695771       7.150497       0.820168       1.165760      14.731333       1.536654       7.205483           0.057208
          115              O       4.068922       5.465759       6.573386      -0.465798      40.688217 0.58607171E+03  0.14435298E+05                                 9.588795                            7.636206      -0.010732       2.058491                    0.995396      27.313111      73.321439       0.666493       0.373109      -1.124999       0.032344       0.041185       0.030915       0.060812       0.017031      -0.026547       0.024273      -0.091205       0.040370      -0.067368       0.013796       0.053572             11.196600       8.228302      -0.588982       0.263620      18.683946       1.870423       6.677553           0.057958
          116              O       6.550689      10.712482       8.021379      -0.480911      36.424942 0.55289542E+03  0.13382639E+05                                 8.771104                            7.339573       0.287218       2.162273                    0.995886      26.793856      70.636010       0.692592       0.365367      -1.134169       0.007691       0.024902       0.031557       0.040928      -0.033035      -0.003140      -0.005606       0.012912       0.157823      -0.060318       0.007328       0.052990              9.686039       7.142639       0.598457      -1.292494       7.745529       2.488385      14.169947           0.055523
          117              O       1.091738      12.421935       8.020180      -0.465804      40.716105 0.58640749E+03  0.14446513E+05                                 9.594717                            7.639239      -0.008744       2.058687                    0.995274      27.321713      73.366536       0.666209       0.373192      -1.124868      -0.033458      -0.006509       0.052454       0.062556      -0.031620      -0.001679      -0.000902      -0.050361       0.163763      -0.067745       0.013127       0.054617             11.205373       8.232707       0.525353       0.381858       8.064281       4.269907      17.319130           0.056320
          118              O       1.190311      12.360178       5.299631      -0.480864      36.421403 0.55283044E+03  0.13380646E+05                                 8.770505                            7.339123       0.287269       2.162319                    0.995884      26.792425      70.630663       0.692617       0.365366      -1.134173      -0.007713      -0.024830      -0.031563       0.040893      -0.033038      -0.003135      -0.005604       0.012899       0.157799      -0.060315       0.007333       0.052982              9.685335       7.142159       0.598397      -1.292382       7.744972       2.488140      14.168875           0.055530
          119              O       6.649262      10.650725       5.300830      -0.465835      40.717319 0.58642571E+03  0.14447076E+05                                 9.594910                            7.639358      -0.008735       2.058681                    0.995275      27.322113      73.367944       0.666204       0.373192      -1.124868       0.033438       0.006575      -0.052466       0.062562      -0.031632      -0.001677      -0.000902      -0.050367       0.163785      -0.067760       0.013135       0.054625             11.205636       8.232846       0.525345       0.381874       8.064442       4.270041      17.319619           0.056310
          120              O       1.390034       9.281363       0.033036      -0.481745      36.446718 0.55324027E+03  0.13393360E+05                                 8.775522                            7.342493       0.292031       2.163516                    0.995877      26.799354      70.661712       0.692350       0.365430      -1.134096       0.008095       0.014428      -0.036830       0.040375       0.014198       0.030132      -0.033983      -0.055770      -0.049737      -0.060403       0.007584       0.052820              9.691759       7.146538      -1.419747       0.127596      10.415154      -4.028340      11.513584           0.054137
          121              O       6.252402      16.116483      11.874215      -0.466492      40.680537 0.58577099E+03  0.14426182E+05                                 9.586748                            7.632946      -0.003792       2.060435                    0.995367      27.313834      73.321393       0.666799       0.372982      -1.125083      -0.033957       0.048409      -0.019898       0.062390       0.014493       0.028845      -0.023718      -0.093936       0.033375      -0.068226       0.013808       0.054419             11.195949       8.225630       0.066795      -0.643877      11.299837      -6.136697      14.062380           0.054790
          122              O       6.350966      13.791297      13.287974      -0.481729      36.446786 0.55324423E+03  0.13393479E+05                                 8.775523                            7.342517       0.292077       2.163525                    0.995878      26.799495      70.662115       0.692349       0.365430      -1.134096      -0.008094      -0.014438       0.036808       0.040358       0.014206       0.030130      -0.033982      -0.055771      -0.049740      -0.060405       0.007586       0.052820              9.691745       7.146544      -1.419759       0.127594      10.415151      -4.028298      11.513539           0.054094
          123              O       1.488598       6.956177       1.446795      -0.466494      40.682129 0.58579937E+03  0.14427059E+05                                 9.586972                            7.633120      -0.003771       2.060426                    0.995368      27.314534      73.323793       0.666792       0.372981      -1.125084       0.033953      -0.048424       0.019878       0.062393       0.014499       0.028848      -0.023719      -0.093954       0.033340      -0.068235       0.013807       0.054428             11.196210       8.225842       0.066809      -0.643893      11.300077      -6.136836      14.062710           0.054720

******************************************************
Auxiliary information for the entire system
The total spin magnetic moment of the unit cell is   2.997171
The total net atomic charge of the unit cell is   0.000003
Accuracy of reproducing the electrostatic potential in the unit cell:
  The inner radius (bohr) =    5.0000
  The outer radius (bohr) =   12.0000
  Valid grid points have density less than (e/(bohr^3)) =    0.0001
  The number of valid grid points were=        45658
  The rms potential error without charges in kcal/mol is=      2.26443
  The rms potential error with partial charges in kcal/mol is=      0.55345
  The RRMSE value at monopole order=      0.24441
  The rms potential error with partial charges and cloud penetration in kcal/mol is=      0.53170
  The RRMSE value at monopole order with cloud penetration is=      0.23480
  The rms potential error with partial charges and atomic dipoles in kcal/mol is=      0.28612
  The RRMSE value at dipole order=      0.12635
  The rms potential error with partial charges, atomic dipoles and cloud penetration in kcal/mol is=      0.27607
  The RRMSE value at dipole order with cloud penetration=      0.12192

******************************************************
The electron densities and ab initio electrostatic potential were computed in VASP using the PBE functional and
projector augmented wave method. See the main text of the journal article for a description of computational details.
The atomic charges, dipoles, and quadrupoles were computed with the DDEC6 method as described in
(a) T. A. Manz and N. Gabaldon Limas, RSC Adv. 6 (2016) 47771-47801 DOI: 10.1039/c6ra04656h
(b) N. Gabaldon Limas and T. A. Manz, RSC Adv. 8 (2018) 2678-2707 DOI: 10.1039/c7ra11829e.
For each atom in the material, the electron cloud parameters were fit to the spherically averaged atom-in-material
electron density using radial positions for which this density was between 10^-4 and 10^-2 electrons per cubic bohr.
The polarizabilities, dispersion coefficients, and quantum Drude oscillator (QDO) parameters were fit using the MCLF method.
The magnetic structure of the system was optimized in VASP from the default ferromagnetic initial guess using spin polarization.
The atomic spin moments (ASMs) were computed on this optimized magnetic structure using the DDEC6 partition as inputs
to the method of T. A. Manz and D. S. Sholl, J. Chem. Theory Comput. 7 (2011) 4146-4164 DOI: 10.1021/ct200539n.
The RMSE and RRMSE were computed using a uniform grid with Ewald summation.
