# Supplementary material for: A collection of forcefield precursors for metal–organic frameworks
Source: RSC Adv. 2019 Nov 13;9(63):36492–507. doi: 10.1039/c9ra07327b (PMC9075174; doi:10.1039/c9ra07327b)
Supplement: RA-009-C9RA07327B-s3835 [file RA-009-C9RA07327B-s3835.xyz]

  366
jmolscript: load "" {1 1 1} spacegroup "x,y,z" unitcell [{     15.438000     0.000000     0.000000 }, {      0.000000    21.743700     0.000000 }, {      0.000000   -10.871850    18.830597 }]
Zn     3.836652     5.418313     9.464635     0.793429
Zn     3.836652    -5.384392     9.405883     0.793429
Zn     3.836652    -0.034029    18.790488     0.793486
Zn    11.601348     5.453537     9.365962     0.793429
Zn    11.601348    16.256242     9.424714     0.793429
Zn    11.601348    10.905770     0.039921     0.793430
H      7.099936     1.293750    17.019094     0.124462
H      0.677728     9.333483     1.681572     0.129274
H     14.494738    10.193447     0.289991     0.085593
H      4.517159     5.836009     5.287632     0.134348
H      3.169421     4.988005    13.625820     0.128388
H      8.651455     0.351161    18.399376     0.085421
H      1.103817     7.691834     7.210236     0.100936
H     13.228822     8.826855     4.460968     0.123501
H     15.001105     8.811634     5.899626     0.108045
H      5.911210     2.845163    16.173600     0.109215
H      4.382848     3.888861    14.825329     0.105524
H     10.107259     2.326576    14.597479     0.121408
H      0.413738     6.079539    12.379234     0.177395
H      1.295248     6.077364    13.716207     0.167492
H      1.202620     7.400468    12.817987     0.173407
H      1.556150     7.529843     2.632517     0.111503
H     11.702004     9.673772     2.948871     0.089330
H      3.096863     6.472012     4.005268     0.107401
H      8.569634     2.968015    13.230377     0.100764
H      6.970257     3.704039    11.778538     0.106628
H      7.170951     4.282422     6.626487     0.171116
H      6.446909     4.666198     5.253737     0.164130
H      6.172112     3.243073     5.933521     0.174072
H     11.530642     1.464438    16.102043     0.081493
H      7.099936     3.220242     9.200630     0.124461
H      0.677728     7.661393     9.906777     0.129272
H     14.494738     6.026266     9.857818     0.085593
H      4.517159    12.533069    11.132649     0.134347
H      3.169421    -1.565546     7.697948     0.128388
H      8.651455     4.886897     9.326795     0.085421
H      1.103817    13.270180     8.564156     0.100936
H     13.228822    10.321734     8.955832     0.123501
H     15.001105    11.575259     8.249685     0.108045
H      5.911210     1.712316     8.279814     0.109215
H      4.382848     0.022831     8.050080     0.105524
H     10.107259     0.606649     9.516984     0.121408
H      0.413738    -3.190888     7.375945     0.177395
H      1.295248    -2.031949     6.709342     0.167491
H      1.202620    -3.471382     6.012610     0.173408
H      1.556150     9.386755    10.993303     0.111503
H     11.702004     8.588761     8.978429     0.089329
H      3.096863    11.104508    11.223036     0.107401
H      8.569634    -0.898015     9.645032     0.100764
H      6.970257    -2.523356     9.733536     0.106628
H      7.170951    14.469345    11.808667     0.171116
H      6.446909    13.088620    12.162683     0.164130
H      6.172112    -7.354807    13.055253     0.174071
H     11.530642     2.340709     9.511335     0.081492
H      7.099936    -4.513992    11.441471     0.124461
H      0.677728    15.620674     7.242248     0.129272
H     14.494738    16.395837     8.682788     0.085593
H      4.517159    14.246472     2.410316     0.134343
H      3.169421    -3.422458    16.337426     0.128393
H      8.651455    -5.238057     9.935023     0.085421
H      1.103817    11.653536     3.056206     0.100936
H     13.228822    13.466961     5.413797     0.123501
H     15.001105    12.228657     4.681286     0.108043
H      5.911210    -4.557480    13.207781     0.109216
H      4.382848    -3.911692    14.785785     0.105524
H     10.107259    -2.933225    13.546731     0.121408
H      0.413738    -2.888651    17.906015     0.177397
H      1.295248    -4.045415    17.235645     0.167493
H      1.202620     6.942763     0.000000     0.173410
H      1.556150    15.698951     5.204777     0.111502
H     11.702004    14.353016     6.903297     0.089329
H      3.096863    15.039030     3.602293     0.107401
H      8.569634    -2.070000    14.785785     0.100765
H      6.970257    -1.180683    16.149120     0.106632
H      7.170951    13.863783     0.395443     0.171114
H      6.446909    14.860732     1.414178     0.164128
H      6.172112     4.111734    18.672420     0.174069
H     11.530642    -3.805148    12.047816     0.081493
H      8.338064     9.578100     1.811503     0.124460
H     14.760272     1.538367    17.149025     0.129273
H      0.943262     0.678403    18.540606     0.085597
H     10.920841     5.035841    13.542965     0.134348
H     12.268579     5.883845     5.204777     0.128388
H      6.786545    10.520689     0.431221     0.085421
H     14.334183     3.180016    11.620361     0.100936
H      2.209178     2.044995    14.369629     0.123501
H      0.436895     2.060216    12.930971     0.108044
H      9.526790     8.026687     2.656997     0.109214
H     11.055152     6.982989     4.005268     0.105524
H      5.330741     8.545274     4.233118     0.121407
H     15.024262     4.792311     6.451363     0.177395
H     14.142752     4.794486     5.114390     0.167492
H     14.235380     3.471382     6.012610     0.173407
H     13.881850     3.342007    16.198080     0.111504
H      3.735996     1.198078    15.881726     0.089332
H     12.341137     4.399838    14.825329     0.107402
H      6.868366     7.903835     5.600220     0.100764
H      8.467743     7.167811     7.052059     0.106628
H      8.267049     6.589428    12.204110     0.171116
H      8.991091     6.205652    13.576860     0.164130
H      9.265888     7.628777    12.897076     0.174072
H      3.907358     9.407412     2.728554     0.081494
H      8.338064     7.651608     9.629967     0.124461
H     14.760272     3.210457     8.923820     0.129272
H      0.943262     4.845584     8.972779     0.085594
H     10.920841    -1.661219     7.697948     0.134347
H     12.268579    12.437396    11.132649     0.128388
H      6.786545     5.984953     9.503802     0.085420
H     14.334183    -2.398330    10.266441     0.100936
H      2.209178     0.550116     9.874765     0.123500
H      0.436895    -0.703409    10.580912     0.108044
H      9.526790     9.159534    10.550783     0.109214
H     11.055152    10.849019    10.780517     0.105524
H      5.330741    10.265201     9.313613     0.121408
H     15.024262    14.062738    11.454652     0.177395
H     14.142752    12.903799    12.121255     0.167492
H     14.235380    -7.400468    12.817987     0.173406
H     13.881850     1.485095     7.837294     0.111503
H      3.735996     2.283089     9.852168     0.089329
H     12.341137    -0.232658     7.607561     0.107401
H      6.868366    11.769865     9.185565     0.100764
H      8.467743    13.395206     9.097061     0.106628
H      8.267049    -3.597495     7.021930     0.171116
H      8.991091    -2.216770     6.667914     0.164129
H      9.265888    18.226657     5.775344     0.174072
H      3.907358     8.531141     9.319262     0.081493
H      8.338064    15.385842     7.389126     0.124461
H     14.760272    -4.748824    11.588349     0.129272
H      0.943262    -5.523987    10.147809     0.085594
H     10.920841    -3.374622    16.420281     0.134347
H     12.268579    14.294308     2.493171     0.128389
H      6.786545    16.109907     8.895574     0.085420
H     14.334183    -0.781686    15.774391     0.100936
H      2.209178    -2.595111    13.416800     0.123500
H      0.436895    -1.356807    14.149311     0.108044
H      9.526790    15.429330     5.622816     0.109214
H     11.055152    14.783542     4.044812     0.105524
H      5.330741    13.805075     5.283866     0.121410
H     15.024262    13.760501     0.924582     0.177396
H     14.142752    14.917265     1.594952     0.167492
H     14.235380    14.800937     0.000000     0.173406
H     13.881850    -4.827101    13.625820     0.111504
H      3.735996    -3.481166    11.927300     0.089329
H     12.341137    -4.167180    15.228304     0.107401
H      6.868366    12.941850     4.044812     0.100765
H      8.467743    12.052533     2.681477     0.106629
H      8.267049    -2.991933    18.435154     0.171116
H      8.991091    -3.988882    17.416419     0.164129
H      9.265888     6.760116     0.158177     0.174073
H      3.907358    14.676997     6.782781     0.081493
C      8.022048     1.396598    16.811204    -0.189032
C      3.168649     6.243812     6.715556     0.391377
C     15.212142     9.389256     1.969869    -0.186896
C      4.541860     4.614448    12.232356     0.387796
C      5.477557     3.938002    13.160328     0.023284
C     14.824648     8.941444     3.237356     0.114364
C     14.238313     9.910344     1.159965     0.091775
C      8.364308     2.080111    15.734659     0.120810
C      2.220602     6.945155     5.754254     0.013458
C      4.305967     5.648796     6.195266    -0.535355
C      3.371659     5.164129    12.714419    -0.523291
C      2.433801     5.963753    12.004694     0.530448
C      8.957128     0.829413    17.637679     0.095670
C      5.173428     4.792964     6.892752     0.526104
C      0.396602     8.270760     4.100362     0.062732
C      7.406998     2.716875    14.812524     0.065732
C      1.194901     7.652804     6.264751    -0.103023
C     13.518130     9.088649     3.593631    -0.208102
C      0.271709     8.323706     5.494015    -0.141998
C      6.145713     3.046075    15.275004    -0.134763
C      5.228696     3.655007    14.461710    -0.124069
C      9.775342     1.998246    15.426025    -0.208792
C      1.230409     6.420262    12.799533    -0.582795
C      1.449165     7.573657     3.574236    -0.139403
C     12.615470     9.618108     2.694658     0.100509
C      2.361860     6.930478     4.394120    -0.117673
C      7.680405     3.076734    13.546731    -0.129193
C      6.752581     3.585536    12.695588    -0.106023
C      6.346562     4.192185     6.104880    -0.579103
C     10.604671     1.452479    16.314829     0.097762
C      8.022048     2.988780     9.215506    -0.189033
C      3.168649    13.565786    10.065519     0.391377
C     15.212142     7.883178     9.714328    -0.186897
C      4.541860    -2.585543     8.718190     0.387796
C      5.477557    -1.443673     8.840024     0.023285
C     14.824648     9.204761     9.468401     0.114364
C     14.238313     6.921237     9.668005     0.091775
C      8.364308     1.714708     9.161839     0.120810
C      2.220602    12.382602     9.938789     0.013457
C      4.305967    13.412710    10.840963    -0.535354
C      3.371659    -2.442905     8.001121    -0.523290
C      2.433801    -3.457357     7.663488     0.530448
C      8.957128     3.988121     9.293465     0.095670
C      5.173428    14.444666    11.233393     0.526103
C      0.396602    10.287488     9.617727     0.062731
C      7.406998     0.597734     9.071452     0.065732
C      1.194901    12.470882     9.070699    -0.103022
C     13.518130     9.439701     9.162780    -0.208102
C      0.271709    11.467954     8.875049    -0.141998
C      6.145713     0.833653     8.555117    -0.134763
C      5.228696    -0.175146     8.434413    -0.124068
C      9.775342     1.488356     9.387053    -0.208792
C      1.230409    -2.997260     6.870720    -0.582795
C      1.449165    10.180400    10.484500    -0.139403
C     12.615470     8.396438     9.153742     0.100509
C      2.361860    11.212030    10.631567    -0.117673
C      7.680405    -0.678403     9.392702    -0.129193
C      6.752581    -1.669916     9.377637    -0.106023
C      6.346562    14.062738    12.147618    -0.579103
C     10.604671     2.530967     9.415298     0.097763
C      8.022048    -4.385378    11.634484    -0.189032
C      3.168649    12.805952     2.049522     0.391365
C     15.212142    15.343116     7.146400    -0.186898
C      4.541860    -2.028905    16.710648     0.387819
C      5.477557    -2.494329    15.660843     0.023283
C     14.824648    14.469345     6.124840     0.114365
C     14.238313    15.783969     8.002627     0.091774
C      8.364308    -3.794819    12.764697     0.120809
C      2.220602    13.287793     3.137554     0.013463
C      4.305967    13.554044     1.794368    -0.535357
C      3.371659    -2.721224    16.945654    -0.523290
C      2.433801    -2.506396    17.993012     0.530458
C      8.957128    -4.817534    10.730051     0.095671
C      5.173428    13.377920     0.704453     0.526114
C      0.396602    14.057302     5.112507     0.062728
C      7.406998    -3.314610    13.777218     0.065736
C      1.194901    12.491864     3.495147    -0.103023
C     13.518130    14.087200     6.074186    -0.208104
C      0.271709    12.823891     4.461533    -0.142000
C      6.145713    -3.879728    13.831073    -0.134762
C      5.228696    -3.479862    14.765071    -0.124067
C      9.775342    -3.486602    12.848116    -0.208792
C      1.230409    -3.423002    17.990941    -0.582792
C      1.449165    14.861493     4.771862    -0.139404
C     12.615470    14.601003     6.982197     0.100508
C      2.361860    14.473042     3.804910    -0.117675
C      7.680405    -2.398330    14.721761    -0.129192
C      6.752581    -1.915620    15.587968    -0.106017
C      6.346562    14.360627     0.578099    -0.579105
C     10.604671    -3.983446    11.931066     0.097764
C      7.415952     9.475252     2.019393    -0.189034
C     12.269350     4.628038    12.115041     0.391376
C      0.225858     1.482594    16.860728    -0.186895
C     10.896140     6.257402     6.598241     0.387797
C      9.960443     6.933848     5.670269     0.023283
C      0.613352     1.930406    15.593241     0.114365
C      1.199687     0.961506    17.670632     0.091786
C      7.073692     8.791739     3.095938     0.120807
C     13.217398     3.926695    13.076343     0.013459
C     11.132033     5.223054    12.635331    -0.535354
C     12.066341     5.707721     6.116178    -0.523291
C     13.004199     4.908097     6.825903     0.530448
C      6.480872    10.042437     1.192918     0.095668
C     10.264572     6.078886    11.937845     0.526105
C     15.041398     2.601090    14.730235     0.062730
C      8.031002     8.154975     4.018073     0.065734
C     14.243099     3.219046    12.565846    -0.103023
C      1.919870     1.783201    15.236966    -0.208101
C     15.166291     2.548144    13.336582    -0.141999
C      9.292287     7.825775     3.555593    -0.134764
C     10.209304     7.216843     4.368887    -0.124069
C      5.662658     8.873604     3.404572    -0.208793
C     14.207591     4.451588     6.031064    -0.582795
C     13.988835     3.298193    15.256361    -0.139402
C      2.822530     1.253742    16.135939     0.100513
C     13.076140     3.941372    14.436477    -0.117673
C      7.757595     7.795116     5.283866    -0.129193
C      8.685419     7.286314     6.135009    -0.106023
C      9.091438     6.679665    12.725717    -0.579103
C      4.833329     9.419371     2.515768     0.097769
C      7.415952     7.883070     9.615091    -0.189033
C     12.269350    -2.693936     8.765078     0.391376
C      0.225858     2.988672     9.116269    -0.186897
C     10.896140    13.457393    10.112407     0.387797
C      9.960443    12.315523     9.990573     0.023285
C      0.613352     1.667089     9.362196     0.114364
C      1.199687     3.950613     9.162592     0.091775
C      7.073692     9.157142     9.668758     0.120810
C     13.217398    -1.510752     8.891808     0.013458
C     11.132033    -2.540860     7.989634    -0.535354
C     12.066341    13.314755    10.829476    -0.523290
C     13.004199    14.329207    11.167109     0.530448
C      6.480872     6.883729     9.537132     0.095669
C     10.264572    -3.572816     7.597204     0.526104
C     15.041398     0.584362     9.212870     0.062731
C      8.031002    10.274116     9.759145     0.065733
C     14.243099    -1.599032     9.759898    -0.103023
C      1.919870     1.432149     9.667817    -0.208103
C     15.166291    -0.596104     9.955548    -0.141999
C      9.292287    10.038197    10.275480    -0.134763
C     10.209304    11.046996    10.396184    -0.124068
C      5.662658     9.383494     9.443544    -0.208792
C     14.207591    13.869110    11.959877    -0.582795
C     13.988835     0.691450     8.346097    -0.139402
C      2.822530     2.475412     9.676855     0.100508
C     13.076140    -0.340180     8.199030    -0.117673
C      7.757595    11.550253     9.437895    -0.129193
C      8.685419    12.541766     9.452960    -0.106022
C      9.091438    -3.190888     6.682979    -0.579103
C      4.833329     8.340883     9.415298     0.097763
C      7.415952    15.257228     7.196113    -0.189034
C     12.269350    -1.934102    16.781075     0.391376
C      0.225858    -4.471266    11.684197    -0.186896
C     10.896140    12.900755     2.119949     0.387797
C      9.960443    13.366179     3.169754     0.023284
C      0.613352    -3.597495    12.705757     0.114363
C      1.199687    -4.912119    10.827970     0.091776
C      7.073692    14.666669     6.065900     0.120811
C     13.217398    -2.415943    15.693043     0.013458
C     11.132033    -2.682194    17.036229    -0.535356
C     12.066341    13.593074     1.884943    -0.523291
C     13.004199    13.378246     0.837585     0.530449
C      6.480872    15.689384     8.100546     0.095668
C     10.264572    -2.506070    18.126144     0.526105
C     15.041398    -3.185452    13.718090     0.062731
C      8.031002    14.186460     5.053379     0.065732
C     14.243099    -1.620014    15.335450    -0.103025
C      1.919870    -3.215350    12.756411    -0.208104
C     15.166291    -1.952041    14.369064    -0.142000
C      9.292287    14.751578     4.999524    -0.134763
C     10.209304    14.351712     4.065526    -0.124069
C      5.662658    14.358452     5.982481    -0.208791
C     14.207591    14.294852     0.839656    -0.582795
C     13.988835    -3.989643    14.058735    -0.139402
C      2.822530    -3.729153    11.848400     0.100508
C     13.076140    -3.601192    15.025687    -0.117674
C      7.757595    13.270180     4.108836    -0.129191
C      8.685419    12.787470     3.242629    -0.106022
C      9.091438    -3.488777    18.252498    -0.579104
C      4.833329    14.855296     6.899531     0.097763
N     10.270901     0.912801    17.432237    -0.207664
N     12.959120    10.048960     1.500987    -0.214905
N     10.270901     3.768509     9.323970    -0.207663
N     12.959120     7.147263     9.377449    -0.214905
N     10.270901    -4.681310    10.904987    -0.207662
N     12.959120    15.419327     7.952161    -0.214907
N      5.167099     9.959049     1.398360    -0.207673
N      2.478880     0.822890    17.329610    -0.214912
N      5.167099     7.103341     9.506627    -0.207663
N      2.478880     3.724587     9.453148    -0.214905
N      5.167099    15.553160     7.925610    -0.207664
N      2.478880    -4.547477    10.878436    -0.214904
O      2.809253     6.252183     7.911110    -0.478653
O      4.882422     4.615753    11.011003    -0.500094
O      5.112911     4.494423     8.090378    -0.495260
O      2.530443     6.306108    10.824204    -0.490004
O      2.809253    14.596981     9.460492    -0.478652
O      4.882422    -3.643918     9.327736    -0.500095
O      5.112911    -6.112589    10.893124    -0.495261
O      2.530443    17.092831     7.957245    -0.490003
O      2.809253    11.766386     1.458995    -0.478654
O      4.882422    -0.971835    17.322454    -0.500169
O      5.112911     1.618166    18.677693    -0.495286
O      2.530443     9.216611     0.049148    -0.490016
O     12.628747     4.619667    10.919487    -0.478652
O     10.555578     6.256097     7.819594    -0.500095
O     10.325089     6.377427    10.740219    -0.495259
O     12.907557     4.565742     8.006393    -0.490005
O     12.628747    -3.725131     9.370105    -0.478653
O     10.555578    14.515768     9.502861    -0.500094
O     10.325089    16.984439     7.937473    -0.495259
O     12.907557    -6.220981    10.873352    -0.490005
O     12.628747    -0.894536    17.371602    -0.478652
O     10.555578    11.843685     1.508143    -0.500094
O     10.325089     9.253684     0.152904    -0.495258
O     12.907557     1.655239    18.781449    -0.490007

The following XYZ coordinates are in angstroms. Other properties are in atomic units.
The sperically averaged electron density of each atom fit to a function of the form exp(a - br)
eigen_1, eigen_2 and eigen_3 are the three eigenvalues of traceless quadrupole moment tensor
  atom number  atomic symbol              X              Y              Z     net charge C6 coefficient C8 coefficient C10 coefficient fluctuating dipole atomic polarizability isotropic forcefield polarizability              a              b squared Pearson coefficient          <r^3>          <r^4>         wp_QDO          m_QDO          q_QDO       dipole_x       dipole_y       dipole_z         dipole            Qxy            Qxz            Qyz     Q(x^2-y^2)  Q(3z^2 - R^2)        eigen_1        eigen_2        eigen_3 static polarizability      alpha(xx)      alpha(xy)      alpha(xz)      alpha(yy)      alpha(yz)      alpha(zz) atomic spin moment
            1             Zn       3.836652       5.418313       9.464635       0.793429      97.182346 0.16926485E+04  0.52705172E+05                                18.498628                           14.420412       0.500714       2.012210                    0.994129      47.376739     129.344426       0.426972       0.460702      -1.100522      -0.000929      -0.002266       0.002395       0.003425      -0.130766       0.002620      -0.006914       0.085944      -0.012220      -0.135735      -0.004213       0.139947             24.643050      22.869303       7.820241      -0.621669      23.897855      -6.706627      27.161992           0.000001
            2             Zn       3.836652      -5.384392       9.405883       0.793429      97.182315 0.16926489E+04  0.52705186E+05                                18.498618                           14.420412       0.500712       2.012209                    0.994129      47.376732     129.344390       0.426972       0.460702      -1.100522      -0.000929       0.003207       0.000764       0.003425       0.067652       0.111935      -0.012509       0.052311      -0.113122      -0.135735      -0.004209       0.139944             24.643031      22.869314      -4.448511      -6.461705      32.153958       1.939950      18.905822           0.000001
            3             Zn       3.836652      -0.034029      18.790488       0.793486      97.178365 0.16925371E+04  0.52700825E+05                                18.498181                           14.419959       0.500552       2.012172                    0.994128      47.375107     129.338784       0.426978       0.460703      -1.100521      -0.000851      -0.001028      -0.003309       0.003568       0.063149      -0.114566       0.019517       0.064340      -0.077278      -0.135820      -0.004142       0.139962             24.642597      22.868664      -3.371918       7.082599      20.537545       4.767085      30.521583           0.000001
            4             Zn      11.601348       5.453537       9.365962       0.793429      97.182339 0.16926484E+04  0.52705170E+05                                18.498627                           14.420412       0.500714       2.012210                    0.994129      47.376738     129.344423       0.426972       0.460702      -1.100522       0.000929       0.002266      -0.002395       0.003425      -0.130766       0.002620      -0.006914       0.085944      -0.012220      -0.135735      -0.004213       0.139947             24.643049      22.869304       7.820242      -0.621668      23.897855      -6.706625      27.161988           0.000001
            5             Zn      11.601348      16.256242       9.424714       0.793429      97.182309 0.16926490E+04  0.52705191E+05                                18.498617                           14.420412       0.500712       2.012209                    0.994129      47.376733     129.344391       0.426973       0.460702      -1.100522       0.000929      -0.003207      -0.000765       0.003425       0.067652       0.111935      -0.012509       0.052311      -0.113122      -0.135735      -0.004209       0.139944             24.643029      22.869321      -4.448517      -6.461709      32.153950       1.939946      18.905818           0.000001
            6             Zn      11.601348      10.905770       0.039921       0.793430      97.182241 0.16926468E+04  0.52705107E+05                                18.498616                           14.420406       0.500714       2.012210                    0.994129      47.376708     129.344320       0.426972       0.460702      -1.100522       0.000929       0.000941       0.003160       0.003425       0.063112      -0.114558       0.019418       0.064281      -0.077205      -0.135736      -0.004212       0.139947             24.643018      22.869295      -3.371714       7.083390      20.537844       4.766701      30.521916           0.000001
            7              H       7.099936       1.293750      17.019094       0.124462       1.043061 0.74078488E+01  0.72638035E+02                                 1.801525                            1.665263      -1.478532       2.178305                    0.992345       3.919884      11.632817       0.444968       1.403799      -0.680335      -0.031536      -0.005400       0.002455       0.032089       0.002244       0.004941      -0.008903       0.010014      -0.004553      -0.013187       0.004335       0.008852              1.907203       2.454268       0.015051      -0.207241       1.524234      -0.141145       1.743106           0.000000
            8              H       0.677728       9.333483       1.681572       0.129274       1.021699 0.72008717E+01  0.70053737E+02                                 1.767970                            1.635374      -1.464670       2.184067                    0.992969       3.890364      11.469622       0.452043       1.392773      -0.682226       0.032036       0.001348      -0.007377       0.032902      -0.000762       0.005016      -0.005722       0.012239       0.006227      -0.010053       0.000195       0.009859              1.870719       2.378574      -0.102944      -0.293320       1.451769      -0.075964       1.781815           0.000000
            9              H      14.494738      10.193447       0.289991       0.085593       1.097920 0.77108887E+01  0.76017255E+02                                 1.838184                            1.677905      -1.216313       2.287468                    0.994223       3.910921      11.462230       0.453771       1.369184      -0.687783       0.013883       0.013481      -0.042286       0.046503      -0.000857      -0.008935      -0.008625       0.014319       0.018757      -0.015075      -0.000532       0.015606              1.991992       1.700960       0.050206      -0.216204       1.534796      -0.372640       2.740221           0.000000
           10              H       4.517159       5.836009       5.287632       0.134348       1.258394 0.96989746E+01  0.99730189E+02                                 1.895122                            1.793699      -1.473431       2.170099                    0.994675       3.791349      10.797708       0.478851       1.243955      -0.715283       0.007277       0.006094      -0.026589       0.028232      -0.013988      -0.007650      -0.006528       0.012450       0.032127      -0.023410       0.008455       0.014955              1.957783       1.873291      -0.137898      -0.044301       1.679264      -0.413383       2.320794           0.000000
           11              H       3.169421       4.988005      13.625820       0.128388       1.286772 0.10068208E+02  0.10434903E+03                                 1.912950                            1.819303      -1.517090       2.145493                    0.995138       3.821646      10.876191       0.479381       1.232790      -0.717923      -0.006208      -0.006011       0.027207       0.028546      -0.012782      -0.005628      -0.006631       0.016994       0.034803      -0.023231       0.008895       0.014336              1.968487       1.877973      -0.177209      -0.029939       1.692718      -0.403008       2.334772           0.000000
           12              H       8.651455       0.351161      18.399376       0.085421       1.072289 0.73837869E+01  0.72088934E+02                                 1.818578                            1.648232      -1.194722       2.298859                    0.994263       3.889652      11.386383       0.454703       1.379714      -0.685696      -0.015290      -0.024212       0.036999       0.046786       0.004846      -0.005854      -0.011958       0.013211       0.014691      -0.016014      -0.000362       0.016376              1.965332       1.706420       0.135036      -0.266897       1.708412      -0.536512       2.481164           0.000000
           13              H       1.103817       7.691834       7.210236       0.100936       1.117754 0.82064767E+01  0.81882325E+02                                 1.827381                            1.707124      -1.328200       2.227796                    0.995060       3.927360      11.446739       0.460965       1.331694      -0.695029      -0.002107       0.002932       0.034050       0.034241      -0.003375      -0.001514       0.006199       0.005047       0.025748      -0.009917      -0.001363       0.011281              1.901355       1.611487      -0.105751      -0.058759       1.516539      -0.096497       2.576038          -0.000000
           14              H      13.228822       8.826855       4.460968       0.123501       1.208951 0.89348302E+01  0.89877456E+02                                 1.850019                            1.729341      -1.115205       2.351425                    0.996329       3.556165       9.970230       0.485105       1.255181      -0.714708      -0.010636      -0.007845       0.031203       0.033887      -0.004930      -0.006059      -0.005017       0.018272       0.020521      -0.015671       0.003300       0.012371              1.933531       1.800445       0.103037      -0.191347       1.566154      -0.425826       2.433993           0.000000
           15              H      15.001105       8.811634       5.899626       0.108045       1.112809 0.84013586E+01  0.83761813E+02                                 1.790187                            1.707747      -1.035741       2.378642                    0.997213       3.656835      10.425430       0.471933       1.301754      -0.703650      -0.025726       0.017867       0.017767       0.036010      -0.013694      -0.002105       0.001113       0.005344       0.019992      -0.017294       0.005592       0.011702              1.823886       2.018292      -0.371614      -0.166501       1.678502       0.098446       1.774865          -0.000000
           16              H       5.911210       2.845163      16.173600       0.109215       1.110003 0.77583200E+01  0.76018254E+02                                 1.798069                            1.643857      -1.215635       2.295270                    0.995150       3.720325      10.601969       0.478591       1.306146      -0.701281      -0.010896      -0.006627       0.034329       0.036621      -0.009215      -0.004698      -0.002125       0.016197       0.016342      -0.015716       0.004103       0.011613              1.933136       1.648674      -0.029020      -0.119569       1.489092      -0.415010       2.661641           0.000000
           17              H       4.382848       3.888861      14.825329       0.105524       1.267213 0.94664657E+01  0.96074294E+02                                 1.873690                            1.752247      -1.028484       2.383264                    0.996791       3.547665       9.810401       0.496195       1.216281      -0.724382      -0.030393       0.010419       0.014685       0.035326      -0.009673      -0.006648      -0.001378       0.015910       0.023421      -0.017129       0.003215       0.013913              1.932250       2.468025      -0.240793      -0.182206       1.556675      -0.154091       1.772048           0.000000
           18              H      10.107259       2.326576      14.597479       0.121408       1.204994 0.87813369E+01  0.87864120E+02                                 1.837084                            1.707173      -1.077787       2.367339                    0.996619       3.542389       9.873048       0.491846       1.244589      -0.716937       0.013351       0.008001      -0.031794       0.035400      -0.004363      -0.005842      -0.007524       0.016795       0.017576      -0.015967       0.004133       0.011834              1.925582       1.790165       0.103835      -0.198028       1.612487      -0.525130       2.374095           0.000000
           19              H       0.413738       6.079539      12.379234       0.177395       0.959619 0.71456410E+01  0.68706063E+02                                 1.664677                            1.605078      -1.025925       2.414280                    0.998100       3.361014       9.540686       0.471161       1.352018      -0.694079      -0.009877      -0.007915      -0.008782       0.015406       0.003183       0.002421       0.005379       0.007724       0.007154      -0.008166       0.000329       0.007837              1.692465       2.102974       0.254913       0.288580       1.483453       0.007097       1.490967           0.000000
           20              H       1.295248       6.077364      13.716207       0.167492       1.122236 0.83884873E+01  0.81998461E+02                                 1.696526                            1.624353      -0.985165       2.421868                    0.999240       3.156782       8.365297       0.531221       1.179529      -0.735309       0.007643      -0.008599       0.010089       0.015302      -0.003312       0.003022      -0.003652       0.001812       0.005010      -0.004613      -0.002210       0.006822              1.722486       1.476560      -0.049119      -0.001911       1.558796      -0.380358       2.132103           0.000001
           21              H       1.202620       7.400468      12.817987       0.173407       1.056161 0.77190057E+01  0.73806982E+02                                 1.620164                            1.548509      -0.936461       2.446399                    0.999609       3.079063       8.036153       0.549886       1.164923      -0.738547       0.004541       0.011390      -0.001752       0.012387       0.003690      -0.002001      -0.000162      -0.007242      -0.010791      -0.005308      -0.001743       0.007051              1.658273       1.323211      -0.074387      -0.003241       2.307564      -0.111216       1.344045           0.000001
           22              H       1.556150       7.529843       2.632517       0.111503       1.145460 0.81590597E+01  0.80287316E+02                                 1.784643                            1.648905      -1.061025       2.369441                    0.996749       3.561808       9.899373       0.498100       1.249633      -0.715000       0.007383      -0.002668      -0.035936       0.036783      -0.012709      -0.004256       0.003298       0.010810       0.025961      -0.018144       0.003688       0.014456              1.887302       1.541218      -0.086192      -0.010397       1.436225      -0.182215       2.684464           0.000000
           23              H      11.702004       9.673772       2.948871       0.089330       1.298088 0.94257614E+01  0.96287905E+02                                 1.953919                            1.783414      -1.148908       2.324142                    0.994918       3.731650      10.613408       0.473840       1.265374      -0.711815      -0.045164       0.003037       0.011616       0.046733      -0.003979      -0.004700      -0.003016       0.023568       0.013211      -0.015371       0.002866       0.012505              2.077741       2.983836      -0.053828      -0.259252       1.545324      -0.103238       1.704063           0.000000
           24              H       3.096863       6.472012       4.005268       0.107401       1.273772 0.95466842E+01  0.96605666E+02                                 1.848908                            1.737332      -0.940929       2.422474                    0.998117       3.449648       9.370128       0.510519       1.185617      -0.732698       0.028968      -0.018334      -0.017525       0.038502      -0.012864      -0.004978       0.004285       0.010777       0.030301      -0.019021       0.002967       0.016054              1.885454       2.230782      -0.411051      -0.126646       1.668145      -0.030386       1.757435           0.000001
           25              H       8.569634       2.968015      13.230377       0.100764       1.174921 0.87610487E+01  0.88024920E+02                                 1.837929                            1.728123      -1.004728       2.387601                    0.997453       3.675958      10.426062       0.476905       1.278275      -0.708813       0.030819      -0.000107      -0.012236       0.033159      -0.006111      -0.003330      -0.005232       0.019251       0.018478      -0.016083       0.006339       0.009744              1.900969       2.474883      -0.107620      -0.194587       1.473742      -0.140336       1.754283           0.000000
           26              H       6.970257       3.704039      11.778538       0.106628       1.048467 0.74799679E+01  0.72942439E+02                                 1.755404                            1.633634      -1.233394       2.276901                    0.996048       3.801587      10.963099       0.469445       1.337954      -0.694037       0.008251       0.001559      -0.035211       0.036199      -0.000153      -0.006270      -0.002082       0.010136       0.021123      -0.008976      -0.002303       0.011279              1.840520       1.600933      -0.015688      -0.165713       1.445009      -0.248560       2.475619           0.000000
           27              H       7.170951       4.282422       6.626487       0.171116       1.045684 0.78917462E+01  0.77349535E+02                                 1.723195                            1.655515      -1.118190       2.362624                    0.998118       3.397398       9.558965       0.479841       1.302340      -0.704573       0.009774       0.004331       0.009148       0.014070       0.001098       0.001180       0.005295       0.008506       0.001223      -0.007858       0.002339       0.005519              1.754457       2.138200       0.026013       0.408425       1.470742      -0.084424       1.654430           0.000000
           28              H       6.446909       4.666198       5.253737       0.164130       1.131848 0.84369490E+01  0.82573565E+02                                 1.700468                            1.623604      -1.027255       2.397663                    0.998995       3.195735       8.467870       0.534127       1.171672      -0.736695      -0.003258       0.011055      -0.008764       0.014479      -0.004145       0.000954      -0.005392       0.001666       0.002355      -0.006768      -0.000354       0.007121              1.736404       1.472130       0.041493      -0.127292       1.697239      -0.470504       2.039842           0.000001
           29              H       6.172112       3.243073       5.933521       0.174072       1.066927 0.78883010E+01  0.75710259E+02                                 1.624106                            1.561469      -0.871570       2.476466                    0.999806       3.052043       7.937520       0.550580       1.159082      -0.740703      -0.005638      -0.011581       0.000378       0.012886       0.005049      -0.001042       0.000191      -0.002900      -0.010180      -0.004434      -0.002537       0.006972              1.646612       1.333259       0.103263       0.005255       2.261613       0.035927       1.344965           0.000001
           30              H      11.530642       1.464438      16.102043       0.081493       1.260524 0.90637758E+01  0.91838926E+02                                 1.926024                            1.754412      -1.159755       2.314381                    0.994699       3.766159      10.725476       0.474683       1.273460      -0.709515       0.042555      -0.001863      -0.009526       0.043647      -0.003085      -0.003834      -0.004792       0.024917       0.012802      -0.016318       0.004116       0.012202              2.050075       2.989893      -0.007632      -0.207575       1.495001      -0.121280       1.665332          -0.000000
           31              H       7.099936       3.220242       9.200630       0.124461       1.043087 0.74080676E+01  0.72640709E+02                                 1.801552                            1.665286      -1.478563       2.178289                    0.992345       3.919929      11.632989       0.444966       1.403796      -0.680336      -0.031536       0.004826       0.003449       0.032089       0.003158      -0.004413       0.003269       0.000255      -0.033828      -0.013186       0.004333       0.008853              1.907233       2.454309      -0.187006       0.090589       1.810652      -0.024203       1.456737           0.000000
           32              H       0.677728       7.661393       9.906777       0.129272       1.021734 0.72011771E+01  0.70057383E+02                                 1.768001                            1.635401      -1.464690       2.184052                    0.992969       3.890424      11.469818       0.452043       1.392760      -0.682228       0.032033      -0.007062       0.002522       0.032899       0.004726      -0.001849      -0.001136       0.000357      -0.029409      -0.010052       0.000193       0.009860              1.870754       2.378624      -0.202556       0.235819       1.765121      -0.104935       1.468517           0.000000
           33              H      14.494738       6.026266       9.857818       0.085593       1.097918 0.77108706E+01  0.76017050E+02                                 1.838184                            1.677905      -1.216316       2.287467                    0.994223       3.910920      11.462234       0.453770       1.369187      -0.687782       0.013883      -0.043361       0.009468       0.046503      -0.007310       0.005210      -0.002848      -0.005555      -0.040863      -0.015075      -0.000532       0.015606              1.991992       1.700959      -0.212340       0.064622       2.761579      -0.335644       1.513437           0.000000
           34              H       4.517159      12.533069      11.132649       0.134347       1.258389 0.96989159E+01  0.99729304E+02                                 1.895107                            1.793686      -1.473436       2.170096                    0.994675       3.791327      10.797584       0.478857       1.243944      -0.715285       0.007277      -0.026074       0.008017       0.028232       0.000369       0.015939      -0.006387      -0.009919      -0.034982      -0.023409       0.008455       0.014955              1.957767       1.873274       0.030582       0.141572       2.518389      -0.071099       1.481637           0.000000
           35              H       3.169421      -1.565546       7.697948       0.128388       1.286762 0.10068090E+02  0.10434729E+03                                 1.912924                            1.819280      -1.517096       2.145491                    0.995138       3.821613      10.876002       0.479390       1.232773      -0.717927      -0.006208       0.026567      -0.008398       0.028546       0.001517       0.013883      -0.007899      -0.008172      -0.040695      -0.023230       0.008894       0.014336              1.968460       1.877946       0.062673       0.168434       2.523235      -0.076513       1.504199           0.000000
           36              H       8.651455       4.886897       9.326795       0.085421       1.072292 0.73838151E+01  0.72089284E+02                                 1.818582                            1.648236      -1.194723       2.298858                    0.994263       3.889660      11.386415       0.454702       1.379714      -0.685696      -0.015290       0.044148       0.002469       0.046786      -0.007493      -0.001269      -0.000062      -0.007608      -0.047767      -0.016014      -0.000362       0.016376              1.965337       1.706425      -0.298659       0.016504       2.752617      -0.066357       1.436970           0.000000
           37              H       1.103817      13.270180       8.564156       0.100936       1.117747 0.82064091E+01  0.81881460E+02                                 1.827373                            1.707116      -1.328203       2.227795                    0.995060       3.927339      11.446654       0.460967       1.331692      -0.695029      -0.002107       0.028022      -0.019564       0.034241       0.000377       0.003680      -0.009767      -0.001132       0.007210      -0.009917      -0.001364       0.011281              1.901346       1.611480       0.001989       0.120962       2.394720      -0.410526       1.697838          -0.000000
           38              H      13.228822      10.321734       8.955832       0.123501       1.208953 0.89348496E+01  0.89877705E+02                                 1.850022                            1.729344      -1.115213       2.351421                    0.996329       3.556166       9.970238       0.485104       1.255182      -0.714708      -0.010636       0.030945      -0.008808       0.033887      -0.002782       0.007299      -0.005891      -0.000620      -0.036156      -0.015671       0.003300       0.012371              1.933534       1.800448      -0.217230       0.006441       2.585814      -0.162873       1.414340           0.000000
           39              H      15.001105      11.575259       8.249685       0.108045       1.112808 0.84013564E+01  0.83761788E+02                                 1.790187                            1.707748      -1.035743       2.378641                    0.997213       3.656833      10.425425       0.471933       1.301755      -0.703650      -0.025726       0.006453      -0.024356       0.036010       0.005024       0.012912      -0.006042      -0.003193      -0.005619      -0.017294       0.005592       0.011702              1.823887       2.018291       0.041613       0.405078       1.665518      -0.090950       1.787851          -0.000000
           40              H       5.911210       1.712316       8.279814       0.109215       1.110005 0.77583349E+01  0.76018453E+02                                 1.798073                            1.643860      -1.215637       2.295269                    0.995150       3.720329      10.601992       0.478590       1.306148      -0.701281      -0.010896       0.033043      -0.011424       0.036621       0.000539       0.010330      -0.005983       0.002155      -0.025786      -0.015716       0.004103       0.011613              1.933140       1.648678      -0.089041       0.084917       2.727919      -0.300224       1.422823           0.000000
           41              H       4.382848       0.022831       8.050080       0.105524       1.267209 0.94664123E+01  0.96073468E+02                                 1.873673                            1.752232      -1.028488       2.383262                    0.996791       3.547648       9.810290       0.496202       1.216268      -0.724385      -0.030393       0.007508      -0.016366       0.035326      -0.000922       0.011701      -0.007826      -0.000033      -0.024406      -0.017128       0.003215       0.013913              1.932232       2.468002      -0.037400       0.299633       1.851634      -0.016214       1.477061           0.000000
           42              H      10.107259       0.606649       9.516984       0.121408       1.204999 0.87813783E+01  0.87864632E+02                                 1.837087                            1.707177      -1.077794       2.367335                    0.996619       3.542395       9.873068       0.491846       1.244588      -0.716937       0.013351      -0.031535       0.008968       0.035400      -0.002878       0.006700      -0.003680      -0.002610      -0.040640      -0.015967       0.004133       0.011834              1.925586       1.790169      -0.223415       0.009091       2.638474      -0.067221       1.348115           0.000000
           43              H       0.413738      -3.190888       7.375945       0.177395       0.959615 0.71456049E+01  0.68705629E+02                                 1.664673                            1.605075      -1.025921       2.414282                    0.998100       3.361002       9.540646       0.471161       1.352020      -0.694079      -0.009877      -0.003648       0.011246       0.015405       0.000505      -0.003967      -0.005911       0.006803       0.004390      -0.008166       0.000329       0.007837              1.692461       2.102967       0.122461      -0.365049       1.482940      -0.006802       1.491475           0.000000
           44              H       1.295248      -2.031949       6.709342       0.167491       1.122234 0.83884703E+01  0.81998284E+02                                 1.696528                            1.624356      -0.985167       2.421866                    0.999240       3.156770       8.365275       0.531219       1.179535      -0.735308       0.007643       0.013037       0.002403       0.015302       0.004273       0.001357       0.000349      -0.003908      -0.012153      -0.004613      -0.002210       0.006822              1.722489       1.476562       0.022904       0.043494       2.318181      -0.058071       1.372725           0.000001
           45              H       1.202620      -3.471382       6.012610       0.173408       1.056154 0.77189322E+01  0.73806057E+02                                 1.620152                            1.548498      -0.936464       2.446398                    0.999609       3.079052       8.036096       0.549890       1.164917      -0.738548       0.004541      -0.007213      -0.008988       0.012387      -0.003578      -0.002195       0.003985      -0.000619       0.009074      -0.005307      -0.001744       0.007051              1.658261       1.323201       0.034386       0.066040       1.681229       0.472819       1.970352           0.000001
           46              H       1.556150       9.386755      10.993303       0.111503       1.145462 0.81590777E+01  0.80287536E+02                                 1.784645                            1.648907      -1.061046       2.369431                    0.996748       3.561810       9.899381       0.498100       1.249633      -0.715000       0.007383      -0.029788       0.020278       0.036784       0.002670       0.013135      -0.009610      -0.000122      -0.006839      -0.018145       0.003688       0.014456              1.887304       1.541219       0.034091       0.079843       2.530209      -0.449397       1.590485           0.000000
           47              H      11.702004       8.588761       8.978429       0.089329       1.298095 0.94258244E+01  0.96288718E+02                                 1.953927                            1.783420      -1.148914       2.324139                    0.994918       3.731660      10.613449       0.473839       1.265375      -0.711815      -0.045164       0.008541      -0.008437       0.046732      -0.002081       0.005795      -0.006455       0.007164      -0.036001      -0.015371       0.002867       0.012504              2.077750       2.983851      -0.197606       0.176245       1.753792      -0.017118       1.495608           0.000000
           48              H       3.096863      11.104508      11.223036       0.107401       1.273746 0.95464308E+01  0.96602274E+02                                 1.848867                            1.737296      -0.940928       2.422475                    0.998117       3.449612       9.369931       0.510531       1.185599      -0.732703       0.028968      -0.006010       0.024640       0.038502       0.002121       0.013629      -0.011036      -0.000917      -0.004778      -0.019021       0.002966       0.016054              1.885411       2.230728       0.095843       0.419290       1.761388      -0.023469       1.664118           0.000000
           49              H       8.569634      -0.898015       9.645032       0.100764       1.174922 0.87610613E+01  0.88025066E+02                                 1.837929                            1.728123      -1.004729       2.387601                    0.997453       3.675959      10.426061       0.476906       1.278274      -0.708813       0.030819      -0.010543       0.006211       0.033159       0.000172       0.006957      -0.005553       0.000571      -0.037560      -0.016083       0.006339       0.009744              1.900970       2.474882      -0.114708       0.190495       1.805683      -0.051310       1.422344           0.000000
           50              H       6.970257      -2.523356       9.733536       0.106628       1.048469 0.74799814E+01  0.72942597E+02                                 1.755406                            1.633635      -1.233398       2.276899                    0.996048       3.801588      10.963101       0.469445       1.337953      -0.694037       0.008251      -0.031273       0.016255       0.036198      -0.005354       0.003268      -0.005727      -0.003389      -0.019455      -0.008976      -0.002303       0.011279              1.840522       1.600933      -0.135667       0.096443       2.433228      -0.321988       1.487404           0.000000
           51              H       7.170951      14.469345      11.808667       0.171116       1.045683 0.78917396E+01  0.77349461E+02                                 1.723195                            1.655515      -1.118187       2.362626                    0.998118       3.397394       9.558956       0.479840       1.302342      -0.704573       0.009774       0.005757      -0.008325       0.014070       0.000473      -0.001541      -0.004754       0.009443       0.004034      -0.007858       0.002339       0.005519              1.754458       2.138200       0.340700      -0.226742       1.681622      -0.037328       1.443552           0.000000
           52              H       6.446909      13.088620      12.162683       0.164130       1.131849 0.84369577E+01  0.82573674E+02                                 1.700470                            1.623606      -1.027252       2.397664                    0.998995       3.195733       8.467867       0.534126       1.171673      -0.736694      -0.003258      -0.013117      -0.005192       0.014479       0.002899       0.003112       0.001825      -0.004511      -0.016178      -0.006768      -0.000353       0.007121              1.736406       1.472131      -0.130985       0.027712       2.361666       0.086901       1.375423           0.000001
           53              H       6.172112      -7.354807      13.055253       0.174071       1.066940 0.78884292E+01  0.75711838E+02                                 1.624124                            1.561485      -0.871581       2.476460                    0.999806       3.052059       7.937594       0.550575       1.159088      -0.740702      -0.005638       0.006118       0.009840       0.012886      -0.003427      -0.003851       0.002737       0.002170       0.005028      -0.004434      -0.002537       0.006971              1.646631       1.333272      -0.047081      -0.092057       1.543031       0.378964       2.063592           0.000001
           54              H      11.530642       2.340709       9.511335       0.081492       1.260528 0.90638092E+01  0.91839363E+02                                 1.926029                            1.754416      -1.159767       2.314375                    0.994699       3.766165      10.725504       0.474681       1.273461      -0.709515       0.042554      -0.007318       0.006377       0.043647      -0.001778       0.004588      -0.005770       0.006622      -0.042083      -0.016318       0.004116       0.012202              2.050081       2.989903      -0.175951       0.110398       1.727785      -0.013116       1.432556          -0.000000
           55              H       7.099936      -4.513992      11.441471       0.124461       1.043086 0.74080621E+01  0.72640646E+02                                 1.801551                            1.665286      -1.478564       2.178289                    0.992345       3.919928      11.632987       0.444966       1.403796      -0.680336      -0.031536       0.000574      -0.005904       0.032089      -0.005400      -0.000529       0.005635       0.015675       0.012434      -0.013186       0.004333       0.008853              1.907232       2.454308       0.171955       0.116656       1.566176       0.165352       1.701213           0.000000
           56              H       0.677728      15.620674       7.242248       0.129272       1.021732 0.72011604E+01  0.70057184E+02                                 1.767999                            1.635399      -1.464692       2.184052                    0.992969       3.890419      11.469802       0.452043       1.392761      -0.682228       0.032033       0.005715       0.004855       0.032899      -0.003964      -0.003168       0.006858       0.010267       0.000322      -0.010052       0.000193       0.009860              1.870752       2.378620       0.305502       0.057510       1.633543       0.180901       1.600093           0.000000
           57              H      14.494738      16.395837       8.682788       0.085593       1.097921 0.77108937E+01  0.76017314E+02                                 1.838185                            1.677906      -1.216315       2.287468                    0.994223       3.910924      11.462238       0.453771       1.369183      -0.687783       0.013883       0.029880       0.032818       0.046503       0.008167       0.003726       0.011474       0.009385       0.003958      -0.015075      -0.000532       0.015606              1.991993       1.700960       0.162135       0.151581       2.116150       0.708285       2.158870           0.000000
           58              H       4.517159      14.246472       2.410316       0.134343       1.258431 0.96993499E+01  0.99735192E+02                                 1.895171                            1.793744      -1.473445       2.170087                    0.994675       3.791436      10.798081       0.478841       1.243968      -0.715280       0.007277       0.019979       0.018572       0.028232       0.013620      -0.008290       0.012916       0.001388      -0.001063      -0.023412       0.008456       0.014956              1.957837       1.873345       0.107318      -0.097282       1.802455       0.484498       2.197711           0.000000
           59              H       3.169421      -3.422458      16.337426       0.128393       1.286748 0.10067984E+02  0.10434638E+03                                 1.912949                            1.819302      -1.517077       2.145506                    0.995138       3.821612      10.876168       0.479372       1.232816      -0.717917      -0.006208      -0.020556      -0.018809       0.028546       0.011264      -0.008255       0.014530       0.003312      -0.006240      -0.023230       0.008894       0.014336              1.968486       1.877970       0.114535      -0.138496       1.825245       0.479522       2.202243           0.000000
           60              H       8.651455      -5.238057       9.935023       0.085421       1.072293 0.73838213E+01  0.72089337E+02                                 1.818580                            1.648234      -1.194724       2.298858                    0.994263       3.889659      11.386400       0.454703       1.379711      -0.685696      -0.015290      -0.019936      -0.039468       0.046786       0.002647       0.007124       0.012020       0.013104       0.014369      -0.016014      -0.000362       0.016376              1.965336       1.706423       0.163622       0.250394       1.823347       0.602870       2.366239           0.000000
           61              H       1.103817      11.653536       3.056206       0.100936       1.117750 0.82064443E+01  0.81881937E+02                                 1.827377                            1.707120      -1.328215       2.227788                    0.995060       3.927373      11.446779       0.460966       1.331693      -0.695029      -0.002108      -0.030954      -0.014486       0.034241       0.002998      -0.002164       0.003567      -0.011872      -0.025007      -0.009917      -0.001365       0.011282              1.901351       1.611484       0.103761      -0.062205       2.227589       0.507023       1.864979          -0.000000
           62              H      13.228822      13.466961       5.413797       0.123501       1.208952 0.89348331E+01  0.89877440E+02                                 1.850015                            1.729337      -1.115211       2.351421                    0.996329       3.556166       9.970212       0.485107       1.255175      -0.714710      -0.010636      -0.023100      -0.022396       0.033887       0.007713      -0.001240       0.010908       0.008070      -0.010088      -0.015671       0.003300       0.012371              1.933526       1.800441       0.114193       0.184906       1.848253       0.588696       2.151885           0.000000
           63              H      15.001105      12.228657       4.681286       0.108043       1.112815 0.84014166E+01  0.83762536E+02                                 1.790193                            1.707753      -1.035749       2.378637                    0.997213       3.656846      10.425470       0.471932       1.301754      -0.703650      -0.025726      -0.024320       0.006589       0.036010       0.008670      -0.010807       0.004929      -0.005121      -0.011403      -0.017294       0.005593       0.011702              1.823893       2.018300       0.330003      -0.238579       1.836039      -0.007497       1.617342          -0.000000
           64              H       5.911210      -4.557480      13.207781       0.109216       1.110006 0.77583354E+01  0.76018471E+02                                 1.798074                            1.643861      -1.215638       2.295270                    0.995150       3.720331      10.602004       0.478589       1.306149      -0.701280      -0.010896      -0.026415      -0.022904       0.036621       0.008676      -0.005631       0.008107       0.005835      -0.014745      -0.015716       0.004103       0.011613              1.933143       1.648679       0.118059       0.034651       2.009103       0.715238       2.141647           0.000000
           65              H       4.382848      -3.911692      14.785785       0.105524       1.267218 0.94665172E+01  0.96075020E+02                                 1.873701                            1.752257      -1.028482       2.383265                    0.996791       3.547673       9.810458       0.496191       1.216289      -0.724380      -0.030393      -0.017927       0.001680       0.035326       0.010594      -0.005053       0.009205       0.002355      -0.017245      -0.017129       0.003216       0.013913              1.932262       2.468041       0.278194      -0.117431       1.584768       0.170308       1.743977           0.000000
           66              H      10.107259      -2.933225      13.546731       0.121408       1.204989 0.87812887E+01  0.87863446E+02                                 1.837072                            1.707163      -1.077781       2.367342                    0.996619       3.542379       9.872983       0.491850       1.244581      -0.716939       0.013351       0.023535       0.022826       0.035400       0.007241      -0.000858       0.011204       0.010422      -0.001544      -0.015967       0.004133       0.011834              1.925570       1.790154       0.119579       0.188937       1.728906       0.592345       2.257650           0.000000
           67              H       0.413738      -2.888651      17.906015       0.177397       0.959606 0.71455234E+01  0.68704664E+02                                 1.664665                            1.605068      -1.025912       2.414288                    0.998100       3.360986       9.540595       0.471162       1.352023      -0.694079      -0.009877       0.011563      -0.002464       0.015405      -0.003688       0.001546       0.000532      -0.002513      -0.023559      -0.008166       0.000329       0.007837              1.692452       2.102957      -0.377370       0.076470       1.495225      -0.000295       1.479175           0.000000
           68              H       1.295248      -4.045415      17.235645       0.167493       1.122240 0.83885379E+01  0.81999203E+02                                 1.696543                            1.624369      -0.985153       2.421874                    0.999240       3.156782       8.365351       0.531213       1.179544      -0.735306       0.007643      -0.004438      -0.012491       0.015302      -0.000961      -0.004380       0.003303       0.002416       0.006823      -0.004613      -0.002209       0.006823              1.722504       1.476573       0.026216      -0.041582       1.659392       0.438435       2.031545           0.000001
           69              H       1.202620       6.942763       0.000000       0.173410       1.056161 0.77190149E+01  0.73807249E+02                                 1.620182                            1.548524      -0.936441       2.446411                    0.999609       3.079052       8.036190       0.549874       1.164945      -0.738542       0.004540      -0.004177       0.010741       0.012386      -0.000111       0.004196      -0.003823      -0.000340       0.009917      -0.005308      -0.001742       0.007051              1.658292       1.323223       0.040002      -0.062802       1.488625      -0.361616       2.163028           0.000001
           70              H       1.556150      15.698951       5.204777       0.111502       1.145468 0.81591376E+01  0.80288313E+02                                 1.784655                            1.648915      -1.061044       2.369432                    0.996748       3.561830       9.899464       0.498098       1.249636      -0.714999       0.007383       0.032455       0.015657       0.036783       0.010040      -0.008879       0.006313      -0.005835      -0.023976      -0.018145       0.003688       0.014456              1.887316       1.541228       0.052099      -0.069448       2.214617       0.631617       1.906102           0.000000
           71              H      11.702004      14.353016       6.903297       0.089329       1.298087 0.94257501E+01  0.96287694E+02                                 1.953913                            1.783408      -1.148910       2.324141                    0.994918       3.731643      10.613359       0.473843       1.265368      -0.711817      -0.045164      -0.011578      -0.003178       0.046733       0.006060      -0.001096       0.009471       0.012387      -0.020332      -0.015371       0.002866       0.012505              2.077734       2.983825       0.251433       0.083009       1.574968       0.120354       1.674411           0.000000
           72              H       3.096863      15.039030       3.602293       0.107401       1.273800 0.95469629E+01  0.96609427E+02                                 1.848955                            1.737374      -0.940941       2.422469                    0.998116       3.449688       9.370357       0.510504       1.185639      -0.732693       0.028968       0.024344      -0.007115       0.038502       0.010743      -0.008652       0.006752      -0.008338      -0.027046      -0.019022       0.002967       0.016055              1.885504       2.230846       0.315215      -0.292671       1.708838       0.053860       1.716827           0.000000
           73              H       8.569634      -2.070000      14.785785       0.100765       1.174915 0.87609923E+01  0.88024204E+02                                 1.837923                            1.728117      -1.004723       2.387604                    0.997453       3.675945      10.426013       0.476906       1.278275      -0.708813       0.030819       0.010650       0.006025       0.033159       0.005939      -0.003627       0.010784       0.009634      -0.010374      -0.016083       0.006339       0.009744              1.900963       2.474874       0.222325       0.004092       1.562609       0.191644       1.665406           0.000000
           74              H       6.970257      -1.180683      16.149120       0.106632       1.048428 0.74796221E+01  0.72938228E+02                                 1.755365                            1.633599      -1.233343       2.276931                    0.996049       3.801500      10.962787       0.469448       1.337959      -0.694036       0.008249       0.029715       0.018957       0.036200       0.005505       0.003001       0.007810       0.000218      -0.008631      -0.008976      -0.002301       0.011277              1.840478       1.600900       0.151346       0.069264       2.002658       0.570527       1.917876           0.000000
           75              H       7.170951      13.863783       0.395443       0.171114       1.045689 0.78918116E+01  0.77350466E+02                                 1.723214                            1.655532      -1.118186       2.362625                    0.998118       3.397423       9.559106       0.479833       1.302356      -0.704569       0.009774      -0.010088      -0.000823       0.014070      -0.001571       0.000361      -0.000541       0.000272      -0.023478      -0.007858       0.002338       0.005520              1.754478       2.138226      -0.366722      -0.181686       1.535414       0.121752       1.589793           0.000000
           76              H       6.446909      14.860732       1.414178       0.164128       1.131877 0.84372314E+01  0.82577170E+02                                 1.700510                            1.623642      -1.027271       2.397653                    0.998994       3.195783       8.468091       0.534114       1.171688      -0.736691      -0.003259       0.002062       0.013956       0.014479       0.001246      -0.004067       0.003566       0.004828       0.011841      -0.006767      -0.000354       0.007122              1.736450       1.472165       0.089495       0.099584       1.546758       0.383617       2.190427           0.000001
           77              H       6.172112       4.111734      18.672420       0.174069       1.066986 0.78888890E+01  0.75717652E+02                                 1.624202                            1.561556      -0.871586       2.476456                    0.999806       3.052115       7.937915       0.550547       1.159126      -0.740693      -0.005638       0.005462      -0.010218       0.012886      -0.001622       0.004893      -0.002927       0.001839       0.004041      -0.004434      -0.002537       0.006971              1.646712       1.333329      -0.056186       0.086808       1.605335      -0.414923       2.001472           0.000001
           78              H      11.530642      -3.805148      12.047816       0.081493       1.260514 0.90636839E+01  0.91837669E+02                                 1.926007                            1.754397      -1.159753       2.314382                    0.994699       3.766132      10.725345       0.474687       1.273452      -0.709517       0.042555       0.009182       0.003149       0.043648       0.004863      -0.000754       0.010563       0.014922      -0.017183      -0.016318       0.004115       0.012203              2.050056       2.989862       0.183578       0.097178       1.517705       0.134393       1.642602          -0.000000
           79              H       8.338064       9.578100       1.811503       0.124460       1.043091 0.74081018E+01  0.72641100E+02                                 1.801553                            1.665287      -1.478561       2.178289                    0.992345       3.919934      11.632993       0.444967       1.403792      -0.680337       0.031536       0.005400      -0.002455       0.032089       0.002242       0.004941      -0.008903       0.010014      -0.004551      -0.013186       0.004333       0.008853              1.907235       2.454312       0.015052      -0.207247       1.524256      -0.141149       1.743135           0.000000
           80              H      14.760272       1.538367      17.149025       0.129273       1.021729 0.72011245E+01  0.70056748E+02                                 1.767996                            1.635396      -1.464690       2.184053                    0.992969       3.890408      11.469763       0.452043       1.392761      -0.682228      -0.032033      -0.001347       0.007377       0.032899      -0.000761       0.005018      -0.005722       0.012235       0.006227      -0.010052       0.000192       0.009860              1.870749       2.378619      -0.102948      -0.293328       1.451788      -0.075965       1.781841           0.000000
           81              H       0.943262       0.678403      18.540606       0.085597       1.097892 0.77106667E+01  0.76014566E+02                                 1.838158                            1.677885      -1.216313       2.287472                    0.994223       3.910888      11.462119       0.453772       1.369190      -0.687781      -0.013883      -0.013480       0.042288       0.046505      -0.000857      -0.008937      -0.008626       0.014315       0.018755      -0.015074      -0.000533       0.015607              1.991961       1.700936       0.050204      -0.216202       1.534777      -0.372626       2.740169           0.000000
           82              H      10.920841       5.035841      13.542965       0.134348       1.258393 0.96989638E+01  0.99730027E+02                                 1.895119                            1.793697      -1.473430       2.170099                    0.994676       3.791345      10.797686       0.478852       1.243953      -0.715283      -0.007277      -0.006094       0.026589       0.028232      -0.013988      -0.007650      -0.006528       0.012450       0.032128      -0.023410       0.008455       0.014955              1.957780       1.873288      -0.137898      -0.044301       1.679262      -0.413382       2.320791           0.000000
           83              H      12.268579       5.883845       5.204777       0.128388       1.286774 0.10068227E+02  0.10434930E+03                                 1.912954                            1.819306      -1.517092       2.145493                    0.995138       3.821651      10.876217       0.479380       1.232792      -0.717923       0.006208       0.006011      -0.027207       0.028546      -0.012782      -0.005628      -0.006631       0.016994       0.034803      -0.023231       0.008895       0.014336              1.968491       1.877976      -0.177210      -0.029939       1.692721      -0.403009       2.334776           0.000000
           84              H       6.786545      10.520689       0.431221       0.085421       1.072271 0.73836404E+01  0.72087112E+02                                 1.818555                            1.648215      -1.194680       2.298879                    0.994263       3.889612      11.386217       0.454706       1.379711      -0.685696       0.015289       0.024213      -0.036998       0.046785       0.004845      -0.005853      -0.011957       0.013211       0.014695      -0.016013      -0.000362       0.016375              1.965306       1.706400       0.135033      -0.266884       1.708392      -0.536500       2.481125           0.000000
           85              H      14.334183       3.180016      11.620361       0.100936       1.117754 0.82064733E+01  0.81882287E+02                                 1.827381                            1.707123      -1.328200       2.227796                    0.995060       3.927360      11.446740       0.460965       1.331694      -0.695029       0.002107      -0.002931      -0.034050       0.034241      -0.003375      -0.001514       0.006200       0.005047       0.025748      -0.009917      -0.001363       0.011281              1.901355       1.611487      -0.105751      -0.058758       1.516539      -0.096497       2.576038          -0.000000
           86              H       2.209178       2.044995      14.369629       0.123501       1.208951 0.89348171E+01  0.89877280E+02                                 1.850017                            1.729339      -1.115206       2.351424                    0.996329       3.556163       9.970218       0.485105       1.255180      -0.714709       0.010636       0.007845      -0.031204       0.033887      -0.004930      -0.006059      -0.005017       0.018272       0.020523      -0.015671       0.003300       0.012371              1.933529       1.800442       0.103037      -0.191346       1.566153      -0.425827       2.433992           0.000000
           87              H       0.436895       2.060216      12.930971       0.108044       1.112810 0.84013770E+01  0.83762051E+02                                 1.790189                            1.707750      -1.035743       2.378640                    0.997213       3.656840      10.425451       0.471933       1.301755      -0.703650       0.025726      -0.017866      -0.017767       0.036010      -0.013694      -0.002104       0.001113       0.005344       0.019992      -0.017294       0.005592       0.011702              1.823889       2.018295      -0.371615      -0.166501       1.678504       0.098446       1.774868          -0.000000
           88              H       9.526790       8.026687       2.656997       0.109214       1.110008 0.77583577E+01  0.76018759E+02                                 1.798078                            1.643864      -1.215638       2.295269                    0.995150       3.720341      10.602044       0.478588       1.306151      -0.701280       0.010896       0.006628      -0.034328       0.036621      -0.009215      -0.004698      -0.002125       0.016197       0.016342      -0.015716       0.004103       0.011613              1.933146       1.648682      -0.029020      -0.119569       1.489099      -0.415014       2.661657           0.000000
           89              H      11.055152       6.982989       4.005268       0.105524       1.267221 0.94665384E+01  0.96075235E+02                                 1.873699                            1.752255      -1.028490       2.383260                    0.996791       3.547677       9.810451       0.496194       1.216283      -0.724381       0.030393      -0.010419      -0.014685       0.035326      -0.009673      -0.006648      -0.001379       0.015910       0.023421      -0.017129       0.003216       0.013913              1.932259       2.468039      -0.240795      -0.182207       1.556682      -0.154093       1.772057           0.000000
           90              H       5.330741       8.545274       4.233118       0.121407       1.204998 0.87813722E+01  0.87864544E+02                                 1.837086                            1.707175      -1.077787       2.367338                    0.996619       3.542395       9.873062       0.491847       1.244587      -0.716938      -0.013351      -0.008000       0.031794       0.035400      -0.004363      -0.005842      -0.007524       0.016795       0.017576      -0.015967       0.004133       0.011834              1.925584       1.790168       0.103836      -0.198030       1.612488      -0.525130       2.374098           0.000000
           91              H      15.024262       4.792311       6.451363       0.177395       0.959619 0.71456418E+01  0.68706075E+02                                 1.664678                            1.605079      -1.025926       2.414279                    0.998100       3.361015       9.540691       0.471161       1.352019      -0.694079       0.009877       0.007915       0.008782       0.015406       0.003183       0.002421       0.005379       0.007724       0.007154      -0.008166       0.000329       0.007837              1.692465       2.102975       0.254913       0.288580       1.483453       0.007097       1.490968           0.000000
           92              H      14.142752       4.794486       5.114390       0.167492       1.122240 0.83885230E+01  0.81998916E+02                                 1.696531                            1.624358      -0.985167       2.421867                    0.999240       3.156787       8.365322       0.531220       1.179531      -0.735309      -0.007643       0.008599      -0.010089       0.015302      -0.003312       0.003022      -0.003652       0.001812       0.005010      -0.004613      -0.002210       0.006822              1.722492       1.476564      -0.049119      -0.001911       1.558801      -0.380360       2.132111           0.000001
           93              H      14.235380       3.471382       6.012610       0.173407       1.056164 0.77190266E+01  0.73807233E+02                                 1.620167                            1.548511      -0.936462       2.446398                    0.999609       3.079067       8.036167       0.549886       1.164923      -0.738547      -0.004541      -0.011390       0.001752       0.012387       0.003690      -0.002001      -0.000162      -0.007242      -0.010791      -0.005308      -0.001743       0.007051              1.658276       1.323212      -0.074387      -0.003241       2.307568      -0.111216       1.344047           0.000001
           94              H      13.881850       3.342007      16.198080       0.111504       1.145459 0.81590537E+01  0.80287267E+02                                 1.784644                            1.648906      -1.061041       2.369434                    0.996748       3.561810       9.899389       0.498099       1.249635      -0.714999      -0.007383       0.002668       0.035936       0.036784      -0.012709      -0.004255       0.003298       0.010811       0.025961      -0.018144       0.003688       0.014456              1.887304       1.541219      -0.086192      -0.010397       1.436226      -0.182214       2.684466           0.000000
           95              H       3.735996       1.198078      15.881726       0.089332       1.298036 0.94253458E+01  0.96282886E+02                                 1.953896                            1.783397      -1.148771       2.324211                    0.994920       3.731597      10.613318       0.473832       1.265406      -0.711809       0.045165      -0.003037      -0.011615       0.046733      -0.003981      -0.004699      -0.003016       0.023569       0.013211      -0.015372       0.002867       0.012504              2.077714       2.983789      -0.053826      -0.259244       1.545309      -0.103239       1.704045           0.000000
           96              H      12.341137       4.399838      14.825329       0.107402       1.273761 0.95465863E+01  0.96604409E+02                                 1.848897                            1.737322      -0.940922       2.422478                    0.998117       3.449632       9.370066       0.510521       1.185616      -0.732699      -0.028968       0.018334       0.017525       0.038502      -0.012864      -0.004978       0.004285       0.010777       0.030301      -0.019021       0.002967       0.016054              1.885443       2.230767      -0.411047      -0.126645       1.668136      -0.030386       1.757424           0.000001
           97              H       6.868366       7.903835       5.600220       0.100764       1.174920 0.87610424E+01  0.88024828E+02                                 1.837927                            1.728121      -1.004727       2.387602                    0.997453       3.675956      10.426050       0.476906       1.278274      -0.708813      -0.030819       0.000107       0.012236       0.033159      -0.006111      -0.003330      -0.005232       0.019250       0.018478      -0.016083       0.006339       0.009744              1.900967       2.474880      -0.107620      -0.194587       1.473741      -0.140335       1.754282           0.000000
           98              H       8.467743       7.167811       7.052059       0.106628       1.048468 0.74799762E+01  0.72942532E+02                                 1.755405                            1.633634      -1.233393       2.276901                    0.996048       3.801588      10.963099       0.469445       1.337952      -0.694037      -0.008251      -0.001559       0.035211       0.036199      -0.000153      -0.006270      -0.002082       0.010136       0.021123      -0.008976      -0.002303       0.011279              1.840521       1.600933      -0.015688      -0.165713       1.445009      -0.248560       2.475620           0.000000
           99              H       8.267049       6.589428      12.204110       0.171116       1.045684 0.78917444E+01  0.77349505E+02                                 1.723194                            1.655514      -1.118191       2.362624                    0.998118       3.397397       9.558958       0.479841       1.302339      -0.704573      -0.009774      -0.004331      -0.009148       0.014070       0.001098       0.001180       0.005295       0.008506       0.001223      -0.007858       0.002339       0.005519              1.754456       2.138199       0.026013       0.408425       1.470742      -0.084423       1.654429           0.000000
          100              H       8.991091       6.205652      13.576860       0.164130       1.131845 0.84369144E+01  0.82573120E+02                                 1.700462                            1.623599      -1.027253       2.397664                    0.998995       3.195730       8.467844       0.534129       1.171670      -0.736695       0.003258      -0.011055       0.008764       0.014479      -0.004145       0.000954      -0.005392       0.001666       0.002355      -0.006768      -0.000353       0.007121              1.736398       1.472125       0.041492      -0.127291       1.697234      -0.470502       2.039835           0.000001
          101              H       9.265888       7.628777      12.897076       0.174072       1.066924 0.78882710E+01  0.75709887E+02                                 1.624102                            1.561465      -0.871569       2.476467                    0.999806       3.052039       7.937501       0.550581       1.159081      -0.740704       0.005638       0.011581      -0.000378       0.012886       0.005049      -0.001042       0.000191      -0.002900      -0.010180      -0.004434      -0.002537       0.006972              1.646608       1.333256       0.103262       0.005255       2.261606       0.035927       1.344962           0.000001
          102              H       3.907358       9.407412       2.728554       0.081494       1.260501 0.90635683E+01  0.91836458E+02                                 1.926016                            1.754404      -1.159714       2.314402                    0.994700       3.766140      10.725462       0.474678       1.273477      -0.709511      -0.042555       0.001866       0.009525       0.043648      -0.003085      -0.003833      -0.004791       0.024919       0.012802      -0.016318       0.004116       0.012203              2.050068       2.989885      -0.007633      -0.207578       1.494994      -0.121276       1.665324          -0.000000
          103              H       8.338064       7.651608       9.629967       0.124461       1.043086 0.74080642E+01  0.72640668E+02                                 1.801551                            1.665286      -1.478563       2.178289                    0.992345       3.919928      11.632986       0.444966       1.403796      -0.680336       0.031536      -0.004826      -0.003449       0.032089       0.003158      -0.004413       0.003269       0.000255      -0.033828      -0.013186       0.004333       0.008853              1.907232       2.454308      -0.187006       0.090589       1.810652      -0.024203       1.456736           0.000000
          104              H      14.760272       3.210457       8.923820       0.129272       1.021734 0.72011780E+01  0.70057393E+02                                 1.768001                            1.635401      -1.464691       2.184052                    0.992969       3.890424      11.469817       0.452043       1.392759      -0.682228      -0.032033       0.007062      -0.002522       0.032899       0.004726      -0.001849      -0.001136       0.000357      -0.029409      -0.010052       0.000193       0.009860              1.870754       2.378624      -0.202556       0.235819       1.765121      -0.104935       1.468517           0.000000
          105              H       0.943262       4.845584       8.972779       0.085594       1.097917 0.77108601E+01  0.76016922E+02                                 1.838183                            1.677904      -1.216316       2.287468                    0.994223       3.910917      11.462224       0.453770       1.369187      -0.687782      -0.013883       0.043361      -0.009468       0.046504      -0.007310       0.005210      -0.002848      -0.005555      -0.040863      -0.015075      -0.000532       0.015606              1.991990       1.700958      -0.212340       0.064622       2.761576      -0.335644       1.513436           0.000000
          106              H      10.920841      -1.661219       7.697948       0.134347       1.258389 0.96989156E+01  0.99729289E+02                                 1.895106                            1.793685      -1.473436       2.170096                    0.994675       3.791326      10.797577       0.478857       1.243943      -0.715285      -0.007277       0.026074      -0.008017       0.028232       0.000369       0.015939      -0.006387      -0.009919      -0.034982      -0.023409       0.008455       0.014954              1.957766       1.873274       0.030581       0.141572       2.518388      -0.071099       1.481637           0.000000
          107              H      12.268579      12.437396      11.132649       0.128388       1.286763 0.10068100E+02  0.10434743E+03                                 1.912926                            1.819282      -1.517096       2.145490                    0.995138       3.821616      10.876017       0.479389       1.232774      -0.717927       0.006208      -0.026567       0.008398       0.028546       0.001517       0.013883      -0.007899      -0.008172      -0.040695      -0.023230       0.008894       0.014336              1.968462       1.877948       0.062673       0.168434       2.523238      -0.076513       1.504200           0.000000
          108              H       6.786545       5.984953       9.503802       0.085420       1.072293 0.73838174E+01  0.72089313E+02                                 1.818582                            1.648236      -1.194723       2.298858                    0.994263       3.889661      11.386419       0.454702       1.379714      -0.685695       0.015290      -0.044147      -0.002469       0.046785      -0.007493      -0.001269      -0.000062      -0.007608      -0.047767      -0.016014      -0.000362       0.016376              1.965338       1.706425      -0.298659       0.016504       2.752618      -0.066357       1.436971           0.000000
          109              H      14.334183      -2.398330      10.266441       0.100936       1.117750 0.82064361E+01  0.81881789E+02                                 1.827375                            1.707117      -1.328203       2.227794                    0.995060       3.927345      11.446672       0.460967       1.331691      -0.695030       0.002107      -0.028022       0.019564       0.034241       0.000376       0.003680      -0.009767      -0.001132       0.007210      -0.009917      -0.001364       0.011281              1.901348       1.611481       0.001989       0.120962       2.394723      -0.410526       1.697839          -0.000000
          110              H       2.209178       0.550116       9.874765       0.123500       1.208958 0.89348886E+01  0.89878198E+02                                 1.850026                            1.729347      -1.115217       2.351418                    0.996329       3.556174       9.970267       0.485103       1.255182      -0.714708       0.010636      -0.030945       0.008808       0.033887      -0.002782       0.007299      -0.005891      -0.000620      -0.036156      -0.015671       0.003300       0.012371              1.933539       1.800452      -0.217231       0.006441       2.585821      -0.162874       1.414343           0.000000
          111              H       0.436895      -0.703409      10.580912       0.108044       1.112812 0.84013909E+01  0.83762216E+02                                 1.790190                            1.707751      -1.035746       2.378639                    0.997213       3.656841      10.425452       0.471933       1.301754      -0.703650       0.025726      -0.006453       0.024356       0.036010       0.005024       0.012912      -0.006042      -0.003193      -0.005619      -0.017294       0.005592       0.011702              1.823890       2.018295       0.041613       0.405079       1.665521      -0.090950       1.787854          -0.000000
          112              H       9.526790       9.159534      10.550783       0.109214       1.110006 0.77583421E+01  0.76018541E+02                                 1.798074                            1.643861      -1.215638       2.295269                    0.995150       3.720331      10.601999       0.478589       1.306148      -0.701281       0.010896      -0.033043       0.011424       0.036621       0.000539       0.010330      -0.005983       0.002155      -0.025786      -0.015716       0.004103       0.011614              1.933141       1.648679      -0.089041       0.084917       2.727921      -0.300224       1.422824           0.000000
          113              H      11.055152      10.849019      10.780517       0.105524       1.267212 0.94664341E+01  0.96073750E+02                                 1.873676                            1.752234      -1.028490       2.383261                    0.996791       3.547652       9.810306       0.496202       1.216268      -0.724385       0.030393      -0.007508       0.016365       0.035326      -0.000922       0.011701      -0.007826      -0.000033      -0.024406      -0.017128       0.003215       0.013913              1.932235       2.468006      -0.037400       0.299634       1.851636      -0.016214       1.477062           0.000000
          114              H       5.330741      10.265201       9.313613       0.121408       1.204995 0.87813406E+01  0.87864157E+02                                 1.837083                            1.707173      -1.077790       2.367337                    0.996619       3.542387       9.873039       0.491846       1.244588      -0.716937      -0.013351       0.031535      -0.008968       0.035400      -0.002878       0.006700      -0.003680      -0.002610      -0.040640      -0.015967       0.004133       0.011834              1.925582       1.790165      -0.223415       0.009091       2.638468      -0.067221       1.348113           0.000000
          115              H      15.024262      14.062738      11.454652       0.177395       0.959615 0.71456091E+01  0.68705680E+02                                 1.664674                            1.605076      -1.025922       2.414281                    0.998100       3.361004       9.540653       0.471161       1.352020      -0.694079       0.009877       0.003648      -0.011246       0.015406       0.000505      -0.003967      -0.005911       0.006803       0.004390      -0.008166       0.000329       0.007837              1.692461       2.102968       0.122461      -0.365050       1.482940      -0.006802       1.491475           0.000000
          116              H      14.142752      12.903799      12.121255       0.167492       1.122235 0.83884785E+01  0.81998401E+02                                 1.696530                            1.624358      -0.985167       2.421867                    0.999240       3.156771       8.365285       0.531218       1.179536      -0.735308      -0.007643      -0.013037      -0.002403       0.015302       0.004273       0.001357       0.000349      -0.003909      -0.012152      -0.004612      -0.002210       0.006822              1.722491       1.476563       0.022904       0.043494       2.318185      -0.058070       1.372726           0.000001
          117              H      14.235380      -7.400468      12.817987       0.173406       1.056161 0.77189980E+01  0.73806836E+02                                 1.620158                            1.548503      -0.936468       2.446395                    0.999609       3.079065       8.036135       0.549890       1.164916      -0.738549      -0.004541       0.007213       0.008988       0.012387      -0.003578      -0.002195       0.003985      -0.000619       0.009074      -0.005307      -0.001744       0.007051              1.658267       1.323206       0.034386       0.066041       1.681235       0.472821       1.970360           0.000001
          118              H      13.881850       1.485095       7.837294       0.111503       1.145460 0.81590654E+01  0.80287378E+02                                 1.784643                            1.648905      -1.061045       2.369432                    0.996748       3.561807       9.899367       0.498101       1.249632      -0.715000      -0.007383       0.029788      -0.020279       0.036784       0.002670       0.013135      -0.009610      -0.000122      -0.006838      -0.018144       0.003688       0.014456              1.887302       1.541218       0.034091       0.079843       2.530205      -0.449396       1.590483           0.000000
          119              H       3.735996       2.283089       9.852168       0.089329       1.298097 0.94258464E+01  0.96289008E+02                                 1.953930                            1.783423      -1.148917       2.324138                    0.994918       3.731665      10.613470       0.473838       1.265375      -0.711815       0.045164      -0.008541       0.008437       0.046732      -0.002080       0.005795      -0.006455       0.007164      -0.036001      -0.015371       0.002867       0.012504              2.077753       2.983856      -0.197607       0.176245       1.753794      -0.017118       1.495610           0.000000
          120              H      12.341137      -0.232658       7.607561       0.107401       1.273743 0.95463972E+01  0.96601844E+02                                 1.848863                            1.737293      -0.940925       2.422476                    0.998117       3.449606       9.369909       0.510531       1.185599      -0.732703      -0.028968       0.006010      -0.024641       0.038502       0.002121       0.013629      -0.011036      -0.000917      -0.004778      -0.019021       0.002966       0.016054              1.885408       2.230723       0.095843       0.419289       1.761385      -0.023469       1.664115           0.000001
          121              H       6.868366      11.769865       9.185565       0.100764       1.174919 0.87610268E+01  0.88024627E+02                                 1.837926                            1.728120      -1.004724       2.387603                    0.997453       3.675951      10.426031       0.476906       1.278274      -0.708813      -0.030819       0.010543      -0.006211       0.033159       0.000172       0.006957      -0.005552       0.000571      -0.037560      -0.016083       0.006339       0.009744              1.900965       2.474876      -0.114708       0.190494       1.805679      -0.051310       1.422341           0.000000
          122              H       8.467743      13.395206       9.097061       0.106628       1.048467 0.74799625E+01  0.72942366E+02                                 1.755403                            1.633633      -1.233397       2.276899                    0.996048       3.801583      10.963083       0.469445       1.337953      -0.694037      -0.008250       0.031273      -0.016256       0.036199      -0.005354       0.003267      -0.005727      -0.003389      -0.019454      -0.008976      -0.002303       0.011279              1.840519       1.600932      -0.135668       0.096442       2.433225      -0.321988       1.487402           0.000000
          123              H       8.267049      -3.597495       7.021930       0.171116       1.045682 0.78917251E+01  0.77349269E+02                                 1.723192                            1.655513      -1.118186       2.362627                    0.998118       3.397390       9.558936       0.479841       1.302340      -0.704573      -0.009774      -0.005757       0.008325       0.014070       0.000473      -0.001540      -0.004754       0.009443       0.004034      -0.007858       0.002339       0.005519              1.754455       2.138196       0.340700      -0.226741       1.681619      -0.037328       1.443550           0.000000
          124              H       8.991091      -2.216770       6.667914       0.164129       1.131850 0.84369630E+01  0.82573725E+02                                 1.700469                            1.623605      -1.027252       2.397664                    0.998995       3.195734       8.467865       0.534127       1.171672      -0.736695       0.003258       0.013117       0.005192       0.014479       0.002899       0.003112       0.001825      -0.004511      -0.016178      -0.006768      -0.000353       0.007121              1.736406       1.472130      -0.130985       0.027712       2.361665       0.086901       1.375423           0.000001
          125              H       9.265888      18.226657       5.775344       0.174072       1.066934 0.78883705E+01  0.75711145E+02                                 1.624120                            1.561481      -0.871576       2.476464                    0.999806       3.052047       7.937560       0.550575       1.159090      -0.740702       0.005638      -0.006118      -0.009840       0.012886      -0.003427      -0.003851       0.002737       0.002170       0.005028      -0.004434      -0.002537       0.006971              1.646626       1.333268      -0.047081      -0.092057       1.543026       0.378963       2.063585           0.000001
          126              H       3.907358       8.531141       9.319262       0.081493       1.260526 0.90637932E+01  0.91839152E+02                                 1.926027                            1.754414      -1.159765       2.314376                    0.994699       3.766161      10.725487       0.474682       1.273460      -0.709515      -0.042554       0.007318      -0.006377       0.043647      -0.001778       0.004588      -0.005770       0.006622      -0.042083      -0.016318       0.004116       0.012202              2.050078       2.989898      -0.175950       0.110397       1.727783      -0.013116       1.432554          -0.000000
          127              H       8.338064      15.385842       7.389126       0.124461       1.043088 0.74080792E+01  0.72640848E+02                                 1.801553                            1.665287      -1.478564       2.178289                    0.992345       3.919932      11.632998       0.444966       1.403795      -0.680336       0.031536      -0.000574       0.005903       0.032089      -0.005400      -0.000529       0.005635       0.015675       0.012434      -0.013186       0.004333       0.008853              1.907234       2.454310       0.171955       0.116656       1.566177       0.165352       1.701214           0.000000
          128              H      14.760272      -4.748824      11.588349       0.129272       1.021731 0.72011509E+01  0.70057068E+02                                 1.767998                            1.635398      -1.464691       2.184052                    0.992969       3.890416      11.469791       0.452043       1.392761      -0.682228      -0.032033      -0.005715      -0.004855       0.032899      -0.003964      -0.003168       0.006858       0.010267       0.000323      -0.010052       0.000193       0.009860              1.870751       2.378619       0.305502       0.057510       1.633542       0.180901       1.600092           0.000000
          129              H       0.943262      -5.523987      10.147809       0.085594       1.097917 0.77108621E+01  0.76016921E+02                                 1.838181                            1.677902      -1.216315       2.287468                    0.994223       3.910915      11.462204       0.453772       1.369183      -0.687783      -0.013883      -0.029880      -0.032818       0.046504       0.008167       0.003726       0.011474       0.009385       0.003958      -0.015075      -0.000532       0.015606              1.991988       1.700956       0.162134       0.151581       2.116145       0.708283       2.158865           0.000000
          130              H      10.920841      -3.374622      16.420281       0.134347       1.258404 0.96990914E+01  0.99731866E+02                                 1.895146                            1.793721      -1.473435       2.170096                    0.994675       3.791382      10.797890       0.478843       1.243970      -0.715279      -0.007277      -0.019980      -0.018572       0.028232       0.013619      -0.008289       0.012916       0.001387      -0.001062      -0.023410       0.008455       0.014955              1.957809       1.873317       0.107316      -0.097278       1.802433       0.484490       2.197678           0.000000
          131              H      12.268579      14.294308       2.493171       0.128389       1.286785 0.10068361E+02  0.10435130E+03                                 1.912986                            1.819335      -1.517094       2.145492                    0.995138       3.821687      10.876443       0.479368       1.232815      -0.717917       0.006208       0.020556       0.018809       0.028546       0.011265      -0.008256       0.014531       0.003313      -0.006241      -0.023232       0.008895       0.014337              1.968525       1.878010       0.114536      -0.138505       1.825274       0.479533       2.202291           0.000000
          132              H       6.786545      16.109907       8.895574       0.085420       1.072298 0.73838585E+01  0.72089787E+02                                 1.818585                            1.648238      -1.194724       2.298857                    0.994263       3.889669      11.386434       0.454703       1.379710      -0.685696       0.015290       0.019936       0.039467       0.046785       0.002647       0.007124       0.012020       0.013104       0.014368      -0.016014      -0.000362       0.016376              1.965341       1.706427       0.163622       0.250394       1.823352       0.602872       2.366245           0.000000
          133              H      14.334183      -0.781686      15.774391       0.100936       1.117758 0.82065051E+01  0.81882667E+02                                 1.827383                            1.707125      -1.328206       2.227793                    0.995060       3.927368      11.446760       0.460966       1.331691      -0.695029       0.002107       0.030954       0.014486       0.034241       0.002999      -0.002166       0.003568      -0.011870      -0.025003      -0.009918      -0.001363       0.011281              1.901356       1.611489       0.103763      -0.062204       2.227596       0.507025       1.864984          -0.000000
          134              H       2.209178      -2.595111      13.416800       0.123500       1.208954 0.89348465E+01  0.89877591E+02                                 1.850015                            1.729337      -1.115206       2.351423                    0.996329       3.556168       9.970212       0.485108       1.255173      -0.714710       0.010636       0.023101       0.022395       0.033887       0.007712      -0.001240       0.010908       0.008070      -0.010087      -0.015671       0.003300       0.012371              1.933527       1.800441       0.114193       0.184906       1.848253       0.588697       2.151886           0.000000
          135              H       0.436895      -1.356807      14.149311       0.108044       1.112811 0.84013820E+01  0.83762107E+02                                 1.790190                            1.707750      -1.035747       2.378638                    0.997213       3.656838      10.425443       0.471933       1.301755      -0.703650       0.025726       0.024320      -0.006590       0.036010       0.008670      -0.010807       0.004929      -0.005121      -0.011402      -0.017294       0.005592       0.011702              1.823890       2.018296       0.330002      -0.238577       1.836035      -0.007497       1.617338          -0.000000
          136              H       9.526790      15.429330       5.622816       0.109214       1.110011 0.77583824E+01  0.76019035E+02                                 1.798078                            1.643864      -1.215637       2.295269                    0.995150       3.720343      10.602040       0.478589       1.306147      -0.701281       0.010896       0.026415       0.022904       0.036621       0.008676      -0.005631       0.008108       0.005835      -0.014745      -0.015716       0.004103       0.011613              1.933147       1.648683       0.118060       0.034652       2.009106       0.715239       2.141651           0.000000
          137              H      11.055152      14.783542       4.044812       0.105524       1.267227 0.94665961E+01  0.96076078E+02                                 1.873714                            1.752267      -1.028490       2.383261                    0.996791       3.547690       9.810537       0.496188       1.216293      -0.724379       0.030393       0.017927      -0.001681       0.035326       0.010594      -0.005053       0.009205       0.002355      -0.017245      -0.017129       0.003216       0.013913              1.932276       2.468062       0.278196      -0.117434       1.584776       0.170309       1.743989           0.000000
          138              H       5.330741      13.805075       5.283866       0.121410       1.204987 0.87812701E+01  0.87863221E+02                                 1.837071                            1.707162      -1.077784       2.367342                    0.996619       3.542373       9.872967       0.491850       1.244582      -0.716939      -0.013351      -0.023534      -0.022826       0.035400       0.007241      -0.000858       0.011204       0.010422      -0.001544      -0.015967       0.004133       0.011834              1.925569       1.790153       0.119579       0.188937       1.728905       0.592344       2.257648           0.000000
          139              H      15.024262      13.760501       0.924582       0.177396       0.959600 0.71454703E+01  0.68704057E+02                                 1.664662                            1.605064      -1.025904       2.414292                    0.998100       3.360986       9.540602       0.471161       1.352027      -0.694078       0.009878      -0.011564       0.002464       0.015407      -0.003689       0.001546       0.000532      -0.002512      -0.023560      -0.008167       0.000328       0.007838              1.692449       2.102951      -0.377369       0.076470       1.495223      -0.000295       1.479173           0.000000
          140              H      14.142752      14.917265       1.594952       0.167492       1.122254 0.83886793E+01  0.82001020E+02                                 1.696565                            1.624389      -0.985165       2.421869                    0.999240       3.156805       8.365464       0.531206       1.179554      -0.735303      -0.007643       0.004437       0.012492       0.015302      -0.000961      -0.004379       0.003303       0.002416       0.006824      -0.004613      -0.002210       0.006822              1.722527       1.476592       0.026217      -0.041583       1.659412       0.438443       2.031577           0.000001
          141              H      14.235380      14.800937       0.000000       0.173406       1.056185 0.77192426E+01  0.73809999E+02                                 1.620208                            1.548548      -0.936461       2.446398                    0.999609       3.079097       8.036349       0.549869       1.164947      -0.738541      -0.004541       0.004177      -0.010740       0.012386      -0.000112       0.004196      -0.003823      -0.000340       0.009918      -0.005308      -0.001743       0.007051              1.658320       1.323243       0.040003      -0.062805       1.488648      -0.361623       2.163069           0.000001
          142              H      13.881850      -4.827101      13.625820       0.111504       1.145463 0.81590884E+01  0.80287710E+02                                 1.784649                            1.648911      -1.061043       2.369433                    0.996748       3.561818       9.899424       0.498098       1.249637      -0.714999      -0.007383      -0.032455      -0.015658       0.036784       0.010040      -0.008879       0.006312      -0.005835      -0.023976      -0.018145       0.003688       0.014456              1.887309       1.541223       0.052100      -0.069447       2.214609       0.631614       1.906095           0.000000
          143              H       3.735996      -3.481166      11.927300       0.089329       1.298089 0.94257687E+01  0.96287932E+02                                 1.953915                            1.783410      -1.148911       2.324141                    0.994918       3.731646      10.613370       0.473843       1.265368      -0.711817       0.045164       0.011578       0.003178       0.046733       0.006060      -0.001096       0.009471       0.012387      -0.020332      -0.015371       0.002866       0.012505              2.077736       2.983827       0.251433       0.083009       1.574969       0.120355       1.674412           0.000000
          144              H      12.341137      -4.167180      15.228304       0.107401       1.273788 0.95468469E+01  0.96607909E+02                                 1.848940                            1.737360      -0.940930       2.422474                    0.998116       3.449668       9.370270       0.510508       1.185635      -0.732694      -0.028968      -0.024344       0.007115       0.038502       0.010743      -0.008652       0.006752      -0.008338      -0.027045      -0.019022       0.002967       0.016055              1.885488       2.230826       0.315212      -0.292667       1.708826       0.053859       1.716813           0.000000
          145              H       6.868366      12.941850       4.044812       0.100765       1.174916 0.87610028E+01  0.88024316E+02                                 1.837922                            1.728117      -1.004727       2.387603                    0.997453       3.675945      10.426006       0.476907       1.278273      -0.708814      -0.030819      -0.010650      -0.006026       0.033159       0.005939      -0.003627       0.010785       0.009633      -0.010374      -0.016083       0.006339       0.009744              1.900962       2.474872       0.222326       0.004093       1.562609       0.191644       1.665406           0.000000
          146              H       8.467743      12.052533       2.681477       0.106629       1.048463 0.74799326E+01  0.72941987E+02                                 1.755398                            1.633629      -1.233389       2.276904                    0.996048       3.801575      10.963046       0.469446       1.337951      -0.694037      -0.008251      -0.029714      -0.018956       0.036199       0.005507       0.003003       0.007809       0.000218      -0.008633      -0.008976      -0.002303       0.011279              1.840514       1.600927       0.151355       0.069270       2.002700       0.570544       1.917913           0.000000
          147              H       8.267049      -2.991933      18.435154       0.171116       1.045678 0.78917053E+01  0.77349142E+02                                 1.723200                            1.655520      -1.118190       2.362624                    0.998118       3.397400       9.559015       0.479835       1.302354      -0.704570      -0.009774       0.010088       0.000823       0.014070      -0.001571       0.000361      -0.000541       0.000273      -0.023479      -0.007858       0.002339       0.005520              1.754463       2.138208      -0.366717      -0.181684       1.535401       0.121750       1.589780           0.000000
          148              H       8.991091      -3.988882      17.416419       0.164129       1.131861 0.84370770E+01  0.82575217E+02                                 1.700489                            1.623623      -1.027258       2.397660                    0.998994       3.195757       8.467978       0.534120       1.171681      -0.736692       0.003259      -0.002062      -0.013956       0.014479       0.001246      -0.004067       0.003567       0.004828       0.011840      -0.006768      -0.000354       0.007121              1.736426       1.472147       0.089494       0.099582       1.546739       0.383609       2.190392           0.000001
          149              H       9.265888       6.760116       0.158177       0.174073       1.066959 0.78886362E+01  0.75714599E+02                                 1.624174                            1.561530      -0.871568       2.476469                    0.999806       3.052070       7.937758       0.550552       1.159125      -0.740693       0.005638      -0.005463       0.010219       0.012886      -0.001622       0.004893      -0.002927       0.001839       0.004041      -0.004434      -0.002537       0.006971              1.646683       1.333308      -0.056184       0.086805       1.605308      -0.414912       2.001433           0.000001
          150              H       3.907358      14.676997       6.782781       0.081493       1.260513 0.90636754E+01  0.91837555E+02                                 1.926005                            1.754396      -1.159752       2.314383                    0.994699       3.766130      10.725335       0.474688       1.273451      -0.709517      -0.042555      -0.009182      -0.003149       0.043648       0.004863      -0.000754       0.010563       0.014922      -0.017183      -0.016318       0.004115       0.012202              2.050055       2.989858       0.183579       0.097178       1.517705       0.134393       1.642601          -0.000000
          151              C       8.022048       1.396598      16.811204      -0.189032      37.071816 0.44225353E+03  0.10494401E+05                                 9.815380                            7.108193      -0.032903       1.971583                    0.998628      29.792562      87.467991       0.602478       0.428429      -1.051381       0.015772      -0.005704       0.000193       0.016772       0.001023       0.005494       0.029160      -0.005492      -0.064463      -0.038397       0.007814       0.030583             12.682393      13.729260      -2.112257       2.925727       8.612748      -5.854767      15.705173           0.000000
          152              C       3.168649       6.243812       6.715556       0.391377      30.219767 0.31991193E+03  0.70156096E+04                                 8.835413                            6.232794      -0.155765       1.977787                    0.999199      24.520967      69.682211       0.613345       0.455372      -1.033307      -0.002646      -0.014433       0.061251       0.062984       0.031716       0.004542       0.003093      -0.054089      -0.077602      -0.030555      -0.024335       0.054890             11.471717      13.195570      -4.977621       2.371925       8.484761      -3.715188      12.734819           0.000000
          153              C      15.212142       9.389256       1.969869      -0.186896      37.852719 0.47394585E+03  0.11418608E+05                                 9.953054                            7.360774      -0.025542       1.970678                    0.998275      30.085989      88.391738       0.593024       0.428696      -1.053437      -0.003536       0.003873       0.006066       0.008019       0.008636       0.000177       0.013901      -0.018647      -0.050760      -0.022168      -0.003091       0.025259             12.730973      14.040138      -2.268455       2.408618       7.454848      -4.675277      16.697932           0.000000
          154              C       4.541860       4.614448      12.232356       0.387796      31.010763 0.31976004E+03  0.70141733E+04                                 8.974560                            6.223305      -0.185879       1.965822                    0.999134      24.607777      70.027243       0.614758       0.454202      -1.033570       0.007236       0.017859      -0.060634       0.063622       0.034500       0.002631      -0.005053      -0.043102      -0.058163      -0.032695      -0.017818       0.050513             11.786226      13.710938      -4.984689       3.064531       8.308010      -3.971641      13.339731           0.000000
          155              C       5.477557       3.938002      13.160328       0.023284      39.916755 0.41293503E+03  0.95336037E+04                                10.209965                            6.771600      -0.090140       1.980917                    0.999214      26.694112      74.751709       0.637087       0.416420      -1.069819       0.021820      -0.010689       0.013605       0.027847       0.002360       0.000797       0.010560      -0.007520      -0.004866      -0.009624      -0.003211       0.012835             14.420249      15.800040      -5.626775       5.287810       9.768436      -6.831154      17.692271           0.000000
          156              C      14.824648       8.941444       3.237356       0.114364      37.004683 0.39576249E+03  0.90574188E+04                                 9.796718                            6.699656      -0.038415       2.002540                    0.999173      26.045226      73.057453       0.629267       0.425306      -1.062213      -0.003167       0.004016      -0.003893       0.006428       0.000543       0.007282       0.014347      -0.022913       0.017332      -0.017521      -0.004848       0.022369             13.491966      16.168096      -4.197135       4.611180       8.458333      -5.738314      15.849469          -0.000000
          157              C      14.238313       9.910344       1.159965       0.091775      28.525471 0.33955175E+03  0.75371980E+04                                 8.257722                            6.218564       0.239231       2.093270                    0.999807      26.153791      74.102697       0.646095       0.427076      -1.052918      -0.042980      -0.004281       0.030878       0.053094       0.026197      -0.016391       0.019479      -0.056183      -0.005050      -0.048639       0.005576       0.043063             10.262963      12.856272      -1.886863       1.635059       5.568463      -2.746477      12.364154           0.000000
          158              C       8.364308       2.080111      15.734659       0.120810      37.539111 0.38458386E+03  0.87341084E+04                                 9.877256                            6.598515      -0.011693       2.013148                    0.999144      25.784028      71.921730       0.635252       0.424554      -1.063250       0.002258       0.002751       0.002486       0.004341      -0.004969       0.001516       0.018032       0.007819      -0.003660      -0.021170       0.004891       0.016279             13.840149      15.692935      -4.289736       5.332024       9.555521      -7.102919      16.271992          -0.000000
          159              C       2.220602       6.945155       5.754254       0.013458      37.951931 0.41441335E+03  0.95838906E+04                                 9.899158                            6.796289      -0.081825       1.983217                    0.999263      26.831698      75.395646       0.633661       0.417966      -1.067980      -0.019705       0.008674      -0.014583       0.026004       0.008632      -0.000779      -0.003799      -0.003457      -0.007271      -0.008224      -0.002686       0.010910             13.586145      14.094289      -6.325148       4.830890      10.125686      -5.364597      16.538460          -0.000000
          160              C       4.305967       5.648796       6.195266      -0.535355      48.052212 0.62569219E+03  0.16094973E+05                                11.214368                            8.187533       0.101162       1.941785                    0.999725      35.707254     107.011693       0.592652       0.401769      -1.074892      -0.005121       0.004673      -0.002867       0.007502      -0.027451      -0.036673      -0.021842       0.036053       0.196410      -0.075543      -0.005067       0.080610             13.939261      17.738075      -7.647033       2.201186      12.235134      -4.342035      11.844574           0.000000
          161              C       3.371659       5.164129      12.714419      -0.523291      47.807731 0.62697603E+03  0.16145372E+05                                11.216696                            8.217131       0.068797       1.932241                    0.999680      35.733763     107.346470       0.588963       0.403851      -1.072899       0.004562      -0.001785      -0.003957       0.006298      -0.023174      -0.037582      -0.029486       0.041618       0.202607      -0.077777      -0.007325       0.085103             13.932391      18.512960      -7.571586       2.683087      11.483579      -4.189244      11.800635           0.000000
          162              C       2.433801       5.963753      12.004694       0.530448      24.528117 0.28147961E+03  0.59798881E+04                                 7.776146                            5.927143      -0.136100       2.010179                    0.998982      22.615181      63.305217       0.616006       0.468032      -1.025995      -0.022488       0.025204      -0.023762       0.041299       0.032640      -0.011533       0.030163      -0.004836      -0.069552      -0.052263       0.004485       0.047778              9.196355      10.332540      -3.432106       0.149378       7.338393      -2.665767       9.918131           0.000001
          163              C       8.957128       0.829413      17.637679       0.095670      28.983082 0.33981296E+03  0.75373191E+04                                 8.351863                            6.219870       0.289959       2.112997                    0.999836      25.929144      73.212161       0.646808       0.426927      -1.054005       0.040013       0.017275      -0.027663       0.051621       0.019822      -0.014793       0.023751      -0.058366       0.019619      -0.047504       0.004592       0.042912             10.443365      13.147974      -1.366960       2.030553       6.454795      -3.631439      11.727327           0.000000
          164              C       5.173428       4.792964       6.892752       0.526104      24.533086 0.28271673E+03  0.60120633E+04                                 7.768477                            5.935032      -0.116396       2.015450                    0.999106      22.686858      63.513010       0.616465       0.467225      -1.026556       0.018227      -0.026897       0.023534       0.040119       0.033160      -0.013213       0.025183       0.005184      -0.083785      -0.051730       0.003660       0.048070              9.183855       9.785801      -3.819666       0.335183       8.012876      -2.619764       9.752888           0.000000
          165              C       0.396602       8.270760       4.100362       0.062732      37.694664 0.41357951E+03  0.95577325E+04                                 9.874958                            6.815474      -0.029836       2.001144                    0.999213      26.524328      74.452744       0.629283       0.421177      -1.066169       0.008149      -0.002818       0.004123       0.009557      -0.002416       0.010269      -0.023801       0.017207       0.005030      -0.028903       0.003165       0.025738             13.534061      14.476699      -5.998435       5.616031       9.324595      -4.961668      16.800890          -0.000000
          166              C       7.406998       2.716875      14.812524       0.065732      38.472915 0.38926544E+03  0.88635885E+04                                 9.972448                            6.597748      -0.035850       2.003140                    0.999343      26.151608      72.945096       0.641454       0.419350      -1.066969      -0.003957      -0.003835      -0.007014       0.008920      -0.002132       0.012049      -0.014142       0.014094      -0.020711      -0.021474       0.001290       0.020184             14.047840      14.889829      -5.080656       5.125449       9.394273      -6.914613      17.859419          -0.000000
          167              C       1.194901       7.652804       6.264751      -0.103023      34.355120 0.42789007E+03  0.10082140E+05                                 9.361863                            7.002319      -0.054579       1.956967                    0.999675      29.590595      86.907494       0.604927       0.429717      -1.049337      -0.002058       0.003692      -0.031194       0.031479       0.028889      -0.000085       0.003837      -0.011888       0.025264      -0.033852       0.008074       0.025778             11.596072      12.788221      -5.381604       3.004471       9.061163      -3.235361      12.938832          -0.000000
          168              C      13.518130       9.088649       3.593631      -0.208102      35.617370 0.44604124E+03  0.10550138E+05                                 9.343607                            6.998241       0.224675       2.037062                    0.999792      29.966760      86.312029       0.628911       0.411750      -1.067580       0.002983       0.003124      -0.010958       0.011778       0.008014      -0.007516      -0.001071      -0.019765       0.057194      -0.023335       0.002517       0.020818             11.480733      15.307265      -2.499731       2.476772       6.678319      -3.658007      12.456614           0.000000
          169              C       0.271709       8.323706       5.494015      -0.141998      35.233712 0.44911813E+03  0.10660243E+05                                 9.377243                            7.076579       0.214055       2.037927                    0.999793      29.742668      86.319968       0.617138       0.418136      -1.061580       0.018614      -0.014536       0.007976       0.024928      -0.007668      -0.016980       0.008725       0.014787      -0.030829      -0.020418      -0.005425       0.025843             11.692608      11.156979      -4.323561       3.552221       8.487444      -3.711892      15.433401          -0.000000
          170              C       6.145713       3.046075      15.275004      -0.134763      37.223896 0.43782302E+03  0.10336677E+05                                 9.790522                            7.023863       0.105593       2.007809                    0.999623      29.528754      85.754301       0.613959       0.422556      -1.057717      -0.008536       0.009082      -0.028042       0.030687       0.008145      -0.012378      -0.006645      -0.028466       0.063757      -0.029223       0.001784       0.027439             12.571068      14.880375      -4.176787       3.113543       8.055276      -4.841777      14.777553           0.000000
          171              C       5.228696       3.655007      14.461710      -0.124069      36.427792 0.41680974E+03  0.97355669E+04                                 9.629230                            6.847927       0.060711       1.990079                    0.999719      29.507529      85.672095       0.621543       0.421902      -1.056468       0.030489      -0.008244       0.003710       0.031801      -0.004508      -0.017827       0.013324       0.015139      -0.056253      -0.029856       0.001962       0.027894             12.395758      12.794944      -3.627488       3.254196       8.268059      -5.694311      16.124271           0.000000
          172              C       9.775342       1.998246      15.426025      -0.208792      36.208040 0.45373588E+03  0.10765415E+05                                 9.442472                            7.058486       0.227134       2.036988                    0.999776      29.987581      86.173007       0.626942       0.411767      -1.068830      -0.013757      -0.010167       0.002606       0.017303       0.008208      -0.017619      -0.006162      -0.013847       0.059966      -0.025342      -0.004112       0.029455             11.603692      15.023635      -2.328742       2.656714       7.101550      -4.355743      12.685891           0.000000
          173              C       1.230409       6.420262      12.799533      -0.582795      28.948061 0.46913112E+03  0.11219887E+05                                 7.904016                            6.925880       0.266109       2.029769                    0.998877      33.108669      95.410164       0.667921       0.383431      -1.088443       0.028371      -0.013087      -0.016262       0.035222      -0.001459       0.000833       0.000002       0.005409       0.021515      -0.006662      -0.000596       0.007259              8.399668       9.863650      -1.076881      -1.068987       7.895230      -0.701811       7.440123           0.000002
          174              C       1.449165       7.573657       3.574236      -0.139403      35.591430 0.43322197E+03  0.10194828E+05                                 9.459379                            6.962674       0.145270       2.016890                    0.999764      29.577799      85.585795       0.620246       0.419636      -1.060201       0.015118      -0.006628       0.027955       0.032465       0.004920      -0.011074      -0.002434      -0.007000       0.080643      -0.021198      -0.008635       0.029833             11.804170      12.826835      -4.957162       3.284651       8.442180      -3.660540      14.143494           0.000000
          175              C      12.615470       9.618108       2.694658       0.100509      27.478765 0.32362994E+03  0.70885566E+04                                 7.984506                            6.033262       0.210035       2.085549                    0.999774      25.824526      72.366582       0.662995       0.421781      -1.057620       0.029389       0.004965      -0.038890       0.048998       0.009499      -0.014565       0.028960      -0.024381      -0.070833      -0.044095       0.006252       0.037843              9.721212      11.998423      -1.571355       1.327045       5.635472      -3.113030      11.529742           0.000000
          176              C       2.361860       6.930478       4.394120      -0.117673      35.342114 0.42387258E+03  0.99310201E+04                                 9.433967                            6.906625       0.085058       1.997968                    0.999753      29.471205      85.383509       0.619469       0.422015      -1.057588      -0.025017       0.018057      -0.002203       0.030931      -0.009087      -0.020774       0.012898       0.007510      -0.042736      -0.027659      -0.002693       0.030352             11.779320      11.698512      -4.282115       3.436646       8.241383      -4.310646      15.398064           0.000000
          177              C       7.680405       3.076734      13.546731      -0.129193      35.494861 0.41164887E+03  0.95865455E+04                                 9.449195                            6.799911       0.137152       2.020256                    0.999784      29.271891      84.903210       0.624396       0.421222      -1.056737      -0.026647       0.015559      -0.006008       0.031437       0.001737      -0.015555       0.012866       0.018117      -0.066451      -0.032053       0.006540       0.025513             12.102644      12.424676      -2.843345       2.980071       7.771919      -5.490283      16.111336           0.000000
          178              C       6.752581       3.585536      12.695588      -0.106023      35.833352 0.44068600E+03  0.10430936E+05                                 9.586841                            7.084796       0.042430       1.989160                    0.999701      29.418708      85.804464       0.605836       0.427127      -1.053895      -0.001970      -0.009983       0.024302       0.026346       0.019840      -0.008216       0.003081      -0.026579       0.012554      -0.028304       0.006434       0.021870             11.997093      14.557539      -3.933000       2.946016       7.583256      -3.964046      13.850483          -0.000000
          179              C       6.346562       4.192185       6.104880      -0.579103      28.761224 0.46813247E+03  0.11187412E+05                                 7.859366                            6.912888       0.244408       2.021594                    0.998689      33.147201      95.411321       0.669520       0.382808      -1.089141      -0.025967       0.014233       0.020064       0.035769      -0.006583      -0.002332      -0.004497       0.009720       0.013153      -0.011946       0.005918       0.006029              8.321134       9.305207      -1.213719      -0.958776       8.331037      -0.606939       7.327157           0.000002
          180              C      10.604671       1.452479      16.314829       0.097762      26.586414 0.30314427E+03  0.65446880E+04                                 7.802689                            5.834529       0.190309       2.078849                    0.999843      25.655436      71.822826       0.673710       0.421108      -1.056021      -0.032681      -0.016373       0.041043       0.054960       0.008632      -0.016730       0.041501      -0.013772      -0.047175      -0.051359       0.007477       0.043882              9.480723      11.412961      -1.326920       1.450603       5.851253      -3.590154      11.177954           0.000000
          181              C       8.022048       2.988780       9.215506      -0.189033      37.071921 0.44225455E+03  0.10494436E+05                                 9.815407                            7.108206      -0.032921       1.971577                    0.998628      29.792649      87.468410       0.602477       0.428429      -1.051380       0.015772       0.003018       0.004845       0.016774       0.004248      -0.003632       0.000565       0.045992       0.090000      -0.038397       0.007813       0.030584             12.682426      13.729296       3.589882       0.366403      19.002486      -0.143738       5.315496           0.000000
          182              C       3.168649      13.565786      10.065519       0.391377      30.219664 0.31991116E+03  0.70155837E+04                                 8.835373                            6.232774      -0.155765       1.977788                    0.999199      24.520904      69.681830       0.613348       0.455370      -1.033309      -0.002646       0.060261      -0.018125       0.062984      -0.011924      -0.029738       0.026965      -0.002026       0.078588      -0.030555      -0.024335       0.054890             11.471652      13.195495       4.542918       3.124773      14.889652       0.017266       6.329809           0.000000
          183              C      15.212142       7.883178       9.714328      -0.186897      37.852841 0.47394738E+03  0.11418655E+05                                 9.953064                            7.360776      -0.025562       1.970671                    0.998275      30.086107      88.392133       0.593025       0.428695      -1.053438      -0.003538       0.003318      -0.006382       0.008017      -0.004162      -0.007566       0.008076       0.019414       0.063447      -0.022166      -0.003093       0.025259             12.730984      14.040176       3.220148       0.760242      18.436056      -1.664747       5.716720           0.000000
          184              C       4.541860      -2.585543       8.718190       0.387796      31.010602 0.31975871E+03  0.70141307E+04                                 8.974502                            6.223275      -0.185876       1.965822                    0.999134      24.607701      70.026766       0.614763       0.454200      -1.033572       0.007236      -0.061441       0.014850       0.063623      -0.014971      -0.031193       0.024451      -0.009504       0.042634      -0.032695      -0.017818       0.050513             11.786133      13.710829       5.146249       2.784584      15.521205      -0.192975       6.126366           0.000000
          185              C       5.477557      -1.443673       8.840024       0.023285      39.916460 0.41293244E+03  0.95335227E+04                                10.209893                            6.771565      -0.090136       1.980919                    0.999214      26.694022      74.751218       0.637091       0.416419      -1.069821       0.021820       0.017127       0.002454       0.027847      -0.000490      -0.002443      -0.002598       0.006269       0.036507      -0.009624      -0.003211       0.012836             14.420120      15.799902       7.392675       2.229008      21.627052      -0.015546       5.833407           0.000000
          186              C      14.824648       9.204761       9.468401       0.114364      37.004672 0.39576261E+03  0.90574227E+04                                 9.796718                            6.699658      -0.038415       2.002540                    0.999173      26.045226      73.057465       0.629266       0.425306      -1.062213      -0.003169      -0.005379      -0.001530       0.006427       0.006034      -0.004112      -0.005966      -0.008394       0.060887      -0.017521      -0.004849       0.022370             13.491957      16.168082       6.091950       1.329234      18.971197      -0.331311       5.336593          -0.000000
          187              C      14.238313       6.921237       9.668005       0.091775      28.525462 0.33955131E+03  0.75371892E+04                                 8.257740                            6.218574       0.239217       2.093265                    0.999807      26.153772      74.102756       0.646092       0.427078      -1.052916      -0.042980       0.028882      -0.011729       0.053094      -0.027293      -0.014490       0.003518      -0.016352       0.114449      -0.048639       0.005576       0.043063             10.262987      12.856309       2.359444       0.816547      13.043773      -1.569390       4.888878           0.000000
          188              C       8.364308       1.714708       9.161839       0.120810      37.539113 0.38458373E+03  0.87341058E+04                                 9.877260                            6.598516      -0.011690       2.013148                    0.999144      25.784025      71.921751       0.635251       0.424554      -1.063250       0.002258       0.000778      -0.003624       0.004340       0.003798       0.003545      -0.009916       0.021876       0.038510      -0.021170       0.004891       0.016279             13.840150      15.692928       6.762528       1.049007      20.744189       0.643141       5.083334          -0.000000
          189              C       2.220602      12.382602       9.938789       0.013457      37.951721 0.41441162E+03  0.95838348E+04                                 9.899102                            6.796262      -0.081821       1.983218                    0.999263      26.831625      75.395226       0.633664       0.417965      -1.067982      -0.019705      -0.016967      -0.000220       0.026004      -0.004990      -0.007085       0.004222      -0.002725      -0.005069      -0.008223      -0.002686       0.010909             13.586048      14.094186       7.346176       3.062273      19.580990      -0.094516       7.082969          -0.000000
          190              C       4.305967      13.412710      10.840963      -0.535354      48.051910 0.62568797E+03  0.16094831E+05                                11.214311                            8.187500       0.101161       1.941784                    0.999725      35.707121     107.011020       0.592654       0.401769      -1.074893      -0.005122      -0.004819      -0.002612       0.007502      -0.018034       0.042106      -0.039409      -0.070035      -0.121845      -0.075538      -0.005070       0.080608             13.939179      17.737959       5.729749       5.521908      15.702422       2.340127       8.377155           0.000000
          191              C       3.371659      -2.442905       8.001121      -0.523290      47.807270 0.62696996E+03  0.16145163E+05                                11.216598                            8.217075       0.068793       1.932240                    0.999680      35.733571     107.345410       0.588967       0.403849      -1.072901       0.004563      -0.002535       0.003523       0.006297      -0.020961       0.038856      -0.038133      -0.075501      -0.148736      -0.077770      -0.007329       0.085100             13.932250      18.512767       6.109320       5.215596      15.349187       1.957311       7.934796           0.000000
          192              C       2.433801      -3.457357       7.663488       0.530448      24.527980 0.28147827E+03  0.59798458E+04                                 7.776085                            5.927106      -0.136104       2.010177                    0.998982      22.615094      63.304675       0.616012       0.468028      -1.025998      -0.022488      -0.033180      -0.009947       0.041298      -0.026308      -0.022500       0.001024       0.049182       0.092501      -0.052264       0.004485       0.047778              9.196271      10.332436       1.845381       2.897573      11.581710       0.215820       5.674667           0.000001
          193              C       8.957128       3.988121       9.293465       0.095670      28.983162 0.33981393E+03  0.75373452E+04                                 8.351874                            6.219875       0.289956       2.112996                    0.999836      25.929176      73.212251       0.646808       0.426927      -1.054006       0.040013      -0.032595      -0.001127       0.051621      -0.022722      -0.009770      -0.003487      -0.023268       0.124918      -0.047505       0.004592       0.042912             10.443379      13.147986       2.441994       0.168541      13.554134      -0.467366       4.628018           0.000000
          194              C       5.173428      14.444666      11.233393       0.526103      24.533014 0.28271595E+03  0.60120383E+04                                 7.768439                            5.935008      -0.116402       2.015448                    0.999106      22.686817      63.512703       0.616469       0.467222      -1.026558       0.018227       0.033829       0.011527       0.040119      -0.028023      -0.022111       0.004425       0.056470       0.070067      -0.051730       0.003660       0.048070              9.183805       9.785741       2.200088       3.140323      11.586595       0.556434       6.179078           0.000000
          195              C       0.396602      10.287488       9.617727       0.062731      37.694619 0.41357936E+03  0.95577283E+04                                 9.874950                            6.815473      -0.029835       2.001144                    0.999213      26.524318      74.452719       0.629283       0.421177      -1.066169       0.008148       0.004980       0.000380       0.009557       0.010103      -0.003041       0.007085      -0.011744      -0.081824      -0.028903       0.003164       0.025739             13.534038      14.476655       7.862810       2.386771      19.228721      -0.756516       6.896738          -0.000000
          196              C       7.406998       0.597734       9.071452       0.065732      38.472858 0.38926456E+03  0.88635645E+04                                 9.972442                            6.597743      -0.035848       2.003141                    0.999343      26.151588      72.945051       0.641454       0.419351      -1.066969      -0.003957      -0.004157       0.006829       0.008921       0.011500      -0.004178       0.008504       0.004329      -0.050009      -0.021475       0.001290       0.020184             14.047824      14.889807       6.979079       1.837253      21.731336      -0.208210       5.522329          -0.000000
          197              C       1.194901      12.470882       9.070699      -0.103022      34.354861 0.42788635E+03  0.10082031E+05                                 9.361828                            7.002298      -0.054571       1.956970                    0.999675      29.590444      86.906978       0.604926       0.429718      -1.049336      -0.002058      -0.028861       0.012398       0.031479      -0.014518      -0.024978      -0.004815      -0.013580       0.020191      -0.033853       0.008073       0.025780             11.596021      12.788155       5.292717       3.158353      14.771253      -0.061405       7.228654          -0.000000
          198              C      13.518130       9.439701       9.162780      -0.208102      35.617380 0.44604130E+03  0.10550142E+05                                 9.343616                            6.998247       0.224674       2.037061                    0.999792      29.966768      86.312119       0.628910       0.411751      -1.067579       0.002984      -0.011052       0.002773       0.011778      -0.010516      -0.003181      -0.007569      -0.034729       0.012301      -0.023334       0.002515       0.020820             11.480742      15.307274       3.394819       0.926446      14.179980      -0.673079       4.954973           0.000000
          199              C       0.271709      11.467954       8.875049      -0.141998      35.233665 0.44911747E+03  0.10660223E+05                                 9.377235                            7.076574       0.214056       2.037927                    0.999793      29.742638      86.319856       0.617138       0.418136      -1.061580       0.018614       0.014176       0.008601       0.024928      -0.010870       0.015130      -0.000890       0.028359       0.009888      -0.020417      -0.005426       0.025843             11.692595      11.156954       5.238081       1.968196      16.911489      -1.151751       7.009341          -0.000000
          200              C       6.145713       0.833653       8.555117      -0.134763      37.223854 0.43782241E+03  0.10336659E+05                                 9.790516                            7.023860       0.105596       2.007810                    0.999623      29.528732      85.754242       0.613958       0.422557      -1.057717      -0.008537      -0.028825       0.006158       0.030687      -0.014793      -0.000865      -0.004319      -0.047455       0.006789      -0.029223       0.001784       0.027440             12.571050      14.880364       4.784778       2.060439      17.290040      -0.489942       5.542746           0.000000
          201              C       5.228696      -0.175146       8.434413      -0.124068      36.427563 0.41680707E+03  0.97354841E+04                                 9.629178                            6.847899       0.060714       1.990081                    0.999719      29.507418      85.671546       0.621545       0.421901      -1.056469       0.030488       0.007335       0.005285       0.031801      -0.013185       0.012817       0.002241       0.042095       0.024624      -0.029857       0.001964       0.027893             12.395675      12.794866       4.631908       1.514394      19.091485      -0.554684       5.300674           0.000000
          202              C       9.775342       1.488356       9.387053      -0.208792      36.208070 0.45373627E+03  0.10765430E+05                                 9.442490                            7.058499       0.227131       2.036987                    0.999776      29.987581      86.173112       0.626940       0.411768      -1.068829      -0.013757       0.007341       0.007502       0.017304      -0.019362       0.001701      -0.006904      -0.036478      -0.007928      -0.025342      -0.004113       0.029455             11.603713      15.023660       3.465159       0.688391      15.062016      -0.240225       4.725462           0.000000
          203              C       1.230409      -2.997260       6.870720      -0.582795      28.947891 0.46912789E+03  0.11219794E+05                                 7.904007                            6.925876       0.266110       2.029770                    0.998877      33.108501      95.409703       0.667918       0.383433      -1.088441       0.028371      -0.007540       0.019464       0.035223       0.001451       0.000846      -0.005831      -0.004683      -0.008774      -0.006663      -0.000596       0.007259              8.399656       9.863617      -0.387335       1.467088       8.161692       0.547971       7.173658           0.000002
          204              C       1.449165      10.180400      10.484500      -0.139403      35.591312 0.43322070E+03  0.10194795E+05                                 9.459379                            6.962682       0.145269       2.016890                    0.999764      29.577735      85.585714       0.620243       0.419638      -1.060199       0.015118       0.027524      -0.008235       0.032465      -0.012049       0.001277      -0.014729      -0.036723      -0.008526      -0.021197      -0.008636       0.029833             11.804158      12.826805       5.323144       2.650694      15.888273      -0.638488       6.697394           0.000000
          205              C      12.615470       8.396438       9.153742       0.100509      27.478770 0.32362978E+03  0.70885543E+04                                 7.984517                            6.033267       0.210031       2.085547                    0.999774      25.824528      72.366665       0.662993       0.421782      -1.057619       0.029389      -0.036162       0.015146       0.048998      -0.017363      -0.000944       0.006134       0.036404       0.111522      -0.044094       0.006252       0.037842              9.721227      11.998444       1.934931       0.697315      12.752153      -0.995788       4.413084           0.000000
          206              C       2.361860      11.212030      10.631567      -0.117673      35.341973 0.42387126E+03  0.99309743E+04                                 9.433925                            6.906604       0.085067       1.997971                    0.999753      29.471126      85.383016       0.619472       0.422014      -1.057590      -0.025018      -0.010936      -0.014535       0.030931      -0.013447       0.018257       0.001178       0.031888       0.030408      -0.027660      -0.002694       0.030353             11.779256      11.698432       5.117247       1.990073      17.341940      -0.943611       6.297398           0.000000
          207              C       7.680405      -0.678403       9.392702      -0.129193      35.494835 0.41164840E+03  0.95865324E+04                                 9.449193                            6.799909       0.137151       2.020256                    0.999784      29.271877      84.903175       0.624396       0.421222      -1.056737      -0.026648      -0.012983      -0.010471       0.031437      -0.014340       0.006273       0.004032       0.047384       0.021350      -0.032053       0.006540       0.025513             12.102639      12.424654       4.002483       0.972373      18.781210      -0.865934       5.102052           0.000000
          208              C       6.752581      -1.669916       9.377637      -0.106023      35.833256 0.44068450E+03  0.10430892E+05                                 9.586831                            7.084790       0.042429       1.989159                    0.999701      29.418644      85.804262       0.605836       0.427127      -1.053895      -0.001970       0.026037      -0.003505       0.026346      -0.017036      -0.013075       0.001496      -0.018652       0.036339      -0.028304       0.006434       0.021871             11.997078      14.557506       4.517819       1.933066      15.716630      -0.731763       5.717097          -0.000000
          209              C       6.346562      14.062738      12.147618      -0.579103      28.761179 0.46813131E+03  0.11187377E+05                                 7.859351                            6.912873       0.244402       2.021592                    0.998689      33.147174      95.411186       0.669522       0.382808      -1.089142      -0.025968       0.010259      -0.022358       0.035770       0.001273       0.006866      -0.002705      -0.002752      -0.024265      -0.011947       0.005918       0.006028              8.321120       9.305171      -0.223467       1.530487       8.103746       0.738168       7.554443           0.000002
          210              C      10.604671       2.530967       9.415298       0.097763      26.586370 0.30314349E+03  0.65446696E+04                                 7.802695                            5.834531       0.190307       2.078849                    0.999843      25.655401      71.822809       0.673708       0.421109      -1.056020      -0.032681       0.043731      -0.006342       0.054960      -0.018804       0.000888      -0.007555       0.045024       0.129215      -0.051359       0.007477       0.043882              9.480730      11.412970       1.919714       0.423843      12.955452      -0.511458       4.073768           0.000000
          211              C       8.022048      -4.385378      11.634484      -0.189032      37.071940 0.44225440E+03  0.10494432E+05                                 9.815412                            7.108206      -0.032923       1.971576                    0.998628      29.792650      87.468422       0.602477       0.428429      -1.051380       0.015773       0.002687      -0.005038       0.016774      -0.005269      -0.001863      -0.029726      -0.004517      -0.061524      -0.038397       0.007812       0.030585             12.682456      13.729314      -1.477647      -3.292166       8.861742       5.998534      15.456313           0.000000
          212              C       3.168649      12.805952       2.049522       0.391365      30.219250 0.31990644E+03  0.70154629E+04                                 8.835264                            6.232700      -0.155712       1.977803                    0.999199      24.521064      69.682480       0.613355       0.455366      -1.033310      -0.002639      -0.045816      -0.043119       0.062971      -0.019799       0.025197      -0.030062      -0.007380       0.062533      -0.030564      -0.024334       0.054899             11.471487      13.195456       0.434775      -5.496537       8.454644       3.697707      12.764360           0.000000
          213              C      15.212142      15.343116       7.146400      -0.186898      37.852887 0.47394754E+03  0.11418663E+05                                 9.953089                            7.360790      -0.025567       1.970669                    0.998275      30.086116      88.392273       0.593023       0.428696      -1.053437      -0.003538      -0.007186       0.000317       0.008016      -0.004471       0.007387      -0.021978      -0.004665      -0.008792      -0.022166      -0.003093       0.025259             12.731033      14.040207      -0.951701      -3.168878      10.338303       6.340047      13.814589           0.000000
          214              C       4.541860      -2.028905      16.710648       0.387819      31.009875 0.31974812E+03  0.70138531E+04                                 8.974414                            6.223196      -0.185919       1.965815                    0.999133      24.607446      70.026226       0.614762       0.454203      -1.033568       0.007244       0.043590       0.045788       0.063632      -0.019522       0.028571      -0.019404      -0.000752       0.068885      -0.032691      -0.017829       0.050520             11.786077      13.710573      -0.161729      -5.849056       8.642246       4.164716      13.005412           0.000000
          215              C       5.477557      -2.494329      15.660843       0.023283      39.916728 0.41293081E+03  0.95334750E+04                                10.209954                            6.771555      -0.090087       1.980937                    0.999214      26.693921      74.750874       0.637091       0.416419      -1.069821       0.021821      -0.006436      -0.016059       0.027848      -0.001870       0.001646      -0.007957      -0.012024      -0.018364      -0.009620      -0.003213       0.012833             14.420332      15.799980      -1.766117      -7.516930       9.795466       6.846862      17.665551           0.000000
          216              C      14.824648      14.469345       6.124840       0.114365      37.004755 0.39576306E+03  0.90574364E+04                                 9.796737                            6.699664      -0.038422       2.002537                    0.999173      26.045246      73.057557       0.629266       0.425306      -1.062213      -0.003169       0.001365       0.005423       0.006428      -0.006578      -0.003169      -0.008383      -0.033246      -0.013668      -0.017521      -0.004850       0.022371             13.492010      16.168136      -1.894844      -5.940446       9.032193       6.069643      15.275700          -0.000000
          217              C      14.238313      15.783969       8.002627       0.091774      28.525578 0.33955301E+03  0.75372313E+04                                 8.257730                            6.218565       0.239221       2.093266                    0.999807      26.153862      74.102864       0.646097       0.427075      -1.052919      -0.042981      -0.024598      -0.019148       0.053095       0.001098       0.030882      -0.022997      -0.050092       0.013229      -0.048639       0.005577       0.043063             10.262981      12.856285      -0.472578      -2.451618       8.286727       4.315874       9.645930           0.000000
          218              C       8.364308      -3.794819      12.764697       0.120809      37.539267 0.38458496E+03  0.87341419E+04                                 9.877294                            6.598531      -0.011689       2.013149                    0.999144      25.784062      71.921921       0.635250       0.424555      -1.063249       0.002258      -0.003527       0.001138       0.004340       0.001171      -0.005062      -0.008116      -0.009356      -0.055187      -0.021170       0.004891       0.016279             13.840233      15.693012      -2.472831      -6.381094       8.441614       6.459827      17.386073          -0.000000
          219              C       2.220602      13.287793       3.137554       0.013463      37.951953 0.41441306E+03  0.95838858E+04                                 9.899185                            6.796295      -0.081838       1.983212                    0.999263      26.831678      75.395689       0.633659       0.417967      -1.067979      -0.019704       0.008293       0.014803       0.026003      -0.003644       0.007869      -0.000431       0.003860       0.014668      -0.008225      -0.002693       0.010917             13.586214      14.094290      -1.021106      -7.893208      10.289469       5.459191      16.374884          -0.000000
          220              C       4.305967      13.554044       1.794368      -0.535357      48.053438 0.62570523E+03  0.16095410E+05                                11.214582                            8.187637       0.101133       1.941772                    0.999725      35.707683     107.013697       0.592646       0.401771      -1.074889      -0.005124       0.000140       0.005481       0.007504       0.045485      -0.005439       0.061253      -0.032196      -0.008352      -0.075547      -0.005063       0.080609             13.939571      17.738577       1.917330      -7.723333       8.182035       2.001883      15.898102           0.000000
          221              C       3.371659      -2.721224      16.945654      -0.523290      47.807407 0.62697803E+03  0.16145445E+05                                11.216671                            8.217164       0.068760       1.932232                    0.999680      35.733702     107.346534       0.588960       0.403853      -1.072897       0.004560       0.004316       0.000433       0.006293       0.044133      -0.001274       0.067615      -0.024422       0.004476      -0.077772      -0.007326       0.085098             13.932284      18.512750       1.462270      -7.898500       8.093460       2.231940      15.190642           0.000000
          222              C       2.433801      -2.506396      17.993012       0.530458      24.527764 0.28147760E+03  0.59798375E+04                                 7.776101                            5.927142      -0.136067       2.010193                    0.998982      22.615058      63.304937       0.616002       0.468035      -1.025992      -0.022489       0.007975       0.033714       0.041304      -0.006339       0.034035      -0.031187      -0.003052      -0.064204      -0.052257       0.004473       0.047784              9.196255      10.332475       1.586771      -3.046884       6.964574       2.449873      10.291716           0.000001
          223              C       8.957128      -4.817534      10.730051       0.095671      28.983216 0.33981446E+03  0.75373568E+04                                 8.351866                            6.219866       0.289951       2.112995                    0.999836      25.929207      73.212233       0.646811       0.426925      -1.054007       0.040013       0.015322       0.028792       0.051621       0.002900       0.024563      -0.020265      -0.064407       0.001500      -0.047505       0.004591       0.042913             10.443381      13.147979      -1.075047      -2.199117       7.264295       4.098811      10.917867           0.000000
          224              C       5.173428      13.377920       0.704453       0.526114      24.533172 0.28271542E+03  0.60120323E+04                                 7.768516                            5.935033      -0.116356       2.015464                    0.999105      22.686821      63.513030       0.616462       0.467227      -1.026554       0.018227      -0.006938      -0.035064       0.040123      -0.005136       0.035324      -0.029609       0.012854      -0.060787      -0.051730       0.003660       0.048070              9.183934       9.785859       1.619531      -3.475587       7.049126       2.063361      10.716819           0.000001
          225              C       0.396602      14.057302       5.112507       0.062728      37.694741 0.41358030E+03  0.95577547E+04                                 9.874968                            6.815475      -0.029837       2.001142                    0.999213      26.524366      74.452847       0.629283       0.421176      -1.066170       0.008148      -0.002162      -0.004504       0.009558      -0.007686      -0.007229       0.016716       0.029480       0.041847      -0.028903       0.003164       0.025740             13.534092      14.476720      -1.864416      -8.002836      10.634914       5.718187      15.490643          -0.000000
          226              C       7.406998      -3.314610      13.777218       0.065736      38.472881 0.38926420E+03  0.88635549E+04                                 9.972452                            6.597743      -0.035849       2.003142                    0.999343      26.151566      72.945005       0.641453       0.419351      -1.066968      -0.003957       0.007993       0.000184       0.008921      -0.009369      -0.007869       0.005636       0.028821       0.023474      -0.021474       0.001292       0.020182             14.047881      14.889870      -1.898467      -6.962751       9.754919       7.122844      17.498854          -0.000000
          227              C       1.194901      12.491864       3.495147      -0.103023      34.355153 0.42789036E+03  0.10082149E+05                                 9.361873                            7.002318      -0.054587       1.956964                    0.999675      29.590615      86.907557       0.604927       0.429717      -1.049337      -0.002058       0.025168       0.018794       0.031478      -0.014372       0.025066       0.000975      -0.020228       0.000242      -0.033856       0.008072       0.025784             11.596111      12.788242       0.088827      -6.162894       9.167526       3.296786      12.832565          -0.000000
          228              C      13.518130      14.087200       6.074186      -0.208104      35.617479 0.44604265E+03  0.10550176E+05                                 9.343610                            6.998241       0.224674       2.037061                    0.999792      29.966837      86.312191       0.628912       0.411749      -1.067581       0.002984       0.007928       0.008184       0.011779       0.002503       0.010697       0.008640      -0.032874       0.017867      -0.023334       0.002515       0.020819             11.480743      15.307278      -0.895085      -3.403228       7.844119       4.331082      11.290831           0.000000
          229              C       0.271709      12.823891       4.461533      -0.142000      35.233804 0.44911901E+03  0.10660271E+05                                 9.377267                            7.076589       0.214057       2.037926                    0.999793      29.742714      86.320183       0.617137       0.418136      -1.061579       0.018614       0.000361      -0.016577       0.024928       0.018539       0.001849      -0.007836       0.013246      -0.035454      -0.020418      -0.005426       0.025844             11.692654      11.157019      -0.914545      -5.520460      10.482355       4.863655      13.438587          -0.000000
          230              C       6.145713      -3.879728      13.831073      -0.134762      37.223980 0.43782286E+03  0.10336672E+05                                 9.790536                            7.023857       0.105595       2.007811                    0.999623      29.528757      85.754292       0.613959       0.422556      -1.057717      -0.008538       0.019746       0.021883       0.030687       0.006646       0.013243       0.010962      -0.035945       0.041316      -0.029223       0.001785       0.027437             12.571121      14.880428      -0.608041      -5.174033       8.903914       5.331753      13.929021           0.000000
          231              C       5.228696      -3.479862      14.765071      -0.124067      36.427877 0.41680909E+03  0.97355496E+04                                 9.629260                            6.847929       0.060719       1.990082                    0.999719      29.507482      85.672001       0.621542       0.421903      -1.056467       0.030489       0.000911      -0.008997       0.031802       0.017693       0.005011      -0.015563       0.019017      -0.044613      -0.029855       0.001962       0.027893             12.395839      12.794991      -1.004509      -4.768653       9.228873       6.249069      15.163655           0.000000
          232              C       9.775342      -3.486602      12.848116      -0.208792      36.208002 0.45373548E+03  0.10765398E+05                                 9.442445                            7.058469       0.227141       2.036991                    0.999777      29.987578      86.172822       0.626945       0.411765      -1.068831      -0.013757       0.002827      -0.010109       0.017304       0.011155       0.015918       0.013065      -0.025805       0.024089      -0.025342      -0.004112       0.029454             11.603661      15.023591      -1.136409      -3.345094       7.517606       4.595948      12.269787           0.000000
          233              C       1.230409      -3.423002      17.990941      -0.582792      28.947844 0.46912657E+03  0.11219758E+05                                 7.904000                            6.925863       0.266136       2.029782                    0.998877      33.108449      95.409628       0.667919       0.383433      -1.088441       0.028371       0.020629      -0.003201       0.035223       0.000014      -0.001678       0.005834      -0.004692      -0.008779      -0.006667      -0.000596       0.007263              8.399649       9.863614       1.464227      -0.398113       6.946112       0.153821       8.389220           0.000002
          234              C       1.449165      14.861493       4.771862      -0.139404      35.591553 0.43322325E+03  0.10194869E+05                                 9.459412                            6.962688       0.145266       2.016888                    0.999764      29.577875      85.586159       0.620244       0.419637      -1.060200       0.015117      -0.020895      -0.019720       0.032466       0.007131       0.009797       0.017162      -0.032510       0.004111      -0.021197      -0.008636       0.029834             11.804230      12.826895      -0.366025      -5.935402       9.548086       4.299043      13.037710           0.000000
          235              C      12.615470      14.601003       6.982197       0.100508      27.478803 0.32363026E+03  0.70885648E+04                                 7.984512                            6.033264       0.210035       2.085548                    0.999774      25.824549      72.366637       0.662995       0.421781      -1.057620       0.029389       0.031198       0.023744       0.048999       0.007865       0.015509      -0.035094      -0.013756      -0.038959      -0.044095       0.006253       0.037843              9.721225      11.998435      -0.363578      -2.024364       7.360223       4.108817       9.805017          -0.000000
          236              C       2.361860      14.473042       3.804910      -0.117675      35.342303 0.42387435E+03  0.99310815E+04                                 9.434029                            6.906654       0.085062       1.997969                    0.999753      29.471300      85.384142       0.619466       0.422017      -1.057586      -0.025017      -0.007121       0.016738       0.030931       0.022534       0.002517      -0.014073       0.009551      -0.036616      -0.027657      -0.002695       0.030352             11.779415      11.698615      -0.835165      -5.426805       9.875834       5.254299      13.763798           0.000000
          237              C       7.680405      -2.398330      14.721761      -0.129192      35.494870 0.41164825E+03  0.95865264E+04                                 9.449200                            6.799908       0.137152       2.020257                    0.999784      29.271838      84.903000       0.624396       0.421222      -1.056737      -0.026647      -0.002576       0.016478       0.031436       0.012602       0.009281      -0.016898       0.025100      -0.045499      -0.032053       0.006541       0.025512             12.102676      12.424712      -1.159172      -3.952485       9.271771       6.356232      14.611546           0.000000
          238              C       6.752581      -1.915620      15.587968      -0.106017      35.833007 0.44067972E+03  0.10430739E+05                                 9.586761                            7.084730       0.042467       1.989176                    0.999701      29.418405      85.803095       0.605842       0.427125      -1.053897      -0.001972      -0.016053      -0.020795       0.026344      -0.002808       0.021287      -0.004573      -0.023989       0.020333      -0.028301       0.006434       0.021867             11.997036      14.557464      -0.584915      -4.879155       8.850638       4.695800      12.583007          -0.000000
          239              C       6.346562      14.360627       0.578099      -0.579105      28.761377 0.46813516E+03  0.11187516E+05                                 7.859444                            6.912938       0.244397       2.021589                    0.998689      33.147370      95.412621       0.669512       0.382812      -1.089137      -0.025969      -0.024495       0.002293       0.035772       0.005310      -0.004535       0.007203       0.005030      -0.000887      -0.011946       0.005920       0.006026              8.321231       9.305283       1.437193      -0.571724       7.052578      -0.131250       8.605833           0.000002
          240              C      10.604671      -3.983446      11.931066       0.097764      26.586340 0.30314329E+03  0.65446587E+04                                 7.802665                            5.834514       0.190312       2.078851                    0.999843      25.655376      71.822506       0.673712       0.421107      -1.056022      -0.032680      -0.027357      -0.034701       0.054960       0.010173       0.015841      -0.033947      -0.026861      -0.086434      -0.051360       0.007476       0.043884              9.480696      11.412920      -0.592802      -1.874439       6.737100       4.101597      10.292069           0.000000
          241              C       7.415952       9.475252       2.019393      -0.189034      37.071858 0.44225364E+03  0.10494409E+05                                 9.815387                            7.108189      -0.032912       1.971579                    0.998628      29.792663      87.468427       0.602479       0.428428      -1.051381      -0.015773       0.005707      -0.000189       0.016775       0.001020       0.005494       0.029160      -0.005492      -0.064463      -0.038398       0.007815       0.030583             12.682411      13.729271      -2.112241       2.925754       8.612739      -5.854770      15.705223           0.000000
          242              C      12.269350       4.628038      12.115041       0.391376      30.219777 0.31991210E+03  0.70156140E+04                                 8.835414                            6.232795      -0.155765       1.977787                    0.999199      24.520974      69.682229       0.613345       0.455372      -1.033307       0.002646       0.014434      -0.061251       0.062984       0.031716       0.004543       0.003093      -0.054088      -0.077602      -0.030555      -0.024335       0.054890             11.471718      13.195580      -4.977626       2.371920       8.484764      -3.715183      12.734812           0.000000
          243              C       0.225858       1.482594      16.860728      -0.186895      37.852687 0.47394410E+03  0.11418556E+05                                 9.953047                            7.360756      -0.025556       1.970674                    0.998275      30.085975      88.391684       0.593025       0.428696      -1.053437       0.003538      -0.003866      -0.006064       0.008015       0.008635       0.000181       0.013903      -0.018651      -0.050751      -0.022166      -0.003094       0.025260             12.730974      14.040212      -2.268498       2.408623       7.454844      -4.675256      16.697866           0.000000
          244              C      10.896140       6.257402       6.598241       0.387797      31.010753 0.31975989E+03  0.70141693E+04                                 8.974559                            6.223305      -0.185879       1.965822                    0.999134      24.607771      70.027230       0.614758       0.454202      -1.033569      -0.007236      -0.017858       0.060634       0.063622       0.034500       0.002631      -0.005053      -0.043102      -0.058163      -0.032695      -0.017818       0.050513             11.786227      13.710938      -4.984689       3.064532       8.308010      -3.971642      13.339733           0.000000
          245              C       9.960443       6.933848       5.670269       0.023283      39.916781 0.41293527E+03  0.95336105E+04                                10.209968                            6.771600      -0.090139       1.980918                    0.999214      26.694122      74.751737       0.637087       0.416420      -1.069819      -0.021820       0.010690      -0.013605       0.027848       0.002360       0.000797       0.010559      -0.007520      -0.004867      -0.009624      -0.003210       0.012834             14.420256      15.800046      -5.626778       5.287813       9.768441      -6.831159      17.692282           0.000000
          246              C       0.613352       1.930406      15.593241       0.114365      37.004609 0.39576147E+03  0.90573886E+04                                 9.796705                            6.699647      -0.038407       2.002543                    0.999173      26.045180      73.057265       0.629267       0.425306      -1.062213       0.003168      -0.004013       0.003894       0.006427       0.000544       0.007282       0.014349      -0.022914       0.017334      -0.017522      -0.004850       0.022372             13.491959      16.168092      -4.197152       4.611196       8.458336      -5.738316      15.849450          -0.000000
          247              C       1.199687       0.961506      17.670632       0.091786      28.525427 0.33955005E+03  0.75371595E+04                                 8.257771                            6.218592       0.239172       2.093256                    0.999807      26.153656      74.102587       0.646086       0.427082      -1.052913       0.042987       0.004289      -0.030873       0.053098       0.026197      -0.016389       0.019482      -0.056185      -0.005057      -0.048638       0.005572       0.043066             10.263037      12.856466      -1.886947       1.635082       5.568501      -2.746466      12.364143           0.000000
          248              C       7.073692       8.791739       3.095938       0.120807      37.539202 0.38458493E+03  0.87341394E+04                                 9.877273                            6.598524      -0.011695       2.013146                    0.999144      25.784071      71.921890       0.635251       0.424554      -1.063250      -0.002258      -0.002748      -0.002485       0.004338      -0.004970       0.001517       0.018031       0.007820      -0.003663      -0.021169       0.004891       0.016278             13.840179      15.692934      -4.289726       5.332038       9.555532      -7.102945      16.272072          -0.000000
          249              C      13.217398       3.926695      13.076343       0.013459      37.951916 0.41441326E+03  0.95838882E+04                                 9.899157                            6.796289      -0.081827       1.983216                    0.999263      26.831689      75.395619       0.633661       0.417966      -1.067980       0.019705      -0.008673       0.014583       0.026004       0.008632      -0.000779      -0.003798      -0.003457      -0.007271      -0.008224      -0.002687       0.010911             13.586148      14.094298      -6.325154       4.830897      10.125691      -5.364599      16.538456          -0.000000
          250              C      11.132033       5.223054      12.635331      -0.535354      48.052190 0.62569165E+03  0.16094956E+05                                11.214364                            8.187529       0.101163       1.941785                    0.999725      35.707249     107.011658       0.592652       0.401769      -1.074892       0.005121      -0.004672       0.002866       0.007501      -0.027451      -0.036673      -0.021842       0.036053       0.196411      -0.075543      -0.005067       0.080610             13.939257      17.738072      -7.647033       2.201182      12.235131      -4.342031      11.844568           0.000000
          251              C      12.066341       5.707721       6.116178      -0.523291      47.807767 0.62697649E+03  0.16145388E+05                                11.216703                            8.217134       0.068796       1.932240                    0.999680      35.733778     107.346548       0.588963       0.403851      -1.072899      -0.004562       0.001786       0.003957       0.006298      -0.023175      -0.037582      -0.029486       0.041618       0.202607      -0.077778      -0.007325       0.085103             13.932402      18.512975      -7.571593       2.683092      11.483587      -4.189249      11.800644           0.000000
          252              C      13.004199       4.908097       6.825903       0.530448      24.528127 0.28147973E+03  0.59798913E+04                                 7.776149                            5.927144      -0.136100       2.010178                    0.998982      22.615189      63.305248       0.616006       0.468032      -1.025995       0.022489      -0.025204       0.023762       0.041299       0.032639      -0.011533       0.030163      -0.004836      -0.069552      -0.052263       0.004485       0.047778              9.196358      10.332545      -3.432108       0.149377       7.338394      -2.665767       9.918135           0.000001
          253              C       6.480872      10.042437       1.192918       0.095668      28.983575 0.33982013E+03  0.75375377E+04                                 8.352052                            6.220008       0.289981       2.113004                    0.999836      25.929450      73.213946       0.646787       0.426937      -1.053996      -0.040012      -0.017269       0.027666       0.051619       0.019821      -0.014793       0.023754      -0.058378       0.019632      -0.047509       0.004592       0.042918             10.443620      13.148244      -1.366966       2.030702       6.454925      -3.631534      11.727691           0.000000
          254              C      10.264572       6.078886      11.937845       0.526105      24.533080 0.28271666E+03  0.60120611E+04                                 7.768476                            5.935031      -0.116396       2.015451                    0.999106      22.686852      63.512985       0.616465       0.467225      -1.026556      -0.018227       0.026898      -0.023534       0.040119       0.033160      -0.013213       0.025183       0.005184      -0.083785      -0.051730       0.003660       0.048070              9.183854       9.785801      -3.819667       0.335184       8.012877      -2.619764       9.752884           0.000000
          255              C      15.041398       2.601090      14.730235       0.062730      37.694700 0.41357991E+03  0.95577434E+04                                 9.874961                            6.815475      -0.029832       2.001145                    0.999213      26.524343      74.452773       0.629283       0.421176      -1.066169      -0.008148       0.002820      -0.004123       0.009557      -0.002417       0.010270      -0.023801       0.017208       0.005033      -0.028903       0.003164       0.025739             13.534077      14.476712      -5.998446       5.616045       9.324606      -4.961678      16.800912          -0.000000
          256              C       8.031002       8.154975       4.018073       0.065734      38.472919 0.38926531E+03  0.88635859E+04                                 9.972455                            6.597751      -0.035855       2.003139                    0.999343      26.151603      72.945122       0.641453       0.419351      -1.066969       0.003958       0.003837       0.007015       0.008921      -0.002132       0.012048      -0.014142       0.014093      -0.020714      -0.021475       0.001291       0.020184             14.047855      14.889833      -5.080657       5.125459       9.394280      -6.914624      17.859451          -0.000000
          257              C      14.243099       3.219046      12.565846      -0.103023      34.355134 0.42789019E+03  0.10082145E+05                                 9.361869                            7.002322      -0.054583       1.956966                    0.999675      29.590599      86.907531       0.604926       0.429718      -1.049337       0.002059      -0.003692       0.031194       0.031479       0.028889      -0.000085       0.003837      -0.011888       0.025263      -0.033852       0.008074       0.025778             11.596084      12.788234      -5.381611       3.004481       9.061172      -3.235369      12.938845          -0.000000
          258              C       1.919870       1.783201      15.236966      -0.208101      35.617313 0.44603953E+03  0.10550085E+05                                 9.343592                            6.998223       0.224678       2.037064                    0.999792      29.966692      86.311722       0.628912       0.411750      -1.067581      -0.002984      -0.003121       0.010959       0.011779       0.008013      -0.007514      -0.001071      -0.019765       0.057200      -0.023335       0.002516       0.020819             11.480727      15.307236      -2.499751       2.476804       6.678332      -3.658031      12.456613           0.000000
          259              C      15.166291       2.548144      13.336582      -0.141999      35.233762 0.44911877E+03  0.10660263E+05                                 9.377254                            7.076584       0.214053       2.037926                    0.999793      29.742696      86.320083       0.617138       0.418136      -1.061579      -0.018613       0.014537      -0.007976       0.024928      -0.007668      -0.016980       0.008726       0.014787      -0.030828      -0.020418      -0.005426       0.025844             11.692626      11.156996      -4.323570       3.552233       8.487457      -3.711902      15.433427          -0.000000
          260              C       9.292287       7.825775       3.555593      -0.134764      37.224016 0.43782422E+03  0.10336714E+05                                 9.790549                            7.023875       0.105593       2.007809                    0.999623      29.528804      85.754543       0.613958       0.422557      -1.057716       0.008537      -0.009078       0.028043       0.030687       0.008146      -0.012378      -0.006646      -0.028465       0.063757      -0.029223       0.001783       0.027440             12.571110      14.880422      -4.176807       3.113567       8.055302      -4.841798      14.777605           0.000000
          261              C      10.209304       7.216843       4.368887      -0.124069      36.427849 0.41681014E+03  0.97355802E+04                                 9.629245                            6.847933       0.060706       1.990078                    0.999719      29.507556      85.672241       0.621542       0.421902      -1.056468      -0.030488       0.008246      -0.003709       0.031801      -0.004507      -0.017827       0.013324       0.015138      -0.056256      -0.029856       0.001963       0.027894             12.395783      12.794976      -3.627500       3.254208       8.268074      -5.694323      16.124300           0.000000
          262              C       5.662658       8.873604       3.404572      -0.208793      36.208010 0.45373669E+03  0.10765439E+05                                 9.442463                            7.058492       0.227137       2.036989                    0.999777      29.987609      86.173091       0.626942       0.411767      -1.068830       0.013758       0.010171      -0.002605       0.017306       0.008207      -0.017620      -0.006164      -0.013848       0.059965      -0.025342      -0.004114       0.029456             11.603666      15.023585      -2.328702       2.656671       7.101518      -4.355720      12.685895           0.000000
          263              C      14.207591       4.451588       6.031064      -0.582795      28.948075 0.46913137E+03  0.11219896E+05                                 7.904020                            6.925883       0.266107       2.029769                    0.998877      33.108685      95.410250       0.667920       0.383431      -1.088443      -0.028371       0.013087       0.016262       0.035222      -0.001459       0.000833       0.000001       0.005409       0.021515      -0.006662      -0.000597       0.007258              8.399673       9.863656      -1.076882      -1.068987       7.895234      -0.701812       7.440128           0.000002
          264              C      13.988835       3.298193      15.256361      -0.139402      35.591393 0.43322147E+03  0.10194814E+05                                 9.459377                            6.962673       0.145270       2.016891                    0.999764      29.577773      85.585728       0.620245       0.419637      -1.060201      -0.015117       0.006631      -0.027955       0.032465       0.004919      -0.011074      -0.002432      -0.006999       0.080642      -0.021197      -0.008635       0.029832             11.804172      12.826833      -4.957161       3.284653       8.442179      -3.660539      14.143503           0.000000
          265              C       2.822530       1.253742      16.135939       0.100513      27.478657 0.32362907E+03  0.70885344E+04                                 7.984503                            6.033263       0.210044       2.085555                    0.999774      25.824425      72.366336       0.662993       0.421782      -1.057619      -0.029388      -0.004961       0.038896       0.049001       0.009496      -0.014563       0.028961      -0.024377      -0.070827      -0.044092       0.006251       0.037842              9.721218      11.998393      -1.571390       1.327134       5.635510      -3.113094      11.529753          -0.000000
          266              C      13.076140       3.941372      14.436477      -0.117673      35.342041 0.42387172E+03  0.99309931E+04                                 9.433951                            6.906615       0.085065       1.997971                    0.999753      29.471159      85.383294       0.619470       0.422014      -1.057589       0.025018      -0.018055       0.002203       0.030931      -0.009086      -0.020774       0.012898       0.007510      -0.042734      -0.027659      -0.002693       0.030352             11.779302      11.698490      -4.282106       3.436645       8.241371      -4.310641      15.398044           0.000000
          267              C       7.757595       7.795116       5.283866      -0.129193      35.494852 0.41164872E+03  0.95865410E+04                                 9.449193                            6.799910       0.137153       2.020257                    0.999784      29.271884      84.903178       0.624396       0.421222      -1.056737       0.026648      -0.015558       0.006008       0.031437       0.001737      -0.015555       0.012866       0.018117      -0.066453      -0.032053       0.006541       0.025513             12.102642      12.424667      -2.843341       2.980069       7.771917      -5.490282      16.111341           0.000000
          268              C       8.685419       7.286314       6.135009      -0.106023      35.833350 0.44068595E+03  0.10430933E+05                                 9.586838                            7.084794       0.042432       1.989161                    0.999701      29.418709      85.804449       0.605837       0.427127      -1.053895       0.001970       0.009984      -0.024302       0.026347       0.019840      -0.008216       0.003081      -0.026579       0.012554      -0.028304       0.006434       0.021870             11.997090      14.557531      -3.932997       2.946012       7.583254      -3.964045      13.850483          -0.000000
          269              C       9.091438       6.679665      12.725717      -0.579103      28.761218 0.46813236E+03  0.11187408E+05                                 7.859364                            6.912887       0.244410       2.021595                    0.998689      33.147188      95.411248       0.669520       0.382808      -1.089141       0.025967      -0.014232      -0.020064       0.035769      -0.006584      -0.002332      -0.004497       0.009720       0.013154      -0.011947       0.005918       0.006029              8.321132       9.305208      -1.213721      -0.958776       8.331034      -0.606937       7.327154           0.000002
          270              C       4.833329       9.419371       2.515768       0.097769      26.586110 0.30314068E+03  0.65445887E+04                                 7.802618                            5.834485       0.190262       2.078837                    0.999843      25.655258      71.822123       0.673714       0.421107      -1.056022       0.032679       0.016381      -0.041042       0.054960       0.008629      -0.016726       0.041503      -0.013775      -0.047183      -0.051358       0.007474       0.043885              9.480619      11.412865      -1.326871       1.450509       5.851155      -3.590059      11.177838           0.000000
          271              C       7.415952       7.883070       9.615091      -0.189033      37.071919 0.44225451E+03  0.10494434E+05                                 9.815406                            7.108206      -0.032920       1.971577                    0.998628      29.792647      87.468401       0.602477       0.428429      -1.051380      -0.015772      -0.003018      -0.004846       0.016774       0.004248      -0.003632       0.000565       0.045993       0.090000      -0.038397       0.007813       0.030584             12.682426      13.729295       3.589884       0.366403      19.002488      -0.143737       5.315496           0.000000
          272              C      12.269350      -2.693936       8.765078       0.391376      30.219669 0.31991131E+03  0.70155874E+04                                 8.835372                            6.232774      -0.155764       1.977788                    0.999199      24.520912      69.681848       0.613348       0.455370      -1.033309       0.002647      -0.060262       0.018124       0.062984      -0.011924      -0.029738       0.026965      -0.002027       0.078587      -0.030555      -0.024335       0.054890             11.471648      13.195500       4.542908       3.124776      14.889634       0.017266       6.329810           0.000000
          273              C       0.225858       2.988672       9.116269      -0.186897      37.852829 0.47394723E+03  0.11418650E+05                                 9.953063                            7.360776      -0.025562       1.970671                    0.998275      30.086101      88.392114       0.593025       0.428695      -1.053438       0.003539      -0.003318       0.006382       0.008016      -0.004162      -0.007566       0.008076       0.019414       0.063447      -0.022166      -0.003093       0.025260             12.730981      14.040174       3.220144       0.760243      18.436050      -1.664748       5.716719           0.000000
          274              C      10.896140      13.457393      10.112407       0.387797      31.010595 0.31975863E+03  0.70141287E+04                                 8.974502                            6.223276      -0.185877       1.965822                    0.999134      24.607696      70.026758       0.614763       0.454200      -1.033572      -0.007235       0.061440      -0.014852       0.063622      -0.014971      -0.031193       0.024451      -0.009504       0.042635      -0.032695      -0.017818       0.050513             11.786133      13.710829       5.146247       2.784583      15.521204      -0.192977       6.126365           0.000000
          275              C       9.960443      12.315523       9.990573       0.023285      39.916451 0.41293236E+03  0.95335203E+04                                10.209891                            6.771564      -0.090134       1.980920                    0.999214      26.694018      74.751200       0.637091       0.416419      -1.069821      -0.021820      -0.017127      -0.002456       0.027847      -0.000490      -0.002443      -0.002598       0.006269       0.036507      -0.009624      -0.003211       0.012836             14.420117      15.799897       7.392670       2.229007      21.627048      -0.015548       5.833405          -0.000000
          276              C       0.613352       1.667089       9.362196       0.114364      37.004678 0.39576267E+03  0.90574244E+04                                 9.796719                            6.699659      -0.038414       2.002540                    0.999173      26.045229      73.057477       0.629266       0.425306      -1.062213       0.003169       0.005379       0.001529       0.006427       0.006034      -0.004112      -0.005966      -0.008394       0.060887      -0.017521      -0.004849       0.022370             13.491959      16.168085       6.091950       1.329235      18.971198      -0.331312       5.336593          -0.000000
          277              C       1.199687       3.950613       9.162592       0.091775      28.525445 0.33955109E+03  0.75371830E+04                                 8.257736                            6.218572       0.239217       2.093265                    0.999807      26.153760      74.102711       0.646092       0.427078      -1.052916       0.042980      -0.028882       0.011729       0.053094      -0.027293      -0.014490       0.003518      -0.016352       0.114450      -0.048639       0.005576       0.043063             10.262982      12.856303       2.359441       0.816547      13.043766      -1.569390       4.888877           0.000000
          278              C       7.073692       9.157142       9.668758       0.120810      37.539105 0.38458368E+03  0.87341040E+04                                 9.877258                            6.598516      -0.011690       2.013148                    0.999144      25.784022      71.921734       0.635251       0.424554      -1.063250      -0.002258      -0.000778       0.003623       0.004339       0.003798       0.003545      -0.009916       0.021876       0.038510      -0.021170       0.004891       0.016279             13.840146      15.692921       6.762525       1.049007      20.744186       0.643143       5.083333          -0.000000
          279              C      13.217398      -1.510752       8.891808       0.013458      37.951719 0.41441172E+03  0.95838379E+04                                 9.899103                            6.796264      -0.081824       1.983217                    0.999263      26.831625      75.395233       0.633664       0.417965      -1.067982       0.019705       0.016966       0.000220       0.026004      -0.004990      -0.007085       0.004222      -0.002725      -0.005069      -0.008223      -0.002686       0.010909             13.586047      14.094193       7.346176       3.062276      19.580979      -0.094514       7.082969          -0.000000
          280              C      11.132033      -2.540860       7.989634      -0.535354      48.051871 0.62568727E+03  0.16094807E+05                                11.214302                            8.187494       0.101163       1.941785                    0.999725      35.707112     107.010966       0.592655       0.401769      -1.074893       0.005123       0.004818       0.002610       0.007501      -0.018035       0.042106      -0.039409      -0.070035      -0.121844      -0.075537      -0.005071       0.080608             13.939165      17.737948       5.729735       5.521904      15.702400       2.340121       8.377148           0.000000
          281              C      12.066341      13.314755      10.829476      -0.523290      47.807317 0.62697058E+03  0.16145184E+05                                11.216608                            8.217081       0.068790       1.932239                    0.999680      35.733589     107.345510       0.588967       0.403849      -1.072900      -0.004562       0.002534      -0.003525       0.006297      -0.020960       0.038857      -0.038133      -0.075501      -0.148737      -0.077771      -0.007329       0.085100             13.932263      18.512785       6.109329       5.215599      15.349203       1.957312       7.934801           0.000000
          282              C      13.004199      14.329207      11.167109       0.530448      24.528007 0.28147859E+03  0.59798548E+04                                 7.776092                            5.927110      -0.136108       2.010175                    0.998982      22.615115      63.304765       0.616012       0.468028      -1.025998       0.022489       0.033180       0.009946       0.041298      -0.026308      -0.022500       0.001024       0.049182       0.092501      -0.052264       0.004486       0.047778              9.196280      10.332447       1.845382       2.897576      11.581720       0.215817       5.674672           0.000001
          283              C       6.480872       6.883729       9.537132       0.095669      28.983174 0.33981409E+03  0.75373497E+04                                 8.351876                            6.219876       0.289956       2.112996                    0.999836      25.929184      73.212277       0.646808       0.426927      -1.054006      -0.040013       0.032595       0.001127       0.051621      -0.022722      -0.009770      -0.003487      -0.023268       0.124918      -0.047505       0.004592       0.042912             10.443382      13.147988       2.441995       0.168541      13.554138      -0.467366       4.628019           0.000000
          284              C      10.264572      -3.572816       7.597204       0.526104      24.532988 0.28271564E+03  0.60120293E+04                                 7.768432                            5.935004      -0.116397       2.015450                    0.999106      22.686796      63.512612       0.616469       0.467222      -1.026558      -0.018226      -0.033830      -0.011528       0.040119      -0.028022      -0.022112       0.004425       0.056470       0.070067      -0.051730       0.003660       0.048071              9.183795       9.785733       2.200086       3.140318      11.586581       0.556433       6.179070           0.000000
          285              C      15.041398       0.584362       9.212870       0.062731      37.694625 0.41357941E+03  0.95577302E+04                                 9.874952                            6.815475      -0.029835       2.001144                    0.999213      26.524321      74.452737       0.629283       0.421177      -1.066169      -0.008147      -0.004981      -0.000380       0.009557       0.010103      -0.003041       0.007085      -0.011745      -0.081824      -0.028903       0.003164       0.025739             13.534041      14.476660       7.862813       2.386772      19.228725      -0.756516       6.896739          -0.000000
          286              C       8.031002      10.274116       9.759145       0.065733      38.472838 0.38926439E+03  0.88635591E+04                                 9.972437                            6.597741      -0.035847       2.003142                    0.999343      26.151580      72.945014       0.641454       0.419350      -1.066969       0.003958       0.004156      -0.006830       0.008921       0.011500      -0.004178       0.008504       0.004329      -0.050009      -0.021475       0.001290       0.020184             14.047817      14.889797       6.979073       1.837253      21.731326      -0.208208       5.522327          -0.000000
          287              C      14.243099      -1.599032       9.759898      -0.103023      34.354922 0.42788714E+03  0.10082055E+05                                 9.361839                            7.002304      -0.054573       1.956969                    0.999675      29.590483      86.907126       0.604926       0.429718      -1.049336       0.002059       0.028860      -0.012399       0.031479      -0.014518      -0.024977      -0.004815      -0.013580       0.020189      -0.033853       0.008074       0.025780             11.596036      12.788174       5.292728       3.158357      14.771274      -0.061402       7.228660          -0.000000
          288              C       1.919870       1.432149       9.667817      -0.208103      35.617420 0.44604178E+03  0.10550157E+05                                 9.343623                            6.998251       0.224672       2.037060                    0.999792      29.966793      86.312224       0.628909       0.411751      -1.067579      -0.002983       0.011052      -0.002775       0.011779      -0.010515      -0.003181      -0.007569      -0.034729       0.012300      -0.023334       0.002514       0.020820             11.480753      15.307289       3.394826       0.926447      14.179995      -0.673080       4.954977           0.000000
          289              C      15.166291      -0.596104       9.955548      -0.141999      35.233739 0.44911849E+03  0.10660254E+05                                 9.377249                            7.076582       0.214053       2.037926                    0.999793      29.742684      86.320036       0.617138       0.418136      -1.061580      -0.018613      -0.014176      -0.008602       0.024928      -0.010870       0.015130      -0.000890       0.028359       0.009887      -0.020417      -0.005426       0.025843             11.692613      11.156974       5.238094       1.968200      16.911517      -1.151750       7.009349          -0.000000
          290              C       9.292287      10.038197      10.275480      -0.134763      37.223874 0.43782264E+03  0.10336666E+05                                 9.790520                            7.023862       0.105595       2.007809                    0.999623      29.528742      85.754279       0.613958       0.422557      -1.057717       0.008538       0.028825      -0.006159       0.030687      -0.014793      -0.000865      -0.004319      -0.047455       0.006789      -0.029223       0.001783       0.027440             12.571056      14.880369       4.784782       2.060440      17.290051      -0.489941       5.542747           0.000000
          291              C      10.209304      11.046996      10.396184      -0.124068      36.427580 0.41680723E+03  0.97354892E+04                                 9.629182                            6.847901       0.060714       1.990080                    0.999719      29.507428      85.671587       0.621545       0.421901      -1.056469      -0.030488      -0.007336      -0.005286       0.031801      -0.013185       0.012817       0.002241       0.042095       0.024624      -0.029857       0.001964       0.027893             12.395680      12.794871       4.631910       1.514395      19.091495      -0.554684       5.300675           0.000000
          292              C       5.662658       9.383494       9.443544      -0.208792      36.208025 0.45373572E+03  0.10765413E+05                                 9.442481                            7.058494       0.227133       2.036988                    0.999776      29.987556      86.173002       0.626940       0.411768      -1.068829       0.013757      -0.007341      -0.007504       0.017304      -0.019362       0.001701      -0.006904      -0.036478      -0.007927      -0.025342      -0.004112       0.029455             11.603699      15.023641       3.465152       0.688392      15.061999      -0.240222       4.725459           0.000000
          293              C      14.207591      13.869110      11.959877      -0.582795      28.947919 0.46912839E+03  0.11219810E+05                                 7.904015                            6.925882       0.266107       2.029768                    0.998877      33.108530      95.409847       0.667917       0.383433      -1.088441      -0.028371       0.007539      -0.019465       0.035223       0.001451       0.000846      -0.005831      -0.004684      -0.008772      -0.006662      -0.000596       0.007259              8.399665       9.863628      -0.387336       1.467092       8.161700       0.547971       7.173667           0.000002
          294              C      13.988835       0.691450       8.346097      -0.139402      35.591272 0.43322023E+03  0.10194781E+05                                 9.459372                            6.962678       0.145270       2.016891                    0.999764      29.577714      85.585630       0.620243       0.419638      -1.060199      -0.015117      -0.027525       0.008235       0.032465      -0.012050       0.001277      -0.014729      -0.036722      -0.008526      -0.021197      -0.008636       0.029833             11.804146      12.826795       5.323135       2.650693      15.888253      -0.638489       6.697390           0.000000
          295              C       2.822530       2.475412       9.676855       0.100508      27.478795 0.32363008E+03  0.70885629E+04                                 7.984523                            6.033270       0.210028       2.085546                    0.999774      25.824545      72.366737       0.662993       0.421782      -1.057619      -0.029389       0.036162      -0.015147       0.048999      -0.017363      -0.000944       0.006135       0.036404       0.111521      -0.044094       0.006252       0.037842              9.721235      11.998455       1.934936       0.697316      12.752163      -0.995789       4.413087           0.000000
          296              C      13.076140      -0.340180       8.199030      -0.117673      35.341922 0.42387070E+03  0.99309575E+04                                 9.433916                            6.906600       0.085069       1.997972                    0.999753      29.471099      85.382907       0.619472       0.422014      -1.057590       0.025018       0.010935       0.014534       0.030931      -0.013447       0.018257       0.001178       0.031888       0.030408      -0.027660      -0.002693       0.030353             11.779241      11.698420       5.117238       1.990071      17.341912      -0.943610       6.297391           0.000000
          297              C       7.757595      11.550253       9.437895      -0.129193      35.494771 0.41164764E+03  0.95865093E+04                                 9.449180                            6.799902       0.137156       2.020258                    0.999784      29.271839      84.903012       0.624396       0.421222      -1.056737       0.026648       0.012983       0.010469       0.031437      -0.014340       0.006273       0.004032       0.047384       0.021352      -0.032053       0.006541       0.025513             12.102620      12.424632       4.002470       0.972372      18.781183      -0.865932       5.102045           0.000000
          298              C       8.685419      12.541766       9.452960      -0.106022      35.833196 0.44068375E+03  0.10430869E+05                                 9.586820                            7.084784       0.042432       1.989161                    0.999701      29.418610      85.804124       0.605836       0.427127      -1.053895       0.001970      -0.026038       0.003504       0.026346      -0.017036      -0.013075       0.001496      -0.018651       0.036341      -0.028304       0.006433       0.021871             11.997061      14.557485       4.517806       1.933064      15.716608      -0.731763       5.717090          -0.000000
          299              C       9.091438      -3.190888       6.682979      -0.579103      28.761141 0.46813060E+03  0.11187354E+05                                 7.859342                            6.912866       0.244406       2.021594                    0.998689      33.147139      95.411023       0.669523       0.382808      -1.089142       0.025968      -0.010260       0.022358       0.035769       0.001273       0.006867      -0.002705      -0.002751      -0.024268      -0.011948       0.005918       0.006029              8.321108       9.305159      -0.223466       1.530485       8.103736       0.738166       7.554431           0.000002
          300              C       4.833329       8.340883       9.415298       0.097763      26.586352 0.30314330E+03  0.65446641E+04                                 7.802691                            5.834529       0.190308       2.078849                    0.999843      25.655389      71.822756       0.673708       0.421109      -1.056020       0.032681      -0.043731       0.006341       0.054960      -0.018805       0.000889      -0.007555       0.045023       0.129215      -0.051359       0.007477       0.043882              9.480724      11.412961       1.919710       0.423843      12.955443      -0.511457       4.073767           0.000000
          301              C       7.415952      15.257228       7.196113      -0.189034      37.072023 0.44225548E+03  0.10494464E+05                                 9.815425                            7.108214      -0.032923       1.971575                    0.998628      29.792700      87.468602       0.602476       0.428429      -1.051380      -0.015772      -0.002687       0.005037       0.016774      -0.005269      -0.001863      -0.029726      -0.004515      -0.061525      -0.038397       0.007813       0.030584             12.682469      13.729331      -1.477648      -3.292171       8.861748       5.998538      15.456329           0.000000
          302              C      12.269350      -1.934102      16.781075       0.391376      30.219814 0.31991249E+03  0.70156265E+04                                 8.835429                            6.232804      -0.155765       1.977787                    0.999199      24.521001      69.682387       0.613344       0.455373      -1.033306       0.002646       0.045828       0.043125       0.062984      -0.019792       0.025195      -0.030058      -0.007383       0.062515      -0.030555      -0.024335       0.054889             11.471736      13.195613       0.434682      -5.496721       8.454871       3.697912      12.764724           0.000000
          303              C       0.225858      -4.471266      11.684197      -0.186896      37.852799 0.47394646E+03  0.11418630E+05                                 9.953075                            7.360783      -0.025566       1.970670                    0.998275      30.086071      88.392110       0.593023       0.428697      -1.053437       0.003539       0.007186      -0.000318       0.008017      -0.004471       0.007388      -0.021978      -0.004666      -0.008791      -0.022166      -0.003094       0.025260             12.731006      14.040181      -0.951688      -3.168857      10.338285       6.340029      13.814552           0.000000
          304              C      10.896140      12.900755       2.119949       0.387797      31.010764 0.31975978E+03  0.70141687E+04                                 8.974571                            6.223309      -0.185875       1.965823                    0.999134      24.607788      70.027365       0.614757       0.454203      -1.033569      -0.007236      -0.043582      -0.045783       0.063622      -0.019528       0.028562      -0.019397      -0.000750       0.068887      -0.032695      -0.017818       0.050513             11.786242      13.710977      -0.161603      -5.849141       8.642269       4.164613      13.005479           0.000000
          305              C       9.960443      13.366179       3.169754       0.023284      39.916796 0.41293523E+03  0.95336107E+04                                10.209976                            6.771604      -0.090138       1.980918                    0.999214      26.694118      74.751771       0.637086       0.416421      -1.069819      -0.021820       0.006438       0.016060       0.027848      -0.001871       0.001646      -0.007962      -0.012019      -0.018365      -0.009624      -0.003211       0.012834             14.420271      15.800095      -1.765990      -7.516863       9.795359       6.846689      17.665358           0.000000
          306              C       0.613352      -3.597495      12.705757       0.114363      37.004741 0.39576321E+03  0.90574400E+04                                 9.796731                            6.699663      -0.038419       2.002538                    0.999173      26.045250      73.057551       0.629266       0.425306      -1.062213       0.003168      -0.001364      -0.005423       0.006428      -0.006579      -0.003170      -0.008383      -0.033246      -0.013668      -0.017521      -0.004849       0.022371             13.491987      16.168111      -1.894830      -5.940420       9.032183       6.069629      15.275667          -0.000000
          307              C       1.199687      -4.912119      10.827970       0.091776      28.525493 0.33955191E+03  0.75372006E+04                                 8.257718                            6.218558       0.239217       2.093266                    0.999807      26.153802      74.102667       0.646097       0.427075      -1.052919       0.042980       0.024599       0.019148       0.053094       0.001097       0.030882      -0.022998      -0.050093       0.013228      -0.048639       0.005575       0.043064             10.262961      12.856262      -0.472572      -2.451606       8.286713       4.315863       9.645909           0.000000
          308              C       7.073692      14.666669       6.065900       0.120811      37.539263 0.38458490E+03  0.87341408E+04                                 9.877295                            6.598532      -0.011693       2.013147                    0.999144      25.784061      71.921937       0.635250       0.424555      -1.063249      -0.002258       0.003527      -0.001138       0.004340       0.001171      -0.005061      -0.008116      -0.009357      -0.055188      -0.021170       0.004891       0.016279             13.840223      15.693006      -2.472820      -6.381083       8.441605       6.459816      17.386058          -0.000000
          309              C      13.217398      -2.415943      15.693043       0.013458      37.951910 0.41441333E+03  0.95838901E+04                                 9.899155                            6.796288      -0.081826       1.983216                    0.999263      26.831693      75.395633       0.633661       0.417966      -1.067980       0.019705      -0.008292      -0.014804       0.026004      -0.003641       0.007865      -0.000423       0.003855       0.014669      -0.008224      -0.002686       0.010910             13.586137      14.094297      -1.021083      -7.893177      10.289387       5.459093      16.374725          -0.000000
          310              C      11.132033      -2.682194      17.036229      -0.535356      48.052681 0.62569835E+03  0.16095184E+05                                11.214465                            8.187588       0.101153       1.941782                    0.999725      35.707449     107.012723       0.592648       0.401771      -1.074890       0.005121      -0.000146      -0.005479       0.007501       0.045487      -0.005439       0.061253      -0.032203      -0.008364      -0.075547      -0.005065       0.080612             13.939399      17.738265       1.917259      -7.723228       8.181967       2.001905      15.897965           0.000000
          311              C      12.066341      13.593074       1.884943      -0.523291      47.808239 0.62698310E+03  0.16145618E+05                                11.216813                            8.217201       0.068787       1.932238                    0.999680      35.733956     107.347648       0.588958       0.403853      -1.072896      -0.004561      -0.004322      -0.000431       0.006298       0.044136      -0.001280       0.067622      -0.024424       0.004464      -0.077783      -0.007322       0.085105             13.932558      18.513199       1.462193      -7.898847       8.093462       2.231934      15.191013           0.000000
          312              C      13.004199      13.378246       0.837585       0.530449      24.528229 0.28148091E+03  0.59799281E+04                                 7.776198                            5.927174      -0.136105       2.010177                    0.998982      22.615256      63.305690       0.616001       0.468034      -1.025992       0.022488      -0.007977      -0.033708       0.041298      -0.006330       0.034034      -0.031186      -0.003061      -0.064227      -0.052263       0.004486       0.047776              9.196422      10.332618       1.586710      -3.047011       6.964631       2.449958      10.292016           0.000001
          313              C       6.480872      15.689384       8.100546       0.095668      28.983309 0.33981569E+03  0.75373909E+04                                 8.351880                            6.219875       0.289956       2.112995                    0.999836      25.929273      73.212455       0.646811       0.426925      -1.054008      -0.040013      -0.015322      -0.028792       0.051622       0.002900       0.024563      -0.020264      -0.064406       0.001503      -0.047505       0.004593       0.042912             10.443398      13.148000      -1.075048      -2.199121       7.264307       4.098819      10.917887           0.000000
          314              C      10.264572      -2.506070      18.126144       0.526105      24.533156 0.28271738E+03  0.60120852E+04                                 7.768516                            5.935054      -0.116403       2.015449                    0.999106      22.686904      63.513347       0.616461       0.467227      -1.026554      -0.018227       0.006932       0.035061       0.040119      -0.005137       0.035323      -0.029609       0.012851      -0.060786      -0.051729       0.003660       0.048069              9.183907       9.785868       1.619579      -3.475560       7.049141       2.063321      10.716714           0.000000
          315              C      15.041398      -3.185452      13.718090       0.062731      37.694623 0.41357914E+03  0.95577210E+04                                 9.874948                            6.815468      -0.029838       2.001143                    0.999213      26.524318      74.452688       0.629283       0.421176      -1.066169      -0.008149       0.002162       0.004502       0.009557      -0.007686      -0.007228       0.016715       0.029479       0.041846      -0.028902       0.003164       0.025738             13.534045      14.476674      -1.864396      -8.002793      10.634885       5.718158      15.490575          -0.000000
          316              C       8.031002      14.186460       5.053379       0.065732      38.472971 0.38926540E+03  0.88635889E+04                                 9.972463                            6.597751      -0.035849       2.003141                    0.999343      26.151617      72.945173       0.641453       0.419351      -1.066968       0.003957      -0.007993      -0.000185       0.008921      -0.009369      -0.007870       0.005638       0.028824       0.023475      -0.021475       0.001291       0.020184             14.047875      14.889878      -1.898447      -6.962735       9.754910       7.122829      17.498837          -0.000000
          317              C      14.243099      -1.620014      15.335450      -0.103025      34.355112 0.42789005E+03  0.10082139E+05                                 9.361858                            7.002316      -0.054585       1.956964                    0.999675      29.590612      86.907528       0.604927       0.429717      -1.049338       0.002057      -0.025168      -0.018796       0.031479      -0.014370       0.025061       0.000978      -0.020229       0.000248      -0.033852       0.008075       0.025777             11.596062      12.788220       0.088865      -6.162830       9.167507       3.296749      12.832460          -0.000000
          318              C       1.919870      -3.215350      12.756411      -0.208104      35.617504 0.44604307E+03  0.10550188E+05                                 9.343610                            6.998241       0.224679       2.037062                    0.999792      29.966860      86.312245       0.628913       0.411749      -1.067581      -0.002984      -0.007927      -0.008185       0.011779       0.002503       0.010697       0.008641      -0.032874       0.017866      -0.023334       0.002514       0.020820             11.480739      15.307266      -0.895078      -3.403216       7.844121       4.331084      11.290830           0.000000
          319              C      15.166291      -1.952041      14.369064      -0.142000      35.233728 0.44911824E+03  0.10660248E+05                                 9.377253                            7.076585       0.214057       2.037927                    0.999793      29.742674      86.320044       0.617137       0.418137      -1.061579      -0.018615      -0.000360       0.016575       0.024928       0.018539       0.001849      -0.007836       0.013246      -0.035453      -0.020418      -0.005426       0.025844             11.692620      11.156991      -0.914529      -5.520425      10.482334       4.863637      13.438534          -0.000000
          320              C       9.292287      14.751578       4.999524      -0.134763      37.224077 0.43782461E+03  0.10336724E+05                                 9.790549                            7.023870       0.105596       2.007810                    0.999623      29.528841      85.754611       0.613959       0.422556      -1.057717       0.008537      -0.019747      -0.021884       0.030688       0.006647       0.013244       0.010964      -0.035945       0.041317      -0.029223       0.001783       0.027439             12.571119      14.880460      -0.608022      -5.174028       8.903898       5.331728      13.928999           0.000000
          321              C      10.209304      14.351712       4.065526      -0.124069      36.427933 0.41681095E+03  0.97356091E+04                                 9.629279                            6.847952       0.060711       1.990079                    0.999719      29.507576      85.672490       0.621539       0.421904      -1.056466      -0.030489      -0.000911       0.008996       0.031801       0.017692       0.005011      -0.015563       0.019019      -0.044613      -0.029856       0.001962       0.027893             12.395835      12.795055      -1.004481      -4.768653       9.228835       6.249017      15.163614           0.000000
          322              C       5.662658      14.358452       5.982481      -0.208791      36.207965 0.45373496E+03  0.10765383E+05                                 9.442441                            7.058468       0.227136       2.036990                    0.999776      29.987552      86.172748       0.626944       0.411765      -1.068831       0.013757      -0.002827       0.010108       0.017303       0.011154       0.015918       0.013065      -0.025805       0.024091      -0.025342      -0.004111       0.029453             11.603653      15.023578      -1.136399      -3.345079       7.517601       4.595943      12.269779           0.000000
          323              C      14.207591      14.294852       0.839656      -0.582795      28.948152 0.46913294E+03  0.11219956E+05                                 7.904069                            6.925918       0.266119       2.029773                    0.998877      33.108737      95.410870       0.667915       0.383433      -1.088440      -0.028369      -0.020627       0.003204       0.035222       0.000010      -0.001680       0.005829      -0.004688      -0.008777      -0.006662      -0.000596       0.007258              8.399732       9.863707       1.464237      -0.398131       6.946162       0.153830       8.389327           0.000002
          324              C      13.988835      -3.989643      14.058735      -0.139402      35.591404 0.43322148E+03  0.10194816E+05                                 9.459386                            6.962676       0.145266       2.016889                    0.999764      29.577792      85.585849       0.620245       0.419637      -1.060200      -0.015118       0.020895       0.019719       0.032465       0.007130       0.009797       0.017160      -0.032510       0.004112      -0.021197      -0.008635       0.029832             11.804183      12.826853      -0.366013      -5.935368       9.548053       4.299014      13.037641           0.000000
          325              C       2.822530      -3.729153      11.848400       0.100508      27.478811 0.32363032E+03  0.70885669E+04                                 7.984516                            6.033266       0.210032       2.085547                    0.999774      25.824552      72.366663       0.662994       0.421781      -1.057620      -0.029389      -0.031197      -0.023745       0.048998       0.007865       0.015508      -0.035094      -0.013756      -0.038961      -0.044095       0.006252       0.037843              9.721228      11.998433      -0.363576      -2.024361       7.360229       4.108822       9.805023          -0.000000
          326              C      13.076140      -3.601192      15.025687      -0.117674      35.342160 0.42387297E+03  0.99310378E+04                                 9.433995                            6.906639       0.085065       1.997970                    0.999753      29.471231      85.383804       0.619467       0.422016      -1.057587       0.025018       0.007120      -0.016739       0.030932       0.022535       0.002517      -0.014074       0.009549      -0.036617      -0.027658      -0.002694       0.030353             11.779358      11.698569      -0.835163      -5.426777       9.875787       5.254261      13.763719           0.000000
          327              C       7.757595      13.270180       4.108836      -0.129191      35.494800 0.41164797E+03  0.95865198E+04                                 9.449190                            6.799909       0.137151       2.020257                    0.999784      29.271843      84.903062       0.624395       0.421222      -1.056737       0.026647       0.002577      -0.016480       0.031437       0.012602       0.009283      -0.016898       0.025099      -0.045500      -0.032054       0.006542       0.025512             12.102637      12.424673      -1.159138      -3.952437       9.271749       6.356203      14.611490           0.000000
          328              C       8.685419      12.787470       3.242629      -0.106022      35.833305 0.44068532E+03  0.10430913E+05                                 9.586823                            7.084784       0.042429       1.989160                    0.999701      29.418681      85.804286       0.605838       0.427126      -1.053896       0.001969       0.016055       0.020796       0.026346      -0.002805       0.021291      -0.004578      -0.023988       0.020326      -0.028304       0.006433       0.021871             11.997069      14.557528      -0.584813      -4.879072       8.850689       4.695787      12.582991          -0.000000
          329              C       9.091438      -3.488777      18.252498      -0.579104      28.761239 0.46813247E+03  0.11187429E+05                                 7.859409                            6.912913       0.244407       2.021594                    0.998689      33.147207      95.411864       0.669514       0.382811      -1.089138       0.025968       0.024493      -0.002293       0.035770       0.005312      -0.004537       0.007202       0.005035      -0.000892      -0.011948       0.005920       0.006029              8.321187       9.305253       1.437192      -0.571731       7.052547      -0.131258       8.605763           0.000003
          330              C       4.833329      14.855296       6.899531       0.097763      26.586347 0.30314342E+03  0.65446618E+04                                 7.802665                            5.834514       0.190315       2.078852                    0.999843      25.655381      71.822511       0.673712       0.421107      -1.056022       0.032681       0.027358       0.034701       0.054960       0.010173       0.015842      -0.033947      -0.026860      -0.086433      -0.051360       0.007477       0.043883              9.480694      11.412913      -0.592794      -1.874431       6.737100       4.101597      10.292070           0.000000
          331              N      10.270901       0.912801      17.432237      -0.207664      35.882987 0.47501451E+03  0.11229325E+05                                 9.173407                            7.097778      -0.028087       2.030104                    0.998598      27.020151      73.775036       0.651464       0.397712      -1.094551      -0.093345       0.063674      -0.095169       0.147733       0.033471      -0.058942       0.027402      -0.026120      -0.043484      -0.086494       0.035336       0.051158             11.461753      13.823101      -1.106780       1.740712       6.676593      -3.659230      13.885567          -0.000000
          332              N      12.959120      10.048960       1.500987      -0.214905      36.439475 0.49518664E+03  0.11819937E+05                                 9.252258                            7.241667      -0.050869       2.018506                    0.998372      27.310319      74.750794       0.646131       0.397136      -1.095745       0.103808      -0.055939       0.095282       0.151604       0.031282      -0.065708       0.024402      -0.023703      -0.026008      -0.088606       0.030158       0.058448             11.469660      13.759368      -1.764500       0.979298       6.431419      -3.107973      14.218192          -0.000000
          333              N      10.270901       3.768509       9.323970      -0.207663      35.882914 0.47501311E+03  0.11229283E+05                                 9.173392                            7.097765      -0.028087       2.030104                    0.998598      27.020121      73.774911       0.651464       0.397712      -1.094551      -0.093345      -0.114256      -0.007558       0.147732      -0.067781       0.000484       0.001369       0.023712       0.106014      -0.086494       0.035337       0.051157             11.461732      13.823070       2.060874       0.088142      15.252283      -1.291967       5.309845          -0.000000
          334              N      12.959120       7.147263       9.377449      -0.214905      36.439456 0.49518602E+03  0.11819918E+05                                 9.252255                            7.241662      -0.050869       2.018507                    0.998372      27.310305      74.750746       0.646131       0.397136      -1.095745       0.103808       0.110486       0.000804       0.151604      -0.072545       0.005764      -0.001438       0.016071       0.093316      -0.088606       0.030158       0.058448             11.469656      13.759361       1.730334       1.038459      14.963077      -1.817795       5.686531          -0.000000
          335              N      10.270901      -4.681310      10.904987      -0.207662      35.882891 0.47501267E+03  0.11229267E+05                                 9.173381                            7.097757      -0.028090       2.030104                    0.998598      27.020108      73.774799       0.651466       0.397712      -1.094552      -0.093345       0.050583       0.102727       0.147732       0.034309       0.058458      -0.028772      -0.023752      -0.036370      -0.086495       0.035338       0.051157             11.461727      13.823066      -0.954114      -1.828858       8.914318       4.951182      11.647797          -0.000000
          336              N      12.959120      15.419327       7.952161      -0.214907      36.439539 0.49518727E+03  0.11819954E+05                                 9.252265                            7.241668      -0.050869       2.018506                    0.998372      27.310345      74.750847       0.646131       0.397136      -1.095745       0.103808      -0.054546      -0.096086       0.151605       0.041264       0.059944      -0.022964      -0.026195      -0.033479      -0.088606       0.030159       0.058447             11.469677      13.759379       0.034150      -2.017763       9.579934       4.925774      11.069718          -0.000000
          337              N       5.167099       9.959049       1.398360      -0.207673      35.883779 0.47502982E+03  0.11229766E+05                                 9.173503                            7.097867      -0.027892       2.030153                    0.998601      27.020528      73.776087       0.651464       0.397710      -1.094554       0.093343      -0.063671       0.095192       0.147744       0.033477      -0.058958       0.027422      -0.026106      -0.043556      -0.086522       0.035352       0.051171             11.461882      13.823078      -1.106612       1.740701       6.676532      -3.659168      13.886036          -0.000000
          338              N       2.478880       0.822890      17.329610      -0.214912      36.439757 0.49518882E+03  0.11820006E+05                                 9.252295                            7.241669      -0.050870       2.018503                    0.998372      27.310473      74.751361       0.646132       0.397135      -1.095745      -0.103797       0.055951      -0.095264       0.151589       0.031288      -0.065692       0.024405      -0.023682      -0.025983      -0.088592       0.030152       0.058440             11.469733      13.759667      -1.764749       0.979415       6.431564      -3.108079      14.217969          -0.000000
          339              N       5.167099       7.103341       9.506627      -0.207663      35.882917 0.47501321E+03  0.11229285E+05                                 9.173392                            7.097765      -0.028087       2.030104                    0.998598      27.020124      73.774914       0.651465       0.397712      -1.094551       0.093345       0.114256       0.007557       0.147733      -0.067781       0.000484       0.001369       0.023712       0.106014      -0.086494       0.035337       0.051157             11.461731      13.823068       2.060873       0.088143      15.252280      -1.291968       5.309845          -0.000000
          340              N       2.478880       3.724587       9.453148      -0.214905      36.439452 0.49518592E+03  0.11819915E+05                                 9.252255                            7.241661      -0.050869       2.018507                    0.998372      27.310302      74.750738       0.646131       0.397136      -1.095745      -0.103808      -0.110486      -0.000805       0.151604      -0.072545       0.005764      -0.001438       0.016071       0.093316      -0.088606       0.030158       0.058448             11.469656      13.759359       1.730334       1.038458      14.963078      -1.817796       5.686531          -0.000000
          341              N       5.167099      15.553160       7.925610      -0.207664      35.882976 0.47501393E+03  0.11229304E+05                                 9.173394                            7.097766      -0.028088       2.030103                    0.998598      27.020152      73.774950       0.651465       0.397712      -1.094552       0.093346      -0.050583      -0.102728       0.147733       0.034309       0.058458      -0.028771      -0.023751      -0.036369      -0.086494       0.035337       0.051157             11.461744      13.823086      -0.954114      -1.828860       8.914331       4.951191      11.647816          -0.000000
          342              N       2.478880      -4.547477      10.878436      -0.214904      36.439464 0.49518605E+03  0.11819918E+05                                 9.252254                            7.241660      -0.050871       2.018506                    0.998372      27.310304      74.750710       0.646131       0.397136      -1.095745      -0.103808       0.054546       0.096086       0.151604       0.041264       0.059945      -0.022964      -0.026196      -0.033480      -0.088607       0.030159       0.058447             11.469662      13.759354       0.034155      -2.017752       9.579927       4.925770      11.069704          -0.000000
          343              O       2.809253       6.252183       7.911110      -0.478653      39.622728 0.56986588E+03  0.13936290E+05                                 9.426128                            7.520433      -0.062211       2.052522                    0.994033      27.011768      72.223719       0.672957       0.372173      -1.125851       0.040255      -0.014086      -0.048180       0.064344       0.039431      -0.009204       0.003699      -0.064606       0.163440      -0.078948       0.023722       0.055226             11.401512       8.561711      -0.598568       0.674722       8.190879      -4.371327      17.451946          -0.000000
          344              O       4.882422       4.615753      11.011003      -0.500094      41.202965 0.59038931E+03  0.14560951E+05                                 9.664610                            7.639351      -0.024537       2.055552                    0.994465      27.443853      73.599042       0.669960       0.370686      -1.127406      -0.042957       0.016510       0.051490       0.069058       0.037384      -0.005326       0.006715      -0.054318       0.200857      -0.080097       0.012501       0.067596             11.777274       8.757464      -0.635736       1.006355       8.174769      -4.426270      18.399589          -0.000001
          345              O       5.112911       4.494423       8.090378      -0.495260      35.124982 0.53301969E+03  0.12789177E+05                                 8.566743                            7.209843       0.124949       2.120434                    0.993015      26.567167      69.824803       0.698019       0.365712      -1.133443      -0.017997       0.028473      -0.033253       0.047332       0.050572      -0.009183       0.015208      -0.014853       0.166192      -0.080911       0.022566       0.058345              9.652917       7.505289      -0.546780      -0.959890       8.019017      -2.811874      13.434445          -0.000000
          346              O       2.530443       6.306108      10.824204      -0.490004      34.556111 0.51903698E+03  0.12369532E+05                                 8.468545                            7.107740       0.231146       2.159100                    0.992980      26.353628      68.999016       0.704134       0.365003      -1.134146       0.019829      -0.027741       0.030667       0.045861       0.048974      -0.013188       0.011471      -0.018128       0.158798      -0.078594       0.023335       0.055259              9.572970       7.613553      -0.487107      -1.068784       7.789224      -3.045429      13.316134          -0.000000
          347              O       2.809253      14.596981       9.460492      -0.478652      39.622615 0.56986452E+03  0.13936245E+05                                 9.426100                            7.520419      -0.062211       2.052522                    0.994033      27.011743      72.223562       0.672958       0.372172      -1.125851       0.040255      -0.034682       0.036288       0.064344      -0.027686      -0.029546      -0.023247      -0.098466       0.061863      -0.078948       0.023722       0.055226             11.401466       8.561685       0.883600       0.181017      18.922258      -1.824482       6.720456          -0.000000
          348              O       4.882422      -3.643918       9.327736      -0.500095      41.202907 0.59038874E+03  0.14560930E+05                                 9.664591                            7.639342      -0.024538       2.055551                    0.994465      27.443857      73.598986       0.669962       0.370685      -1.127406      -0.042957       0.036336      -0.040044       0.069059      -0.023304      -0.029712      -0.035084      -0.103455       0.053448      -0.080097       0.012501       0.067596             11.777240       8.757446       1.189391       0.047388      19.676569      -2.214324       6.897705          -0.000001
          349              O       5.112911      -6.112589      10.893124      -0.495261      35.124977 0.53301979E+03  0.12789178E+05                                 8.566738                            7.209842       0.124941       2.120432                    0.993015      26.567178      69.824807       0.698019       0.365712      -1.133444      -0.017998      -0.043035      -0.008032       0.047333      -0.033239      -0.039205      -0.040371      -0.058433       0.035447      -0.080911       0.022565       0.058346              9.652908       7.505283      -0.557903       0.953472      14.515715      -0.939004       6.937728          -0.000000
          350              O       2.530443      17.092831       7.957245      -0.490003      34.556029 0.51903577E+03  0.12369495E+05                                 8.468530                            7.107732       0.231140       2.159099                    0.992979      26.353601      68.998894       0.704134       0.365003      -1.134146       0.019830       0.040429       0.008691       0.045861      -0.035908      -0.035820      -0.036192      -0.060943       0.030347      -0.078594       0.023335       0.055259              9.572947       7.613540      -0.682046       0.956241      14.571769      -0.870497       6.533532          -0.000000
          351              O       2.809253      11.766386       1.458995      -0.478654      39.630982 0.57000963E+03  0.13940791E+05                                 9.427771                            7.521649      -0.063573       2.052065                    0.994012      27.014290      72.234824       0.672861       0.372199      -1.125822       0.040290       0.048768       0.011873       0.064362      -0.011769       0.038719       0.019553      -0.104883       0.042686      -0.078940       0.023715       0.055226             11.403676       8.563209      -0.284992      -0.855772      11.353015       6.197135      14.294805          -0.000000
          352              O       4.882422      -0.971835      17.322454      -0.500169      41.209328 0.59048684E+03  0.14564042E+05                                 9.665714                            7.640058      -0.025043       2.055358                    0.994455      27.446131      73.608287       0.669915       0.370693      -1.127394      -0.042911      -0.052861      -0.011478       0.069047      -0.014048       0.035061       0.028330      -0.115099       0.018502      -0.080099       0.012522       0.067577             11.778848       8.758654      -0.554140      -1.054439      12.011564       6.641726      14.566326          -0.000001
          353              O       5.112911       1.618166      18.677693      -0.495286      35.125710 0.53302475E+03  0.12789303E+05                                 8.566811                            7.209833       0.201808       2.145454                    0.993275      26.567307      69.824741       0.698027       0.365708      -1.133449      -0.017999       0.014562       0.041281       0.047330      -0.017338       0.048394       0.025166      -0.084748      -0.043580      -0.080912       0.022576       0.058335              9.653058       7.505244       1.104640       0.006571       9.645620       3.751201      11.808310          -0.000000
          354              O       2.530443       9.216611       0.049148      -0.490016      34.555263 0.51902994E+03  0.12369311E+05                                 8.468339                            7.107638       0.231257       2.159134                    0.992980      26.353659      68.998737       0.704147       0.364997      -1.134151       0.019822      -0.012690      -0.039328       0.045833      -0.013072       0.049018       0.024727      -0.080792      -0.029283      -0.078602       0.023346       0.055257              9.572669       7.613458       1.169166       0.112396       9.296695       3.915580      11.807852          -0.000000
          355              O      12.628747       4.619667      10.919487      -0.478652      39.622724 0.56986591E+03  0.13936291E+05                                 9.426128                            7.520434      -0.062212       2.052521                    0.994033      27.011764      72.223710       0.672957       0.372173      -1.125851      -0.040255       0.014086       0.048179       0.064344       0.039431      -0.009204       0.003699      -0.064606       0.163441      -0.078948       0.023722       0.055226             11.401512       8.561714      -0.598568       0.674719       8.190880      -4.371326      17.451943          -0.000000
          356              O      10.555578       6.256097       7.819594      -0.500095      41.202969 0.59038938E+03  0.14560953E+05                                 9.664610                            7.639351      -0.024535       2.055553                    0.994465      27.443856      73.599047       0.669961       0.370686      -1.127406       0.042957      -0.016510      -0.051490       0.069059       0.037384      -0.005326       0.006715      -0.054318       0.200856      -0.080097       0.012501       0.067596             11.777274       8.757464      -0.635737       1.006354       8.174769      -4.426270      18.399589          -0.000001
          357              O      10.325089       6.377427      10.740219      -0.495259      35.124949 0.53301911E+03  0.12789159E+05                                 8.566738                            7.209839       0.124947       2.120434                    0.993015      26.567152      69.824754       0.698019       0.365712      -1.133443       0.017997      -0.028472       0.033253       0.047332       0.050572      -0.009183       0.015208      -0.014853       0.166193      -0.080911       0.022566       0.058345              9.652911       7.505285      -0.546781      -0.959888       8.019014      -2.811872      13.434434          -0.000000
          358              O      12.907557       4.565742       8.006393      -0.490005      34.556147 0.51903764E+03  0.12369552E+05                                 8.468551                            7.107744       0.231147       2.159100                    0.992980      26.353645      68.999071       0.704133       0.365003      -1.134146      -0.019829       0.027742      -0.030667       0.045862       0.048974      -0.013188       0.011471      -0.018128       0.158798      -0.078594       0.023335       0.055259              9.572977       7.613558      -0.487107      -1.068785       7.789229      -3.045432      13.316144          -0.000000
          359              O      12.628747      -3.725131       9.370105      -0.478653      39.622668 0.56986550E+03  0.13936275E+05                                 9.426109                            7.520425      -0.062212       2.052521                    0.994033      27.011762      72.223630       0.672958       0.372172      -1.125851      -0.040255       0.034681      -0.036290       0.064344      -0.027686      -0.029546      -0.023247      -0.098466       0.061862      -0.078948       0.023722       0.055226             11.401477       8.561695       0.883596       0.181018      18.922275      -1.824481       6.720460          -0.000000
          360              O      10.555578      14.515768       9.502861      -0.500094      41.202844 0.59038776E+03  0.14560900E+05                                 9.664581                            7.639335      -0.024537       2.055552                    0.994465      27.443835      73.598908       0.669962       0.370685      -1.127406       0.042957      -0.036337       0.040042       0.069059      -0.023304      -0.029712      -0.035084      -0.103455       0.053448      -0.080097       0.012501       0.067596             11.777226       8.757439       1.189386       0.047388      19.676540      -2.214325       6.897698          -0.000001
          361              O      10.325089      16.984439       7.937473      -0.495259      35.124887 0.53301817E+03  0.12789129E+05                                 8.566722                            7.209830       0.124941       2.120432                    0.993015      26.567140      69.824664       0.698020       0.365712      -1.133444       0.017998       0.043034       0.008031       0.047332      -0.033239      -0.039205      -0.040371      -0.058433       0.035448      -0.080911       0.022566       0.058345              9.652888       7.505271      -0.557901       0.953470      14.515681      -0.939002       6.937712          -0.000000
          362              O      12.907557      -6.220981      10.873352      -0.490005      34.556123 0.51903749E+03  0.12369547E+05                                 8.468546                            7.107745       0.231139       2.159098                    0.992979      26.353641      68.999046       0.704133       0.365003      -1.134146      -0.019829      -0.040430      -0.008692       0.045862      -0.035908      -0.035819      -0.036192      -0.060943       0.030346      -0.078594       0.023335       0.055259              9.572967       7.613556      -0.682049       0.956243      14.571801      -0.870503       6.533544          -0.000000
          363              O      12.628747      -0.894536      17.371602      -0.478652      39.622667 0.56986521E+03  0.13936269E+05                                 9.426116                            7.520427      -0.062211       2.052522                    0.994033      27.011752      72.223651       0.672957       0.372172      -1.125851      -0.040255      -0.048768      -0.011891       0.064344      -0.011745       0.038750       0.019549      -0.104874       0.042645      -0.078949       0.023723       0.055227             11.401484       8.561704      -0.285025      -0.855722      11.350983       6.195795      14.291767          -0.000000
          364              O      10.555578      11.843685       1.508143      -0.500094      41.202875 0.59038794E+03  0.14560908E+05                                 9.664595                            7.639341      -0.024529       2.055555                    0.994465      27.443828      73.598948       0.669961       0.370685      -1.127406       0.042956       0.052847       0.011447       0.069058      -0.014079       0.035038       0.028369      -0.115086       0.018556      -0.080097       0.012501       0.067596             11.777242       8.757451      -0.553643      -1.053724      12.010107       6.640583      14.564169          -0.000001
          365              O      10.325089       9.253684       0.152904      -0.495258      35.124959 0.53301929E+03  0.12789166E+05                                 8.566746                            7.209844       0.124941       2.120433                    0.993015      26.567142      69.824771       0.698018       0.365713      -1.133443       0.017997      -0.014562      -0.041283       0.047331      -0.017333       0.048388       0.025162      -0.084775      -0.043577      -0.080911       0.022566       0.058345              9.652916       7.505290       1.104684       0.006416       9.645442       3.750882      11.808018          -0.000000
          366              O      12.907557       1.655239      18.781449      -0.490007      34.556224 0.51903883E+03  0.12369589E+05                                 8.468567                            7.107753       0.231145       2.159100                    0.992979      26.353666      68.999170       0.704133       0.365003      -1.134146      -0.019830       0.012688       0.039360       0.045863      -0.013066       0.049007       0.024721      -0.080811      -0.029260      -0.078594       0.023335       0.055258              9.572996       7.613572       1.169152       0.112545       9.297022       3.915954      11.808395          -0.000000

******************************************************
Auxiliary information for the entire system
The total spin magnetic moment of the unit cell is   0.000067
The total net atomic charge of the unit cell is   -0.000006
Accuracy of reproducing the electrostatic potential in the unit cell:
  The inner radius (bohr) =    5.0000
  The outer radius (bohr) =   12.0000
  Valid grid points have density less than (e/(bohr^3)) =    0.0001
  The number of valid grid points were=       545036
  The rms potential error without charges in kcal/mol is=      1.50807
  The rms potential error with partial charges in kcal/mol is=      0.43869
  The RRMSE value at monopole order=      0.29089
  The rms potential error with partial charges and cloud penetration in kcal/mol is=      0.42614
  The RRMSE value at monopole order with cloud penetration is=      0.28257
  The rms potential error with partial charges and atomic dipoles in kcal/mol is=      0.21337
  The RRMSE value at dipole order=      0.14148
  The rms potential error with partial charges, atomic dipoles and cloud penetration in kcal/mol is=      0.20351
  The RRMSE value at dipole order with cloud penetration=      0.13495

******************************************************
The electron densities and ab initio electrostatic potential were computed in VASP using the PBE functional and
projector augmented wave method. See the main text of the journal article for a description of computational details.
The atomic charges, dipoles, and quadrupoles were computed with the DDEC6 method as described in
(a) T. A. Manz and N. Gabaldon Limas, RSC Adv. 6 (2016) 47771-47801 DOI: 10.1039/c6ra04656h
(b) N. Gabaldon Limas and T. A. Manz, RSC Adv. 8 (2018) 2678-2707 DOI: 10.1039/c7ra11829e.
For each atom in the material, the electron cloud parameters were fit to the spherically averaged atom-in-material
electron density using radial positions for which this density was between 10^-4 and 10^-2 electrons per cubic bohr.
The polarizabilities, dispersion coefficients, and quantum Drude oscillator (QDO) parameters were fit using the MCLF method.
The magnetic structure of the system was optimized in VASP from the default ferromagnetic initial guess using spin polarization.
The atomic spin moments (ASMs) were computed on this optimized magnetic structure using the DDEC6 partition as inputs
to the method of T. A. Manz and D. S. Sholl, J. Chem. Theory Comput. 7 (2011) 4146-4164 DOI: 10.1021/ct200539n.
The RMSE and RRMSE were computed using a uniform grid with Ewald summation.
