# Supplementary material for: A collection of forcefield precursors for metal–organic frameworks
Source: RSC Adv. 2019 Nov 13;9(63):36492–507. doi: 10.1039/c9ra07327b (PMC9075174; doi:10.1039/c9ra07327b)
Supplement: RA-009-C9RA07327B-s3836 [file RA-009-C9RA07327B-s3836.xyz]

   68
jmolscript: load "" {1 1 1} spacegroup "x,y,z" unitcell [{      9.065600     0.000000     0.000000 }, {      0.000000    10.229000     0.000000 }, {     -0.038826    -5.114512    10.593958 }]
Zn     8.413295    -0.712762     4.734228     0.965485
Zn     5.146279     4.401737     5.859730     0.963492
Zn     0.613479     5.827250     5.859730     0.965485
Zn     3.880495     0.712751     4.734228     0.963492
P      6.657125     1.609731     5.891724     1.593185
P      6.902449     6.724232     4.702234     1.588839
P      2.369649     3.504757     4.702234     1.593185
P      2.124325    -1.609744     5.891724     1.588838
H      8.004285     1.846326     7.347969     0.445454
H      0.123032     7.526495     2.544669     0.106844
H      1.391929     7.483536     0.644113     0.134358
H      1.924549     1.203952     1.010664     0.128134
H      0.613075     1.133370     2.902744     0.096017
H      5.555289     6.960831     3.245989     0.446914
H      4.370942     2.411989     8.049289     0.107785
H      3.102045     2.369025     9.949845     0.134735
H      2.569425    -3.910558     9.583294     0.128945
H      3.880899     6.247864     7.691214     0.094311
H      1.022489     3.268162     3.245989     0.445453
H      8.903742    -2.412007     8.049289     0.106846
H      7.634845    -2.369048     9.949845     0.134360
H      7.102225     3.910536     9.583294     0.128135
H      8.413699     3.981118     7.691214     0.096015
H      3.471485    -1.846343     7.347969     0.446913
H      4.655832     2.702499     2.544669     0.107787
H      5.924729     2.745463     0.644113     0.134737
H      6.457349     9.025046     1.010664     0.128945
H      5.145875    -1.133376     2.902744     0.094309
C      0.489517     8.321289     2.233206     0.116108
C      1.257931     8.287535     1.091601    -0.177987
C      1.832653     9.459779     0.607034     0.105969
C      1.572640     0.393815     1.302845    -0.189150
C      0.779751     0.341646     2.443814     0.108750
C      4.004457     3.206782     8.360752     0.117728
C      3.236043     3.173025     9.502357    -0.177098
C      2.661321     4.345268     9.986924     0.103839
C      2.921334     5.508306     9.291113    -0.191017
C      3.714223     5.456139     8.150144     0.112627
C      8.537257    -3.206801     8.360752     0.116107
C      7.768843    -3.173047     9.502357    -0.177988
C      7.194121    -4.345291     9.986924     0.105968
C      7.454134     4.720673     9.291113    -0.189152
C      8.247023     4.772842     8.150144     0.108749
C      5.022317     1.907706     2.233206     0.117728
C      5.790731     1.941463     1.091601    -0.177099
C      6.365453     0.769220     0.607034     0.103839
C      6.105440    -0.393818     1.302845    -0.191018
C      5.312551    -0.341651     2.443814     0.112627
N      0.247694    -0.783545     2.912915    -0.222958
N      4.246280     4.330950     7.681043    -0.226484
N      8.779080     5.898033     7.681043    -0.222958
N      4.780494     0.783538     2.912915    -0.226484
O      7.610880     1.032407     4.862839    -0.818508
O      0.808361    -0.860266     6.015885    -0.819935
O      6.465140     3.068080     5.563735    -0.833175
O      7.280029     1.462739     7.324874    -0.735104
O      5.948694     6.146906     5.731119    -0.816377
O      3.685613     4.254236     4.578073    -0.821470
O      7.094434    -2.046419     5.030223    -0.834716
O      6.279545     6.577243     3.269084    -0.735538
O      1.415894     4.082081     5.731119    -0.818508
O      8.218413     5.974754     4.578073    -0.819935
O      2.561634     2.046408     5.030223    -0.833175
O      1.746745     3.651749     3.269084    -0.735104
O      3.078080    -1.032418     4.862839    -0.816377
O      5.341161     0.860252     6.015885    -0.821470
O      1.932340     7.160907     5.563735    -0.834715
O      2.747229    -1.462755     7.324874    -0.735538

The following XYZ coordinates are in angstroms. Other properties are in atomic units.
The sperically averaged electron density of each atom fit to a function of the form exp(a - br)
eigen_1, eigen_2 and eigen_3 are the three eigenvalues of traceless quadrupole moment tensor
  atom number  atomic symbol              X              Y              Z     net charge C6 coefficient C8 coefficient C10 coefficient fluctuating dipole atomic polarizability isotropic forcefield polarizability              a              b squared Pearson coefficient          <r^3>          <r^4>         wp_QDO          m_QDO          q_QDO       dipole_x       dipole_y       dipole_z         dipole            Qxy            Qxz            Qyz     Q(x^2-y^2)  Q(3z^2 - R^2)        eigen_1        eigen_2        eigen_3 static polarizability      alpha(xx)      alpha(xy)      alpha(xz)      alpha(yy)      alpha(yz)      alpha(zz) atomic spin moment
            1             Zn       8.413295      -0.712762       4.734228       0.965485      85.257211 0.17302674E+04  0.54188036E+05                                16.063885                           13.801653       0.144039       1.926017                    0.997683      44.971351     123.240334       0.473735       0.412839      -1.130814      -0.048609       0.035775       0.118877       0.133320       0.032287       0.005912      -0.023207      -0.025970      -0.114885      -0.050040      -0.006704       0.056745             18.253919      20.997690      -1.361631      -1.407248      18.858867      -1.146745      14.905198           0.000021
            2             Zn       5.146279       4.401737       5.859730       0.963492      85.342687 0.17326503E+04  0.54281941E+05                                16.073947                           13.810639       0.139812       1.924648                    0.997640      45.002602     123.352373       0.473602       0.412808      -1.130823       0.046147       0.036924      -0.118822       0.132708      -0.031091       0.007175       0.023249      -0.026405      -0.110622      -0.049558      -0.005400       0.054958             18.265389      21.009191       1.368123      -1.410524      18.869509       1.145545      14.917467           0.000020
            3             Zn       0.613479       5.827250       5.859730       0.965485      85.257248 0.17302685E+04  0.54188077E+05                                16.063889                           13.801656       0.144039       1.926017                    0.997683      44.971364     123.240378       0.473735       0.412839      -1.130814       0.048609      -0.035775      -0.118877       0.133321       0.032287       0.005912      -0.023207      -0.025970      -0.114885      -0.050040      -0.006704       0.056744             18.253923      20.997696      -1.361631      -1.407251      18.858871      -1.146745      14.905203           0.000021
            4             Zn       3.880495       0.712751       4.734228       0.963492      85.342689 0.17326505E+04  0.54281948E+05                                16.073949                           13.810640       0.139811       1.924648                    0.997640      45.002602     123.352378       0.473602       0.412808      -1.130823      -0.046146      -0.036924       0.118822       0.132708      -0.031091       0.007175       0.023249      -0.026405      -0.110622      -0.049558      -0.005400       0.054958             18.265390      21.009192       1.368123      -1.410524      18.869510       1.145545      14.917469           0.000020
            5              P       6.657125       1.609731       5.891724       1.593185      60.884808 0.10053638E+04  0.28832436E+05                                12.630063                           10.131288       0.516795       1.965459                    0.999817      44.628170     136.765425       0.557841       0.382858      -1.098656       0.022459      -0.017994       0.022104       0.036287       0.036481      -0.009914      -0.068356      -0.023750       0.152685      -0.075989      -0.024091       0.100080             14.447894      15.471432      -2.466048      -0.445418      16.357208       3.156174      11.515041           0.000011
            6              P       6.902449       6.724232       4.702234       1.588839      61.150954 0.10108709E+04  0.29036971E+05                                12.673346                           10.164284       0.514833       1.963616                    0.999807      44.796900     137.500702       0.556367       0.383256      -1.098106      -0.022569      -0.017188      -0.022105       0.035964      -0.035817      -0.010043       0.069243      -0.026304       0.153701      -0.075704      -0.025564       0.101269             14.499054      15.528113       2.479617      -0.447293      16.416879      -3.170379      11.552171           0.000012
            7              P       2.369649       3.504757       4.702234       1.593185      60.884803 0.10053637E+04  0.28832434E+05                                12.630062                           10.131288       0.516794       1.965459                    0.999817      44.628165     136.765409       0.557841       0.382858      -1.098656      -0.022459       0.017995      -0.022103       0.036287       0.036481      -0.009913      -0.068356      -0.023750       0.152685      -0.075989      -0.024091       0.100080             14.447893      15.471432      -2.466048      -0.445418      16.357207       3.156174      11.515041           0.000010
            8              P       2.124325      -1.609744       5.891724       1.588838      61.150966 0.10108712E+04  0.29036981E+05                                12.673348                           10.164286       0.514833       1.963616                    0.999807      44.796908     137.500739       0.556367       0.383256      -1.098106       0.022569       0.017188       0.022105       0.035964      -0.035817      -0.010044       0.069243      -0.026304       0.153701      -0.075704      -0.025564       0.101268             14.499057      15.528117       2.479617      -0.447293      16.416881      -3.170379      11.552173           0.000013
            9              H       8.004285       1.846326       7.347969       0.445454       0.384534 0.22236223E+01  0.16230877E+02                                 0.968150                            0.949639      -1.255604       2.495873                    0.999891       1.967749       5.132671       0.551745       1.520852      -0.663072       0.025295       0.006801       0.006045       0.026882       0.008319       0.004456      -0.000973       0.017591      -0.006339      -0.011767      -0.002294       0.014061              0.973622       1.085102       0.119885       0.076045       0.960142       0.064948       0.875621           0.000005
           10              H       0.123032       7.526495       2.544669       0.106844       1.119461 0.79391278E+01  0.77841826E+02                                 1.786921                            1.650248      -1.034135       2.394721                    0.997572       3.504954       9.826752       0.485634       1.286343      -0.707558      -0.012797      -0.045458       0.013599       0.049144       0.003009      -0.005851       0.006805      -0.024512      -0.018200      -0.015149      -0.002187       0.017336              1.852053       1.652592       0.411015      -0.273052       2.191838      -0.445971       1.711729           0.000002
           11              H       1.391929       7.483536       0.644113       0.134358       0.944798 0.66774098E+01  0.61338260E+02                                 1.466079                            1.416753      -0.812767       2.506602                    0.999725       2.988959       7.550472       0.591522       1.127228      -0.747522       0.003928      -0.034558      -0.015501       0.038078       0.004261      -0.007026       0.003699      -0.023733      -0.004998      -0.015857       0.001970       0.013888              1.463528       1.277536      -0.067452      -0.132927       1.662088       0.246683       1.450959           0.000003
           12              H       1.924549       1.203952       1.010664       0.128134       1.059598 0.81622932E+01  0.80902375E+02                                 1.750189                            1.700252      -1.035323       2.399733                    0.997220       3.515719      10.037973       0.465277       1.328145      -0.699183       0.013817       0.032151      -0.010114       0.036426       0.003619      -0.009992      -0.003397      -0.022690      -0.009635      -0.017018       0.001896       0.015122              1.745413       1.630271       0.261581      -0.173290       1.897438      -0.146680       1.708530           0.000018
           13              H       0.613075       1.133370       2.902744       0.096017       1.054865 0.75941222E+01  0.74295918E+02                                 1.770015                            1.654324      -1.060494       2.374208                    0.996588       3.686087      10.628235       0.463259       1.351433      -0.692678      -0.008923       0.038928       0.025058       0.047147      -0.004010      -0.008093       0.002967      -0.026159      -0.004687      -0.016795       0.001206       0.015590              1.822297       1.513502      -0.093893      -0.138135       2.150169       0.517939       1.803219           0.000009
           14              H       5.555289       6.960831       3.245989       0.446914       0.383040 0.22152833E+01  0.16172691E+02                                 0.970257                            0.951629      -1.253391       2.498816                    0.999888       1.968044       5.152434       0.547288       1.532983      -0.661026      -0.024626       0.006854      -0.005982       0.026253      -0.008148       0.004181       0.001301       0.017936      -0.006382      -0.011853      -0.002075       0.013928              0.975775       1.087629      -0.120339       0.076348       0.962276      -0.065211       0.877419           0.000005
           15              H       4.370942       2.411989       8.049289       0.107785       1.116090 0.79078935E+01  0.77428317E+02                                 1.780015                            1.644434      -1.017521       2.401330                    0.997771       3.497458       9.786192       0.487825       1.282340      -0.708392       0.012408      -0.044824      -0.013234       0.048356      -0.003815      -0.005858      -0.006637      -0.024702      -0.017833      -0.015410      -0.001983       0.017393              1.844598       1.646360      -0.408407      -0.271191       2.182462       0.443123       1.704972           0.000002
           16              H       3.102045       2.369025       9.949845       0.134735       0.945442 0.66821139E+01  0.61386351E+02                                 1.465973                            1.416595      -0.813516       2.505839                    0.999722       2.989616       7.550050       0.592024       1.126183      -0.747767      -0.003959      -0.033894       0.015079       0.037308      -0.004193      -0.006942      -0.004037      -0.023882      -0.004971      -0.015881       0.001813       0.014069              1.463446       1.277388       0.067480      -0.132893       1.662134      -0.246761       1.450816           0.000002
           17              H       2.569425      -3.910558       9.583294       0.128945       1.053102 0.81023152E+01  0.80179979E+02                                 1.745354                            1.695946      -1.030511       2.402785                    0.997311       3.505365      10.008600       0.464947       1.331209      -0.698606      -0.014264       0.031453       0.010353       0.036055      -0.003263      -0.009739       0.003068      -0.023125      -0.009332      -0.016918       0.002040       0.014878              1.740511       1.626018      -0.260125      -0.172466       1.891432       0.145724       1.704084           0.000018
           18              H       3.880899       6.247864       7.691214       0.094311       1.064357 0.76752885E+01  0.75285141E+02                                 1.779669                            1.662296      -1.062782       2.371612                    0.996442       3.703770      10.690910       0.462528       1.350060      -0.692898       0.008596       0.038890      -0.025544       0.047316       0.004289      -0.007999      -0.002996      -0.026919      -0.004318      -0.017078       0.001102       0.015976              1.832698       1.520520       0.094985      -0.139460       2.164148      -0.523427       1.813426           0.000009
           19              H       1.022489       3.268162       3.245989       0.445453       0.384535 0.22236266E+01  0.16230915E+02                                 0.968151                            0.949639      -1.255604       2.495872                    0.999891       1.967751       5.132676       0.551745       1.520852      -0.663072      -0.025295      -0.006801      -0.006045       0.026882       0.008319       0.004456      -0.000973       0.017591      -0.006339      -0.011767      -0.002294       0.014061              0.973622       1.085103       0.119885       0.076045       0.960143       0.064948       0.875622           0.000005
           20              H       8.903742      -2.412007       8.049289       0.106846       1.119460 0.79391203E+01  0.77841732E+02                                 1.786919                            1.650247      -1.034133       2.394722                    0.997572       3.504953       9.826747       0.485634       1.286342      -0.707558       0.012797       0.045458      -0.013599       0.049144       0.003009      -0.005851       0.006805      -0.024512      -0.018200      -0.015149      -0.002187       0.017336              1.852051       1.652591       0.411014      -0.273051       2.191836      -0.445970       1.711727           0.000002
           21              H       7.634845      -2.369048       9.949845       0.134360       0.944796 0.66773946E+01  0.61338082E+02                                 1.466076                            1.416751      -0.812764       2.506603                    0.999725       2.988957       7.550463       0.591523       1.127227      -0.747522      -0.003928       0.034558       0.015501       0.038078       0.004261      -0.007026       0.003699      -0.023733      -0.004998      -0.015857       0.001970       0.013887              1.463525       1.277534      -0.067452      -0.132927       1.662085       0.246682       1.450957           0.000002
           22              H       7.102225       3.910536       9.583294       0.128135       1.059598 0.81622914E+01  0.80902344E+02                                 1.750188                            1.700250      -1.035321       2.399734                    0.997220       3.515719      10.037968       0.465278       1.328143      -0.699183      -0.013817      -0.032151       0.010114       0.036426       0.003619      -0.009992      -0.003397      -0.022690      -0.009635      -0.017018       0.001896       0.015122              1.745412       1.630270       0.261581      -0.173290       1.897436      -0.146680       1.708529           0.000018
           23              H       8.413699       3.981118       7.691214       0.096015       1.054867 0.75941365E+01  0.74296089E+02                                 1.770016                            1.654325      -1.060495       2.374208                    0.996588       3.686091      10.628247       0.463259       1.351433      -0.692678       0.008923      -0.038928      -0.025058       0.047147      -0.004010      -0.008093       0.002967      -0.026159      -0.004686      -0.016795       0.001206       0.015590              1.822298       1.513503      -0.093893      -0.138135       2.150171       0.517939       1.803221           0.000009
           24              H       3.471485      -1.846343       7.347969       0.446913       0.383040 0.22152870E+01  0.16172725E+02                                 0.970258                            0.951630      -1.253391       2.498816                    0.999888       1.968046       5.152441       0.547287       1.532984      -0.661025       0.024626      -0.006854       0.005982       0.026253      -0.008148       0.004181       0.001301       0.017936      -0.006382      -0.011853      -0.002075       0.013928              0.975776       1.087631      -0.120339       0.076348       0.962277      -0.065211       0.877420           0.000005
           25              H       4.655832       2.702499       2.544669       0.107787       1.116088 0.79078697E+01  0.77428024E+02                                 1.780012                            1.644431      -1.017518       2.401331                    0.997771       3.497453       9.786174       0.487825       1.282340      -0.708392      -0.012408       0.044824       0.013234       0.048356      -0.003815      -0.005858      -0.006637      -0.024702      -0.017833      -0.015410      -0.001983       0.017393              1.844594       1.646357      -0.408406      -0.271190       2.182457       0.443121       1.704969           0.000003
           26              H       5.924729       2.745463       0.644113       0.134737       0.945439 0.66820894E+01  0.61386070E+02                                 1.465970                            1.416593      -0.813514       2.505840                    0.999723       2.989611       7.550034       0.592024       1.126183      -0.747767       0.003959       0.033894      -0.015079       0.037308      -0.004193      -0.006942      -0.004037      -0.023882      -0.004971      -0.015881       0.001813       0.014069              1.463443       1.277386       0.067480      -0.132892       1.662130      -0.246760       1.450813           0.000003
           27              H       6.457349       9.025046       1.010664       0.128945       1.053101 0.81023099E+01  0.80179913E+02                                 1.745354                            1.695945      -1.030511       2.402785                    0.997311       3.505364      10.008596       0.464947       1.331209      -0.698606       0.014264      -0.031453      -0.010353       0.036055      -0.003263      -0.009739       0.003068      -0.023125      -0.009332      -0.016918       0.002040       0.014878              1.740511       1.626017      -0.260125      -0.172466       1.891431       0.145723       1.704083           0.000018
           28              H       5.145875      -1.133376       2.902744       0.094309       1.064358 0.76752913E+01  0.75285183E+02                                 1.779671                            1.662297      -1.062784       2.371612                    0.996442       3.703771      10.690918       0.462528       1.350062      -0.692897      -0.008596      -0.038890       0.025544       0.047316       0.004289      -0.007999      -0.002996      -0.026919      -0.004318      -0.017078       0.001102       0.015976              1.832700       1.520522       0.094985      -0.139460       2.164150      -0.523428       1.813428           0.000009
           29              C       0.489517       8.321289       2.233206       0.116108      24.662700 0.32213821E+03  0.70584189E+04                                 7.517251                            6.107950       0.132169       2.074422                    0.999178      25.490009      71.796290       0.643667       0.434290      -1.048332       0.026256       0.039437       0.019974       0.051416      -0.005830       0.039600      -0.007051      -0.006071      -0.065722      -0.049408       0.010914       0.038494              8.231496       6.666000       0.981915      -3.507285       8.226624      -0.435470       9.801864           0.000011
           30              C       1.257931       8.287535       1.091601      -0.177987      30.404979 0.41950145E+03  0.97359151E+04                                 8.377354                            6.789496       0.340385       2.088372                    0.999763      28.723379      80.981916       0.640457       0.412072      -1.071261       0.008805      -0.004608       0.015910       0.018759      -0.007640       0.012935       0.010604      -0.034662      -0.018617      -0.027055       0.002647       0.024408              9.225333       7.883234       1.302929      -4.581270       8.174196      -0.842980      11.618569           0.000006
           31              C       1.832653       9.459779       0.607034       0.105969      33.702651 0.41498656E+03  0.96205458E+04                                 9.266418                            6.904881      -0.077633       1.992691                    0.999391      26.339662      74.610743       0.613240       0.430834      -1.057703       0.002757      -0.003802       0.009493       0.010592      -0.007868      -0.001554      -0.009011      -0.014705       0.028415      -0.016576       0.000492       0.016084             11.199095       9.789080       0.712557      -6.801289       8.220919       0.223719      15.587284           0.000022
           32              C       1.572640       0.393815       1.302845      -0.189150      31.847071 0.46576634E+03  0.11193007E+05                                 8.876938                            7.303387      -0.023095       1.968915                    0.998261      30.308524      89.458471       0.593493       0.429449      -1.051075       0.008161      -0.005225       0.013079       0.016278       0.005426       0.004064      -0.019613      -0.019173      -0.008046      -0.020164      -0.004851       0.025015              9.823949       8.342069       0.200518      -4.575103       8.076316       1.370478      13.053463           0.000039
           33              C       0.779751       0.341646       2.443814       0.108750      25.886322 0.34590233E+03  0.77524775E+04                                 7.911600                            6.424821      -0.074644       2.001188                    0.998086      26.442190      76.520966       0.610688       0.447507      -1.035499       0.007086      -0.053226       0.011843       0.054986      -0.017786       0.032274       0.007012       0.005507      -0.032159      -0.041172       0.005437       0.035735              8.754090       7.360061       0.857817      -3.657511       8.433327       0.500572      10.468881           0.000032
           34              C       4.004457       3.206782       8.360752       0.117728      24.623174 0.32152152E+03  0.70422511E+04                                 7.515240                            6.107439       0.126629       2.073108                    0.999139      25.458516      71.717974       0.642784       0.435050      -1.047766      -0.027300       0.042788      -0.020160       0.054613       0.005489       0.038565       0.006161      -0.006537      -0.063496      -0.048096       0.011120       0.036975              8.228839       6.664419      -0.978514      -3.506063       8.221370       0.431778       9.800728           0.000011
           35              C       3.236043       3.173025       9.502357      -0.177098      30.371868 0.41895138E+03  0.97200876E+04                                 8.372474                            6.786002       0.344512       2.090243                    0.999768      28.701128      80.909912       0.640478       0.412188      -1.071171      -0.010672      -0.003236      -0.015386       0.019002       0.005648       0.012434      -0.009554      -0.036327      -0.020613      -0.026055       0.001454       0.024601              9.219315       7.877696      -1.300253      -4.576914       8.170243       0.839175      11.610005           0.000006
           36              C       2.661321       4.345268       9.986924       0.103839      33.736965 0.41551791E+03  0.96356520E+04                                 9.270425                            6.907751      -0.084540       1.990400                    0.999378      26.360411      74.672882       0.613338       0.430641      -1.057854      -0.003001      -0.000292      -0.009328       0.009803       0.007334      -0.000360       0.008590      -0.011711       0.029177      -0.015001      -0.000511       0.015511             11.204173       9.793956      -0.711843      -6.805075       8.222919      -0.225395      15.595643           0.000022
           37              C       2.921334       5.508306       9.291113      -0.191017      31.933830 0.46745723E+03  0.11243112E+05                                 8.891293                            7.315544      -0.018684       1.969527                    0.998300      30.352444      89.607342       0.593169       0.429322      -1.051220      -0.006999      -0.004291      -0.013301       0.015630      -0.005780       0.004657       0.019595      -0.018631      -0.006572      -0.020638      -0.004172       0.024810              9.840946       8.356182      -0.196310      -4.584742       8.084804      -1.379276      13.081853           0.000039
           38              C       3.714223       5.456139       8.150144       0.112627      25.742499 0.34334432E+03  0.76801971E+04                                 7.878681                            6.397364      -0.059723       2.006893                    0.998156      26.350797      76.160254       0.612576       0.446996      -1.035887      -0.006365      -0.052525      -0.013808       0.054682       0.018423       0.031525      -0.007064       0.003617      -0.036749      -0.041468       0.006270       0.035198              8.717415       7.324447      -0.849010      -3.637671       8.406962      -0.508459      10.420837           0.000032
           39              C       8.537257      -3.206801       8.360752       0.116107      24.662721 0.32213855E+03  0.70584287E+04                                 7.517259                            6.107956       0.132166       2.074421                    0.999178      25.490024      71.796371       0.643666       0.434291      -1.048331      -0.026256      -0.039437      -0.019973       0.051416      -0.005830       0.039601      -0.007051      -0.006071      -0.065722      -0.049409       0.010914       0.038495              8.231505       6.666007       0.981916      -3.507289       8.226632      -0.435470       9.801875           0.000011
           40              C       7.768843      -3.173047       9.502357      -0.177988      30.405038 0.41950246E+03  0.97359452E+04                                 8.377368                            6.789507       0.340381       2.088370                    0.999763      28.723411      80.982060       0.640456       0.412072      -1.071260      -0.008804       0.004608      -0.015910       0.018759      -0.007640       0.012935       0.010604      -0.034662      -0.018617      -0.027056       0.002647       0.024408              9.225349       7.883249       1.302932      -4.581280       8.174207      -0.842984      11.618592           0.000006
           41              C       7.194121      -4.345291       9.986924       0.105968      33.702649 0.41498645E+03  0.96205430E+04                                 9.266419                            6.904881      -0.077634       1.992691                    0.999391      26.339662      74.610753       0.613240       0.430834      -1.057703      -0.002757       0.003802      -0.009493       0.010592      -0.007868      -0.001554      -0.009011      -0.014704       0.028415      -0.016576       0.000492       0.016084             11.199097       9.789083       0.712557      -6.801292       8.220919       0.223719      15.587290           0.000022
           42              C       7.454134       4.720673       9.291113      -0.189152      31.847106 0.46576698E+03  0.11193027E+05                                 8.876946                            7.303394      -0.023096       1.968915                    0.998261      30.308549      89.458576       0.593492       0.429449      -1.051075      -0.008161       0.005226      -0.013079       0.016278       0.005426       0.004064      -0.019613      -0.019173      -0.008046      -0.020164      -0.004851       0.025015              9.823959       8.342077       0.200517      -4.575108       8.076322       1.370480      13.053478           0.000038
           43              C       8.247023       4.772842       8.150144       0.108749      25.886339 0.34590260E+03  0.77524857E+04                                 7.911606                            6.424825      -0.074647       2.001187                    0.998086      26.442207      76.521052       0.610687       0.447507      -1.035499      -0.007086       0.053226      -0.011843       0.054986      -0.017786       0.032274       0.007013       0.005507      -0.032159      -0.041173       0.005437       0.035735              8.754097       7.360067       0.857817      -3.657514       8.433334       0.500573      10.468890           0.000032
           44              C       5.022317       1.907706       2.233206       0.117728      24.623177 0.32152160E+03  0.70422529E+04                                 7.515240                            6.107439       0.126629       2.073108                    0.999139      25.458516      71.717969       0.642784       0.435050      -1.047766       0.027300      -0.042788       0.020160       0.054613       0.005490       0.038565       0.006161      -0.006537      -0.063496      -0.048096       0.011120       0.036975              8.228839       6.664420      -0.978514      -3.506063       8.221369       0.431778       9.800729           0.000011
           45              C       5.790731       1.941463       1.091601      -0.177099      30.371897 0.41895190E+03  0.97201027E+04                                 8.372481                            6.786008       0.344511       2.090243                    0.999768      28.701141      80.909969       0.640477       0.412188      -1.071171       0.010672       0.003236       0.015386       0.019003       0.005648       0.012434      -0.009553      -0.036326      -0.020613      -0.026055       0.001454       0.024601              9.219323       7.877704      -1.300255      -4.576919       8.170248       0.839178      11.610017           0.000006
           46              C       6.365453       0.769220       0.607034       0.103839      33.736958 0.41551773E+03  0.96356470E+04                                 9.270425                            6.907750      -0.084541       1.990400                    0.999378      26.360406      74.672870       0.613338       0.430641      -1.057854       0.003001       0.000292       0.009328       0.009803       0.007334      -0.000360       0.008590      -0.011711       0.029176      -0.015000      -0.000511       0.015511             11.204174       9.793957      -0.711842      -6.805077       8.222918      -0.225396      15.595646           0.000023
           47              C       6.105440      -0.393818       1.302845      -0.191018      31.933837 0.46745738E+03  0.11243116E+05                                 8.891295                            7.315546      -0.018685       1.969527                    0.998300      30.352447      89.607353       0.593169       0.429322      -1.051220       0.006999       0.004291       0.013301       0.015630      -0.005780       0.004657       0.019595      -0.018631      -0.006572      -0.020638      -0.004172       0.024810              9.840949       8.356183      -0.196309      -4.584743       8.084805      -1.379278      13.081858           0.000038
           48              C       5.312551      -0.341651       2.443814       0.112627      25.742478 0.34334397E+03  0.76801871E+04                                 7.878675                            6.397359      -0.059722       2.006893                    0.998156      26.350782      76.160191       0.612577       0.446996      -1.035887       0.006365       0.052525       0.013808       0.054682       0.018423       0.031524      -0.007064       0.003617      -0.036749      -0.041468       0.006270       0.035198              8.717409       7.324440      -0.849008      -3.637668       8.406958      -0.508460      10.420830           0.000032
           49              N       0.247694      -0.783545       2.912915      -0.222958      32.328845 0.51122264E+03  0.12296626E+05                                 8.451786                            7.319069       0.061648       2.057720                    0.998036      27.421967      75.270673       0.648033       0.392946      -1.098985       0.110345      -0.003862      -0.122822       0.165155      -0.000711       0.051360       0.012810      -0.104272      -0.169677      -0.094770       0.012980       0.081791              9.049122       7.301736       0.984785      -3.056588       9.654525      -0.012496      10.191105           0.000021
           50              N       4.246280       4.330950       7.681043      -0.226484      32.444211 0.51358835E+03  0.12368793E+05                                 8.473910                            7.337567       0.059417       2.055906                    0.998016      27.484909      75.509899       0.646954       0.393116      -1.098778      -0.108502      -0.003425       0.122472       0.163658       0.000471       0.051989      -0.013106      -0.105111      -0.161882      -0.094320       0.013270       0.081050              9.073930       7.322035      -0.987003      -3.068263       9.676376       0.012337      10.223379           0.000021
           51              N       8.779080       5.898033       7.681043      -0.222958      32.328839 0.51122252E+03  0.12296623E+05                                 8.451785                            7.319067       0.061649       2.057721                    0.998036      27.421966      75.270667       0.648033       0.392946      -1.098985      -0.110345       0.003862       0.122822       0.165155      -0.000711       0.051360       0.012811      -0.104272      -0.169676      -0.094770       0.012980       0.081791              9.049120       7.301735       0.984784      -3.056588       9.654523      -0.012496      10.191103           0.000021
           52              N       4.780494       0.783538       2.912915      -0.226484      32.444202 0.51358817E+03  0.12368787E+05                                 8.473907                            7.337566       0.059417       2.055906                    0.998016      27.484903      75.509872       0.646954       0.393116      -1.098778       0.108502       0.003425      -0.122472       0.163658       0.000471       0.051989      -0.013106      -0.105111      -0.161882      -0.094320       0.013270       0.081050              9.073928       7.322033      -0.987002      -3.068263       9.676373       0.012338      10.223377           0.000021
           53              O       7.610880       1.032407       4.862839      -0.818508      46.847588 0.73720300E+03  0.19086821E+05                                10.233633                            8.276208       0.371041       2.134906                    0.996418      30.518883      81.976385       0.678973       0.348423      -1.152980       0.053693      -0.004831      -0.067295       0.086226      -0.014979      -0.007912      -0.006523      -0.031860      -0.057626      -0.026209      -0.005465       0.031674             12.048478      12.917380      -6.139248      -3.952407      13.537597       4.200833       9.690457           0.000017
           54              O       0.808361      -0.860266       6.015885      -0.819935      41.426273 0.72723678E+03  0.18802603E+05                                 9.386623                            8.261433       0.193512       2.072793                    0.996221      30.844029      83.337819       0.673128       0.351938      -1.147780      -0.062893       0.074551       0.043647       0.106857      -0.008896       0.022745      -0.004145       0.049268      -0.027444      -0.021629      -0.019721       0.041350             10.171666      14.658591      -3.015958       1.943435       8.446372      -1.122815       7.410035          -0.000002
           55              O       6.465140       3.068080       5.563735      -0.833175      46.389262 0.77208311E+03  0.20269841E+05                                10.154416                            8.511214       0.193219       2.065480                    0.996645      31.270316      85.232622       0.663086       0.351844      -1.147468       0.025761       0.091432      -0.071937       0.119157      -0.017396      -0.007152      -0.013280      -0.013485      -0.045463      -0.027198      -0.000295       0.027493             11.551547       9.513162      -4.141232      -0.374950      18.393953       1.422137       6.747525           0.000010
           56              O       7.280029       1.462739       7.324874      -0.735104      23.284141 0.38956607E+03  0.86499578E+04                                 6.302305                            5.951711       0.589372       2.265629                    0.998702      26.580957      67.394393       0.808983       0.340984      -1.152464      -0.043596      -0.064100       0.034309       0.084773       0.046702       0.049343       0.011911       0.095302      -0.074538      -0.058178      -0.041288       0.099465              6.441988       6.661576       0.541226       1.804321       5.520450       0.672128       7.143939           0.000024
           57              O       5.948694       6.146906       5.731119      -0.816377      46.790550 0.73598332E+03  0.19048182E+05                                10.228013                            8.271307       0.360455       2.132296                    0.996568      30.486284      81.885247       0.678905       0.348587      -1.152794      -0.053031      -0.004387       0.066382       0.085077       0.015782      -0.007642       0.005981      -0.034875      -0.060516      -0.026766      -0.006993       0.033759             12.042255      12.910759       6.136471      -3.950717      13.529837      -4.199142       9.686169           0.000017
           58              O       3.685613       4.254236       4.578073      -0.821470      41.469321 0.72820308E+03  0.18833636E+05                                 9.392642                            8.266770       0.196813       2.073517                    0.996281      30.862191      83.397369       0.672936       0.351925      -1.147802       0.063541       0.074535      -0.044142       0.107431       0.009205       0.022395       0.003644       0.048792      -0.026979      -0.021645      -0.019243       0.040889             10.178205      14.668291       3.018395       1.945094       8.452293       1.123951       7.414030          -0.000001
           59              O       7.094434      -2.046419       5.030223      -0.834716      46.505013 0.77437477E+03  0.20346340E+05                                10.171684                            8.524431       0.188968       2.063616                    0.996579      31.312482      85.399189       0.662461       0.351893      -1.147356      -0.026911       0.090216       0.072617       0.118897       0.014446      -0.006927       0.013929      -0.012408      -0.041070      -0.025705       0.001267       0.024437             11.571766       9.531149       4.150704      -0.375714      18.425976      -1.425366       6.758174           0.000010
           60              O       6.279545       6.577243       3.269084      -0.735538      23.297150 0.38989120E+03  0.86590456E+04                                 6.302948                            5.952052       0.587470       2.265228                    0.998689      26.582910      67.408213       0.809391       0.340739      -1.152663       0.044626      -0.064480      -0.033660       0.085335      -0.045717       0.049132      -0.011775       0.094501      -0.073495      -0.057399      -0.040974       0.098373              6.442727       6.663791      -0.542264       1.804328       5.520986      -0.671852       7.143403           0.000023
           61              O       1.415894       4.082081       5.731119      -0.818508      46.847573 0.73720273E+03  0.19086812E+05                                10.233632                            8.276207       0.371040       2.134906                    0.996418      30.518875      81.976364       0.678973       0.348423      -1.152980      -0.053693       0.004831       0.067295       0.086226      -0.014979      -0.007912      -0.006523      -0.031859      -0.057626      -0.026209      -0.005465       0.031674             12.048476      12.917379      -6.139247      -3.952407      13.537594       4.200833       9.690456           0.000017
           62              O       8.218413       5.974754       4.578073      -0.819935      41.426257 0.72723646E+03  0.18802592E+05                                 9.386619                            8.261430       0.193514       2.072794                    0.996221      30.844027      83.337800       0.673128       0.351938      -1.147780       0.062893      -0.074551      -0.043647       0.106857      -0.008896       0.022745      -0.004145       0.049268      -0.027444      -0.021629      -0.019721       0.041350             10.171661      14.658583      -3.015956       1.943434       8.446368      -1.122814       7.410032          -0.000001
           63              O       2.561634       2.046408       5.030223      -0.833175      46.389245 0.77208279E+03  0.20269830E+05                                10.154412                            8.511212       0.193220       2.065481                    0.996645      31.270311      85.232599       0.663086       0.351844      -1.147468      -0.025761      -0.091432       0.071937       0.119157      -0.017396      -0.007152      -0.013280      -0.013485      -0.045464      -0.027198      -0.000295       0.027493             11.551542       9.513159      -4.141230      -0.374950      18.393946       1.422136       6.747523           0.000010
           64              O       1.746745       3.651749       3.269084      -0.735104      23.284131 0.38956583E+03  0.86499513E+04                                 6.302302                            5.951709       0.589373       2.265629                    0.998702      26.580954      67.394378       0.808983       0.340984      -1.152464       0.043596       0.064099      -0.034309       0.084773       0.046702       0.049343       0.011911       0.095302      -0.074539      -0.058178      -0.041288       0.099465              6.441986       6.661574       0.541226       1.804320       5.520447       0.672128       7.143936           0.000024
           65              O       3.078080      -1.032418       4.862839      -0.816377      46.790511 0.73598265E+03  0.19048160E+05                                10.228006                            8.271302       0.360456       2.132296                    0.996568      30.486274      81.885203       0.678905       0.348587      -1.152794       0.053031       0.004387      -0.066382       0.085077       0.015782      -0.007642       0.005981      -0.034875      -0.060516      -0.026766      -0.006993       0.033759             12.042247      12.910750       6.136465      -3.950714      13.529826      -4.199139       9.686164           0.000016
           66              O       5.341161       0.860252       6.015885      -0.821470      41.469324 0.72820314E+03  0.18833637E+05                                 9.392642                            8.266770       0.196814       2.073517                    0.996281      30.862194      83.397373       0.672936       0.351925      -1.147802      -0.063541      -0.074535       0.044142       0.107431       0.009205       0.022395       0.003644       0.048792      -0.026979      -0.021646      -0.019244       0.040889             10.178204      14.668290       3.018395       1.945094       8.452293       1.123952       7.414030          -0.000001
           67              O       1.932340       7.160907       5.563735      -0.834715      46.504992 0.77437438E+03  0.20346327E+05                                10.171681                            8.524429       0.188968       2.063616                    0.996579      31.312475      85.399165       0.662461       0.351893      -1.147356       0.026911      -0.090216      -0.072617       0.118897       0.014446      -0.006927       0.013929      -0.012408      -0.041070      -0.025705       0.001267       0.024437             11.571762       9.531146       4.150701      -0.375714      18.425969      -1.425365       6.758173           0.000009
           68              O       2.747229      -1.462755       7.324874      -0.735538      23.297159 0.38989139E+03  0.86590511E+04                                 6.302950                            5.952054       0.587468       2.265228                    0.998689      26.582913      67.408231       0.809390       0.340739      -1.152663      -0.044626       0.064480       0.033659       0.085335      -0.045717       0.049132      -0.011775       0.094502      -0.073495      -0.057399      -0.040975       0.098373              6.442729       6.663794      -0.542265       1.804329       5.520988      -0.671852       7.143405           0.000024

******************************************************
Auxiliary information for the entire system
The total spin magnetic moment of the unit cell is   0.000992
The total net atomic charge of the unit cell is   -0.000001
Accuracy of reproducing the electrostatic potential in the unit cell:
  The inner radius (bohr) =    5.0000
  The outer radius (bohr) =   12.0000
  Valid grid points have density less than (e/(bohr^3)) =    0.0001
  The number of valid grid points were=         8054
  The rms potential error without charges in kcal/mol is=      4.96127
  The rms potential error with partial charges in kcal/mol is=      0.90928
  The RRMSE value at monopole order=      0.18328
  The rms potential error with partial charges and cloud penetration in kcal/mol is=      0.89869
  The RRMSE value at monopole order with cloud penetration is=      0.18114
  The rms potential error with partial charges and atomic dipoles in kcal/mol is=      0.30800
  The RRMSE value at dipole order=      0.06208
  The rms potential error with partial charges, atomic dipoles and cloud penetration in kcal/mol is=      0.29619
  The RRMSE value at dipole order with cloud penetration=      0.05970

******************************************************
The electron densities and ab initio electrostatic potential were computed in VASP using the PBE functional and
projector augmented wave method. See the main text of the journal article for a description of computational details.
The atomic charges, dipoles, and quadrupoles were computed with the DDEC6 method as described in
(a) T. A. Manz and N. Gabaldon Limas, RSC Adv. 6 (2016) 47771-47801 DOI: 10.1039/c6ra04656h
(b) N. Gabaldon Limas and T. A. Manz, RSC Adv. 8 (2018) 2678-2707 DOI: 10.1039/c7ra11829e.
For each atom in the material, the electron cloud parameters were fit to the spherically averaged atom-in-material
electron density using radial positions for which this density was between 10^-4 and 10^-2 electrons per cubic bohr.
The polarizabilities, dispersion coefficients, and quantum Drude oscillator (QDO) parameters were fit using the MCLF method.
The magnetic structure of the system was optimized in VASP from the default ferromagnetic initial guess using spin polarization.
The atomic spin moments (ASMs) were computed on this optimized magnetic structure using the DDEC6 partition as inputs
to the method of T. A. Manz and D. S. Sholl, J. Chem. Theory Comput. 7 (2011) 4146-4164 DOI: 10.1021/ct200539n.
The RMSE and RRMSE were computed using a uniform grid with Ewald summation.
