# Supplementary material for: A collection of forcefield precursors for metal–organic frameworks
Source: RSC Adv. 2019 Nov 13;9(63):36492–507. doi: 10.1039/c9ra07327b (PMC9075174; doi:10.1039/c9ra07327b)
Supplement: RA-009-C9RA07327B-s3837 [file RA-009-C9RA07327B-s3837.xyz]

   51
jmolscript: load "" {1 1 1} spacegroup "x,y,z" unitcell [{      6.380500     0.000000     0.000000 }, {      0.000000    10.056000     0.000000 }, {     -1.244322    -5.027969     9.978677 }]
Ni     0.000000     6.539216     0.000000     0.785947
Ni     0.000000     3.516784     0.000000     0.785796
Ni     3.190250     5.028000     0.000000     1.037752
H      2.860743     2.986652     6.526055     0.103170
H      1.870654     3.128441     6.176801     0.177216
H      0.779117     2.361169     6.589918     0.133043
H      4.788093     2.119822     5.621987     0.161648
H      3.675946     3.134473     5.693833     0.181171
H      2.275435     8.014643     3.452622     0.103604
H      3.265524    -1.899567     3.801876     0.177119
H      4.357061     7.389159     3.388759     0.134547
H      0.348085     7.147818     4.356690     0.161362
H      1.460232    -1.893531     4.284844     0.178907
H      2.275435     2.041379     3.452622     0.103171
H      3.265524     1.899590     3.801876     0.177213
H      4.357061     2.666862     3.388759     0.133045
H      0.348085     2.908209     4.356690     0.161647
H      1.460232     1.893558     4.284844     0.181169
H      2.860743    -2.986612     6.526055     0.103605
H      1.870654    -3.128402     6.176801     0.177116
H      0.779117    -2.361128     6.589918     0.134548
H      4.788093    -2.119787     5.621987     0.161363
H      3.675946     6.921562     5.693833     0.178904
H      5.186466     5.028005     1.526738     0.395065
H     -0.050288     0.000026     8.451939     0.395066
C      2.848904     2.095690     6.334464    -0.070370
C      1.496288     2.165075     5.909373    -0.259890
C      3.951721     2.259600     5.416426    -0.332331
C      3.179600     1.722617     7.755428     0.611182
C      2.287274     7.123682     3.644213    -0.067752
C      3.639890     7.193069     4.069304    -0.263386
C      1.184457     7.287597     4.562251    -0.330205
C      1.956578     6.750600     2.223249     0.611494
C      2.287274     2.932341     3.644213    -0.070367
C      3.639890     2.862956     4.069304    -0.259889
C      1.184457     2.768431     4.562251    -0.332331
C      1.956578     3.305414     2.223249     0.611178
C      2.848904    -2.095651     6.334464    -0.067750
C      1.496288    -2.165038     5.909373    -0.263385
C      3.951721    -2.259566     5.416426    -0.330205
C      3.179600    -1.722569     7.755428     0.611490
O      4.381459     1.653232     8.084724    -0.563811
O      2.201115     1.471219     8.525782    -0.593402
O      0.754719     6.681212     1.893953    -0.564327
O      2.935063     6.499197     1.452895    -0.594738
O      0.754719     3.374799     1.893953    -0.563786
O      2.935063     3.556812     1.452895    -0.593404
O      4.381459    -1.653181     8.084724    -0.564302
O      2.201115    -1.471166     8.525782    -0.594741
O      5.141196     5.028002     0.574772    -0.794083
O     -0.005018     0.000029     9.403905    -0.794083

The following XYZ coordinates are in angstroms. Other properties are in atomic units.
The sperically averaged electron density of each atom fit to a function of the form exp(a - br)
eigen_1, eigen_2 and eigen_3 are the three eigenvalues of traceless quadrupole moment tensor
  atom number  atomic symbol              X              Y              Z     net charge C6 coefficient C8 coefficient C10 coefficient fluctuating dipole atomic polarizability isotropic forcefield polarizability              a              b squared Pearson coefficient          <r^3>          <r^4>         wp_QDO          m_QDO          q_QDO       dipole_x       dipole_y       dipole_z         dipole            Qxy            Qxz            Qyz     Q(x^2-y^2)  Q(3z^2 - R^2)        eigen_1        eigen_2        eigen_3 static polarizability      alpha(xx)      alpha(xy)      alpha(xz)      alpha(yy)      alpha(yz)      alpha(zz) atomic spin moment
            1             Ni       0.000000       6.539216       0.000000       0.785947     106.242929 0.24564181E+04  0.83278546E+05                                17.503567                           15.501707       0.050018       1.884695                    0.997542      47.786258     132.604851       0.492478       0.366850      -1.174413       0.001036      -0.061951       0.000038       0.061959      -0.001352      -0.034580       0.000603       0.074586       0.135670      -0.059929      -0.007837       0.067767             19.638275      22.128092      -0.000785       7.109746      14.366428      -0.001456      22.420305           1.549507
            2             Ni       0.000000       3.516784       0.000000       0.785796     106.279333 0.24574309E+04  0.83320924E+05                                17.506262                           15.503787       0.050327       1.884689                    0.997544      47.798834     132.643337       0.492502       0.366797      -1.174463      -0.001037       0.062284      -0.000038       0.062292      -0.001350      -0.034103       0.000602       0.074608       0.136825      -0.060132      -0.007416       0.067549             19.641592      22.132383      -0.000785       7.111627      14.368186      -0.001455      22.424208           1.549329
            3             Ni       3.190250       5.028000       0.000000       1.037752      80.731563 0.14396690E+04  0.42706923E+05                                15.608019                           12.664094       0.167194       1.994217                    0.993997      41.421683     107.531193       0.494258       0.417750      -1.136839       0.000000      -0.000002      -0.000000       0.000002      -0.000411       0.022525       0.001652       0.026255      -0.018099      -0.020308      -0.009861       0.030169             18.756861      21.161031      -0.001742      -2.829686      13.733276       0.005037      21.376277           0.111450
            4              H       2.860743       2.986652       6.526055       0.103170       0.850947 0.60632256E+01  0.55179816E+02                                 1.431062                            1.377368      -0.794109       2.498228                    0.999759       3.239782       8.549627       0.573590       1.173350      -0.729190      -0.003698       0.049132      -0.010464       0.050370       0.000455      -0.001002       0.003204      -0.037478      -0.016231      -0.016143      -0.005681       0.021824              1.470065       1.743146      -0.035651      -0.016811       1.305308      -0.057027       1.361741          -0.000519
            5              H       1.870654       3.128441       6.176801       0.177216       0.974828 0.72195150E+01  0.68762663E+02                                 1.578467                            1.516175      -0.851795       2.472443                    0.998588       3.305420       8.978650       0.538567       1.194048      -0.724645       0.038054       0.028856      -0.000932       0.047767       0.018484      -0.000324       0.001418      -0.026637      -0.003198      -0.022291      -0.001076       0.023366              1.615469       2.056088      -0.013847       0.242005       1.491368      -0.026222       1.298951           0.000274
            6              H       0.779117       2.361169       6.589918       0.133043       1.442680 0.11216801E+02  0.11896484E+03                                 2.040915                            1.893991      -1.221512       2.262283                    0.996158       3.885065      11.041469       0.481547       1.199273      -0.725749      -0.030632       0.021219       0.027763       0.046469      -0.020862      -0.006061      -0.004422       0.043453       0.035731      -0.036910       0.011514       0.025396              2.113921       2.697983       0.149851      -0.640696       1.546205      -0.145080       2.097574           0.000089
            7              H       4.788093       2.119822       5.621987       0.161648       0.820068 0.52994039E+01  0.46990657E+02                                 1.450816                            1.346640      -0.889298       2.478123                    0.999876       3.109808       8.305906       0.538288       1.283238      -0.707610       0.027893      -0.003489       0.003821       0.028369       0.005260      -0.002890      -0.009573       0.027215       0.002099      -0.019062       0.003153       0.015909              1.506532       2.124749      -0.224190       0.125804       1.182735      -0.078104       1.212113           0.000012
            8              H       3.675946       3.134473       5.693833       0.181171       0.818061 0.58734706E+01  0.53310089E+02                                 1.429971                            1.392483      -0.932306       2.458608                    0.998922       3.118729       8.361984       0.545099       1.237988      -0.715695      -0.042115       0.022946       0.001314       0.047978      -0.018981      -0.000356       0.008355      -0.021889      -0.022354      -0.019560      -0.007675       0.027235              1.455572       1.475768      -0.013553      -0.316252       1.406447      -0.038465       1.484500           0.000138
            9              H       2.275435       8.014643       3.452622       0.103604       0.850477 0.60610992E+01  0.55183540E+02                                 1.433654                            1.379680      -0.797636       2.497728                    0.999727       3.241306       8.569589       0.571231       1.177705      -0.728147       0.003208       0.049119       0.010455       0.050322      -0.000930      -0.001105      -0.002878      -0.037724      -0.016341      -0.016291      -0.005614       0.021906              1.472822       1.746634       0.035772      -0.017014       1.307658       0.057165       1.364175          -0.000428
           10              H       3.265524      -1.899567       3.801876       0.177119       0.976234 0.72336317E+01  0.68937679E+02                                 1.580606                            1.518113      -0.865262       2.466844                    0.998555       3.308503       8.992612       0.537926       1.194767      -0.724463      -0.037772       0.028638       0.000687       0.047406      -0.018919      -0.000429      -0.001253      -0.026535      -0.004384      -0.022421      -0.001450       0.023872              1.617732       2.059520       0.014200       0.242604       1.493078       0.026290       1.300598           0.000329
           11              H       4.357061       7.389159       3.388759       0.134547       1.438687 0.11180089E+02  0.11848453E+03                                 2.037521                            1.891167      -1.220332       2.263434                    0.996179       3.879176      11.022383       0.481774       1.199626      -0.725658       0.030517       0.021091      -0.027330       0.046077       0.021108      -0.005891       0.004682       0.043065       0.036849      -0.037169       0.012040       0.025128              2.110293       2.693011      -0.149702      -0.638849       1.544016       0.144767       2.093852           0.000106
           12              H       0.348085       7.147818       4.356690       0.161362       0.820670 0.53051540E+01  0.47080186E+02                                 1.455070                            1.350070      -0.898012       2.475243                    0.999814       3.114849       8.337685       0.535698       1.288385      -0.706515      -0.027807      -0.002672      -0.004054       0.028228      -0.004850      -0.003096       0.009755       0.026954       0.001586      -0.018967       0.003134       0.015833              1.511253       2.133074       0.225558       0.126531       1.185594       0.078510       1.215093           0.000028
           13              H       1.460232      -1.893531       4.284844       0.178907       0.823912 0.59248264E+01  0.53871844E+02                                 1.434025                            1.396205      -0.929695       2.458050                    0.998947       3.130215       8.389278       0.545966       1.233826      -0.716585       0.041631       0.023800      -0.000818       0.047961       0.019017      -0.000122      -0.008256      -0.022157      -0.021476      -0.019824      -0.007299       0.027124              1.459803       1.480123       0.013807      -0.317750       1.410533       0.038604       1.488754           0.000195
           14              H       2.275435       2.041379       3.452622       0.103171       0.850937 0.60631331E+01  0.55178822E+02                                 1.431057                            1.377364      -0.794107       2.498230                    0.999759       3.239770       8.549613       0.573587       1.173360      -0.729188       0.003698      -0.049132       0.010464       0.050370       0.000455      -0.001001       0.003204      -0.037478      -0.016230      -0.016143      -0.005681       0.021824              1.470061       1.743143      -0.035651      -0.016810       1.305303      -0.057028       1.361736          -0.000517
           15              H       3.265524       1.899590       3.801876       0.177213       0.974829 0.72195375E+01  0.68763034E+02                                 1.578480                            1.516186      -0.851794       2.472443                    0.998588       3.305437       8.978751       0.538559       1.194062      -0.724642      -0.038054      -0.028857       0.000932       0.047767       0.018484      -0.000323       0.001418      -0.026638      -0.003198      -0.022291      -0.001076       0.023366              1.615483       2.056109      -0.013846       0.242008       1.491380      -0.026224       1.298960           0.000276
           16              H       4.357061       2.666862       3.388759       0.133045       1.442717 0.11217189E+02  0.11897055E+03                                 2.040987                            1.894052      -1.221520       2.262281                    0.996157       3.885163      11.041989       0.481526       1.199309      -0.725740       0.030632      -0.021219      -0.027762       0.046468      -0.020861      -0.006060      -0.004423       0.043454       0.035722      -0.036909       0.011513       0.025396              2.113999       2.698095       0.149858      -0.640730       1.546251      -0.145088       2.097649           0.000094
           17              H       0.348085       2.908209       4.356690       0.161647       0.820061 0.52993472E+01  0.46990059E+02                                 1.450812                            1.346636      -0.889293       2.478127                    0.999876       3.109799       8.305891       0.538286       1.283245      -0.707608      -0.027894       0.003489      -0.003821       0.028369       0.005260      -0.002889      -0.009573       0.027215       0.002099      -0.019062       0.003154       0.015908              1.506529       2.124744      -0.224189       0.125802       1.182732      -0.078104       1.212110           0.000013
           18              H       1.460232       1.893558       4.284844       0.181169       0.818059 0.58734497E+01  0.53309833E+02                                 1.429966                            1.392480      -0.932304       2.458609                    0.998922       3.118724       8.361956       0.545100       1.237986      -0.715696       0.042115      -0.022946      -0.001314       0.047978      -0.018981      -0.000355       0.008355      -0.021889      -0.022353      -0.019561      -0.007674       0.027235              1.455567       1.475764      -0.013553      -0.316250       1.406443      -0.038465       1.484495           0.000139
           19              H       2.860743      -2.986612       6.526055       0.103605       0.850466 0.60610047E+01  0.55182534E+02                                 1.433650                            1.379676      -0.797634       2.497731                    0.999728       3.241294       8.569581       0.571227       1.177716      -0.728144      -0.003208      -0.049120      -0.010454       0.050322      -0.000931      -0.001105      -0.002878      -0.037724      -0.016341      -0.016291      -0.005614       0.021906              1.472819       1.746631       0.035773      -0.017013       1.307654       0.057166       1.364172          -0.000425
           20              H       1.870654      -3.128402       6.176801       0.177116       0.976235 0.72336513E+01  0.68938023E+02                                 1.580619                            1.518125      -0.865261       2.466844                    0.998555       3.308519       8.992713       0.537918       1.194782      -0.724460       0.037772      -0.028638      -0.000687       0.047406      -0.018920      -0.000429      -0.001253      -0.026535      -0.004385      -0.022421      -0.001451       0.023872              1.617746       2.059541       0.014198       0.242607       1.493091       0.026292       1.300608           0.000331
           21              H       0.779117      -2.361128       6.589918       0.134548       1.438722 0.11180458E+02  0.11848995E+03                                 2.037591                            1.891227      -1.220336       2.263434                    0.996179       3.879270      11.022883       0.481754       1.199662      -0.725649      -0.030517      -0.021090       0.027329       0.046076       0.021106      -0.005890       0.004683       0.043065       0.036839      -0.037167       0.012038       0.025128              2.110368       2.693119      -0.149709      -0.638882       1.544060       0.144774       2.093925           0.000111
           22              H       4.788093      -2.119787       5.621987       0.161363       0.820660 0.53050708E+01  0.47079288E+02                                 1.455061                            1.350062      -0.898001       2.475249                    0.999814       3.114831       8.337637       0.535698       1.288391      -0.706514       0.027808       0.002672       0.004054       0.028228      -0.004850      -0.003096       0.009755       0.026954       0.001585      -0.018966       0.003134       0.015832              1.511245       2.133060       0.225556       0.126530       1.185588       0.078509       1.215087           0.000029
           23              H       3.675946       6.921562       5.693833       0.178904       0.823908 0.59247914E+01  0.53871441E+02                                 1.434021                            1.396201      -0.929692       2.458051                    0.998947       3.130207       8.389248       0.545967       1.233827      -0.716585      -0.041631      -0.023801       0.000818       0.047961       0.019017      -0.000121      -0.008256      -0.022156      -0.021476      -0.019825      -0.007299       0.027123              1.459799       1.480119       0.013807      -0.317749       1.410529       0.038605       1.488749           0.000196
           24              H       5.186466       5.028005       1.526738       0.395065       0.680361 0.49446215E+01  0.45225097E+02                                 1.536801                            1.508933      -2.065362       2.042410                    0.990187       3.197895      10.157737       0.387812       1.726784      -0.626002       0.002503      -0.000001       0.030474       0.030576      -0.000282       0.000739       0.000080       0.003281       0.024629      -0.005771      -0.002490       0.008261              1.560924       1.525818       0.000002       0.000669       1.359144      -0.000004       1.797811          -0.000914
           25              H      -0.050288       0.000026       8.451939       0.395066       0.680360 0.49446137E+01  0.45225005E+02                                 1.536799                            1.508931      -2.065359       2.042412                    0.990187       3.197891      10.157720       0.387813       1.726783      -0.626002      -0.002503      -0.000005      -0.030474       0.030576      -0.000284       0.000739       0.000082       0.003280       0.024629      -0.005771      -0.002490       0.008261              1.560922       1.525816       0.000002       0.000669       1.359142      -0.000004       1.797809          -0.000914
           26              C       2.848904       2.095690       6.334464      -0.070370      25.961830 0.34035886E+03  0.75444547E+04                                 7.691032                            6.076283       0.007849       2.028818                    0.998976      26.608326      74.845457       0.679274       0.406790      -1.067946      -0.018861      -0.049357      -0.109963       0.121998      -0.000267      -0.015685       0.003983      -0.034120      -0.061916      -0.031021       0.003231       0.027789              9.078096       8.766111      -0.738500       0.835713       6.512243      -3.640355      11.955935           0.004083
           27              C       1.496288       2.165075       5.909373      -0.259890      28.199394 0.42519287E+03  0.99163438E+04                                 7.838918                            6.634809       0.319219       2.072841                    0.999887      29.800634      84.643247       0.676454       0.388242      -1.085684       0.084732      -0.015988      -0.094706       0.128079      -0.063626       0.021687      -0.007825       0.122249       0.199428      -0.121477       0.037014       0.084463              8.596787       9.603538       0.095011       1.165205       5.397655      -1.694067      10.789167           0.000300
           28              C       3.951721       2.259600       5.416426      -0.332331      27.440534 0.39983946E+03  0.92446402E+04                                 7.947992                            6.643042       0.147268       2.022783                    0.999014      30.136008      87.114389       0.640062       0.413885      -1.061318      -0.082506      -0.066934      -0.052715       0.118601      -0.013268      -0.024236      -0.047216       0.073836       0.082236      -0.077892       0.019740       0.058152              8.760669       9.664889      -1.132201      -0.504387       5.613953      -1.910674      11.003164           0.000377
           29              C       3.179600       1.722617       7.755428       0.611182      23.006294 0.24230704E+03  0.49806809E+04                                 7.518850                            5.547796       0.081152       2.098169                    0.999266      21.842460      61.029313       0.625572       0.476328      -1.016929       0.014284      -0.009364       0.044428       0.047598      -0.023666      -0.007166       0.010483      -0.137362      -0.143874      -0.054089      -0.043447       0.097537              8.944461       9.024765      -0.192448       1.033575       5.564816      -3.561602      12.243801           0.002652
           30              C       2.287274       7.123682       3.644213      -0.067752      25.899301 0.33944206E+03  0.75188258E+04                                 7.677516                            6.067295       0.005300       2.028524                    0.998958      26.565294      74.690441       0.679933       0.406683      -1.068049       0.021203      -0.049325       0.110210       0.122592       0.002117      -0.016329      -0.004635      -0.033181      -0.063316      -0.031686       0.003639       0.028047              9.060812       8.750986       0.736000       0.831544       6.503142       3.631986      11.928308           0.004220
           31              C       3.639890       7.193069       4.069304      -0.263386      28.251788 0.42627035E+03  0.99472684E+04                                 7.846568                            6.641776       0.319007       2.072364                    0.999875      29.839677      84.765022       0.676352       0.388074      -1.085856      -0.085504      -0.017105       0.097081       0.130492       0.062120       0.021641       0.008239       0.119958       0.198026      -0.119359       0.035689       0.083670              8.605325       9.612185      -0.095564       1.170005       5.402297       1.696603      10.801494           0.000644
           32              C       1.184457       7.287597       4.562251      -0.330205      27.376642 0.39870404E+03  0.92113464E+04                                 7.932189                            6.629787       0.144668       2.022332                    0.999066      30.101930      86.967508       0.641289       0.413409      -1.061680       0.082330      -0.065455       0.052064       0.117360       0.016520      -0.025291       0.045517       0.073272       0.083677      -0.078056       0.020575       0.057481              8.742860       9.653180       1.134225      -0.501290       5.603525       1.902026      10.971874           0.000606
           33              C       1.956578       6.750600       2.223249       0.611494      22.999562 0.24224964E+03  0.49790965E+04                                 7.516360                            5.546534       0.083282       2.099097                    0.999287      21.840491      61.016938       0.625759       0.476224      -1.017007      -0.014275      -0.007220      -0.045231       0.047977       0.025503      -0.007258      -0.011452      -0.136313      -0.142402      -0.053886      -0.043708       0.097595              8.940932       9.021987       0.192391       1.033192       5.563291       3.560197      12.237519           0.002684
           34              C       2.287274       2.932341       3.644213      -0.070367      25.961870 0.34035713E+03  0.75444044E+04                                 7.691036                            6.076257       0.007864       2.028824                    0.998976      26.608229      74.845054       0.679278       0.406788      -1.067947       0.018861       0.049356       0.109962       0.121998      -0.000266      -0.015686       0.003984      -0.034122      -0.061917      -0.031022       0.003231       0.027791              9.078136       8.766153      -0.738525       0.835771       6.512230      -3.640373      11.956025           0.004085
           35              C       3.639890       2.862956       4.069304      -0.259889      28.199376 0.42519164E+03  0.99163111E+04                                 7.838911                            6.634788       0.319228       2.072844                    0.999887      29.800618      84.643270       0.676457       0.388240      -1.085685      -0.084731       0.015989       0.094706       0.128079      -0.063625       0.021686      -0.007827       0.122248       0.199418      -0.121474       0.037013       0.084461              8.596791       9.603553       0.095004       1.165198       5.397635      -1.694055      10.789184           0.000303
           36              C       1.184457       2.768431       4.562251      -0.332331      27.440499 0.39983836E+03  0.92446059E+04                                 7.947982                            6.643028       0.147281       2.022787                    0.999014      30.135933      87.114054       0.640064       0.413884      -1.061318       0.082505       0.066934       0.052714       0.118600      -0.013268      -0.024235      -0.047215       0.073836       0.082233      -0.077891       0.019740       0.058151              8.760665       9.664870      -1.132201      -0.504381       5.613944      -1.910675      11.003180           0.000378
           37              C       1.956578       3.305414       2.223249       0.611178      23.006315 0.24230549E+03  0.49806622E+04                                 7.518924                            5.547819       0.081153       2.098170                    0.999266      21.842734      61.030998       0.625561       0.476335      -1.016921      -0.014281       0.009363      -0.044426       0.047596      -0.023666      -0.007165       0.010481      -0.137369      -0.143892      -0.054091      -0.043451       0.097542              8.944578       9.024908      -0.192462       1.033645       5.564855      -3.561622      12.243973           0.002659
           38              C       2.848904      -2.095651       6.334464      -0.067750      25.899336 0.33944032E+03  0.75187750E+04                                 7.677516                            6.067266       0.005313       2.028530                    0.998958      26.565194      74.690006       0.679937       0.406681      -1.068051      -0.021204       0.049325      -0.110210       0.122592       0.002116      -0.016330      -0.004637      -0.033183      -0.063317      -0.031687       0.003639       0.028048              9.060846       8.751019       0.736024       0.831601       6.503128       3.632003      11.928392           0.004222
           39              C       1.496288      -2.165038       5.909373      -0.263385      28.251736 0.42626851E+03  0.99472168E+04                                 7.846551                            6.641747       0.319024       2.072371                    0.999875      29.839640      84.764933       0.676356       0.388072      -1.085857       0.085503       0.017106      -0.097081       0.130492       0.062118       0.021641       0.008241       0.119957       0.198015      -0.119355       0.035687       0.083668              8.605318       9.612186      -0.095558       1.169997       5.402271       1.696587      10.801497           0.000649
           40              C       3.951721      -2.259566       5.416426      -0.330205      27.376600 0.39870288E+03  0.92113098E+04                                 7.932175                            6.629771       0.144683       2.022338                    0.999066      30.101845      86.967113       0.641291       0.413408      -1.061681      -0.082329       0.065455      -0.052063       0.117359       0.016521      -0.025290       0.045516       0.073271       0.083674      -0.078055       0.020576       0.057479              8.742851       9.653152       1.134223      -0.501285       5.603515       1.902026      10.971886           0.000608
           41              C       3.179600      -1.722569       7.755428       0.611490      22.999604 0.24224834E+03  0.49790836E+04                                 7.516439                            5.546560       0.083282       2.099098                    0.999287      21.840766      61.018618       0.625748       0.476231      -1.016999       0.014273       0.007218       0.045230       0.047975       0.025503      -0.007256      -0.011449      -0.136321      -0.142419      -0.053888      -0.043712       0.097600              8.941056       9.022135       0.192405       1.033262       5.563332       3.560221      12.237702           0.002691
           42              O       4.381459       1.653232       8.084724      -0.563811      38.943202 0.56871512E+03  0.13904226E+05                                 9.205811                            7.437718       0.293811       2.135674                    0.997011      28.243800      75.562355       0.686813       0.364767      -1.131269      -0.044731      -0.058695      -0.001767       0.073818      -0.028196       0.039605      -0.017696       0.015873      -0.081321      -0.049338      -0.013608       0.062946             10.490502      14.348927      -1.403079       4.966442       6.129172      -1.955345      10.993407           0.021488
           43              O       2.201115       1.471219       8.525782      -0.593402      41.273602 0.62048628E+03  0.15515142E+05                                 9.620262                            7.818635       0.221147       2.096271                    0.997539      29.186830      79.154357       0.663012       0.369454      -1.126854       0.028453      -0.002522      -0.005556       0.029100       0.014822      -0.059804      -0.005347      -0.020341      -0.048972      -0.069792       0.013103       0.056688             11.017458      11.159342       2.392332      -4.941779       7.961463      -4.129892      13.931568           0.018802
           44              O       0.754719       6.681212       1.893953      -0.564327      38.928390 0.56852011E+03  0.13897429E+05                                 9.200309                            7.434110       0.297953       2.136735                    0.997148      28.247284      75.551290       0.687344       0.364539      -1.131515       0.044340      -0.058652       0.001962       0.073553       0.028544       0.039494       0.017054       0.015196      -0.082359      -0.049504      -0.013332       0.062836             10.483254      14.341220       1.401198       4.960791       6.125248       1.952691      10.983294           0.021524
           45              O       2.935063       6.499197       1.452895      -0.594738      41.394735 0.62268371E+03  0.15585020E+05                                 9.641014                            7.834325       0.221157       2.095716                    0.997497      29.229969      79.328710       0.662063       0.369630      -1.126636      -0.028314      -0.004255       0.005833       0.029220      -0.012818      -0.059795       0.002857      -0.018912      -0.048459      -0.069485       0.014447       0.055038             11.042252      11.184023      -2.398426      -4.952926       7.979185       4.141754      13.963548           0.018902
           46              O       0.754719       3.374799       1.893953      -0.563786      38.948461 0.56879822E+03  0.13906863E+05                                 9.206903                            7.438472       0.293254       2.135485                    0.997010      28.244984      75.568902       0.686744       0.364788      -1.131245       0.044735       0.058706       0.001751       0.073828      -0.028214       0.039608      -0.017717       0.015846      -0.081284      -0.049337      -0.013627       0.062964             10.491862      14.350869      -1.403273       4.967231       6.129808      -1.955640      10.994908           0.021491
           47              O       2.935063       3.556812       1.452895      -0.593404      41.278142 0.62056508E+03  0.15517677E+05                                 9.621156                            7.819282       0.220864       2.096175                    0.997537      29.187914      79.159927       0.662963       0.369469      -1.126838      -0.028455       0.002531       0.005562       0.029103       0.014834      -0.059802      -0.005358      -0.020354      -0.048965      -0.069792       0.013096       0.056696             11.018549      11.160609       2.392606      -4.942337       7.962105      -4.130314      13.932934           0.018821
           48              O       4.381459      -1.653181       8.084724      -0.564302      38.933496 0.56860060E+03  0.13899982E+05                                 9.201364                            7.434837       0.297393       2.136544                    0.997147      28.248442      75.557644       0.687278       0.364558      -1.131492      -0.044343       0.058663      -0.001944       0.073563       0.028562       0.039497       0.017076       0.015169      -0.082321      -0.049502      -0.013352       0.062854             10.484569      14.343099       1.401385       4.961557       6.125861       1.952976      10.984748           0.021527
           49              O       2.201115      -1.471166       8.525782      -0.594741      41.399144 0.62276016E+03  0.15587480E+05                                 9.641879                            7.834949       0.220879       2.095621                    0.997495      29.231025      79.334108       0.662016       0.369643      -1.126621       0.028315       0.004264      -0.005839       0.029224      -0.012830      -0.059793       0.002869      -0.018924      -0.048452      -0.069485       0.014442       0.055043             11.043310      11.185252      -2.398691      -4.953469       7.979803       4.142161      13.964875           0.018921
           50              O       5.141196       5.028002       0.574772      -0.794083      47.050401 0.91285986E+03  0.25142827E+05                                10.278744                            9.192555      -0.166708       1.927983                    0.996782      33.144007      94.386456       0.640614       0.347136      -1.144365       0.009897       0.001325      -0.033655       0.035106       0.001565      -0.012325      -0.000852       0.051295       0.209336      -0.060586      -0.011079       0.071665             11.404115      15.864255      -0.000504      -0.371002       8.107383      -0.000170      10.240709           0.056854
           51              O      -0.005018       0.000029       9.403905      -0.794083      47.050416 0.91286033E+03  0.25142843E+05                                10.278747                            9.192559      -0.166709       1.927982                    0.996782      33.144014      94.386485       0.640614       0.347136      -1.144364      -0.009897      -0.001339       0.033656       0.035106       0.001532      -0.012325      -0.000840       0.051295       0.209336      -0.060584      -0.011081       0.071665             11.404118      15.864256      -0.000520      -0.371002       8.107385      -0.000164      10.240711           0.056854

******************************************************
Auxiliary information for the entire system
The total spin magnetic moment of the unit cell is   3.515273
The total net atomic charge of the unit cell is   -0.000000
Accuracy of reproducing the electrostatic potential in the unit cell:
  The inner radius (bohr) =    5.0000
  The outer radius (bohr) =   12.0000
  Valid grid points have density less than (e/(bohr^3)) =    0.0001
  The number of valid grid points were=        18292
  The rms potential error without charges in kcal/mol is=      3.86534
  The rms potential error with partial charges in kcal/mol is=      1.22366
  The RRMSE value at monopole order=      0.31657
  The rms potential error with partial charges and cloud penetration in kcal/mol is=      1.22911
  The RRMSE value at monopole order with cloud penetration is=      0.31798
  The rms potential error with partial charges and atomic dipoles in kcal/mol is=      0.66091
  The RRMSE value at dipole order=      0.17098
  The rms potential error with partial charges, atomic dipoles and cloud penetration in kcal/mol is=      0.65745
  The RRMSE value at dipole order with cloud penetration=      0.17009

******************************************************
The electron densities and ab initio electrostatic potential were computed in VASP using the PBE functional and
projector augmented wave method. See the main text of the journal article for a description of computational details.
The atomic charges, dipoles, and quadrupoles were computed with the DDEC6 method as described in
(a) T. A. Manz and N. Gabaldon Limas, RSC Adv. 6 (2016) 47771-47801 DOI: 10.1039/c6ra04656h
(b) N. Gabaldon Limas and T. A. Manz, RSC Adv. 8 (2018) 2678-2707 DOI: 10.1039/c7ra11829e.
For each atom in the material, the electron cloud parameters were fit to the spherically averaged atom-in-material
electron density using radial positions for which this density was between 10^-4 and 10^-2 electrons per cubic bohr.
The polarizabilities, dispersion coefficients, and quantum Drude oscillator (QDO) parameters were fit using the MCLF method.
The magnetic structure of the system was optimized in VASP from the default ferromagnetic initial guess using spin polarization.
The atomic spin moments (ASMs) were computed on this optimized magnetic structure using the DDEC6 partition as inputs
to the method of T. A. Manz and D. S. Sholl, J. Chem. Theory Comput. 7 (2011) 4146-4164 DOI: 10.1021/ct200539n.
The RMSE and RRMSE were computed using a uniform grid with Ewald summation.
