# Supplementary material for: A collection of forcefield precursors for metal–organic frameworks
Source: RSC Adv. 2019 Nov 13;9(63):36492–507. doi: 10.1039/c9ra07327b (PMC9075174; doi:10.1039/c9ra07327b)
Supplement: RA-009-C9RA07327B-s3838 [file RA-009-C9RA07327B-s3838.xyz]

   49
jmolscript: load "" {1 1 1} spacegroup "x,y,z" unitcell [{      6.372200     0.000000     0.000000 }, {      0.000000     9.999200     0.000000 }, {     -1.239555    -4.999616     9.971562 }]
Ni     3.186100     8.487521     0.000000     0.914039
Ni     3.186100     1.511679     0.000000     0.914028
Ni     0.000000     0.000000     0.000000     1.062786
H     -0.328260     1.909837     6.567271     0.106506
H      4.204392     2.274807     6.561288     0.103810
H      4.334734     3.710694     5.968977     0.093850
H      1.165059     3.594704     5.308860     0.089435
H      1.413584     2.140819     5.821398     0.105528
H      5.460905     6.909442     3.404291     0.105666
H      0.928253     7.274413     3.410274     0.105746
H      0.797911    -1.288903     4.002585     0.093333
H      3.967586    -1.404895     4.662702     0.088739
H      3.719061     7.140422     4.150164     0.104317
H      5.460905     3.089747     3.404291     0.106503
H      0.928253     2.724777     3.410274     0.103808
H      0.797911     1.288890     4.002585     0.093850
H      3.967586     1.404880     4.662702     0.089432
H      3.719061     2.858765     4.150164     0.105526
H     -0.328260    -1.909858     6.567271     0.105664
H      4.204392    -2.274829     6.561288     0.105744
H      4.334734     6.288487     5.968977     0.093333
H      1.165059     6.404479     5.308860     0.088736
H      1.413584    -2.140838     5.821398     0.104315
C     -0.340069     2.862761     6.339321    -0.081215
C      4.692826     2.810766     5.917923    -0.178132
C      0.752747     2.723773     5.416752    -0.183882
C     -0.009513     3.275725     7.750297     0.606651
C      5.472714     7.862365     3.632241    -0.081435
C      0.439819     7.810369     4.053639    -0.179470
C      4.379898    -2.275825     4.554810    -0.181082
C      5.142158     8.275334     2.221265     0.605197
C      5.472714     2.136823     3.632241    -0.081215
C      0.439819     2.188818     4.053639    -0.178133
C      4.379898     2.275811     4.554810    -0.183882
C      5.142158     1.723859     2.221265     0.606649
C     -0.340069    -2.862781     6.339321    -0.081435
C      4.692826    -2.810785     5.917923    -0.179470
C      0.752747    -2.723791     5.416752    -0.181082
C     -0.009513    -3.275750     7.750297     0.605197
O      1.195279     3.346719     8.074771    -0.531485
O     -0.988352     3.523704     8.524888    -0.550649
O      3.937366     8.346329     1.896791    -0.531233
O      6.120997     8.523316     1.446674    -0.548558
O      3.937366     1.652865     1.896791    -0.531481
O      6.120997     1.475880     1.446674    -0.550647
O      1.195279    -3.346745     8.074771    -0.531229
O     -0.988352    -3.523732     8.524888    -0.548558
O      3.184527     4.999585     9.393411    -0.607060
O      1.948118    -0.000001     0.578151    -0.607060

The following XYZ coordinates are in angstroms. Other properties are in atomic units.
The sperically averaged electron density of each atom fit to a function of the form exp(a - br)
eigen_1, eigen_2 and eigen_3 are the three eigenvalues of traceless quadrupole moment tensor
  atom number  atomic symbol              X              Y              Z     net charge C6 coefficient C8 coefficient C10 coefficient fluctuating dipole atomic polarizability isotropic forcefield polarizability              a              b squared Pearson coefficient          <r^3>          <r^4>         wp_QDO          m_QDO          q_QDO       dipole_x       dipole_y       dipole_z         dipole            Qxy            Qxz            Qyz     Q(x^2-y^2)  Q(3z^2 - R^2)        eigen_1        eigen_2        eigen_3 static polarizability      alpha(xx)      alpha(xy)      alpha(xz)      alpha(yy)      alpha(yz)      alpha(zz) atomic spin moment
            1             Ni       3.186100       8.487521       0.000000       0.914039      92.751371 0.20363181E+04  0.65580844E+05                                15.780422                           13.921975       0.284172       1.980324                    0.997177      44.691236     119.126237       0.532828       0.356934      -1.187768      -0.000841      -0.019254      -0.000061       0.019273      -0.000951      -0.088082       0.000389       0.033375       0.084131      -0.073641      -0.030710       0.104352             17.665844      19.927198       0.000039       6.770614      12.688720      -0.000026      20.381614           1.747667
            2             Ni       3.186100       1.511679       0.000000       0.914028      92.751768 0.20363313E+04  0.65581417E+05                                15.780526                           13.922072       0.284136       1.980313                    0.997177      44.691165     119.126422       0.532823       0.356936      -1.187765       0.000840       0.019256       0.000061       0.019274      -0.000953      -0.088088       0.000388       0.033392       0.084128      -0.073643      -0.030719       0.104361             17.665954      19.927338       0.000039       6.770640      12.688810      -0.000026      20.381713           1.747605
            3             Ni       0.000000       0.000000       0.000000       1.062786      86.510578 0.15536405E+04  0.46836143E+05                                16.116278                           12.991840       0.246230       2.004554                    0.994509      42.003259     108.871940       0.498716       0.407401      -1.147360       0.000000      -0.000000       0.000000       0.000000      -0.001088       0.062719       0.001692      -0.001707       0.075005      -0.059835      -0.011580       0.071415             19.404371      22.186678      -0.000969      -3.921779      13.973237       0.000935      22.053199           0.846448
            4              H      -0.328260       1.909837       6.567271       0.106506       1.051363 0.86012212E+01  0.84965504E+02                                 1.632529                            1.645642      -0.849917       2.465218                    0.998025       3.442147       9.297392       0.525148       1.180706      -0.732016      -0.005989      -0.034867      -0.012325       0.037463       0.001505      -0.001025       0.000540      -0.007824      -0.008466      -0.003914      -0.001702       0.005617              1.632620       1.543043      -0.013830       0.005039       1.839416      -0.025032       1.515402          -0.000602
            5              H       4.204392       2.274807       6.561288       0.103810       1.179077 0.94534982E+01  0.95486034E+02                                 1.762974                            1.730769      -0.886656       2.445086                    0.998054       3.472031       9.440819       0.510319       1.188275      -0.731846      -0.008458      -0.019856       0.019936       0.029381       0.003467      -0.000863      -0.008674      -0.003403       0.001484      -0.008248      -0.002205       0.010453              1.765020       1.853839       0.245447      -0.251273       1.627910      -0.194154       1.813309           0.000066
            6              H       4.334734       3.710694       5.968977       0.093850       0.996563 0.75073813E+01  0.72067064E+02                                 1.607492                            1.565225      -0.611975       2.561570                    0.999811       3.450888       9.351228       0.521389       1.223760      -0.721602      -0.000319       0.021981       0.004333       0.022406      -0.000005      -0.000072       0.004376      -0.004494      -0.003018      -0.003891      -0.001743       0.005634              1.629126       1.479567      -0.276952       0.005481       2.074662       0.123437       1.333148          -0.000170
            7              H       1.165059       3.594704       5.308860       0.089435       1.033404 0.79055539E+01  0.76565396E+02                                 1.621423                            1.586506      -0.596119       2.563781                    0.999941       3.442507       9.246823       0.529692       1.193939      -0.729014       0.002173       0.020721       0.001094       0.020864       0.000617      -0.000473       0.002874      -0.004279       0.000775      -0.002847      -0.001299       0.004146              1.636873       1.550689       0.316118      -0.034363       2.012832       0.011795       1.347100          -0.000149
            8              H       1.413584       2.140819       5.821398       0.105528       1.132506 0.88936304E+01  0.88878724E+02                                 1.743462                            1.698955      -0.889642       2.446303                    0.997710       3.501289       9.613289       0.503583       1.217071      -0.724136       0.014740      -0.021136       0.012089       0.028463      -0.006042       0.000399      -0.006973      -0.000440      -0.009663      -0.009217      -0.000812       0.010030              1.760661       2.062505      -0.344460       0.170228       1.647681      -0.086308       1.571797           0.000017
            9              H       5.460905       6.909442       3.404291       0.105666       1.052065 0.86056587E+01  0.84996351E+02                                 1.631039                            1.644186      -0.835091       2.469971                    0.998131       3.443912       9.292893       0.526431       1.178010      -0.732640       0.006371      -0.035224       0.011980       0.037748      -0.001363      -0.001172      -0.000497      -0.007714      -0.010392      -0.004274      -0.001558       0.005832              1.631129       1.541844       0.013809       0.005027       1.837378       0.024973       1.514165          -0.000601
           10              H       0.928253       7.274413       3.410274       0.105746       1.175148 0.94168060E+01  0.95048527E+02                                 1.761118                            1.729097      -0.888425       2.445078                    0.998081       3.466306       9.430210       0.509681       1.190601      -0.731292       0.008563      -0.019686      -0.019259       0.028840      -0.003527      -0.000730       0.008756      -0.003193       0.001394      -0.008445      -0.002012       0.010457              1.763131       1.851843      -0.244873      -0.250624       1.626353       0.193678       1.811197           0.000066
           11              H       0.797911      -1.288903       4.002585       0.093333       0.995652 0.75012345E+01  0.72010708E+02                                 1.608407                            1.566164      -0.613109       2.561608                    0.999834       3.451353       9.360043       0.520318       1.226233      -0.721064       0.000904       0.022340      -0.004073       0.022726      -0.000965      -0.000188      -0.004226      -0.004869      -0.002784      -0.003901      -0.001790       0.005690              1.630040       1.480561       0.277027       0.005492       2.075568      -0.123581       1.333992          -0.000171
           12              H       3.967586      -1.404895       4.662702       0.088739       1.033063 0.79034811E+01  0.76557864E+02                                 1.622927                            1.587851      -0.594200       2.565121                    0.999951       3.443191       9.256352       0.528570       1.196278      -0.728490      -0.002356       0.021026      -0.001692       0.021225      -0.000346      -0.000484      -0.002659      -0.003996       0.000133      -0.002523      -0.001316       0.003839              1.638443       1.552111      -0.316783      -0.034416       2.015096      -0.011817       1.348123          -0.000149
           13              H       3.719061       7.140422       4.150164       0.104317       1.133511 0.89018824E+01  0.88972246E+02                                 1.743627                            1.699029      -0.878953       2.449957                    0.997887       3.504140       9.618334       0.503944       1.216049      -0.724366      -0.014882      -0.021567      -0.012374       0.028978       0.006377       0.000284       0.006708      -0.000480      -0.009729      -0.009186      -0.000922       0.010107              1.760856       2.062776       0.344700       0.170417       1.647910       0.086454       1.571881           0.000017
           14              H       5.460905       3.089747       3.404291       0.106503       1.051366 0.86012523E+01  0.84965887E+02                                 1.632532                            1.645645      -0.849920       2.465216                    0.998025       3.442152       9.297410       0.525147       1.180707      -0.732016       0.005989       0.034867       0.012325       0.037463       0.001505      -0.001025       0.000540      -0.007824      -0.008467      -0.003914      -0.001702       0.005617              1.632624       1.543046      -0.013830       0.005039       1.839421      -0.025032       1.515405          -0.000601
           15              H       0.928253       2.724777       3.410274       0.103808       1.179077 0.94534940E+01  0.95485968E+02                                 1.762973                            1.730768      -0.886657       2.445086                    0.998054       3.472030       9.440811       0.510320       1.188274      -0.731846       0.008458       0.019856      -0.019936       0.029381       0.003467      -0.000863      -0.008674      -0.003403       0.001484      -0.008248      -0.002205       0.010453              1.765019       1.853839       0.245447      -0.251273       1.627909      -0.194154       1.813308           0.000066
           16              H       0.797911       1.288890       4.002585       0.093850       0.996562 0.75073695E+01  0.72066910E+02                                 1.607490                            1.565222      -0.611973       2.561571                    0.999811       3.450884       9.351209       0.521390       1.223758      -0.721603       0.000319      -0.021981      -0.004334       0.022406      -0.000005      -0.000072       0.004376      -0.004494      -0.003018      -0.003891      -0.001743       0.005634              1.629123       1.479565      -0.276951       0.005481       2.074659       0.123437       1.333147          -0.000171
           17              H       3.967586       1.404880       4.662702       0.089432       1.033407 0.79055796E+01  0.76565714E+02                                 1.621426                            1.586509      -0.596122       2.563780                    0.999941       3.442513       9.246846       0.529691       1.193941      -0.729013      -0.002173      -0.020721      -0.001094       0.020864       0.000617      -0.000473       0.002874      -0.004279       0.000774      -0.002847      -0.001299       0.004146              1.636877       1.550692       0.316120      -0.034363       2.012837       0.011795       1.347103          -0.000149
           18              H       3.719061       2.858765       4.150164       0.105526       1.132508 0.88936570E+01  0.88879054E+02                                 1.743465                            1.698958      -0.889644       2.446302                    0.997710       3.501293       9.613303       0.503583       1.217071      -0.724136      -0.014740       0.021136      -0.012089       0.028463      -0.006042       0.000399      -0.006973      -0.000440      -0.009663      -0.009217      -0.000812       0.010030              1.760664       2.062509      -0.344461       0.170228       1.647683      -0.086308       1.571800           0.000017
           19              H      -0.328260      -1.909858       6.567271       0.105664       1.052066 0.86056787E+01  0.84996603E+02                                 1.631042                            1.644188      -0.835094       2.469969                    0.998131       3.443915       9.292906       0.526430       1.178011      -0.732640      -0.006371       0.035225      -0.011980       0.037748      -0.001363      -0.001172      -0.000497      -0.007715      -0.010392      -0.004274      -0.001558       0.005832              1.631132       1.541847       0.013809       0.005027       1.837381       0.024973       1.514168          -0.000601
           20              H       4.204392      -2.274829       6.561288       0.105744       1.175150 0.94168230E+01  0.95048748E+02                                 1.761121                            1.729099      -0.888427       2.445077                    0.998081       3.466309       9.430223       0.509680       1.190602      -0.731292      -0.008563       0.019686       0.019259       0.028840      -0.003527      -0.000730       0.008756      -0.003193       0.001394      -0.008445      -0.002012       0.010457              1.763134       1.851846      -0.244874      -0.250625       1.626355       0.193679       1.811200           0.000066
           21              H       4.334734       6.288487       5.968977       0.093333       0.995654 0.75012515E+01  0.72010920E+02                                 1.608409                            1.566166      -0.613111       2.561607                    0.999834       3.451358       9.360063       0.520317       1.226234      -0.721064      -0.000903      -0.022340       0.004073       0.022726      -0.000965      -0.000188      -0.004226      -0.004869      -0.002784      -0.003901      -0.001790       0.005690              1.630043       1.480563       0.277028       0.005492       2.075571      -0.123581       1.333994          -0.000171
           22              H       1.165059       6.404479       5.308860       0.088736       1.033066 0.79035160E+01  0.76558297E+02                                 1.622932                            1.587855      -0.594203       2.565119                    0.999951       3.443199       9.256383       0.528569       1.196280      -0.728489       0.002356      -0.021026       0.001692       0.021225      -0.000346      -0.000484      -0.002659      -0.003996       0.000132      -0.002523      -0.001316       0.003839              1.638449       1.552116      -0.316785      -0.034416       2.015103      -0.011817       1.348126          -0.000149
           23              H       1.413584      -2.140838       5.821398       0.104315       1.133514 0.89019163E+01  0.88972672E+02                                 1.743631                            1.699033      -0.878956       2.449955                    0.997887       3.504146       9.618356       0.503943       1.216050      -0.724366       0.014882       0.021567       0.012374       0.028978       0.006378       0.000284       0.006708      -0.000480      -0.009729      -0.009186      -0.000922       0.010107              1.760860       2.062781       0.344701       0.170418       1.647914       0.086455       1.571884           0.000017
           24              C      -0.340069       2.862761       6.339321      -0.081215      26.395172 0.35703223E+03  0.79726696E+04                                 7.715019                            6.222037       0.152670       2.084208                    0.999299      26.091488      72.570297       0.674560       0.406620      -1.072955      -0.025670       0.044605      -0.099977       0.112445       0.001265      -0.011454      -0.003514      -0.017895      -0.050039      -0.022797       0.004759       0.018038              8.893524       9.301958       0.295839       0.741258       5.824554       2.612200      11.554060           0.004213
           25              C       4.692826       2.810766       5.917923      -0.178132      24.593649 0.36744809E+03  0.83101652E+04                                 7.348620                            6.325148       0.079120       2.027792                    0.999487      28.077533      80.020533       0.663309       0.408297      -1.065956       0.070550      -0.034552      -0.062277       0.100247       0.008354      -0.004733       0.009605       0.013430       0.048486      -0.021818       0.002636       0.019182              7.991631       8.503390       0.281131       1.747798       6.219114       1.745975       9.252389           0.000710
           26              C       0.752747       2.723773       5.416752      -0.183882      25.156948 0.38069260E+03  0.86713968E+04                                 7.432347                            6.417059       0.150949       2.046995                    0.999481      28.225903      80.280801       0.662922       0.405629      -1.069535      -0.093777      -0.027159      -0.033391       0.103183      -0.005416       0.005673       0.012018       0.023364       0.028303      -0.022841       0.007193       0.015648              8.086524       7.790607       0.155205      -0.621268       6.264045       1.932864      10.204920           0.001008
           27              C      -0.009513       3.275725       7.750297       0.606651      22.952970 0.24862440E+03  0.51349108E+04                                 7.449315                            5.593723       0.074989       2.088374                    0.999687      21.988044      61.246163       0.628387       0.471943      -1.020993       0.012692       0.017846       0.048069       0.052822       0.023980      -0.013715      -0.037493      -0.123049      -0.183920      -0.071699      -0.034275       0.105974              8.738057       9.078292       0.072162       0.750960       5.362072       3.237734      11.773807           0.001195
           28              C       5.472714       7.862365       3.632241      -0.081435      26.436512 0.35766794E+03  0.79912854E+04                                 7.726394                            6.229924       0.148978       2.082742                    0.999314      26.122823      72.703325       0.673678       0.406927      -1.072636       0.025092       0.044922       0.099557       0.112067       0.000790      -0.010761       0.003110      -0.018576      -0.049460      -0.022256       0.004440       0.017816              8.907829       9.316187      -0.296646       0.743940       5.831432      -2.618313      11.575869           0.004214
           29              C       0.439819       7.810369       4.053639      -0.179470      24.658092 0.36868711E+03  0.83458120E+04                                 7.362111                            6.336040       0.082806       2.028136                    0.999471      28.131384      80.229658       0.662653       0.408328      -1.065859      -0.072910      -0.033734       0.063331       0.102297      -0.005325      -0.003722      -0.011286       0.010667       0.050005      -0.019734      -0.000826       0.020559              8.007072       8.520146      -0.282359       1.753587       6.229227      -1.752524       9.271842           0.000710
           30              C       4.379898      -2.275825       4.554810      -0.181082      25.103290 0.37964345E+03  0.86423435E+04                                 7.424944                            6.410368       0.142108       2.044956                    0.999470      28.189177      80.176940       0.662871       0.405902      -1.069255       0.092852      -0.027567       0.032704       0.102230       0.005494       0.004496      -0.010782       0.022573       0.021812      -0.020915       0.008090       0.012825              8.078481       7.783508      -0.155557      -0.619615       6.259790      -1.930014      10.192144           0.001009
           31              C       5.142158       8.275334       2.221265       0.605197      22.960014 0.24869664E+03  0.51365620E+04                                 7.449755                            5.593689       0.074948       2.088229                    0.999660      21.990194      61.244765       0.628558       0.471800      -1.021113      -0.014133       0.018692      -0.047381       0.052859      -0.024144      -0.014188       0.036945      -0.125062      -0.191581      -0.073947      -0.033855       0.107803              8.739040       9.078671      -0.072672       0.752404       5.362156      -3.238194      11.776293           0.001200
           32              C       5.472714       2.136823       3.632241      -0.081215      26.395138 0.35703188E+03  0.79726587E+04                                 7.715008                            6.222031       0.152672       2.084209                    0.999299      26.091473      72.570217       0.674561       0.406620      -1.072955       0.025670      -0.044604       0.099977       0.112445       0.001265      -0.011454      -0.003514      -0.017895      -0.050039      -0.022797       0.004759       0.018038              8.893509       9.301944       0.295838       0.741253       5.824548       2.612193      11.554035           0.004213
           33              C       0.439819       2.188818       4.053639      -0.178133      24.593638 0.36744791E+03  0.83101596E+04                                 7.348618                            6.325146       0.079120       2.027792                    0.999487      28.077521      80.020481       0.663309       0.408297      -1.065956      -0.070550       0.034552       0.062277       0.100247       0.008354      -0.004734       0.009605       0.013431       0.048487      -0.021818       0.002636       0.019182              7.991628       8.503387       0.281130       1.747796       6.219112       1.745974       9.252386           0.000710
           34              C       4.379898       2.275811       4.554810      -0.183882      25.156926 0.38069219E+03  0.86713852E+04                                 7.432342                            6.417055       0.150947       2.046995                    0.999481      28.225894      80.280769       0.662923       0.405629      -1.069535       0.093777       0.027159       0.033391       0.103183      -0.005416       0.005673       0.012018       0.023364       0.028303      -0.022841       0.007193       0.015648              8.086518       7.790603       0.155206      -0.621266       6.264044       1.932860      10.204907           0.001009
           35              C       5.142158       1.723859       2.221265       0.606649      22.952984 0.24862468E+03  0.51349169E+04                                 7.449315                            5.593724       0.074994       2.088375                    0.999687      21.988035      61.246090       0.628388       0.471943      -1.020993      -0.012692      -0.017846      -0.048069       0.052822       0.023980      -0.013715      -0.037493      -0.123049      -0.183919      -0.071699      -0.034275       0.105974              8.738056       9.078290       0.072163       0.750959       5.362072       3.237735      11.773805           0.001195
           36              C      -0.340069      -2.862781       6.339321      -0.081435      26.436497 0.35766784E+03  0.79912820E+04                                 7.726388                            6.229922       0.148979       2.082742                    0.999314      26.122819      72.703297       0.673679       0.406927      -1.072636      -0.025092      -0.044921      -0.099557       0.112067       0.000790      -0.010761       0.003110      -0.018577      -0.049460      -0.022256       0.004440       0.017816              8.907821       9.316183      -0.296644       0.743936       5.831429      -2.618307      11.575850           0.004214
           37              C       4.692826      -2.810785       5.917923      -0.179470      24.658101 0.36868729E+03  0.83458177E+04                                 7.362114                            6.336042       0.082803       2.028134                    0.999471      28.131400      80.229731       0.662653       0.408328      -1.065859       0.072910       0.033734      -0.063331       0.102297      -0.005325      -0.003722      -0.011285       0.010667       0.050004      -0.019734      -0.000826       0.020559              8.007075       8.520149      -0.282358       1.753584       6.229230      -1.752524       9.271845           0.000711
           38              C       0.752747      -2.723791       5.416752      -0.181082      25.103272 0.37964314E+03  0.86423353E+04                                 7.424940                            6.410365       0.142105       2.044955                    0.999470      28.189176      80.176944       0.662871       0.405902      -1.069255      -0.092852       0.027567      -0.032704       0.102230       0.005494       0.004496      -0.010781       0.022572       0.021811      -0.020914       0.008090       0.012824              8.078476       7.783507      -0.155558      -0.619613       6.259789      -1.930009      10.192131           0.001009
           39              C      -0.009513      -3.275750       7.750297       0.605197      22.959989 0.24869639E+03  0.51365548E+04                                 7.449748                            5.593685       0.074953       2.088231                    0.999660      21.990167      61.244649       0.628559       0.471800      -1.021113       0.014133      -0.018692       0.047381       0.052860      -0.024144      -0.014188       0.036945      -0.125063      -0.191577      -0.073946      -0.033856       0.107802              8.739030       9.078663      -0.072672       0.752404       5.362152      -3.238191      11.776277           0.001200
           40              O       1.195279       3.346719       8.074771      -0.531485      36.415825 0.53654761E+03  0.12910960E+05                                 8.760036                            7.201486       0.282539       2.137687                    0.997579      27.653805      73.078794       0.702245       0.362466      -1.134575      -0.023535       0.055869      -0.019813       0.063779       0.032634       0.037494      -0.000855       0.016884      -0.102569      -0.056215      -0.004287       0.060502              9.863466      13.423839       1.099975       4.456322       5.740524       1.669621      10.426035           0.035876
           41              O      -0.988352       3.523704       8.524888      -0.550649      38.838849 0.57734672E+03  0.14162161E+05                                 9.206141                            7.512293       0.194021       2.096310                    0.997929      28.408372      76.017418       0.681199       0.366555      -1.130394       0.011465      -0.003563      -0.017482       0.021207      -0.014727      -0.048399       0.003657      -0.027629      -0.052627      -0.060692       0.015123       0.045570             10.497205      10.659969      -2.135497      -4.752820       7.440300       3.739962      13.391345           0.028312
           42              O       3.937366       8.346329       1.896791      -0.531233      36.374940 0.53579290E+03  0.12888004E+05                                 8.753479                            7.196267       0.280898       2.137522                    0.997627      27.636497      73.014685       0.702536       0.362451      -1.134610       0.023589       0.055457       0.019297       0.063279      -0.033154       0.037381       0.000311       0.016961      -0.102431      -0.055988      -0.005050       0.061038              9.856097      13.413622      -1.099353       4.453582       5.736514      -1.668033      10.418155           0.035875
           43              O       6.120997       8.523316       1.446674      -0.548558      38.791291 0.57646842E+03  0.14135373E+05                                 9.200084                            7.507589       0.187611       2.094532                    0.997926      28.384177      75.941021       0.681267       0.366654      -1.130306      -0.013034      -0.004124       0.017585       0.022273       0.016086      -0.048670      -0.005234      -0.026214      -0.050230      -0.060350       0.012699       0.047651             10.490325      10.651018       2.133534      -4.749207       7.435574      -3.737599      13.384382           0.028312
           44              O       3.937366       1.652865       1.896791      -0.531481      36.415428 0.53654080E+03  0.12910751E+05                                 8.759965                            7.201434       0.282554       2.137695                    0.997579      27.653659      73.078216       0.702248       0.362465      -1.134576       0.023535      -0.055869       0.019812       0.063778       0.032634       0.037494      -0.000855       0.016886      -0.102570      -0.056215      -0.004288       0.060503              9.863380      13.423718       1.099964       4.456275       5.740482       1.669602      10.425939           0.035871
           45              O       6.120997       1.475880       1.446674      -0.550647      38.838587 0.57734221E+03  0.14162020E+05                                 9.206095                            7.512259       0.194032       2.096315                    0.997929      28.408288      76.017066       0.681201       0.366555      -1.130394      -0.011464       0.003563       0.017482       0.021207      -0.014728      -0.048400       0.003656      -0.027628      -0.052628      -0.060692       0.015122       0.045570             10.497149      10.659908      -2.135484      -4.752790       7.440265       3.739939      13.391273           0.028312
           46              O       1.195279      -3.346745       8.074771      -0.531229      36.374672 0.53578830E+03  0.12887864E+05                                 8.753430                            7.196231       0.280907       2.137527                    0.997627      27.636393      73.014281       0.702538       0.362450      -1.134611      -0.023590      -0.055456      -0.019294       0.063278      -0.033153       0.037381       0.000310       0.016962      -0.102428      -0.055987      -0.005050       0.061037              9.856038      13.413542      -1.099345       4.453548       5.736485      -1.668020      10.418087           0.035873
           47              O      -0.988352      -3.523732       8.524888      -0.548558      38.791190 0.57646675E+03  0.14135321E+05                                 9.200065                            7.507577       0.187618       2.094535                    0.997926      28.384146      75.940889       0.681268       0.366654      -1.130307       0.013035       0.004125      -0.017584       0.022274       0.016085      -0.048670      -0.005234      -0.026214      -0.050228      -0.060349       0.012699       0.047650             10.490301      10.650991       2.133528      -4.749192       7.435561      -3.737591      13.384350           0.028315
           48              O       3.184527       4.999585       9.393411      -0.607060      49.331149 0.95401839E+03  0.26333204E+05                                10.780817                            9.614499       0.205017       2.057214                    0.997308      31.636851      87.616641       0.610705       0.363352      -1.141454      -0.000899      -0.000802      -0.100728       0.100735       0.000837      -0.001974      -0.000692       0.030705       0.167500      -0.043296      -0.012599       0.055895             11.988430      18.265515      -0.000007      -0.558550       8.896126       0.000091       8.803650           0.348755
           49              O       1.948118      -0.000001       0.578151      -0.607060      49.330716 0.95400813E+03  0.26332876E+05                                10.780818                            9.614502       0.204988       2.057208                    0.997308      31.636576      87.616079       0.610699       0.363356      -1.141450       0.000899       0.000805       0.100734       0.100741       0.000837      -0.001971      -0.000691       0.030707       0.167542      -0.043304      -0.012605       0.055909             11.988431      18.265515      -0.000003      -0.558549       8.896127       0.000091       8.803652           0.348762

******************************************************
Auxiliary information for the entire system
The total spin magnetic moment of the unit cell is   5.321156
The total net atomic charge of the unit cell is   -0.000005
Accuracy of reproducing the electrostatic potential in the unit cell:
  The inner radius (bohr) =    5.0000
  The outer radius (bohr) =   12.0000
  Valid grid points have density less than (e/(bohr^3)) =    0.0001
  The number of valid grid points were=        16340
  The rms potential error without charges in kcal/mol is=      3.39833
  The rms potential error with partial charges in kcal/mol is=      0.84099
  The RRMSE value at monopole order=      0.24747
  The rms potential error with partial charges and cloud penetration in kcal/mol is=      0.85252
  The RRMSE value at monopole order with cloud penetration is=      0.25086
  The rms potential error with partial charges and atomic dipoles in kcal/mol is=      0.50497
  The RRMSE value at dipole order=      0.14859
  The rms potential error with partial charges, atomic dipoles and cloud penetration in kcal/mol is=      0.50568
  The RRMSE value at dipole order with cloud penetration=      0.14880

******************************************************
The electron densities and ab initio electrostatic potential were computed in VASP using the PBE functional and
projector augmented wave method. See the main text of the journal article for a description of computational details.
The atomic charges, dipoles, and quadrupoles were computed with the DDEC6 method as described in
(a) T. A. Manz and N. Gabaldon Limas, RSC Adv. 6 (2016) 47771-47801 DOI: 10.1039/c6ra04656h
(b) N. Gabaldon Limas and T. A. Manz, RSC Adv. 8 (2018) 2678-2707 DOI: 10.1039/c7ra11829e.
For each atom in the material, the electron cloud parameters were fit to the spherically averaged atom-in-material
electron density using radial positions for which this density was between 10^-4 and 10^-2 electrons per cubic bohr.
The polarizabilities, dispersion coefficients, and quantum Drude oscillator (QDO) parameters were fit using the MCLF method.
The magnetic structure of the system was optimized in VASP from the default ferromagnetic initial guess using spin polarization.
The atomic spin moments (ASMs) were computed on this optimized magnetic structure using the DDEC6 partition as inputs
to the method of T. A. Manz and D. S. Sholl, J. Chem. Theory Comput. 7 (2011) 4146-4164 DOI: 10.1021/ct200539n.
The RMSE and RRMSE were computed using a uniform grid with Ewald summation.
