# Supplementary material for: A collection of forcefield precursors for metal–organic frameworks
Source: RSC Adv. 2019 Nov 13;9(63):36492–507. doi: 10.1039/c9ra07327b (PMC9075174; doi:10.1039/c9ra07327b)
Supplement: RA-009-C9RA07327B-s3839 [file RA-009-C9RA07327B-s3839.xyz]

  292
jmolscript: load "" {1 1 1} spacegroup "x,y,z" unitcell [{      6.780200     0.000000     0.000000 }, {      0.000000    22.027800     0.000000 }, {      0.000000    -6.354457    23.557203 }]
Zn     3.591608    13.188977    13.269772     0.814445
Zn     3.559876    13.534189     9.853742     0.738590
Zn     0.201508    -0.692862    22.066032     0.814445
Zn     0.169776     5.316382     1.924859     0.738590
Zn     3.188592     2.484366    10.287431     0.814445
Zn     3.220324     2.139154    13.703461     0.738590
Zn     6.578692    16.366205     1.491171     0.814445
Zn     6.610424    10.356961    21.632344     0.738590
H      2.095760     9.288061    14.311001     0.112002
H      5.735371    10.663427    12.160228     0.118599
H      0.575639    16.111725    14.157879     0.114320
H      3.638933    -3.553285    13.123718     0.103828
H      4.010488    12.694520    18.937635     0.116399
H      4.169145    11.078697    15.373431     0.093411
H      5.889960    10.417507    16.730326     0.125966
H      2.235432    13.384853    17.627855     0.115281
H      1.177721     9.501148    16.975320     0.115536
H      6.191001    14.283712    14.287444     0.096974
H      2.981254     8.834156    18.263899     0.115178
H      1.170263    13.695004    15.604291     0.128020
H      0.543094    -0.372968    12.219121     0.139241
H      5.102779    -2.236596    15.053053     0.130700
H      3.695887    -0.396047    15.064831     0.098128
H      5.945557    17.939523    14.233262     0.112286
H      5.821480     1.358290    12.268591     0.102315
H      2.208989    -1.727942    13.053046     0.110715
H      0.231883     5.350804    14.289799     0.127057
H      5.958440     3.314715    14.325135     0.090054
H      4.608502     8.689689    12.544211     0.104457
H      0.953296     7.319957    14.706762     0.112251
H      2.517488     4.943004    13.425250     0.091600
H      3.470784     7.069407    13.389914     0.120002
H      3.661308    14.058256    11.660815     0.228900
H      5.485860     3.208053    21.024804     0.112002
H      2.345271     1.832688    23.175576     0.118599
H      3.965739    -3.615610    21.177925     0.114320
H      0.248833    -5.978401    22.212087     0.103828
H      0.620388    -0.198405    16.398169     0.116398
H      0.779045     1.417418    19.962374     0.093411
H      2.499860     2.078607    18.605479     0.125966
H      5.625532    -0.888739    17.707949     0.115281
H      4.567821     2.994966    18.360484     0.115536
H      2.800901    -1.787598    21.048361     0.096974
H      6.371354     3.661958    17.071905     0.115178
H      4.560363    -1.198889    19.731513     0.128020
H      3.933194    12.869082    23.116683     0.139241
H      1.712679    14.732711    20.282752     0.130700
H      0.305787    12.892161    20.270973     0.098128
H      2.555457    -5.443408    21.102542     0.112286
H      2.431380    11.137825    23.067213     0.102315
H      5.599089    14.224056    22.282758     0.110715
H      3.621983     7.145310    21.046005     0.127057
H      2.568340     9.181400    21.010669     0.090054
H      1.218402     3.806426    22.791594     0.104457
H      4.343396     5.176157    20.629043     0.112251
H      5.907588     7.553111    21.910555     0.091600
H      0.080684     5.426708    21.945890     0.120002
H      0.271208     4.792316     0.117786     0.228900
H      4.684440     6.385282     9.246202     0.112002
H      1.044829     5.009916    11.396975     0.118599
H      6.204561    -0.438382     9.399324     0.114320
H      3.141267    -2.801172    10.433485     0.103828
H      2.769712     2.978823     4.619568     0.116399
H      2.611055     4.594646     8.183772     0.093411
H      0.890240     5.255836     6.826877     0.125966
H      4.544768     2.288490     5.929348     0.115281
H      5.602479     6.172195     6.581883     0.115536
H      0.589199     1.389631     9.269759     0.096974
H      3.798946     6.839187     5.293304     0.115178
H      5.609937     1.978339     7.952912     0.128020
H      6.237106    16.046311    11.338082     0.139241
H      1.677421    17.909939     8.504150     0.130700
H      3.084313    16.069390     8.492372     0.098128
H      0.834643    -2.266180     9.323941     0.112286
H      0.958720    14.315053    11.288612     0.102315
H      4.571211    17.401285    10.504157     0.110715
H      6.548317    10.322539     9.267404     0.127057
H      0.821760    12.358628     9.232068     0.090054
H      2.171698     6.983654    11.012992     0.104456
H      5.826904     8.353386     8.850441     0.112251
H      4.262712    10.730339    10.131953     0.091600
H      3.309416     8.603936    10.167289     0.120002
H      3.118892     1.615087    11.896388     0.228900
H      1.294340    12.465290     2.532399     0.112002
H      4.434929    13.840655     0.381627     0.118599
H      2.814461    19.288953     2.379278     0.114320
H      6.531367    -0.376056     1.345116     0.103828
H      6.159812    15.871748     7.159034     0.116398
H      6.001155    14.255925     3.594829     0.093411
H      4.280340    13.594736     4.951724     0.125966
H      1.154668    16.562082     5.849254     0.115281
H      2.212379    12.678377     5.196719     0.115536
H      3.979299    17.460941     2.508842     0.096974
H      0.408846    12.011385     6.485298     0.115178
H      2.219837    16.872232     3.825690     0.128020
H      2.847006     2.804261     0.440520     0.139241
H      5.067521     0.940632     3.274451     0.130700
H      6.474413     2.781182     3.286230     0.098128
H      4.224743    21.116751     2.454661     0.112286
H      4.348820     4.535518     0.489990     0.102315
H      1.181111     1.449287     1.274445     0.110715
H      3.158217     8.528033     2.511198     0.127057
H      4.211860     6.491943     2.546534     0.090054
H      5.561798    11.866917     0.765609     0.104456
H      2.436804    10.497186     2.928160     0.112251
H      0.872612     8.120232     1.646648     0.091600
H      6.699516    10.246635     1.611313     0.120002
H      6.508992    10.881027    23.439417     0.228900
C      3.161607    15.904035    13.547747     0.561972
C      0.652933    10.174270    13.189678    -0.017336
C      1.379093    11.463916    12.916414     0.558118
C      1.226538     9.167845    13.948220    -0.115787
C      6.148285     9.976407    12.673775    -0.098883
C      2.253060    17.100907    13.618419    -0.021337
C      4.751564    10.234980    19.660842     0.562752
C      0.918717    16.972930    13.945864    -0.097342
C      2.717504    18.352852    13.321598    -0.109513
C      3.652494    10.696135    18.751534    -0.026986
C      3.434171    12.050127    18.541874    -0.101923
C      0.353926    11.966194    16.313363     0.120081
C      4.954292    11.614184    15.413478     0.097065
C      5.974712    11.214962    16.223846    -0.190174
C      1.503848    11.524442    17.142577     0.065053
C      2.381206    12.457142    17.759775    -0.148513
C      1.747936    10.151853    17.364014    -0.129978
C      6.137437    13.477785    14.784501     0.104741
C      2.812427     9.762163    18.139046    -0.099493
C      0.402066    13.136853    15.566600    -0.177324
C      6.397797    -1.539060    13.634909     0.123526
C      6.578150    -0.414446    12.805696    -0.158246
C      5.282454    -1.505986    14.475901    -0.191934
C      4.434929    -0.402690    14.468834     0.089698
C      0.534280    -2.703060    13.630198     0.061333
C      0.071870    18.057248    13.976489    -0.131778
C      5.679774     0.620436    12.848099     0.102242
C      1.866589    -2.578853    13.300397    -0.135524
C      6.081839     5.301879    14.103697    -0.176861
C      5.373308     6.472025    13.799810     0.114302
C      5.445179     4.089333    14.131966     0.111159
C      6.054041     7.768278    13.649043     0.065388
C      5.481114     8.804568    12.902280    -0.131785
C      0.545806     7.994438    14.174369    -0.145331
C      3.444342     5.033781    13.611352     0.116013
C      4.014556     6.310547    13.573660    -0.202431
C      6.551707    -3.407921    21.788057     0.561972
C      4.043033     2.321844    22.146127    -0.017336
C      4.769193     1.032198    22.419390     0.558118
C      4.616638     3.328270    21.387585    -0.115787
C      2.758185     2.519707    22.662029    -0.098883
C      5.643160    -4.604792    21.717385    -0.021337
C      1.361464     2.261134    15.674963     0.562752
C      4.308817    -4.476815    21.389940    -0.097342
C      6.107604    -5.856737    22.014206    -0.109513
C      0.262394     1.799980    16.584271    -0.026986
C      0.044071     0.445988    16.793930    -0.101923
C      3.744026     0.529921    19.022441     0.120081
C      1.564192     0.881931    19.922327     0.097065
C      2.584612     1.281152    19.111959    -0.190174
C      4.893948     0.971673    18.193228     0.065053
C      5.771306     0.038972    17.576029    -0.148512
C      5.138036     2.344261    17.971790    -0.129978
C      2.747337    -0.981671    20.551304     0.104741
C      6.202527     2.733951    17.196758    -0.099493
C      3.792166    -0.640739    19.769205    -0.177323
C      3.007697    14.035175    21.700895     0.123526
C      3.188050    12.910561    22.530109    -0.158246
C      1.892354    14.002101    20.859903    -0.191934
C      1.044829    12.898805    20.866970     0.089698
C      3.924380    15.199175    21.705607     0.061333
C      3.461970    -5.561133    21.359316    -0.131778
C      2.289674    11.875678    22.487706     0.102242
C      5.256689    15.074968    22.035408    -0.135524
C      2.691739     7.194235    21.232107    -0.176861
C      1.983209     6.024090    21.535995     0.114302
C      2.055079     8.406781    21.203838     0.111159
C      2.663941     4.727836    21.686761     0.065388
C      2.091014     3.691547    22.433524    -0.131785
C      3.935906     4.501677    21.161435    -0.145331
C      0.054242     7.462333    21.724453     0.116013
C      0.624456     6.185568    21.762144    -0.202431
C      3.618593    -0.230692    10.009456     0.561972
C      6.127267     5.499073    10.367525    -0.017336
C      5.401107     4.209427    10.640789     0.558118
C      5.553662     6.505498     9.608983    -0.115787
C      0.631915     5.696936    10.883428    -0.098883
C      4.527140    -1.427564     9.938784    -0.021337
C      2.028636     5.438363     3.896361     0.562752
C      5.861483    -1.299587     9.611339    -0.097342
C      4.062696    -2.679509    10.235605    -0.109513
C      3.127706     4.977208     4.805669    -0.026986
C      3.346029     3.623216     5.015329    -0.101923
C      6.426274     3.707149     7.243840     0.120081
C      1.825908     4.059159     8.143725     0.097065
C      0.805488     4.458381     7.333357    -0.190174
C      5.276352     4.148901     6.414626     0.065053
C      4.398994     3.216201     5.797428    -0.148513
C      5.032264     5.521490     6.193189    -0.129978
C      0.642763     2.195558     8.772702     0.104741
C      3.967773     5.911180     5.418157    -0.099493
C      6.378134     2.536490     7.990603    -0.177323
C      0.382403    17.212403     9.922294     0.123526
C      0.202050    16.087789    10.751507    -0.158246
C      1.497746    17.179329     9.081302    -0.191934
C      2.345271    16.076033     9.088369     0.089698
C      6.245920    18.376403     9.927005     0.061333
C      6.708330    -2.383905     9.580714    -0.131778
C      1.100426    15.052907    10.709104     0.102242
C      4.913611    18.252196    10.256806    -0.135524
C      0.698361    10.371464     9.453506    -0.176861
C      1.406891     9.201318     9.757393     0.114302
C      1.335021    11.584010     9.425237     0.111159
C      0.726159     7.905065     9.908160     0.065388
C      1.299086     6.868775    10.654923    -0.131785
C      6.234394     7.678905     9.382834    -0.145331
C      3.335858    10.639562     9.945851     0.116013
C      2.765644     9.362796     9.983543    -0.202431
C      0.228493    19.081264     1.769146     0.561972
C      2.737167    13.351499     1.411076    -0.017336
C      2.011007    14.641145     1.137813     0.558118
C      2.163562    12.345073     2.169618    -0.115787
C      4.022015    13.153636     0.895174    -0.098883
C      1.137040    20.278135     1.839818    -0.021337
C      5.418736    13.412209     7.882240     0.562752
C      2.471383    20.150158     2.167263    -0.097342
C      0.672596    21.530080     1.542997    -0.109513
C      6.517806    13.873363     6.972932    -0.026986
C      6.736129    15.227355     6.763273    -0.101923
C      3.036174    15.143422     4.534762     0.120082
C      5.216008    14.791412     3.634876     0.097065
C      4.195588    14.392191     4.445244    -0.190174
C      1.886252    14.701670     5.363975     0.065053
C      1.008894    15.634371     5.981174    -0.148512
C      1.642164    13.329082     5.585413    -0.129978
C      4.032863    16.655014     3.005899     0.104741
C      0.577673    12.939392     6.360445    -0.099493
C      2.988034    16.314082     3.787998    -0.177324
C      3.772503     1.638168     1.856308     0.123526
C      3.592150     2.762782     1.027094    -0.158246
C      4.887846     1.671242     2.697300    -0.191934
C      5.735371     2.774538     2.690233     0.089698
C      2.855820     0.474168     1.851596     0.061333
C      3.318230    21.234476     2.197887    -0.131778
C      4.490526     3.797665     1.069497     0.102242
C      1.523511     0.598375     1.521795    -0.135524
C      4.088461     8.479108     2.325096    -0.176861
C      4.796992     9.649253     2.021208     0.114302
C      4.725121     7.266562     2.353365     0.111159
C      4.116259    10.945507     1.870442     0.065389
C      4.689186    11.981796     1.123679    -0.131785
C      2.844294    11.171666     2.395768    -0.145331
C      6.725958     8.211010     1.832750     0.116013
C      6.155744     9.487775     1.795059    -0.202431
N      5.016670    12.727740    14.674253    -0.224332
N      4.614604     0.648681    13.657995    -0.239522
N      4.141346     3.945054    13.899221    -0.219748
N      1.626570    -0.231626    20.661552    -0.224332
N      1.224504    11.847433    21.677809    -0.239522
N      0.751246     8.551061    21.436584    -0.219748
N      1.763530     2.945603     8.882950    -0.224332
N      2.165596    15.024662     9.899208    -0.239522
N      2.638854    11.728289     9.657982    -0.219748
N      5.153630    15.904969     2.895651    -0.224332
N      5.555696     3.825910     1.879394    -0.239522
N      6.028954     7.122282     2.120619    -0.219748
O      2.531727    11.552864    13.457995    -0.573806
O      2.583256    14.782060    13.708172    -0.568142
O      4.464762    13.282857    11.534313    -0.669929
O      5.430262    11.115280    20.268146    -0.552284
O      0.835999    12.347227    12.235376    -0.541262
O      4.935986     9.007649    19.809252    -0.577794
O      4.365093    16.036163    13.319243    -0.554402
O      5.921827     0.943251    21.877810    -0.573806
O      5.973356    -2.285946    21.627633    -0.568142
O      1.074662     5.567714     0.244288    -0.669929
O      2.040162     1.380834    15.067658    -0.552284
O      4.226099     0.148888    23.100429    -0.541262
O      1.545886     3.488466    15.526552    -0.577794
O      0.974993    -3.540048    22.016562    -0.554402
O      4.248473     4.120479    10.099208    -0.573806
O      4.196944     0.891283     9.849031    -0.568142
O      2.315438     2.390486    12.022890    -0.669929
O      1.349938     4.558063     3.289057    -0.552284
O      5.944201     3.326116    11.321827    -0.541262
O      1.844214     6.665694     3.747951    -0.577794
O      2.415107    -0.362820    10.237960    -0.554402
O      0.858373    14.730092     1.679393    -0.573806
O      0.806844    17.959289     1.929570    -0.568142
O      5.705538    10.105629    23.312915    -0.669929
O      4.740038    14.292509     8.489545    -0.552284
O      2.554101    15.524455     0.456774    -0.541262
O      5.234314    12.184877     8.030651    -0.577794
O      5.805207    19.213391     1.540641    -0.554402

The following XYZ coordinates are in angstroms. Other properties are in atomic units.
The sperically averaged electron density of each atom fit to a function of the form exp(a - br)
eigen_1, eigen_2 and eigen_3 are the three eigenvalues of traceless quadrupole moment tensor
  atom number  atomic symbol              X              Y              Z     net charge C6 coefficient C8 coefficient C10 coefficient fluctuating dipole atomic polarizability isotropic forcefield polarizability              a              b squared Pearson coefficient          <r^3>          <r^4>         wp_QDO          m_QDO          q_QDO       dipole_x       dipole_y       dipole_z         dipole            Qxy            Qxz            Qyz     Q(x^2-y^2)  Q(3z^2 - R^2)        eigen_1        eigen_2        eigen_3 static polarizability      alpha(xx)      alpha(xy)      alpha(xz)      alpha(yy)      alpha(yz)      alpha(zz) atomic spin moment
            1             Zn       3.591608      13.188977      13.269772       0.814445      90.381840 0.20205891E+04  0.65763449E+05                                16.599555                           14.786967       0.187920       1.906582                    0.997969      48.343112     134.927997       0.463754       0.405799      -1.136013      -0.018000      -0.013146      -0.031952       0.038958       0.004137      -0.097030       0.008656       0.020930      -0.127279      -0.109981       0.011466       0.098516             18.556255      17.288267      -0.252811       2.528844      19.938074      -2.402089      18.442424           0.000001
            2             Zn       3.559876      13.534189       9.853742       0.738590      92.755912 0.21017303E+04  0.68907521E+05                                16.678438                           14.908328       0.385523       1.961042                    0.997109      49.225946     136.768822       0.471090       0.396563      -1.145447       0.120883       0.001208      -0.004896       0.120988      -0.015132       0.031863      -0.024006       0.085396       0.052720      -0.059315      -0.005506       0.064822             18.617412      17.656858       0.091199      -3.192739      18.289477      -1.094708      19.905902          -0.000001
            3             Zn       0.201508      -0.692862      22.066032       0.814445      90.381856 0.20205890E+04  0.65763446E+05                                16.599557                           14.786967       0.187920       1.906582                    0.997969      48.343111     134.927994       0.463754       0.405799      -1.136013      -0.018000       0.013146       0.031952       0.038958      -0.004137       0.097030       0.008656       0.020930      -0.127279      -0.109981       0.011466       0.098516             18.556259      17.288279       0.252809      -2.528854      19.938074      -2.402092      18.442425           0.000001
            4             Zn       0.169776       5.316382       1.924859       0.738590      92.755910 0.21017303E+04  0.68907518E+05                                16.678438                           14.908327       0.385523       1.961042                    0.997109      49.225947     136.768824       0.471091       0.396563      -1.145447       0.120883      -0.001208       0.004896       0.120988       0.015132      -0.031863      -0.024006       0.085396       0.052720      -0.059315      -0.005506       0.064822             18.617411      17.656856      -0.091193       3.192734      18.289474      -1.094707      19.905903          -0.000001
            5             Zn       3.188592       2.484366      10.287431       0.814445      90.381838 0.20205890E+04  0.65763445E+05                                16.599555                           14.786967       0.187920       1.906582                    0.997969      48.343111     134.927993       0.463754       0.405799      -1.136013       0.018000       0.013146       0.031952       0.038958       0.004137      -0.097030       0.008656       0.020930      -0.127279      -0.109981       0.011466       0.098516             18.556255      17.288266      -0.252812       2.528844      19.938074      -2.402089      18.442423           0.000001
            6             Zn       3.220324       2.139154      13.703461       0.738590      92.755914 0.21017304E+04  0.68907523E+05                                16.678438                           14.908328       0.385523       1.961042                    0.997109      49.225947     136.768824       0.471090       0.396563      -1.145447      -0.120883      -0.001208       0.004896       0.120988      -0.015132       0.031863      -0.024006       0.085396       0.052720      -0.059315      -0.005506       0.064822             18.617412      17.656858       0.091199      -3.192739      18.289476      -1.094709      19.905902          -0.000001
            7             Zn       6.578692      16.366205       1.491171       0.814445      90.381855 0.20205890E+04  0.65763446E+05                                16.599557                           14.786967       0.187920       1.906582                    0.997969      48.343111     134.927994       0.463754       0.405799      -1.136013       0.018000      -0.013146      -0.031952       0.038958      -0.004137       0.097030       0.008656       0.020930      -0.127279      -0.109981       0.011466       0.098516             18.556259      17.288279       0.252808      -2.528854      19.938073      -2.402092      18.442425           0.000001
            8             Zn       6.610424      10.356961      21.632344       0.738590      92.755913 0.21017303E+04  0.68907520E+05                                16.678438                           14.908327       0.385523       1.961042                    0.997109      49.225948     136.768827       0.471091       0.396563      -1.145447      -0.120883       0.001208      -0.004896       0.120988       0.015132      -0.031863      -0.024006       0.085396       0.052720      -0.059315      -0.005506       0.064822             18.617411      17.656856      -0.091193       3.192734      18.289475      -1.094707      19.905903          -0.000001
            9              H       2.095760       9.288061      14.311001       0.112002       1.097763 0.81979610E+01  0.81617103E+02                                 1.805026                            1.709548      -1.175508       2.316105                    0.995722       3.727327      10.782963       0.460196       1.336867      -0.695709       0.034938       0.004518       0.015423       0.038457      -0.001441       0.012180      -0.007811       0.014209      -0.021506      -0.016570      -0.001437       0.018008              1.857858       2.322574       0.212420       0.337463       1.614659       0.106175       1.636341          -0.000007
           10              H       5.735371      10.663427      12.160228       0.118599       0.918862 0.67357881E+01  0.64497338E+02                                 1.662081                            1.596033      -1.223254       2.301771                    0.993982       3.757834      11.020819       0.451051       1.418165      -0.678595      -0.019301       0.031110      -0.020017       0.041726      -0.004456       0.009856      -0.009662      -0.002963      -0.011842      -0.013586      -0.002470       0.016056              1.685974       1.624429      -0.212285       0.218593       1.826819      -0.287513       1.606674          -0.000003
           11              H       0.575639      16.111725      14.157879       0.114320       1.069267 0.74936916E+01  0.73139352E+02                                 1.794560                            1.647602      -1.147318       2.336951                    0.994805       3.679904      10.630808       0.461967       1.358439      -0.691125      -0.016884      -0.035515       0.006598       0.039874       0.005684      -0.004067      -0.005348      -0.005757      -0.028043      -0.011386      -0.001658       0.013044              1.873899       1.625939       0.282417      -0.104864       2.556289      -0.261446       1.439471           0.000010
           12              H       3.638933      -3.553285      13.123718       0.103828       1.060517 0.78316665E+01  0.77805857E+02                                 1.813347                            1.706378      -1.449019       2.181045                    0.991691       4.028088      12.000410       0.442202       1.394208      -0.682059       0.035312       0.004061      -0.009677       0.036838       0.003520      -0.003311      -0.004334       0.012069      -0.031158      -0.012212      -0.000794       0.013006              1.860138       2.520646       0.105421      -0.189024       1.603668      -0.000016       1.456098           0.000008
           13              H       4.010488      12.694520      18.937635       0.116399       1.173385 0.89994631E+01  0.90810888E+02                                 1.827622                            1.747678      -1.066828       2.370930                    0.997009       3.558082      10.034449       0.476922       1.272734      -0.711290       0.024787       0.029647       0.013481       0.040928       0.009761       0.007160      -0.000245      -0.017831      -0.035477      -0.016721      -0.002652       0.019373              1.861640       1.926205       0.313536       0.349333       1.819801       0.320180       1.838913           0.000009
           14              H       4.169145      11.078697      15.373431       0.093411       1.152853 0.84905662E+01  0.85529701E+02                                 1.882046                            1.750450      -1.264447       2.271046                    0.993283       3.900313      11.461199       0.449295       1.353300      -0.691518      -0.035883      -0.029285      -0.000186       0.046316       0.009206       0.003764      -0.009687      -0.007515      -0.028683      -0.016882       0.000587       0.016295              1.953963       2.531480       0.492657       0.130786       1.699074       0.039079       1.631335          -0.000004
           15              H       5.889960      10.417507      16.730326       0.125966       1.082639 0.84337077E+01  0.84511493E+02                                 1.791045                            1.739640      -1.090683       2.368976                    0.996078       3.632747      10.523243       0.454231       1.345649      -0.694981      -0.003520      -0.030836       0.019218       0.036504       0.007715       0.007436      -0.011087      -0.009598      -0.013328      -0.018180       0.003827       0.014352              1.788927       1.654583       0.036587      -0.021401       1.862144      -0.389213       1.850053          -0.000006
           16              H       2.235432      13.384853      17.627855       0.115281       1.065315 0.81241350E+01  0.79119782E+02                                 1.651615                            1.613618      -0.840520       2.477723                    0.999180       3.292993       8.832923       0.523290       1.201865      -0.728737      -0.001421       0.038613      -0.003832       0.038828       0.002150       0.007988      -0.000045      -0.015445      -0.038330      -0.016914       0.002464       0.014450              1.635728       1.422722      -0.135829       0.127551       1.919992      -0.105496       1.564469           0.000015
           17              H       1.177721       9.501148      16.975320       0.115536       1.099610 0.82044455E+01  0.80658893E+02                                 1.728048                            1.650944      -1.007820       2.399267                    0.997563       3.442576       9.491448       0.500099       1.245795      -0.717209      -0.020813      -0.030912      -0.011420       0.038977       0.001950       0.008030      -0.000763      -0.015855      -0.036209      -0.016573       0.002372       0.014201              1.756801       1.819758       0.280884       0.370928       1.702487       0.271457       1.748159          -0.000009
           18              H       6.191001      14.283712      14.287444       0.096974       1.112183 0.77629281E+01  0.76519011E+02                                 1.846757                            1.679050      -1.199965       2.304947                    0.994291       3.794760      11.054727       0.456278       1.361861      -0.689966       0.009351       0.038558      -0.027217       0.048113       0.008780       0.000133      -0.008612      -0.011577      -0.003411      -0.012035      -0.002764       0.014800              1.941364       1.564883       0.052019       0.038016       2.454845      -0.633072       1.804364           0.000006
           19              H       2.981254       8.834156      18.263899       0.115178       1.192534 0.91382818E+01  0.91547846E+02                                 1.765904                            1.697774      -1.133523       2.334868                    0.996682       3.449416       9.349236       0.516887       1.182842      -0.732486       0.004886      -0.041585       0.001856       0.041912       0.004527       0.006085       0.005733      -0.024507      -0.033364      -0.015531      -0.004579       0.020110              1.767278       1.505862      -0.144255       0.109113       2.168748      -0.203536       1.627223          -0.000014
           20              H       1.170263      13.695004      15.604291       0.128020       1.125127 0.84440842E+01  0.84403479E+02                                 1.809921                            1.717211      -1.290650       2.273707                    0.994160       3.655022      10.477678       0.467921       1.309562      -0.701693       0.029888       0.019509      -0.002671       0.035791       0.006502       0.007497      -0.001559       0.000931      -0.025539      -0.012981       0.001096       0.011885              1.835937       2.097272       0.410401       0.080025       1.794478      -0.128156       1.616061           0.000009
           21              H       0.543094      -0.372968      12.219121       0.139241       0.880020 0.63141329E+01  0.59624864E+02                                 1.631176                            1.558652      -1.291227       2.285349                    0.993722       3.653629      10.719603       0.449548       1.442833      -0.674154       0.028377       0.003692      -0.024664       0.037779      -0.005174      -0.007746      -0.007532      -0.000964      -0.003114      -0.013811       0.005689       0.008123              1.661585       1.920418      -0.063625      -0.385461       1.436446      -0.013937       1.627892           0.000005
           22              H       5.102779      -2.236596      15.053053       0.130700       1.097259 0.83818462E+01  0.82579345E+02                                 1.712542                            1.661998      -0.899967       2.460254                    0.998857       3.316833       9.059074       0.503062       1.235813      -0.720964      -0.007793      -0.029060       0.022782       0.037739      -0.001496      -0.009631      -0.012366      -0.003645       0.000399      -0.016292       0.000923       0.015369              1.704656       1.482882       0.022884      -0.095244       1.962245      -0.213442       1.668841           0.000017
           23              H       3.695887      -0.396047      15.064831       0.098128       1.236557 0.91878547E+01  0.93493000E+02                                 1.909628                            1.775479      -1.175807       2.313710                    0.995592       3.718555      10.642116       0.467835       1.286614      -0.707090      -0.036138      -0.003908       0.032789       0.048953       0.001841      -0.014581      -0.014640      -0.003219       0.005933      -0.019332      -0.002806       0.022138              1.984089       2.352728      -0.174893      -0.578831       1.599868       0.132102       1.999670           0.000007
           24              H       5.945557      17.939523      14.233262       0.112286       1.228869 0.91859204E+01  0.93139319E+02                                 1.868839                            1.750739      -1.271121       2.267477                    0.995002       3.689937      10.420584       0.482775       1.251271      -0.714547      -0.035087      -0.010020       0.010121       0.037868      -0.002406      -0.010881      -0.006541       0.004079      -0.024375      -0.016575       0.004466       0.012109              1.906828       2.518805       0.011455      -0.217521       1.729716       0.032232       1.471961           0.000014
           25              H       5.821480       1.358290      12.268591       0.102315       1.032752 0.72172492E+01  0.70360208E+02                                 1.796355                            1.647338      -1.294701       2.253706                    0.993612       3.951602      11.720625       0.445580       1.410019      -0.679093       0.019565       0.032710      -0.029338       0.048098       0.002082      -0.014845      -0.001652       0.005536      -0.002665      -0.013825      -0.002697       0.016522              1.884510       1.467874       0.035414      -0.074796       2.346795      -0.575034       1.838860           0.000002
           26              H       2.208989      -1.727942      13.053046       0.110715       0.983885 0.72457795E+01  0.70462826E+02                                 1.718897                            1.639252      -1.218669       2.296907                    0.994068       3.806259      11.148261       0.452891       1.390714      -0.683810       0.012775       0.032417      -0.013388       0.037327       0.001914      -0.007051      -0.004475      -0.008272      -0.044073      -0.017588       0.004281       0.013308              1.745770       1.675196       0.213294      -0.071450       2.168654      -0.134122       1.393460           0.000006
           27              H       0.231883       5.350804      14.289799       0.127057       1.025247 0.75274976E+01  0.73654914E+02                                 1.744737                            1.653367      -1.294611       2.269925                    0.993874       3.733879      10.849782       0.459659       1.361818      -0.689731       0.035836      -0.000283       0.007909       0.036700       0.001887       0.003772       0.003140       0.010695      -0.034091      -0.012596       0.000459       0.012137              1.776438       2.271833       0.076556       0.157866       1.637398      -0.054006       1.420083          -0.000006
           28              H       5.958440       3.314715      14.325135       0.090054       1.043278 0.74490592E+01  0.73030874E+02                                 1.795571                            1.664817      -1.292723       2.257055                    0.992765       3.936144      11.621526       0.447753       1.395284      -0.682422       0.031640      -0.034992       0.003918       0.047338      -0.007763      -0.000853      -0.001098      -0.000484      -0.042525      -0.014315      -0.000540       0.014855              1.868299       1.746841      -0.447173       0.203814       2.283828      -0.287327       1.574227          -0.000001
           29              H       4.608502       8.689689      12.544211       0.104457       0.975801 0.71299755E+01  0.68889531E+02                                 1.696699                            1.615600      -1.122191       2.340074                    0.995164       3.742009      10.837889       0.461775       1.372811      -0.687705      -0.032828      -0.000232      -0.012969       0.035297       0.001870       0.008223      -0.006533       0.003783      -0.025149      -0.014758       0.004783       0.009975              1.737927       2.202861       0.183872       0.308985       1.524603       0.004880       1.486315          -0.000007
           30              H       0.953296       7.319957      14.706762       0.112251       1.111785 0.83305572E+01  0.82194564E+02                                 1.743039                            1.666839      -0.831127       2.480430                    0.999003       3.429055       9.464808       0.496355       1.250674      -0.716658       0.017513      -0.026007       0.024381       0.039718       0.000416       0.010686      -0.010529      -0.000158      -0.008591      -0.016051       0.001849       0.014202              1.752235       1.614999      -0.144626       0.193494       2.019199      -0.261556       1.622507          -0.000013
           31              H       2.517488       4.943004      13.425250       0.091600       1.015133 0.70658169E+01  0.68097863E+02                                 1.742557                            1.606490      -1.120521       2.340989                    0.995202       3.749278      10.836086       0.463992       1.369698      -0.688274      -0.049133      -0.004485      -0.010233       0.050388       0.000430       0.007930      -0.000394       0.011811      -0.042852      -0.016432       0.001243       0.015189              1.817560       2.535627       0.103306       0.195809       1.489849      -0.021291       1.427203          -0.000005
           32              H       3.470784       7.069407      13.389914       0.120002       0.988287 0.71531657E+01  0.69055961E+02                                 1.697554                            1.607977      -1.206933       2.305111                    0.994764       3.693791      10.636432       0.468070       1.355478      -0.691030      -0.017829       0.028432      -0.004232       0.033826      -0.001909       0.002947       0.000492      -0.004122      -0.034375      -0.012048       0.003488       0.008560              1.723802       1.829061      -0.338908       0.085062       1.996591      -0.115687       1.345755          -0.000007
           33              H       3.661308      14.058256      11.660815       0.228900       1.457605 0.12686398E+02  0.14091396E+03                                 2.073853                            2.015459      -1.692946       1.977231                    0.999546       4.878226      14.921228       0.459250       1.200718      -0.714425      -0.013864       0.027509       0.002681       0.030922      -0.009109      -0.004052       0.001170      -0.008205      -0.022609      -0.009994      -0.004238       0.014232              2.120735       2.028607      -0.404664      -0.025147       2.155581       0.045988       2.178019           0.000001
           34              H       5.485860       3.208053      21.024804       0.112002       1.097763 0.81979609E+01  0.81617104E+02                                 1.805026                            1.709548      -1.175508       2.316105                    0.995722       3.727327      10.782964       0.460196       1.336867      -0.695709       0.034938      -0.004518      -0.015423       0.038457       0.001441      -0.012180      -0.007811       0.014209      -0.021506      -0.016570      -0.001437       0.018008              1.857858       2.322573      -0.212421      -0.337462       1.614660       0.106175       1.636341          -0.000007
           35              H       2.345271       1.832688      23.175576       0.118599       0.918861 0.67357842E+01  0.64497292E+02                                 1.662080                            1.596033      -1.223254       2.301771                    0.993982       3.757834      11.020819       0.451051       1.418165      -0.678594      -0.019301      -0.031110       0.020017       0.041726       0.004456      -0.009856      -0.009662      -0.002963      -0.011842      -0.013586      -0.002470       0.016056              1.685974       1.624429       0.212285      -0.218593       1.826818      -0.287513       1.606674          -0.000003
           36              H       3.965739      -3.615610      21.177925       0.114320       1.069267 0.74936894E+01  0.73139331E+02                                 1.794560                            1.647603      -1.147318       2.336951                    0.994805       3.679904      10.630811       0.461966       1.358440      -0.691125      -0.016884       0.035515      -0.006598       0.039874      -0.005684       0.004067      -0.005348      -0.005757      -0.028043      -0.011386      -0.001658       0.013044              1.873900       1.625939      -0.282417       0.104864       2.556289      -0.261446       1.439471           0.000010
           37              H       0.248833      -5.978401      22.212087       0.103828       1.060518 0.78316750E+01  0.77805954E+02                                 1.813347                            1.706378      -1.449019       2.181045                    0.991691       4.028089      12.000410       0.442202       1.394206      -0.682059       0.035312      -0.004061       0.009677       0.036838      -0.003520       0.003311      -0.004334       0.012069      -0.031158      -0.012212      -0.000794       0.013006              1.860138       2.520646      -0.105422       0.189024       1.603668      -0.000016       1.456099           0.000008
           38              H       0.620388      -0.198405      16.398169       0.116398       1.173386 0.89994670E+01  0.90810936E+02                                 1.827622                            1.747679      -1.066828       2.370930                    0.997009       3.558083      10.034452       0.476922       1.272734      -0.711290       0.024787      -0.029647      -0.013481       0.040928      -0.009761      -0.007160      -0.000245      -0.017831      -0.035477      -0.016721      -0.002652       0.019373              1.861640       1.926206      -0.313536      -0.349333       1.819801       0.320180       1.838913           0.000009
           39              H       0.779045       1.417418      19.962374       0.093411       1.152853 0.84905653E+01  0.85529691E+02                                 1.882046                            1.750450      -1.264447       2.271046                    0.993283       3.900313      11.461200       0.449295       1.353300      -0.691518      -0.035883       0.029285       0.000186       0.046316      -0.009206      -0.003764      -0.009687      -0.007515      -0.028683      -0.016882       0.000587       0.016295              1.953963       2.531480      -0.492657      -0.130786       1.699074       0.039079       1.631335          -0.000004
           40              H       2.499860       2.078607      18.605479       0.125966       1.082639 0.84337079E+01  0.84511495E+02                                 1.791045                            1.739640      -1.090683       2.368976                    0.996078       3.632747      10.523243       0.454231       1.345649      -0.694981      -0.003520       0.030836      -0.019218       0.036504      -0.007715      -0.007436      -0.011087      -0.009598      -0.013328      -0.018180       0.003827       0.014352              1.788927       1.654583      -0.036587       0.021401       1.862144      -0.389213       1.850053          -0.000006
           41              H       5.625532      -0.888739      17.707949       0.115281       1.065315 0.81241378E+01  0.79119825E+02                                 1.651616                            1.613619      -0.840520       2.477722                    0.999180       3.292993       8.832927       0.523289       1.201866      -0.728737      -0.001421      -0.038613       0.003832       0.038828      -0.002150      -0.007988      -0.000045      -0.015445      -0.038330      -0.016914       0.002464       0.014450              1.635729       1.422723       0.135830      -0.127551       1.919993      -0.105496       1.564470           0.000015
           42              H       4.567821       2.994966      18.360484       0.115536       1.099611 0.82044505E+01  0.80658947E+02                                 1.728048                            1.650944      -1.007820       2.399267                    0.997563       3.442577       9.491448       0.500100       1.245794      -0.717209      -0.020813       0.030912       0.011420       0.038977      -0.001950      -0.008030      -0.000763      -0.015855      -0.036209      -0.016573       0.002372       0.014201              1.756801       1.819758      -0.280884      -0.370927       1.702487       0.271457       1.748159          -0.000009
           43              H       2.800901      -1.787598      21.048361       0.096974       1.112183 0.77629289E+01  0.76519018E+02                                 1.846757                            1.679050      -1.199964       2.304947                    0.994291       3.794760      11.054726       0.456278       1.361861      -0.689966       0.009351      -0.038558       0.027217       0.048113      -0.008780      -0.000133      -0.008612      -0.011577      -0.003411      -0.012035      -0.002764       0.014800              1.941364       1.564883      -0.052019      -0.038016       2.454845      -0.633072       1.804364           0.000006
           44              H       6.371354       3.661958      17.071905       0.115178       1.192534 0.91382784E+01  0.91547794E+02                                 1.765903                            1.697773      -1.133522       2.334868                    0.996682       3.449416       9.349232       0.516888       1.182841      -0.732486       0.004886       0.041585      -0.001856       0.041912      -0.004527      -0.006085       0.005733      -0.024507      -0.033364      -0.015531      -0.004579       0.020110              1.767277       1.505861       0.144255      -0.109113       2.168747      -0.203536       1.627222          -0.000014
           45              H       4.560363      -1.198889      19.731513       0.128020       1.125126 0.84440789E+01  0.84403419E+02                                 1.809920                            1.717211      -1.290650       2.273707                    0.994160       3.655022      10.477680       0.467921       1.309562      -0.701693       0.029888      -0.019509       0.002671       0.035791      -0.006502      -0.007497      -0.001559       0.000931      -0.025539      -0.012981       0.001096       0.011885              1.835937       2.097273      -0.410401      -0.080026       1.794477      -0.128155       1.616061           0.000009
           46              H       3.933194      12.869082      23.116683       0.139241       0.880019 0.63141249E+01  0.59624774E+02                                 1.631176                            1.558652      -1.291227       2.285349                    0.993722       3.653628      10.719602       0.449548       1.442834      -0.674154       0.028377      -0.003692       0.024664       0.037779       0.005174       0.007746      -0.007532      -0.000964      -0.003114      -0.013811       0.005689       0.008123              1.661585       1.920418       0.063624       0.385461       1.436445      -0.013938       1.627891           0.000005
           47              H       1.712679      14.732711      20.282752       0.130700       1.097259 0.83818433E+01  0.82579311E+02                                 1.712541                            1.661998      -0.899968       2.460254                    0.998857       3.316833       9.059074       0.503062       1.235813      -0.720964      -0.007793       0.029060      -0.022782       0.037739       0.001496       0.009631      -0.012366      -0.003645       0.000399      -0.016292       0.000923       0.015369              1.704656       1.482882      -0.022884       0.095244       1.962245      -0.213442       1.668840           0.000017
           48              H       0.305787      12.892161      20.270973       0.098128       1.236557 0.91878550E+01  0.93493009E+02                                 1.909629                            1.775480      -1.175807       2.313710                    0.995592       3.718555      10.642118       0.467835       1.286615      -0.707090      -0.036138       0.003908      -0.032789       0.048953      -0.001841       0.014581      -0.014640      -0.003219       0.005933      -0.019332      -0.002806       0.022138              1.984089       2.352728       0.174894       0.578831       1.599869       0.132103       1.999671           0.000007
           49              H       2.555457      -5.443408      21.102542       0.112286       1.228869 0.91859233E+01  0.93139359E+02                                 1.868840                            1.750740      -1.271122       2.267477                    0.995002       3.689937      10.420586       0.482774       1.251271      -0.714547      -0.035087       0.010020      -0.010121       0.037868       0.002406       0.010881      -0.006541       0.004079      -0.024376      -0.016575       0.004466       0.012109              1.906828       2.518806      -0.011455       0.217522       1.729717       0.032232       1.471962           0.000014
           50              H       2.431380      11.137825      23.067213       0.102315       1.032751 0.72172405E+01  0.70360106E+02                                 1.796354                            1.647337      -1.294701       2.253706                    0.993612       3.951602      11.720625       0.445580       1.410019      -0.679093       0.019565      -0.032710       0.029338       0.048098      -0.002082       0.014845      -0.001652       0.005536      -0.002665      -0.013825      -0.002697       0.016522              1.884508       1.467874      -0.035414       0.074796       2.346792      -0.575033       1.838859           0.000002
           51              H       5.599089      14.224056      22.282758       0.110715       0.983885 0.72457832E+01  0.70462870E+02                                 1.718898                            1.639253      -1.218669       2.296907                    0.994068       3.806259      11.148261       0.452891       1.390714      -0.683810       0.012775      -0.032417       0.013388       0.037327      -0.001914       0.007051      -0.004475      -0.008272      -0.044073      -0.017588       0.004281       0.013308              1.745770       1.675196      -0.213295       0.071449       2.168655      -0.134122       1.393460           0.000006
           52              H       3.621983       7.145310      21.046005       0.127057       1.025247 0.75274987E+01  0.73654925E+02                                 1.744737                            1.653367      -1.294611       2.269925                    0.993874       3.733879      10.849781       0.459659       1.361818      -0.689732       0.035836       0.000283      -0.007909       0.036700      -0.001887      -0.003772       0.003140       0.010695      -0.034091      -0.012596       0.000459       0.012137              1.776438       2.271833      -0.076556      -0.157866       1.637398      -0.054006       1.420083          -0.000006
           53              H       2.568340       9.181400      21.010669       0.090054       1.043278 0.74490642E+01  0.73030933E+02                                 1.795572                            1.664817      -1.292723       2.257055                    0.992765       3.936144      11.621526       0.447753       1.395284      -0.682422       0.031640       0.034992      -0.003918       0.047338       0.007763       0.000853      -0.001098      -0.000484      -0.042525      -0.014315      -0.000540       0.014855              1.868299       1.746841       0.447173      -0.203814       2.283828      -0.287327       1.574227          -0.000001
           54              H       1.218402       3.806426      22.791594       0.104457       0.975801 0.71299776E+01  0.68889555E+02                                 1.696699                            1.615600      -1.122191       2.340074                    0.995164       3.742009      10.837889       0.461775       1.372811      -0.687705      -0.032828       0.000232       0.012969       0.035297      -0.001870      -0.008223      -0.006533       0.003783      -0.025149      -0.014758       0.004783       0.009975              1.737927       2.202861      -0.183872      -0.308986       1.524603       0.004880       1.486316          -0.000007
           55              H       4.343396       5.176157      20.629043       0.112251       1.111783 0.83305441E+01  0.82194411E+02                                 1.743038                            1.666838      -0.831127       2.480430                    0.999003       3.429054       9.464807       0.496355       1.250675      -0.716657       0.017513       0.026007      -0.024381       0.039718      -0.000416      -0.010686      -0.010529      -0.000158      -0.008591      -0.016051       0.001849       0.014202              1.752234       1.614999       0.144626      -0.193494       2.019198      -0.261556       1.622506          -0.000013
           56              H       5.907588       7.553111      21.910555       0.091600       1.015133 0.70658184E+01  0.68097878E+02                                 1.742557                            1.606489      -1.120521       2.340989                    0.995202       3.749278      10.836085       0.463992       1.369697      -0.688274      -0.049133       0.004485       0.010233       0.050388      -0.000430      -0.007930      -0.000394       0.011811      -0.042852      -0.016432       0.001243       0.015189              1.817560       2.535627      -0.103307      -0.195809       1.489849      -0.021291       1.427203          -0.000005
           57              H       0.080684       5.426708      21.945890       0.120002       0.988287 0.71531657E+01  0.69055961E+02                                 1.697554                            1.607977      -1.206933       2.305111                    0.994764       3.693791      10.636432       0.468070       1.355478      -0.691030      -0.017829      -0.028432       0.004232       0.033826       0.001909      -0.002947       0.000492      -0.004122      -0.034375      -0.012048       0.003488       0.008560              1.723802       1.829061       0.338908      -0.085061       1.996591      -0.115687       1.345755          -0.000008
           58              H       0.271208       4.792316       0.117786       0.228900       1.457605 0.12686393E+02  0.14091388E+03                                 2.073853                            2.015459      -1.692946       1.977231                    0.999546       4.878226      14.921228       0.459250       1.200718      -0.714425      -0.013864      -0.027509      -0.002681       0.030922       0.009109       0.004052       0.001170      -0.008205      -0.022609      -0.009994      -0.004238       0.014232              2.120735       2.028607       0.404664       0.025147       2.155580       0.045988       2.178019           0.000001
           59              H       4.684440       6.385282       9.246202       0.112002       1.097763 0.81979610E+01  0.81617103E+02                                 1.805026                            1.709548      -1.175508       2.316105                    0.995722       3.727327      10.782963       0.460196       1.336867      -0.695709      -0.034938      -0.004518      -0.015423       0.038457      -0.001441       0.012180      -0.007811       0.014209      -0.021506      -0.016570      -0.001437       0.018008              1.857858       2.322574       0.212420       0.337463       1.614659       0.106175       1.636341          -0.000007
           60              H       1.044829       5.009916      11.396975       0.118599       0.918862 0.67357881E+01  0.64497338E+02                                 1.662081                            1.596033      -1.223254       2.301771                    0.993982       3.757834      11.020819       0.451051       1.418165      -0.678595       0.019301      -0.031110       0.020017       0.041726      -0.004456       0.009856      -0.009662      -0.002963      -0.011842      -0.013586      -0.002470       0.016056              1.685974       1.624429      -0.212285       0.218593       1.826819      -0.287513       1.606674          -0.000003
           61              H       6.204561      -0.438382       9.399324       0.114320       1.069267 0.74936901E+01  0.73139338E+02                                 1.794560                            1.647603      -1.147318       2.336951                    0.994805       3.679904      10.630810       0.461966       1.358440      -0.691125       0.016884       0.035515      -0.006598       0.039874       0.005684      -0.004067      -0.005348      -0.005757      -0.028043      -0.011386      -0.001658       0.013044              1.873900       1.625939       0.282417      -0.104864       2.556289      -0.261446       1.439471           0.000010
           62              H       3.141267      -2.801172      10.433485       0.103828       1.060517 0.78316665E+01  0.77805857E+02                                 1.813347                            1.706378      -1.449019       2.181045                    0.991691       4.028088      12.000410       0.442202       1.394208      -0.682059      -0.035312      -0.004061       0.009677       0.036838       0.003520      -0.003311      -0.004334       0.012069      -0.031158      -0.012212      -0.000794       0.013006              1.860138       2.520646       0.105421      -0.189024       1.603668      -0.000016       1.456098           0.000008
           63              H       2.769712       2.978823       4.619568       0.116399       1.173385 0.89994629E+01  0.90810888E+02                                 1.827622                            1.747678      -1.066828       2.370930                    0.997009       3.558082      10.034450       0.476922       1.272734      -0.711290      -0.024787      -0.029647      -0.013481       0.040928       0.009761       0.007160      -0.000245      -0.017831      -0.035477      -0.016721      -0.002652       0.019373              1.861640       1.926206       0.313536       0.349333       1.819801       0.320180       1.838913           0.000009
           64              H       2.611055       4.594646       8.183772       0.093411       1.152853 0.84905655E+01  0.85529694E+02                                 1.882046                            1.750450      -1.264447       2.271046                    0.993283       3.900313      11.461200       0.449295       1.353300      -0.691518       0.035883       0.029285       0.000186       0.046316       0.009206       0.003764      -0.009687      -0.007515      -0.028683      -0.016882       0.000587       0.016295              1.953963       2.531480       0.492657       0.130786       1.699074       0.039079       1.631335          -0.000004
           65              H       0.890240       5.255836       6.826877       0.125966       1.082639 0.84337077E+01  0.84511493E+02                                 1.791045                            1.739640      -1.090683       2.368976                    0.996078       3.632747      10.523243       0.454231       1.345649      -0.694981       0.003520       0.030836      -0.019218       0.036504       0.007715       0.007436      -0.011087      -0.009598      -0.013328      -0.018180       0.003827       0.014352              1.788927       1.654583       0.036587      -0.021401       1.862144      -0.389213       1.850053          -0.000006
           66              H       4.544768       2.288490       5.929348       0.115281       1.065315 0.81241366E+01  0.79119806E+02                                 1.651616                            1.613619      -0.840520       2.477722                    0.999180       3.292993       8.832925       0.523290       1.201866      -0.728737       0.001421      -0.038613       0.003832       0.038828       0.002150       0.007988      -0.000045      -0.015445      -0.038329      -0.016914       0.002464       0.014450              1.635728       1.422722      -0.135830       0.127551       1.919993      -0.105496       1.564470           0.000015
           67              H       5.602479       6.172195       6.581883       0.115536       1.099611 0.82044503E+01  0.80658944E+02                                 1.728048                            1.650944      -1.007820       2.399267                    0.997563       3.442577       9.491448       0.500100       1.245794      -0.717209       0.020813       0.030912       0.011420       0.038977       0.001950       0.008030      -0.000763      -0.015855      -0.036209      -0.016573       0.002372       0.014201              1.756801       1.819758       0.280884       0.370927       1.702487       0.271457       1.748159          -0.000009
           68              H       0.589199       1.389631       9.269759       0.096974       1.112183 0.77629289E+01  0.76519019E+02                                 1.846757                            1.679050      -1.199964       2.304947                    0.994291       3.794760      11.054726       0.456278       1.361861      -0.689966      -0.009351      -0.038558       0.027217       0.048113       0.008780       0.000133      -0.008612      -0.011577      -0.003411      -0.012035      -0.002764       0.014800              1.941364       1.564883       0.052019       0.038016       2.454845      -0.633072       1.804364           0.000007
           69              H       3.798946       6.839187       5.293304       0.115178       1.192534 0.91382818E+01  0.91547846E+02                                 1.765904                            1.697774      -1.133523       2.334868                    0.996682       3.449416       9.349236       0.516887       1.182842      -0.732486      -0.004886       0.041585      -0.001856       0.041912       0.004527       0.006085       0.005733      -0.024507      -0.033364      -0.015531      -0.004579       0.020110              1.767278       1.505862      -0.144255       0.109113       2.168748      -0.203536       1.627223          -0.000014
           70              H       5.609937       1.978339       7.952912       0.128020       1.125127 0.84440826E+01  0.84403467E+02                                 1.809921                            1.717211      -1.290650       2.273707                    0.994160       3.655022      10.477681       0.467920       1.309563      -0.701693      -0.029888      -0.019509       0.002671       0.035791       0.006502       0.007497      -0.001559       0.000931      -0.025539      -0.012981       0.001096       0.011885              1.835938       2.097273       0.410401       0.080025       1.794479      -0.128156       1.616061           0.000009
           71              H       6.237106      16.046311      11.338082       0.139241       0.880019 0.63141280E+01  0.59624810E+02                                 1.631176                            1.558652      -1.291226       2.285349                    0.993722       3.653628      10.719602       0.449548       1.442834      -0.674154      -0.028377      -0.003692       0.024664       0.037779      -0.005174      -0.007746      -0.007532      -0.000964      -0.003114      -0.013811       0.005689       0.008123              1.661585       1.920418      -0.063624      -0.385461       1.436445      -0.013937       1.627892           0.000005
           72              H       1.677421      17.909939       8.504150       0.130700       1.097259 0.83818463E+01  0.82579350E+02                                 1.712542                            1.661998      -0.899967       2.460254                    0.998857       3.316833       9.059075       0.503062       1.235813      -0.720963       0.007793       0.029060      -0.022782       0.037739      -0.001496      -0.009631      -0.012366      -0.003645       0.000399      -0.016292       0.000923       0.015369              1.704656       1.482882       0.022884      -0.095244       1.962245      -0.213442       1.668841           0.000017
           73              H       3.084313      16.069390       8.492372       0.098128       1.236557 0.91878532E+01  0.93492982E+02                                 1.909628                            1.775479      -1.175807       2.313710                    0.995592       3.718555      10.642116       0.467835       1.286614      -0.707090       0.036138       0.003908      -0.032789       0.048953       0.001841      -0.014581      -0.014640      -0.003219       0.005933      -0.019332      -0.002806       0.022138              1.984089       2.352728      -0.174893      -0.578831       1.599868       0.132102       1.999670           0.000007
           74              H       0.834643      -2.266180       9.323941       0.112286       1.228869 0.91859198E+01  0.93139316E+02                                 1.868840                            1.750739      -1.271121       2.267477                    0.995002       3.689937      10.420586       0.482774       1.251271      -0.714547       0.035087       0.010020      -0.010121       0.037868      -0.002406      -0.010881      -0.006541       0.004079      -0.024375      -0.016575       0.004466       0.012109              1.906828       2.518806       0.011455      -0.217521       1.729717       0.032232       1.471961           0.000014
           75              H       0.958720      14.315053      11.288612       0.102315       1.032752 0.72172492E+01  0.70360208E+02                                 1.796355                            1.647338      -1.294701       2.253706                    0.993612       3.951602      11.720625       0.445580       1.410019      -0.679093      -0.019565      -0.032710       0.029338       0.048098       0.002082      -0.014845      -0.001652       0.005536      -0.002665      -0.013825      -0.002697       0.016522              1.884510       1.467874       0.035414      -0.074796       2.346795      -0.575034       1.838860           0.000002
           76              H       4.571211      17.401285      10.504157       0.110715       0.983884 0.72457786E+01  0.70462817E+02                                 1.718897                            1.639252      -1.218669       2.296907                    0.994068       3.806259      11.148262       0.452891       1.390714      -0.683810      -0.012775      -0.032417       0.013388       0.037327       0.001914      -0.007051      -0.004475      -0.008272      -0.044073      -0.017588       0.004281       0.013308              1.745770       1.675196       0.213295      -0.071450       2.168654      -0.134122       1.393460           0.000006
           77              H       6.548317      10.322539       9.267404       0.127057       1.025247 0.75274977E+01  0.73654915E+02                                 1.744737                            1.653367      -1.294611       2.269925                    0.993874       3.733879      10.849782       0.459659       1.361818      -0.689731      -0.035836       0.000283      -0.007909       0.036700       0.001887       0.003772       0.003140       0.010695      -0.034091      -0.012596       0.000459       0.012137              1.776438       2.271833       0.076556       0.157866       1.637398      -0.054006       1.420083          -0.000006
           78              H       0.821760      12.358628       9.232068       0.090054       1.043278 0.74490592E+01  0.73030874E+02                                 1.795571                            1.664817      -1.292723       2.257055                    0.992765       3.936144      11.621526       0.447753       1.395284      -0.682422      -0.031640       0.034992      -0.003918       0.047338      -0.007763      -0.000853      -0.001098      -0.000484      -0.042525      -0.014315      -0.000540       0.014855              1.868299       1.746841      -0.447173       0.203814       2.283828      -0.287327       1.574227          -0.000001
           79              H       2.171698       6.983654      11.012992       0.104456       0.975801 0.71299735E+01  0.68889508E+02                                 1.696699                            1.615600      -1.122192       2.340074                    0.995164       3.742009      10.837890       0.461775       1.372812      -0.687705       0.032828       0.000232       0.012969       0.035297       0.001870       0.008223      -0.006533       0.003783      -0.025149      -0.014758       0.004783       0.009975              1.737927       2.202861       0.183872       0.308985       1.524603       0.004880       1.486316          -0.000007
           80              H       5.826904       8.353386       8.850441       0.112251       1.111785 0.83305559E+01  0.82194548E+02                                 1.743038                            1.666838      -0.831127       2.480430                    0.999003       3.429055       9.464808       0.496355       1.250675      -0.716658      -0.017513       0.026007      -0.024381       0.039718       0.000416       0.010686      -0.010529      -0.000158      -0.008591      -0.016051       0.001849       0.014202              1.752235       1.614999      -0.144626       0.193494       2.019199      -0.261556       1.622507          -0.000013
           81              H       4.262712      10.730339      10.131953       0.091600       1.015133 0.70658170E+01  0.68097863E+02                                 1.742557                            1.606490      -1.120521       2.340989                    0.995202       3.749278      10.836086       0.463992       1.369698      -0.688274       0.049133       0.004485       0.010233       0.050388       0.000430       0.007930      -0.000394       0.011811      -0.042852      -0.016432       0.001243       0.015189              1.817560       2.535627       0.103306       0.195809       1.489849      -0.021291       1.427203          -0.000005
           82              H       3.309416       8.603936      10.167289       0.120002       0.988287 0.71531646E+01  0.69055950E+02                                 1.697554                            1.607977      -1.206934       2.305111                    0.994764       3.693791      10.636433       0.468070       1.355478      -0.691030       0.017829      -0.028432       0.004232       0.033826      -0.001909       0.002947       0.000492      -0.004122      -0.034375      -0.012048       0.003488       0.008560              1.723802       1.829061      -0.338908       0.085061       1.996591      -0.115687       1.345755          -0.000008
           83              H       3.118892       1.615087      11.896388       0.228900       1.457605 0.12686400E+02  0.14091397E+03                                 2.073853                            2.015459      -1.692946       1.977231                    0.999546       4.878226      14.921227       0.459250       1.200718      -0.714426       0.013864      -0.027509      -0.002681       0.030922      -0.009109      -0.004052       0.001170      -0.008205      -0.022609      -0.009994      -0.004238       0.014232              2.120735       2.028607      -0.404664      -0.025147       2.155580       0.045988       2.178019           0.000001
           84              H       1.294340      12.465290       2.532399       0.112002       1.097763 0.81979551E+01  0.81617037E+02                                 1.805026                            1.709548      -1.175507       2.316105                    0.995722       3.727326      10.782963       0.460195       1.336868      -0.695708      -0.034938       0.004518       0.015423       0.038457       0.001441      -0.012180      -0.007811       0.014209      -0.021506      -0.016570      -0.001437       0.018008              1.857858       2.322573      -0.212421      -0.337462       1.614660       0.106175       1.636341          -0.000007
           85              H       4.434929      13.840655       0.381627       0.118599       0.918861 0.67357833E+01  0.64497283E+02                                 1.662081                            1.596033      -1.223254       2.301771                    0.993982       3.757834      11.020820       0.451051       1.418165      -0.678594       0.019301       0.031110      -0.020017       0.041726       0.004456      -0.009856      -0.009662      -0.002963      -0.011842      -0.013586      -0.002470       0.016056              1.685974       1.624429       0.212285      -0.218593       1.826818      -0.287513       1.606674          -0.000003
           86              H       2.814461      19.288953       2.379278       0.114320       1.069267 0.74936916E+01  0.73139352E+02                                 1.794560                            1.647602      -1.147317       2.336951                    0.994805       3.679904      10.630808       0.461967       1.358439      -0.691125       0.016884      -0.035515       0.006598       0.039874      -0.005684       0.004067      -0.005348      -0.005757      -0.028043      -0.011386      -0.001658       0.013044              1.873900       1.625939      -0.282417       0.104864       2.556289      -0.261446       1.439471           0.000010
           87              H       6.531367      -0.376056       1.345116       0.103828       1.060518 0.78316740E+01  0.77805945E+02                                 1.813347                            1.706378      -1.449019       2.181045                    0.991691       4.028089      12.000411       0.442202       1.394207      -0.682059      -0.035312       0.004061      -0.009677       0.036838      -0.003520       0.003311      -0.004334       0.012069      -0.031158      -0.012212      -0.000794       0.013006              1.860138       2.520646      -0.105422       0.189024       1.603668      -0.000016       1.456099           0.000008
           88              H       6.159812      15.871748       7.159034       0.116398       1.173386 0.89994670E+01  0.90810936E+02                                 1.827622                            1.747679      -1.066828       2.370930                    0.997009       3.558083      10.034452       0.476922       1.272734      -0.711290      -0.024787       0.029647       0.013481       0.040928      -0.009761      -0.007160      -0.000245      -0.017831      -0.035477      -0.016721      -0.002652       0.019373              1.861640       1.926206      -0.313536      -0.349333       1.819801       0.320180       1.838913           0.000009
           89              H       6.001155      14.255925       3.594829       0.093411       1.152853 0.84905653E+01  0.85529691E+02                                 1.882046                            1.750450      -1.264448       2.271046                    0.993283       3.900313      11.461200       0.449295       1.353300      -0.691518       0.035883      -0.029285      -0.000186       0.046316      -0.009206      -0.003764      -0.009687      -0.007516      -0.028683      -0.016882       0.000587       0.016295              1.953963       2.531480      -0.492657      -0.130786       1.699074       0.039079       1.631335          -0.000004
           90              H       4.280340      13.594736       4.951724       0.125966       1.082639 0.84337084E+01  0.84511499E+02                                 1.791045                            1.739640      -1.090683       2.368976                    0.996078       3.632747      10.523242       0.454232       1.345648      -0.694981       0.003520      -0.030836       0.019218       0.036504      -0.007715      -0.007436      -0.011087      -0.009598      -0.013328      -0.018180       0.003827       0.014352              1.788927       1.654583      -0.036587       0.021401       1.862144      -0.389213       1.850053          -0.000006
           91              H       1.154668      16.562082       5.849254       0.115281       1.065316 0.81241415E+01  0.79119865E+02                                 1.651616                            1.613619      -0.840521       2.477722                    0.999180       3.292994       8.832928       0.523290       1.201865      -0.728737       0.001421       0.038613      -0.003832       0.038828      -0.002150      -0.007988      -0.000045      -0.015445      -0.038329      -0.016914       0.002464       0.014450              1.635729       1.422722       0.135830      -0.127551       1.919993      -0.105496       1.564470           0.000015
           92              H       2.212379      12.678377       5.196719       0.115536       1.099610 0.82044457E+01  0.80658896E+02                                 1.728048                            1.650944      -1.007820       2.399267                    0.997563       3.442576       9.491448       0.500099       1.245795      -0.717209       0.020813      -0.030912      -0.011420       0.038977      -0.001950      -0.008030      -0.000763      -0.015855      -0.036209      -0.016573       0.002372       0.014201              1.756802       1.819758      -0.280884      -0.370928       1.702487       0.271457       1.748159          -0.000009
           93              H       3.979299      17.460941       2.508842       0.096974       1.112183 0.77629289E+01  0.76519018E+02                                 1.846757                            1.679050      -1.199964       2.304947                    0.994291       3.794760      11.054726       0.456278       1.361861      -0.689966      -0.009351       0.038558      -0.027217       0.048113      -0.008780      -0.000133      -0.008612      -0.011577      -0.003411      -0.012035      -0.002764       0.014800              1.941364       1.564883      -0.052019      -0.038016       2.454845      -0.633072       1.804364           0.000006
           94              H       0.408846      12.011385       6.485298       0.115178       1.192534 0.91382787E+01  0.91547800E+02                                 1.765903                            1.697774      -1.133522       2.334868                    0.996682       3.449416       9.349233       0.516888       1.182841      -0.732486      -0.004886      -0.041585       0.001856       0.041912      -0.004527      -0.006085       0.005733      -0.024507      -0.033364      -0.015531      -0.004579       0.020110              1.767277       1.505862       0.144255      -0.109113       2.168747      -0.203536       1.627223          -0.000014
           95              H       2.219837      16.872232       3.825690       0.128020       1.125126 0.84440789E+01  0.84403419E+02                                 1.809920                            1.717211      -1.290650       2.273707                    0.994160       3.655022      10.477680       0.467921       1.309562      -0.701693      -0.029888       0.019509      -0.002671       0.035791      -0.006502      -0.007497      -0.001559       0.000931      -0.025539      -0.012981       0.001096       0.011885              1.835937       2.097273      -0.410401      -0.080026       1.794477      -0.128155       1.616061           0.000009
           96              H       2.847006       2.804261       0.440520       0.139241       0.880019 0.63141249E+01  0.59624774E+02                                 1.631176                            1.558652      -1.291227       2.285349                    0.993722       3.653628      10.719602       0.449548       1.442834      -0.674154      -0.028377       0.003692      -0.024664       0.037779       0.005174       0.007746      -0.007532      -0.000964      -0.003114      -0.013811       0.005689       0.008123              1.661585       1.920418       0.063624       0.385461       1.436445      -0.013938       1.627891           0.000005
           97              H       5.067521       0.940632       3.274451       0.130700       1.097259 0.83818436E+01  0.82579319E+02                                 1.712542                            1.661998      -0.899968       2.460254                    0.998857       3.316833       9.059076       0.503062       1.235813      -0.720963       0.007793      -0.029060       0.022782       0.037739       0.001496       0.009631      -0.012366      -0.003645       0.000399      -0.016292       0.000923       0.015369              1.704656       1.482882      -0.022885       0.095244       1.962246      -0.213442       1.668841           0.000017
           98              H       6.474413       2.781182       3.286230       0.098128       1.236557 0.91878589E+01  0.93493053E+02                                 1.909628                            1.775480      -1.175807       2.313710                    0.995592       3.718556      10.642119       0.467835       1.286614      -0.707090       0.036138      -0.003908       0.032789       0.048953      -0.001841       0.014581      -0.014640      -0.003219       0.005933      -0.019332      -0.002806       0.022138              1.984089       2.352728       0.174894       0.578831       1.599869       0.132103       1.999670           0.000007
           99              H       4.224743      21.116751       2.454661       0.112286       1.228869 0.91859222E+01  0.93139344E+02                                 1.868840                            1.750739      -1.271121       2.267477                    0.995002       3.689937      10.420585       0.482774       1.251271      -0.714547       0.035087      -0.010020       0.010121       0.037868       0.002406       0.010881      -0.006541       0.004079      -0.024375      -0.016575       0.004466       0.012109              1.906828       2.518805      -0.011455       0.217522       1.729717       0.032232       1.471962           0.000014
          100              H       4.348820       4.535518       0.489990       0.102315       1.032751 0.72172405E+01  0.70360106E+02                                 1.796354                            1.647337      -1.294701       2.253706                    0.993612       3.951602      11.720625       0.445580       1.410019      -0.679093      -0.019565       0.032710      -0.029338       0.048098      -0.002082       0.014845      -0.001652       0.005536      -0.002665      -0.013825      -0.002697       0.016522              1.884508       1.467874      -0.035414       0.074796       2.346792      -0.575033       1.838859           0.000002
          101              H       1.181111       1.449287       1.274445       0.110715       0.983885 0.72457823E+01  0.70462861E+02                                 1.718898                            1.639253      -1.218669       2.296907                    0.994068       3.806259      11.148262       0.452891       1.390714      -0.683810      -0.012775       0.032417      -0.013388       0.037327      -0.001914       0.007051      -0.004475      -0.008272      -0.044073      -0.017588       0.004281       0.013308              1.745771       1.675196      -0.213295       0.071449       2.168655      -0.134122       1.393460           0.000006
          102              H       3.158217       8.528033       2.511198       0.127057       1.025247 0.75274986E+01  0.73654923E+02                                 1.744737                            1.653367      -1.294611       2.269925                    0.993874       3.733879      10.849781       0.459659       1.361818      -0.689732      -0.035836      -0.000283       0.007909       0.036700      -0.001887      -0.003772       0.003140       0.010695      -0.034091      -0.012596       0.000459       0.012137              1.776438       2.271833      -0.076556      -0.157866       1.637398      -0.054006       1.420083          -0.000006
          103              H       4.211860       6.491943       2.546534       0.090054       1.043278 0.74490652E+01  0.73030943E+02                                 1.795572                            1.664817      -1.292723       2.257055                    0.992765       3.936144      11.621525       0.447753       1.395284      -0.682422      -0.031640      -0.034992       0.003918       0.047338       0.007763       0.000853      -0.001098      -0.000484      -0.042525      -0.014315      -0.000540       0.014855              1.868299       1.746841       0.447173      -0.203814       2.283828      -0.287327       1.574227          -0.000001
          104              H       5.561798      11.866917       0.765609       0.104456       0.975801 0.71299756E+01  0.68889533E+02                                 1.696700                            1.615600      -1.122191       2.340074                    0.995164       3.742009      10.837890       0.461775       1.372811      -0.687705       0.032828      -0.000232      -0.012969       0.035297      -0.001870      -0.008223      -0.006533       0.003783      -0.025149      -0.014758       0.004783       0.009975              1.737927       2.202861      -0.183872      -0.308986       1.524603       0.004880       1.486316          -0.000007
          105              H       2.436804      10.497186       2.928160       0.112251       1.111783 0.83305429E+01  0.82194394E+02                                 1.743038                            1.666838      -0.831127       2.480430                    0.999003       3.429054       9.464806       0.496355       1.250675      -0.716657      -0.017513      -0.026007       0.024381       0.039718      -0.000416      -0.010686      -0.010529      -0.000158      -0.008591      -0.016051       0.001849       0.014202              1.752234       1.614998       0.144626      -0.193494       2.019198      -0.261556       1.622506          -0.000013
          106              H       0.872612       8.120232       1.646648       0.091600       1.015133 0.70658175E+01  0.68097870E+02                                 1.742557                            1.606490      -1.120521       2.340989                    0.995202       3.749278      10.836086       0.463992       1.369698      -0.688274       0.049133      -0.004485      -0.010233       0.050388      -0.000430      -0.007930      -0.000394       0.011811      -0.042852      -0.016432       0.001243       0.015189              1.817560       2.535627      -0.103307      -0.195809       1.489849      -0.021291       1.427203          -0.000005
          107              H       6.699516      10.246635       1.611313       0.120002       0.988287 0.71531652E+01  0.69055956E+02                                 1.697555                            1.607977      -1.206933       2.305111                    0.994764       3.693791      10.636433       0.468070       1.355478      -0.691030       0.017829       0.028432      -0.004232       0.033826       0.001909      -0.002947       0.000492      -0.004122      -0.034375      -0.012048       0.003488       0.008560              1.723803       1.829061       0.338908      -0.085062       1.996592      -0.115687       1.345755          -0.000008
          108              H       6.508992      10.881027      23.439417       0.228900       1.457605 0.12686394E+02  0.14091389E+03                                 2.073853                            2.015459      -1.692946       1.977231                    0.999546       4.878226      14.921227       0.459250       1.200718      -0.714426       0.013864       0.027509       0.002681       0.030922       0.009109       0.004052       0.001170      -0.008205      -0.022609      -0.009994      -0.004238       0.014232              2.120735       2.028607       0.404664       0.025147       2.155580       0.045988       2.178019           0.000001
          109              C       3.161607      15.904035      13.547747       0.561972      23.960695 0.25776587E+03  0.53709039E+04                                 7.581326                            5.648234      -0.023426       2.036744                    0.999565      22.798329      63.741979       0.633363       0.464121      -1.025474       0.017869      -0.056820       0.009498       0.060316       0.018502       0.023374      -0.004357       0.003101       0.298534      -0.070519      -0.032617       0.103136              8.931110       9.914086      -1.668326      -0.816037      12.604521      -0.203735       4.274723           0.000016
          110              C       0.652933      10.174270      13.189678      -0.017336      34.661187 0.47340983E+03  0.11356871E+05                                 9.383082                            7.354417      -0.206415       1.940451                    0.998557      28.037979      81.129430       0.595928       0.428441      -1.057824      -0.023843      -0.036421       0.010267       0.044726      -0.008358       0.002491       0.010031       0.008472       0.016861      -0.016627       0.005000       0.011627             10.966914      11.805704       4.423186       1.483232      14.198047      -1.774275       6.896991          -0.000008
          111              C       1.379093      11.463916      12.916414       0.558118      22.419420 0.26859648E+03  0.56856551E+04                                 7.381425                            5.852844      -0.188347       1.982412                    0.999171      23.465729      67.327252       0.605008       0.478261      -1.012225       0.042966       0.043471       0.001903       0.061151      -0.028467      -0.035507       0.045436       0.022623       0.132434      -0.058160      -0.027384       0.085544              8.443937       9.229636       2.571440       1.385604      10.011899      -1.478806       6.090277          -0.000004
          112              C       1.226538       9.167845      13.948220      -0.115787      32.406515 0.45974030E+03  0.11029028E+05                                 8.969499                            7.269128      -0.078841       1.944329                    0.999402      30.232471      89.600157       0.592377       0.431006      -1.048530      -0.026164      -0.006278      -0.005981       0.027563      -0.003061       0.005829       0.008960       0.032193       0.011875      -0.021920       0.005121       0.016799              9.976437      10.175934       2.993543       1.690028      13.031881      -1.381776       6.721495          -0.000014
          113              C       6.148285       9.976407      12.673775      -0.098883      32.215601 0.46688168E+03  0.11261362E+05                                 9.043209                            7.407321      -0.188783       1.918770                    0.998441      30.076605      89.842963       0.576203       0.440704      -1.041068       0.005522      -0.016661       0.015931       0.023704      -0.023911       0.000078       0.002313      -0.008921       0.029313      -0.029270       0.009530       0.019739             10.136039      11.650175       3.441735       1.772459      12.233056      -0.990514       6.524887          -0.000010
          114              C       2.253060      17.100907      13.618419      -0.021337      35.910687 0.43020929E+03  0.10031296E+05                                 9.427085                            6.892048      -0.026273       1.995355                    0.999317      27.270571      76.659978       0.634426       0.414046      -1.071714      -0.024325       0.027257      -0.001784       0.036576       0.007137       0.006660      -0.003219      -0.000032       0.028735      -0.014027       0.001827       0.012200             11.368535      12.427718      -3.473926      -1.381788      16.602767      -0.325803       5.075119           0.000017
          115              C       4.751564      10.234980      19.660842       0.562752      23.280977 0.26492903E+03  0.55686269E+04                                 7.542785                            5.773502       0.012193       2.051164                    0.999652      22.958449      64.869970       0.617600       0.471824      -1.019335       0.047730      -0.002100       0.042599       0.064010       0.013725      -0.071985       0.000306       0.048347       0.097039      -0.059085      -0.034653       0.093738              8.896234       9.779925      -0.351882       4.837957       7.969516      -0.787535       8.939261          -0.000002
          116              C       0.918717      16.972930      13.945864      -0.097342      34.504523 0.44116656E+03  0.10465963E+05                                 9.369163                            7.121316      -0.087037       1.948109                    0.999425      29.635800      87.099827       0.598936       0.431071      -1.049385      -0.002060       0.025429      -0.016048       0.030140       0.021245       0.008089      -0.008119      -0.017787       0.019584      -0.029780       0.009541       0.020239             10.813763      12.730749      -3.082697      -1.475905      14.379363      -0.409341       5.331177           0.000030
          117              C       2.717504      18.352852      13.321598      -0.109513      34.524621 0.45499464E+03  0.10888853E+05                                 9.369328                            7.235590      -0.119872       1.932220                    0.999364      30.116791      89.201763       0.593140       0.431492      -1.048047      -0.032998       0.002732      -0.002574       0.033210       0.000493      -0.002970       0.005364       0.039445       0.077472      -0.033137       0.006399       0.026738             10.754932      12.096525      -1.878601      -1.222518      15.071228      -0.502248       5.097044           0.000020
          118              C       3.652494      10.696135      18.751534      -0.026986      35.657270 0.47133375E+03  0.11258241E+05                                 9.486117                            7.282885      -0.062460       1.984953                    0.999175      27.806449      79.443277       0.607651       0.421997      -1.065273      -0.036031       0.011364      -0.026329       0.046050       0.000855      -0.006891       0.006618      -0.001286       0.009730      -0.009633      -0.000726       0.010359             11.388065      12.892105      -1.076418       6.757478       9.537827      -1.513264      11.734262          -0.000003
          119              C       3.434171      12.050127      18.541874      -0.101923      30.711406 0.44559482E+03  0.10601502E+05                                 8.654829                            7.151062      -0.130881       1.929856                    0.999401      29.904010      88.124872       0.598200       0.430360      -1.049417      -0.016529      -0.006453      -0.012378       0.021634       0.025846      -0.008856       0.000574      -0.010103      -0.008650      -0.027081      -0.001576       0.028656              9.647263      10.578346      -1.086086       4.734021       8.666422      -0.744266       9.697021           0.000007
          120              C       0.353926      11.966194      16.313363       0.120081      34.197435 0.40594903E+03  0.93754941E+04                                 9.383213                            6.845671      -0.140705       1.972717                    0.999370      26.299179      74.774563       0.612621       0.432904      -1.054619       0.000522      -0.003800      -0.009520       0.010263      -0.006522      -0.004618       0.014094      -0.010547       0.035275      -0.014533      -0.008083       0.022616             11.695141      15.001601      -0.706465       6.286257       8.382649      -3.452931      11.701173           0.000001
          121              C       4.954292      11.614184      15.413478       0.097065      26.501005 0.35418144E+03  0.79750396E+04                                 7.955459                            6.440086      -0.098733       1.983693                    0.998802      26.738518      77.239631       0.619456       0.439126      -1.041719       0.024134       0.040353      -0.022043       0.051930       0.010739      -0.021512       0.019505      -0.022686       0.012597      -0.036746       0.009008       0.027738              8.913043      11.158402       0.576208       2.911162       7.217673      -2.289233       8.363054          -0.000004
          122              C       5.974712      11.214962      16.223846      -0.190174      32.551453 0.46866157E+03  0.11284047E+05                                 8.993491                            7.318343      -0.071785       1.952274                    0.998327      30.404437      89.931180       0.593613       0.428546      -1.051255       0.001501       0.002614      -0.006781       0.007421      -0.002968      -0.010156       0.000256      -0.046237       0.021158      -0.029627       0.009769       0.019859             10.158200      13.840362       0.590875       3.976188       7.155935      -1.984086       9.478301          -0.000007
          123              C       1.503848      11.524442      17.142577       0.065053      36.184352 0.44770762E+03  0.10563072E+05                                 9.685852                            7.152619      -0.046500       1.996823                    0.999392      26.955327      76.675785       0.605820       0.428516      -1.060619       0.010300      -0.001801       0.001820       0.010613       0.003076       0.010926      -0.017131       0.019971       0.003077      -0.025172       0.005688       0.019484             12.173999      15.040157      -1.578918       8.289045       8.924902      -1.479018      12.556938          -0.000001
          124              C       2.381206      12.457142      17.759775      -0.148513      32.702091 0.46065049E+03  0.10995779E+05                                 8.917874                            7.182175       0.134658       2.010206                    0.999633      29.935825      86.926237       0.611054       0.419925      -1.061192       0.017946      -0.016650       0.008174       0.025809       0.002755      -0.014652      -0.013128      -0.055491      -0.049428      -0.033422      -0.006315       0.039738             10.271708      11.951975      -0.375677       6.099330       7.853746      -0.211822      11.009404           0.000012
          125              C       1.747936      10.151853      17.364014      -0.129978      31.550008 0.43960083E+03  0.10364925E+05                                 8.675535                            6.994348       0.244291       2.053312                    0.999745      29.274456      84.313667       0.622488       0.417318      -1.063502       0.014049      -0.002423       0.017402       0.022496       0.020988      -0.008387       0.009443      -0.012971      -0.023046      -0.026358       0.000323       0.026035              9.838912      11.025879      -1.224656       5.477220       8.517097      -1.162317       9.973759          -0.000014
          126              C       6.137437      13.477785      14.784501       0.104741      26.701940 0.34069646E+03  0.75855108E+04                                 7.966018                            6.292151      -0.026559       2.011034                    0.999276      26.261752      75.054338       0.631287       0.435775      -1.045340      -0.021396      -0.051867      -0.009908       0.056975       0.000106      -0.041488       0.018212      -0.031907       0.036537      -0.051581       0.005217       0.046364              8.953033      10.499904       0.560237       2.813416       8.654529      -2.726760       7.704668           0.000013
          127              C       2.812427       9.762163      18.139046      -0.099493      31.603325 0.43007252E+03  0.10105079E+05                                 8.728945                            6.957926       0.074823       1.995191                    0.999710      29.308007      84.816630       0.617531       0.422133      -1.058336      -0.009973       0.021828      -0.009178       0.025693       0.006262      -0.023611       0.006732      -0.034667      -0.026319      -0.036018       0.012792       0.023226              9.966813      11.160295      -0.325384       5.538998       8.447839      -0.839052      10.292304          -0.000017
          128              C       0.402066      13.136853      15.566600      -0.177324      32.475922 0.44778953E+03  0.10660327E+05                                 8.984864                            7.164919      -0.137770       1.936450                    0.998033      29.988025      88.224430       0.598452       0.429912      -1.050329       0.007020      -0.013878      -0.020425       0.025672       0.010709      -0.018687       0.019881       0.003904       0.029126      -0.033097       0.005962       0.027135             10.123128      11.043226      -0.263583       3.629624       9.183767      -3.806415      10.142391           0.000016
          129              C       6.397797      -1.539060      13.634909       0.123526      34.602350 0.41608716E+03  0.96548972E+04                                 9.442642                            6.933198      -0.035020       2.009123                    0.999385      26.191075      74.285308       0.609296       0.433226      -1.055972      -0.000855       0.001771      -0.003572       0.004078       0.017533       0.009446       0.011735       0.008085      -0.013781      -0.017271      -0.009880       0.027151             11.771812      12.515916      -6.609413      -2.396932      15.538792      -0.290023       7.260728           0.000008
          130              C       6.578150      -0.414446      12.805696      -0.158246      32.673260 0.46891338E+03  0.11258940E+05                                 9.001965                            7.319479      -0.018623       1.984403                    0.997560      29.443945      86.150267       0.595391       0.428449      -1.054367      -0.001424       0.004554       0.000763       0.004833       0.012280       0.002899       0.005223       0.009647       0.023172      -0.017355       0.003330       0.014025             10.160547      10.124623      -3.928199      -1.601269      13.042080      -1.483362       7.314937           0.000009
          131              C       5.282454      -1.505986      14.475901      -0.191934      32.490959 0.46980606E+03  0.11263247E+05                                 8.867025                            7.257096       0.133792       2.017067                    0.999014      29.965232      87.039891       0.607747       0.420376      -1.061508       0.000322       0.000778      -0.002480       0.002619       0.015322       0.014282      -0.010520      -0.017305       0.034594      -0.030737       0.011437       0.019300              9.966869      11.138309      -4.131921      -2.705210      11.428437       0.454719       7.333861           0.000016
          132              C       4.434929      -0.402690      14.468834       0.089698      26.156670 0.35288985E+03  0.79133827E+04                                 7.793559                            6.367356       0.101354       2.046119                    0.999569      26.509893      75.628754       0.633976       0.430834      -1.050044       0.030740       0.030979      -0.037796       0.057734       0.028560       0.003576       0.008129       0.021845       0.045819      -0.038625       0.010955       0.027670              8.650539       9.021424      -2.766412      -2.165979       9.832877      -0.721713       7.097316           0.000007
          133              C       0.534280      -2.703060      13.630198       0.061333      36.101346 0.41165205E+03  0.95121202E+04                                 9.581523                            6.805943       0.011244       2.016620                    0.999371      26.540101      74.750096       0.628176       0.421966      -1.064546       0.001395      -0.004465      -0.009636       0.010711      -0.018400      -0.006741      -0.001407      -0.012998      -0.005197      -0.020765       0.000033       0.020731             12.042908      14.297840      -5.412256      -1.646974      16.566492       0.175648       5.264391           0.000011
          134              C       0.071870      18.057248      13.976489      -0.131778      34.685548 0.44435211E+03  0.10552464E+05                                 9.359212                            7.115168      -0.050135       1.957503                    0.999122      29.921076      87.764964       0.603678       0.427242      -1.052531       0.020064      -0.018725      -0.019694       0.033780       0.014345      -0.005567       0.005418       0.033941       0.030760      -0.028617       0.009975       0.018642             10.839420      11.572412      -3.129956      -1.191744      15.781244      -0.263088       5.164606           0.000030
          135              C       5.679774       0.620436      12.848099       0.102242      27.020977 0.35358409E+03  0.79686996E+04                                 8.149689                            6.503968      -0.081158       2.000976                    0.997962      26.488872      76.882092       0.605781       0.448637      -1.034792      -0.024102      -0.024721       0.041049       0.053638       0.045924       0.002510       0.014887       0.012008       0.062351      -0.057884       0.015375       0.042509              9.258306       9.401985      -3.081999      -2.020663      11.022132      -1.461995       7.350803           0.000004
          136              C       1.866589      -2.578853      13.300397      -0.135524      34.696290 0.46023038E+03  0.11023435E+05                                 9.365811                            7.246292       0.003292       1.974692                    0.999126      30.000029      88.309316       0.597691       0.427846      -1.052394       0.004160      -0.033032      -0.007265       0.034076       0.013497       0.000656      -0.007816      -0.043573       0.041145      -0.032655       0.008605       0.024050             10.844069      14.314491      -3.363288      -1.696818      12.999013       0.017571       5.218704           0.000016
          137              C       6.081839       5.301879      14.103697      -0.176861      34.409798 0.47280524E+03  0.11403015E+05                                 9.358490                            7.380318      -0.154273       1.928718                    0.998092      30.263761      89.439838       0.587854       0.432015      -1.049679      -0.005453      -0.003260      -0.011779       0.013383      -0.002828      -0.003400       0.018781       0.038804       0.071461      -0.037167       0.006827       0.030341             10.517140      10.091640       1.541404       0.845637      15.876423      -1.637508       5.583358          -0.000018
          138              C       5.373308       6.472025      13.799810       0.114302      34.810385 0.40419457E+03  0.93049496E+04                                 9.380777                            6.772030      -0.155443       1.962328                    0.999308      26.337055      74.241257       0.625322       0.425479      -1.061458      -0.002292      -0.004448      -0.005125       0.007163      -0.000074       0.006508       0.001775      -0.001839       0.048249      -0.010622      -0.007168       0.017790             11.444186      11.888333       4.288848       0.534750      17.312644      -1.189268       5.131580          -0.000017
          139              C       5.445179       4.089333      14.131966       0.111159      26.973754 0.35140039E+03  0.78988446E+04                                 8.070585                            6.434070      -0.086658       1.990848                    0.999176      26.530346      76.635985       0.616800       0.441774      -1.039890      -0.036128       0.019862      -0.028444       0.050088      -0.028752      -0.018152       0.007936       0.028550       0.104495      -0.049618       0.002754       0.046864              8.976441      10.010961       0.975118       1.209577      11.732397      -1.300817       5.185965          -0.000009
          140              C       6.054041       7.768278      13.649043       0.065388      35.263908 0.42301751E+03  0.98466508E+04                                 9.449625                            6.923024      -0.137758       1.965795                    0.999354      26.816074      75.933702       0.619315       0.424878      -1.062164       0.009240       0.005387      -0.008653       0.013757       0.012502      -0.002191      -0.005739      -0.008590      -0.051366      -0.018184      -0.004486       0.022670             11.507006      11.301391       5.259001       1.549079      16.994856      -1.328321       6.224772          -0.000015
          141              C       5.481114       8.804568      12.902280      -0.131785      32.587213 0.46186246E+03  0.11072973E+05                                 8.978237                            7.264138       0.053861       1.992526                    0.998850      29.948920      88.217431       0.596304       0.428437      -1.051970       0.020914       0.015340       0.000936       0.025954      -0.005519       0.003392       0.012268       0.040655      -0.011825      -0.026241       0.003077       0.023164              9.999102      10.114522       2.769100       1.361544      13.680415      -1.793384       6.202370          -0.000016
          142              C       0.545806       7.994438      14.174369      -0.145331      32.962826 0.44795799E+03  0.10632779E+05                                 8.954947                            7.082256       0.160239       2.020264                    0.999642      29.836550      86.777770       0.614553       0.419892      -1.059775       0.005013       0.024135      -0.010783       0.026905      -0.026148       0.010569      -0.014706      -0.030400       0.028238      -0.035037      -0.002192       0.037229             10.152396      11.167462       4.232701       1.899203      13.014543      -0.594869       6.275184          -0.000022
          143              C       3.444342       5.033781      13.611352       0.116013      27.029666 0.34809867E+03  0.77853272E+04                                 8.035630                            6.375398       0.102742       2.054068                    0.999463      26.180488      74.778887       0.625443       0.437868      -1.044993       0.040988      -0.026087       0.013628       0.050461      -0.006991      -0.002782       0.008087       0.055983       0.120890      -0.049659       0.008278       0.041381              8.964168      10.475091       0.984639       0.965670      11.728609      -0.856389       4.688803          -0.000014
          144              C       4.014556       6.310547      13.573660      -0.202431      34.374269 0.47219967E+03  0.11334121E+05                                 9.182740                            7.256486       0.232891       2.045042                    0.999424      30.133623      87.558339       0.610219       0.418175      -1.062987       0.008055      -0.006625       0.001014       0.010478      -0.020227      -0.006797      -0.002418      -0.030544       0.030275      -0.031621       0.011241       0.020380             10.332073      12.751636       2.641054       0.913873      13.268750      -0.421456       4.975832          -0.000022
          145              C       6.551707      -3.407921      21.788057       0.561972      23.960692 0.25776575E+03  0.53709010E+04                                 7.581325                            5.648233      -0.023426       2.036744                    0.999565      22.798328      63.741978       0.633363       0.464121      -1.025474       0.017869       0.056820      -0.009498       0.060316      -0.018502      -0.023374      -0.004357       0.003101       0.298534      -0.070519      -0.032617       0.103136              8.931110       9.914090       1.668334       0.816039      12.604518      -0.203732       4.274723           0.000016
          146              C       4.043033       2.321844      22.146127      -0.017336      34.661189 0.47340990E+03  0.11356873E+05                                 9.383082                            7.354418      -0.206415       1.940451                    0.998557      28.037979      81.129431       0.595928       0.428441      -1.057824      -0.023843       0.036421      -0.010267       0.044726       0.008358      -0.002491       0.010031       0.008472       0.016861      -0.016627       0.005000       0.011627             10.966916      11.805709      -4.423191      -1.483229      14.198049      -1.774273       6.896988          -0.000008
          147              C       4.769193       1.032198      22.419390       0.558118      22.419413 0.26859632E+03  0.56856509E+04                                 7.381423                            5.852842      -0.188347       1.982412                    0.999171      23.465730      67.327254       0.605008       0.478261      -1.012225       0.042966      -0.043471      -0.001903       0.061151       0.028467       0.035507       0.045436       0.022623       0.132434      -0.058160      -0.027384       0.085544              8.443935       9.229639      -2.571437      -1.385606      10.011889      -1.478805       6.090276          -0.000005
          148              C       4.616638       3.328270      21.387585      -0.115787      32.406529 0.45974066E+03  0.11029039E+05                                 8.969502                            7.269131      -0.078841       1.944329                    0.999402      30.232471      89.600159       0.592377       0.431006      -1.048530      -0.026164       0.006279       0.005981       0.027563       0.003061      -0.005829       0.008960       0.032193       0.011875      -0.021920       0.005121       0.016799              9.976440      10.175936      -2.993549      -1.690024      13.031891      -1.381778       6.721494          -0.000014
          149              C       2.758185       2.519707      22.662029      -0.098883      32.215592 0.46688161E+03  0.11261360E+05                                 9.043208                            7.407321      -0.188783       1.918769                    0.998441      30.076606      89.842966       0.576203       0.440704      -1.041068       0.005522       0.016661      -0.015931       0.023704       0.023911      -0.000078       0.002313      -0.008921       0.029313      -0.029270       0.009530       0.019739             10.136038      11.650174      -3.441733      -1.772458      12.233054      -0.990513       6.524885          -0.000010
          150              C       5.643160      -4.604792      21.717385      -0.021337      35.910694 0.43020913E+03  0.10031292E+05                                 9.427085                            6.892047      -0.026273       1.995355                    0.999317      27.270571      76.659977       0.634426       0.414045      -1.071714      -0.024325      -0.027257       0.001784       0.036577      -0.007137      -0.006660      -0.003219      -0.000032       0.028735      -0.014027       0.001827       0.012200             11.368537      12.427722       3.473931       1.381789      16.602771      -0.325802       5.075119           0.000017
          151              C       1.361464       2.261134      15.674963       0.562752      23.281003 0.26492935E+03  0.55686349E+04                                 7.542791                            5.773506       0.012193       2.051164                    0.999652      22.958448      64.869969       0.617600       0.471824      -1.019335       0.047730       0.002100      -0.042599       0.064010      -0.013725       0.071985       0.000306       0.048347       0.097039      -0.059085      -0.034653       0.093738              8.896244       9.779939       0.351884      -4.837968       7.969517      -0.787538       8.939276          -0.000002
          152              C       4.308817      -4.476815      21.389940      -0.097342      34.504529 0.44116662E+03  0.10465964E+05                                 9.369164                            7.121317      -0.087037       1.948109                    0.999425      29.635802      87.099834       0.598936       0.431071      -1.049385      -0.002060      -0.025429       0.016048       0.030140      -0.021245      -0.008089      -0.008119      -0.017787       0.019584      -0.029780       0.009541       0.020239             10.813764      12.730751       3.082698       1.475905      14.379364      -0.409343       5.331177           0.000030
          153              C       6.107604      -5.856737      22.014206      -0.109513      34.524629 0.45499473E+03  0.10888855E+05                                 9.369329                            7.235591      -0.119872       1.932220                    0.999364      30.116791      89.201760       0.593140       0.431492      -1.048047      -0.032998      -0.002732       0.002574       0.033210      -0.000493       0.002970       0.005364       0.039445       0.077472      -0.033137       0.006399       0.026738             10.754933      12.096522       1.878596       1.222518      15.071233      -0.502251       5.097045           0.000020
          154              C       0.262394       1.799980      16.584271      -0.026986      35.657256 0.47133328E+03  0.11258227E+05                                 9.486114                            7.282882      -0.062460       1.984953                    0.999175      27.806449      79.443278       0.607651       0.421997      -1.065273      -0.036031      -0.011364       0.026329       0.046050      -0.000855       0.006891       0.006618      -0.001286       0.009730      -0.009633      -0.000726       0.010359             11.388063      12.892108       1.076411      -6.757479       9.537823      -1.513257      11.734257          -0.000003
          155              C       0.044071       0.445988      16.793930      -0.101923      30.711397 0.44559480E+03  0.10601501E+05                                 8.654827                            7.151061      -0.130881       1.929856                    0.999401      29.904008      88.124864       0.598200       0.430360      -1.049417      -0.016529       0.006453       0.012378       0.021634      -0.025846       0.008856       0.000574      -0.010103      -0.008650      -0.027081      -0.001576       0.028656              9.647260      10.578340       1.086088      -4.734016       8.666426      -0.744266       9.697015           0.000008
          156              C       3.744026       0.529921      19.022441       0.120081      34.197456 0.40594920E+03  0.93754986E+04                                 9.383217                            6.845672      -0.140705       1.972717                    0.999370      26.299180      74.774565       0.612621       0.432904      -1.054619       0.000522       0.003800       0.009520       0.010263       0.006522       0.004618       0.014094      -0.010547       0.035275      -0.014533      -0.008083       0.022616             11.695148      15.001619       0.706467      -6.286267       8.382647      -3.452928      11.701177           0.000001
          157              C       1.564192       0.881931      19.922327       0.097065      26.501020 0.35418163E+03  0.79750450E+04                                 7.955462                            6.440087      -0.098733       1.983693                    0.998802      26.738519      77.239633       0.619456       0.439126      -1.041719       0.024134      -0.040353       0.022043       0.051930      -0.010739       0.021512       0.019505      -0.022686       0.012597      -0.036746       0.009008       0.027738              8.913048      11.158411      -0.576208      -2.911168       7.217674      -2.289232       8.363059          -0.000004
          158              C       2.584612       1.281152      19.111959      -0.190174      32.551455 0.46866131E+03  0.11284039E+05                                 8.993491                            7.318341      -0.071785       1.952274                    0.998327      30.404438      89.931181       0.593613       0.428546      -1.051255       0.001501      -0.002614       0.006781       0.007421       0.002968       0.010156       0.000256      -0.046237       0.021158      -0.029627       0.009769       0.019859             10.158203      13.840373      -0.590874      -3.976197       7.155931      -1.984083       9.478304          -0.000007
          159              C       4.893948       0.971673      18.193228       0.065053      36.184353 0.44770755E+03  0.10563071E+05                                 9.685852                            7.152619      -0.046500       1.996823                    0.999392      26.955327      76.675788       0.605820       0.428516      -1.060619       0.010300       0.001801      -0.001820       0.010613      -0.003076      -0.010926      -0.017131       0.019971       0.003077      -0.025172       0.005688       0.019484             12.174001      15.040159       1.578925      -8.289047       8.924903      -1.479024      12.556940          -0.000001
          160              C       5.771306       0.038972      17.576029      -0.148512      32.702093 0.46065085E+03  0.10995789E+05                                 8.917873                            7.182178       0.134658       2.010206                    0.999633      29.935823      86.926228       0.611054       0.419925      -1.061192       0.017946       0.016650      -0.008174       0.025809      -0.002755       0.014652      -0.013128      -0.055491      -0.049428      -0.033422      -0.006315       0.039738             10.271706      11.951967       0.375681      -6.099325       7.853750      -0.211824      11.009402           0.000012
          161              C       5.138036       2.344261      17.971790      -0.129978      31.550010 0.43960058E+03  0.10364918E+05                                 8.675536                            6.994347       0.244291       2.053312                    0.999745      29.274456      84.313670       0.622488       0.417318      -1.063502       0.014049       0.002423      -0.017402       0.022496      -0.020988       0.008387       0.009443      -0.012971      -0.023046      -0.026358       0.000323       0.026035              9.838916      11.025886       1.224659      -5.477226       8.517097      -1.162322       9.973764          -0.000014
          162              C       2.747337      -0.981671      20.551304       0.104741      26.701939 0.34069642E+03  0.75855098E+04                                 7.966018                            6.292151      -0.026558       2.011034                    0.999276      26.261751      75.054334       0.631287       0.435775      -1.045340      -0.021396       0.051867       0.009908       0.056975      -0.000106       0.041488       0.018212      -0.031907       0.036537      -0.051581       0.005217       0.046364              8.953033      10.499904      -0.560238      -2.813417       8.654529      -2.726759       7.704667           0.000013
          163              C       6.202527       2.733951      17.196758      -0.099493      31.603334 0.43007232E+03  0.10105074E+05                                 8.728947                            6.957925       0.074823       1.995191                    0.999710      29.308010      84.816642       0.617531       0.422133      -1.058335      -0.009973      -0.021828       0.009178       0.025693      -0.006262       0.023611       0.006732      -0.034667      -0.026319      -0.036018       0.012792       0.023226              9.966817      11.160304       0.325383      -5.539004       8.447840      -0.839052      10.292308          -0.000017
          164              C       3.792166      -0.640739      19.769205      -0.177323      32.475925 0.44778974E+03  0.10660333E+05                                 8.984865                            7.164920      -0.137770       1.936450                    0.998033      29.988024      88.224428       0.598452       0.429912      -1.050329       0.007020       0.013878       0.020425       0.025672      -0.010709       0.018687       0.019881       0.003904       0.029126      -0.033097       0.005962       0.027135             10.123129      11.043231       0.263585      -3.629628       9.183764      -3.806412      10.142392           0.000016
          165              C       3.007697      14.035175      21.700895       0.123526      34.602357 0.41608730E+03  0.96549011E+04                                 9.442644                            6.933200      -0.035020       2.009123                    0.999385      26.191074      74.285305       0.609296       0.433226      -1.055972      -0.000855      -0.001771       0.003572       0.004078      -0.017533      -0.009446       0.011735       0.008085      -0.013781      -0.017271      -0.009880       0.027151             11.771813      12.515919       6.609412       2.396937      15.538788      -0.290019       7.260731           0.000008
          166              C       3.188050      12.910561      22.530109      -0.158246      32.673257 0.46891361E+03  0.11258947E+05                                 9.001964                            7.319481      -0.018623       1.984403                    0.997560      29.443944      86.150263       0.595391       0.428449      -1.054367      -0.001424      -0.004554      -0.000763       0.004833      -0.012280      -0.002899       0.005223       0.009647       0.023173      -0.017355       0.003330       0.014025             10.160545      10.124618       3.928194       1.601267      13.042079      -1.483365       7.314938           0.000009
          167              C       1.892354      14.002101      20.859903      -0.191934      32.490947 0.46980572E+03  0.11263237E+05                                 8.867023                            7.257093       0.133792       2.017068                    0.999014      29.965229      87.039879       0.607747       0.420376      -1.061508       0.000322      -0.000778       0.002480       0.002619      -0.015322      -0.014282      -0.010520      -0.017305       0.034594      -0.030737       0.011437       0.019300              9.966867      11.138306       4.131920       2.705210      11.428437       0.454722       7.333858           0.000016
          168              C       1.044829      12.898805      20.866970       0.089698      26.156679 0.35288999E+03  0.79133866E+04                                 7.793561                            6.367357       0.101354       2.046119                    0.999569      26.509890      75.628741       0.633976       0.430834      -1.050044       0.030740      -0.030979       0.037796       0.057734      -0.028560      -0.003575       0.008129       0.021845       0.045819      -0.038625       0.010955       0.027670              8.650541       9.021426       2.766418       2.165977       9.832884      -0.721709       7.097314           0.000007
          169              C       3.924380      15.199175      21.705607       0.061333      36.101335 0.41165197E+03  0.95121182E+04                                 9.581522                            6.805942       0.011244       2.016620                    0.999371      26.540099      74.750091       0.628176       0.421966      -1.064546       0.001395       0.004465       0.009636       0.010711       0.018400       0.006741      -0.001407      -0.012998      -0.005196      -0.020765       0.000033       0.020731             12.042905      14.297837       5.412253       1.646976      16.566486       0.175649       5.264391           0.000012
          170              C       3.461970      -5.561133      21.359316      -0.131778      34.685551 0.44435218E+03  0.10552466E+05                                 9.359213                            7.115169      -0.050135       1.957503                    0.999122      29.921075      87.764963       0.603678       0.427242      -1.052531       0.020064       0.018725       0.019694       0.033780      -0.014345       0.005567       0.005418       0.033941       0.030760      -0.028617       0.009975       0.018642             10.839421      11.572413       3.129957       1.191744      15.781245      -0.263091       5.164607           0.000030
          171              C       2.289674      11.875678      22.487706       0.102242      27.020958 0.35358403E+03  0.79686979E+04                                 8.149685                            6.503968      -0.081158       2.000976                    0.997962      26.488872      76.882091       0.605782       0.448637      -1.034792      -0.024102       0.024721      -0.041049       0.053638      -0.045924      -0.002510       0.014887       0.012008       0.062351      -0.057884       0.015375       0.042509              9.258301       9.401976       3.081995       2.020662      11.022126      -1.461993       7.350801           0.000004
          172              C       5.256689      15.074968      22.035408      -0.135524      34.696302 0.46023062E+03  0.11023442E+05                                 9.365814                            7.246294       0.003292       1.974692                    0.999126      30.000029      88.309316       0.597691       0.427846      -1.052394       0.004160       0.033032       0.007265       0.034076      -0.013497      -0.000656      -0.007816      -0.043573       0.041145      -0.032655       0.008605       0.024050             10.844071      14.314491       3.363288       1.696816      12.999018       0.017570       5.218704           0.000015
          173              C       2.691739       7.194235      21.232107      -0.176861      34.409792 0.47280487E+03  0.11403004E+05                                 9.358488                            7.380315      -0.154273       1.928718                    0.998092      30.263762      89.439838       0.587854       0.432015      -1.049679      -0.005453       0.003260       0.011779       0.013383       0.002828       0.003400       0.018781       0.038804       0.071461      -0.037167       0.006827       0.030341             10.517139      10.091635      -1.541403      -0.845638      15.876424      -1.637510       5.583357          -0.000018
          174              C       1.983209       6.024090      21.535995       0.114302      34.810388 0.40419456E+03  0.93049494E+04                                 9.380778                            6.772030      -0.155443       1.962327                    0.999308      26.337054      74.241256       0.625322       0.425479      -1.061458      -0.002292       0.004448       0.005125       0.007163       0.000074      -0.006508       0.001775      -0.001838       0.048249      -0.010622      -0.007168       0.017790             11.444188      11.888325      -4.288843      -0.534750      17.312657      -1.189271       5.131581          -0.000018
          175              C       2.055079       8.406781      21.203838       0.111159      26.973772 0.35140071E+03  0.78988532E+04                                 8.070588                            6.434073      -0.086658       1.990848                    0.999176      26.530346      76.635984       0.616800       0.441774      -1.039890      -0.036128      -0.019862       0.028444       0.050088       0.028752       0.018152       0.007936       0.028550       0.104495      -0.049618       0.002754       0.046864              8.976446      10.010958      -0.975124      -1.209578      11.732411      -1.300818       5.185968          -0.000009
          176              C       2.663941       4.727836      21.686761       0.065388      35.263893 0.42301734E+03  0.98466459E+04                                 9.449622                            6.923023      -0.137758       1.965795                    0.999354      26.816074      75.933702       0.619315       0.424878      -1.062164       0.009240      -0.005387       0.008653       0.013757      -0.012502       0.002191      -0.005739      -0.008590      -0.051366      -0.018184      -0.004486       0.022670             11.507002      11.301383      -5.258989      -1.549081      16.994850      -1.328322       6.224772          -0.000015
          177              C       2.091014       3.691547      22.433524      -0.131785      32.587229 0.46186268E+03  0.11072979E+05                                 8.978240                            7.264140       0.053861       1.992526                    0.998850      29.948920      88.217430       0.596304       0.428437      -1.051970       0.020914      -0.015340      -0.000936       0.025954       0.005519      -0.003392       0.012268       0.040655      -0.011825      -0.026241       0.003077       0.023164              9.999106      10.114522      -2.769096      -1.361548      13.680422      -1.793386       6.202374          -0.000016
          178              C       3.935906       4.501677      21.161435      -0.145331      32.962793 0.44795756E+03  0.10632767E+05                                 8.954942                            7.082253       0.160239       2.020264                    0.999642      29.836551      86.777776       0.614553       0.419892      -1.059775       0.005013      -0.024135       0.010783       0.026905       0.026148      -0.010569      -0.014706      -0.030400       0.028238      -0.035037      -0.002192       0.037229             10.152389      11.167455      -4.232693      -1.899202      13.014530      -0.594871       6.275181          -0.000022
          179              C       0.054242       7.462333      21.724453       0.116013      27.029663 0.34809870E+03  0.77853279E+04                                 8.035629                            6.375398       0.102742       2.054068                    0.999463      26.180488      74.778886       0.625443       0.437868      -1.044993       0.040988       0.026087      -0.013628       0.050461       0.006991       0.002782       0.008087       0.055983       0.120890      -0.049659       0.008278       0.041381              8.964166      10.475087      -0.984647      -0.965670      11.728611      -0.856385       4.688802          -0.000014
          180              C       0.624456       6.185568      21.762144      -0.202431      34.374268 0.47219965E+03  0.11334120E+05                                 9.182740                            7.256486       0.232891       2.045042                    0.999424      30.133623      87.558339       0.610219       0.418175      -1.062987       0.008055       0.006625      -0.001014       0.010478       0.020227       0.006797      -0.002418      -0.030544       0.030275      -0.031621       0.011241       0.020380             10.332072      12.751634      -2.641054      -0.913873      13.268751      -0.421453       4.975831          -0.000022
          181              C       3.618593      -0.230692      10.009456       0.561972      23.960695 0.25776587E+03  0.53709039E+04                                 7.581326                            5.648234      -0.023426       2.036744                    0.999565      22.798329      63.741982       0.633363       0.464121      -1.025474      -0.017869       0.056820      -0.009498       0.060316       0.018502       0.023374      -0.004357       0.003101       0.298534      -0.070519      -0.032617       0.103136              8.931111       9.914086      -1.668326      -0.816037      12.604522      -0.203735       4.274724           0.000016
          182              C       6.127267       5.499073      10.367525      -0.017336      34.661187 0.47340982E+03  0.11356871E+05                                 9.383082                            7.354417      -0.206415       1.940451                    0.998557      28.037979      81.129431       0.595928       0.428441      -1.057824       0.023843       0.036421      -0.010267       0.044726      -0.008358       0.002491       0.010031       0.008472       0.016861      -0.016627       0.005000       0.011627             10.966915      11.805704       4.423187       1.483231      14.198049      -1.774275       6.896991          -0.000008
          183              C       5.401107       4.209427      10.640789       0.558118      22.419422 0.26859651E+03  0.56856557E+04                                 7.381425                            5.852844      -0.188347       1.982412                    0.999171      23.465730      67.327254       0.605008       0.478261      -1.012225      -0.042966      -0.043471      -0.001903       0.061151      -0.028467      -0.035507       0.045436       0.022623       0.132434      -0.058160      -0.027384       0.085544              8.443938       9.229636       2.571440       1.385604      10.011899      -1.478806       6.090277          -0.000004
          184              C       5.553662       6.505498       9.608983      -0.115787      32.406517 0.45974033E+03  0.11029029E+05                                 8.969499                            7.269128      -0.078841       1.944329                    0.999402      30.232472      89.600160       0.592377       0.431006      -1.048530       0.026164       0.006279       0.005981       0.027563      -0.003061       0.005829       0.008960       0.032193       0.011875      -0.021920       0.005121       0.016799              9.976437      10.175934       2.993543       1.690028      13.031883      -1.381776       6.721495          -0.000014
          185              C       0.631915       5.696936      10.883428      -0.098883      32.215604 0.46688171E+03  0.11261363E+05                                 9.043210                            7.407322      -0.188783       1.918769                    0.998441      30.076606      89.842967       0.576203       0.440704      -1.041068      -0.005522       0.016661      -0.015931       0.023704      -0.023911       0.000078       0.002313      -0.008921       0.029313      -0.029270       0.009530       0.019739             10.136040      11.650175       3.441736       1.772459      12.233058      -0.990514       6.524887          -0.000010
          186              C       4.527140      -1.427564       9.938784      -0.021337      35.910690 0.43020932E+03  0.10031297E+05                                 9.427086                            6.892049      -0.026273       1.995355                    0.999317      27.270572      76.659986       0.634426       0.414046      -1.071714       0.024325      -0.027257       0.001784       0.036576       0.007137       0.006660      -0.003219      -0.000032       0.028735      -0.014027       0.001827       0.012200             11.368536      12.427720      -3.473926      -1.381788      16.602769      -0.325803       5.075120           0.000017
          187              C       2.028636       5.438363       3.896361       0.562752      23.280977 0.26492903E+03  0.55686268E+04                                 7.542785                            5.773502       0.012193       2.051164                    0.999652      22.958449      64.869971       0.617600       0.471824      -1.019335      -0.047730       0.002100      -0.042599       0.064010       0.013725      -0.071985       0.000306       0.048347       0.097039      -0.059085      -0.034653       0.093738              8.896234       9.779925      -0.351882       4.837957       7.969516      -0.787535       8.939261          -0.000002
          188              C       5.861483      -1.299587       9.611339      -0.097342      34.504525 0.44116660E+03  0.10465964E+05                                 9.369163                            7.121317      -0.087037       1.948109                    0.999425      29.635801      87.099833       0.598936       0.431071      -1.049385       0.002060      -0.025429       0.016048       0.030140       0.021245       0.008089      -0.008119      -0.017787       0.019584      -0.029780       0.009541       0.020239             10.813764      12.730750      -3.082698      -1.475906      14.379364      -0.409341       5.331177           0.000030
          189              C       4.062696      -2.679509      10.235605      -0.109513      34.524622 0.45499466E+03  0.10888854E+05                                 9.369328                            7.235591      -0.119872       1.932220                    0.999364      30.116792      89.201768       0.593140       0.431492      -1.048047       0.032998      -0.002732       0.002574       0.033210       0.000493      -0.002970       0.005364       0.039445       0.077472      -0.033137       0.006399       0.026738             10.754933      12.096525      -1.878601      -1.222518      15.071229      -0.502248       5.097044           0.000020
          190              C       3.127706       4.977208       4.805669      -0.026986      35.657270 0.47133375E+03  0.11258241E+05                                 9.486117                            7.282885      -0.062460       1.984953                    0.999175      27.806449      79.443277       0.607651       0.421997      -1.065273       0.036031      -0.011364       0.026329       0.046050       0.000855      -0.006891       0.006618      -0.001286       0.009730      -0.009633      -0.000726       0.010359             11.388065      12.892105      -1.076418       6.757478       9.537827      -1.513264      11.734262          -0.000003
          191              C       3.346029       3.623216       5.015329      -0.101923      30.711406 0.44559482E+03  0.10601501E+05                                 8.654829                            7.151062      -0.130881       1.929856                    0.999401      29.904010      88.124872       0.598200       0.430360      -1.049417       0.016529       0.006453       0.012378       0.021634       0.025846      -0.008856       0.000574      -0.010103      -0.008650      -0.027081      -0.001576       0.028656              9.647263      10.578346      -1.086086       4.734021       8.666422      -0.744266       9.697021           0.000008
          192              C       6.426274       3.707149       7.243840       0.120081      34.197437 0.40594906E+03  0.93754948E+04                                 9.383213                            6.845671      -0.140705       1.972717                    0.999370      26.299180      74.774565       0.612621       0.432904      -1.054619      -0.000522       0.003800       0.009520       0.010263      -0.006522      -0.004618       0.014094      -0.010547       0.035275      -0.014533      -0.008083       0.022616             11.695141      15.001602      -0.706465       6.286257       8.382649      -3.452931      11.701172           0.000001
          193              C       1.825908       4.059159       8.143725       0.097065      26.501005 0.35418144E+03  0.79750396E+04                                 7.955459                            6.440086      -0.098733       1.983693                    0.998802      26.738518      77.239632       0.619456       0.439126      -1.041719      -0.024134      -0.040353       0.022043       0.051930       0.010739      -0.021512       0.019505      -0.022686       0.012597      -0.036746       0.009008       0.027738              8.913043      11.158402       0.576208       2.911162       7.217673      -2.289233       8.363054          -0.000004
          194              C       0.805488       4.458381       7.333357      -0.190174      32.551454 0.46866160E+03  0.11284047E+05                                 8.993491                            7.318343      -0.071785       1.952274                    0.998327      30.404438      89.931182       0.593613       0.428546      -1.051255      -0.001501      -0.002614       0.006781       0.007421      -0.002968      -0.010156       0.000256      -0.046237       0.021158      -0.029627       0.009769       0.019859             10.158200      13.840363       0.590875       3.976188       7.155935      -1.984086       9.478301          -0.000007
          195              C       5.276352       4.148901       6.414626       0.065053      36.184352 0.44770761E+03  0.10563072E+05                                 9.685852                            7.152619      -0.046501       1.996823                    0.999392      26.955327      76.675788       0.605820       0.428516      -1.060619      -0.010300       0.001801      -0.001820       0.010613       0.003076       0.010926      -0.017131       0.019971       0.003077      -0.025172       0.005688       0.019484             12.173999      15.040157      -1.578918       8.289046       8.924902      -1.479018      12.556938          -0.000001
          196              C       4.398994       3.216201       5.797428      -0.148513      32.702092 0.46065051E+03  0.10995779E+05                                 8.917874                            7.182176       0.134658       2.010206                    0.999633      29.935826      86.926243       0.611054       0.419925      -1.061192      -0.017946       0.016650      -0.008174       0.025809       0.002755      -0.014652      -0.013128      -0.055491      -0.049428      -0.033422      -0.006315       0.039738             10.271709      11.951975      -0.375677       6.099330       7.853746      -0.211822      11.009404           0.000012
          197              C       5.032264       5.521490       6.193189      -0.129978      31.550006 0.43960078E+03  0.10364924E+05                                 8.675535                            6.994348       0.244291       2.053312                    0.999745      29.274455      84.313665       0.622488       0.417318      -1.063502      -0.014049       0.002423      -0.017402       0.022496       0.020988      -0.008387       0.009443      -0.012971      -0.023046      -0.026358       0.000323       0.026035              9.838912      11.025879      -1.224656       5.477220       8.517097      -1.162317       9.973759          -0.000014
          198              C       0.642763       2.195558       8.772702       0.104741      26.701938 0.34069643E+03  0.75855100E+04                                 7.966018                            6.292151      -0.026558       2.011034                    0.999276      26.261751      75.054333       0.631287       0.435775      -1.045340       0.021396       0.051867       0.009908       0.056975       0.000106      -0.041488       0.018212      -0.031907       0.036537      -0.051581       0.005217       0.046364              8.953033      10.499903       0.560237       2.813416       8.654528      -2.726760       7.704667           0.000013
          199              C       3.967773       5.911180       5.418157      -0.099493      31.603325 0.43007252E+03  0.10105079E+05                                 8.728945                            6.957926       0.074823       1.995191                    0.999710      29.308007      84.816631       0.617531       0.422133      -1.058336       0.009973      -0.021828       0.009178       0.025693       0.006262      -0.023611       0.006732      -0.034667      -0.026319      -0.036018       0.012792       0.023226              9.966813      11.160295      -0.325384       5.538998       8.447839      -0.839052      10.292304          -0.000017
          200              C       6.378134       2.536490       7.990603      -0.177323      32.475923 0.44778955E+03  0.10660327E+05                                 8.984864                            7.164919      -0.137770       1.936450                    0.998033      29.988025      88.224432       0.598452       0.429912      -1.050329      -0.007020       0.013878       0.020425       0.025672       0.010709      -0.018687       0.019881       0.003904       0.029126      -0.033097       0.005962       0.027135             10.123128      11.043226      -0.263583       3.629624       9.183767      -3.806415      10.142390           0.000016
          201              C       0.382403      17.212403       9.922294       0.123526      34.602349 0.41608714E+03  0.96548965E+04                                 9.442642                            6.933198      -0.035020       2.009123                    0.999385      26.191074      74.285303       0.609296       0.433226      -1.055972       0.000855      -0.001771       0.003572       0.004078       0.017533       0.009446       0.011735       0.008085      -0.013781      -0.017271      -0.009880       0.027151             11.771811      12.515915      -6.609412      -2.396931      15.538792      -0.290023       7.260727           0.000008
          202              C       0.202050      16.087789      10.751507      -0.158246      32.673258 0.46891335E+03  0.11258939E+05                                 9.001964                            7.319479      -0.018623       1.984403                    0.997560      29.443943      86.150259       0.595391       0.428449      -1.054367       0.001424      -0.004554      -0.000763       0.004833       0.012280       0.002899       0.005223       0.009647       0.023172      -0.017355       0.003330       0.014025             10.160546      10.124622      -3.928199      -1.601269      13.042080      -1.483362       7.314937           0.000009
          203              C       1.497746      17.179329       9.081302      -0.191934      32.490957 0.46980603E+03  0.11263247E+05                                 8.867025                            7.257096       0.133792       2.017068                    0.999014      29.965231      87.039890       0.607747       0.420376      -1.061508      -0.000322      -0.000778       0.002480       0.002619       0.015322       0.014282      -0.010520      -0.017305       0.034594      -0.030737       0.011437       0.019300              9.966869      11.138309      -4.131921      -2.705210      11.428437       0.454719       7.333861           0.000016
          204              C       2.345271      16.076033       9.088369       0.089698      26.156669 0.35288982E+03  0.79133821E+04                                 7.793559                            6.367356       0.101353       2.046119                    0.999569      26.509892      75.628752       0.633976       0.430834      -1.050044      -0.030740      -0.030979       0.037796       0.057734       0.028560       0.003576       0.008129       0.021845       0.045819      -0.038625       0.010955       0.027670              8.650539       9.021424      -2.766412      -2.165979       9.832877      -0.721713       7.097316           0.000007
          205              C       6.245920      18.376403       9.927005       0.061333      36.101344 0.41165202E+03  0.95121194E+04                                 9.581523                            6.805943       0.011244       2.016620                    0.999371      26.540100      74.750093       0.628176       0.421966      -1.064546      -0.001395       0.004465       0.009636       0.010711      -0.018400      -0.006741      -0.001407      -0.012998      -0.005197      -0.020765       0.000033       0.020731             12.042907      14.297840      -5.412255      -1.646974      16.566491       0.175648       5.264391           0.000012
          206              C       6.708330      -2.383905       9.580714      -0.131778      34.685549 0.44435213E+03  0.10552464E+05                                 9.359213                            7.115169      -0.050134       1.957503                    0.999122      29.921076      87.764969       0.603678       0.427242      -1.052531      -0.020064       0.018725       0.019694       0.033780       0.014345      -0.005567       0.005418       0.033941       0.030760      -0.028617       0.009975       0.018642             10.839421      11.572413      -3.129957      -1.191744      15.781245      -0.263088       5.164606           0.000030
          207              C       1.100426      15.052907      10.709104       0.102242      27.020977 0.35358409E+03  0.79686997E+04                                 8.149689                            6.503968      -0.081158       2.000976                    0.997962      26.488872      76.882091       0.605782       0.448637      -1.034792       0.024102       0.024721      -0.041049       0.053638       0.045924       0.002510       0.014887       0.012008       0.062351      -0.057884       0.015375       0.042509              9.258306       9.401984      -3.081999      -2.020663      11.022132      -1.461995       7.350803           0.000004
          208              C       4.913611      18.252196      10.256806      -0.135524      34.696291 0.46023041E+03  0.11023436E+05                                 9.365811                            7.246292       0.003292       1.974692                    0.999126      30.000030      88.309318       0.597691       0.427846      -1.052394      -0.004160       0.033032       0.007265       0.034076       0.013497       0.000656      -0.007816      -0.043573       0.041145      -0.032655       0.008605       0.024050             10.844069      14.314490      -3.363288      -1.696818      12.999013       0.017571       5.218704           0.000015
          209              C       0.698361      10.371464       9.453506      -0.176861      34.409800 0.47280506E+03  0.11403010E+05                                 9.358490                            7.380316      -0.154273       1.928718                    0.998092      30.263761      89.439835       0.587854       0.432015      -1.049679       0.005453       0.003260       0.011779       0.013383      -0.002828      -0.003400       0.018781       0.038804       0.071461      -0.037167       0.006827       0.030341             10.517141      10.091636       1.541406       0.845636      15.876431      -1.637509       5.583357          -0.000018
          210              C       1.406891       9.201318       9.757393       0.114302      34.810394 0.40419458E+03  0.93049499E+04                                 9.380779                            6.772030      -0.155442       1.962328                    0.999308      26.337054      74.241254       0.625322       0.425479      -1.061458       0.002292       0.004448       0.005125       0.007163      -0.000074       0.006508       0.001775      -0.001839       0.048249      -0.010622      -0.007168       0.017790             11.444189      11.888324       4.288848       0.534749      17.312661      -1.189271       5.131581          -0.000017
          211              C       1.335021      11.584010       9.425237       0.111159      26.973759 0.35140040E+03  0.78988448E+04                                 8.070586                            6.434071      -0.086658       1.990848                    0.999176      26.530346      76.635986       0.616800       0.441775      -1.039890       0.036128      -0.019862       0.028444       0.050088      -0.028752      -0.018152       0.007936       0.028550       0.104495      -0.049618       0.002754       0.046864              8.976443      10.010963       0.975120       1.209577      11.732401      -1.300817       5.185966          -0.000009
          212              C       0.726159       7.905065       9.908160       0.065388      35.263909 0.42301741E+03  0.98466478E+04                                 9.449625                            6.923023      -0.137758       1.965795                    0.999354      26.816074      75.933700       0.619315       0.424878      -1.062164      -0.009240      -0.005387       0.008653       0.013757       0.012502      -0.002191      -0.005739      -0.008590      -0.051365      -0.018184      -0.004486       0.022670             11.507006      11.301385       5.258998       1.549078      16.994862      -1.328322       6.224772          -0.000015
          213              C       1.299086       6.868775      10.654923      -0.131785      32.587218 0.46186247E+03  0.11072973E+05                                 8.978238                            7.264138       0.053861       1.992526                    0.998850      29.948920      88.217432       0.596304       0.428437      -1.051970      -0.020914      -0.015340      -0.000936       0.025954      -0.005519       0.003392       0.012268       0.040655      -0.011825      -0.026241       0.003077       0.023164              9.999104      10.114523       2.769100       1.361545      13.680418      -1.793385       6.202371          -0.000015
          214              C       6.234394       7.678905       9.382834      -0.145331      32.962824 0.44795798E+03  0.10632779E+05                                 8.954947                            7.082256       0.160239       2.020264                    0.999642      29.836549      86.777769       0.614553       0.419892      -1.059775      -0.005013      -0.024135       0.010783       0.026905      -0.026148       0.010569      -0.014706      -0.030400       0.028238      -0.035037      -0.002192       0.037229             10.152397      11.167462       4.232703       1.899203      13.014545      -0.594869       6.275184          -0.000022
          215              C       3.335858      10.639562       9.945851       0.116013      27.029661 0.34809864E+03  0.77853263E+04                                 8.035629                            6.375398       0.102742       2.054068                    0.999463      26.180487      74.778884       0.625443       0.437868      -1.044993      -0.040988       0.026087      -0.013628       0.050461      -0.006991      -0.002782       0.008087       0.055983       0.120890      -0.049659       0.008278       0.041381              8.964166      10.475089       0.984637       0.965670      11.728607      -0.856389       4.688802          -0.000014
          216              C       2.765644       9.362796       9.983543      -0.202431      34.374275 0.47219998E+03  0.11334130E+05                                 9.182742                            7.256489       0.232891       2.045042                    0.999424      30.133622      87.558337       0.610219       0.418175      -1.062987      -0.008055       0.006625      -0.001014       0.010478      -0.020227      -0.006797      -0.002418      -0.030544       0.030275      -0.031621       0.011241       0.020380             10.332074      12.751635       2.641053       0.913873      13.268753      -0.421456       4.975833          -0.000022
          217              C       0.228493      19.081264       1.769146       0.561972      23.960691 0.25776574E+03  0.53709006E+04                                 7.581325                            5.648233      -0.023426       2.036745                    0.999565      22.798327      63.741973       0.633363       0.464121      -1.025474      -0.017869      -0.056820       0.009498       0.060316      -0.018502      -0.023374      -0.004357       0.003101       0.298534      -0.070519      -0.032617       0.103136              8.931110       9.914089       1.668334       0.816039      12.604517      -0.203732       4.274723           0.000016
          218              C       2.737167      13.351499       1.411076      -0.017336      34.661188 0.47340990E+03  0.11356873E+05                                 9.383082                            7.354418      -0.206415       1.940451                    0.998557      28.037979      81.129431       0.595928       0.428441      -1.057824       0.023843      -0.036421       0.010267       0.044726       0.008358      -0.002491       0.010031       0.008472       0.016861      -0.016627       0.005000       0.011627             10.966915      11.805710      -4.423191      -1.483229      14.198047      -1.774273       6.896988          -0.000008
          219              C       2.011007      14.641145       1.137813       0.558118      22.419412 0.26859632E+03  0.56856509E+04                                 7.381423                            5.852842      -0.188347       1.982412                    0.999171      23.465730      67.327254       0.605008       0.478261      -1.012225      -0.042966       0.043471       0.001903       0.061151       0.028467       0.035507       0.045436       0.022623       0.132434      -0.058160      -0.027384       0.085544              8.443934       9.229639      -2.571437      -1.385606      10.011889      -1.478804       6.090276          -0.000004
          220              C       2.163562      12.345073       2.169618      -0.115787      32.406529 0.45974069E+03  0.11029039E+05                                 8.969502                            7.269131      -0.078841       1.944329                    0.999402      30.232471      89.600157       0.592377       0.431006      -1.048530       0.026164      -0.006279      -0.005981       0.027563       0.003061      -0.005829       0.008960       0.032193       0.011875      -0.021920       0.005121       0.016799              9.976440      10.175936      -2.993548      -1.690024      13.031889      -1.381778       6.721494          -0.000014
          221              C       4.022015      13.153636       0.895174      -0.098883      32.215591 0.46688162E+03  0.11261361E+05                                 9.043207                            7.407321      -0.188783       1.918769                    0.998441      30.076606      89.842964       0.576203       0.440704      -1.041068      -0.005522      -0.016661       0.015931       0.023704       0.023911      -0.000078       0.002313      -0.008921       0.029313      -0.029270       0.009530       0.019739             10.136037      11.650174      -3.441733      -1.772458      12.233052      -0.990513       6.524885          -0.000010
          222              C       1.137040      20.278135       1.839818      -0.021337      35.910691 0.43020909E+03  0.10031291E+05                                 9.427085                            6.892047      -0.026273       1.995356                    0.999317      27.270569      76.659973       0.634426       0.414046      -1.071714       0.024325       0.027257      -0.001784       0.036576      -0.007137      -0.006660      -0.003219      -0.000032       0.028735      -0.014027       0.001827       0.012200             11.368537      12.427721       3.473931       1.381789      16.602771      -0.325802       5.075119           0.000017
          223              C       5.418736      13.412209       7.882240       0.562752      23.281004 0.26492937E+03  0.55686355E+04                                 7.542791                            5.773506       0.012193       2.051164                    0.999652      22.958449      64.869971       0.617600       0.471824      -1.019335      -0.047730      -0.002100       0.042599       0.064010      -0.013725       0.071985       0.000306       0.048347       0.097039      -0.059085      -0.034653       0.093738              8.896244       9.779939       0.351884      -4.837968       7.969517      -0.787538       8.939276          -0.000002
          224              C       2.471383      20.150158       2.167263      -0.097342      34.504523 0.44116651E+03  0.10465961E+05                                 9.369163                            7.121316      -0.087037       1.948109                    0.999425      29.635798      87.099820       0.598936       0.431071      -1.049385       0.002060       0.025429      -0.016048       0.030140      -0.021245      -0.008089      -0.008119      -0.017787       0.019584      -0.029780       0.009541       0.020239             10.813763      12.730750       3.082697       1.475905      14.379363      -0.409343       5.331177           0.000030
          225              C       0.672596      21.530080       1.542997      -0.109513      34.524632 0.45499479E+03  0.10888857E+05                                 9.369329                            7.235591      -0.119872       1.932220                    0.999364      30.116793      89.201768       0.593140       0.431492      -1.048047       0.032998       0.002732      -0.002574       0.033210      -0.000493       0.002970       0.005364       0.039445       0.077472      -0.033137       0.006399       0.026738             10.754934      12.096523       1.878597       1.222518      15.071234      -0.502251       5.097045           0.000020
          226              C       6.517806      13.873363       6.972932      -0.026986      35.657257 0.47133328E+03  0.11258227E+05                                 9.486114                            7.282882      -0.062460       1.984953                    0.999175      27.806449      79.443278       0.607651       0.421997      -1.065273       0.036031       0.011364      -0.026329       0.046050      -0.000855       0.006891       0.006618      -0.001286       0.009730      -0.009633      -0.000726       0.010359             11.388063      12.892108       1.076411      -6.757479       9.537823      -1.513257      11.734257          -0.000003
          227              C       6.736129      15.227355       6.763273      -0.101923      30.711397 0.44559480E+03  0.10601501E+05                                 8.654827                            7.151061      -0.130881       1.929856                    0.999401      29.904008      88.124861       0.598200       0.430360      -1.049417       0.016529      -0.006453      -0.012378       0.021634      -0.025846       0.008856       0.000574      -0.010103      -0.008650      -0.027081      -0.001576       0.028656              9.647260      10.578339       1.086087      -4.734016       8.666425      -0.744266       9.697015           0.000008
          228              C       3.036174      15.143422       4.534762       0.120082      34.197454 0.40594918E+03  0.93754980E+04                                 9.383216                            6.845672      -0.140705       1.972717                    0.999370      26.299179      74.774563       0.612621       0.432904      -1.054619      -0.000522      -0.003800      -0.009520       0.010263       0.006522       0.004618       0.014094      -0.010546       0.035275      -0.014533      -0.008083       0.022616             11.695147      15.001619       0.706467      -6.286266       8.382647      -3.452928      11.701177           0.000001
          229              C       5.216008      14.791412       3.634876       0.097065      26.501020 0.35418163E+03  0.79750449E+04                                 7.955462                            6.440087      -0.098733       1.983693                    0.998802      26.738519      77.239634       0.619456       0.439126      -1.041719      -0.024134       0.040353      -0.022043       0.051930      -0.010739       0.021512       0.019505      -0.022686       0.012597      -0.036746       0.009008       0.027738              8.913048      11.158411      -0.576208      -2.911168       7.217674      -2.289232       8.363059          -0.000004
          230              C       4.195588      14.392191       4.445244      -0.190174      32.551453 0.46866128E+03  0.11284038E+05                                 8.993491                            7.318341      -0.071785       1.952274                    0.998327      30.404437      89.931178       0.593613       0.428546      -1.051255      -0.001501       0.002614      -0.006781       0.007421       0.002968       0.010156       0.000256      -0.046237       0.021158      -0.029627       0.009769       0.019859             10.158202      13.840373      -0.590874      -3.976197       7.155931      -1.984083       9.478304          -0.000007
          231              C       1.886252      14.701670       5.363975       0.065053      36.184356 0.44770758E+03  0.10563071E+05                                 9.685852                            7.152619      -0.046501       1.996823                    0.999392      26.955328      76.675788       0.605820       0.428516      -1.060619      -0.010300      -0.001801       0.001820       0.010613      -0.003076      -0.010926      -0.017131       0.019971       0.003077      -0.025172       0.005688       0.019484             12.174000      15.040159       1.578925      -8.289047       8.924903      -1.479024      12.556939          -0.000001
          232              C       1.008894      15.634371       5.981174      -0.148512      32.702093 0.46065084E+03  0.10995789E+05                                 8.917874                            7.182178       0.134658       2.010206                    0.999633      29.935823      86.926231       0.611054       0.419925      -1.061192      -0.017946      -0.016650       0.008174       0.025809      -0.002755       0.014652      -0.013128      -0.055491      -0.049428      -0.033422      -0.006315       0.039738             10.271707      11.951968       0.375681      -6.099325       7.853750      -0.211824      11.009403           0.000012
          233              C       1.642164      13.329082       5.585413      -0.129978      31.550010 0.43960060E+03  0.10364918E+05                                 8.675536                            6.994346       0.244291       2.053312                    0.999745      29.274456      84.313667       0.622488       0.417318      -1.063502      -0.014049      -0.002423       0.017402       0.022496      -0.020988       0.008387       0.009443      -0.012971      -0.023046      -0.026358       0.000323       0.026035              9.838915      11.025885       1.224659      -5.477226       8.517096      -1.162322       9.973763          -0.000014
          234              C       4.032863      16.655014       3.005899       0.104741      26.701940 0.34069644E+03  0.75855103E+04                                 7.966018                            6.292151      -0.026558       2.011034                    0.999276      26.261752      75.054336       0.631287       0.435775      -1.045340       0.021396      -0.051867      -0.009908       0.056975      -0.000106       0.041488       0.018212      -0.031907       0.036537      -0.051581       0.005217       0.046364              8.953033      10.499904      -0.560238      -2.813417       8.654529      -2.726759       7.704667           0.000013
          235              C       0.577673      12.939392       6.360445      -0.099493      31.603334 0.43007232E+03  0.10105074E+05                                 8.728947                            6.957925       0.074823       1.995191                    0.999710      29.308010      84.816643       0.617531       0.422133      -1.058335       0.009973       0.021828      -0.009178       0.025693      -0.006262       0.023611       0.006732      -0.034667      -0.026319      -0.036018       0.012792       0.023226              9.966818      11.160304       0.325383      -5.539004       8.447840      -0.839052      10.292308          -0.000017
          236              C       2.988034      16.314082       3.787998      -0.177324      32.475928 0.44778979E+03  0.10660334E+05                                 8.984865                            7.164921      -0.137770       1.936450                    0.998033      29.988026      88.224434       0.598452       0.429912      -1.050329      -0.007020      -0.013878      -0.020425       0.025672      -0.010709       0.018687       0.019881       0.003904       0.029126      -0.033097       0.005962       0.027135             10.123129      11.043232       0.263585      -3.629628       9.183764      -3.806412      10.142392           0.000016
          237              C       3.772503       1.638168       1.856308       0.123526      34.602359 0.41608733E+03  0.96549019E+04                                 9.442644                            6.933200      -0.035020       2.009123                    0.999385      26.191075      74.285308       0.609296       0.433226      -1.055972       0.000855       0.001771      -0.003572       0.004078      -0.017533      -0.009446       0.011735       0.008085      -0.013781      -0.017271      -0.009880       0.027151             11.771813      12.515920       6.609412       2.396937      15.538788      -0.290019       7.260731           0.000008
          238              C       3.592150       2.762782       1.027094      -0.158246      32.673255 0.46891358E+03  0.11258946E+05                                 9.001964                            7.319481      -0.018623       1.984403                    0.997560      29.443943      86.150261       0.595391       0.428449      -1.054367       0.001424       0.004554       0.000763       0.004833      -0.012280      -0.002899       0.005223       0.009647       0.023172      -0.017355       0.003330       0.014025             10.160545      10.124618       3.928194       1.601267      13.042079      -1.483365       7.314938           0.000009
          239              C       4.887846       1.671242       2.697300      -0.191934      32.490948 0.46980574E+03  0.11263238E+05                                 8.867024                            7.257093       0.133792       2.017068                    0.999014      29.965230      87.039885       0.607747       0.420376      -1.061508      -0.000322       0.000778      -0.002480       0.002619      -0.015322      -0.014282      -0.010520      -0.017305       0.034594      -0.030737       0.011437       0.019300              9.966867      11.138306       4.131920       2.705210      11.428437       0.454722       7.333859           0.000016
          240              C       5.735371       2.774538       2.690233       0.089698      26.156679 0.35288998E+03  0.79133862E+04                                 7.793561                            6.367357       0.101354       2.046119                    0.999569      26.509890      75.628743       0.633976       0.430834      -1.050044      -0.030740       0.030979      -0.037796       0.057734      -0.028560      -0.003575       0.008129       0.021845       0.045819      -0.038625       0.010955       0.027670              8.650542       9.021426       2.766418       2.165977       9.832884      -0.721709       7.097315           0.000007
          241              C       2.855820       0.474168       1.851596       0.061333      36.101337 0.41165200E+03  0.95121188E+04                                 9.581522                            6.805943       0.011244       2.016620                    0.999371      26.540100      74.750095       0.628176       0.421966      -1.064546      -0.001395      -0.004465      -0.009636       0.010711       0.018400       0.006741      -0.001407      -0.012998      -0.005197      -0.020765       0.000033       0.020731             12.042905      14.297838       5.412253       1.646976      16.566487       0.175649       5.264391           0.000011
          242              C       3.318230      21.234476       2.197887      -0.131778      34.685552 0.44435219E+03  0.10552466E+05                                 9.359213                            7.115169      -0.050134       1.957503                    0.999122      29.921075      87.764962       0.603678       0.427242      -1.052531      -0.020064      -0.018725      -0.019694       0.033780      -0.014345       0.005567       0.005418       0.033941       0.030760      -0.028617       0.009975       0.018642             10.839421      11.572412       3.129957       1.191744      15.781244      -0.263090       5.164607           0.000030
          243              C       4.490526       3.797665       1.069497       0.102242      27.020957 0.35358401E+03  0.79686973E+04                                 8.149685                            6.503967      -0.081158       2.000976                    0.997962      26.488871      76.882088       0.605781       0.448637      -1.034792       0.024102      -0.024721       0.041049       0.053638      -0.045924      -0.002510       0.014887       0.012008       0.062351      -0.057884       0.015375       0.042509              9.258301       9.401975       3.081995       2.020662      11.022125      -1.461993       7.350801           0.000004
          244              C       1.523511       0.598375       1.521795      -0.135524      34.696305 0.46023068E+03  0.11023444E+05                                 9.365814                            7.246294       0.003292       1.974692                    0.999126      30.000031      88.309322       0.597691       0.427846      -1.052394      -0.004160      -0.033032      -0.007265       0.034076      -0.013497      -0.000656      -0.007816      -0.043573       0.041145      -0.032655       0.008605       0.024050             10.844072      14.314492       3.363289       1.696816      12.999018       0.017570       5.218705           0.000015
          245              C       4.088461       8.479108       2.325096      -0.176861      34.409788 0.47280501E+03  0.11403008E+05                                 9.358487                            7.380316      -0.154273       1.928718                    0.998092      30.263761      89.439835       0.587854       0.432015      -1.049679       0.005453      -0.003260      -0.011779       0.013383       0.002828       0.003400       0.018781       0.038804       0.071461      -0.037167       0.006827       0.030341             10.517137      10.091638      -1.541400      -0.845639      15.876415      -1.637509       5.583357          -0.000018
          246              C       4.796992       9.649253       2.021208       0.114302      34.810377 0.40419453E+03  0.93049484E+04                                 9.380776                            6.772030      -0.155443       1.962328                    0.999308      26.337054      74.241255       0.625322       0.425479      -1.061458       0.002292      -0.004448      -0.005125       0.007163       0.000074      -0.006508       0.001775      -0.001839       0.048249      -0.010622      -0.007168       0.017790             11.444184      11.888333      -4.288843      -0.534751      17.312639      -1.189268       5.131580          -0.000017
          247              C       4.725121       7.266562       2.353365       0.111159      26.973766 0.35140067E+03  0.78988522E+04                                 8.070587                            6.434073      -0.086658       1.990848                    0.999176      26.530345      76.635982       0.616800       0.441775      -1.039890       0.036128       0.019862      -0.028444       0.050088       0.028752       0.018152       0.007936       0.028550       0.104495      -0.049618       0.002754       0.046864              8.976444      10.010957      -0.975122      -1.209578      11.732407      -1.300818       5.185968          -0.000009
          248              C       4.116259      10.945507       1.870442       0.065389      35.263892 0.42301745E+03  0.98466490E+04                                 9.449622                            6.923023      -0.137758       1.965795                    0.999354      26.816074      75.933700       0.619315       0.424878      -1.062164      -0.009240       0.005387      -0.008653       0.013757      -0.012502       0.002191      -0.005739      -0.008590      -0.051366      -0.018184      -0.004486       0.022670             11.507000      11.301387      -5.258991      -1.549082      16.994842      -1.328321       6.224772          -0.000015
          249              C       4.689186      11.981796       1.123679      -0.131785      32.587224 0.46186268E+03  0.11072979E+05                                 8.978239                            7.264139       0.053861       1.992526                    0.998850      29.948920      88.217429       0.596304       0.428437      -1.051970      -0.020914       0.015340       0.000936       0.025954       0.005519      -0.003392       0.012268       0.040655      -0.011825      -0.026241       0.003077       0.023164              9.999104      10.114521      -2.769097      -1.361548      13.680418      -1.793385       6.202374          -0.000016
          250              C       2.844294      11.171666       2.395768      -0.145331      32.962793 0.44795756E+03  0.10632767E+05                                 8.954942                            7.082253       0.160239       2.020264                    0.999642      29.836551      86.777775       0.614553       0.419892      -1.059775      -0.005013       0.024135      -0.010783       0.026905       0.026148      -0.010569      -0.014706      -0.030400       0.028238      -0.035037      -0.002192       0.037229             10.152388      11.167456      -4.232692      -1.899202      13.014528      -0.594872       6.275182          -0.000022
          251              C       6.725958       8.211010       1.832750       0.116013      27.029665 0.34809869E+03  0.77853276E+04                                 8.035630                            6.375398       0.102742       2.054068                    0.999463      26.180487      74.778883       0.625443       0.437868      -1.044993      -0.040988      -0.026087       0.013628       0.050461       0.006991       0.002782       0.008087       0.055983       0.120890      -0.049659       0.008278       0.041381              8.964168      10.475088      -0.984648      -0.965670      11.728612      -0.856385       4.688802          -0.000014
          252              C       6.155744       9.487775       1.795059      -0.202431      34.374260 0.47219931E+03  0.11334110E+05                                 9.182739                            7.256483       0.232891       2.045042                    0.999424      30.133622      87.558338       0.610219       0.418175      -1.062987      -0.008055      -0.006625       0.001014       0.010478       0.020227       0.006797      -0.002418      -0.030544       0.030275      -0.031621       0.011241       0.020380             10.332071      12.751635      -2.641054      -0.913873      13.268748      -0.421453       4.975830          -0.000022
          253              N       5.016670      12.727740      14.674253      -0.224332      34.051956 0.49967970E+03  0.11946988E+05                                 8.773781                            7.228894       0.055794       2.058233                    0.997487      27.330208      74.720945       0.653215       0.392178      -1.099850       0.121650      -0.047983       0.078452       0.152498       0.049317      -0.039606       0.003761      -0.049908      -0.015732      -0.072346       0.009103       0.063243              9.799369      11.489483       1.102511       2.896751       9.045126      -2.799603       8.863497           0.000003
          254              N       4.614604       0.648681      13.657995      -0.239522      34.150985 0.51755941E+03  0.12493920E+05                                 8.775029                            7.361423       0.190311       2.095912                    0.997969      27.685069      76.258694       0.646209       0.392640      -1.098629       0.089235      -0.108039       0.006311       0.140268       0.041902      -0.028672      -0.015688       0.027032       0.074032      -0.056621      -0.004232       0.060852              9.703119      10.020704      -2.362625      -2.599462      10.576789      -1.719346       8.511863           0.000001
          255              N       4.141346       3.945054      13.899221      -0.219748      33.938994 0.50473495E+03  0.12134731E+05                                 8.786829                            7.304910      -0.147505       1.981166                    0.998570      27.796708      76.959538       0.642601       0.396458      -1.093573       0.058720       0.129195      -0.006023       0.142041      -0.038211       0.013344       0.005473       0.077678       0.032000      -0.061261       0.009484       0.051778              9.605020      11.746802       0.546338       1.246834      11.627811      -0.865846       5.440447          -0.000007
          256              N       1.626570      -0.231626      20.661552      -0.224332      34.051967 0.49967990E+03  0.11946994E+05                                 8.773783                            7.228896       0.055794       2.058233                    0.997487      27.330207      74.720942       0.653215       0.392178      -1.099850       0.121650       0.047983      -0.078452       0.152498      -0.049317       0.039606       0.003761      -0.049908      -0.015732      -0.072346       0.009103       0.063243              9.799372      11.489490      -1.102510      -2.896755       9.045128      -2.799602       8.863498           0.000003
          257              N       1.224504      11.847433      21.677809      -0.239522      34.151001 0.51755993E+03  0.12493936E+05                                 8.775032                            7.361427       0.190311       2.095912                    0.997969      27.685070      76.258698       0.646209       0.392640      -1.098629       0.089235       0.108039      -0.006311       0.140268      -0.041902       0.028672      -0.015688       0.027032       0.074032      -0.056621      -0.004232       0.060852              9.703121      10.020703       2.362626       2.599461      10.576794      -1.719346       8.511866           0.000001
          258              N       0.751246       8.551061      21.436584      -0.219748      33.939000 0.50473536E+03  0.12134743E+05                                 8.786830                            7.304913      -0.147505       1.981166                    0.998570      27.796708      76.959540       0.642601       0.396458      -1.093573       0.058720      -0.129195       0.006023       0.142041       0.038211      -0.013344       0.005473       0.077678       0.032000      -0.061261       0.009484       0.051778              9.605021      11.746796      -0.546345      -1.246834      11.627819      -0.865844       5.440450          -0.000007
          259              N       1.763530       2.945603       8.882950      -0.224332      34.051955 0.49967967E+03  0.11946988E+05                                 8.773781                            7.228894       0.055794       2.058233                    0.997487      27.330207      74.720944       0.653215       0.392178      -1.099850      -0.121650       0.047983      -0.078452       0.152498       0.049317      -0.039606       0.003761      -0.049908      -0.015732      -0.072346       0.009103       0.063243              9.799369      11.489484       1.102511       2.896751       9.045127      -2.799604       8.863497           0.000003
          260              N       2.165596      15.024662       9.899208      -0.239522      34.150987 0.51755945E+03  0.12493921E+05                                 8.775029                            7.361423       0.190311       2.095912                    0.997969      27.685070      76.258696       0.646209       0.392640      -1.098629      -0.089235       0.108039      -0.006311       0.140268       0.041902      -0.028672      -0.015688       0.027032       0.074032      -0.056621      -0.004232       0.060852              9.703119      10.020704      -2.362625      -2.599462      10.576789      -1.719346       8.511864           0.000001
          261              N       2.638854      11.728289       9.657982      -0.219748      33.938995 0.50473495E+03  0.12134731E+05                                 8.786829                            7.304910      -0.147505       1.981166                    0.998570      27.796708      76.959537       0.642601       0.396458      -1.093573      -0.058720      -0.129195       0.006023       0.142041      -0.038211       0.013344       0.005473       0.077678       0.032000      -0.061261       0.009484       0.051778              9.605020      11.746803       0.546338       1.246834      11.627811      -0.865846       5.440447          -0.000007
          262              N       5.153630      15.904969       2.895651      -0.224332      34.051967 0.49967990E+03  0.11946994E+05                                 8.773783                            7.228896       0.055794       2.058233                    0.997487      27.330207      74.720942       0.653215       0.392178      -1.099850      -0.121650      -0.047983       0.078452       0.152498      -0.049317       0.039606       0.003761      -0.049908      -0.015732      -0.072346       0.009103       0.063243              9.799372      11.489490      -1.102510      -2.896755       9.045128      -2.799602       8.863498           0.000003
          263              N       5.555696       3.825910       1.879394      -0.239522      34.151001 0.51755994E+03  0.12493936E+05                                 8.775032                            7.361427       0.190311       2.095912                    0.997969      27.685070      76.258697       0.646209       0.392640      -1.098629      -0.089235      -0.108039       0.006311       0.140268      -0.041902       0.028672      -0.015688       0.027032       0.074032      -0.056621      -0.004232       0.060852              9.703121      10.020703       2.362626       2.599461      10.576794      -1.719346       8.511866           0.000001
          264              N       6.028954       7.122282       2.120619      -0.219748      33.938999 0.50473536E+03  0.12134743E+05                                 8.786830                            7.304913      -0.147505       1.981166                    0.998570      27.796708      76.959538       0.642601       0.396458      -1.093573      -0.058720       0.129195      -0.006023       0.142041       0.038211      -0.013344       0.005473       0.077678       0.032000      -0.061261       0.009484       0.051778              9.605021      11.746794      -0.546344      -1.246834      11.627819      -0.865844       5.440449          -0.000007
          265              O       2.531727      11.552864      13.457995      -0.573806      40.183567 0.62456381E+03  0.15582955E+05                                 9.307210                            7.738758       0.192837       2.111464                    0.994902      28.132908      75.266062       0.682710       0.359581      -1.138860      -0.030211       0.015722      -0.019982       0.039486       0.023994       0.020766       0.031228       0.082496      -0.046199      -0.057486      -0.008445       0.065931             10.677134      15.513406       4.345060       3.116888       9.071317       0.674098       7.446680          -0.000008
          266              O       2.583256      14.782060      13.708172      -0.568142      39.235502 0.58778552E+03  0.14467236E+05                                 9.197875                            7.529166       0.176979       2.104544                    0.995244      28.085026      75.013218       0.688071       0.361665      -1.135428       0.017245       0.025648       0.008862       0.032152       0.030643      -0.001786       0.000996      -0.088460      -0.024622      -0.049800      -0.008114       0.057914             10.555125       7.746305       0.752872      -0.810242      17.837148      -0.892142       6.081921           0.000009
          267              O       4.464762      13.282857      11.534313      -0.669929      36.039192 0.69817519E+03  0.17827975E+05                                 8.352321                            7.918102       0.331059       2.141734                    0.993488      29.617502      78.945409       0.712294       0.336751      -1.163120       0.117812      -0.067538      -0.018991       0.137119      -0.114652      -0.017356       0.006948       0.017024      -0.002133      -0.115012      -0.002882       0.117894              8.692042       8.386068      -1.463333       0.150731       7.278806      -0.327893      10.411252          -0.000001
          268              O       5.430262      11.115280      20.268146      -0.552284      38.078421 0.57456182E+03  0.14029781E+05                                 9.001768                            7.401440       0.315251       2.158196                    0.996145      27.481084      72.570947       0.701560       0.357542      -1.141265      -0.007964      -0.048001       0.001570       0.048683       0.042831       0.029480       0.018073       0.046683       0.076526      -0.061536      -0.004204       0.065740             10.492406      12.444174       2.388462       5.907133       7.914363       1.825028      11.118682           0.000003
          269              O       0.835999      12.347227      12.235376      -0.541262      34.455252 0.57849051E+03  0.14105000E+05                                 8.319773                            7.445144       0.599545       2.254114                    0.994229      27.240216      71.141414       0.699114       0.359320      -1.143471      -0.010000      -0.000325       0.010868       0.014772      -0.080578      -0.009528      -0.011081      -0.050045       0.128805      -0.107193       0.043733       0.063460              8.896259       7.021204      -1.031011       0.997418      10.970898      -3.310047       8.696675          -0.000003
          270              O       4.935986       9.007649      19.809252      -0.577794      30.383853 0.49650013E+03  0.11692804E+05                                 7.627431                            6.856432       0.711498       2.269091                    0.997748      27.784614      72.132604       0.732485       0.355065      -1.142883      -0.003112       0.017043       0.009945       0.019976      -0.016244      -0.075714      -0.031258      -0.059911      -0.026416      -0.101411       0.036010       0.065401              7.980398       6.953817      -1.089920       1.178492      10.374431      -2.047018       6.612946          -0.000024
          271              O       4.365093      16.036163      13.319243      -0.554402      33.208421 0.50650585E+03  0.11946645E+05                                 8.056319                            6.905347       1.025812       2.387601                    0.997216      27.048727      69.485186       0.735575       0.353035      -1.148493      -0.010927      -0.003205       0.009200       0.014639       0.020831       0.006539       0.005807       0.151555       0.164029      -0.106075       0.045568       0.060507              8.670253      13.396241       0.470433      -1.102818       7.321074      -0.169865       5.293444           0.000017
          272              O       5.921827       0.943251      21.877810      -0.573806      40.183568 0.62456357E+03  0.15582947E+05                                 9.307210                            7.738757       0.192837       2.111464                    0.994902      28.132908      75.266063       0.682710       0.359581      -1.138860      -0.030211      -0.015722       0.019982       0.039486      -0.023994      -0.020766       0.031228       0.082496      -0.046199      -0.057486      -0.008445       0.065931             10.677135      15.513413      -4.345059      -3.116889       9.071315       0.674097       7.446678          -0.000009
          273              O       5.973356      -2.285946      21.627633      -0.568142      39.235503 0.58778555E+03  0.14467237E+05                                 9.197875                            7.529167       0.176979       2.104544                    0.995244      28.085026      75.013220       0.688071       0.361665      -1.135428       0.017245      -0.025648      -0.008862       0.032152      -0.030643       0.001786       0.000996      -0.088460      -0.024622      -0.049800      -0.008114       0.057914             10.555126       7.746305      -0.752869       0.810240      17.837152      -0.892139       6.081920           0.000009
          274              O       1.074662       5.567714       0.244288      -0.669929      36.039184 0.69817497E+03  0.17827968E+05                                 8.352319                            7.918100       0.331059       2.141733                    0.993488      29.617503      78.945411       0.712294       0.336751      -1.163120       0.117812       0.067538       0.018991       0.137119       0.114652       0.017356       0.006948       0.017024      -0.002133      -0.115012      -0.002882       0.117894              8.692041       8.386068       1.463332      -0.150732       7.278804      -0.327893      10.411250          -0.000001
          275              O       2.040162       1.380834      15.067658      -0.552284      38.078428 0.57456204E+03  0.14029787E+05                                 9.001769                            7.401442       0.315252       2.158196                    0.996145      27.481085      72.570951       0.701560       0.357542      -1.141265      -0.007964       0.048001      -0.001570       0.048683      -0.042831      -0.029480       0.018073       0.046683       0.076526      -0.061536      -0.004204       0.065740             10.492408      12.444178      -2.388459      -5.907135       7.914362       1.825027      11.118686           0.000003
          276              O       4.226099       0.148888      23.100429      -0.541262      34.455253 0.57849049E+03  0.14105000E+05                                 8.319773                            7.445144       0.599545       2.254114                    0.994229      27.240217      71.141417       0.699114       0.359320      -1.143471      -0.010000       0.000325      -0.010868       0.014772       0.080578       0.009528      -0.011081      -0.050045       0.128806      -0.107193       0.043733       0.063460              8.896259       7.021205       1.031011      -0.997420      10.970893      -3.310048       8.696678          -0.000003
          277              O       1.545886       3.488466      15.526552      -0.577794      30.383866 0.49650056E+03  0.11692816E+05                                 7.627434                            6.856435       0.711498       2.269091                    0.997748      27.784613      72.132603       0.732484       0.355065      -1.142883      -0.003112      -0.017043      -0.009945       0.019976       0.016244       0.075714      -0.031258      -0.059911      -0.026416      -0.101411       0.036010       0.065401              7.980402       6.953822       1.089922      -1.178494      10.374432      -2.047022       6.612951          -0.000024
          278              O       0.974993      -3.540048      22.016562      -0.554402      33.208422 0.50650587E+03  0.11946646E+05                                 8.056319                            6.905347       1.025812       2.387601                    0.997216      27.048726      69.485184       0.735575       0.353035      -1.148493      -0.010927       0.003206      -0.009200       0.014639      -0.020831      -0.006539       0.005807       0.151555       0.164028      -0.106075       0.045568       0.060507              8.670254      13.396244      -0.470428       1.102822       7.321073      -0.169864       5.293445           0.000017
          279              O       4.248473       4.120479      10.099208      -0.573806      40.183569 0.62456385E+03  0.15582956E+05                                 9.307210                            7.738758       0.192837       2.111464                    0.994902      28.132909      75.266065       0.682710       0.359581      -1.138860       0.030211      -0.015722       0.019982       0.039486       0.023994       0.020766       0.031228       0.082496      -0.046199      -0.057486      -0.008445       0.065931             10.677135      15.513407       4.345060       3.116888       9.071317       0.674098       7.446680          -0.000009
          280              O       4.196944       0.891283       9.849031      -0.568142      39.235506 0.58778558E+03  0.14467238E+05                                 9.197875                            7.529167       0.176979       2.104544                    0.995244      28.085027      75.013222       0.688071       0.361665      -1.135428      -0.017245      -0.025648      -0.008862       0.032152       0.030643      -0.001786       0.000996      -0.088460      -0.024622      -0.049800      -0.008114       0.057914             10.555125       7.746305       0.752872      -0.810242      17.837150      -0.892142       6.081922           0.000009
          281              O       2.315438       2.390486      12.022890      -0.669929      36.039192 0.69817518E+03  0.17827975E+05                                 8.352321                            7.918102       0.331059       2.141734                    0.993488      29.617502      78.945409       0.712294       0.336751      -1.163120      -0.117812       0.067538       0.018991       0.137119      -0.114652      -0.017356       0.006948       0.017024      -0.002133      -0.115012      -0.002882       0.117894              8.692042       8.386068      -1.463333       0.150731       7.278806      -0.327893      10.411252          -0.000001
          282              O       1.349938       4.558063       3.289057      -0.552284      38.078422 0.57456185E+03  0.14029781E+05                                 9.001768                            7.401440       0.315251       2.158196                    0.996145      27.481085      72.570948       0.701560       0.357542      -1.141265       0.007964       0.048001      -0.001570       0.048683       0.042831       0.029480       0.018073       0.046683       0.076526      -0.061536      -0.004204       0.065740             10.492406      12.444174       2.388462       5.907133       7.914363       1.825028      11.118681           0.000003
          283              O       5.944201       3.326116      11.321827      -0.541262      34.455252 0.57849049E+03  0.14105000E+05                                 8.319773                            7.445144       0.599545       2.254114                    0.994229      27.240216      71.141413       0.699114       0.359320      -1.143471       0.010000       0.000325      -0.010868       0.014772      -0.080578      -0.009528      -0.011081      -0.050045       0.128805      -0.107193       0.043733       0.063460              8.896259       7.021204      -1.031011       0.997418      10.970898      -3.310047       8.696675          -0.000003
          284              O       1.844214       6.665694       3.747951      -0.577794      30.383852 0.49650010E+03  0.11692803E+05                                 7.627432                            6.856432       0.711498       2.269091                    0.997748      27.784612      72.132600       0.732485       0.355065      -1.142883       0.003112      -0.017043      -0.009945       0.019976      -0.016244      -0.075714      -0.031258      -0.059911      -0.026416      -0.101411       0.036010       0.065401              7.980398       6.953818      -1.089921       1.178492      10.374432      -2.047018       6.612946          -0.000024
          285              O       2.415107      -0.362820      10.237960      -0.554402      33.208422 0.50650587E+03  0.11946646E+05                                 8.056319                            6.905347       1.025812       2.387601                    0.997216      27.048727      69.485187       0.735575       0.353035      -1.148493       0.010927       0.003206      -0.009200       0.014639       0.020831       0.006539       0.005807       0.151555       0.164028      -0.106075       0.045568       0.060507              8.670253      13.396241       0.470433      -1.102818       7.321074      -0.169865       5.293444           0.000017
          286              O       0.858373      14.730092       1.679393      -0.573806      40.183570 0.62456361E+03  0.15582949E+05                                 9.307211                            7.738757       0.192837       2.111464                    0.994902      28.132909      75.266066       0.682710       0.359581      -1.138860       0.030211       0.015722      -0.019982       0.039486      -0.023994      -0.020766       0.031228       0.082496      -0.046199      -0.057486      -0.008445       0.065931             10.677136      15.513414      -4.345059      -3.116889       9.071315       0.674097       7.446678          -0.000009
          287              O       0.806844      17.959289       1.929570      -0.568142      39.235499 0.58778548E+03  0.14467234E+05                                 9.197874                            7.529166       0.176980       2.104544                    0.995244      28.085025      75.013214       0.688071       0.361665      -1.135428      -0.017245       0.025648       0.008862       0.032152      -0.030643       0.001786       0.000996      -0.088460      -0.024622      -0.049800      -0.008114       0.057914             10.555124       7.746304      -0.752869       0.810240      17.837150      -0.892139       6.081919           0.000009
          288              O       5.705538      10.105629      23.312915      -0.669929      36.039183 0.69817495E+03  0.17827967E+05                                 8.352320                            7.918101       0.331058       2.141733                    0.993488      29.617502      78.945411       0.712294       0.336751      -1.163120      -0.117812      -0.067538      -0.018991       0.137119       0.114652       0.017356       0.006948       0.017024      -0.002133      -0.115012      -0.002882       0.117894              8.692041       8.386068       1.463332      -0.150732       7.278804      -0.327893      10.411250          -0.000001
          289              O       4.740038      14.292509       8.489545      -0.552284      38.078426 0.57456201E+03  0.14029786E+05                                 9.001768                            7.401441       0.315252       2.158196                    0.996145      27.481085      72.570948       0.701560       0.357542      -1.141265       0.007964      -0.048001       0.001570       0.048683      -0.042831      -0.029480       0.018073       0.046683       0.076526      -0.061536      -0.004204       0.065740             10.492408      12.444176      -2.388458      -5.907135       7.914362       1.825027      11.118685           0.000003
          290              O       2.554101      15.524455       0.456774      -0.541262      34.455252 0.57849049E+03  0.14105000E+05                                 8.319773                            7.445144       0.599545       2.254114                    0.994229      27.240217      71.141417       0.699114       0.359320      -1.143471       0.010000      -0.000325       0.010868       0.014772       0.080578       0.009528      -0.011081      -0.050045       0.128805      -0.107193       0.043733       0.063460              8.896258       7.021205       1.031011      -0.997420      10.970892      -3.310047       8.696678          -0.000003
          291              O       5.234314      12.184877       8.030651      -0.577794      30.383867 0.49650058E+03  0.11692816E+05                                 7.627434                            6.856435       0.711498       2.269091                    0.997748      27.784614      72.132605       0.732485       0.355065      -1.142883       0.003112       0.017043       0.009945       0.019976       0.016244       0.075714      -0.031258      -0.059911      -0.026416      -0.101411       0.036010       0.065401              7.980402       6.953822       1.089922      -1.178494      10.374432      -2.047022       6.612951          -0.000024
          292              O       5.805207      19.213391       1.540641      -0.554402      33.208422 0.50650587E+03  0.11946646E+05                                 8.056319                            6.905347       1.025812       2.387601                    0.997216      27.048726      69.485184       0.735575       0.353035      -1.148493       0.010927      -0.003206       0.009200       0.014639      -0.020831      -0.006539       0.005807       0.151555       0.164029      -0.106075       0.045568       0.060507              8.670254      13.396243      -0.470428       1.102822       7.321073      -0.169864       5.293445           0.000017

******************************************************
Auxiliary information for the entire system
The total spin magnetic moment of the unit cell is   0.000127
The total net atomic charge of the unit cell is   -0.000006
Accuracy of reproducing the electrostatic potential in the unit cell:
  The inner radius (bohr) =    5.0000
  The outer radius (bohr) =   12.0000
  Valid grid points have density less than (e/(bohr^3)) =    0.0001
  The number of valid grid points were=        52092
  The rms potential error without charges in kcal/mol is=      2.82693
  The rms potential error with partial charges in kcal/mol is=      1.38089
  The RRMSE value at monopole order=      0.48848
  The rms potential error with partial charges and cloud penetration in kcal/mol is=      1.37751
  The RRMSE value at monopole order with cloud penetration is=      0.48728
  The rms potential error with partial charges and atomic dipoles in kcal/mol is=      0.32293
  The RRMSE value at dipole order=      0.11423
  The rms potential error with partial charges, atomic dipoles and cloud penetration in kcal/mol is=      0.31762
  The RRMSE value at dipole order with cloud penetration=      0.11236

******************************************************
The electron densities and ab initio electrostatic potential were computed in VASP using the PBE functional and
projector augmented wave method. See the main text of the journal article for a description of computational details.
The atomic charges, dipoles, and quadrupoles were computed with the DDEC6 method as described in
(a) T. A. Manz and N. Gabaldon Limas, RSC Adv. 6 (2016) 47771-47801 DOI: 10.1039/c6ra04656h
(b) N. Gabaldon Limas and T. A. Manz, RSC Adv. 8 (2018) 2678-2707 DOI: 10.1039/c7ra11829e.
For each atom in the material, the electron cloud parameters were fit to the spherically averaged atom-in-material
electron density using radial positions for which this density was between 10^-4 and 10^-2 electrons per cubic bohr.
The polarizabilities, dispersion coefficients, and quantum Drude oscillator (QDO) parameters were fit using the MCLF method.
The magnetic structure of the system was optimized in VASP from the default ferromagnetic initial guess using spin polarization.
The atomic spin moments (ASMs) were computed on this optimized magnetic structure using the DDEC6 partition as inputs
to the method of T. A. Manz and D. S. Sholl, J. Chem. Theory Comput. 7 (2011) 4146-4164 DOI: 10.1021/ct200539n.
The RMSE and RRMSE were computed using a uniform grid with Ewald summation.
