# Supplementary material for: A collection of forcefield precursors for metal–organic frameworks
Source: RSC Adv. 2019 Nov 13;9(63):36492–507. doi: 10.1039/c9ra07327b (PMC9075174; doi:10.1039/c9ra07327b)
Supplement: RA-009-C9RA07327B-s3840 [file RA-009-C9RA07327B-s3840.xyz]

   54
jmolscript: load "" {1 1 1} spacegroup "x,y,z" unitcell [{      7.791100     0.000000     0.000000 }, {      1.910222     9.100071     0.000000 }, {      0.704571     4.386709     9.655219 }]
Zn     3.998313     5.974313     4.401718     0.859770
Zn     6.407580     7.512467     5.253501     0.859770
H      1.310168     4.225438     5.524716     0.117338
H      5.957444     2.147765     3.972157     0.118325
H      3.432620     3.480994     2.784565     0.101072
H      2.179531     2.883585     0.954901     0.126522
H      2.930429     3.730009     8.129694     0.113894
H      1.482381     6.799762     3.108981     0.094550
H      6.136846     5.954581     8.960043     0.117145
H      8.107114     6.199483     1.206902     0.136465
H      9.095725     9.261342     4.130503     0.117339
H      4.448449    11.339015     5.683062     0.118324
H      6.973273    10.005786     6.870654     0.101072
H      8.226362    10.603195     8.700318     0.126522
H      7.475464     9.756771     1.525525     0.113893
H      8.923512     6.687018     6.546238     0.094551
H      4.269047     7.532199     0.695176     0.117144
H      2.298779     7.287297     8.448317     0.136465
C      4.438953     5.629889     7.039620     0.587919
C      4.503178     4.993921     8.403903    -0.029723
C      3.578536     4.036967     8.785284    -0.110228
C      5.523592     5.342622     9.281562    -0.116132
C      6.635916     4.648278     4.628712     0.587793
C      0.926714     3.403954     5.240853    -0.115857
C      6.843561     2.163352     4.314917    -0.109386
C      2.838228     4.116244     2.404150     0.095022
C      2.126442     3.772065     1.286075    -0.178071
C      1.322975     4.699142     0.626624     0.125681
C      8.762024     5.738935     1.427041    -0.204758
C      1.687326     6.003958     2.571185     0.134636
C      7.419075     3.378193     4.719471    -0.028896
C      5.966940     7.856891     2.615599     0.587919
C      5.902715     8.492859     1.251316    -0.029724
C      6.827357     9.449813     0.869935    -0.110222
C      4.882301     8.144158     0.373657    -0.116126
C      3.769977     8.838502     5.026507     0.587793
C      9.479179    10.082826     4.414366    -0.115861
C      3.562332    11.323428     5.340302    -0.109390
C      7.567665     9.370536     7.251069     0.095022
C      8.279451     9.714715     8.369144    -0.178071
C      9.082918     8.787638     9.028595     0.125675
C      1.643869     7.747845     8.228178    -0.204757
C      8.718567     7.482822     7.084034     0.134636
C      2.986818    10.108587     4.935748    -0.028895
N      2.724774     5.298409     2.965118    -0.198673
N      7.681119     8.188371     6.690101    -0.198673
O      3.519258     5.274467     6.263341    -0.540766
O      5.323078     6.472172     6.766377    -0.583591
O      5.408684     4.542712     4.306228    -0.553078
O      7.244402     5.725442     4.914506    -0.546972
O      6.886635     8.212313     3.391878    -0.540766
O      5.082815     7.014608     2.888842    -0.583590
O      4.997209     8.944068     5.348991    -0.553078
O      3.161491     7.761338     4.740713    -0.546972

The following XYZ coordinates are in angstroms. Other properties are in atomic units.
The sperically averaged electron density of each atom fit to a function of the form exp(a - br)
eigen_1, eigen_2 and eigen_3 are the three eigenvalues of traceless quadrupole moment tensor
  atom number  atomic symbol              X              Y              Z     net charge C6 coefficient C8 coefficient C10 coefficient fluctuating dipole atomic polarizability isotropic forcefield polarizability              a              b squared Pearson coefficient          <r^3>          <r^4>         wp_QDO          m_QDO          q_QDO       dipole_x       dipole_y       dipole_z         dipole            Qxy            Qxz            Qyz     Q(x^2-y^2)  Q(3z^2 - R^2)        eigen_1        eigen_2        eigen_3 static polarizability      alpha(xx)      alpha(xy)      alpha(xz)      alpha(yy)      alpha(yz)      alpha(zz) atomic spin moment
            1             Zn       3.998313       5.974313       4.401718       0.859770      93.886399 0.18235595E+04  0.57877956E+05                                17.800188                           14.767981       0.277986       1.944265                    0.996945      47.032352     129.851319       0.430288       0.448491      -1.107380       0.007676       0.001169       0.006130       0.009893      -0.047791      -0.055588      -0.034556      -0.056881      -0.020498      -0.098754       0.039487       0.059267             20.865510      19.948245      -1.131323       1.780752      19.799050      -0.838048      22.849236          -0.000001
            2             Zn       6.407580       7.512467       5.253501       0.859770      93.886397 0.18235595E+04  0.57877956E+05                                17.800188                           14.767981       0.277987       1.944265                    0.996945      47.032352     129.851316       0.430288       0.448491      -1.107380      -0.007676      -0.001169      -0.006130       0.009893      -0.047791      -0.055588      -0.034556      -0.056881      -0.020498      -0.098754       0.039487       0.059267             20.865509      19.948242      -1.131322       1.780752      19.799049      -0.838047      22.849236          -0.000000
            3              H       1.310168       4.225438       5.524716       0.117338       1.119510 0.80955803E+01  0.80840289E+02                                 1.860381                            1.719855      -1.471750       2.177747                    0.992285       3.932804      11.625548       0.447671       1.370146      -0.687209       0.016828       0.033200       0.012673       0.039320       0.003639       0.003212       0.006248      -0.008191      -0.026524      -0.011211      -0.001009       0.012219              1.937670       1.806203       0.342178       0.166534       2.426535       0.274485       1.580272           0.000002
            4              H       5.957444       2.147765       3.972157       0.118325       1.054849 0.77344952E+01  0.75711271E+02                                 1.742484                            1.649097      -1.092435       2.360546                    0.996852       3.604575      10.260355       0.474554       1.318536      -0.699769      -0.038431      -0.004498      -0.012954       0.040805       0.004398       0.008301       0.001660       0.013612      -0.024820      -0.011363      -0.003901       0.015264              1.777139       2.229081      -0.030451       0.326692       1.590102       0.017868       1.512234          -0.000008
            5              H       3.432620       3.480994       2.784565       0.101072       1.096062 0.79064230E+01  0.77598237E+02                                 1.774242                            1.657487      -0.958467       2.422229                    0.997888       3.557109      10.044178       0.478942       1.303021      -0.703856       0.029005      -0.034895       0.021077       0.050032      -0.009769       0.011026       0.000654      -0.020620      -0.016694      -0.019501       0.001892       0.017609              1.815421       1.912586      -0.422479       0.344845       1.870952      -0.255640       1.662725          -0.000005
            6              H       2.179531       2.883585       0.954901       0.126522       1.059309 0.78632279E+01  0.77066021E+02                                 1.732713                            1.653375      -1.008425       2.408232                    0.997345       3.500807       9.877151       0.479370       1.303687      -0.703790      -0.003649      -0.035695      -0.008444       0.036861      -0.002149       0.010032       0.001637      -0.021844       0.001246      -0.017189       0.006193       0.010996              1.743152       1.396783      -0.099134       0.051496       2.162662       0.349444       1.670012           0.000002
            7              H       2.930429       3.730009       8.129694       0.113894       1.142956 0.84545707E+01  0.83852907E+02                                 1.776193                            1.675938      -1.065207       2.362645                    0.997271       3.558360       9.895767       0.495706       1.245821      -0.716276      -0.025075      -0.016223      -0.029249       0.041803       0.013028       0.007232       0.000254       0.004454       0.004215      -0.015212       0.000192       0.015020              1.801581       1.839315       0.207918       0.455042       1.548815       0.132412       2.016613          -0.000003
            8              H       1.482381       6.799762       3.108981       0.094550       1.222990 0.88586474E+01  0.90085351E+02                                 1.948985                            1.778668      -1.299048       2.246107                    0.993393       3.966877      11.667970       0.449744       1.339226      -0.694129      -0.011497       0.040066       0.031541       0.052272      -0.008148       0.003450       0.010660      -0.011478       0.002586      -0.015117       0.000208       0.014909              2.046286       1.710731      -0.186598      -0.101538       2.392973       0.660717       2.035153           0.000003
            9              H       6.136846       5.954581       8.960043       0.117145       1.003288 0.72165505E+01  0.69075030E+02                                 1.651518                            1.568011      -1.013714       2.399162                    0.998156       3.445057       9.537009       0.500858       1.277615      -0.708907       0.025202       0.023381      -0.017342       0.038504       0.011272       0.002712      -0.002149       0.004566      -0.004351      -0.011875      -0.000393       0.012268              1.674668       1.714708       0.402563      -0.197877       1.712957      -0.280265       1.596339           0.000003
           10              H       8.107114       6.199483       1.206902       0.136465       0.741685 0.49855831E+01  0.44005620E+02                                 1.411473                            1.354430      -0.946556       2.458925                    0.999727       3.203765       8.840147       0.502904       1.379839      -0.687508      -0.026241       0.010556      -0.004826       0.028693      -0.002690       0.000833       0.003286       0.007579       0.002846      -0.006632       0.002439       0.004194              1.421451       1.556090      -0.309283       0.161103       1.369080      -0.016321       1.339182           0.000005
           11              H       9.095725       9.261342       4.130503       0.117339       1.119507 0.80955494E+01  0.80839913E+02                                 1.860378                            1.719852      -1.471747       2.177748                    0.992285       3.932798      11.625530       0.447671       1.370147      -0.687209      -0.016828      -0.033200      -0.012673       0.039320       0.003639       0.003212       0.006248      -0.008191      -0.026524      -0.011210      -0.001009       0.012219              1.937667       1.806200       0.342177       0.166534       2.426530       0.274484       1.580270           0.000002
           12              H       4.448449      11.339015       5.683062       0.118324       1.054848 0.77344878E+01  0.75711186E+02                                 1.742484                            1.649097      -1.092436       2.360546                    0.996852       3.604575      10.260357       0.474554       1.318537      -0.699769       0.038431       0.004498       0.012955       0.040805       0.004398       0.008301       0.001660       0.013612      -0.024819      -0.011363      -0.003901       0.015264              1.777139       2.229080      -0.030451       0.326691       1.590102       0.017868       1.512234          -0.000008
           13              H       6.973273      10.005786       6.870654       0.101072       1.096061 0.79064186E+01  0.77598185E+02                                 1.774242                            1.657486      -0.958467       2.422229                    0.997888       3.557108      10.044175       0.478942       1.303021      -0.703856      -0.029005       0.034895      -0.021077       0.050032      -0.009769       0.011026       0.000654      -0.020620      -0.016694      -0.019501       0.001892       0.017609              1.815421       1.912586      -0.422479       0.344845       1.870951      -0.255640       1.662725          -0.000005
           14              H       8.226362      10.603195       8.700318       0.126522       1.059309 0.78632281E+01  0.77066022E+02                                 1.732713                            1.653375      -1.008426       2.408231                    0.997345       3.500807       9.877151       0.479370       1.303687      -0.703790       0.003649       0.035695       0.008444       0.036862      -0.002149       0.010032       0.001637      -0.021844       0.001246      -0.017189       0.006193       0.010996              1.743152       1.396783      -0.099134       0.051496       2.162662       0.349444       1.670012           0.000002
           15              H       7.475464       9.756771       1.525525       0.113893       1.142961 0.84546169E+01  0.83853468E+02                                 1.776197                            1.675942      -1.065212       2.362642                    0.997271       3.558368       9.895791       0.495706       1.245820      -0.716277       0.025076       0.016223       0.029249       0.041803       0.013028       0.007232       0.000254       0.004454       0.004215      -0.015212       0.000192       0.015021              1.801585       1.839320       0.207919       0.455044       1.548818       0.132413       2.016618          -0.000003
           16              H       8.923512       6.687018       6.546238       0.094551       1.222988 0.88586322E+01  0.90085155E+02                                 1.948983                            1.778666      -1.299046       2.246108                    0.993393       3.966873      11.667954       0.449745       1.339225      -0.694129       0.011497      -0.040066      -0.031541       0.052272      -0.008148       0.003450       0.010660      -0.011478       0.002586      -0.015117       0.000208       0.014909              2.046283       1.710729      -0.186598      -0.101538       2.392970       0.660716       2.035150           0.000003
           17              H       4.269047       7.532199       0.695176       0.117144       1.003291 0.72165776E+01  0.69075348E+02                                 1.651520                            1.568014      -1.013717       2.399160                    0.998156       3.445062       9.537024       0.500858       1.277614      -0.708907      -0.025202      -0.023381       0.017342       0.038504       0.011272       0.002712      -0.002150       0.004566      -0.004351      -0.011875      -0.000393       0.012268              1.674671       1.714711       0.402564      -0.197878       1.712961      -0.280267       1.596341           0.000003
           18              H       2.298779       7.287297       8.448317       0.136465       0.741685 0.49855835E+01  0.44005626E+02                                 1.411473                            1.354430      -0.946555       2.458925                    0.999727       3.203765       8.840148       0.502904       1.379839      -0.687508       0.026241      -0.010556       0.004826       0.028693      -0.002690       0.000833       0.003286       0.007579       0.002846      -0.006632       0.002439       0.004194              1.421451       1.556091      -0.309283       0.161103       1.369080      -0.016321       1.339182           0.000005
           19              C       4.438953       5.629889       7.039620       0.587919      22.981052 0.24991903E+03  0.51799058E+04                                 7.480486                            5.612962      -0.021349       2.050719                    0.999441      22.438872      63.070575       0.625126       0.472733      -1.018290      -0.001786       0.023527      -0.057250       0.061921      -0.062580      -0.022208       0.048176      -0.020033      -0.161005      -0.074850      -0.031777       0.106627              8.779443       7.237964       1.762631       0.421997       6.911662      -3.124445      12.188704           0.000004
           20              C       4.503178       4.993921       8.403903      -0.029723      36.325615 0.44753633E+03  0.10513064E+05                                 9.488806                            7.007743       0.082009       2.027771                    0.999398      27.311342      76.446181       0.633645       0.411490      -1.076006       0.009281      -0.021848       0.037335       0.044242      -0.001426      -0.004295       0.004206      -0.000167      -0.009152      -0.006769       0.000100       0.006669             11.324191       8.010380       2.014822       0.791946       9.239744      -5.192711      16.722449           0.000004
           21              C       3.578536       4.036967       8.785284      -0.110228      33.482480 0.43756735E+03  0.10289362E+05                                 8.945703                            6.932312       0.215646       2.035224                    0.999310      29.239110      83.682189       0.632441       0.411853      -1.068637       0.017159       0.000204       0.021397       0.027428       0.007197       0.012401       0.016689       0.021070      -0.008146      -0.023133      -0.002549       0.025682             10.061924       7.508183       2.057794       0.676249       8.817205      -3.995680      13.860385           0.000003
           22              C       5.523592       5.342622       9.281562      -0.116132      32.859258 0.43505643E+03  0.10246742E+05                                 8.941187                            6.993360       0.035900       1.977954                    0.999539      29.524240      85.410733       0.616891       0.421558      -1.059205      -0.010855      -0.018648       0.010910       0.024179       0.020113      -0.013294       0.006971      -0.003421      -0.044083      -0.028444       0.000514       0.027930              9.996725       7.624385       1.551184       1.250910       7.885430      -3.795172      14.480360           0.000008
           23              C       6.635916       4.648278       4.628712       0.587793      23.656681 0.26086399E+03  0.54618458E+04                                 7.617226                            5.731547      -0.025868       2.042929                    0.999666      22.683149      63.960354       0.619469       0.472238      -1.019146      -0.036186       0.055032      -0.002834       0.065924       0.023002      -0.026996      -0.013909       0.023952       0.295918      -0.075281      -0.030489       0.105770              8.944599      10.211362      -2.408275       0.872179      12.117438       0.362679       4.504998           0.000005
           24              C       0.926714       3.403954       5.240853      -0.115857      35.168841 0.47271736E+03  0.11421501E+05                                 9.525386                            7.401105      -0.210128       1.901916                    0.999034      30.464895      90.662431       0.583394       0.434533      -1.046216      -0.006950      -0.026145      -0.004673       0.027454       0.014144      -0.010405       0.009244      -0.001389       0.029404      -0.024675       0.009230       0.015445             10.824960      12.222630      -2.270599       1.935283      14.454384       0.273326       5.797866           0.000003
           25              C       6.843561       2.163352       4.314917      -0.109386      34.673706 0.45742668E+03  0.10923326E+05                                 9.318888                            7.196093      -0.012804       1.964608                    0.999651      29.853760      87.321956       0.604184       0.424525      -1.056013       0.020612      -0.003559       0.014281       0.025327       0.010703       0.003201      -0.001017       0.042522       0.009747      -0.025532       0.002924       0.022608             10.618550      10.260576      -1.797553       1.591122      16.041830       0.611444       5.553246          -0.000004
           26              C       2.838228       4.116244       2.404150       0.095022      25.536616 0.32738740E+03  0.71973856E+04                                 7.631866                            6.114228       0.202408       2.086982                    0.999694      25.817944      72.673101       0.650640       0.428206      -1.052780      -0.014204       0.049401       0.009886       0.052345       0.009286      -0.012012      -0.023110       0.005725      -0.082277      -0.039200       0.006020       0.033180              8.360634       7.144052      -0.680225       3.137263       8.667297       1.753994       9.270553           0.000004
           27              C       2.126442       3.772065       1.286075      -0.178071      31.924037 0.44292856E+03  0.10452412E+05                                 8.711882                            7.011968       0.251704       2.058654                    0.999660      29.326228      84.217802       0.623513       0.416272      -1.065257      -0.015074       0.008699       0.014763       0.022822       0.007625      -0.014549       0.010849      -0.030732      -0.010684      -0.027509       0.005657       0.021852              9.510549       7.904420      -0.874003       4.281911       8.914013       1.471246      11.713213           0.000007
           28              C       1.322975       4.699142       0.626624       0.125681      32.233972 0.36707911E+03  0.82130360E+04                                 8.835679                            6.387419       0.087553       2.055235                    0.999325      25.049592      68.613808       0.656810       0.416795      -1.071676       0.010379       0.006706      -0.001176       0.012413       0.002699      -0.009071       0.000258       0.004275      -0.003091      -0.008955      -0.001426       0.010381             10.655255       7.655580      -0.716575       4.747230       8.044568       2.990447      16.265616           0.000006
           29              C       8.762024       5.738935       1.427041      -0.204758      31.110217 0.41522168E+03  0.97186350E+04                                 8.857971                            7.002657      -0.053200       1.970097                    0.998566      29.553822      86.750278       0.590886       0.442871      -1.040576      -0.008585      -0.008705       0.020231       0.023638       0.009150      -0.018440      -0.029250       0.029752      -0.052603      -0.042793       0.002481       0.040312              9.915435       8.264467      -0.988538       3.013060       8.510343       3.670966      12.971496           0.000007
           30              C       1.687326       6.003958       2.571185       0.134636      26.098912 0.32804504E+03  0.72157986E+04                                 7.798976                            6.136290       0.131444       2.076968                    0.999397      25.306189      71.262974       0.646913       0.430437      -1.051365       0.018677      -0.050321      -0.007330       0.054174       0.013856      -0.024427      -0.010490       0.006668      -0.044208      -0.029669      -0.005475       0.035144              8.737727       8.424478      -1.154353       2.749711       7.836236       2.464286       9.952467           0.000013
           31              C       7.419075       3.378193       4.719471      -0.028896      37.648991 0.45369447E+03  0.10701334E+05                                 9.718892                            7.050886       0.049124       2.016429                    0.999392      27.483803      77.254241       0.631941       0.410918      -1.075662       0.024858      -0.040308       0.006365       0.047783       0.003688      -0.007999       0.000986       0.010548       0.011898      -0.009570      -0.002248       0.011819             11.784770      12.413200      -3.726317       1.654547      17.435674       0.507650       5.505437           0.000002
           32              C       5.966940       7.856891       2.615599       0.587919      22.981063 0.24991919E+03  0.51799101E+04                                 7.480488                            5.612964      -0.021350       2.050718                    0.999441      22.438883      63.070617       0.625126       0.472733      -1.018290       0.001786      -0.023527       0.057250       0.061921      -0.062580      -0.022208       0.048176      -0.020033      -0.161004      -0.074850      -0.031777       0.106627              8.779446       7.237967       1.762631       0.421997       6.911664      -3.124445      12.188706           0.000003
           33              C       5.902715       8.492859       1.251316      -0.029724      36.325693 0.44753746E+03  0.10513097E+05                                 9.488820                            7.007752       0.082008       2.027770                    0.999398      27.311373      76.446294       0.633644       0.411490      -1.076006      -0.009281       0.021848      -0.037335       0.044242      -0.001426      -0.004295       0.004205      -0.000167      -0.009151      -0.006769       0.000100       0.006669             11.324209       8.010391       2.014825       0.791947       9.239758      -5.192722      16.722480           0.000005
           34              C       6.827357       9.449813       0.869935      -0.110222      33.482322 0.43756475E+03  0.10289284E+05                                 8.945669                            6.932286       0.215654       2.035228                    0.999310      29.239029      83.681850       0.632443       0.411853      -1.068638      -0.017159      -0.000204      -0.021397       0.027428       0.007197       0.012401       0.016689       0.021070      -0.008145      -0.023133      -0.002550       0.025683             10.061885       7.508158       2.057786       0.676252       8.817168      -3.995657      13.860328           0.000003
           35              C       4.882301       8.144158       0.373657      -0.116126      32.859119 0.43505410E+03  0.10246672E+05                                 8.941157                            6.993337       0.035905       1.977957                    0.999539      29.524167      85.410432       0.616893       0.421558      -1.059206       0.010855       0.018649      -0.010910       0.024179       0.020113      -0.013293       0.006971      -0.003420      -0.044082      -0.028444       0.000514       0.027930              9.996691       7.624362       1.551182       1.250901       7.885407      -3.795159      14.480303           0.000008
           36              C       3.769977       8.838502       5.026507       0.587793      23.656670 0.26086383E+03  0.54618414E+04                                 7.617223                            5.731545      -0.025867       2.042929                    0.999666      22.683138      63.960309       0.619470       0.472238      -1.019146       0.036186      -0.055032       0.002834       0.065924       0.023002      -0.026996      -0.013909       0.023952       0.295918      -0.075281      -0.030489       0.105770              8.944596      10.211358      -2.408274       0.872179      12.117434       0.362679       4.504997           0.000004
           37              C       9.479179      10.082826       4.414366      -0.115861      35.168965 0.47271947E+03  0.11421566E+05                                 9.525413                            7.401125      -0.210133       1.901913                    0.999034      30.464959      90.662708       0.583392       0.434534      -1.046216       0.006950       0.026145       0.004673       0.027454       0.014144      -0.010405       0.009244      -0.001389       0.029405      -0.024675       0.009229       0.015446             10.824991      12.222669      -2.270610       1.935289      14.454424       0.273325       5.797881           0.000003
           38              C       3.562332      11.323428       5.340302      -0.109390      34.673805 0.45742829E+03  0.10923375E+05                                 9.318909                            7.196109      -0.012809       1.964606                    0.999651      29.853811      87.322170       0.604183       0.424525      -1.056013      -0.020611       0.003559      -0.014281       0.025327       0.010703       0.003202      -0.001017       0.042522       0.009748      -0.025532       0.002924       0.022608             10.618575      10.260597      -1.797557       1.591124      16.041873       0.611446       5.553257          -0.000004
           39              C       7.567665       9.370536       7.251069       0.095022      25.536616 0.32738741E+03  0.71973858E+04                                 7.631865                            6.114228       0.202408       2.086982                    0.999694      25.817943      72.673093       0.650640       0.428206      -1.052781       0.014203      -0.049401      -0.009886       0.052345       0.009286      -0.012012      -0.023110       0.005725      -0.082277      -0.039200       0.006020       0.033180              8.360634       7.144052      -0.680224       3.137263       8.667296       1.753994       9.270553           0.000005
           40              C       8.279451       9.714715       8.369144      -0.178071      31.924012 0.44292812E+03  0.10452399E+05                                 8.711877                            7.011964       0.251704       2.058654                    0.999660      29.326215      84.217749       0.623514       0.416272      -1.065257       0.015074      -0.008699      -0.014763       0.022822       0.007625      -0.014549       0.010849      -0.030732      -0.010684      -0.027509       0.005657       0.021852              9.510543       7.904415      -0.874003       4.281907       8.914008       1.471244      11.713204           0.000007
           41              C       9.082918       8.787638       9.028595       0.125675      32.234057 0.36708028E+03  0.82130682E+04                                 8.835692                            6.387427       0.087552       2.055234                    0.999325      25.049638      68.613950       0.656810       0.416795      -1.071676      -0.010379      -0.006707       0.001176       0.012413       0.002699      -0.009071       0.000258       0.004275      -0.003091      -0.008955      -0.001427       0.010381             10.655270       7.655591      -0.716575       4.747238       8.044578       2.990451      16.265641           0.000007
           42              C       1.643869       7.747845       8.228178      -0.204757      31.110198 0.41522136E+03  0.97186269E+04                                 8.857972                            7.002658      -0.053201       1.970097                    0.998566      29.553810      86.750271       0.590886       0.442871      -1.040576       0.008585       0.008705      -0.020231       0.023638       0.009150      -0.018440      -0.029250       0.029752      -0.052604      -0.042793       0.002481       0.040312              9.915436       8.264468      -0.988539       3.013060       8.510344       3.670966      12.971497           0.000008
           43              C       8.718567       7.482822       7.084034       0.134636      26.098892 0.32804473E+03  0.72157903E+04                                 7.798975                            6.136289       0.131445       2.076968                    0.999397      25.306173      71.262929       0.646912       0.430437      -1.051364      -0.018678       0.050321       0.007330       0.054174       0.013856      -0.024427      -0.010490       0.006669      -0.044208      -0.029669      -0.005475       0.035144              8.737725       8.424476      -1.154352       2.749711       7.836234       2.464285       9.952466           0.000013
           44              C       2.986818      10.108587       4.935748      -0.028895      37.648937 0.45369371E+03  0.10701311E+05                                 9.718883                            7.050880       0.049124       2.016429                    0.999392      27.483782      77.254170       0.631941       0.410918      -1.075662      -0.024858       0.040308      -0.006365       0.047783       0.003688      -0.007999       0.000986       0.010548       0.011899      -0.009571      -0.002248       0.011819             11.784758      12.413188      -3.726311       1.654545      17.435654       0.507650       5.505432           0.000001
           45              N       2.724774       5.298409       2.965118      -0.198673      33.874315 0.47100550E+03  0.11113356E+05                                 8.790814                            7.061940       0.002827       2.054648                    0.996863      26.683069      72.836078       0.653783       0.397057      -1.094768      -0.064356      -0.037870      -0.116649       0.138502      -0.025406      -0.047788      -0.018648      -0.025850      -0.128378      -0.078925       0.027400       0.051525              9.871097      10.286515      -0.344798       3.381089      10.338501       2.472855       8.988275           0.000006
           46              N       7.681119       8.188371       6.690101      -0.198673      33.874308 0.47100540E+03  0.11113353E+05                                 8.790812                            7.061939       0.002828       2.054648                    0.996863      26.683065      72.836060       0.653783       0.397057      -1.094768       0.064356       0.037870       0.116649       0.138502      -0.025406      -0.047788      -0.018648      -0.025850      -0.128378      -0.078925       0.027400       0.051525              9.871095      10.286513      -0.344797       3.381089      10.338498       2.472854       8.988274           0.000005
           47              O       3.519258       5.274467       6.263341      -0.540766      35.380022 0.55619233E+03  0.13454099E+05                                 8.502635                            7.282007       0.438081       2.209265                    0.995208      27.008248      70.691161       0.708220       0.357527      -1.142741       0.018661       0.012322       0.004016       0.022720      -0.023983       0.037612       0.042173       0.021397       0.010645      -0.070568       0.022738       0.047830              9.292247       9.412469       1.195994       2.596974       6.572895      -0.222989      11.891377           0.000003
           48              O       5.323078       6.472172       6.766377      -0.583591      40.048050 0.61571933E+03  0.15338775E+05                                 9.365358                            7.747277       0.202177       2.098520                    0.997719      28.634618      77.060002       0.672592       0.365550      -1.131877      -0.018182      -0.012947       0.012786       0.025724      -0.014847      -0.050312       0.009747      -0.031205      -0.213574      -0.093554       0.028694       0.064861             10.552831      10.621909       4.325259      -3.220304      10.463419      -3.826758      10.573166           0.000009
           49              O       5.408684       4.542712       4.306228      -0.553078      37.541663 0.56863440E+03  0.13862918E+05                                 8.916580                            7.390894       0.209000       2.117852                    0.997287      27.705026      73.342655       0.697417       0.360240      -1.137986       0.018683       0.013170       0.002777       0.023026      -0.006269       0.001695      -0.020540       0.131184       0.097397      -0.085661       0.035511       0.050150             10.028334      15.539449      -3.121943       1.807225       8.388638      -0.267959       6.156914          -0.000004
           50              O       7.244402       5.725442       4.914506      -0.546972      39.267404 0.61579266E+03  0.15322364E+05                                 9.229693                            7.745657       0.088232       2.083860                    0.995493      27.840249      74.580046       0.673754       0.365353      -1.133411      -0.016730      -0.013955      -0.001205       0.021819       0.047159      -0.008973       0.009973      -0.082035       0.084206      -0.077966       0.028106       0.049860             10.349859       8.343063       0.565552      -0.047675      16.035995       2.063350       6.670519           0.000011
           51              O       6.886635       8.212313       3.391878      -0.540766      35.380030 0.55619251E+03  0.13454105E+05                                 8.502636                            7.282009       0.438080       2.209265                    0.995208      27.008252      70.691179       0.708220       0.357527      -1.142741      -0.018661      -0.012322      -0.004016       0.022720      -0.023983       0.037612       0.042173       0.021397       0.010645      -0.070568       0.022738       0.047830              9.292249       9.412472       1.195994       2.596974       6.572896      -0.222989      11.891379           0.000004
           52              O       5.082815       7.014608       2.888842      -0.583590      40.048057 0.61571946E+03  0.15338779E+05                                 9.365360                            7.747278       0.202177       2.098520                    0.997719      28.634620      77.060015       0.672592       0.365550      -1.131877       0.018182       0.012947      -0.012786       0.025724      -0.014847      -0.050312       0.009747      -0.031205      -0.213574      -0.093555       0.028694       0.064861             10.552833      10.621911       4.325260      -3.220305      10.463421      -3.826758      10.573167           0.000009
           53              O       4.997209       8.944068       5.348991      -0.553078      37.541644 0.56863407E+03  0.13862908E+05                                 8.916576                            7.390891       0.209000       2.117852                    0.997287      27.705019      73.342625       0.697417       0.360240      -1.137986      -0.018683      -0.013170      -0.002776       0.023026      -0.006269       0.001696      -0.020540       0.131184       0.097397      -0.085661       0.035511       0.050150             10.028330      15.539442      -3.121941       1.807224       8.388636      -0.267959       6.156911          -0.000004
           54              O       3.161491       7.761338       4.740713      -0.546972      39.267391 0.61579239E+03  0.15322355E+05                                 9.229692                            7.745655       0.088231       2.083859                    0.995493      27.840242      74.580021       0.673754       0.365353      -1.133411       0.016729       0.013955       0.001205       0.021819       0.047159      -0.008973       0.009973      -0.082035       0.084206      -0.077966       0.028106       0.049860             10.349857       8.343062       0.565551      -0.047674      16.035993       2.063350       6.670518           0.000011

******************************************************
Auxiliary information for the entire system
The total spin magnetic moment of the unit cell is   0.000174
The total net atomic charge of the unit cell is   0.000001
Accuracy of reproducing the electrostatic potential in the unit cell:
  The inner radius (bohr) =    5.0000
  The outer radius (bohr) =   12.0000
  Valid grid points have density less than (e/(bohr^3)) =    0.0001
  The number of valid grid points were=         2082
  The rms potential error without charges in kcal/mol is=      1.80759
  The rms potential error with partial charges in kcal/mol is=      0.69976
  The RRMSE value at monopole order=      0.38712
  The rms potential error with partial charges and cloud penetration in kcal/mol is=      0.68474
  The RRMSE value at monopole order with cloud penetration is=      0.37881
  The rms potential error with partial charges and atomic dipoles in kcal/mol is=      0.54630
  The RRMSE value at dipole order=      0.30223
  The rms potential error with partial charges, atomic dipoles and cloud penetration in kcal/mol is=      0.53047
  The RRMSE value at dipole order with cloud penetration=      0.29347

******************************************************
The electron densities and ab initio electrostatic potential were computed in VASP using the PBE functional and
projector augmented wave method. See the main text of the journal article for a description of computational details.
The atomic charges, dipoles, and quadrupoles were computed with the DDEC6 method as described in
(a) T. A. Manz and N. Gabaldon Limas, RSC Adv. 6 (2016) 47771-47801 DOI: 10.1039/c6ra04656h
(b) N. Gabaldon Limas and T. A. Manz, RSC Adv. 8 (2018) 2678-2707 DOI: 10.1039/c7ra11829e.
For each atom in the material, the electron cloud parameters were fit to the spherically averaged atom-in-material
electron density using radial positions for which this density was between 10^-4 and 10^-2 electrons per cubic bohr.
The polarizabilities, dispersion coefficients, and quantum Drude oscillator (QDO) parameters were fit using the MCLF method.
The magnetic structure of the system was optimized in VASP from the default ferromagnetic initial guess using spin polarization.
The atomic spin moments (ASMs) were computed on this optimized magnetic structure using the DDEC6 partition as inputs
to the method of T. A. Manz and D. S. Sholl, J. Chem. Theory Comput. 7 (2011) 4146-4164 DOI: 10.1021/ct200539n.
The RMSE and RRMSE were computed using a uniform grid with Ewald summation.
