# Supplementary material for: A collection of forcefield precursors for metal–organic frameworks
Source: RSC Adv. 2019 Nov 13;9(63):36492–507. doi: 10.1039/c9ra07327b (PMC9075174; doi:10.1039/c9ra07327b)
Supplement: RA-009-C9RA07327B-s3841 [file RA-009-C9RA07327B-s3841.xyz]

  216
jmolscript: load "" {1 1 1} spacegroup "x,y,z" unitcell [{     12.181000     0.000000     0.000000 }, {      0.000000    15.354000     0.000000 }, {      0.000000     0.000000    18.785000 }]
Cd     8.441677    12.039686     3.457004     0.820562
Cd     9.829823     3.314314    12.849504     0.820562
Cd     3.739323     4.362686     5.935496     0.820562
Cd     2.351177    10.991314    15.327996     0.820562
Cd     3.739323     3.314314    15.327996     0.820562
Cd     2.351177    12.039686     5.935496     0.820562
Cd     8.441677    10.991314    12.849504     0.820562
Cd     9.829823     4.362686     3.457004     0.820562
H      6.306104    10.832247     5.515276     0.092591
H      5.123329     8.937563     6.061920     0.129158
H      7.341489     6.904694     3.430141     0.139754
H      8.452396     8.848510     2.953002     0.102136
H      6.130697    13.571401     1.786454     0.090255
H      4.722574    13.407113    -0.005635     0.128991
H      6.632555    10.082972    17.699227     0.134001
H      8.050423    10.393123     0.676260     0.092934
H     11.965396     4.521753    14.907776     0.092591
H      0.967171     6.416437    15.454420     0.129158
H     10.930011     8.449306    12.822641     0.139754
H      9.819104     6.505490    12.345502     0.102136
H     12.140803     1.782599    11.178953     0.090255
H      1.367926     1.946887     9.386864     0.128991
H     11.638946     5.271028     8.306727     0.134001
H     10.221077     4.960877    10.068760     0.092934
H      5.874896     3.155247     3.877224     0.092591
H      7.057671     1.260563     3.330581     0.129158
H      4.839511    14.581694     5.962359     0.139754
H      3.728604     1.171510     6.439498     0.102136
H      6.050303     5.894401     7.606046     0.090255
H      7.458426     5.730113     9.398136     0.128991
H      5.548446     2.405972    10.478273     0.134001
H      4.130577     2.716123     8.716240     0.092934
H      0.215604    12.198753    13.269724     0.092591
H     11.213829    14.093437    12.723080     0.129158
H      1.250989     0.772306    15.354859     0.139754
H      2.361896    14.182490    15.831998     0.102136
H      0.040197     9.459599    16.998547     0.090255
H     10.813074     9.623887     0.005635     0.128991
H      0.542055    12.948028     1.085773     0.134001
H      1.959923    12.637877    18.108740     0.092934
H      5.874896     4.521753    13.269724     0.092591
H      7.057671     6.416437    12.723080     0.129158
H      4.839511     8.449306    15.354859     0.139754
H      3.728604     6.505490    15.831998     0.102136
H      6.050303     1.782599    16.998547     0.090255
H      7.458426     1.946887     0.005635     0.128991
H      5.548446     5.271028     1.085773     0.134001
H      4.130577     4.960877    18.108740     0.092934
H      0.215604    10.832247     3.877224     0.092591
H     11.213829     8.937563     3.330581     0.129158
H      1.250989     6.904694     5.962359     0.139754
H      2.361896     8.848510     6.439498     0.102136
H      0.040197    13.571401     7.606046     0.090255
H     10.813074    13.407113     9.398136     0.128991
H      0.542055    10.082972    10.478273     0.134001
H      1.959923    10.393123     8.716240     0.092934
H      6.306104    12.198753    14.907776     0.092591
H      5.123329    14.093437    15.454420     0.129158
H      7.341489     0.772306    12.822641     0.139754
H      8.452396    14.182490    12.345502     0.102136
H      6.130697     9.459599    11.178953     0.090255
H      4.722574     9.623887     9.386864     0.128991
H      6.632555    12.948028     8.306727     0.134001
H      8.050423    12.637877    10.068760     0.092934
H     11.965396     3.155247     5.515276     0.092591
H      0.967171     1.260563     6.061920     0.129158
H     10.930011    14.581694     3.430141     0.139754
H      9.819104     1.171510     2.953002     0.102136
H     12.140803     5.894401     1.786454     0.090255
H      1.367926     5.730113    -0.005635     0.128991
H     11.638946     2.405972    17.699227     0.134001
H     10.221077     2.716123     0.676260     0.092934
C      6.509526    10.035374     5.079464     0.082365
C      5.790847     8.900714     5.413837    -0.160032
C      6.079537     7.723062     4.777026     0.034664
C      7.103959     7.696960     3.854682    -0.138883
C      7.765388     8.866935     3.578543     0.085133
C      5.303607     6.476317     5.124548     0.550322
C      6.230582    12.857440     1.200361     0.089138
C      5.374257    12.757639     0.129616    -0.159425
C      5.477796    11.705890    18.048628     0.038075
C      6.509526    10.806145    18.272170    -0.153792
C      7.345143    10.987322     0.556036     0.075389
C      4.460682    11.478650    16.976004     0.554148
C     11.761974     5.318626    14.471964     0.082365
C      0.299653     6.453286    14.806337    -0.160032
C      0.010963     7.630938    14.169526     0.034664
C     11.167541     7.657040    13.247182    -0.138883
C     10.506113     6.487065    12.971043     0.085133
C      0.786893     8.877683    14.517048     0.550322
C     12.040919     2.496560    10.592862     0.089137
C      0.716243     2.596361     9.522117    -0.159425
C      0.612704     3.648110     8.656128     0.038075
C     11.761974     4.547855     8.879670    -0.153792
C     10.926357     4.366678     9.948536     0.075389
C      1.629818     3.875350     7.583505     0.554148
C      5.671474     2.358374     4.313036     0.082365
C      6.390153     1.223714     3.978663    -0.160032
C      6.101463     0.046062     4.615475     0.034664
C      5.077041     0.019960     5.537818    -0.138883
C      4.415613     1.189935     5.813958     0.085133
C      6.877393    14.153317     4.267952     0.550322
C      5.950419     5.180440     8.192138     0.089137
C      6.806743     5.080639     9.262883    -0.159425
C      6.703204     4.028890    10.128872     0.038075
C      5.671474     3.129145     9.905331    -0.153792
C      4.835857     3.310322     8.836464     0.075389
C      7.720318     3.801650    11.201496     0.554148
C      0.419026    12.995626    13.705536     0.082365
C     11.881347    14.130286    13.371163    -0.160032
C     -0.010963    15.307938    14.007975     0.034664
C      1.013459    -0.019960    14.930318    -0.138883
C      1.674888    14.164065    15.206457     0.085133
C     11.394107     1.200683    13.660452     0.550322
C      0.140082    10.173560    17.584639     0.089137
C     11.464757    10.273361    18.655383    -0.159425
C     11.568296    11.325110     0.736372     0.038075
C      0.419026    12.224855     0.512831    -0.153792
C      1.254643    12.043678    18.228964     0.075389
C     10.551182    11.552350     1.808996     0.554148
C      5.671474     5.318626    13.705536     0.082365
C      6.390153     6.453286    13.371163    -0.160032
C      6.101463     7.630938    14.007975     0.034664
C      5.077041     7.657040    14.930318    -0.138883
C      4.415613     6.487065    15.206457     0.085133
C      6.877393     8.877683    13.660452     0.550323
C      5.950419     2.496560    17.584639     0.089138
C      6.806743     2.596361    18.655383    -0.159425
C      6.703204     3.648110     0.736372     0.038075
C      5.671474     4.547855     0.512831    -0.153792
C      4.835857     4.366678    18.228964     0.075389
C      7.720318     3.875350     1.808996     0.554148
C      0.419026    10.035374     4.313036     0.082365
C     11.881347     8.900714     3.978663    -0.160032
C     -0.010963     7.723062     4.615475     0.034664
C      1.013459     7.696960     5.537818    -0.138883
C      1.674888     8.866935     5.813958     0.085133
C     11.394107     6.476317     4.267952     0.550323
C      0.140082    12.857440     8.192138     0.089137
C     11.464757    12.757639     9.262883    -0.159425
C     11.568296    11.705890    10.128872     0.038075
C      0.419026    10.806145     9.905331    -0.153792
C      1.254643    10.987322     8.836464     0.075389
C     10.551182    11.478650    11.201496     0.554148
C      6.509526    12.995626    14.471964     0.082365
C      5.790847    14.130286    14.806337    -0.160032
C      6.079537    15.307938    14.169526     0.034664
C      7.103959    -0.019960    13.247182    -0.138883
C      7.765388    14.164065    12.971043     0.085133
C      5.303607     1.200683    14.517048     0.550323
C      6.230582    10.173560    10.592862     0.089137
C      5.374257    10.273361     9.522117    -0.159425
C      5.477796    11.325110     8.656128     0.038075
C      6.509526    12.224855     8.879670    -0.153792
C      7.345143    12.043678     9.948536     0.075389
C      4.460682    11.552350     7.583505     0.554148
C     11.761974     2.358374     5.079464     0.082365
C      0.299653     1.223714     5.413837    -0.160032
C      0.010963     0.046062     4.777026     0.034664
C     11.167541     0.019960     3.854682    -0.138883
C     10.506113     1.189935     3.578543     0.085133
C      0.786893    14.153317     5.124548     0.550323
C     12.040919     5.180440     1.200361     0.089137
C      0.716243     5.080639     0.129616    -0.159425
C      0.612704     4.028890    18.048628     0.038075
C     11.761974     3.129145    18.272170    -0.153792
C     10.926357     3.310322     0.556036     0.075389
C      1.629818     3.801650    16.976004     0.554148
N      7.471825    10.043051     4.168392    -0.227793
N      7.194099    11.976120     1.427660    -0.215404
N     10.799675     5.310949    13.560892    -0.227793
N     11.077401     3.377880    10.820160    -0.215404
N      4.709175     2.366051     5.224109    -0.227793
N      4.986901     4.299120     7.964840    -0.215404
N      1.381325    12.987949    14.616608    -0.227793
N      1.103599    11.054880    17.357340    -0.215404
N      4.709175     5.310949    14.616608    -0.227793
N      4.986901     3.377880    17.357340    -0.215404
N      1.381325    10.043051     5.224109    -0.227793
N      1.103599    11.976120     7.964840    -0.215404
N      7.471825    12.987949    13.560892    -0.227793
N      7.194099    11.054880    10.820160    -0.215404
N     10.799675     2.366051     4.168392    -0.227793
N     11.077401     4.299120     1.427660    -0.215404
O      5.768922     5.357011     4.835259    -0.564036
O      4.212190     6.628322     5.735060    -0.535421
O      4.268222    10.305605    16.579641    -0.531318
O      3.800472    12.458236    16.592790    -0.553511
O      0.321578     9.996989    14.227759    -0.564036
O      1.878310     8.725678    15.127560    -0.535421
O      1.822278     5.048395     7.187141    -0.531318
O      2.290028     2.895764     7.200290    -0.553511
O      6.412078    13.034011     4.557241    -0.564036
O      7.968810    14.305322     3.657440    -0.535421
O      7.912778     2.628605    11.597859    -0.531318
O      8.380528     4.781236    11.584710    -0.553511
O     11.859422     2.319989    13.949741    -0.564036
O     10.302690     1.048678    13.049940    -0.535421
O     10.358722    12.725395     2.205359    -0.531318
O      9.890972    10.572764     2.192209    -0.553511
O      6.412078     9.996989    13.949741    -0.564036
O      7.968810     8.725678    13.049940    -0.535421
O      7.912778     5.048395     2.205359    -0.531318
O      8.380528     2.895764     2.192209    -0.553511
O     11.859422     5.357011     4.557241    -0.564036
O     10.302690     6.628322     3.657440    -0.535421
O     10.358722    10.305605    11.597859    -0.531318
O      9.890972    12.458236    11.584710    -0.553511
O      5.768922     2.319989    14.227759    -0.564036
O      4.212190     1.048678    15.127560    -0.535421
O      4.268222    12.725395     7.187141    -0.531318
O      3.800472    10.572764     7.200290    -0.553511
O      0.321578    13.034011     4.835259    -0.564036
O      1.878310    14.305322     5.735060    -0.535421
O      1.822278     2.628605    16.579641    -0.531318
O      2.290028     4.781236    16.592790    -0.553511

The following XYZ coordinates are in angstroms. Other properties are in atomic units.
The sperically averaged electron density of each atom fit to a function of the form exp(a - br)
eigen_1, eigen_2 and eigen_3 are the three eigenvalues of traceless quadrupole moment tensor
  atom number  atomic symbol              X              Y              Z     net charge C6 coefficient C8 coefficient C10 coefficient fluctuating dipole atomic polarizability isotropic forcefield polarizability              a              b squared Pearson coefficient          <r^3>          <r^4>         wp_QDO          m_QDO          q_QDO       dipole_x       dipole_y       dipole_z         dipole            Qxy            Qxz            Qyz     Q(x^2-y^2)  Q(3z^2 - R^2)        eigen_1        eigen_2        eigen_3 static polarizability      alpha(xx)      alpha(xy)      alpha(xz)      alpha(yy)      alpha(yz)      alpha(zz) atomic spin moment
            1             Cd       8.441677      12.039686       3.457004       0.820562     154.267241 0.41410204E+04  0.15595581E+06                                21.851490                           19.887673       1.149139       2.043011                    0.998303      80.536622     216.783572       0.454067       0.358172      -1.211875       0.080492       0.074153       0.048914       0.119876      -0.037307       0.043079       0.051606       0.100334       0.093896      -0.107223       0.030382       0.076841             24.086912      26.794177      -2.376338      -3.927211      24.320936       1.182047      21.145622           0.000001
            2             Cd       9.829823       3.314314      12.849504       0.820562     154.267258 0.41410206E+04  0.15595581E+06                                21.851492                           19.887674       1.149139       2.043011                    0.998303      80.536623     216.783579       0.454067       0.358172      -1.211875      -0.080492      -0.074153       0.048914       0.119876      -0.037307      -0.043079      -0.051605       0.100334       0.093896      -0.107223       0.030382       0.076841             24.086915      26.794183      -2.376339       3.927212      24.320940      -1.182049      21.145622           0.000001
            3             Cd       3.739323       4.362686       5.935496       0.820562     154.267253 0.41410202E+04  0.15595579E+06                                21.851491                           19.887673       1.149139       2.043011                    0.998303      80.536622     216.783572       0.454067       0.358172      -1.211875      -0.080492       0.074153      -0.048914       0.119876       0.037307       0.043079      -0.051605       0.100334       0.093896      -0.107223       0.030382       0.076841             24.086915      26.794182       2.376339      -3.927213      24.320943      -1.182050      21.145620           0.000001
            4             Cd       2.351177      10.991314      15.327996       0.820562     154.267261 0.41410209E+04  0.15595583E+06                                21.851492                           19.887675       1.149139       2.043011                    0.998303      80.536625     216.783586       0.454067       0.358172      -1.211875       0.080492      -0.074153      -0.048914       0.119876       0.037307      -0.043079       0.051605       0.100334       0.093896      -0.107223       0.030382       0.076841             24.086915      26.794183       2.376341       3.927213      24.320940       1.182048      21.145622           0.000001
            5             Cd       3.739323       3.314314      15.327996       0.820562     154.267262 0.41410206E+04  0.15595581E+06                                21.851492                           19.887674       1.149139       2.043011                    0.998303      80.536624     216.783580       0.454067       0.358172      -1.211875      -0.080492      -0.074153      -0.048914       0.119876      -0.037307       0.043079       0.051605       0.100334       0.093896      -0.107223       0.030382       0.076841             24.086916      26.794183      -2.376340      -3.927213      24.320941       1.182049      21.145622           0.000001
            6             Cd       2.351177      12.039686       5.935496       0.820562     154.267238 0.41410200E+04  0.15595579E+06                                21.851490                           19.887672       1.149139       2.043011                    0.998303      80.536621     216.783567       0.454067       0.358172      -1.211875       0.080492       0.074153      -0.048914       0.119876      -0.037307      -0.043079      -0.051606       0.100334       0.093896      -0.107223       0.030382       0.076841             24.086912      26.794179      -2.376339       3.927212      24.320940      -1.182049      21.145618           0.000001
            7             Cd       8.441677      10.991314      12.849504       0.820562     154.267244 0.41410205E+04  0.15595581E+06                                21.851491                           19.887674       1.149139       2.043011                    0.998303      80.536622     216.783575       0.454067       0.358172      -1.211875       0.080492      -0.074153       0.048914       0.119876       0.037307       0.043079      -0.051605       0.100334       0.093896      -0.107223       0.030382       0.076841             24.086913      26.794181       2.376339      -3.927212      24.320938      -1.182048      21.145621           0.000001
            8             Cd       9.829823       4.362686       3.457004       0.820562     154.267246 0.41410203E+04  0.15595580E+06                                21.851491                           19.887673       1.149139       2.043011                    0.998303      80.536622     216.783571       0.454067       0.358172      -1.211875      -0.080492       0.074153       0.048914       0.119876       0.037307      -0.043079       0.051605       0.100334       0.093896      -0.107223       0.030382       0.076841             24.086913      26.794178       2.376337       3.927211      24.320937       1.182048      21.145623           0.000001
            9              H       6.306104      10.832247       5.515276       0.092591       1.153341 0.80986261E+01  0.80799582E+02                                 1.899267                            1.721122      -1.277108       2.268838                    0.993683       3.880744      11.430192       0.447574       1.371650      -0.687690      -0.014738       0.039565       0.019825       0.046643      -0.001162      -0.008263       0.009207      -0.007704      -0.006182      -0.012788      -0.000661       0.013449              1.999135       1.558278      -0.212863      -0.243625       2.601059       0.473037       1.838068           0.000000
           10              H       5.123329       8.937563       6.061920       0.129158       1.060425 0.75616050E+01  0.73844834E+02                                 1.757688                            1.635499      -1.381104       2.225931                    0.994688       3.724886      10.705030       0.472805       1.326532      -0.696412      -0.027498      -0.001504       0.023402       0.036140       0.002012      -0.007487      -0.001883       0.002268       0.005491      -0.006520      -0.002704       0.009223              1.818995       1.966692      -0.070993      -0.541060       1.615912       0.141902       1.874380           0.000000
           11              H       7.341489       6.904694       3.430141       0.139754       0.996770 0.67817949E+01  0.64844209E+02                                 1.729678                            1.580452      -1.392303       2.233607                    0.993434       3.685554      10.690648       0.463800       1.381176      -0.685245       0.012408      -0.030649      -0.016307       0.036868      -0.000104      -0.010616       0.002649       0.003040      -0.005282      -0.010885      -0.000514       0.011400              1.810223       1.519050      -0.195788      -0.189540       2.309497       0.438091       1.602122           0.000001
           12              H       8.452396       8.848510       2.953002       0.102136       1.207611 0.83855028E+01  0.83562011E+02                                 1.894320                            1.705507      -1.164079       2.328647                    0.995553       3.645478      10.389546       0.472517       1.300796      -0.703799       0.036086      -0.008805      -0.031303       0.048576      -0.001309      -0.013462       0.010977      -0.006476       0.006076      -0.017005      -0.001503       0.018508              2.006256       2.347067       0.118017      -0.645417       1.675753      -0.164337       1.995949           0.000001
           13              H       6.130697      13.571401       1.786454       0.090255       1.167620 0.81983019E+01  0.80535658E+02                                 1.789124                            1.638834      -0.995698       2.397151                    0.997509       3.535150       9.724038       0.507533       1.228507      -0.720146      -0.007792       0.037622       0.025725       0.046237      -0.013588       0.004300       0.008761      -0.010300      -0.014338      -0.017939      -0.000094       0.018034              1.860863       1.403942      -0.043899       0.054699       2.060383       0.665763       2.118263          -0.000000
           14              H       4.722574      13.407113      -0.005635       0.128991       1.058610 0.76537850E+01  0.73103752E+02                                 1.615748                            1.543153      -0.936024       2.442457                    0.998993       3.158185       8.266015       0.549629       1.166737      -0.737498      -0.024335       0.027868      -0.005421       0.037393      -0.012314       0.002563       0.006451      -0.008761      -0.020364      -0.014403      -0.002697       0.017100              1.629828       1.772670      -0.345738       0.186738       1.671387      -0.068725       1.445425          -0.000001
           15              H       6.632555      10.082972      17.699227       0.134001       1.045579 0.75270159E+01  0.71908838E+02                                 1.631528                            1.553076      -0.897092       2.467232                    0.999233       3.172717       8.425097       0.533523       1.201693      -0.728863       0.004675      -0.030960      -0.023355       0.039062      -0.012197       0.002591       0.009770      -0.011248      -0.002306      -0.016856       0.000067       0.016789              1.647317       1.394601      -0.082211       0.035962       1.781453       0.414143       1.765897          -0.000001
           16              H       8.050423      10.393123       0.676260       0.092934       1.192361 0.84034468E+01  0.82907740E+02                                 1.802923                            1.650937      -0.955950       2.413170                    0.998249       3.515915       9.633138       0.510427       1.216284      -0.723296       0.032398      -0.030795       0.001331       0.044718      -0.011860       0.000984       0.010848      -0.015865      -0.011435      -0.016059      -0.003791       0.019850              1.882914       2.310703      -0.537099       0.296556       1.764541      -0.154112       1.573498          -0.000000
           17              H      11.965396       4.521753      14.907776       0.092591       1.153341 0.80986261E+01  0.80799582E+02                                 1.899267                            1.721122      -1.277108       2.268838                    0.993683       3.880744      11.430192       0.447574       1.371650      -0.687690       0.014738      -0.039565       0.019825       0.046643      -0.001162       0.008263      -0.009207      -0.007704      -0.006182      -0.012788      -0.000661       0.013449              1.999135       1.558278      -0.212863       0.243625       2.601059      -0.473037       1.838068           0.000000
           18              H       0.967171       6.416437      15.454420       0.129158       1.060425 0.75616050E+01  0.73844834E+02                                 1.757688                            1.635499      -1.381104       2.225931                    0.994688       3.724886      10.705030       0.472805       1.326532      -0.696412       0.027498       0.001504       0.023402       0.036140       0.002012       0.007487       0.001883       0.002268       0.005491      -0.006520      -0.002704       0.009223              1.818995       1.966692      -0.070993       0.541060       1.615912      -0.141902       1.874380           0.000000
           19              H      10.930011       8.449306      12.822641       0.139754       0.996770 0.67817958E+01  0.64844218E+02                                 1.729678                            1.580452      -1.392303       2.233607                    0.993434       3.685554      10.690647       0.463800       1.381176      -0.685245      -0.012408       0.030649      -0.016307       0.036868      -0.000104       0.010616      -0.002649       0.003040      -0.005282      -0.010885      -0.000514       0.011400              1.810223       1.519050      -0.195788       0.189540       2.309497      -0.438091       1.602121           0.000001
           20              H       9.819104       6.505490      12.345502       0.102136       1.207612 0.83855091E+01  0.83562084E+02                                 1.894320                            1.705507      -1.164079       2.328647                    0.995553       3.645478      10.389545       0.472517       1.300796      -0.703799      -0.036086       0.008805      -0.031303       0.048576      -0.001309       0.013462      -0.010977      -0.006476       0.006076      -0.017005      -0.001503       0.018508              2.006257       2.347068       0.118018       0.645417       1.675753       0.164337       1.995949           0.000001
           21              H      12.140803       1.782599      11.178953       0.090255       1.167619 0.81982922E+01  0.80535539E+02                                 1.789123                            1.638833      -0.995698       2.397151                    0.997509       3.535150       9.724037       0.507533       1.228507      -0.720146       0.007792      -0.037622       0.025725       0.046237      -0.013588      -0.004300      -0.008761      -0.010300      -0.014338      -0.017939      -0.000094       0.018034              1.860862       1.403942      -0.043899      -0.054699       2.060383      -0.665762       2.118260          -0.000000
           22              H       1.367926       1.946887       9.386864       0.128991       1.058610 0.76537853E+01  0.73103753E+02                                 1.615748                            1.543153      -0.936024       2.442457                    0.998993       3.158185       8.266014       0.549629       1.166737      -0.737498       0.024335      -0.027868      -0.005421       0.037393      -0.012314      -0.002563      -0.006451      -0.008761      -0.020364      -0.014403      -0.002697       0.017100              1.629828       1.772670      -0.345738      -0.186739       1.671387       0.068726       1.445426          -0.000001
           23              H      11.638946       5.271028       8.306727       0.134001       1.045579 0.75270151E+01  0.71908828E+02                                 1.631528                            1.553076      -0.897092       2.467232                    0.999233       3.172717       8.425097       0.533523       1.201693      -0.728863      -0.004675       0.030960      -0.023355       0.039062      -0.012197      -0.002591      -0.009770      -0.011248      -0.002306      -0.016856       0.000067       0.016789              1.647317       1.394601      -0.082210      -0.035963       1.781453      -0.414144       1.765897          -0.000001
           24              H      10.221077       4.960877      10.068760       0.092934       1.192362 0.84034481E+01  0.82907755E+02                                 1.802924                            1.650937      -0.955950       2.413170                    0.998249       3.515915       9.633138       0.510427       1.216284      -0.723296      -0.032398       0.030795       0.001331       0.044718      -0.011860      -0.000984      -0.010848      -0.015865      -0.011435      -0.016059      -0.003791       0.019850              1.882914       2.310703      -0.537099      -0.296556       1.764541       0.154112       1.573498          -0.000000
           25              H       5.874896       3.155247       3.877224       0.092591       1.153341 0.80986266E+01  0.80799587E+02                                 1.899267                            1.721122      -1.277108       2.268838                    0.993683       3.880744      11.430191       0.447574       1.371650      -0.687690       0.014738       0.039565      -0.019825       0.046643       0.001162      -0.008263      -0.009207      -0.007704      -0.006182      -0.012788      -0.000661       0.013449              1.999134       1.558277       0.212862      -0.243624       2.601059      -0.473037       1.838067           0.000000
           26              H       7.057671       1.260563       3.330581       0.129158       1.060425 0.75616010E+01  0.73844787E+02                                 1.757687                            1.635498      -1.381104       2.225931                    0.994688       3.724886      10.705031       0.472805       1.326532      -0.696412       0.027498      -0.001504      -0.023402       0.036140      -0.002012      -0.007487       0.001883       0.002268       0.005491      -0.006520      -0.002704       0.009223              1.818994       1.966692       0.070993      -0.541060       1.615912      -0.141902       1.874380           0.000000
           27              H       4.839511      14.581694       5.962359       0.139754       0.996770 0.67817943E+01  0.64844203E+02                                 1.729678                            1.580452      -1.392303       2.233607                    0.993434       3.685554      10.690649       0.463800       1.381177      -0.685245      -0.012408      -0.030649       0.016307       0.036868       0.000104      -0.010616      -0.002649       0.003040      -0.005282      -0.010885      -0.000514       0.011400              1.810223       1.519051       0.195788      -0.189540       2.309497      -0.438091       1.602122           0.000001
           28              H       3.728604       1.171510       6.439498       0.102136       1.207611 0.83855035E+01  0.83562018E+02                                 1.894320                            1.705507      -1.164079       2.328647                    0.995553       3.645478      10.389546       0.472517       1.300796      -0.703799      -0.036086      -0.008805       0.031303       0.048576       0.001309      -0.013462      -0.010977      -0.006476       0.006076      -0.017005      -0.001503       0.018508              2.006257       2.347069      -0.118018      -0.645417       1.675753       0.164337       1.995948           0.000001
           29              H       6.050303       5.894401       7.606046       0.090255       1.167620 0.81982966E+01  0.80535593E+02                                 1.789124                            1.638834      -0.995698       2.397151                    0.997509       3.535150       9.724038       0.507533       1.228507      -0.720146       0.007792       0.037622      -0.025725       0.046237       0.013588       0.004300      -0.008761      -0.010300      -0.014338      -0.017939      -0.000094       0.018034              1.860862       1.403942       0.043899       0.054699       2.060383      -0.665763       2.118262          -0.000000
           30              H       7.458426       5.730113       9.398136       0.128991       1.058610 0.76537884E+01  0.73103794E+02                                 1.615749                            1.543153      -0.936024       2.442456                    0.998993       3.158185       8.266016       0.549629       1.166737      -0.737498       0.024335       0.027868       0.005421       0.037393       0.012314       0.002563      -0.006451      -0.008761      -0.020364      -0.014403      -0.002697       0.017100              1.629828       1.772671       0.345738       0.186739       1.671388       0.068726       1.445426          -0.000001
           31              H       5.548446       2.405972      10.478273       0.134001       1.045578 0.75270097E+01  0.71908763E+02                                 1.631527                            1.553075      -0.897092       2.467232                    0.999233       3.172717       8.425096       0.533523       1.201693      -0.728863      -0.004675      -0.030960       0.023355       0.039062       0.012197       0.002591      -0.009770      -0.011248      -0.002306      -0.016856       0.000067       0.016789              1.647316       1.394601       0.082210       0.035963       1.781453      -0.414143       1.765896          -0.000001
           32              H       4.130577       2.716123       8.716240       0.092934       1.192362 0.84034510E+01  0.82907789E+02                                 1.802923                            1.650937      -0.955950       2.413170                    0.998249       3.515916       9.633140       0.510427       1.216283      -0.723296      -0.032398      -0.030795      -0.001331       0.044718       0.011860       0.000984      -0.010848      -0.015865      -0.011435      -0.016059      -0.003791       0.019850              1.882914       2.310703       0.537099       0.296556       1.764541       0.154112       1.573498          -0.000000
           33              H       0.215604      12.198753      13.269724       0.092591       1.153341 0.80986261E+01  0.80799582E+02                                 1.899267                            1.721122      -1.277108       2.268838                    0.993683       3.880744      11.430192       0.447574       1.371650      -0.687690      -0.014738      -0.039565      -0.019825       0.046643       0.001162       0.008263       0.009207      -0.007704      -0.006182      -0.012788      -0.000661       0.013449              1.999135       1.558278       0.212863       0.243625       2.601059       0.473037       1.838068           0.000000
           34              H      11.213829      14.093437      12.723080       0.129158       1.060425 0.75616042E+01  0.73844826E+02                                 1.757688                            1.635499      -1.381104       2.225931                    0.994688       3.724886      10.705031       0.472805       1.326532      -0.696412      -0.027498       0.001504      -0.023402       0.036140      -0.002012       0.007486      -0.001883       0.002268       0.005491      -0.006520      -0.002704       0.009223              1.818995       1.966692       0.070993       0.541060       1.615912       0.141902       1.874380           0.000000
           35              H       1.250989       0.772306      15.354859       0.139754       0.996770 0.67817942E+01  0.64844203E+02                                 1.729678                            1.580452      -1.392303       2.233607                    0.993434       3.685554      10.690649       0.463800       1.381177      -0.685245       0.012408       0.030649       0.016307       0.036868       0.000104       0.010615       0.002649       0.003040      -0.005282      -0.010885      -0.000514       0.011400              1.810223       1.519051       0.195788       0.189540       2.309497       0.438091       1.602122           0.000001
           36              H       2.361896      14.182490      15.831998       0.102136       1.207611 0.83855024E+01  0.83562007E+02                                 1.894320                            1.705507      -1.164079       2.328646                    0.995553       3.645478      10.389547       0.472517       1.300796      -0.703799       0.036086       0.008805       0.031303       0.048576       0.001309       0.013462       0.010977      -0.006476       0.006076      -0.017005      -0.001503       0.018508              2.006257       2.347068      -0.118018       0.645417       1.675753      -0.164337       1.995949           0.000001
           37              H       0.040197       9.459599      16.998547       0.090255       1.167620 0.81982975E+01  0.80535605E+02                                 1.789124                            1.638834      -0.995698       2.397151                    0.997509       3.535150       9.724038       0.507533       1.228507      -0.720146      -0.007792      -0.037622      -0.025725       0.046237       0.013588      -0.004300       0.008761      -0.010300      -0.014338      -0.017939      -0.000094       0.018034              1.860862       1.403942       0.043899      -0.054699       2.060383       0.665763       2.118262          -0.000000
           38              H      10.813074       9.623887       0.005635       0.128991       1.058610 0.76537860E+01  0.73103763E+02                                 1.615748                            1.543153      -0.936024       2.442457                    0.998993       3.158185       8.266015       0.549629       1.166737      -0.737498      -0.024335      -0.027868       0.005421       0.037393       0.012314      -0.002563       0.006451      -0.008761      -0.020364      -0.014403      -0.002697       0.017100              1.629828       1.772671       0.345738      -0.186739       1.671387      -0.068725       1.445426          -0.000001
           39              H       0.542055      12.948028       1.085773       0.134001       1.045578 0.75270105E+01  0.71908772E+02                                 1.631527                            1.553075      -0.897092       2.467232                    0.999233       3.172717       8.425096       0.533523       1.201693      -0.728863       0.004675       0.030960       0.023355       0.039062       0.012197      -0.002591       0.009770      -0.011248      -0.002306      -0.016856       0.000067       0.016789              1.647316       1.394601       0.082211      -0.035962       1.781453       0.414143       1.765896          -0.000001
           40              H       1.959923      12.637877      18.108740       0.092934       1.192362 0.84034510E+01  0.82907789E+02                                 1.802923                            1.650937      -0.955950       2.413170                    0.998249       3.515916       9.633140       0.510427       1.216284      -0.723296       0.032398       0.030795      -0.001331       0.044718       0.011860      -0.000984       0.010848      -0.015865      -0.011435      -0.016059      -0.003791       0.019850              1.882914       2.310703       0.537099      -0.296556       1.764541      -0.154112       1.573498          -0.000001
           41              H       5.874896       4.521753      13.269724       0.092591       1.153341 0.80986269E+01  0.80799590E+02                                 1.899267                            1.721122      -1.277108       2.268838                    0.993683       3.880744      11.430191       0.447574       1.371650      -0.687690       0.014738      -0.039565      -0.019825       0.046643      -0.001162      -0.008263       0.009207      -0.007704      -0.006182      -0.012788      -0.000661       0.013449              1.999135       1.558277      -0.212863      -0.243625       2.601059       0.473037       1.838068           0.000000
           42              H       7.057671       6.416437      12.723080       0.129158       1.060425 0.75616046E+01  0.73844833E+02                                 1.757688                            1.635499      -1.381104       2.225930                    0.994688       3.724886      10.705032       0.472805       1.326532      -0.696412       0.027498       0.001504      -0.023402       0.036140       0.002012      -0.007487      -0.001883       0.002268       0.005491      -0.006520      -0.002704       0.009223              1.818995       1.966692      -0.070993      -0.541060       1.615912       0.141902       1.874381           0.000000
           43              H       4.839511       8.449306      15.354859       0.139754       0.996770 0.67817983E+01  0.64844249E+02                                 1.729679                            1.580452      -1.392303       2.233607                    0.993434       3.685555      10.690651       0.463800       1.381176      -0.685245      -0.012408       0.030649       0.016307       0.036868      -0.000104      -0.010616       0.002649       0.003040      -0.005282      -0.010885      -0.000514       0.011400              1.810223       1.519051      -0.195788      -0.189540       2.309498       0.438091       1.602122           0.000001
           44              H       3.728604       6.505490      15.831998       0.102136       1.207611 0.83855081E+01  0.83562077E+02                                 1.894321                            1.705508      -1.164079       2.328647                    0.995553       3.645478      10.389547       0.472517       1.300796      -0.703799      -0.036086       0.008805       0.031303       0.048576      -0.001309      -0.013462       0.010977      -0.006476       0.006076      -0.017005      -0.001503       0.018508              2.006257       2.347069       0.118018      -0.645418       1.675754      -0.164338       1.995950           0.000001
           45              H       6.050303       1.782599      16.998547       0.090255       1.167620 0.81982967E+01  0.80535595E+02                                 1.789124                            1.638834      -0.995698       2.397151                    0.997509       3.535150       9.724038       0.507533       1.228507      -0.720146       0.007792      -0.037622      -0.025725       0.046237      -0.013588       0.004300       0.008761      -0.010300      -0.014338      -0.017939      -0.000094       0.018034              1.860862       1.403942      -0.043899       0.054699       2.060383       0.665763       2.118262          -0.000000
           46              H       7.458426       1.946887       0.005635       0.128991       1.058610 0.76537811E+01  0.73103706E+02                                 1.615748                            1.543153      -0.936023       2.442457                    0.998993       3.158184       8.266012       0.549629       1.166737      -0.737498       0.024335      -0.027868       0.005421       0.037393      -0.012314       0.002563       0.006451      -0.008761      -0.020364      -0.014403      -0.002697       0.017100              1.629827       1.772670      -0.345738       0.186739       1.671387      -0.068725       1.445425          -0.000001
           47              H       5.548446       5.271028       1.085773       0.134001       1.045578 0.75270097E+01  0.71908763E+02                                 1.631527                            1.553075      -0.897092       2.467232                    0.999233       3.172717       8.425096       0.533523       1.201693      -0.728863      -0.004675       0.030960       0.023355       0.039062      -0.012197       0.002591       0.009770      -0.011248      -0.002306      -0.016856       0.000067       0.016789              1.647316       1.394601      -0.082210       0.035963       1.781453       0.414143       1.765896          -0.000001
           48              H       4.130577       4.960877      18.108740       0.092934       1.192361 0.84034478E+01  0.82907753E+02                                 1.802923                            1.650937      -0.955950       2.413170                    0.998249       3.515915       9.633138       0.510427       1.216284      -0.723296      -0.032398       0.030795      -0.001331       0.044718      -0.011860       0.000984       0.010848      -0.015865      -0.011435      -0.016059      -0.003791       0.019850              1.882914       2.310703      -0.537099       0.296556       1.764541      -0.154112       1.573498          -0.000000
           49              H       0.215604      10.832247       3.877224       0.092591       1.153341 0.80986266E+01  0.80799587E+02                                 1.899267                            1.721122      -1.277108       2.268838                    0.993683       3.880744      11.430191       0.447574       1.371650      -0.687690      -0.014738       0.039565      -0.019825       0.046643      -0.001162       0.008263      -0.009207      -0.007704      -0.006182      -0.012788      -0.000661       0.013449              1.999134       1.558277      -0.212862       0.243624       2.601059      -0.473037       1.838067           0.000000
           50              H      11.213829       8.937563       3.330581       0.129158       1.060425 0.75616002E+01  0.73844780E+02                                 1.757688                            1.635499      -1.381104       2.225931                    0.994688       3.724886      10.705032       0.472805       1.326532      -0.696412      -0.027498      -0.001504      -0.023402       0.036140       0.002012       0.007487       0.001883       0.002268       0.005491      -0.006520      -0.002704       0.009223              1.818995       1.966692      -0.070993       0.541060       1.615912      -0.141902       1.874380           0.000000
           51              H       1.250989       6.904694       5.962359       0.139754       0.996770 0.67817981E+01  0.64844247E+02                                 1.729678                            1.580452      -1.392303       2.233607                    0.993434       3.685555      10.690651       0.463800       1.381176      -0.685245       0.012408      -0.030649       0.016307       0.036868      -0.000104       0.010616      -0.002649       0.003040      -0.005282      -0.010885      -0.000514       0.011400              1.810223       1.519051      -0.195788       0.189540       2.309497      -0.438091       1.602122           0.000001
           52              H       2.361896       8.848510       6.439498       0.102136       1.207610 0.83854972E+01  0.83561944E+02                                 1.894320                            1.705507      -1.164079       2.328647                    0.995553       3.645478      10.389547       0.472517       1.300796      -0.703799       0.036086      -0.008805       0.031303       0.048576      -0.001309       0.013462      -0.010977      -0.006476       0.006076      -0.017005      -0.001503       0.018508              2.006256       2.347068       0.118017       0.645417       1.675753       0.164337       1.995948           0.000001
           53              H       0.040197      13.571401       7.606046       0.090255       1.167620 0.81982974E+01  0.80535604E+02                                 1.789124                            1.638834      -0.995698       2.397151                    0.997509       3.535150       9.724038       0.507533       1.228507      -0.720146      -0.007792       0.037622      -0.025725       0.046237      -0.013588      -0.004300      -0.008761      -0.010300      -0.014338      -0.017939      -0.000094       0.018034              1.860862       1.403942      -0.043900      -0.054699       2.060383      -0.665763       2.118262          -0.000000
           54              H      10.813074      13.407113       9.398136       0.128991       1.058610 0.76537862E+01  0.73103764E+02                                 1.615748                            1.543153      -0.936024       2.442457                    0.998993       3.158185       8.266014       0.549629       1.166737      -0.737498      -0.024335       0.027868       0.005421       0.037393      -0.012314      -0.002563      -0.006451      -0.008761      -0.020364      -0.014403      -0.002697       0.017100              1.629828       1.772670      -0.345738      -0.186739       1.671387       0.068725       1.445426          -0.000001
           55              H       0.542055      10.082972      10.478273       0.134001       1.045578 0.75270105E+01  0.71908772E+02                                 1.631527                            1.553075      -0.897092       2.467232                    0.999233       3.172717       8.425096       0.533523       1.201693      -0.728863       0.004675      -0.030960       0.023355       0.039062      -0.012197      -0.002591      -0.009770      -0.011248      -0.002306      -0.016856       0.000067       0.016789              1.647316       1.394601      -0.082211      -0.035962       1.781453      -0.414143       1.765896          -0.000001
           56              H       1.959923      10.393123       8.716240       0.092934       1.192361 0.84034464E+01  0.82907737E+02                                 1.802923                            1.650937      -0.955950       2.413170                    0.998249       3.515915       9.633139       0.510427       1.216284      -0.723296       0.032398      -0.030795      -0.001331       0.044718      -0.011860      -0.000984      -0.010848      -0.015865      -0.011435      -0.016059      -0.003791       0.019850              1.882914       2.310703      -0.537099      -0.296556       1.764541       0.154112       1.573498          -0.000000
           57              H       6.306104      12.198753      14.907776       0.092591       1.153341 0.80986261E+01  0.80799582E+02                                 1.899267                            1.721122      -1.277108       2.268838                    0.993683       3.880744      11.430192       0.447574       1.371650      -0.687690      -0.014738      -0.039565       0.019825       0.046643       0.001162      -0.008263      -0.009207      -0.007704      -0.006182      -0.012788      -0.000661       0.013449              1.999135       1.558278       0.212863      -0.243625       2.601059      -0.473037       1.838068           0.000000
           58              H       5.123329      14.093437      15.454420       0.129158       1.060425 0.75616040E+01  0.73844828E+02                                 1.757688                            1.635499      -1.381104       2.225930                    0.994688       3.724886      10.705033       0.472805       1.326533      -0.696412      -0.027498       0.001504       0.023402       0.036140      -0.002012      -0.007487       0.001883       0.002268       0.005491      -0.006520      -0.002704       0.009223              1.818995       1.966692       0.070993      -0.541060       1.615912      -0.141902       1.874381           0.000000
           59              H       7.341489       0.772306      12.822641       0.139754       0.996770 0.67817988E+01  0.64844254E+02                                 1.729678                            1.580452      -1.392303       2.233607                    0.993434       3.685555      10.690650       0.463800       1.381176      -0.685245       0.012408       0.030649      -0.016307       0.036868       0.000104      -0.010616      -0.002649       0.003040      -0.005282      -0.010885      -0.000514       0.011400              1.810223       1.519051       0.195788      -0.189540       2.309497      -0.438091       1.602122           0.000001
           60              H       8.452396      14.182490      12.345502       0.102136       1.207611 0.83855077E+01  0.83562067E+02                                 1.894320                            1.705507      -1.164079       2.328646                    0.995553       3.645479      10.389548       0.472517       1.300795      -0.703799       0.036086       0.008805      -0.031303       0.048576       0.001309      -0.013462      -0.010977      -0.006476       0.006076      -0.017005      -0.001503       0.018508              2.006257       2.347068      -0.118018      -0.645417       1.675753       0.164337       1.995949           0.000001
           61              H       6.130697       9.459599      11.178953       0.090255       1.167620 0.81982964E+01  0.80535588E+02                                 1.789123                            1.638834      -0.995698       2.397151                    0.997509       3.535151       9.724039       0.507533       1.228506      -0.720146      -0.007792      -0.037622       0.025725       0.046237       0.013588       0.004300      -0.008761      -0.010300      -0.014338      -0.017939      -0.000094       0.018034              1.860862       1.403942       0.043900       0.054699       2.060383      -0.665762       2.118260          -0.000000
           62              H       4.722574       9.623887       9.386864       0.128991       1.058610 0.76537901E+01  0.73103810E+02                                 1.615748                            1.543153      -0.936024       2.442456                    0.998993       3.158186       8.266017       0.549629       1.166736      -0.737498      -0.024335      -0.027868      -0.005421       0.037393       0.012314       0.002563      -0.006451      -0.008761      -0.020364      -0.014403      -0.002697       0.017100              1.629828       1.772670       0.345738       0.186739       1.671387       0.068725       1.445426          -0.000001
           63              H       6.632555      12.948028       8.306727       0.134001       1.045579 0.75270159E+01  0.71908838E+02                                 1.631528                            1.553076      -0.897092       2.467232                    0.999233       3.172717       8.425097       0.533523       1.201693      -0.728863       0.004675       0.030960      -0.023355       0.039062       0.012197       0.002591      -0.009770      -0.011248      -0.002306      -0.016856       0.000067       0.016789              1.647317       1.394601       0.082211       0.035962       1.781453      -0.414143       1.765897          -0.000001
           64              H       8.050423      12.637877      10.068760       0.092934       1.192362 0.84034512E+01  0.82907792E+02                                 1.802924                            1.650937      -0.955950       2.413170                    0.998249       3.515916       9.633140       0.510427       1.216283      -0.723296       0.032398       0.030795       0.001331       0.044718       0.011860       0.000984      -0.010848      -0.015865      -0.011435      -0.016059      -0.003791       0.019850              1.882914       2.310703       0.537099       0.296556       1.764541       0.154112       1.573498          -0.000000
           65              H      11.965396       3.155247       5.515276       0.092591       1.153341 0.80986269E+01  0.80799590E+02                                 1.899267                            1.721122      -1.277108       2.268838                    0.993683       3.880744      11.430191       0.447574       1.371650      -0.687690       0.014738       0.039565       0.019825       0.046643       0.001162       0.008263       0.009207      -0.007704      -0.006182      -0.012788      -0.000661       0.013449              1.999135       1.558277       0.212862       0.243625       2.601059       0.473037       1.838067           0.000000
           66              H       0.967171       1.260563       6.061920       0.129158       1.060425 0.75616048E+01  0.73844834E+02                                 1.757688                            1.635499      -1.381104       2.225930                    0.994688       3.724886      10.705032       0.472805       1.326532      -0.696412       0.027498      -0.001504       0.023402       0.036140      -0.002012       0.007487      -0.001883       0.002268       0.005491      -0.006520      -0.002704       0.009223              1.818995       1.966692       0.070993       0.541060       1.615912       0.141902       1.874381           0.000000
           67              H      10.930011      14.581694       3.430141       0.139754       0.996770 0.67817942E+01  0.64844202E+02                                 1.729678                            1.580452      -1.392303       2.233607                    0.993434       3.685554      10.690649       0.463800       1.381177      -0.685245      -0.012408      -0.030649      -0.016307       0.036868       0.000104       0.010615       0.002649       0.003040      -0.005282      -0.010885      -0.000514       0.011400              1.810223       1.519051       0.195788       0.189540       2.309497       0.438091       1.602122           0.000001
           68              H       9.819104       1.171510       2.953002       0.102136       1.207612 0.83855139E+01  0.83562141E+02                                 1.894321                            1.705508      -1.164079       2.328646                    0.995553       3.645479      10.389547       0.472517       1.300795      -0.703799      -0.036086      -0.008805      -0.031303       0.048576       0.001309       0.013462       0.010977      -0.006476       0.006076      -0.017005      -0.001503       0.018508              2.006257       2.347069      -0.118018       0.645417       1.675753      -0.164337       1.995949           0.000001
           69              H      12.140803       5.894401       1.786454       0.090255       1.167620 0.81983011E+01  0.80535647E+02                                 1.789124                            1.638834      -0.995698       2.397151                    0.997509       3.535150       9.724038       0.507533       1.228507      -0.720146       0.007792       0.037622       0.025725       0.046237       0.013588      -0.004300       0.008761      -0.010300      -0.014338      -0.017939      -0.000094       0.018034              1.860863       1.403942       0.043899      -0.054699       2.060383       0.665763       2.118263          -0.000000
           70              H       1.367926       5.730113      -0.005635       0.128991       1.058610 0.76537868E+01  0.73103775E+02                                 1.615748                            1.543153      -0.936024       2.442456                    0.998993       3.158185       8.266016       0.549629       1.166737      -0.737498       0.024335       0.027868      -0.005421       0.037393       0.012314      -0.002563       0.006451      -0.008761      -0.020364      -0.014403      -0.002697       0.017100              1.629828       1.772671       0.345738      -0.186738       1.671388      -0.068725       1.445426          -0.000001
           71              H      11.638946       2.405972      17.699227       0.134001       1.045579 0.75270139E+01  0.71908814E+02                                 1.631528                            1.553076      -0.897092       2.467232                    0.999233       3.172717       8.425097       0.533523       1.201693      -0.728863      -0.004675      -0.030960      -0.023355       0.039062       0.012197      -0.002591       0.009770      -0.011248      -0.002306      -0.016856       0.000067       0.016789              1.647317       1.394601       0.082210      -0.035963       1.781453       0.414144       1.765897          -0.000001
           72              H      10.221077       2.716123       0.676260       0.092934       1.192362 0.84034514E+01  0.82907792E+02                                 1.802923                            1.650937      -0.955950       2.413170                    0.998249       3.515916       9.633139       0.510427       1.216283      -0.723297      -0.032398      -0.030795       0.001331       0.044718       0.011860      -0.000984       0.010848      -0.015865      -0.011435      -0.016059      -0.003791       0.019850              1.882914       2.310703       0.537099      -0.296556       1.764541      -0.154112       1.573498          -0.000001
           73              C       6.509526      10.035374       5.079464       0.082365      28.010978 0.34135118E+03  0.76055798E+04                                 8.191398                            6.277710       0.017278       2.018633                    0.999471      26.577663      76.044805       0.634955       0.432945      -1.046790       0.016779      -0.020148      -0.042091       0.049590      -0.034716       0.033999       0.003592       0.009842       0.030519      -0.051513       0.003718       0.047795              9.282320       8.108619       1.263971      -3.617603      11.737645       0.480466       8.000697           0.000000
           74              C       5.790847       8.900714       5.413837      -0.160032      34.302021 0.44677642E+03  0.10617969E+05                                 9.298517                            7.151402      -0.070438       1.951897                    0.999408      29.862788      87.451494       0.600387       0.429263      -1.051935       0.000554      -0.002844      -0.015424       0.015693      -0.009982       0.015882      -0.015634       0.041276       0.032159      -0.032125      -0.002224       0.034349             10.579270       8.782727       1.508927      -3.351017      14.919760       1.000968       8.035323          -0.000000
           75              C       6.079537       7.723062       4.777026       0.034664      35.106327 0.40339295E+03  0.92375037E+04                                 9.289019                            6.660077       0.077969       2.039856                    0.999309      26.225621      72.586444       0.648662       0.412346      -1.074951       0.015812       0.027955      -0.012403       0.034428      -0.021141       0.020855      -0.000555       0.032339       0.010536      -0.031083      -0.005153       0.036237             11.243481       9.964117       3.238180      -4.095793      15.579436      -0.508735       8.186891           0.000000
           76              C       7.103959       7.696960       3.854682      -0.138883      34.806692 0.43793230E+03  0.10360191E+05                                 9.439539                            7.114263      -0.171971       1.931475                    0.998514      29.365532      85.914959       0.597394       0.433395      -1.048982       0.002336       0.003741       0.011929       0.012718      -0.011890       0.016011       0.004904       0.027505       0.032648      -0.026748       0.000603       0.026146             10.878252      10.401860       2.243304      -4.256013      13.775794      -0.185394       8.457102           0.000001
           77              C       7.765388       8.866935       3.578543       0.085133      28.014652 0.33998137E+03  0.75570577E+04                                 8.185596                            6.261696       0.060603       2.037438                    0.999405      26.295257      74.810811       0.637160       0.432474      -1.048514      -0.017960       0.025003       0.038950       0.049647      -0.028926       0.009489       0.005155       0.043638       0.056292      -0.046817       0.016367       0.030450              9.335780       8.808518       1.650473      -3.339002      12.043287      -0.462015       7.155535           0.000002
           78              C       5.303607       6.476317       5.124548       0.550322      24.142037 0.25916939E+03  0.54018208E+04                                 7.620471                            5.648992      -0.044641       2.032900                    0.999469      22.744178      63.383115       0.636444       0.461731      -1.027875      -0.030951      -0.042067       0.007939       0.052827      -0.009525       0.054531      -0.000064       0.034539       0.239656      -0.062097      -0.041456       0.103553              8.980076       8.596821       1.742385      -2.515832      12.577583      -0.996946       5.765825           0.000001
           79              C       6.230582      12.857440       1.200361       0.089138      26.140032 0.31897261E+03  0.69513349E+04                                 7.683095                            5.980818       0.182458       2.074498                    0.999786      25.737859      71.606790       0.668332       0.420532      -1.059918       0.024313      -0.034824      -0.008108       0.043238       0.011327      -0.035455      -0.001808      -0.031213      -0.040863      -0.047346       0.014180       0.033166              8.596709       7.964577      -1.403963       3.359084       7.598256       2.050124      10.227293           0.000002
           80              C       5.374257      12.757639       0.129616      -0.159425      31.171141 0.41098205E+03  0.95104090E+04                                 8.538174                            6.733216       0.213241       2.042433                    0.999734      28.872287      81.872544       0.639847       0.413670      -1.067860       0.008268      -0.009026      -0.003343       0.012689      -0.011224      -0.010450      -0.012245      -0.012404      -0.057582      -0.028793       0.005558       0.023235              9.543115       8.943899      -0.650360       4.441709       7.744197       2.302961      11.941249           0.000000
           81              C       5.477796      11.705890      18.048628       0.038075      34.830966 0.41333019E+03  0.95352550E+04                                 9.328327                            6.802278       0.008376       2.019524                    0.999321      26.381863      73.602165       0.632453       0.419800      -1.068751       0.023425       0.002864       0.026738       0.035663       0.008462      -0.020614      -0.022824      -0.024255      -0.008392      -0.029803      -0.007554       0.037357             11.295944      12.504491      -0.925191       6.593522       8.018755       2.045095      13.364584           0.000003
           82              C       6.509526      10.806145      18.272170      -0.153792      31.858153 0.41488109E+03  0.96263372E+04                                 8.686303                            6.775250       0.179130       2.033552                    0.999775      28.883187      82.096879       0.636224       0.414914      -1.066724      -0.014138       0.006217       0.006231       0.016654      -0.000605      -0.019187       0.009079      -0.029600      -0.010376      -0.028641       0.006338       0.022303              9.814951      10.695596      -1.848914       4.871842       7.440217       1.085820      11.309039           0.000000
           83              C       7.345143      10.987322       0.556036       0.075389      26.398810 0.32612727E+03  0.71539561E+04                                 7.763810                            6.069727       0.208307       2.081004                    0.999809      26.020337      72.868658       0.659120       0.423626      -1.056916      -0.020349       0.038716       0.017711       0.047188       0.000513      -0.028299      -0.016103      -0.015261      -0.088424      -0.047675       0.015742       0.031932              8.709594       9.401927      -1.774333       3.713162       6.881668       1.243972       9.845188           0.000001
           84              C       4.460682      11.478650      16.976004       0.554148      24.003464 0.25718877E+03  0.53738306E+04                                 7.733790                            5.713803      -0.079221       2.030350                    0.999016      22.821561      64.598171       0.615807       0.476025      -1.015598      -0.036313      -0.005075      -0.039730       0.054064       0.004432      -0.080765      -0.013711       0.061639       0.084791      -0.060977      -0.043612       0.104589              9.201758       9.846489      -0.015877       4.630426       8.564928       0.825989       9.193858           0.000002
           85              C      11.761974       5.318626      14.471964       0.082365      28.010978 0.34135121E+03  0.76055804E+04                                 8.191398                            6.277710       0.017278       2.018633                    0.999471      26.577664      76.044808       0.634955       0.432945      -1.046790      -0.016779       0.020148      -0.042091       0.049590      -0.034716      -0.033999      -0.003592       0.009841       0.030519      -0.051513       0.003718       0.047795              9.282320       8.108618       1.263970       3.617603      11.737645      -0.480467       8.000697           0.000000
           86              C       0.299653       6.453286      14.806337      -0.160032      34.302020 0.44677644E+03  0.10617969E+05                                 9.298517                            7.151402      -0.070438       1.951897                    0.999408      29.862789      87.451495       0.600387       0.429263      -1.051935      -0.000554       0.002844      -0.015424       0.015693      -0.009982      -0.015882       0.015634       0.041276       0.032159      -0.032125      -0.002224       0.034349             10.579269       8.782726       1.508926       3.351017      14.919758      -1.000968       8.035323          -0.000000
           87              C       0.010963       7.630938      14.169526       0.034664      35.106323 0.40339292E+03  0.92375029E+04                                 9.289018                            6.660077       0.077969       2.039856                    0.999309      26.225620      72.586437       0.648662       0.412346      -1.074951      -0.015812      -0.027955      -0.012403       0.034428      -0.021141      -0.020855       0.000555       0.032339       0.010536      -0.031083      -0.005153       0.036237             11.243480       9.964116       3.238181       4.095792      15.579434       0.508735       8.186890           0.000000
           88              C      11.167541       7.657040      13.247182      -0.138883      34.806683 0.43793206E+03  0.10360184E+05                                 9.439537                            7.114261      -0.171971       1.931475                    0.998514      29.365529      85.914946       0.597395       0.433395      -1.048982      -0.002336      -0.003741       0.011929       0.012718      -0.011890      -0.016011      -0.004904       0.027505       0.032648      -0.026748       0.000603       0.026146             10.878250      10.401855       2.243302       4.256010      13.775797       0.185394       8.457098           0.000001
           89              C      10.506113       6.487065      12.971043       0.085133      28.014662 0.33998143E+03  0.75570593E+04                                 8.185597                            6.261696       0.060603       2.037438                    0.999405      26.295257      74.810807       0.637160       0.432474      -1.048514       0.017960      -0.025003       0.038950       0.049647      -0.028926      -0.009489      -0.005155       0.043638       0.056292      -0.046817       0.016367       0.030450              9.335782       8.808516       1.650475       3.339001      12.043295       0.462016       7.155534           0.000002
           90              C       0.786893       8.877683      14.517048       0.550322      24.142038 0.25916941E+03  0.54018213E+04                                 7.620471                            5.648992      -0.044641       2.032900                    0.999469      22.744179      63.383115       0.636444       0.461731      -1.027875       0.030951       0.042067       0.007939       0.052827      -0.009525      -0.054531       0.000064       0.034539       0.239656      -0.062097      -0.041456       0.103553              8.980076       8.596820       1.742385       2.515832      12.577582       0.996945       5.765825           0.000001
           91              C      12.040919       2.496560      10.592862       0.089137      26.140014 0.31897226E+03  0.69513255E+04                                 7.683091                            5.980814       0.182458       2.074498                    0.999786      25.737861      71.606794       0.668332       0.420532      -1.059917      -0.024313       0.034824      -0.008108       0.043238       0.011327       0.035455       0.001808      -0.031213      -0.040863      -0.047346       0.014180       0.033167              8.596704       7.964572      -1.403960      -3.359082       7.598254      -2.050125      10.227287           0.000002
           92              C       0.716243       2.596361       9.522117      -0.159425      31.171156 0.41098214E+03  0.95104116E+04                                 8.538177                            6.733217       0.213241       2.042433                    0.999734      28.872285      81.872537       0.639847       0.413670      -1.067860      -0.008268       0.009026      -0.003343       0.012689      -0.011224       0.010450       0.012245      -0.012404      -0.057582      -0.028793       0.005558       0.023235              9.543120       8.943903      -0.650357      -4.441719       7.744194      -2.302960      11.941263           0.000000
           93              C       0.612704       3.648110       8.656128       0.038075      34.830979 0.41333026E+03  0.95352569E+04                                 9.328329                            6.802279       0.008375       2.019524                    0.999321      26.381864      73.602167       0.632453       0.419800      -1.068751      -0.023425      -0.002864       0.026738       0.035663       0.008462       0.020614       0.022824      -0.024255      -0.008392      -0.029803      -0.007554       0.037357             11.295947      12.504498      -0.925190      -6.593527       8.018754      -2.045095      13.364590           0.000002
           94              C      11.761974       4.547855       8.879670      -0.153792      31.858152 0.41488103E+03  0.96263354E+04                                 8.686302                            6.775249       0.179130       2.033552                    0.999775      28.883187      82.096876       0.636225       0.414914      -1.066724       0.014138      -0.006217       0.006231       0.016654      -0.000605       0.019187      -0.009079      -0.029600      -0.010376      -0.028641       0.006338       0.022303              9.814950      10.695596      -1.848912      -4.871845       7.440215      -1.085820      11.309040           0.000001
           95              C      10.926357       4.366678       9.948536       0.075389      26.398811 0.32612724E+03  0.71539552E+04                                 7.763810                            6.069726       0.208307       2.081004                    0.999809      26.020336      72.868653       0.659120       0.423626      -1.056916       0.020349      -0.038716       0.017711       0.047188       0.000513       0.028299       0.016103      -0.015261      -0.088424      -0.047675       0.015742       0.031932              8.709595       9.401928      -1.774333      -3.713164       6.881667      -1.243972       9.845189           0.000001
           96              C       1.629818       3.875350       7.583505       0.554148      24.003479 0.25718885E+03  0.53738327E+04                                 7.733793                            5.713804      -0.079221       2.030350                    0.999016      22.821562      64.598174       0.615807       0.476025      -1.015598       0.036313       0.005075      -0.039730       0.054064       0.004432       0.080765       0.013711       0.061639       0.084791      -0.060977      -0.043612       0.104589              9.201763       9.846497      -0.015876      -4.630434       8.564925      -0.825990       9.193867           0.000002
           97              C       5.671474       2.358374       4.313036       0.082365      28.010984 0.34135141E+03  0.76055861E+04                                 8.191399                            6.277712       0.017278       2.018633                    0.999471      26.577665      76.044812       0.634955       0.432945      -1.046790      -0.016779      -0.020147       0.042091       0.049590       0.034716       0.033999      -0.003592       0.009842       0.030519      -0.051513       0.003718       0.047795              9.282321       8.108618      -1.263971      -3.617603      11.737647      -0.480467       8.000699           0.000000
           98              C       6.390153       1.223714       3.978663      -0.160032      34.302005 0.44677632E+03  0.10617966E+05                                 9.298515                            7.151402      -0.070438       1.951897                    0.999408      29.862789      87.451500       0.600387       0.429263      -1.051935      -0.000554      -0.002844       0.015424       0.015693       0.009982       0.015882       0.015634       0.041276       0.032159      -0.032125      -0.002224       0.034349             10.579266       8.782725      -1.508925      -3.351017      14.919750      -1.000969       8.035322          -0.000000
           99              C       6.101463       0.046062       4.615475       0.034664      35.106325 0.40339295E+03  0.92375038E+04                                 9.289019                            6.660077       0.077969       2.039856                    0.999309      26.225621      72.586446       0.648662       0.412346      -1.074951      -0.015812       0.027955       0.012403       0.034428       0.021141       0.020855       0.000555       0.032339       0.010536      -0.031083      -0.005153       0.036237             11.243481       9.964122      -3.238180      -4.095798      15.579426       0.508737       8.186895           0.000000
          100              C       5.077041       0.019960       5.537818      -0.138883      34.806692 0.43793204E+03  0.10360184E+05                                 9.439538                            7.114261      -0.171971       1.931475                    0.998514      29.365533      85.914963       0.597395       0.433395      -1.048982      -0.002336       0.003741      -0.011929       0.012718       0.011890       0.016011      -0.004904       0.027505       0.032648      -0.026748       0.000603       0.026146             10.878253      10.401861      -2.243304      -4.256015      13.775796       0.185398       8.457101           0.000001
          101              C       4.415613       1.189935       5.813958       0.085133      28.014647 0.33998120E+03  0.75570531E+04                                 8.185595                            6.261694       0.060603       2.037438                    0.999405      26.295254      74.810800       0.637160       0.432474      -1.048514       0.017960       0.025003      -0.038950       0.049647       0.028926       0.009489      -0.005155       0.043638       0.056292      -0.046817       0.016367       0.030450              9.335780       8.808516      -1.650477      -3.339001      12.043291       0.462020       7.155532           0.000002
          102              C       6.877393      14.153317       4.267952       0.550322      24.142037 0.25916943E+03  0.54018220E+04                                 7.620471                            5.648992      -0.044641       2.032900                    0.999469      22.744179      63.383119       0.636444       0.461731      -1.027875       0.030951      -0.042067      -0.007939       0.052827       0.009525       0.054531       0.000064       0.034539       0.239656      -0.062097      -0.041456       0.103553              8.980076       8.596822      -1.742385      -2.515834      12.577580       0.996948       5.765827           0.000001
          103              C       5.950419       5.180440       8.192138       0.089137      26.140026 0.31897243E+03  0.69513299E+04                                 7.683094                            5.980816       0.182458       2.074498                    0.999786      25.737860      71.606793       0.668332       0.420532      -1.059917      -0.024313      -0.034824       0.008108       0.043238      -0.011327      -0.035455       0.001808      -0.031213      -0.040863      -0.047346       0.014180       0.033166              8.596708       7.964575       1.403960       3.359084       7.598255      -2.050126      10.227294           0.000002
          104              C       6.806743       5.080639       9.262883      -0.159425      31.171155 0.41098209E+03  0.95104101E+04                                 8.538176                            6.733216       0.213241       2.042433                    0.999734      28.872284      81.872534       0.639847       0.413670      -1.067860      -0.008268      -0.009026       0.003343       0.012689       0.011224      -0.010450       0.012245      -0.012404      -0.057582      -0.028793       0.005558       0.023235              9.543119       8.943902       0.650358       4.441717       7.744194      -2.302959      11.941261           0.000000
          105              C       6.703204       4.028890      10.128872       0.038075      34.830965 0.41333030E+03  0.95352580E+04                                 9.328326                            6.802279       0.008376       2.019524                    0.999321      26.381862      73.602161       0.632453       0.419800      -1.068751      -0.023425       0.002864      -0.026738       0.035663      -0.008462      -0.020614       0.022824      -0.024255      -0.008392      -0.029803      -0.007554       0.037357             11.295942      12.504489       0.925191       6.593518       8.018755      -2.045097      13.364582           0.000002
          106              C       5.671474       3.129145       9.905331      -0.153792      31.858134 0.41488100E+03  0.96263348E+04                                 8.686300                            6.775250       0.179130       2.033552                    0.999775      28.883187      82.096880       0.636224       0.414914      -1.066724       0.014138       0.006217      -0.006231       0.016654       0.000605      -0.019187      -0.009079      -0.029600      -0.010376      -0.028641       0.006338       0.022303              9.814946      10.695589       1.848913       4.871837       7.440217      -1.085821      11.309032           0.000000
          107              C       4.835857       3.310322       8.836464       0.075389      26.398813 0.32612743E+03  0.71539603E+04                                 7.763810                            6.069729       0.208307       2.081004                    0.999809      26.020337      72.868658       0.659120       0.423626      -1.056916       0.020349       0.038716      -0.017711       0.047188      -0.000513      -0.028299       0.016103      -0.015261      -0.088424      -0.047675       0.015742       0.031932              8.709595       9.401925       1.774334       3.713161       6.881669      -1.243972       9.845190           0.000001
          108              C       7.720318       3.801650      11.201496       0.554148      24.003464 0.25718879E+03  0.53738312E+04                                 7.733790                            5.713803      -0.079221       2.030350                    0.999016      22.821562      64.598174       0.615807       0.476025      -1.015598       0.036313      -0.005075       0.039730       0.054064      -0.004432      -0.080765       0.013711       0.061639       0.084791      -0.060977      -0.043612       0.104589              9.201758       9.846489       0.015878       4.630425       8.564927      -0.825988       9.193857           0.000002
          109              C       0.419026      12.995626      13.705536       0.082365      28.010976 0.34135120E+03  0.76055804E+04                                 8.191398                            6.277710       0.017278       2.018633                    0.999471      26.577664      76.044811       0.634955       0.432945      -1.046790       0.016779       0.020147       0.042091       0.049590       0.034716      -0.033999       0.003592       0.009841       0.030519      -0.051513       0.003718       0.047795              9.282320       8.108619      -1.263970       3.617603      11.737644       0.480467       8.000697           0.000000
          110              C      11.881347      14.130286      13.371163      -0.160032      34.302025 0.44677660E+03  0.10617974E+05                                 9.298518                            7.151404      -0.070438       1.951897                    0.999408      29.862789      87.451499       0.600387       0.429263      -1.051935       0.000554       0.002844       0.015424       0.015694       0.009982      -0.015882      -0.015634       0.041276       0.032159      -0.032125      -0.002224       0.034349             10.579270       8.782728      -1.508926       3.351019      14.919756       1.000969       8.035326          -0.000000
          111              C      -0.010963      15.307938      14.007975       0.034664      35.106321 0.40339291E+03  0.92375026E+04                                 9.289018                            6.660077       0.077969       2.039856                    0.999309      26.225620      72.586441       0.648662       0.412346      -1.074951       0.015812      -0.027955       0.012403       0.034428       0.021141      -0.020855      -0.000555       0.032339       0.010536      -0.031083      -0.005153       0.036237             11.243480       9.964121      -3.238179       4.095797      15.579425      -0.508736       8.186893           0.000000
          112              C       1.013459      -0.019960      14.930318      -0.138883      34.806686 0.43793207E+03  0.10360184E+05                                 9.439537                            7.114261      -0.171971       1.931475                    0.998514      29.365531      85.914955       0.597395       0.433395      -1.048982       0.002336      -0.003741      -0.011929       0.012718       0.011890      -0.016011       0.004904       0.027505       0.032648      -0.026748       0.000603       0.026146             10.878251      10.401862      -2.243304       4.256013      13.775792      -0.185394       8.457100           0.000001
          113              C       1.674888      14.164065      15.206457       0.085133      28.014652 0.33998134E+03  0.75570567E+04                                 8.185596                            6.261696       0.060603       2.037438                    0.999405      26.295255      74.810804       0.637160       0.432474      -1.048514      -0.017960      -0.025003      -0.038950       0.049647       0.028926      -0.009489       0.005155       0.043638       0.056292      -0.046817       0.016367       0.030450              9.335780       8.808519      -1.650474       3.339003      12.043287      -0.462016       7.155535           0.000002
          114              C      11.394107       1.200683      13.660452       0.550322      24.142038 0.25916943E+03  0.54018220E+04                                 7.620471                            5.648992      -0.044641       2.032900                    0.999469      22.744179      63.383117       0.636444       0.461731      -1.027875      -0.030951       0.042067      -0.007939       0.052827       0.009525      -0.054531      -0.000064       0.034539       0.239656      -0.062097      -0.041456       0.103553              8.980076       8.596822      -1.742384       2.515834      12.577580      -0.996947       5.765827           0.000001
          115              C       0.140082      10.173560      17.584639       0.089137      26.140020 0.31897231E+03  0.69513269E+04                                 7.683093                            5.980814       0.182458       2.074498                    0.999786      25.737861      71.606796       0.668332       0.420532      -1.059917       0.024313       0.034824       0.008108       0.043238      -0.011327       0.035455      -0.001808      -0.031213      -0.040863      -0.047346       0.014180       0.033166              8.596706       7.964577       1.403964      -3.359085       7.598255       2.050121      10.227285           0.000002
          116              C      11.464757      10.273361      18.655383      -0.159425      31.171150 0.41098204E+03  0.95104087E+04                                 8.538176                            6.733216       0.213241       2.042433                    0.999734      28.872285      81.872538       0.639847       0.413670      -1.067860       0.008268       0.009026       0.003343       0.012689       0.011224       0.010450      -0.012245      -0.012404      -0.057583      -0.028793       0.005558       0.023235              9.543118       8.943905       0.650358      -4.441716       7.744193       2.302960      11.941255           0.000000
          117              C      11.568296      11.325110       0.736372       0.038075      34.830966 0.41333030E+03  0.95352581E+04                                 9.328327                            6.802279       0.008376       2.019524                    0.999321      26.381862      73.602161       0.632453       0.419800      -1.068751       0.023425      -0.002864      -0.026738       0.035663      -0.008462       0.020614      -0.022824      -0.024255      -0.008392      -0.029803      -0.007554       0.037357             11.295943      12.504491       0.925191      -6.593519       8.018754       2.045096      13.364582           0.000002
          118              C       0.419026      12.224855       0.512831      -0.153792      31.858132 0.41488102E+03  0.96263352E+04                                 8.686299                            6.775250       0.179131       2.033552                    0.999775      28.883186      82.096876       0.636224       0.414914      -1.066724      -0.014138      -0.006217      -0.006231       0.016654       0.000605       0.019187       0.009079      -0.029600      -0.010376      -0.028641       0.006338       0.022303              9.814945      10.695588       1.848915      -4.871834       7.440217       1.085820      11.309029           0.000000
          119              C       1.254643      12.043678      18.228964       0.075389      26.398812 0.32612745E+03  0.71539611E+04                                 7.763810                            6.069729       0.208307       2.081004                    0.999809      26.020338      72.868662       0.659120       0.423626      -1.056916      -0.020349      -0.038716      -0.017711       0.047188      -0.000513       0.028299      -0.016103      -0.015261      -0.088424      -0.047675       0.015742       0.031932              8.709594       9.401925       1.774334      -3.713160       6.881670       1.243972       9.845189           0.000001
          120              C      10.551182      11.552350       1.808996       0.554148      24.003456 0.25718870E+03  0.53738288E+04                                 7.733789                            5.713802      -0.079221       2.030350                    0.999016      22.821561      64.598171       0.615807       0.476025      -1.015598      -0.036313       0.005075       0.039730       0.054064      -0.004432       0.080765      -0.013711       0.061639       0.084791      -0.060977      -0.043612       0.104589              9.201755       9.846486       0.015878      -4.630422       8.564927       0.825990       9.193852           0.000002
          121              C       5.671474       5.318626      13.705536       0.082365      28.010968 0.34135111E+03  0.76055775E+04                                 8.191396                            6.277709       0.017278       2.018633                    0.999471      26.577660      76.044792       0.634955       0.432945      -1.046790      -0.016779       0.020147       0.042091       0.049590      -0.034716       0.033999       0.003592       0.009842       0.030519      -0.051513       0.003718       0.047795              9.282317       8.108616       1.263968      -3.617602      11.737640       0.480468       8.000695           0.000000
          122              C       6.390153       6.453286      13.371163      -0.160032      34.302021 0.44677657E+03  0.10617973E+05                                 9.298517                            7.151403      -0.070438       1.951897                    0.999408      29.862788      87.451491       0.600387       0.429263      -1.051935      -0.000554       0.002844       0.015424       0.015693      -0.009982       0.015882      -0.015634       0.041276       0.032159      -0.032125      -0.002224       0.034349             10.579268       8.782727       1.508925      -3.351019      14.919752       1.000969       8.035325          -0.000000
          123              C       6.101463       7.630938      14.007975       0.034664      35.106321 0.40339291E+03  0.92375028E+04                                 9.289018                            6.660077       0.077969       2.039856                    0.999309      26.225620      72.586441       0.648662       0.412346      -1.074951      -0.015812      -0.027955       0.012403       0.034428      -0.021141       0.020855      -0.000555       0.032339       0.010536      -0.031083      -0.005153       0.036237             11.243480       9.964121       3.238180      -4.095797      15.579424      -0.508737       8.186893           0.000000
          124              C       5.077041       7.657040      14.930318      -0.138883      34.806684 0.43793192E+03  0.10360180E+05                                 9.439537                            7.114260      -0.171972       1.931475                    0.998514      29.365532      85.914961       0.597395       0.433395      -1.048982      -0.002336      -0.003741      -0.011929       0.012718      -0.011890       0.016011       0.004904       0.027505       0.032648      -0.026748       0.000603       0.026146             10.878251      10.401858       2.243303      -4.256012      13.775797      -0.185394       8.457099           0.000001
          125              C       4.415613       6.487065      15.206457       0.085133      28.014665 0.33998144E+03  0.75570594E+04                                 8.185597                            6.261696       0.060603       2.037438                    0.999405      26.295257      74.810807       0.637160       0.432474      -1.048514       0.017960      -0.025003      -0.038950       0.049647      -0.028926       0.009489       0.005155       0.043638       0.056292      -0.046817       0.016367       0.030450              9.335783       8.808517       1.650476      -3.339002      12.043296      -0.462016       7.155535           0.000002
          126              C       6.877393       8.877683      13.660452       0.550323      24.142036 0.25916942E+03  0.54018215E+04                                 7.620470                            5.648992      -0.044641       2.032900                    0.999469      22.744178      63.383112       0.636444       0.461731      -1.027875       0.030951       0.042067      -0.007939       0.052827      -0.009525       0.054531      -0.000064       0.034539       0.239656      -0.062097      -0.041456       0.103553              8.980075       8.596821       1.742384      -2.515833      12.577578      -0.996947       5.765826           0.000001
          127              C       5.950419       2.496560      17.584639       0.089138      26.140021 0.31897226E+03  0.69513257E+04                                 7.683093                            5.980814       0.182458       2.074498                    0.999786      25.737858      71.606787       0.668332       0.420532      -1.059917      -0.024313       0.034824       0.008108       0.043238       0.011327      -0.035455      -0.001808      -0.031213      -0.040863      -0.047346       0.014180       0.033167              8.596707       7.964577      -1.403959       3.359089       7.598252       2.050123      10.227292           0.000002
          128              C       6.806743       2.596361      18.655383      -0.159425      31.171150 0.41098189E+03  0.95104045E+04                                 8.538175                            6.733215       0.213242       2.042433                    0.999734      28.872285      81.872537       0.639847       0.413670      -1.067860      -0.008268       0.009026       0.003343       0.012689      -0.011224      -0.010451      -0.012245      -0.012404      -0.057582      -0.028793       0.005558       0.023235              9.543118       8.943903      -0.650357       4.441717       7.744193       2.302961      11.941259           0.000000
          129              C       6.703204       3.648110       0.736372       0.038075      34.830969 0.41333031E+03  0.95352583E+04                                 9.328327                            6.802279       0.008376       2.019524                    0.999321      26.381862      73.602161       0.632453       0.419800      -1.068751      -0.023425      -0.002864      -0.026738       0.035663       0.008462      -0.020614      -0.022824      -0.024255      -0.008392      -0.029803      -0.007554       0.037357             11.295944      12.504491      -0.925190       6.593519       8.018755       2.045097      13.364585           0.000002
          130              C       5.671474       4.547855       0.512831      -0.153792      31.858129 0.41488094E+03  0.96263329E+04                                 8.686298                            6.775249       0.179131       2.033552                    0.999775      28.883185      82.096870       0.636224       0.414914      -1.066724       0.014138      -0.006217      -0.006231       0.016654      -0.000605      -0.019187       0.009079      -0.029600      -0.010376      -0.028641       0.006338       0.022303              9.814944      10.695587      -1.848913       4.871835       7.440216       1.085821      11.309030           0.000001
          131              C       4.835857       4.366678      18.228964       0.075389      26.398809 0.32612741E+03  0.71539599E+04                                 7.763810                            6.069729       0.208307       2.081004                    0.999809      26.020336      72.868656       0.659120       0.423626      -1.056916       0.020349      -0.038716      -0.017711       0.047188       0.000513      -0.028299      -0.016103      -0.015261      -0.088424      -0.047675       0.015742       0.031932              8.709594       9.401925      -1.774334       3.713161       6.881668       1.243971       9.845188           0.000001
          132              C       7.720318       3.875350       1.808996       0.554148      24.003457 0.25718870E+03  0.53738289E+04                                 7.733789                            5.713802      -0.079221       2.030350                    0.999016      22.821561      64.598170       0.615807       0.476025      -1.015598       0.036313       0.005075       0.039730       0.054064       0.004432      -0.080765      -0.013711       0.061639       0.084791      -0.060977      -0.043612       0.104589              9.201755       9.846486      -0.015878       4.630422       8.564927       0.825990       9.193852           0.000002
          133              C       0.419026      10.035374       4.313036       0.082365      28.010980 0.34135132E+03  0.76055834E+04                                 8.191398                            6.277711       0.017278       2.018633                    0.999471      26.577661      76.044795       0.634955       0.432945      -1.046790       0.016779      -0.020148       0.042091       0.049590      -0.034716      -0.033999      -0.003592       0.009842       0.030519      -0.051513       0.003718       0.047795              9.282320       8.108617       1.263971       3.617602      11.737645      -0.480466       8.000698           0.000000
          134              C      11.881347       8.900714       3.978663      -0.160032      34.302005 0.44677629E+03  0.10617965E+05                                 9.298514                            7.151401      -0.070438       1.951897                    0.999408      29.862788      87.451493       0.600387       0.429263      -1.051935       0.000554      -0.002844       0.015424       0.015693      -0.009982      -0.015882       0.015634       0.041276       0.032159      -0.032125      -0.002224       0.034349             10.579265       8.782725       1.508925       3.351016      14.919750      -1.000969       8.035321          -0.000000
          135              C      -0.010963       7.723062       4.615475       0.034664      35.106327 0.40339297E+03  0.92375045E+04                                 9.289019                            6.660078       0.077969       2.039856                    0.999309      26.225622      72.586449       0.648662       0.412346      -1.074951       0.015812       0.027955       0.012403       0.034428      -0.021141      -0.020855       0.000555       0.032339       0.010536      -0.031083      -0.005153       0.036237             11.243481       9.964122       3.238178       4.095798      15.579426       0.508736       8.186895           0.000000
          136              C       1.013459       7.696960       5.537818      -0.138883      34.806695 0.43793217E+03  0.10360187E+05                                 9.439539                            7.114262      -0.171971       1.931475                    0.998514      29.365533      85.914965       0.597394       0.433395      -1.048982       0.002336       0.003741      -0.011929       0.012718      -0.011890      -0.016011      -0.004905       0.027505       0.032648      -0.026748       0.000603       0.026146             10.878254      10.401865       2.243305       4.256017      13.775793       0.185398       8.457104           0.000001
          137              C       1.674888       8.866935       5.813958       0.085133      28.014642 0.33998121E+03  0.75570534E+04                                 8.185594                            6.261694       0.060603       2.037438                    0.999405      26.295257      74.810810       0.637160       0.432474      -1.048514      -0.017960       0.025003      -0.038950       0.049647      -0.028926      -0.009489      -0.005155       0.043638       0.056292      -0.046817       0.016367       0.030450              9.335778       8.808518       1.650475       3.339002      12.043283       0.462019       7.155533           0.000002
          138              C      11.394107       6.476317       4.267952       0.550323      24.142036 0.25916941E+03  0.54018216E+04                                 7.620471                            5.648992      -0.044641       2.032900                    0.999469      22.744178      63.383116       0.636444       0.461731      -1.027875      -0.030951      -0.042067      -0.007939       0.052827      -0.009525      -0.054531       0.000064       0.034539       0.239656      -0.062097      -0.041456       0.103553              8.980076       8.596822       1.742384       2.515834      12.577579       0.996947       5.765827           0.000001
          139              C       0.140082      12.857440       8.192138       0.089137      26.140019 0.31897238E+03  0.69513288E+04                                 7.683093                            5.980815       0.182458       2.074498                    0.999786      25.737859      71.606789       0.668332       0.420532      -1.059917       0.024313      -0.034824       0.008108       0.043238       0.011327       0.035455       0.001808      -0.031213      -0.040863      -0.047346       0.014180       0.033167              8.596705       7.964574      -1.403965      -3.359079       7.598257      -2.050124      10.227285           0.000002
          140              C      11.464757      12.757639       9.262883      -0.159425      31.171158 0.41098230E+03  0.95104159E+04                                 8.538177                            6.733218       0.213241       2.042433                    0.999734      28.872285      81.872536       0.639847       0.413670      -1.067860       0.008268      -0.009026       0.003343       0.012689      -0.011224       0.010451       0.012245      -0.012404      -0.057582      -0.028793       0.005558       0.023235              9.543119       8.943904      -0.650359      -4.441717       7.744194      -2.302958      11.941258           0.000000
          141              C      11.568296      11.705890      10.128872       0.038075      34.830964 0.41333031E+03  0.95352585E+04                                 9.328326                            6.802279       0.008376       2.019524                    0.999321      26.381863      73.602165       0.632453       0.419800      -1.068751       0.023425       0.002864      -0.026738       0.035663       0.008462       0.020614       0.022824      -0.024255      -0.008392      -0.029803      -0.007554       0.037357             11.295942      12.504490      -0.925191      -6.593518       8.018754      -2.045095      13.364581           0.000002
          142              C       0.419026      10.806145       9.905331      -0.153792      31.858134 0.41488102E+03  0.96263354E+04                                 8.686300                            6.775250       0.179131       2.033552                    0.999775      28.883186      82.096877       0.636224       0.414914      -1.066724      -0.014138       0.006217      -0.006231       0.016654      -0.000605       0.019187      -0.009079      -0.029600      -0.010376      -0.028641       0.006338       0.022303              9.814946      10.695589      -1.848915      -4.871835       7.440217      -1.085820      11.309031           0.000000
          143              C       1.254643      10.987322       8.836464       0.075389      26.398815 0.32612745E+03  0.71539610E+04                                 7.763811                            6.069729       0.208307       2.081004                    0.999809      26.020337      72.868661       0.659120       0.423626      -1.056916      -0.020349       0.038716      -0.017711       0.047188       0.000513       0.028299       0.016103      -0.015261      -0.088424      -0.047675       0.015742       0.031932              8.709595       9.401925      -1.774334      -3.713161       6.881670      -1.243973       9.845191           0.000001
          144              C      10.551182      11.478650      11.201496       0.554148      24.003464 0.25718880E+03  0.53738312E+04                                 7.733790                            5.713803      -0.079221       2.030350                    0.999016      22.821562      64.598172       0.615807       0.476025      -1.015598      -0.036313      -0.005075       0.039730       0.054064       0.004432       0.080765       0.013711       0.061639       0.084791      -0.060977      -0.043612       0.104589              9.201757       9.846488      -0.015878      -4.630425       8.564927      -0.825988       9.193856           0.000002
          145              C       6.509526      12.995626      14.471964       0.082365      28.010978 0.34135118E+03  0.76055798E+04                                 8.191398                            6.277710       0.017278       2.018633                    0.999471      26.577663      76.044806       0.634955       0.432945      -1.046790       0.016779       0.020148      -0.042091       0.049590       0.034716       0.033999      -0.003592       0.009842       0.030519      -0.051513       0.003718       0.047795              9.282321       8.108620      -1.263971      -3.617603      11.737645      -0.480466       8.000697           0.000000
          146              C       5.790847      14.130286      14.806337      -0.160032      34.302026 0.44677650E+03  0.10617971E+05                                 9.298518                            7.151403      -0.070438       1.951897                    0.999408      29.862791      87.451506       0.600387       0.429263      -1.051935       0.000554       0.002844      -0.015424       0.015693       0.009982       0.015882       0.015634       0.041276       0.032159      -0.032125      -0.002224       0.034349             10.579271       8.782728      -1.508926      -3.351018      14.919761      -1.000968       8.035324          -0.000000
          147              C       6.079537      15.307938      14.169526       0.034664      35.106327 0.40339295E+03  0.92375038E+04                                 9.289019                            6.660077       0.077969       2.039856                    0.999309      26.225621      72.586446       0.648662       0.412346      -1.074951       0.015812      -0.027955      -0.012403       0.034428       0.021141       0.020855       0.000555       0.032339       0.010536      -0.031083      -0.005153       0.036237             11.243482       9.964117      -3.238180      -4.095793      15.579436       0.508734       8.186891           0.000000
          148              C       7.103959      -0.019960      13.247182      -0.138883      34.806692 0.43793229E+03  0.10360191E+05                                 9.439539                            7.114263      -0.171971       1.931475                    0.998514      29.365532      85.914961       0.597394       0.433395      -1.048982       0.002336      -0.003741       0.011929       0.012718       0.011890       0.016011      -0.004904       0.027505       0.032648      -0.026748       0.000603       0.026146             10.878253      10.401861      -2.243304      -4.256013      13.775795       0.185394       8.457102           0.000001
          149              C       7.765388      14.164065      12.971043       0.085133      28.014648 0.33998131E+03  0.75570559E+04                                 8.185595                            6.261695       0.060603       2.037438                    0.999405      26.295255      74.810802       0.637160       0.432474      -1.048514      -0.017960      -0.025003       0.038950       0.049647       0.028926       0.009489      -0.005155       0.043638       0.056292      -0.046817       0.016367       0.030450              9.335779       8.808517      -1.650473      -3.339002      12.043285       0.462015       7.155534           0.000002
          150              C       5.303607       1.200683      14.517048       0.550323      24.142037 0.25916939E+03  0.54018209E+04                                 7.620471                            5.648992      -0.044641       2.032900                    0.999469      22.744178      63.383116       0.636444       0.461731      -1.027875      -0.030951       0.042067       0.007939       0.052827       0.009525       0.054531       0.000064       0.034539       0.239656      -0.062097      -0.041456       0.103553              8.980076       8.596821      -1.742385      -2.515832      12.577583       0.996945       5.765825           0.000002
          151              C       6.230582      10.173560      10.592862       0.089137      26.140008 0.31897222E+03  0.69513245E+04                                 7.683091                            5.980814       0.182458       2.074498                    0.999786      25.737860      71.606794       0.668332       0.420532      -1.059917       0.024313       0.034824      -0.008108       0.043238      -0.011327      -0.035455       0.001808      -0.031213      -0.040863      -0.047346       0.014180       0.033167              8.596703       7.964572       1.403965       3.359078       7.598257      -2.050123      10.227279           0.000002
          152              C       5.374257      10.273361       9.522117      -0.159425      31.171157 0.41098232E+03  0.95104166E+04                                 8.538177                            6.733218       0.213241       2.042433                    0.999734      28.872286      81.872540       0.639847       0.413670      -1.067860       0.008268       0.009026      -0.003343       0.012689       0.011224      -0.010450       0.012245      -0.012404      -0.057582      -0.028793       0.005558       0.023235              9.543119       8.943905       0.650358       4.441718       7.744194      -2.302958      11.941258           0.000000
          153              C       5.477796      11.325110       8.656128       0.038075      34.830973 0.41333020E+03  0.95352553E+04                                 9.328328                            6.802278       0.008376       2.019524                    0.999321      26.381862      73.602163       0.632453       0.419800      -1.068751       0.023425      -0.002864       0.026738       0.035663      -0.008462      -0.020614       0.022824      -0.024255      -0.008392      -0.029803      -0.007554       0.037357             11.295946      12.504499       0.925190       6.593527       8.018753      -2.045093      13.364587           0.000002
          154              C       6.509526      12.224855       8.879670      -0.153792      31.858152 0.41488106E+03  0.96263364E+04                                 8.686302                            6.775250       0.179131       2.033552                    0.999775      28.883186      82.096875       0.636224       0.414914      -1.066724      -0.014138      -0.006217       0.006231       0.016654       0.000605      -0.019187      -0.009079      -0.029600      -0.010376      -0.028641       0.006338       0.022303              9.814951      10.695597       1.848914       4.871844       7.440216      -1.085820      11.309040           0.000000
          155              C       7.345143      12.043678       9.948536       0.075389      26.398814 0.32612727E+03  0.71539562E+04                                 7.763811                            6.069727       0.208307       2.081004                    0.999809      26.020337      72.868662       0.659120       0.423626      -1.056915      -0.020349      -0.038716       0.017711       0.047188      -0.000513      -0.028299       0.016103      -0.015261      -0.088424      -0.047675       0.015742       0.031932              8.709596       9.401928       1.774334       3.713164       6.881669      -1.243973       9.845191           0.000001
          156              C       4.460682      11.552350       7.583505       0.554148      24.003480 0.25718887E+03  0.53738333E+04                                 7.733794                            5.713804      -0.079221       2.030350                    0.999016      22.821563      64.598177       0.615807       0.476025      -1.015598      -0.036313       0.005075      -0.039730       0.054064      -0.004432      -0.080765       0.013711       0.061639       0.084791      -0.060977      -0.043612       0.104589              9.201763       9.846498       0.015876       4.630434       8.564925      -0.825990       9.193867           0.000002
          157              C      11.761974       2.358374       5.079464       0.082365      28.010973 0.34135113E+03  0.76055783E+04                                 8.191396                            6.277709       0.017278       2.018633                    0.999471      26.577661      76.044794       0.634955       0.432945      -1.046790      -0.016779      -0.020147      -0.042091       0.049590       0.034716      -0.033999       0.003592       0.009842       0.030519      -0.051513       0.003718       0.047795              9.282319       8.108617      -1.263970       3.617602      11.737643       0.480467       8.000696           0.000000
          158              C       0.299653       1.223714       5.413837      -0.160032      34.302019 0.44677641E+03  0.10617968E+05                                 9.298516                            7.151402      -0.070438       1.951897                    0.999408      29.862788      87.451490       0.600387       0.429263      -1.051935      -0.000554      -0.002844      -0.015424       0.015693       0.009982      -0.015882      -0.015634       0.041276       0.032159      -0.032125      -0.002224       0.034349             10.579268       8.782726      -1.508926       3.351017      14.919757       1.000968       8.035322          -0.000000
          159              C       0.010963       0.046062       4.777026       0.034664      35.106326 0.40339295E+03  0.92375038E+04                                 9.289019                            6.660077       0.077969       2.039856                    0.999309      26.225621      72.586443       0.648662       0.412346      -1.074951      -0.015812       0.027955      -0.012403       0.034428       0.021141      -0.020855      -0.000555       0.032339       0.010536      -0.031083      -0.005153       0.036237             11.243481       9.964117      -3.238181       4.095793      15.579435      -0.508736       8.186891           0.000000
          160              C      11.167541       0.019960       3.854682      -0.138883      34.806686 0.43793210E+03  0.10360185E+05                                 9.439538                            7.114261      -0.171971       1.931475                    0.998514      29.365530      85.914952       0.597395       0.433395      -1.048982      -0.002336       0.003741       0.011929       0.012718       0.011890      -0.016011       0.004904       0.027505       0.032648      -0.026748       0.000603       0.026146             10.878251      10.401856      -2.243303       4.256011      13.775797      -0.185394       8.457099           0.000001
          161              C      10.506113       1.189935       3.578543       0.085133      28.014656 0.33998134E+03  0.75570568E+04                                 8.185596                            6.261695       0.060603       2.037438                    0.999405      26.295254      74.810795       0.637160       0.432474      -1.048514       0.017960       0.025003       0.038950       0.049647       0.028926      -0.009489       0.005155       0.043638       0.056292      -0.046817       0.016367       0.030450              9.335780       8.808515      -1.650474       3.339001      12.043293      -0.462015       7.155534           0.000002
          162              C       0.786893      14.153317       5.124548       0.550323      24.142037 0.25916939E+03  0.54018210E+04                                 7.620471                            5.648992      -0.044640       2.032900                    0.999469      22.744178      63.383114       0.636444       0.461731      -1.027875       0.030951      -0.042067       0.007939       0.052827       0.009525      -0.054531      -0.000064       0.034539       0.239656      -0.062097      -0.041456       0.103553              8.980076       8.596820      -1.742385       2.515832      12.577582      -0.996946       5.765825           0.000001
          163              C      12.040919       5.180440       1.200361       0.089137      26.140038 0.31897265E+03  0.69513358E+04                                 7.683096                            5.980818       0.182458       2.074498                    0.999786      25.737860      71.606791       0.668332       0.420532      -1.059918      -0.024313      -0.034824      -0.008108       0.043238      -0.011327       0.035455      -0.001808      -0.031213      -0.040863      -0.047346       0.014180       0.033166              8.596711       7.964578       1.403959      -3.359089       7.598254       2.050125      10.227301           0.000002
          164              C       0.716243       5.080639       0.129616      -0.159425      31.171135 0.41098179E+03  0.95104017E+04                                 8.538173                            6.733214       0.213241       2.042433                    0.999734      28.872284      81.872534       0.639847       0.413669      -1.067860      -0.008268      -0.009026      -0.003343       0.012689       0.011224       0.010450      -0.012245      -0.012404      -0.057582      -0.028793       0.005558       0.023235              9.543114       8.943896       0.650359      -4.441709       7.744195       2.302962      11.941251           0.000000
          165              C       0.612704       4.028890      18.048628       0.038075      34.830969 0.41333020E+03  0.95352554E+04                                 9.328327                            6.802279       0.008375       2.019524                    0.999321      26.381863      73.602167       0.632453       0.419801      -1.068751      -0.023425       0.002864       0.026738       0.035663      -0.008462       0.020614      -0.022824      -0.024255      -0.008392      -0.029803      -0.007554       0.037357             11.295945      12.504491       0.925191      -6.593522       8.018757       2.045096      13.364587           0.000002
          166              C      11.761974       3.129145      18.272170      -0.153792      31.858151 0.41488102E+03  0.96263353E+04                                 8.686302                            6.775250       0.179130       2.033552                    0.999775      28.883186      82.096876       0.636224       0.414914      -1.066724       0.014138       0.006217       0.006231       0.016654       0.000605       0.019187       0.009079      -0.029600      -0.010376      -0.028641       0.006338       0.022303              9.814950      10.695595       1.848912      -4.871844       7.440216       1.085821      11.309040           0.000001
          167              C      10.926357       3.310322       0.556036       0.075389      26.398810 0.32612727E+03  0.71539563E+04                                 7.763810                            6.069727       0.208307       2.081004                    0.999809      26.020338      72.868664       0.659120       0.423626      -1.056915       0.020349       0.038716       0.017711       0.047188      -0.000513       0.028299      -0.016103      -0.015261      -0.088424      -0.047675       0.015742       0.031932              8.709595       9.401928       1.774333      -3.713164       6.881667       1.243971       9.845189           0.000001
          168              C       1.629818       3.801650      16.976004       0.554148      24.003468 0.25718881E+03  0.53738316E+04                                 7.733791                            5.713803      -0.079221       2.030350                    0.999016      22.821563      64.598178       0.615807       0.476025      -1.015598       0.036313      -0.005075      -0.039730       0.054064      -0.004432       0.080765      -0.013711       0.061639       0.084791      -0.060977      -0.043612       0.104589              9.201759       9.846490       0.015877      -4.630427       8.564928       0.825990       9.193859           0.000002
          169              N       7.471825      10.043051       4.168392      -0.227793      35.222374 0.49680758E+03  0.11831906E+05                                 8.873691                            7.147143       0.169289       2.074234                    0.999292      27.593753      74.687979       0.667009       0.385574      -1.107266      -0.084873      -0.130400       0.025678       0.157692      -0.065414      -0.016470       0.025040       0.029825       0.076488      -0.080704       0.008693       0.072011              9.904196       8.992305       0.253139      -4.134430      11.570513       0.288000       9.149770          -0.000000
          170              N       7.194099      11.976120       1.427660      -0.215404      32.874053 0.49661545E+03  0.11851607E+05                                 8.560331                            7.250992       0.034397       2.043614                    0.998034      27.373716      74.690424       0.646462       0.397014      -1.096844      -0.096300      -0.016286      -0.130213       0.162771      -0.023044      -0.060887       0.002632      -0.055562      -0.127007      -0.088944       0.023785       0.065158              9.186780       8.940299      -2.723058       2.244427       8.952928       1.609239       9.667113           0.000002
          171              N      10.799675       5.310949      13.560892      -0.227793      35.222369 0.49680746E+03  0.11831903E+05                                 8.873690                            7.147142       0.169289       2.074234                    0.999292      27.593752      74.687976       0.667009       0.385574      -1.107266       0.084873       0.130400       0.025678       0.157692      -0.065414       0.016470      -0.025040       0.029825       0.076488      -0.080704       0.008693       0.072011              9.904195       8.992302       0.253141       4.134428      11.570515      -0.288000       9.149768          -0.000000
          172              N      11.077401       3.377880      10.820160      -0.215404      32.874065 0.49661568E+03  0.11851614E+05                                 8.560333                            7.250994       0.034397       2.043614                    0.998034      27.373716      74.690423       0.646462       0.397014      -1.096844       0.096300       0.016286      -0.130213       0.162771      -0.023044       0.060887      -0.002632      -0.055562      -0.127007      -0.088944       0.023785       0.065158              9.186783       8.940303      -2.723059      -2.244427       8.952930      -1.609241       9.667115           0.000002
          173              N       4.709175       2.366051       5.224109      -0.227793      35.222376 0.49680772E+03  0.11831910E+05                                 8.873692                            7.147144       0.169289       2.074234                    0.999292      27.593752      74.687977       0.667009       0.385574      -1.107266       0.084873      -0.130400      -0.025678       0.157692       0.065414      -0.016470      -0.025040       0.029825       0.076488      -0.080704       0.008693       0.072011              9.904197       8.992301      -0.253142      -4.134427      11.570519      -0.287999       9.149770          -0.000000
          174              N       4.986901       4.299120       7.964840      -0.215404      32.874061 0.49661565E+03  0.11851613E+05                                 8.560332                            7.250994       0.034397       2.043614                    0.998034      27.373716      74.690423       0.646462       0.397014      -1.096844       0.096300      -0.016286       0.130213       0.162771       0.023044      -0.060887      -0.002632      -0.055562      -0.127007      -0.088944       0.023785       0.065158              9.186781       8.940302       2.723060       2.244425       8.952929      -1.609240       9.667112           0.000002
          175              N       1.381325      12.987949      14.616608      -0.227793      35.222374 0.49680758E+03  0.11831906E+05                                 8.873691                            7.147143       0.169289       2.074234                    0.999292      27.593753      74.687979       0.667009       0.385574      -1.107266      -0.084873       0.130400      -0.025678       0.157692       0.065414       0.016470       0.025040       0.029825       0.076488      -0.080704       0.008693       0.072011              9.904196       8.992305      -0.253139       4.134430      11.570513       0.288000       9.149770          -0.000000
          176              N       1.103599      11.054880      17.357340      -0.215404      32.874056 0.49661543E+03  0.11851606E+05                                 8.560331                            7.250992       0.034397       2.043614                    0.998034      27.373715      74.690420       0.646462       0.397014      -1.096844      -0.096300       0.016286       0.130213       0.162771       0.023044       0.060887       0.002632      -0.055562      -0.127007      -0.088944       0.023785       0.065158              9.186781       8.940302       2.723061      -2.244428       8.952929       1.609237       9.667111           0.000002
          177              N       4.709175       5.310949      14.616608      -0.227793      35.222372 0.49680753E+03  0.11831905E+05                                 8.873691                            7.147143       0.169288       2.074234                    0.999292      27.593754      74.687981       0.667009       0.385574      -1.107266       0.084873       0.130400      -0.025678       0.157692      -0.065414      -0.016470       0.025040       0.029825       0.076488      -0.080704       0.008693       0.072011              9.904196       8.992302       0.253141      -4.134428      11.570516       0.288000       9.149768          -0.000000
          178              N       4.986901       3.377880      17.357340      -0.215404      32.874064 0.49661574E+03  0.11851615E+05                                 8.560333                            7.250994       0.034397       2.043614                    0.998034      27.373716      74.690424       0.646462       0.397014      -1.096844       0.096300       0.016286       0.130213       0.162771      -0.023044      -0.060887       0.002632      -0.055562      -0.127007      -0.088944       0.023785       0.065158              9.186782       8.940305      -2.723059       2.244430       8.952928       1.609237       9.667115           0.000002
          179              N       1.381325      10.043051       5.224109      -0.227793      35.222382 0.49680785E+03  0.11831914E+05                                 8.873693                            7.147145       0.169289       2.074234                    0.999292      27.593754      74.687981       0.667009       0.385574      -1.107266      -0.084873      -0.130400      -0.025678       0.157692      -0.065414       0.016470      -0.025040       0.029825       0.076488      -0.080704       0.008693       0.072011              9.904197       8.992303       0.253139       4.134429      11.570517      -0.287999       9.149772          -0.000000
          180              N       1.103599      11.976120       7.964840      -0.215404      32.874055 0.49661539E+03  0.11851605E+05                                 8.560331                            7.250992       0.034397       2.043614                    0.998034      27.373716      74.690425       0.646462       0.397014      -1.096844      -0.096300      -0.016286       0.130213       0.162771      -0.023044       0.060887      -0.002632      -0.055562      -0.127007      -0.088944       0.023785       0.065158              9.186780       8.940300      -2.723061      -2.244424       8.952931      -1.609240       9.667109           0.000002
          181              N       7.471825      12.987949      13.560892      -0.227793      35.222375 0.49680759E+03  0.11831907E+05                                 8.873691                            7.147143       0.169289       2.074234                    0.999292      27.593753      74.687980       0.667009       0.385574      -1.107266      -0.084873       0.130400       0.025678       0.157692       0.065414      -0.016470      -0.025040       0.029825       0.076488      -0.080704       0.008693       0.072011              9.904196       8.992306      -0.253139      -4.134430      11.570513      -0.288000       9.149770          -0.000000
          182              N       7.194099      11.054880      10.820160      -0.215404      32.874057 0.49661537E+03  0.11851605E+05                                 8.560331                            7.250991       0.034397       2.043614                    0.998034      27.373715      74.690419       0.646462       0.397014      -1.096844      -0.096300       0.016286      -0.130213       0.162771       0.023044      -0.060887      -0.002632      -0.055562      -0.127007      -0.088944       0.023785       0.065158              9.186781       8.940300       2.723060       2.244425       8.952931      -1.609241       9.667111           0.000002
          183              N      10.799675       2.366051       4.168392      -0.227793      35.222370 0.49680749E+03  0.11831904E+05                                 8.873690                            7.147142       0.169289       2.074234                    0.999292      27.593753      74.687977       0.667009       0.385574      -1.107266       0.084873      -0.130400       0.025678       0.157692       0.065414       0.016470       0.025040       0.029825       0.076488      -0.080704       0.008693       0.072011              9.904195       8.992302      -0.253141       4.134427      11.570515       0.288000       9.149768          -0.000000
          184              N      11.077401       4.299120       1.427660      -0.215404      32.874060 0.49661571E+03  0.11851615E+05                                 8.560332                            7.250994       0.034397       2.043614                    0.998034      27.373716      74.690424       0.646462       0.397014      -1.096844       0.096300      -0.016286      -0.130213       0.162771       0.023044       0.060887       0.002632      -0.055562      -0.127007      -0.088944       0.023785       0.065158              9.186782       8.940302       2.723057      -2.244429       8.952927       1.609239       9.667116           0.000002
          185              O       5.768922       5.357011       4.835259      -0.564036      36.815739 0.55212324E+03  0.13357019E+05                                 8.812599                            7.297899       0.454550       2.187749                    0.996862      27.964927      73.663422       0.699909       0.361735      -1.137198      -0.009612       0.013498       0.002142       0.016709      -0.028271       0.023376       0.012786      -0.096701       0.036653      -0.070284       0.019206       0.051078              9.925198       7.081039      -1.235630      -1.552964      15.658399       1.196220       7.036155           0.000001
          186              O       4.212190       6.628322       5.735060      -0.535421      33.762944 0.51795585E+03  0.12316864E+05                                 8.247758                            7.030354       0.556637       2.237058                    0.996488      27.149660      70.621575       0.719790       0.357843      -1.141671       0.013599      -0.010329       0.002296       0.017231       0.007459      -0.030848      -0.006999       0.091745       0.029479      -0.051783      -0.009063       0.060846              9.029571      12.109810       0.176907      -2.852136       8.254811      -0.794542       6.724092           0.000002
          187              O       4.268222      10.305605      16.579641      -0.531318      32.950552 0.49509179E+03  0.11663689E+05                                 8.161300                            6.885597       0.464630       2.203651                    0.996646      27.239194      70.973676       0.723981       0.359111      -1.138446      -0.006734       0.012247      -0.007931       0.016070       0.039259      -0.022769       0.045150      -0.048666      -0.058686      -0.073289       0.005842       0.067447              8.969983       7.679915       1.021969       1.434768      11.649593       3.300567       7.580441           0.000003
          188              O       3.800472      12.458236      16.592790      -0.553511      38.211713 0.56894381E+03  0.13863512E+05                                 9.095426                            7.437854       0.267526       2.148254                    0.993186      27.472437      72.557533       0.689358       0.364634      -1.135266       0.002946      -0.021327      -0.001801       0.021605      -0.032063      -0.027560      -0.050843       0.034777      -0.026901      -0.079418       0.037510       0.041908             10.417144      12.309021      -2.453969       2.791017      10.167364      -2.887237       8.775048          -0.000000
          189              O       0.321578       9.996989      14.227759      -0.564036      36.815738 0.55212324E+03  0.13357019E+05                                 8.812599                            7.297900       0.454550       2.187749                    0.996862      27.964926      73.663421       0.699909       0.361735      -1.137198       0.009612      -0.013498       0.002142       0.016709      -0.028271      -0.023376      -0.012786      -0.096701       0.036653      -0.070284       0.019206       0.051078              9.925198       7.081039      -1.235630       1.552964      15.658400      -1.196220       7.036154           0.000001
          190              O       1.878310       8.725678      15.127560      -0.535421      33.762942 0.51795586E+03  0.12316864E+05                                 8.247758                            7.030353       0.556637       2.237058                    0.996488      27.149661      70.621576       0.719790       0.357843      -1.141671      -0.013599       0.010329       0.002296       0.017231       0.007459       0.030848       0.006999       0.091745       0.029479      -0.051783      -0.009063       0.060846              9.029570      12.109809       0.176908       2.852136       8.254810       0.794542       6.724091           0.000002
          191              O       1.822278       5.048395       7.187141      -0.531318      32.950555 0.49509189E+03  0.11663692E+05                                 8.161301                            6.885598       0.464630       2.203651                    0.996646      27.239193      70.973674       0.723981       0.359111      -1.138446       0.006734      -0.012247      -0.007931       0.016070       0.039259       0.022769      -0.045150      -0.048666      -0.058686      -0.073289       0.005842       0.067447              8.969984       7.679917       1.021970      -1.434770      11.649591      -3.300570       7.580445           0.000003
          192              O       2.290028       2.895764       7.200290      -0.553511      38.211720 0.56894393E+03  0.13863515E+05                                 9.095427                            7.437854       0.267526       2.148254                    0.993186      27.472437      72.557531       0.689358       0.364634      -1.135266      -0.002946       0.021327      -0.001801       0.021604      -0.032063       0.027560       0.050843       0.034777      -0.026901      -0.079418       0.037510       0.041908             10.417146      12.309024      -2.453970      -2.791021      10.167363       2.887239       8.775052          -0.000000
          193              O       6.412078      13.034011       4.557241      -0.564036      36.815736 0.55212327E+03  0.13357020E+05                                 8.812598                            7.297900       0.454550       2.187749                    0.996862      27.964927      73.663424       0.699909       0.361735      -1.137198       0.009612       0.013498      -0.002142       0.016709       0.028271       0.023376      -0.012786      -0.096701       0.036653      -0.070284       0.019206       0.051078              9.925197       7.081039       1.235629      -1.552964      15.658398      -1.196219       7.036154           0.000001
          194              O       7.968810      14.305322       3.657440      -0.535421      33.762943 0.51795585E+03  0.12316864E+05                                 8.247758                            7.030353       0.556636       2.237058                    0.996488      27.149661      70.621576       0.719790       0.357843      -1.141671      -0.013599      -0.010329      -0.002296       0.017231      -0.007459      -0.030848       0.006999       0.091745       0.029479      -0.051783      -0.009063       0.060846              9.029570      12.109809      -0.176907      -2.852137       8.254810       0.794542       6.724092           0.000002
          195              O       7.912778       2.628605      11.597859      -0.531318      32.950546 0.49509170E+03  0.11663686E+05                                 8.161299                            6.885597       0.464630       2.203651                    0.996646      27.239192      70.973669       0.723981       0.359111      -1.138446       0.006734       0.012247       0.007931       0.016070      -0.039259      -0.022769      -0.045150      -0.048667      -0.058686      -0.073289       0.005842       0.067447              8.969982       7.679915      -1.021969       1.434768      11.649591      -3.300566       7.580440           0.000003
          196              O       8.380528       4.781236      11.584710      -0.553511      38.211712 0.56894379E+03  0.13863511E+05                                 9.095425                            7.437853       0.267526       2.148254                    0.993186      27.472437      72.557531       0.689358       0.364634      -1.135266      -0.002946      -0.021327       0.001801       0.021604       0.032063      -0.027560       0.050843       0.034777      -0.026901      -0.079418       0.037510       0.041908             10.417143      12.309020       2.453969       2.791016      10.167363       2.887236       8.775047          -0.000000
          197              O      11.859422       2.319989      13.949741      -0.564036      36.815738 0.55212329E+03  0.13357021E+05                                 8.812598                            7.297900       0.454550       2.187749                    0.996862      27.964928      73.663426       0.699909       0.361735      -1.137198      -0.009613      -0.013498      -0.002142       0.016709       0.028271      -0.023376       0.012786      -0.096701       0.036653      -0.070284       0.019206       0.051078              9.925197       7.081039       1.235629       1.552964      15.658398       1.196219       7.036155           0.000001
          198              O      10.302690       1.048678      13.049940      -0.535421      33.762943 0.51795582E+03  0.12316863E+05                                 8.247758                            7.030353       0.556637       2.237058                    0.996488      27.149660      70.621573       0.719790       0.357843      -1.141671       0.013599       0.010329      -0.002296       0.017231      -0.007459       0.030848      -0.006999       0.091745       0.029479      -0.051783      -0.009063       0.060846              9.029570      12.109809      -0.176906       2.852136       8.254810      -0.794542       6.724092           0.000002
          199              O      10.358722      12.725395       2.205359      -0.531318      32.950545 0.49509165E+03  0.11663685E+05                                 8.161299                            6.885597       0.464631       2.203651                    0.996646      27.239190      70.973663       0.723981       0.359111      -1.138446      -0.006734      -0.012247       0.007931       0.016070      -0.039259       0.022769       0.045150      -0.048666      -0.058686      -0.073289       0.005842       0.067447              8.969982       7.679914      -1.021969      -1.434768      11.649591       3.300567       7.580440           0.000003
          200              O       9.890972      10.572764       2.192209      -0.553511      38.211705 0.56894366E+03  0.13863507E+05                                 9.095425                            7.437853       0.267526       2.148254                    0.993186      27.472437      72.557532       0.689358       0.364634      -1.135266       0.002946       0.021327       0.001801       0.021604       0.032063       0.027560      -0.050843       0.034777      -0.026901      -0.079418       0.037510       0.041908             10.417142      12.309020       2.453971      -2.791015      10.167362      -2.887233       8.775044          -0.000000
          201              O       6.412078       9.996989      13.949741      -0.564036      36.815735 0.55212326E+03  0.13357020E+05                                 8.812598                            7.297900       0.454550       2.187749                    0.996862      27.964927      73.663423       0.699909       0.361735      -1.137198       0.009612      -0.013498      -0.002142       0.016709      -0.028271       0.023376       0.012786      -0.096701       0.036653      -0.070284       0.019206       0.051078              9.925197       7.081039      -1.235629      -1.552964      15.658397       1.196219       7.036154           0.000001
          202              O       7.968810       8.725678      13.049940      -0.535421      33.762942 0.51795583E+03  0.12316864E+05                                 8.247758                            7.030353       0.556637       2.237058                    0.996488      27.149660      70.621574       0.719790       0.357843      -1.141671      -0.013599       0.010329      -0.002296       0.017231       0.007459      -0.030848      -0.006999       0.091745       0.029479      -0.051783      -0.009063       0.060846              9.029570      12.109809       0.176907      -2.852136       8.254810      -0.794542       6.724092           0.000002
          203              O       7.912778       5.048395       2.205359      -0.531318      32.950545 0.49509164E+03  0.11663684E+05                                 8.161299                            6.885596       0.464631       2.203651                    0.996646      27.239191      70.973664       0.723981       0.359111      -1.138446       0.006734      -0.012247       0.007931       0.016070       0.039259      -0.022769       0.045150      -0.048667      -0.058686      -0.073289       0.005842       0.067447              8.969982       7.679914       1.021969       1.434768      11.649591       3.300567       7.580440           0.000003
          204              O       8.380528       2.895764       2.192209      -0.553511      38.211704 0.56894365E+03  0.13863507E+05                                 9.095424                            7.437852       0.267526       2.148254                    0.993186      27.472437      72.557531       0.689358       0.364634      -1.135266      -0.002946       0.021327       0.001801       0.021604      -0.032063      -0.027560      -0.050843       0.034777      -0.026901      -0.079418       0.037510       0.041908             10.417141      12.309019      -2.453971       2.791015      10.167361      -2.887232       8.775044          -0.000000
          205              O      11.859422       5.357011       4.557241      -0.564036      36.815736 0.55212327E+03  0.13357020E+05                                 8.812598                            7.297900       0.454550       2.187749                    0.996862      27.964927      73.663424       0.699909       0.361735      -1.137198      -0.009612       0.013498      -0.002142       0.016709      -0.028271      -0.023376      -0.012786      -0.096701       0.036653      -0.070284       0.019206       0.051078              9.925197       7.081039      -1.235629       1.552964      15.658398      -1.196219       7.036155           0.000001
          206              O      10.302690       6.628322       3.657440      -0.535421      33.762943 0.51795583E+03  0.12316864E+05                                 8.247758                            7.030353       0.556637       2.237058                    0.996488      27.149660      70.621574       0.719790       0.357843      -1.141671       0.013599      -0.010329      -0.002296       0.017231       0.007459       0.030848       0.006999       0.091745       0.029479      -0.051783      -0.009063       0.060846              9.029571      12.109809       0.176906       2.852137       8.254810       0.794542       6.724092           0.000002
          207              O      10.358722      10.305605      11.597859      -0.531318      32.950542 0.49509165E+03  0.11663685E+05                                 8.161299                            6.885596       0.464631       2.203651                    0.996646      27.239191      70.973665       0.723981       0.359111      -1.138446      -0.006734       0.012247       0.007931       0.016070       0.039259       0.022769      -0.045150      -0.048667      -0.058686      -0.073289       0.005842       0.067447              8.969981       7.679914       1.021968      -1.434768      11.649590      -3.300565       7.580438           0.000003
          208              O       9.890972      12.458236      11.584710      -0.553511      38.211714 0.56894381E+03  0.13863511E+05                                 9.095426                            7.437854       0.267526       2.148254                    0.993186      27.472437      72.557533       0.689358       0.364634      -1.135266       0.002946      -0.021327       0.001801       0.021605      -0.032063       0.027560       0.050843       0.034777      -0.026901      -0.079418       0.037510       0.041908             10.417144      12.309021      -2.453970      -2.791017      10.167364       2.887236       8.775047          -0.000000
          209              O       5.768922       2.319989      14.227759      -0.564036      36.815742 0.55212330E+03  0.13357021E+05                                 8.812599                            7.297900       0.454550       2.187749                    0.996862      27.964928      73.663426       0.699909       0.361735      -1.137198      -0.009612      -0.013498       0.002142       0.016709       0.028271       0.023376      -0.012786      -0.096701       0.036653      -0.070284       0.019206       0.051078              9.925198       7.081040       1.235630      -1.552964      15.658401      -1.196220       7.036155           0.000001
          210              O       4.212190       1.048678      15.127560      -0.535421      33.762946 0.51795589E+03  0.12316866E+05                                 8.247759                            7.030354       0.556637       2.237058                    0.996488      27.149661      70.621578       0.719790       0.357843      -1.141671       0.013599       0.010329       0.002296       0.017231      -0.007459      -0.030848       0.006999       0.091745       0.029479      -0.051783      -0.009063       0.060846              9.029571      12.109811      -0.176907      -2.852136       8.254811       0.794542       6.724092           0.000002
          211              O       4.268222      12.725395       7.187141      -0.531318      32.950551 0.49509183E+03  0.11663690E+05                                 8.161300                            6.885598       0.464630       2.203651                    0.996646      27.239192      70.973669       0.723981       0.359111      -1.138446      -0.006734      -0.012247      -0.007931       0.016070      -0.039259      -0.022769      -0.045150      -0.048666      -0.058686      -0.073289       0.005842       0.067447              8.969983       7.679916      -1.021970       1.434769      11.649590      -3.300569       7.580443           0.000003
          212              O       3.800472      10.572764       7.200290      -0.553511      38.211723 0.56894398E+03  0.13863517E+05                                 9.095428                            7.437855       0.267526       2.148254                    0.993186      27.472438      72.557535       0.689358       0.364634      -1.135266       0.002946       0.021327      -0.001801       0.021605       0.032063      -0.027560       0.050843       0.034777      -0.026901      -0.079418       0.037510       0.041908             10.417147      12.309025       2.453970       2.791021      10.167363       2.887239       8.775053          -0.000000
          213              O       0.321578      13.034011       4.835259      -0.564036      36.815738 0.55212325E+03  0.13357019E+05                                 8.812598                            7.297899       0.454550       2.187749                    0.996862      27.964927      73.663422       0.699909       0.361735      -1.137198       0.009612       0.013498       0.002142       0.016709       0.028271      -0.023376       0.012786      -0.096701       0.036653      -0.070284       0.019206       0.051078              9.925197       7.081039       1.235629       1.552964      15.658399       1.196220       7.036155           0.000001
          214              O       1.878310      14.305322       5.735060      -0.535421      33.762941 0.51795582E+03  0.12316863E+05                                 8.247758                            7.030353       0.556637       2.237058                    0.996488      27.149660      70.621573       0.719790       0.357843      -1.141671      -0.013599      -0.010329       0.002296       0.017231      -0.007459       0.030848      -0.006999       0.091745       0.029479      -0.051783      -0.009063       0.060846              9.029570      12.109809      -0.176908       2.852136       8.254810      -0.794542       6.724091           0.000002
          215              O       1.822278       2.628605      16.579641      -0.531318      32.950553 0.49509179E+03  0.11663689E+05                                 8.161301                            6.885598       0.464630       2.203651                    0.996646      27.239193      70.973675       0.723981       0.359111      -1.138446       0.006734       0.012247      -0.007931       0.016070      -0.039259       0.022769       0.045150      -0.048667      -0.058686      -0.073289       0.005842       0.067447              8.969984       7.679916      -1.021969      -1.434769      11.649594       3.300567       7.580441           0.000003
          216              O       2.290028       4.781236      16.592790      -0.553511      38.211713 0.56894383E+03  0.13863512E+05                                 9.095426                            7.437853       0.267526       2.148254                    0.993186      27.472438      72.557534       0.689358       0.364634      -1.135266      -0.002946      -0.021327      -0.001801       0.021605       0.032063       0.027560      -0.050843       0.034777      -0.026901      -0.079418       0.037510       0.041908             10.417144      12.309020       2.453969      -2.791017      10.167363      -2.887236       8.775048          -0.000000

******************************************************
Auxiliary information for the entire system
The total spin magnetic moment of the unit cell is   0.000167
The total net atomic charge of the unit cell is   0.000006
Accuracy of reproducing the electrostatic potential in the unit cell:
  The inner radius (bohr) =    5.0000
  The outer radius (bohr) =   12.0000
  Valid grid points have density less than (e/(bohr^3)) =    0.0001
  The number of valid grid points were=       103044
  The rms potential error without charges in kcal/mol is=      2.62486
  The rms potential error with partial charges in kcal/mol is=      0.66268
  The RRMSE value at monopole order=      0.25247
  The rms potential error with partial charges and cloud penetration in kcal/mol is=      0.66214
  The RRMSE value at monopole order with cloud penetration is=      0.25226
  The rms potential error with partial charges and atomic dipoles in kcal/mol is=      0.37448
  The RRMSE value at dipole order=      0.14267
  The rms potential error with partial charges, atomic dipoles and cloud penetration in kcal/mol is=      0.36388
  The RRMSE value at dipole order with cloud penetration=      0.13863

******************************************************
The electron densities and ab initio electrostatic potential were computed in VASP using the PBE functional and
projector augmented wave method. See the main text of the journal article for a description of computational details.
The atomic charges, dipoles, and quadrupoles were computed with the DDEC6 method as described in
(a) T. A. Manz and N. Gabaldon Limas, RSC Adv. 6 (2016) 47771-47801 DOI: 10.1039/c6ra04656h
(b) N. Gabaldon Limas and T. A. Manz, RSC Adv. 8 (2018) 2678-2707 DOI: 10.1039/c7ra11829e.
For each atom in the material, the electron cloud parameters were fit to the spherically averaged atom-in-material
electron density using radial positions for which this density was between 10^-4 and 10^-2 electrons per cubic bohr.
The polarizabilities, dispersion coefficients, and quantum Drude oscillator (QDO) parameters were fit using the MCLF method.
The magnetic structure of the system was optimized in VASP from the default ferromagnetic initial guess using spin polarization.
The atomic spin moments (ASMs) were computed on this optimized magnetic structure using the DDEC6 partition as inputs
to the method of T. A. Manz and D. S. Sholl, J. Chem. Theory Comput. 7 (2011) 4146-4164 DOI: 10.1021/ct200539n.
The RMSE and RRMSE were computed using a uniform grid with Ewald summation.
