# Supplementary material for: A collection of forcefield precursors for metal–organic frameworks
Source: RSC Adv. 2019 Nov 13;9(63):36492–507. doi: 10.1039/c9ra07327b (PMC9075174; doi:10.1039/c9ra07327b)
Supplement: RA-009-C9RA07327B-s3842 [file RA-009-C9RA07327B-s3842.xyz]

  116
jmolscript: load "" {1 1 1} spacegroup "x,y,z" unitcell [{     12.389000     0.000000     0.000000 }, {     -5.111604    12.234075     0.000000 }, {      0.000000     0.000000    14.146000 }]
Cu    -0.115028     5.157764     8.383203     0.663948
Cu     6.045288     1.136668    13.181809     0.904689
Cu     3.753726     0.959274     1.310203     0.663950
Cu     9.982410     4.980370     6.108809     0.904694
Cu     7.392424     7.076311     5.762797     0.663947
Cu     1.232108    11.097407     0.964191     0.904689
Cu     3.523670    11.274801    12.835797     0.663948
Cu    -2.705014     7.253705     8.037191     0.904693
H      6.630831     0.933460    10.327995     0.098169
H      7.986755     1.821654     8.735155     0.132085
H      9.609807     4.146128    11.548794     0.126277
H      8.214897     3.167402    13.089294     0.100555
H      2.362088     3.633520     8.491844     0.093736
H      3.727968     2.555698     9.980003     0.133184
H      1.188140     3.611499    12.882762     0.132148
H     -0.108881     4.613470    11.298410     0.089784
H      9.396867     5.183578     3.254995     0.098170
H      8.040943     4.295384     1.662155     0.132086
H      6.417891     1.970909     4.475794     0.126278
H      7.812801     2.949635     6.016294     0.100555
H      1.276610     2.483517     1.418844     0.093735
H     -0.089270     3.561339     2.907003     0.133183
H      2.450558     2.505539     5.809762     0.132148
H      3.747579     1.503568     4.225410     0.089784
H      0.646565    11.300615     3.818005     0.098170
H     -0.709359    10.412421     5.410845     0.132086
H     -2.332411     8.087947     2.597206     0.126277
H     -0.937501     9.066673     1.056706     0.100555
H      4.915308     8.600555     5.654156     0.093736
H      3.549428     9.678377     4.165997     0.133184
H      6.089256     8.622576     1.263238     0.132148
H      7.386277     7.620605     2.847590     0.089784
H     -2.119471     7.050497    10.891005     0.098170
H     -0.763547     7.938691    12.483845     0.132086
H      0.859505    10.263166     9.670206     0.126278
H     -0.535405     9.284440     8.129706     0.100556
H      6.000786     9.750558    12.727156     0.093735
H      7.366666     8.672736    11.238997     0.133183
H      4.826838     9.728536     8.336238     0.132148
H      3.529817    10.730507     9.920590     0.089784
C      7.242662     1.589206    10.572720     0.068821
C      8.043639     2.121389     9.613622    -0.156553
C      8.933078     3.100115     9.953126     0.047167
C      9.004386     3.492828    11.281435    -0.160053
C      8.162067     2.899476    12.200925     0.090584
C      9.836580     3.733840     8.904058     0.583244
C      2.115054     3.613946     9.388700     0.080230
C      2.953523     2.974104    10.278484    -0.148726
C      2.624349     2.964316    11.611037     0.042286
C      1.448032     3.594371    11.990150    -0.158050
C      0.674531     4.191394    11.031051     0.082276
C      3.511430     2.320804    12.645109     0.592402
C      8.785036     4.527831     3.499720     0.068819
C      7.984059     3.995649     2.540622    -0.156557
C      7.094620     3.016923     2.880126     0.047170
C      7.023312     2.624209     4.208435    -0.160053
C      7.865631     3.217562     5.127925     0.090580
C      6.191118     2.383198     1.831058     0.583243
C      1.523644     2.503092     2.315700     0.080230
C      0.685175     3.142934     3.205484    -0.148728
C      1.014349     3.152721     4.538037     0.042286
C      2.190666     2.522666     4.917150    -0.158051
C      2.964167     1.925643     3.958051     0.082277
C      0.127268     3.796233     5.572109     0.592403
C      0.034734    10.644869     3.573280     0.068821
C     -0.766243    10.112686     4.532378    -0.156555
C     -1.655682     9.133960     4.192874     0.047168
C     -1.726990     8.741247     2.864565    -0.160053
C     -0.884671     9.334599     1.945075     0.090583
C     -2.559184     8.500235     5.241942     0.583243
C      5.162342     8.620129     4.757300     0.080231
C      4.323873     9.259971     3.867516    -0.148726
C      4.653047     9.269759     2.534963     0.042285
C      5.829364     8.639704     2.155850    -0.158050
C      6.602865     8.042681     3.114949     0.082276
C      3.765966     9.913271     1.500891     0.592402
C     -1.507640     7.706244    10.646280     0.068821
C     -0.706663     8.238426    11.605378    -0.156553
C      0.182776     9.217152    11.265874     0.047169
C      0.254084     9.609866     9.937565    -0.160054
C     -0.588235     9.016513     9.018075     0.090580
C      1.086278     9.850877    12.314942     0.583243
C      5.753752     9.730983    11.830300     0.080230
C      6.592221     9.091141    10.940516    -0.148730
C      6.263047     9.081354     9.607963     0.042286
C      5.086730     9.711409     9.228850    -0.158050
C      4.313229    10.308432    10.187949     0.082277
C      7.150128     8.437842     8.573891     0.592403
N      7.293703     1.974090    11.876133    -0.207070
N      0.983155     4.199958     9.734711    -0.209548
N      8.733995     4.142947     4.803133    -0.207066
N      2.655543     1.917080     2.661711    -0.209548
N     -0.016307    10.259985     2.269867    -0.207069
N      6.294241     8.034117     4.411289    -0.209548
N     -1.456599     8.091128     9.342867    -0.207067
N      4.621853    10.316995    11.484289    -0.209548
O     -1.720104     4.610289     9.358852    -0.587167
O      9.697344     3.435206     7.728384    -0.551789
O      3.167921     2.327533    13.828847    -0.552253
O      4.578963     1.813824    12.161599    -0.557102
O     -1.246159     6.202431     7.165373    -0.773281
O      5.358802     1.506749     2.285852    -0.587167
O      6.330354     2.681832     0.655384    -0.551788
O      0.470777     3.789505     6.755847    -0.552252
O     -0.940265     4.303214     5.088599    -0.557102
O     -0.226747    12.148681     0.092373    -0.773277
O      8.997500     7.623786     4.787148    -0.587164
O     -2.419948     8.798869     6.417616    -0.551786
O      4.109475     9.906542     0.317153    -0.552253
O      2.698433    10.420251     1.984401    -0.557101
O      8.523555     6.031644     6.980627    -0.773282
O      1.918594    10.727326    11.860148    -0.587166
O      0.947042     9.552243    13.490616    -0.551788
O      6.806619     8.444570     7.390153    -0.552252
O      8.217661     7.930861     9.057401    -0.557102
O      7.504143     0.085394    14.053627    -0.773276

The following XYZ coordinates are in angstroms. Other properties are in atomic units.
The sperically averaged electron density of each atom fit to a function of the form exp(a - br)
eigen_1, eigen_2 and eigen_3 are the three eigenvalues of traceless quadrupole moment tensor
  atom number  atomic symbol              X              Y              Z     net charge C6 coefficient C8 coefficient C10 coefficient fluctuating dipole atomic polarizability isotropic forcefield polarizability              a              b squared Pearson coefficient          <r^3>          <r^4>         wp_QDO          m_QDO          q_QDO       dipole_x       dipole_y       dipole_z         dipole            Qxy            Qxz            Qyz     Q(x^2-y^2)  Q(3z^2 - R^2)        eigen_1        eigen_2        eigen_3 static polarizability      alpha(xx)      alpha(xy)      alpha(xz)      alpha(yy)      alpha(yz)      alpha(zz) atomic spin moment
            1             Cu      -0.115028       5.157764       8.383203       0.663948      73.053576 0.13131874E+04  0.38571318E+05                                15.826339                           13.046277       0.417935       1.989139                    0.997864      47.369981     127.712871       0.429033       0.486046      -1.080371      -0.095078      -0.030857      -0.095577       0.138301      -0.063312      -0.062746      -0.048282      -0.007118       0.111425      -0.121247       0.043355       0.077892             19.029235      21.792243      -5.477724       6.062699      15.673885      -4.326441      19.621575           0.489225
            2             Cu       6.045288       1.136668      13.181809       0.904689      62.041484 0.10381823E+04  0.28381408E+05                                13.650672                           11.170911       0.867300       2.217535                    0.993364      40.487773     100.917103       0.497062       0.450749      -1.115379      -0.039097      -0.027764       0.076704       0.090460      -0.004436       0.055587      -0.046087       0.038517      -0.047916      -0.075703      -0.000847       0.076550             16.687344      17.739112      -2.126695      -2.036538      15.624896      -4.978416      16.698023           0.512143
            3             Cu       3.753726       0.959274       1.310203       0.663950      73.053271 0.13131800E+04  0.38571047E+05                                15.826304                           13.046247       0.417934       1.989139                    0.997864      47.369839     127.712402       0.429033       0.486047      -1.080370       0.095074       0.030855      -0.095579       0.138298      -0.063311       0.062745       0.048282      -0.007112       0.111424      -0.121246       0.043354       0.077892             19.029197      21.792198      -5.477712      -6.062687      15.673847       4.326443      19.621547           0.489229
            4             Cu       9.982410       4.980370       6.108809       0.904694      62.041022 0.10381722E+04  0.28381057E+05                                13.650593                           11.170846       0.867308       2.217540                    0.993364      40.487619     100.916491       0.497065       0.450748      -1.115380       0.039096       0.027766       0.076705       0.090460      -0.004433      -0.055589       0.046084       0.038512      -0.047925      -0.075704      -0.000844       0.076548             16.687251      17.739012      -2.126652       2.036541      15.624808       4.978405      16.697933           0.512148
            5             Cu       7.392424       7.076311       5.762797       0.663947      73.053389 0.13131842E+04  0.38571201E+05                                15.826321                           13.046269       0.417929       1.989138                    0.997864      47.369901     127.712639       0.429033       0.486047      -1.080370       0.095077       0.030855       0.095577       0.138299      -0.063311      -0.062746      -0.048280      -0.007115       0.111433      -0.121246       0.043352       0.077894             19.029203      21.792205      -5.477706       6.062677      15.673860      -4.326423      19.621543           0.489223
            6             Cu       1.232108      11.097407       0.964191       0.904689      62.041360 0.10381797E+04  0.28381324E+05                                13.650665                           11.170905       0.867289       2.217533                    0.993364      40.487705     100.916945       0.497062       0.450750      -1.115379       0.039097       0.027764      -0.076703       0.090459      -0.004435       0.055589      -0.046087       0.038515      -0.047923      -0.075705      -0.000846       0.076551             16.687334      17.739096      -2.126688      -2.036544      15.624883      -4.978413      16.698023           0.512153
            7             Cu       3.523670      11.274801      12.835797       0.663948      73.053337 0.13131812E+04  0.38571092E+05                                15.826313                           13.046253       0.417936       1.989140                    0.997864      47.369862     127.712478       0.429033       0.486047      -1.080370      -0.095074      -0.030854       0.095579       0.138298      -0.063310       0.062745       0.048283      -0.007113       0.111419      -0.121245       0.043354       0.077891             19.029211      21.792224      -5.477718      -6.062695      15.673856       4.326450      19.621551           0.489222
            8             Cu      -2.705014       7.253705       8.037191       0.904693      62.041037 0.10381724E+04  0.28381066E+05                                13.650605                           11.170854       0.867297       2.217537                    0.993364      40.487600     100.916497       0.497064       0.450749      -1.115380      -0.039096      -0.027765      -0.076705       0.090461      -0.004435      -0.055589       0.046084       0.038507      -0.047930      -0.075703      -0.000844       0.076548             16.687268      17.739036      -2.126659       2.036537      15.624830       4.978410      16.697937           0.512144
            9              H       6.630831       0.933460      10.327995       0.098169       1.223199 0.87573851E+01  0.87358497E+02                                 1.845929                            1.696857      -1.037347       2.386614                    0.996896       3.498726       9.661866       0.497999       1.232955      -0.720318      -0.031080      -0.032451      -0.017135       0.048090       0.014691       0.002536       0.010983       0.001266       0.022854      -0.020052       0.000794       0.019258              1.933528       2.042265       0.562851       0.048779       2.201464       0.101273       1.556855           0.000252
           10              H       7.986755       1.821654       8.735155       0.132085       1.029428 0.72711798E+01  0.68495980E+02                                 1.575041                            1.494023      -0.952493       2.434836                    0.998918       3.135054       8.122317       0.564814       1.151173      -0.740720      -0.002154      -0.011442      -0.032967       0.034963       0.008750       0.004188       0.010002      -0.002882       0.019421      -0.012895      -0.003698       0.016594              1.600399       1.313365       0.074787      -0.025415       1.410836       0.133247       2.076997           0.000190
           11              H       9.609807       4.146128      11.548794       0.126277       1.042366 0.72684069E+01  0.68820282E+02                                 1.619166                            1.516178      -0.944772       2.434356                    0.998931       3.224402       8.518629       0.545427       1.186020      -0.731405       0.023367       0.027885       0.010454       0.037854       0.011098       0.004927       0.009282      -0.002963       0.016130      -0.014270      -0.003101       0.017371              1.670859       1.799716       0.487406       0.030211       1.786722       0.070549       1.426139           0.000410
           12              H       8.214897       3.167402      13.089294       0.100555       1.146969 0.80402053E+01  0.78525441E+02                                 1.765779                            1.623418      -0.984073       2.409565                    0.998221       3.437783       9.399997       0.510197       1.229207      -0.720718       0.003345       0.013461       0.042525       0.044730       0.012783       0.007348       0.005359      -0.003990       0.016893      -0.015990      -0.001068       0.017058              1.835572       1.439606       0.076612      -0.109125       1.488935       0.229392       2.578174           0.000473
           13              H       2.362088       3.633520       8.491844       0.093736       1.293860 0.92611694E+01  0.93405853E+02                                 1.894404                            1.728431      -1.052233       2.372009                    0.997542       3.522956       9.687597       0.502029       1.209677      -0.725921       0.015345      -0.002877      -0.043115       0.045855      -0.008577      -0.012332      -0.001103       0.018248       0.017474      -0.017123      -0.002194       0.019316              1.965239       1.622122      -0.056689      -0.141557       1.447525      -0.067237       2.826068           0.000386
           14              H       3.727968       2.555698       9.980003       0.133184       1.044126 0.73548274E+01  0.69669143E+02                                 1.606581                            1.515286      -0.954545       2.436789                    0.998876       3.171998       8.313426       0.552319       1.170707      -0.735633       0.031277      -0.017196      -0.011315       0.037443      -0.009054      -0.009204       0.002819       0.008343       0.018280      -0.013453      -0.002447       0.015900              1.637802       1.997076      -0.388947      -0.114235       1.458585       0.040891       1.457745           0.000152
           15              H       1.188140       3.611499      12.882762       0.132148       1.027255 0.72666163E+01  0.68639820E+02                                 1.590424                            1.506958      -0.950215       2.437047                    0.998880       3.167220       8.294576       0.553300       1.171929      -0.735296      -0.010218       0.001617       0.035586       0.037059      -0.007204      -0.010691       0.002883       0.011004       0.025330      -0.013584      -0.004157       0.017740              1.610932       1.403469      -0.074538      -0.110275       1.293405      -0.065033       2.135921           0.000063
           16              H      -0.108881       4.613470      11.298410       0.089784       1.207836 0.85837325E+01  0.85158512E+02                                 1.818357                            1.669379      -1.011335       2.387413                    0.997649       3.551374       9.765420       0.507095       1.217489      -0.722935      -0.039076       0.018836       0.016577       0.046439      -0.013469      -0.010662       0.003301       0.012962       0.033446      -0.020816      -0.000373       0.021189              1.893606       2.420403      -0.505336      -0.087916       1.722558       0.066237       1.537858           0.000132
           17              H       9.396867       5.183578       3.254995       0.098170       1.223214 0.87575154E+01  0.87360100E+02                                 1.845941                            1.696867      -1.037375       2.386600                    0.996896       3.498748       9.661936       0.497998       1.232951      -0.720319       0.031080       0.032452      -0.017135       0.048090       0.014691      -0.002536      -0.010983       0.001267       0.022855      -0.020053       0.000795       0.019259              1.933541       2.042278       0.562856      -0.048779       2.201479      -0.101274       1.556865           0.000252
           18              H       8.040943       4.295384       1.662155       0.132086       1.029436 0.72712548E+01  0.68496852E+02                                 1.575048                            1.494029      -0.952521       2.434822                    0.998918       3.135068       8.122359       0.564813       1.151171      -0.740721       0.002153       0.011442      -0.032968       0.034963       0.008751      -0.004188      -0.010003      -0.002882       0.019421      -0.012896      -0.003698       0.016594              1.600406       1.313370       0.074787       0.025415       1.410842      -0.133247       2.077006           0.000191
           19              H       6.417891       1.970909       4.475794       0.126278       1.042374 0.72684824E+01  0.68821228E+02                                 1.619179                            1.516189      -0.944784       2.434350                    0.998931       3.224423       8.518720       0.545423       1.186026      -0.731403      -0.023368      -0.027885       0.010454       0.037854       0.011098      -0.004927      -0.009283      -0.002962       0.016131      -0.014270      -0.003101       0.017371              1.670873       1.799731       0.487412      -0.030210       1.786737      -0.070549       1.426150           0.000410
           20              H       7.812801       2.949635       6.016294       0.100555       1.146988 0.80403796E+01  0.78527656E+02                                 1.765805                            1.623441      -0.984104       2.409550                    0.998220       3.437826       9.400180       0.510190       1.229215      -0.720716      -0.003345      -0.013461       0.042526       0.044731       0.012784      -0.007348      -0.005359      -0.003990       0.016894      -0.015991      -0.001068       0.017059              1.835600       1.439626       0.076614       0.109129       1.488956      -0.229397       2.578217           0.000473
           21              H       1.276610       2.483517       1.418844       0.093735       1.293877 0.92613209E+01  0.93407770E+02                                 1.894421                            1.728444      -1.052252       2.371999                    0.997542       3.522982       9.687691       0.502027       1.209676      -0.725921      -0.015345       0.002877      -0.043115       0.045855      -0.008578       0.012332       0.001103       0.018249       0.017474      -0.017123      -0.002193       0.019317              1.965257       1.622136      -0.056690       0.141558       1.447536       0.067240       2.826098           0.000387
           22              H      -0.089270       3.561339       2.907003       0.133183       1.044139 0.73549445E+01  0.69670531E+02                                 1.606594                            1.515298      -0.954569       2.436776                    0.998876       3.172022       8.313506       0.552317       1.170706      -0.735633      -0.031277       0.017197      -0.011315       0.037443      -0.009055       0.009204      -0.002819       0.008342       0.018281      -0.013453      -0.002447       0.015900              1.637815       1.997095      -0.388952       0.114236       1.458595      -0.040891       1.457756           0.000152
           23              H       2.450558       2.505539       5.809762       0.132148       1.027262 0.72666750E+01  0.68640524E+02                                 1.590431                            1.506965      -0.950228       2.437040                    0.998880       3.167232       8.294621       0.553299       1.171930      -0.735296       0.010218      -0.001617       0.035586       0.037060      -0.007204       0.010691      -0.002883       0.011005       0.025331      -0.013584      -0.004156       0.017741              1.610939       1.403475      -0.074539       0.110275       1.293410       0.065034       2.135932           0.000063
           24              H       3.747579       1.503568       4.225410       0.089784       1.207838 0.85837488E+01  0.85158735E+02                                 1.818361                            1.669382      -1.011339       2.387412                    0.997649       3.551380       9.765448       0.507094       1.217491      -0.722934       0.039077      -0.018836       0.016577       0.046439      -0.013469       0.010662      -0.003301       0.012962       0.033446      -0.020816      -0.000373       0.021189              1.893610       2.420410      -0.505337       0.087917       1.722560      -0.066237       1.537861           0.000133
           25              H       0.646565      11.300615       3.818005       0.098170       1.223204 0.87574316E+01  0.87359088E+02                                 1.845935                            1.696862      -1.037359       2.386608                    0.996896       3.498735       9.661902       0.497998       1.232956      -0.720318       0.031080       0.032451       0.017135       0.048090       0.014691       0.002536       0.010983       0.001267       0.022854      -0.020053       0.000794       0.019258              1.933534       2.042271       0.562853       0.048779       2.201470       0.101273       1.556860           0.000251
           26              H      -0.709359      10.412421       5.410845       0.132086       1.029436 0.72712516E+01  0.68496848E+02                                 1.575050                            1.494031      -0.952510       2.434828                    0.998918       3.135069       8.122376       0.564811       1.151175      -0.740720       0.002154       0.011442       0.032968       0.034963       0.008751       0.004188       0.010002      -0.002882       0.019421      -0.012896      -0.003698       0.016594              1.600409       1.313372       0.074787      -0.025415       1.410844       0.133247       2.077011           0.000190
           27              H      -2.332411       8.087947       2.597206       0.126277       1.042363 0.72683808E+01  0.68819970E+02                                 1.619163                            1.516175      -0.944766       2.434359                    0.998931       3.224397       8.518610       0.545428       1.186020      -0.731405      -0.023367      -0.027885      -0.010454       0.037853       0.011098       0.004927       0.009282      -0.002962       0.016130      -0.014270      -0.003101       0.017370              1.670855       1.799712       0.487404       0.030211       1.786718       0.070549       1.426136           0.000410
           28              H      -0.937501       9.066673       1.056706       0.100555       1.146971 0.80402252E+01  0.78525673E+02                                 1.765780                            1.623419      -0.984079       2.409562                    0.998221       3.437788       9.400009       0.510197       1.229205      -0.720719      -0.003345      -0.013461      -0.042525       0.044730       0.012783       0.007348       0.005359      -0.003989       0.016893      -0.015990      -0.001068       0.017058              1.835573       1.439607       0.076612      -0.109125       1.488936       0.229392       2.578175           0.000473
           29              H       4.915308       8.600555       5.654156       0.093736       1.293854 0.92611140E+01  0.93405138E+02                                 1.894397                            1.728425      -1.052225       2.372013                    0.997542       3.522945       9.687553       0.502030       1.209676      -0.725921      -0.015345       0.002877       0.043115       0.045855      -0.008577      -0.012332      -0.001103       0.018248       0.017473      -0.017122      -0.002194       0.019316              1.965231       1.622116      -0.056689      -0.141557       1.447520      -0.067237       2.826057           0.000386
           30              H       3.549428       9.678377       4.165997       0.133184       1.044127 0.73548369E+01  0.69669242E+02                                 1.606581                            1.515286      -0.954547       2.436788                    0.998876       3.171999       8.313424       0.552320       1.170705      -0.735634      -0.031277       0.017196       0.011315       0.037443      -0.009054      -0.009204       0.002819       0.008342       0.018279      -0.013453      -0.002447       0.015900              1.637802       1.997076      -0.388947      -0.114235       1.458585       0.040891       1.457744           0.000152
           31              H       6.089256       8.622576       1.263238       0.132148       1.027252 0.72665870E+01  0.68639467E+02                                 1.590420                            1.506955      -0.950210       2.437050                    0.998880       3.167213       8.294550       0.553301       1.171929      -0.735296       0.010218      -0.001617      -0.035586       0.037059      -0.007204      -0.010691       0.002883       0.011004       0.025330      -0.013584      -0.004157       0.017740              1.610928       1.403466      -0.074538      -0.110275       1.293402      -0.065032       2.135915           0.000063
           32              H       7.386277       7.620605       2.847590       0.089784       1.207832 0.85836985E+01  0.85158076E+02                                 1.818353                            1.669375      -1.011331       2.387416                    0.997649       3.551365       9.765384       0.507096       1.217488      -0.722935       0.039076      -0.018836      -0.016577       0.046439      -0.013469      -0.010662       0.003301       0.012962       0.033445      -0.020816      -0.000373       0.021189              1.893601       2.420396      -0.505334      -0.087916       1.722553       0.066237       1.537854           0.000133
           33              H      -2.119471       7.050497      10.891005       0.098170       1.223206 0.87574434E+01  0.87359175E+02                                 1.845931                            1.696859      -1.037365       2.386604                    0.996896       3.498734       9.661876       0.498000       1.232949      -0.720319      -0.031080      -0.032451       0.017136       0.048091       0.014691      -0.002536      -0.010983       0.001267       0.022854      -0.020053       0.000794       0.019258              1.933530       2.042267       0.562851      -0.048779       2.201466      -0.101273       1.556857           0.000252
           34              H      -0.763547       7.938691      12.483845       0.132086       1.029431 0.72711999E+01  0.68496194E+02                                 1.575041                            1.494022      -0.952504       2.434830                    0.998918       3.135058       8.122320       0.564815       1.151170      -0.740721      -0.002153      -0.011442       0.032967       0.034963       0.008750      -0.004188      -0.010002      -0.002882       0.019421      -0.012896      -0.003698       0.016594              1.600399       1.313365       0.074787       0.025415       1.410836      -0.133247       2.076995           0.000191
           35              H       0.859505      10.263166       9.670206       0.126278       1.042381 0.72685514E+01  0.68822076E+02                                 1.619190                            1.516198      -0.944799       2.434342                    0.998931       3.224438       8.518784       0.545420       1.186029      -0.731403       0.023368       0.027885      -0.010454       0.037854       0.011099      -0.004927      -0.009283      -0.002962       0.016132      -0.014271      -0.003100       0.017371              1.670884       1.799744       0.487417      -0.030210       1.786749      -0.070549       1.426159           0.000410
           36              H      -0.535405       9.284440       8.129706       0.100556       1.146988 0.80403838E+01  0.78527740E+02                                 1.765808                            1.623444      -0.984102       2.409551                    0.998220       3.437830       9.400206       0.510189       1.229218      -0.720716       0.003345       0.013461      -0.042525       0.044730       0.012784      -0.007349      -0.005359      -0.003990       0.016894      -0.015991      -0.001068       0.017059              1.835603       1.439629       0.076614       0.109129       1.488958      -0.229397       2.578222           0.000473
           37              H       6.000786       9.750558      12.727156       0.093735       1.293878 0.92613282E+01  0.93407871E+02                                 1.894422                            1.728446      -1.052252       2.371999                    0.997542       3.522984       9.687701       0.502026       1.209677      -0.725920       0.015345      -0.002877       0.043115       0.045855      -0.008578       0.012332       0.001103       0.018249       0.017474      -0.017123      -0.002193       0.019317              1.965258       1.622137      -0.056690       0.141558       1.447537       0.067240       2.826100           0.000387
           38              H       7.366666       8.672736      11.238997       0.133183       1.044138 0.73549364E+01  0.69670441E+02                                 1.606593                            1.515297      -0.954571       2.436776                    0.998876       3.172021       8.313505       0.552317       1.170707      -0.735633       0.031277      -0.017197       0.011315       0.037444      -0.009055       0.009204      -0.002819       0.008342       0.018282      -0.013454      -0.002446       0.015900              1.637815       1.997094      -0.388951       0.114235       1.458595      -0.040891       1.457756           0.000152
           39              H       4.826838       9.728536       8.336238       0.132148       1.027264 0.72666938E+01  0.68640754E+02                                 1.590434                            1.506967      -0.950229       2.437040                    0.998880       3.167236       8.294638       0.553298       1.171931      -0.735295      -0.010218       0.001617      -0.035586       0.037060      -0.007204       0.010691      -0.002884       0.011005       0.025331      -0.013584      -0.004157       0.017741              1.610942       1.403478      -0.074539       0.110276       1.293412       0.065034       2.135936           0.000063
           40              H       3.529817      10.730507       9.920590       0.089784       1.207836 0.85837303E+01  0.85158518E+02                                 1.818360                            1.669381      -1.011335       2.387414                    0.997649       3.551377       9.765442       0.507093       1.217492      -0.722934      -0.039077       0.018836      -0.016577       0.046439      -0.013469       0.010662      -0.003301       0.012962       0.033446      -0.020816      -0.000373       0.021189              1.893610       2.420409      -0.505337       0.087917       1.722559      -0.066237       1.537860           0.000133
           41              C       7.242662       1.589206      10.572720       0.068821      28.956511 0.35112586E+03  0.78684911E+04                                 8.358817                            6.363130       0.015644       2.010668                    0.999573      26.857083      76.737265       0.632073       0.432424      -1.048474       0.007746       0.033040       0.042134       0.054102      -0.013792       0.025124       0.025990      -0.022601      -0.071460      -0.051136       0.016136       0.035000              9.787693       9.235485       3.847093      -3.150890       8.700341      -1.380602      11.427253          -0.000271
           42              C       8.043639       2.121389       9.613622      -0.156553      32.950722 0.40734245E+03  0.94175769E+04                                 8.915946                            6.727711       0.175763       2.032364                    0.999707      28.873669      82.190025       0.635800       0.416684      -1.064528       0.007093       0.017849       0.002281       0.019341      -0.019898       0.011784       0.011492      -0.014164       0.002495      -0.030111       0.008930       0.021181             10.517056      10.062333       5.003283      -3.504170       9.895333      -2.214808      11.593502           0.001751
           43              C       8.933078       3.100115       9.953126       0.047167      35.994018 0.41265625E+03  0.95164049E+04                                 9.583060                            6.805525       0.020052       2.024328                    0.999276      26.298961      73.372761       0.631038       0.420888      -1.067995      -0.034346      -0.010954       0.024560       0.043622      -0.030559       0.021733       0.003485      -0.008358      -0.059403      -0.039884      -0.003227       0.043111             12.157868      11.550019       6.060566      -4.991494      10.683899      -3.458769      14.239686           0.006774
           44              C       9.004386       3.492828      11.281435      -0.160053      34.252317 0.43136338E+03  0.10111505E+05                                 9.162987                            6.932267       0.161526       2.022961                    0.999692      29.275463      83.767019       0.625454       0.417771      -1.064393      -0.008470       0.003017      -0.011960       0.014963       0.006973       0.019288       0.010530       0.000296      -0.045233      -0.027111       0.001275       0.025836             10.793470      10.257414       4.551792      -3.965464       8.953111      -2.120126      13.169885           0.001530
           45              C       8.162067       2.899476      12.200925       0.090584      28.091426 0.32641164E+03  0.71892509E+04                                 8.225851                            6.159725       0.075288       2.042418                    0.999508      26.184899      74.403661       0.637969       0.435901      -1.045381      -0.031556      -0.025066      -0.027063       0.048544      -0.031624       0.023988       0.005901      -0.007424       0.004146      -0.043583       0.007616       0.035967              9.672916       9.054596       4.155687      -3.055824       8.421957      -1.330954      11.542195          -0.000098
           46              C       9.836580       3.733840       8.904058       0.583244      23.991218 0.25489395E+03  0.53172542E+04                                 7.763856                            5.705414      -0.156838       2.007897                    0.999018      22.666844      64.238105       0.613101       0.478901      -1.013442       0.038070       0.039556      -0.041548       0.068849      -0.082799       0.012782      -0.012333      -0.004249      -0.192574      -0.065953      -0.050711       0.116665              9.478472       8.893592       3.864333      -2.125626       7.735014      -1.867677      11.806811          -0.001925
           47              C       2.115054       3.613946       9.388700       0.080230      28.021969 0.32450302E+03  0.71201492E+04                                 8.129469                            6.072508       0.138651       2.056550                    0.999774      26.176317      73.675979       0.655069       0.426136      -1.053769      -0.041934      -0.000384       0.031213       0.052276       0.043176      -0.020667       0.027650       0.002833       0.004210      -0.062345       0.019171       0.043174              9.463861      10.634532      -3.550913       2.022427       6.288995      -1.953496      11.468054           0.000049
           48              C       2.953523       2.974104      10.278484      -0.148726      32.518183 0.40783554E+03  0.94173239E+04                                 8.823291                            6.716251       0.153850       2.026488                    0.999679      28.710745      81.266158       0.639534       0.414763      -1.067400      -0.005168      -0.000917       0.009805       0.011122       0.002958      -0.009106       0.011822       0.006001      -0.056682      -0.025933       0.011021       0.014912             10.255882      10.829359      -3.750757       2.962000       6.918715      -2.723132      13.019573           0.001261
           49              C       2.624349       2.964316      11.611037       0.042286      36.056616 0.40193934E+03  0.91819893E+04                                 9.506999                            6.648693       0.032164       2.026472                    0.999334      26.040413      71.631308       0.650110       0.412423      -1.076530      -0.022495       0.018834      -0.028575       0.040955       0.022158      -0.007450       0.014015      -0.020957      -0.059838      -0.031859      -0.003815       0.035674             12.166366      13.643439      -5.430387       4.809348       8.198936      -3.904563      14.656724           0.001352
           50              C       1.448032       3.594371      11.990150      -0.158050      33.235394 0.41653040E+03  0.96707832E+04                                 8.956559                            6.790280       0.155543       2.022786                    0.999717      28.990705      82.333858       0.635523       0.415107      -1.066977       0.015836      -0.003205      -0.005064       0.016932       0.013798      -0.013381       0.012345      -0.008004       0.036323      -0.028516       0.008096       0.020419             10.468609      12.216516      -4.523340       3.073493       7.450785      -2.562784      11.738527           0.001428
           51              C       0.674531       4.191394      11.031051       0.082276      27.654523 0.33229667E+03  0.73355055E+04                                 8.079106                            6.163699       0.100140       2.042510                    0.999748      26.287985      74.246742       0.647163       0.428734      -1.052031       0.021886      -0.021648      -0.047155       0.056314       0.015515      -0.019086       0.033586       0.003875      -0.062043      -0.052057       0.021014       0.031043              9.326692      10.516880      -3.502216       2.339446       6.427640      -1.906605      11.035555          -0.000083
           52              C       3.511430       2.320804      12.645109       0.592402      25.097080 0.24772801E+03  0.51157784E+04                                 7.940880                            5.592232      -0.061146       2.043955                    0.999325      22.147738      61.845014       0.626532       0.473398      -1.019410       0.050705      -0.030659       0.041185       0.072160       0.061778       0.007272       0.028029      -0.103317      -0.165401      -0.062732      -0.050193       0.112925              9.873101      11.010795      -3.816573       2.193143       6.499185      -2.431883      12.109324           0.002909
           53              C       8.785036       4.527831       3.499720       0.068819      28.956866 0.35113081E+03  0.78686293E+04                                 8.358866                            6.363161       0.015651       2.010665                    0.999573      26.857335      76.738105       0.632074       0.432422      -1.048476      -0.007747      -0.033039       0.042137       0.054103      -0.013785      -0.025123      -0.025992      -0.022600      -0.071454      -0.051133       0.016134       0.034999              9.787753       9.235543       3.847121       3.150911       8.700391       1.380609      11.427326          -0.000279
           54              C       7.984059       3.995649       2.540622      -0.156557      32.951110 0.40734807E+03  0.94177393E+04                                 8.915999                            6.727746       0.175766       2.032361                    0.999707      28.873940      82.190939       0.635800       0.416682      -1.064529      -0.007095      -0.017851       0.002280       0.019344      -0.019893      -0.011782      -0.011494      -0.014165       0.002512      -0.030108       0.008933       0.021175             10.517120      10.062394       5.003313       3.504198       9.895385       2.214822      11.593582           0.001752
           55              C       7.094620       3.016923       2.880126       0.047170      35.994050 0.41265643E+03  0.95164138E+04                                 9.583079                            6.805535       0.020038       2.024324                    0.999276      26.298973      73.372903       0.631036       0.420889      -1.067994       0.034346       0.010954       0.024560       0.043622      -0.030560      -0.021733      -0.003484      -0.008357      -0.059404      -0.039884      -0.003228       0.043112             12.157898      11.550052       6.060584       4.991513      10.683920       3.458778      14.239722           0.006773
           56              C       7.023312       2.624209       4.208435      -0.160053      34.252658 0.43136807E+03  0.10111647E+05                                 9.163057                            6.932309       0.161516       2.022955                    0.999692      29.275650      83.767827       0.625451       0.417772      -1.064392       0.008470      -0.003017      -0.011961       0.014963       0.006978      -0.019287      -0.010532       0.000301      -0.045232      -0.027109       0.001269       0.025840             10.793563      10.257510       4.551846       3.965513       8.953190       2.120156      13.169990           0.001529
           57              C       7.865631       3.217562       5.127925       0.090580      28.091900 0.32641782E+03  0.71894278E+04                                 8.225956                            6.159792       0.075270       2.042407                    0.999508      26.185218      74.404996       0.637964       0.435903      -1.045379       0.031556       0.025067      -0.027064       0.048545      -0.031620      -0.023987      -0.005903      -0.007424       0.004160      -0.043581       0.007620       0.035961              9.673050       9.054723       4.155756       3.055877       8.422072       1.330981      11.542356          -0.000101
           58              C       6.191118       2.383198       1.831058       0.583243      23.991105 0.25489246E+03  0.53172148E+04                                 7.763835                            5.705399      -0.156836       2.007900                    0.999018      22.666749      64.237762       0.613102       0.478902      -1.013442      -0.038071      -0.039555      -0.041547       0.068849      -0.082799      -0.012783       0.012332      -0.004250      -0.192571      -0.065953      -0.050712       0.116665              9.478450       8.893571       3.864321       2.125629       7.734991       1.867676      11.806786          -0.001922
           59              C       1.523644       2.503092       2.315700       0.080230      28.022147 0.32450523E+03  0.71202089E+04                                 8.129486                            6.072515       0.138661       2.056550                    0.999774      26.176463      73.676418       0.655071       0.426135      -1.053770       0.041937       0.000383       0.031212       0.052278       0.043172       0.020668      -0.027648       0.002836       0.004223      -0.062343       0.019175       0.043168              9.463884      10.634556      -3.550921      -2.022434       6.289006       1.953505      11.468090           0.000045
           60              C       0.685175       3.142934       3.205484      -0.148728      32.518478 0.40783973E+03  0.94174448E+04                                 8.823330                            6.716275       0.153854       2.026486                    0.999679      28.710961      81.266870       0.639534       0.414762      -1.067401       0.005167       0.000918       0.009808       0.011124       0.002953       0.009108      -0.011821       0.006004      -0.056678      -0.025931       0.011017       0.014914             10.255931      10.829419      -3.750779      -2.962018       6.918742       2.723144      13.019633           0.001257
           61              C       1.014349       3.152721       4.538037       0.042286      36.056697 0.40194030E+03  0.91820180E+04                                 9.507017                            6.648703       0.032150       2.026467                    0.999334      26.040455      71.631485       0.650109       0.412424      -1.076530       0.022494      -0.018833      -0.028576       0.040954       0.022157       0.007450      -0.014014      -0.020958      -0.059839      -0.031858      -0.003816       0.035674             12.166389      13.643466      -5.430397      -4.809353       8.198947       3.904567      14.656755           0.001354
           62              C       2.190666       2.522666       4.917150      -0.158051      33.235581 0.41653325E+03  0.96708648E+04                                 8.956578                            6.790292       0.155554       2.022787                    0.999717      28.990847      82.334296       0.635524       0.415106      -1.066978      -0.015835       0.003207      -0.005064       0.016932       0.013796       0.013382      -0.012345      -0.007997       0.036335      -0.028514       0.008092       0.020422             10.468632      12.216543      -4.523349      -3.073497       7.450797       2.562789      11.738555           0.001427
           63              C       2.964167       1.925643       3.958051       0.082277      27.654586 0.33229755E+03  0.73355294E+04                                 8.079109                            6.163700       0.100157       2.042513                    0.999748      26.288047      74.246924       0.647164       0.428733      -1.052032      -0.021884       0.021649      -0.047156       0.056314       0.015513       0.019088      -0.033585       0.003879      -0.062044      -0.052056       0.021016       0.031039              9.326696      10.516893      -3.502218      -2.339442       6.427640       1.906600      11.035555          -0.000084
           64              C       0.127268       3.796233       5.572109       0.592403      25.096972 0.24772678E+03  0.51157466E+04                                 7.940863                            5.592222      -0.061145       2.043957                    0.999325      22.147663      61.844771       0.626532       0.473399      -1.019410      -0.050704       0.030659       0.041184       0.072159       0.061779      -0.007271      -0.028031      -0.103319      -0.165400      -0.062734      -0.050193       0.112927              9.873080      11.010769      -3.816563      -2.193142       6.499172       2.431882      12.109298           0.002906
           65              C       0.034734      10.644869       3.573280       0.068821      28.956647 0.35112769E+03  0.78685423E+04                                 8.358837                            6.363142       0.015639       2.010664                    0.999573      26.857179      76.737597       0.632073       0.432424      -1.048475      -0.007747      -0.033040      -0.042136       0.054103      -0.013789       0.025124       0.025990      -0.022600      -0.071455      -0.051135       0.016135       0.034999              9.787720       9.235507       3.847103      -3.150903       8.700361      -1.380610      11.427291          -0.000272
           66              C      -0.766243      10.112686       4.532378      -0.156555      32.950960 0.40734583E+03  0.94176756E+04                                 8.915984                            6.727736       0.175761       2.032361                    0.999707      28.873825      82.190590       0.635799       0.416683      -1.064528      -0.007093      -0.017850      -0.002281       0.019343      -0.019895       0.011783       0.011493      -0.014163       0.002504      -0.030110       0.008932       0.021178             10.517104      10.062374       5.003306      -3.504191       9.895375      -2.214824      11.593563           0.001752
           67              C      -1.655682       9.133960       4.192874       0.047168      35.994012 0.41265612E+03  0.95164023E+04                                 9.583062                            6.805526       0.020048       2.024327                    0.999276      26.298959      73.372780       0.631038       0.420888      -1.067995       0.034347       0.010954      -0.024560       0.043622      -0.030560       0.021733       0.003484      -0.008358      -0.059402      -0.039884      -0.003227       0.043112             12.157871      11.550019       6.060568      -4.991493      10.683904      -3.458770      14.239690           0.006774
           68              C      -1.726990       8.741247       2.864565      -0.160053      34.252263 0.43136256E+03  0.10111482E+05                                 9.162985                            6.932266       0.161519       2.022959                    0.999692      29.275421      83.766922       0.625453       0.417772      -1.064392       0.008470      -0.003017       0.011959       0.014962       0.006972       0.019289       0.010529       0.000298      -0.045236      -0.027112       0.001276       0.025836             10.793467      10.257408       4.551789      -3.965461       8.953110      -2.120124      13.169885           0.001531
           69              C      -0.884671       9.334599       1.945075       0.090583      28.091491 0.32641258E+03  0.71892783E+04                                 8.225869                            6.159739       0.075288       2.042417                    0.999508      26.184941      74.403863       0.637968       0.435902      -1.045380       0.031554       0.025067       0.027064       0.048544      -0.031625       0.023988       0.005901      -0.007423       0.004147      -0.043583       0.007616       0.035967              9.672938       9.054613       4.155696      -3.055831       8.421976      -1.330958      11.542225          -0.000094
           70              C      -2.559184       8.500235       5.241942       0.583243      23.991208 0.25489380E+03  0.53172497E+04                                 7.763852                            5.705411      -0.156835       2.007898                    0.999018      22.666825      64.238019       0.613102       0.478901      -1.013442      -0.038070      -0.039556       0.041548       0.068849      -0.082799       0.012782      -0.012333      -0.004248      -0.192573      -0.065953      -0.050712       0.116665              9.478469       8.893589       3.864333      -2.125626       7.735015      -1.867677      11.806805          -0.001925
           71              C       5.162342       8.620129       4.757300       0.080231      28.021841 0.32450141E+03  0.71201032E+04                                 8.129441                            6.072491       0.138658       2.056553                    0.999774      26.176231      73.675624       0.655070       0.426136      -1.053769       0.041934       0.000384      -0.031212       0.052276       0.043177      -0.020666       0.027649       0.002830       0.004205      -0.062345       0.019169       0.043176              9.463825      10.634493      -3.550898       2.022414       6.288974      -1.953486      11.468008           0.000048
           72              C       4.323873       9.259971       3.867516      -0.148726      32.518072 0.40783404E+03  0.94172794E+04                                 8.823269                            6.716238       0.153851       2.026489                    0.999679      28.710688      81.265918       0.639535       0.414763      -1.067400       0.005168       0.000917      -0.009805       0.011121       0.002961      -0.009106       0.011823       0.005999      -0.056684      -0.025934       0.011023       0.014911             10.255852      10.829326      -3.750742       2.961982       6.918695      -2.723118      13.019534           0.001260
           73              C       4.653047       9.269759       2.534963       0.042285      36.056547 0.40193879E+03  0.91819717E+04                                 9.506980                            6.648684       0.032168       2.026473                    0.999334      26.040395      71.631191       0.650111       0.412423      -1.076531       0.022495      -0.018834       0.028575       0.040954       0.022158      -0.007451       0.014015      -0.020958      -0.059837      -0.031859      -0.003815       0.035674             12.166334      13.643401      -5.430368       4.809325       8.198914      -3.904547      14.656687           0.001352
           74              C       5.829364       8.639704       2.155850      -0.158050      33.235306 0.41652930E+03  0.96707492E+04                                 8.956537                            6.790267       0.155551       2.022789                    0.999717      28.990662      82.333639       0.635524       0.415106      -1.066977      -0.015836       0.003205       0.005063       0.016932       0.013798      -0.013381       0.012345      -0.008004       0.036321      -0.028515       0.008097       0.020419             10.468579      12.216482      -4.523324       3.073478       7.450766      -2.562773      11.738491           0.001427
           75              C       6.602865       8.042681       3.114949       0.082276      27.654412 0.33229520E+03  0.73354628E+04                                 8.079078                            6.163681       0.100148       2.042513                    0.999748      26.287910      74.246408       0.647165       0.428734      -1.052032      -0.021885       0.021648       0.047156       0.056314       0.015516      -0.019086       0.033585       0.003875      -0.062044      -0.052056       0.021014       0.031043              9.326657      10.516839      -3.502200       2.339431       6.427618      -1.906595      11.035513          -0.000081
           76              C       3.765966       9.913271       1.500891       0.592402      25.097085 0.24772818E+03  0.51157821E+04                                 7.940876                            5.592231      -0.061142       2.043956                    0.999326      22.147743      61.845004       0.626532       0.473398      -1.019410      -0.050704       0.030659      -0.041185       0.072160       0.061778       0.007272       0.028030      -0.103316      -0.165402      -0.062732      -0.050193       0.112926              9.873093      11.010786      -3.816567       2.193134       6.499179      -2.431877      12.109315           0.002909
           77              C      -1.507640       7.706244      10.646280       0.068821      28.956747 0.35112929E+03  0.78685869E+04                                 8.358851                            6.363154       0.015659       2.010669                    0.999573      26.857248      76.737825       0.632073       0.432423      -1.048475       0.007746       0.033042      -0.042133       0.054102      -0.013789      -0.025124      -0.025992      -0.022600      -0.071461      -0.051136       0.016136       0.035001              9.787733       9.235524       3.847110       3.150900       8.700376       1.380604      11.427300          -0.000278
           78              C      -0.706663       8.238426      11.605378      -0.156553      32.950889 0.40734493E+03  0.94176510E+04                                 8.915980                            6.727736       0.175747       2.032357                    0.999707      28.873783      82.190497       0.635798       0.416684      -1.064527       0.007094       0.017849      -0.002281       0.019342      -0.019898      -0.011784      -0.011492      -0.014165       0.002500      -0.030111       0.008931       0.021180             10.517093      10.062368       5.003298       3.504183       9.895363       2.214812      11.593549           0.001752
           79              C       0.182776       9.217152      11.265874       0.047169      35.994110 0.41265717E+03  0.95164361E+04                                 9.583091                            6.805542       0.020038       2.024324                    0.999276      26.298998      73.373016       0.631036       0.420889      -1.067994      -0.034346      -0.010954      -0.024561       0.043622      -0.030559      -0.021733      -0.003484      -0.008356      -0.059405      -0.039884      -0.003227       0.043111             12.157915      11.550064       6.060589       4.991523      10.683930       3.458785      14.239752           0.006774
           80              C       0.254084       9.609866       9.937565      -0.160054      34.252840 0.43137063E+03  0.10111722E+05                                 9.163080                            6.932322       0.161523       2.022956                    0.999692      29.275771      83.768236       0.625451       0.417771      -1.064393      -0.008470       0.003017       0.011962       0.014964       0.006982      -0.019286      -0.010534       0.000302      -0.045225      -0.027106       0.001263       0.025843             10.793594      10.257541       4.551863       3.965529       8.953215       2.120167      13.170027           0.001529
           81              C      -0.588235       9.016513       9.018075       0.090580      28.091988 0.32641886E+03  0.71894574E+04                                 8.225977                            6.159803       0.075255       2.042402                    0.999508      26.185268      74.405211       0.637963       0.435903      -1.045379      -0.031559      -0.025068       0.027064       0.048547      -0.031619      -0.023988      -0.005902      -0.007425       0.004163      -0.043581       0.007621       0.035960              9.673078       9.054750       4.155772       3.055892       8.422097       1.330991      11.542387          -0.000101
           82              C       1.086278       9.850877      12.314942       0.583243      23.991141 0.25489289E+03  0.53172268E+04                                 7.763845                            5.705405      -0.156843       2.007897                    0.999018      22.666778      64.237887       0.613101       0.478902      -1.013441       0.038071       0.039555       0.041547       0.068849      -0.082799      -0.012783       0.012333      -0.004248      -0.192570      -0.065952      -0.050712       0.116664              9.478462       8.893580       3.864324       2.125634       7.734999       1.867681      11.806808          -0.001922
           83              C       5.753752       9.730983      11.830300       0.080230      28.022218 0.32450612E+03  0.71202347E+04                                 8.129506                            6.072527       0.138650       2.056547                    0.999774      26.176503      73.676615       0.655069       0.426135      -1.053770      -0.041937      -0.000383      -0.031212       0.052279       0.043172       0.020668      -0.027648       0.002837       0.004223      -0.062343       0.019175       0.043167              9.463909      10.634587      -3.550933      -2.022444       6.289022       1.953512      11.468118           0.000045
           84              C       6.592221       9.091141      10.940516      -0.148730      32.518600 0.40784157E+03  0.94174980E+04                                 8.823349                            6.716287       0.153860       2.026486                    0.999679      28.711038      81.267139       0.639534       0.414761      -1.067401      -0.005167      -0.000917      -0.009808       0.011124       0.002950       0.009109      -0.011820       0.006006      -0.056674      -0.025930       0.011014       0.014916             10.255955      10.829445      -3.750789      -2.962030       6.918757       2.723153      13.019663           0.001259
           85              C       6.263047       9.081354       9.607963       0.042286      36.056768 0.40194110E+03  0.91820421E+04                                 9.507032                            6.648712       0.032146       2.026465                    0.999334      26.040485      71.631623       0.650108       0.412424      -1.076530      -0.022495       0.018833       0.028576       0.040954       0.022157       0.007449      -0.014014      -0.020958      -0.059840      -0.031858      -0.003816       0.035673             12.166412      13.643496      -5.430411      -4.809366       8.198962       3.904576      14.656779           0.001354
           86              C       5.086730       9.711409       9.228850      -0.158050      33.235616 0.41653376E+03  0.96708815E+04                                 8.956591                            6.790302       0.155544       2.022784                    0.999717      28.990862      82.334414       0.635523       0.415106      -1.066977       0.015836      -0.003206       0.005064       0.016932       0.013796       0.013381      -0.012346      -0.007998       0.036334      -0.028515       0.008092       0.020423             10.468647      12.216565      -4.523356      -3.073501       7.450807       2.562791      11.738570           0.001427
           87              C       4.313229      10.308432      10.187949       0.082277      27.654598 0.33229777E+03  0.73355350E+04                                 8.079109                            6.163699       0.100169       2.042517                    0.999748      26.288056      74.246938       0.647165       0.428733      -1.052032       0.021885      -0.021649       0.047156       0.056314       0.015511       0.019087      -0.033585       0.003879      -0.062044      -0.052055       0.021016       0.031039              9.326695      10.516895      -3.502218      -2.339442       6.427639       1.906599      11.035552          -0.000086
           88              C       7.150128       8.437842       8.573891       0.592403      25.096978 0.24772681E+03  0.51157476E+04                                 7.940866                            5.592223      -0.061143       2.043958                    0.999325      22.147662      61.844775       0.626531       0.473399      -1.019409       0.050704      -0.030659      -0.041184       0.072159       0.061779      -0.007271      -0.028030      -0.103319      -0.165401      -0.062734      -0.050193       0.112927              9.873085      11.010777      -3.816567      -2.193148       6.499176       2.431886      12.109302           0.002906
           89              N       7.293703       1.974090      11.876133      -0.207070      38.422691 0.52771033E+03  0.12830874E+05                                 9.642103                            7.507268      -0.197254       1.956601                    0.998903      28.145903      78.402488       0.628993       0.400497      -1.090653       0.077928       0.070695      -0.098075       0.143838      -0.016828       0.049178       0.034057      -0.022207       0.035392      -0.069703       0.013748       0.055955             11.408756      11.018179       4.531952      -3.119914       9.996315      -1.115716      13.211773           0.026441
           90              N       0.983155       4.199958       9.734711      -0.209548      37.923561 0.50495785E+03  0.12128405E+05                                 9.484078                            7.276908      -0.056763       1.997685                    0.999471      27.972865      77.139043       0.648467       0.393251      -1.096973       0.058395      -0.104851       0.098497       0.155259       0.024259      -0.037749       0.058508       0.060446       0.014498      -0.090397       0.029739       0.060658             11.140324      13.202656      -4.104764       2.067167       7.169163      -1.735503      13.049153           0.011921
           91              N       8.733995       4.142947       4.803133      -0.207066      38.422837 0.52771190E+03  0.12830929E+05                                 9.642141                            7.507289      -0.197275       1.956594                    0.998903      28.145982      78.402896       0.628991       0.400498      -1.090652      -0.077929      -0.070694      -0.098076       0.143838      -0.016827      -0.049176      -0.034057      -0.022208       0.035396      -0.069701       0.013747       0.055954             11.408810      11.018235       4.531986       3.119929       9.996364       1.115725      13.211832           0.026444
           92              N       2.655543       1.917080       2.661711      -0.209548      37.923683 0.50495935E+03  0.12128454E+05                                 9.484110                            7.276929      -0.056780       1.997679                    0.999471      27.972909      77.139288       0.648464       0.393252      -1.096972      -0.058396       0.104849       0.098496       0.155257       0.024260       0.037751      -0.058505       0.060444       0.014496      -0.090395       0.029738       0.060657             11.140367      13.202716      -4.104784      -2.067175       7.169185       1.735507      13.049201           0.011920
           93              N      -0.016307      10.259985       2.269867      -0.207069      38.422691 0.52771019E+03  0.12830871E+05                                 9.642106                            7.507269      -0.197262       1.956599                    0.998903      28.145905      78.402525       0.628993       0.400497      -1.090653      -0.077928      -0.070694       0.098076       0.143838      -0.016827       0.049177       0.034057      -0.022205       0.035393      -0.069702       0.013747       0.055955             11.408761      11.018176       4.531951      -3.119917       9.996316      -1.115717      13.211790           0.026442
           94              N       6.294241       8.034117       4.411289      -0.209548      37.923409 0.50495579E+03  0.12128340E+05                                 9.484046                            7.276889      -0.056752       1.997689                    0.999471      27.972800      77.138745       0.648468       0.393251      -1.096974      -0.058395       0.104850      -0.098497       0.155258       0.024259      -0.037751       0.058508       0.060444       0.014495      -0.090396       0.029738       0.060658             11.140280      13.202600      -4.104743       2.067148       7.169138      -1.735490      13.049101           0.011920
           95              N      -1.456599       8.091128       9.342867      -0.207067      38.422822 0.52771172E+03  0.12830921E+05                                 9.642132                            7.507282      -0.197260       1.956598                    0.998903      28.145978      78.402836       0.628992       0.400498      -1.090652       0.077930       0.070696       0.098074       0.143839      -0.016826      -0.049177      -0.034056      -0.022208       0.035401      -0.069701       0.013746       0.055955             11.408798      11.018228       4.531986       3.119923       9.996360       1.115725      13.211806           0.026444
           96              N       4.621853      10.316995      11.484289      -0.209548      37.923667 0.50495901E+03  0.12128444E+05                                 9.484109                            7.276927      -0.056779       1.997679                    0.999471      27.972900      77.139267       0.648464       0.393252      -1.096972       0.058397      -0.104849      -0.098496       0.155258       0.024260       0.037750      -0.058505       0.060444       0.014495      -0.090395       0.029738       0.060656             11.140367      13.202721      -4.104786      -2.067178       7.169185       1.735508      13.049196           0.011920
           97              O      -1.720104       4.610289       9.358852      -0.587167      44.731488 0.72100513E+03  0.18700280E+05                                10.122638                            8.405703      -0.059814       1.997298                    0.997231      29.769061      81.967060       0.642622       0.367486      -1.129439      -0.006338      -0.018394      -0.054237       0.057621       0.016399       0.015227       0.012118       0.030970      -0.121406      -0.045090      -0.001762       0.046853             11.682846      15.270799       5.390470       0.341120      11.345991      -0.417157       8.431749           0.051139
           98              O       9.697344       3.435206       7.728384      -0.551789      33.848924 0.51393893E+03  0.12255701E+05                                 8.370044                            7.072722       0.322764       2.146833                    0.997291      27.869389      73.731611       0.703698       0.365000      -1.130645       0.015948       0.028363       0.017358       0.036879      -0.082880       0.024086       0.010060       0.001248       0.042196      -0.095260       0.017740       0.077520              9.442082       6.084212       0.689959       0.171343       6.602288      -0.799413      15.639746           0.004258
           99              O       3.167921       2.327533      13.828847      -0.552253      37.715056 0.54500829E+03  0.13180232E+05                                 9.020594                            7.293396       0.277438       2.128959                    0.997719      28.055781      74.590264       0.691988       0.366006      -1.130595       0.047882      -0.005720      -0.009540       0.049157       0.040415      -0.012223       0.017990      -0.080109       0.107621      -0.077785       0.027141       0.050644             10.302030       7.218846      -1.147975      -0.340442       6.171591      -2.062054      17.515652           0.007863
          100              O       4.578963       1.813824      12.161599      -0.557102      40.405850 0.55508167E+03  0.13450780E+05                                 9.389446                            7.264232       0.303324       2.131263                    0.998952      28.000067      73.892930       0.709025       0.356495      -1.140994      -0.030667      -0.003633       0.042366       0.052427      -0.000247      -0.012067       0.004668       0.001094      -0.127405      -0.044975       0.020654       0.024321             11.269165      17.724099      -5.634163       0.663229       8.191889      -0.929198       7.891506           0.025159
          101              O      -1.246159       6.202431       7.165373      -0.773281      58.329568 0.11648713E+04  0.34001257E+05                                12.183477                           10.648563      -0.097507       1.908749                    0.998590      35.747752     103.809349       0.574849       0.365036      -1.133357       0.014925       0.010818      -0.035998       0.040443      -0.013324      -0.021415      -0.018613      -0.052125      -0.069010      -0.046796       0.002995       0.043801             14.115663      13.380397      -3.699717       2.387219      16.069486       0.580058      12.897105           0.283817
          102              O       5.358802       1.506749       2.285852      -0.587167      44.731392 0.72100311E+03  0.18700214E+05                                10.122628                            8.405694      -0.059813       1.997299                    0.997231      29.769007      81.966880       0.642622       0.367486      -1.129439       0.006339       0.018394      -0.054236       0.057620       0.016401      -0.015229      -0.012112       0.030960      -0.121399      -0.045086      -0.001763       0.046850             11.682838      15.270795       5.390466      -0.341105      11.345977       0.417169       8.431743           0.051137
          103              O       6.330354       2.681832       0.655384      -0.551788      33.848598 0.51393285E+03  0.12255519E+05                                 8.369997                            7.072685       0.322754       2.146833                    0.997291      27.869223      73.731058       0.703700       0.365001      -1.130645      -0.015949      -0.028360       0.017358       0.036877      -0.082885      -0.024084      -0.010062       0.001246       0.042183      -0.095263       0.017737       0.077525              9.442027       6.084178       0.689954      -0.171328       6.602251       0.799413      15.639654           0.004255
          104              O       0.470777       3.789505       6.755847      -0.552252      37.714973 0.54500689E+03  0.13180192E+05                                 9.020593                            7.293396       0.277423       2.128955                    0.997719      28.055708      74.590096       0.691986       0.366007      -1.130594      -0.047880       0.005719      -0.009540       0.049155       0.040416       0.012222      -0.017992      -0.080116       0.107615      -0.077787       0.027140       0.050647             10.302028       7.218845      -1.147976       0.340431       6.171595       2.062064      17.515643           0.007866
          105              O      -0.940265       4.303214       5.088599      -0.557102      40.405716 0.55507964E+03  0.13450718E+05                                 9.389428                            7.264221       0.303330       2.131266                    0.998952      28.000005      73.892719       0.709025       0.356496      -1.140994       0.030668       0.003633       0.042365       0.052427      -0.000245       0.012065      -0.004669       0.001092      -0.127411      -0.044976       0.020657       0.024319             11.269144      17.724068      -5.634148      -0.663233       8.191872       0.929200       7.891492           0.025156
          106              O      -0.226747      12.148681       0.092373      -0.773277      58.329403 0.11648678E+04  0.34001108E+05                                12.183413                           10.648511      -0.097489       1.908754                    0.998590      35.747825     103.809306       0.574854       0.365033      -1.133360      -0.014929      -0.010817      -0.035998       0.040444      -0.013327       0.021411       0.018603      -0.052117      -0.069030      -0.046790       0.002993       0.043797             14.115582      13.380318      -3.699698      -2.387197      16.069389      -0.580042      12.897039           0.283838
          107              O       8.997500       7.623786       4.787148      -0.587164      44.731288 0.72100116E+03  0.18700147E+05                                10.122601                            8.405674      -0.059804       1.997302                    0.997231      29.768990      81.966742       0.642624       0.367486      -1.129440       0.006338       0.018394       0.054236       0.057620       0.016400       0.015228       0.012118       0.030968      -0.121404      -0.045090      -0.001763       0.046853             11.682801      15.270732       5.390451       0.341118      11.345954      -0.417152       8.431717           0.051142
          108              O      -2.419948       8.798869       6.417616      -0.551786      33.848813 0.51393680E+03  0.12255637E+05                                 8.370031                            7.072711       0.322757       2.146833                    0.997291      27.869318      73.731396       0.703698       0.365000      -1.130645      -0.015949      -0.028363      -0.017357       0.036879      -0.082881       0.024084       0.010060       0.001251       0.042194      -0.095260       0.017739       0.077521              9.442068       6.084203       0.689958       0.171340       6.602279      -0.799413      15.639721           0.004259
          109              O       4.109475       9.906542       0.317153      -0.552253      37.715065 0.54500854E+03  0.13180239E+05                                 9.020590                            7.293393       0.277443       2.128960                    0.997719      28.055806      74.590307       0.691989       0.366005      -1.130596      -0.047882       0.005719       0.009540       0.049157       0.040414      -0.012223       0.017990      -0.080103       0.107626      -0.077783       0.027140       0.050643             10.302022       7.218842      -1.147972      -0.340448       6.171586      -2.062048      17.515638           0.007865
          110              O       2.698433      10.420251       1.984401      -0.557101      40.405736 0.55507993E+03  0.13450728E+05                                 9.389430                            7.264223       0.303319       2.131263                    0.998952      28.000023      73.892787       0.709025       0.356495      -1.140994       0.030665       0.003634      -0.042368       0.052427      -0.000246      -0.012067       0.004668       0.001092      -0.127412      -0.044978       0.020657       0.024321             11.269141      17.724059      -5.634145       0.663218       8.191871      -0.929192       7.891493           0.025158
          111              O       8.523555       6.031644       6.980627      -0.773282      58.329542 0.11648710E+04  0.34001238E+05                                12.183459                           10.648549      -0.097495       1.908752                    0.998590      35.747791     103.809379       0.574851       0.365035      -1.133358      -0.014927      -0.010818       0.035999       0.040444      -0.013325      -0.021413      -0.018611      -0.052120      -0.069005      -0.046792       0.002994       0.043798             14.115637      13.380376      -3.699707       2.387213      16.069453       0.580061      12.897083           0.283817
          112              O       1.918594      10.727326      11.860148      -0.587166      44.731435 0.72100393E+03  0.18700242E+05                                10.122637                            8.405700      -0.059817       1.997298                    0.997231      29.769021      81.966952       0.642621       0.367487      -1.129439      -0.006339      -0.018395       0.054235       0.057620       0.016402      -0.015230      -0.012113       0.030960      -0.121396      -0.045086      -0.001765       0.046850             11.682849      15.270812       5.390470      -0.341103      11.345984       0.417172       8.431751           0.051139
          113              O       0.947042       9.552243      13.490616      -0.551788      33.848654 0.51393379E+03  0.12255548E+05                                 8.370007                            7.072692       0.322753       2.146833                    0.997291      27.869243      73.731139       0.703699       0.365001      -1.130645       0.015949       0.028360      -0.017357       0.036877      -0.082885      -0.024084      -0.010062       0.001249       0.042186      -0.095263       0.017738       0.077525              9.442040       6.084183       0.689953      -0.171331       6.602258       0.799415      15.639680           0.004255
          114              O       6.806619       8.444570       7.390153      -0.552252      37.714882 0.54500538E+03  0.13180145E+05                                 9.020574                            7.293383       0.277432       2.128958                    0.997719      28.055686      74.589981       0.691987       0.366006      -1.130595       0.047881      -0.005720       0.009540       0.049156       0.040416       0.012222      -0.017991      -0.080117       0.107615      -0.077787       0.027141       0.050646             10.302004       7.218830      -1.147973       0.340427       6.171583       2.062060      17.515598           0.007867
          115              O       8.217661       7.930861       9.057401      -0.557102      40.405698 0.55507923E+03  0.13450706E+05                                 9.389427                            7.264219       0.303329       2.131266                    0.998952      27.999991      73.892680       0.709025       0.356496      -1.140994      -0.030669      -0.003633      -0.042365       0.052427      -0.000244       0.012064      -0.004670       0.001090      -0.127410      -0.044976       0.020659       0.024318             11.269146      17.724075      -5.634152      -0.663240       8.191875       0.929203       7.891489           0.025156
          116              O       7.504143       0.085394      14.053627      -0.773276      58.329304 0.11648652E+04  0.34001016E+05                                12.183401                           10.648501      -0.097485       1.908756                    0.998590      35.747789     103.809172       0.574854       0.365033      -1.133360       0.014928       0.010816       0.035998       0.040444      -0.013328       0.021409       0.018604      -0.052114      -0.069015      -0.046787       0.002993       0.043794             14.115567      13.380308      -3.699693      -2.387195      16.069369      -0.580038      12.897024           0.283837

******************************************************
Auxiliary information for the entire system
The total spin magnetic moment of the unit cell is   5.714830
The total net atomic charge of the unit cell is   -0.000003
Accuracy of reproducing the electrostatic potential in the unit cell:
  The inner radius (bohr) =    5.0000
  The outer radius (bohr) =   12.0000
  Valid grid points have density less than (e/(bohr^3)) =    0.0001
  The number of valid grid points were=       109714
  The rms potential error without charges in kcal/mol is=      6.10867
  The rms potential error with partial charges in kcal/mol is=      1.61844
  The RRMSE value at monopole order=      0.26494
  The rms potential error with partial charges and cloud penetration in kcal/mol is=      1.61245
  The RRMSE value at monopole order with cloud penetration is=      0.26396
  The rms potential error with partial charges and atomic dipoles in kcal/mol is=      0.63185
  The RRMSE value at dipole order=      0.10343
  The rms potential error with partial charges, atomic dipoles and cloud penetration in kcal/mol is=      0.61621
  The RRMSE value at dipole order with cloud penetration=      0.10087

******************************************************
The electron densities and ab initio electrostatic potential were computed in VASP using the PBE functional and
projector augmented wave method. See the main text of the journal article for a description of computational details.
The atomic charges, dipoles, and quadrupoles were computed with the DDEC6 method as described in
(a) T. A. Manz and N. Gabaldon Limas, RSC Adv. 6 (2016) 47771-47801 DOI: 10.1039/c6ra04656h
(b) N. Gabaldon Limas and T. A. Manz, RSC Adv. 8 (2018) 2678-2707 DOI: 10.1039/c7ra11829e.
For each atom in the material, the electron cloud parameters were fit to the spherically averaged atom-in-material
electron density using radial positions for which this density was between 10^-4 and 10^-2 electrons per cubic bohr.
The polarizabilities, dispersion coefficients, and quantum Drude oscillator (QDO) parameters were fit using the MCLF method.
The magnetic structure of the system was optimized in VASP from the default ferromagnetic initial guess using spin polarization.
The atomic spin moments (ASMs) were computed on this optimized magnetic structure using the DDEC6 partition as inputs
to the method of T. A. Manz and D. S. Sholl, J. Chem. Theory Comput. 7 (2011) 4146-4164 DOI: 10.1021/ct200539n.
The RMSE and RRMSE were computed using a uniform grid with Ewald summation.
