# Supplementary material for: A collection of forcefield precursors for metal–organic frameworks
Source: RSC Adv. 2019 Nov 13;9(63):36492–507. doi: 10.1039/c9ra07327b (PMC9075174; doi:10.1039/c9ra07327b)
Supplement: RA-009-C9RA07327B-s3843 [file RA-009-C9RA07327B-s3843.xyz]

  428
jmolscript: load "" {1 1 1} spacegroup "x,y,z" unitcell [{     29.497000     0.000000     0.000000 }, {      0.000000    29.497000     0.000000 }, {      0.000000     0.000000    29.497000 }]
Zn    16.372605     1.624105    13.124395     1.041111
Zn    27.872895    27.872895    27.872895     1.041111
Zn    13.124395    16.372605     1.624105     1.041111
Zn     1.624105    13.124395    16.372605     1.041111
Zn    23.746855    23.746855    23.746855     1.041111
Zn    20.498645     5.750145     8.998355     1.041111
Zn     8.998355    20.498645     5.750145     1.041111
Zn     5.750145     8.998355    20.498645     1.041111
Zn    18.435625     3.687125    11.061375     1.231812
Zn    25.809875    25.809875    25.809875     1.231812
Zn    11.061375    18.435625     3.687125     1.231812
Zn     3.687125    11.061375    18.435625     1.231811
H     13.253002     4.690023    13.123215     0.121374
H     11.716208     6.344805    12.509678     0.127930
H     13.804596     6.978990     9.067378     0.124209
H     15.164408     5.324209     9.645519     0.115689
H      1.495498    24.806977    27.871715     0.121374
H      3.032292    23.152195    27.258178     0.127930
H      0.943904    22.518010    23.815878     0.124209
H     29.081092    24.172792    24.394019     0.115689
H     16.243998    19.438523     1.625285     0.121374
H     17.780792    21.093305     2.238822     0.127930
H     15.692404    21.727490     5.681122     0.124209
H     14.332592    20.072708     5.102981     0.115689
H     28.001502    10.058477    16.373785     0.121374
H     26.464708     8.403695    16.987322     0.127930
H     28.553096     7.769510    20.429622     0.124209
H      0.415908     9.424292    19.851481     0.115689
H     13.123215    13.253002     4.690023     0.121374
H     12.509678    11.716208     6.344805     0.127930
H      9.067378    13.804596     6.978990     0.124209
H      9.645519    15.164408     5.324209     0.115689
H     27.871715     1.495498    24.806977     0.121374
H     27.258178     3.032292    23.152195     0.127930
H     23.815878     0.943904    22.518010     0.124209
H     24.394019    29.081092    24.172792     0.115689
H      1.625285    16.243998    19.438523     0.121374
H      2.238822    17.780792    21.093305     0.127930
H      5.681122    15.692404    21.727490     0.124209
H      5.102981    14.332592    20.072708     0.115689
H     16.373785    28.001502    10.058477     0.121374
H     16.987322    26.464708     8.403695     0.127930
H     20.429622    28.553096     7.769510     0.124209
H     19.851481     0.415908     9.424292     0.115689
H      4.690023    13.123215    13.253002     0.121374
H      6.344805    12.509678    11.716208     0.127930
H      6.978990     9.067378    13.804596     0.124209
H      5.324209     9.645519    15.164408     0.115689
H     24.806977    27.871715     1.495498     0.121374
H     23.152195    27.258178     3.032292     0.127930
H     22.518010    23.815878     0.943904     0.124209
H     24.172792    24.394019    29.081092     0.115689
H     19.438523     1.625285    16.243998     0.121374
H     21.093305     2.238822    17.780792     0.127930
H     21.727490     5.681122    15.692404     0.124209
H     20.072708     5.102981    14.332592     0.115689
H     10.058477    16.373785    28.001502     0.121374
H      8.403695    16.987322    26.464708     0.127930
H      7.769510    20.429622    28.553096     0.124209
H      9.424292    19.851481     0.415908     0.115689
H     26.812773    20.627252    23.748035     0.121374
H     28.467555    19.090458    24.361572     0.127930
H     29.101740    21.178846    27.803872     0.124209
H     27.446958    22.538658    27.225731     0.115689
H     17.432727     8.869748     8.999535     0.121374
H     15.777945    10.406542     9.613072     0.127930
H     15.143760     8.318154    13.055372     0.124209
H     16.798541     6.958342    12.477231     0.115689
H     12.064273    23.618248     5.748965     0.121374
H     13.719055    25.155042     5.135428     0.127930
H     14.353240    23.066654     1.693128     0.124209
H     12.698458    21.706842     2.271269     0.115689
H      2.684227     5.878752    20.497465     0.121374
H      1.029445     4.341958    19.883928     0.127930
H      0.395260     6.430346    16.441628     0.124209
H      2.050042     7.790158    17.019769     0.115689
H      5.878752    20.497465     2.684227     0.121374
H      4.341958    19.883928     1.029445     0.127930
H      6.430346    16.441628     0.395260     0.124209
H      7.790158    17.019769     2.050042     0.115689
H     23.618248     5.748965    12.064273     0.121374
H     25.155042     5.135428    13.719055     0.127930
H     23.066654     1.693128    14.353240     0.124209
H     21.706842     2.271269    12.698458     0.115689
H      8.869748     8.999535    17.432727     0.121374
H     10.406542     9.613072    15.777945     0.127930
H      8.318154    13.055372    15.143760     0.124209
H      6.958342    12.477231    16.798541     0.115689
H     20.627252    23.748035    26.812773     0.121374
H     19.090458    24.361572    28.467555     0.127930
H     21.178846    27.803872    29.101740     0.124209
H     22.538658    27.225731    27.446958     0.115689
H      5.748965    12.064273    23.618248     0.121374
H      5.135428    13.719055    25.155042     0.127930
H      1.693128    14.353240    23.066654     0.124209
H      2.271269    12.698458    21.706842     0.115689
H     20.497465     2.684227     5.878752     0.121374
H     19.883928     1.029445     4.341958     0.127930
H     16.441628     0.395260     6.430346     0.124209
H     17.019769     2.050042     7.790158     0.115689
H     23.748035    26.812773    20.627252     0.121374
H     24.361572    28.467555    19.090458     0.127930
H     27.803872    29.101740    21.178846     0.124209
H     27.225731    27.446958    22.538658     0.115689
H      8.999535    17.432727     8.869748     0.121374
H      9.613072    15.777945    10.406542     0.127930
H     13.055372    15.143760     8.318154     0.124209
H     12.477231    16.798541     6.958342     0.115689
C     14.385687     4.802112    11.409440    -0.011388
C     13.338543     5.138377    12.312048    -0.105292
C     12.444784     6.150124    11.966933    -0.126218
C     12.677811     6.919996    10.695612     0.015740
C     13.677759     6.545384     9.878545    -0.106738
C     14.480077     5.545436    10.232509    -0.079745
C     15.429881     3.766767    11.695561     0.564119
C     11.674913     8.152971    10.486183     0.335329
C      9.884445     9.324002    11.064325     0.475551
C      0.362813    24.694888    26.157940    -0.011388
C      1.409957    24.358623    27.060548    -0.105292
C      2.303716    23.346875    26.715433    -0.126218
C      2.070689    22.577004    25.444112     0.015740
C      1.070741    22.951616    24.627045    -0.106738
C      0.268423    23.951564    24.981009    -0.079745
C     28.815619    25.730233    26.444061     0.564119
C      3.073587    21.344029    25.234684     0.335329
C      4.864055    20.172998    25.812825     0.475551
C     15.111313    19.550612     3.339060    -0.011388
C     16.158457    19.886877     2.436452    -0.105292
C     17.052216    20.898625     2.781567    -0.126218
C     16.819189    21.668496     4.052888     0.015740
C     15.819241    21.293884     4.869955    -0.106738
C     15.016923    20.293936     4.515991    -0.079745
C     14.067119    18.515267     3.052939     0.564119
C     17.822087    22.901471     4.262316     0.335329
C     19.612555    24.072502     3.684175     0.475551
C     29.134187     9.946388    18.087560    -0.011388
C     28.087043     9.610123    17.184952    -0.105292
C     27.193284     8.598375    17.530067    -0.126218
C     27.426311     7.828504    18.801388     0.015740
C     28.426259     8.203116    19.618455    -0.106738
C     29.228577     9.203064    19.264491    -0.079745
C      0.681381    10.981733    17.801440     0.564119
C     26.423413     6.595529    19.010817     0.335329
C     24.632945     5.424498    18.432675     0.475551
C     11.409440    14.385687     4.802112    -0.011388
C     12.312048    13.338543     5.138377    -0.105292
C     11.966933    12.444784     6.150124    -0.126218
C     10.695612    12.677811     6.919996     0.015740
C      9.878545    13.677759     6.545384    -0.106738
C     10.232509    14.480077     5.545436    -0.079745
C     11.695561    15.429881     3.766767     0.564119
C     10.486183    11.674913     8.152971     0.335329
C     11.064325     9.884445     9.324002     0.475551
C     26.157940     0.362813    24.694888    -0.011388
C     27.060548     1.409957    24.358623    -0.105292
C     26.715433     2.303716    23.346875    -0.126218
C     25.444112     2.070689    22.577004     0.015740
C     24.627045     1.070741    22.951616    -0.106738
C     24.981009     0.268423    23.951564    -0.079745
C     26.444061    28.815619    25.730233     0.564119
C     25.234684     3.073587    21.344029     0.335329
C     25.812825     4.864055    20.172998     0.475551
C      3.339060    15.111313    19.550612    -0.011388
C      2.436452    16.158457    19.886877    -0.105292
C      2.781567    17.052216    20.898625    -0.126218
C      4.052888    16.819189    21.668496     0.015740
C      4.869955    15.819241    21.293884    -0.106738
C      4.515991    15.016923    20.293936    -0.079745
C      3.052939    14.067119    18.515267     0.564119
C      4.262316    17.822087    22.901471     0.335329
C      3.684175    19.612555    24.072502     0.475551
C     18.087560    29.134187     9.946388    -0.011388
C     17.184952    28.087043     9.610123    -0.105292
C     17.530067    27.193284     8.598375    -0.126218
C     18.801388    27.426311     7.828504     0.015740
C     19.618455    28.426259     8.203116    -0.106738
C     19.264491    29.228577     9.203064    -0.079745
C     17.801440     0.681381    10.981733     0.564119
C     19.010817    26.423413     6.595529     0.335329
C     18.432675    24.632945     5.424498     0.475551
C      4.802112    11.409440    14.385687    -0.011388
C      5.138377    12.312048    13.338543    -0.105292
C      6.150124    11.966933    12.444784    -0.126218
C      6.919996    10.695612    12.677811     0.015740
C      6.545384     9.878545    13.677759    -0.106738
C      5.545436    10.232509    14.480077    -0.079745
C      3.766767    11.695561    15.429881     0.564119
C      8.152971    10.486183    11.674913     0.335329
C      9.324002    11.064325     9.884445     0.475551
C     24.694888    26.157940     0.362813    -0.011388
C     24.358623    27.060548     1.409957    -0.105292
C     23.346875    26.715433     2.303716    -0.126218
C     22.577004    25.444112     2.070689     0.015740
C     22.951616    24.627045     1.070741    -0.106738
C     23.951564    24.981009     0.268423    -0.079745
C     25.730233    26.444061    28.815619     0.564119
C     21.344029    25.234684     3.073587     0.335329
C     20.172998    25.812825     4.864055     0.475551
C     19.550612     3.339060    15.111313    -0.011388
C     19.886877     2.436452    16.158457    -0.105292
C     20.898625     2.781567    17.052216    -0.126218
C     21.668496     4.052888    16.819189     0.015740
C     21.293884     4.869955    15.819241    -0.106738
C     20.293936     4.515991    15.016923    -0.079745
C     18.515267     3.052939    14.067119     0.564119
C     22.901471     4.262316    17.822087     0.335329
C     24.072502     3.684175    19.612555     0.475551
C      9.946388    18.087560    29.134187    -0.011388
C      9.610123    17.184952    28.087043    -0.105292
C      8.598375    17.530067    27.193284    -0.126218
C      7.828504    18.801388    27.426311     0.015740
C      8.203116    19.618455    28.426259    -0.106738
C      9.203064    19.264491    29.228577    -0.079745
C     10.981733    17.801440     0.681381     0.564119
C      6.595529    19.010817    26.423413     0.335329
C      5.424498    18.432675    24.632945     0.475551
C     26.924862    21.759937    25.461810    -0.011388
C     27.261127    20.712793    24.559202    -0.105292
C     28.272875    19.819034    24.904317    -0.126218
C     29.042746    20.052061    26.175638     0.015740
C     28.668134    21.052009    26.992705    -0.106738
C     27.668186    21.854327    26.638741    -0.079745
C     25.889517    22.804131    25.175690     0.564119
C      0.778721    19.049163    26.385067     0.335329
C      1.949752    17.258695    25.806925     0.475551
C     17.320638     7.737063    10.713310    -0.011388
C     16.984373     8.784207     9.810702    -0.105292
C     15.972625     9.677966    10.155817    -0.126218
C     15.202754     9.444939    11.427138     0.015740
C     15.577366     8.444991    12.244205    -0.106738
C     16.577314     7.642673    11.890241    -0.079745
C     18.355983     6.692869    10.427189     0.564119
C     13.969779    10.447837    11.636567     0.335329
C     12.798748    12.238305    11.058425     0.475551
C     12.176362    22.485563     4.035190    -0.011388
C     12.512627    23.532707     4.937798    -0.105292
C     13.524375    24.426466     4.592683    -0.126218
C     14.294246    24.193439     3.321362     0.015740
C     13.919634    23.193491     2.504295    -0.106738
C     12.919686    22.391173     2.858259    -0.079745
C     11.141017    21.441369     4.321311     0.564119
C     15.527221    25.196337     3.111934     0.335329
C     16.698252    26.986805     3.690075     0.475551
C      2.572138     7.011437    18.783690    -0.011388
C      2.235873     5.964293    19.686298    -0.105292
C      1.224126     5.070534    19.341183    -0.126218
C      0.454254     5.303561    18.069862     0.015740
C      0.828866     6.303509    17.252795    -0.106738
C      1.828814     7.105827    17.606759    -0.079745
C      3.607483     8.055631    19.069810     0.564119
C     28.718279     4.300663    17.860434     0.335329
C     27.547248     2.510195    18.438575     0.475551
C      7.011437    18.783690     2.572138    -0.011388
C      5.964293    19.686298     2.235873    -0.105292
C      5.070534    19.341183     1.224126    -0.126218
C      5.303561    18.069862     0.454254     0.015740
C      6.303509    17.252795     0.828866    -0.106738
C      7.105827    17.606759     1.828814    -0.079745
C      8.055631    19.069810     3.607483     0.564119
C      4.300663    17.860434    28.718279     0.335329
C      2.510195    18.438575    27.547248     0.475551
C     22.485563     4.035190    12.176362    -0.011388
C     23.532707     4.937798    12.512627    -0.105292
C     24.426466     4.592683    13.524375    -0.126218
C     24.193439     3.321362    14.294246     0.015740
C     23.193491     2.504295    13.919634    -0.106738
C     22.391173     2.858259    12.919686    -0.079745
C     21.441369     4.321311    11.141017     0.564119
C     25.196337     3.111934    15.527221     0.335329
C     26.986805     3.690075    16.698252     0.475551
C      7.737063    10.713310    17.320638    -0.011388
C      8.784207     9.810702    16.984373    -0.105292
C      9.677966    10.155817    15.972625    -0.126218
C      9.444939    11.427138    15.202754     0.015740
C      8.444991    12.244205    15.577366    -0.106738
C      7.642673    11.890241    16.577314    -0.079745
C      6.692869    10.427189    18.355983     0.564119
C     10.447837    11.636567    13.969779     0.335329
C     12.238305    11.058425    12.798748     0.475551
C     21.759937    25.461810    26.924862    -0.011388
C     20.712793    24.559202    27.261127    -0.105292
C     19.819034    24.904317    28.272875    -0.126218
C     20.052061    26.175638    29.042746     0.015740
C     21.052009    26.992705    28.668134    -0.106738
C     21.854327    26.638741    27.668186    -0.079745
C     22.804131    25.175690    25.889517     0.564119
C     19.049163    26.385067     0.778721     0.335329
C     17.258695    25.806925     1.949752     0.475551
C      4.035190    12.176362    22.485563    -0.011388
C      4.937798    12.512627    23.532707    -0.105292
C      4.592683    13.524375    24.426466    -0.126218
C      3.321362    14.294246    24.193439     0.015740
C      2.504295    13.919634    23.193491    -0.106738
C      2.858259    12.919686    22.391173    -0.079745
C      4.321311    11.141017    21.441369     0.564119
C      3.111934    15.527221    25.196337     0.335329
C      3.690075    16.698252    26.986805     0.475551
C     18.783690     2.572138     7.011437    -0.011388
C     19.686298     2.235873     5.964293    -0.105292
C     19.341183     1.224126     5.070534    -0.126218
C     18.069862     0.454254     5.303561     0.015740
C     17.252795     0.828866     6.303509    -0.106738
C     17.606759     1.828814     7.105827    -0.079745
C     19.069810     3.607483     8.055631     0.564119
C     17.860434    28.718279     4.300663     0.335329
C     18.438575    27.547248     2.510195     0.475551
C     25.461810    26.924862    21.759937    -0.011388
C     24.559202    27.261127    20.712793    -0.105292
C     24.904317    28.272875    19.819034    -0.126218
C     26.175638    29.042746    20.052061     0.015740
C     26.992705    28.668134    21.052009    -0.106738
C     26.638741    27.668186    21.854327    -0.079745
C     25.175690    25.889517    22.804131     0.564119
C     26.385067     0.778721    19.049163     0.335329
C     25.806925     1.949752    17.258695     0.475551
C     10.713310    17.320638     7.737063    -0.011388
C      9.810702    16.984373     8.784207    -0.105292
C     10.155817    15.972625     9.677966    -0.126218
C     11.427138    15.202754     9.444939     0.015740
C     12.244205    15.577366     8.444991    -0.106738
C     11.890241    16.577314     7.642673    -0.079745
C     10.427189    18.355983     6.692869     0.564119
C     11.636567    13.969779    10.447837     0.335329
C     11.058425    12.798748    12.238305     0.475551
N     10.663165     8.244412    11.376993    -0.410312
N     11.957789     8.854999     9.450839    -0.400337
N      4.085335    21.252588    26.125493    -0.410312
N      2.790711    20.642001    24.199339    -0.400337
N     18.833835    22.992911     3.371507    -0.410312
N     17.539211    23.603499     5.297661    -0.400337
N     25.411666     6.504088    18.120007    -0.410312
N     26.706289     5.893501    20.046161    -0.400337
N     11.376993    10.663165     8.244412    -0.410312
N      9.450839    11.957789     8.854999    -0.400337
N     26.125493     4.085335    21.252588    -0.410312
N     24.199339     2.790711    20.642001    -0.400337
N      3.371507    18.833835    22.992911    -0.410312
N      5.297661    17.539211    23.603499    -0.400337
N     18.120007    25.411666     6.504088    -0.410312
N     20.046161    26.706289     5.893501    -0.400337
N      8.244412    11.376993    10.663165    -0.410312
N      8.854999     9.450839    11.957789    -0.400337
N     21.252588    26.125493     4.085335    -0.410312
N     20.642001    24.199339     2.790711    -0.400337
N     22.992911     3.371507    18.833835    -0.410312
N     23.603499     5.297661    17.539211    -0.400337
N      6.504088    18.120007    25.411666    -0.410312
N      5.893501    20.046161    26.706289    -0.400337
N      0.870161    18.037415    25.494257    -0.410312
N      1.480749    19.332039    27.420411    -0.400337
N     13.878338    11.459585    10.745757    -0.410312
N     13.267751    10.164961    12.671911    -0.400337
N     15.618661    26.208084     4.002743    -0.410312
N     16.229249    24.913461     2.076589    -0.400337
N     28.626839     3.288915    18.751243    -0.410312
N     28.016251     4.583539    16.825089    -0.400337
N      3.288915    18.751243    28.626839    -0.410312
N      4.583539    16.825089    28.016251    -0.400337
N     26.208084     4.002743    15.618661    -0.410312
N     24.913461     2.076589    16.229249    -0.400337
N     11.459585    10.745757    13.878338    -0.410312
N     10.164961    12.671911    13.267751    -0.400337
N     18.037415    25.494257     0.870161    -0.410312
N     19.332039    27.420411     1.480749    -0.400337
N      4.002743    15.618661    26.208084    -0.410312
N      2.076589    16.229249    24.913461    -0.400337
N     18.751243    28.626839     3.288915    -0.410312
N     16.825089    28.016251     4.583539    -0.400337
N     25.494257     0.870161    18.037415    -0.410312
N     27.420411     1.480749    19.332039    -0.400337
N     10.745757    13.878338    11.459585    -0.410312
N     12.671911    13.267751    10.164961    -0.400337
N     10.100658    10.100658    10.100658    -0.153716
N      4.647842    19.396342    24.849158    -0.153716
N     19.396342    24.849158     4.647842    -0.153716
N     24.849158     4.647842    19.396342    -0.153716
N      2.726408    17.474908    26.770592    -0.153716
N     12.022092    12.022092    12.022092    -0.153716
N     17.474908    26.770592     2.726408    -0.153716
N     26.770592     2.726408    17.474908    -0.153716
O     15.212488     3.065918    12.717042    -0.548622
O     16.587638     3.721931    10.939552    -0.592390
O     29.033012    26.431082    27.465542    -0.548622
O     27.657862    25.775069    25.688052    -0.592390
O     14.284512    17.814418     2.031458    -0.548622
O     12.909362    18.470431     3.808948    -0.592390
O      0.463988    11.682582    16.779958    -0.548622
O      1.839138    11.026569    18.557448    -0.592390
O     12.717042    15.212488     3.065918    -0.548622
O     10.939552    16.587638     3.721931    -0.592390
O     27.465542    29.033012    26.431082    -0.548622
O     25.688052    27.657862    25.775069    -0.592390
O      2.031458    14.284512    17.814418    -0.548622
O      3.808948    12.909362    18.470431    -0.592390
O     16.779958     0.463988    11.682582    -0.548622
O     18.557448     1.839138    11.026569    -0.592390
O      3.065918    12.717042    15.212488    -0.548622
O      3.721931    10.939552    16.587638    -0.592390
O     26.431082    27.465542    29.033012    -0.548622
O     25.775069    25.688052    27.657862    -0.592390
O     17.814418     2.031458    14.284512    -0.548622
O     18.470431     3.808948    12.909362    -0.592390
O     11.682582    16.779958     0.463988    -0.548622
O     11.026569    18.557448     1.839138    -0.592390
O     25.188668    22.586738    24.154208    -0.548622
O     25.844681    23.961888    25.931698    -0.592390
O     19.056832     6.910262     9.405708    -0.548622
O     18.400819     5.535112    11.183198    -0.592390
O     10.440168    21.658762     5.342792    -0.548622
O     11.096181    20.283612     3.565302    -0.592390
O      4.308332     7.838238    20.091292    -0.548622
O      3.652319     9.213388    18.313802    -0.592390
O      7.838238    20.091292     4.308332    -0.548622
O      9.213388    18.313802     3.652319    -0.592390
O     21.658762     5.342792    10.440168    -0.548622
O     20.283612     3.565302    11.096181    -0.592390
O      6.910262     9.405708    19.056832    -0.548622
O      5.535112    11.183198    18.400819    -0.592390
O     22.586738    24.154208    25.188668    -0.548622
O     23.961888    25.931698    25.844681    -0.592390
O      5.342792    10.440168    21.658762    -0.548622
O      3.565302    11.096181    20.283612    -0.592390
O     20.091292     4.308332     7.838238    -0.548622
O     18.313802     3.652319     9.213388    -0.592390
O     24.154208    25.188668    22.586738    -0.548622
O     25.931698    25.844681    23.961888    -0.592390
O      9.405708    19.056832     6.910262    -0.548622
O     11.183198    18.400819     5.535112    -0.592390

The following XYZ coordinates are in angstroms. Other properties are in atomic units.
The sperically averaged electron density of each atom fit to a function of the form exp(a - br)
eigen_1, eigen_2 and eigen_3 are the three eigenvalues of traceless quadrupole moment tensor
  atom number  atomic symbol              X              Y              Z     net charge C6 coefficient C8 coefficient C10 coefficient fluctuating dipole atomic polarizability isotropic forcefield polarizability              a              b squared Pearson coefficient          <r^3>          <r^4>         wp_QDO          m_QDO          q_QDO       dipole_x       dipole_y       dipole_z         dipole            Qxy            Qxz            Qyz     Q(x^2-y^2)  Q(3z^2 - R^2)        eigen_1        eigen_2        eigen_3 static polarizability      alpha(xx)      alpha(xy)      alpha(xz)      alpha(yy)      alpha(yz)      alpha(zz) atomic spin moment
            1             Zn      16.372605       1.624105      13.124395       1.041111      65.197045 0.12322317E+04  0.35397853E+05                                13.517606                           11.675009       0.195672       1.976528                    0.998311      41.373311     108.058711       0.514006       0.414814      -1.131159      -0.061398      -0.061398       0.061398       0.106345       0.089875      -0.089875      -0.089875      -0.000000      -0.000000      -0.089875      -0.089875       0.179750             16.899300      16.899301      -2.951744       2.951744      16.899301       2.951743      16.899299           0.000001
            2             Zn      27.872895      27.872895      27.872895       1.041111      65.197048 0.12322317E+04  0.35397853E+05                                13.517607                           11.675009       0.195672       1.976528                    0.998311      41.373311     108.058711       0.514006       0.414814      -1.131159       0.061398       0.061398       0.061398       0.106345       0.089875       0.089875       0.089875       0.000000       0.000000      -0.089875      -0.089875       0.179750             16.899301      16.899301      -2.951744      -2.951744      16.899301      -2.951744      16.899301           0.000001
            3             Zn      13.124395      16.372605       1.624105       1.041111      65.197044 0.12322317E+04  0.35397851E+05                                13.517606                           11.675009       0.195672       1.976528                    0.998311      41.373311     108.058710       0.514006       0.414814      -1.131159       0.061398      -0.061398      -0.061398       0.106345      -0.089875      -0.089875       0.089875       0.000000      -0.000000      -0.089875      -0.089875       0.179750             16.899300      16.899299       2.951744       2.951743      16.899301      -2.951744      16.899300           0.000001
            4             Zn       1.624105      13.124395      16.372605       1.041111      65.197047 0.12322317E+04  0.35397854E+05                                13.517607                           11.675009       0.195672       1.976528                    0.998311      41.373311     108.058712       0.514006       0.414814      -1.131159      -0.061398       0.061398      -0.061398       0.106345      -0.089875       0.089875      -0.089875      -0.000000       0.000000      -0.089875      -0.089875       0.179750             16.899301      16.899301       2.951743      -2.951744      16.899300       2.951745      16.899301           0.000001
            5             Zn      23.746855      23.746855      23.746855       1.041111      65.197041 0.12322317E+04  0.35397853E+05                                13.517606                           11.675009       0.195672       1.976528                    0.998311      41.373311     108.058712       0.514006       0.414814      -1.131159      -0.061398      -0.061398      -0.061398       0.106345       0.089875       0.089875       0.089875      -0.000000       0.000000      -0.089875      -0.089875       0.179750             16.899299      16.899299      -2.951744      -2.951744      16.899299      -2.951744      16.899299           0.000001
            6             Zn      20.498645       5.750145       8.998355       1.041111      65.197045 0.12322317E+04  0.35397852E+05                                13.517606                           11.675009       0.195672       1.976528                    0.998311      41.373311     108.058711       0.514006       0.414814      -1.131159       0.061398       0.061398      -0.061398       0.106345       0.089875      -0.089875      -0.089875      -0.000000      -0.000000      -0.089875      -0.089875       0.179750             16.899300      16.899301      -2.951744       2.951744      16.899299       2.951743      16.899301           0.000001
            7             Zn       8.998355      20.498645       5.750145       1.041111      65.197044 0.12322317E+04  0.35397851E+05                                13.517606                           11.675009       0.195672       1.976528                    0.998311      41.373311     108.058710       0.514006       0.414814      -1.131159      -0.061398       0.061398       0.061398       0.106345      -0.089875      -0.089875       0.089875       0.000000       0.000000      -0.089875      -0.089875       0.179750             16.899300      16.899300       2.951744       2.951743      16.899300      -2.951744      16.899299           0.000001
            8             Zn       5.750145       8.998355      20.498645       1.041111      65.197048 0.12322318E+04  0.35397855E+05                                13.517607                           11.675010       0.195672       1.976528                    0.998311      41.373311     108.058713       0.514006       0.414814      -1.131159       0.061398      -0.061398       0.061398       0.106345      -0.089875       0.089875      -0.089875       0.000000      -0.000000      -0.089875      -0.089875       0.179750             16.899301      16.899300       2.951744      -2.951745      16.899302       2.951744      16.899302           0.000001
            9             Zn      18.435625       3.687125      11.061375       1.231812      59.420411 0.71103357E+03  0.18353507E+05                                14.967103                           10.466431      -0.297963       1.822935                    0.999415      41.611648     113.812757       0.410713       0.577748      -1.009967       0.000000       0.000000      -0.000000       0.000000      -0.066668       0.066668       0.066668      -0.000000       0.000000      -0.133336       0.066668       0.066668             22.514799      22.514797      -3.656150       3.656150      22.514800       3.656152      22.514801          -0.000001
           10             Zn      25.809875      25.809875      25.809875       1.231812      59.420415 0.71103357E+03  0.18353507E+05                                14.967104                           10.466431      -0.297963       1.822935                    0.999415      41.611648     113.812757       0.410713       0.577748      -1.009967       0.000000      -0.000000      -0.000000       0.000000      -0.066668      -0.066668      -0.066668      -0.000000      -0.000000      -0.133336       0.066668       0.066668             22.514801      22.514801      -3.656151      -3.656151      22.514801      -3.656151      22.514801          -0.000001
           11             Zn      11.061375      18.435625       3.687125       1.231812      59.420410 0.71103355E+03  0.18353506E+05                                14.967103                           10.466431      -0.297963       1.822935                    0.999415      41.611648     113.812758       0.410713       0.577748      -1.009967       0.000000       0.000000      -0.000000       0.000000       0.066668       0.066668      -0.066668      -0.000000       0.000000      -0.133336       0.066668       0.066668             22.514799      22.514801       3.656150       3.656152      22.514797      -3.656150      22.514800          -0.000001
           12             Zn       3.687125      11.061375      18.435625       1.231811      59.420413 0.71103359E+03  0.18353507E+05                                14.967103                           10.466431      -0.297963       1.822935                    0.999415      41.611649     113.812760       0.410713       0.577748      -1.009967      -0.000000       0.000000      -0.000000       0.000000       0.066668      -0.066668       0.066668      -0.000000       0.000000      -0.133336       0.066668       0.066668             22.514800      22.514800       3.656152      -3.656150      22.514802       3.656150      22.514797          -0.000001
           13              H      13.253002       4.690023      13.123215       0.121374       1.127084 0.81357438E+01  0.78394482E+02                                 1.646277                            1.559999      -0.895757       2.458333                    0.998934       3.154053       8.118507       0.566677       1.121715      -0.749616      -0.004908      -0.016081       0.036595       0.040272      -0.005751      -0.009981      -0.007113       0.009087       0.028622      -0.016808       0.000636       0.016172              1.679239       1.483100      -0.109661      -0.066571       1.677736      -0.380398       1.876881           0.000000
           14              H      11.716208       6.344805      12.509678       0.127930       1.208183 0.87008436E+01  0.85931768E+02                                 1.776767                            1.652960      -1.087599       2.370445                    0.997740       3.300224       8.823717       0.526647       1.177591      -0.734764      -0.032146       0.002822       0.029113       0.043461       0.001445      -0.014101      -0.007606       0.008306       0.033715      -0.013863      -0.008121       0.021985              1.896075       2.261016      -0.443082      -0.401007       1.760893       0.069877       1.666315          -0.000000
           15              H      13.804596       6.978990       9.067378       0.124209       1.186787 0.89562701E+01  0.89094614E+02                                 1.762143                            1.684297      -0.913100       2.453458                    0.998712       3.287581       8.821030       0.518371       1.187795      -0.733197       0.007665       0.012411      -0.034042       0.037036      -0.005157      -0.010302      -0.003695       0.007763       0.043301      -0.016013      -0.003191       0.019204              1.789993       1.566646      -0.182833      -0.014723       1.805684      -0.325790       1.997649          -0.000000
           16              H      15.164408       5.324209       9.645519       0.115689       1.116898 0.80292207E+01  0.78122435E+02                                 1.721827                            1.612640      -0.856803       2.475295                    0.999207       3.309283       8.930746       0.518288       1.214599      -0.725364       0.031340      -0.006444      -0.029007       0.043187      -0.004484      -0.012192      -0.003680       0.006514       0.031224      -0.014725      -0.003197       0.017923              1.865074       2.170358      -0.538890      -0.363671       1.760925       0.215270       1.663939           0.000000
           17              H       1.495498      24.806977      27.871715       0.121374       1.127084 0.81357456E+01  0.78394506E+02                                 1.646277                            1.559999      -0.895757       2.458333                    0.998934       3.154053       8.118508       0.566677       1.121715      -0.749616       0.004908       0.016081       0.036595       0.040272      -0.005751       0.009981       0.007113       0.009087       0.028622      -0.016808       0.000636       0.016172              1.679239       1.483100      -0.109661       0.066571       1.677736       0.380398       1.876882           0.000000
           18              H       3.032292      23.152195      27.258178       0.127930       1.208182 0.87008413E+01  0.85931738E+02                                 1.776766                            1.652959      -1.087599       2.370445                    0.997740       3.300224       8.823716       0.526647       1.177590      -0.734764       0.032146      -0.002822       0.029113       0.043461       0.001445       0.014101       0.007606       0.008306       0.033715      -0.013863      -0.008121       0.021985              1.896074       2.261015      -0.443081       0.401007       1.760892      -0.069877       1.666315          -0.000000
           19              H       0.943904      22.518010      23.815878       0.124209       1.186787 0.89562687E+01  0.89094598E+02                                 1.762143                            1.684297      -0.913100       2.453458                    0.998712       3.287581       8.821030       0.518371       1.187795      -0.733197      -0.007665      -0.012411      -0.034042       0.037036      -0.005157       0.010302       0.003695       0.007763       0.043301      -0.016013      -0.003191       0.019204              1.789993       1.566645      -0.182833       0.014723       1.805684       0.325790       1.997649          -0.000000
           20              H      29.081092      24.172792      24.394019       0.115689       1.116898 0.80292224E+01  0.78122454E+02                                 1.721827                            1.612640      -0.856803       2.475295                    0.999207       3.309283       8.930746       0.518288       1.214599      -0.725364      -0.031340       0.006444      -0.029007       0.043187      -0.004484       0.012192       0.003680       0.006514       0.031224      -0.014725      -0.003197       0.017923              1.865074       2.170358      -0.538891       0.363671       1.760926      -0.215270       1.663939           0.000000
           21              H      16.243998      19.438523       1.625285       0.121374       1.127084 0.81357456E+01  0.78394506E+02                                 1.646277                            1.559999      -0.895757       2.458333                    0.998934       3.154053       8.118508       0.566677       1.121715      -0.749616       0.004908      -0.016081      -0.036595       0.040272       0.005751      -0.009981       0.007113       0.009087       0.028622      -0.016808       0.000636       0.016172              1.679239       1.483100       0.109661      -0.066571       1.677736       0.380398       1.876882           0.000000
           22              H      17.780792      21.093305       2.238822       0.127930       1.208182 0.87008413E+01  0.85931738E+02                                 1.776766                            1.652959      -1.087599       2.370445                    0.997740       3.300224       8.823716       0.526647       1.177590      -0.734764       0.032146       0.002822      -0.029113       0.043461      -0.001445      -0.014101       0.007606       0.008306       0.033715      -0.013863      -0.008121       0.021985              1.896074       2.261015       0.443081      -0.401007       1.760892      -0.069877       1.666315          -0.000000
           23              H      15.692404      21.727490       5.681122       0.124209       1.186787 0.89562701E+01  0.89094614E+02                                 1.762143                            1.684297      -0.913100       2.453458                    0.998712       3.287581       8.821030       0.518371       1.187795      -0.733197      -0.007665       0.012411       0.034042       0.037036       0.005157      -0.010302       0.003695       0.007763       0.043301      -0.016013      -0.003191       0.019204              1.789993       1.566646       0.182833      -0.014723       1.805684       0.325790       1.997649          -0.000000
           24              H      14.332592      20.072708       5.102981       0.115689       1.116898 0.80292236E+01  0.78122469E+02                                 1.721828                            1.612641      -0.856803       2.475295                    0.999207       3.309283       8.930746       0.518288       1.214599      -0.725364      -0.031340      -0.006444       0.029007       0.043187       0.004484      -0.012192       0.003680       0.006514       0.031224      -0.014725      -0.003197       0.017923              1.865074       2.170358       0.538891      -0.363671       1.760926      -0.215270       1.663939           0.000000
           25              H      28.001502      10.058477      16.373785       0.121374       1.127084 0.81357456E+01  0.78394506E+02                                 1.646277                            1.559999      -0.895757       2.458333                    0.998934       3.154053       8.118508       0.566677       1.121715      -0.749616      -0.004908       0.016081      -0.036595       0.040272       0.005751       0.009981      -0.007113       0.009087       0.028622      -0.016808       0.000636       0.016172              1.679239       1.483100       0.109661       0.066571       1.677736      -0.380398       1.876882           0.000000
           26              H      26.464708       8.403695      16.987322       0.127930       1.208182 0.87008413E+01  0.85931739E+02                                 1.776766                            1.652959      -1.087599       2.370445                    0.997740       3.300224       8.823716       0.526647       1.177590      -0.734764      -0.032146      -0.002822      -0.029113       0.043461      -0.001445       0.014101      -0.007606       0.008306       0.033715      -0.013863      -0.008121       0.021985              1.896074       2.261015       0.443081       0.401007       1.760892       0.069877       1.666315          -0.000000
           27              H      28.553096       7.769510      20.429622       0.124209       1.186787 0.89562687E+01  0.89094598E+02                                 1.762143                            1.684297      -0.913100       2.453458                    0.998712       3.287581       8.821030       0.518371       1.187795      -0.733197       0.007665      -0.012411       0.034042       0.037036       0.005157       0.010302      -0.003695       0.007763       0.043301      -0.016013      -0.003191       0.019204              1.789993       1.566645       0.182833       0.014723       1.805684      -0.325790       1.997649          -0.000000
           28              H       0.415908       9.424292      19.851481       0.115689       1.116898 0.80292224E+01  0.78122454E+02                                 1.721827                            1.612640      -0.856803       2.475295                    0.999207       3.309283       8.930746       0.518288       1.214599      -0.725364       0.031340       0.006444       0.029007       0.043187       0.004484       0.012192      -0.003680       0.006514       0.031224      -0.014725      -0.003197       0.017923              1.865074       2.170358       0.538891       0.363670       1.760926       0.215270       1.663939           0.000000
           29              H      13.123215      13.253002       4.690023       0.121374       1.127084 0.81357458E+01  0.78394508E+02                                 1.646277                            1.559999      -0.895757       2.458333                    0.998934       3.154053       8.118508       0.566677       1.121715      -0.749616       0.036595      -0.004908      -0.016081       0.040272      -0.009981      -0.007113      -0.005751       0.009767      -0.027941      -0.016808       0.000636       0.016172              1.679239       1.876882      -0.066571      -0.380398       1.483100      -0.109661       1.677736           0.000000
           30              H      12.509678      11.716208       6.344805       0.127930       1.208183 0.87008436E+01  0.85931768E+02                                 1.776767                            1.652960      -1.087599       2.370445                    0.997740       3.300224       8.823717       0.526647       1.177591      -0.734764       0.029113      -0.032146       0.002822       0.043461      -0.014101      -0.007606       0.001445       0.012704      -0.029316      -0.013863      -0.008121       0.021985              1.896075       1.666315      -0.401007       0.069877       2.261016      -0.443082       1.760893          -0.000000
           31              H       9.067378      13.804596       6.978990       0.124209       1.186787 0.89562701E+01  0.89094614E+02                                 1.762143                            1.684297      -0.913100       2.453458                    0.998712       3.287581       8.821030       0.518371       1.187795      -0.733197      -0.034042       0.007665       0.012411       0.037036      -0.010302      -0.003695      -0.005157       0.017769      -0.033295      -0.016013      -0.003191       0.019204              1.789993       1.997649      -0.014723      -0.325790       1.566646      -0.182833       1.805684          -0.000000
           32              H       9.645519      15.164408       5.324209       0.115689       1.116898 0.80292207E+01  0.78122435E+02                                 1.721827                            1.612640      -0.856803       2.475295                    0.999207       3.309283       8.930746       0.518288       1.214599      -0.725364      -0.029007       0.031340      -0.006444       0.043187      -0.012192      -0.003680      -0.004484       0.012355      -0.025383      -0.014725      -0.003197       0.017923              1.865074       1.663939      -0.363671       0.215270       2.170358      -0.538890       1.760925           0.000000
           33              H      27.871715       1.495498      24.806977       0.121374       1.127084 0.81357456E+01  0.78394506E+02                                 1.646277                            1.559999      -0.895757       2.458333                    0.998934       3.154053       8.118508       0.566677       1.121715      -0.749616       0.036595       0.004908       0.016081       0.040272       0.009981       0.007113      -0.005751       0.009767      -0.027941      -0.016808       0.000636       0.016172              1.679239       1.876882       0.066571       0.380398       1.483100      -0.109661       1.677736           0.000000
           34              H      27.258178       3.032292      23.152195       0.127930       1.208182 0.87008413E+01  0.85931738E+02                                 1.776766                            1.652959      -1.087599       2.370445                    0.997740       3.300224       8.823716       0.526647       1.177590      -0.734764       0.029113       0.032146      -0.002822       0.043461       0.014101       0.007606       0.001445       0.012704      -0.029316      -0.013863      -0.008121       0.021985              1.896074       1.666315       0.401007      -0.069877       2.261015      -0.443081       1.760892          -0.000000
           35              H      23.815878       0.943904      22.518010       0.124209       1.186787 0.89562687E+01  0.89094598E+02                                 1.762143                            1.684297      -0.913100       2.453458                    0.998712       3.287581       8.821030       0.518371       1.187795      -0.733197      -0.034042      -0.007665      -0.012411       0.037036       0.010302       0.003695      -0.005157       0.017769      -0.033295      -0.016013      -0.003191       0.019204              1.789993       1.997649       0.014723       0.325790       1.566645      -0.182833       1.805684          -0.000000
           36              H      24.394019      29.081092      24.172792       0.115689       1.116898 0.80292224E+01  0.78122454E+02                                 1.721827                            1.612640      -0.856803       2.475295                    0.999207       3.309283       8.930746       0.518288       1.214599      -0.725364      -0.029007      -0.031340       0.006444       0.043187       0.012192       0.003680      -0.004484       0.012355      -0.025383      -0.014725      -0.003197       0.017923              1.865074       1.663939       0.363671      -0.215270       2.170358      -0.538891       1.760926           0.000000
           37              H       1.625285      16.243998      19.438523       0.121374       1.127084 0.81357456E+01  0.78394506E+02                                 1.646277                            1.559999      -0.895757       2.458333                    0.998934       3.154053       8.118508       0.566677       1.121715      -0.749616      -0.036595       0.004908      -0.016081       0.040272      -0.009981       0.007113       0.005751       0.009767      -0.027941      -0.016808       0.000636       0.016172              1.679239       1.876882      -0.066571       0.380398       1.483100       0.109661       1.677736           0.000000
           38              H       2.238822      17.780792      21.093305       0.127930       1.208182 0.87008419E+01  0.85931748E+02                                 1.776766                            1.652959      -1.087599       2.370445                    0.997740       3.300224       8.823717       0.526647       1.177591      -0.734764      -0.029113       0.032146       0.002822       0.043461      -0.014101       0.007606      -0.001445       0.012704      -0.029316      -0.013863      -0.008121       0.021985              1.896074       1.666315      -0.401007      -0.069877       2.261015       0.443081       1.760893          -0.000000
           39              H       5.681122      15.692404      21.727490       0.124209       1.186787 0.89562707E+01  0.89094625E+02                                 1.762144                            1.684297      -0.913101       2.453458                    0.998712       3.287581       8.821031       0.518370       1.187795      -0.733197       0.034042      -0.007665       0.012411       0.037036      -0.010302       0.003695       0.005157       0.017769      -0.033295      -0.016013      -0.003191       0.019204              1.789993       1.997650      -0.014723       0.325790       1.566646       0.182833       1.805685          -0.000000
           40              H       5.102981      14.332592      20.072708       0.115689       1.116898 0.80292224E+01  0.78122454E+02                                 1.721827                            1.612640      -0.856803       2.475295                    0.999207       3.309283       8.930746       0.518288       1.214599      -0.725364       0.029007      -0.031340      -0.006444       0.043187      -0.012192       0.003680       0.004484       0.012355      -0.025383      -0.014725      -0.003197       0.017923              1.865074       1.663939      -0.363671      -0.215270       2.170358       0.538891       1.760926           0.000000
           41              H      16.373785      28.001502      10.058477       0.121374       1.127084 0.81357447E+01  0.78394492E+02                                 1.646277                            1.559999      -0.895757       2.458333                    0.998934       3.154053       8.118507       0.566677       1.121715      -0.749616      -0.036595      -0.004908       0.016081       0.040272       0.009981      -0.007113       0.005751       0.009767      -0.027941      -0.016808       0.000636       0.016172              1.679239       1.876881       0.066571      -0.380398       1.483100       0.109661       1.677736           0.000000
           42              H      16.987322      26.464708       8.403695       0.127930       1.208182 0.87008403E+01  0.85931733E+02                                 1.776767                            1.652960      -1.087599       2.370445                    0.997740       3.300223       8.823716       0.526646       1.177591      -0.734763      -0.029113      -0.032146      -0.002822       0.043461       0.014101      -0.007606      -0.001445       0.012704      -0.029316      -0.013863      -0.008121       0.021985              1.896075       1.666316       0.401007       0.069877       2.261016       0.443081       1.760893          -0.000000
           43              H      20.429622      28.553096       7.769510       0.124209       1.186787 0.89562707E+01  0.89094625E+02                                 1.762144                            1.684297      -0.913100       2.453458                    0.998712       3.287581       8.821031       0.518370       1.187795      -0.733197       0.034042       0.007665      -0.012411       0.037036       0.010302      -0.003695       0.005157       0.017769      -0.033295      -0.016013      -0.003191       0.019204              1.789993       1.997650       0.014723      -0.325790       1.566646       0.182833       1.805685          -0.000000
           44              H      19.851481       0.415908       9.424292       0.115689       1.116898 0.80292224E+01  0.78122454E+02                                 1.721827                            1.612640      -0.856803       2.475295                    0.999207       3.309283       8.930746       0.518288       1.214599      -0.725364       0.029007       0.031340       0.006444       0.043187       0.012192      -0.003680       0.004484       0.012355      -0.025383      -0.014725      -0.003197       0.017923              1.865074       1.663939       0.363670       0.215270       2.170358       0.538891       1.760926           0.000000
           45              H       4.690023      13.123215      13.253002       0.121374       1.127084 0.81357449E+01  0.78394495E+02                                 1.646277                            1.559999      -0.895757       2.458333                    0.998934       3.154053       8.118507       0.566677       1.121715      -0.749616      -0.016081       0.036595      -0.004908       0.040272      -0.007113      -0.005751      -0.009981      -0.018854      -0.000681      -0.016808       0.000636       0.016172              1.679239       1.677736      -0.380398      -0.109661       1.876881      -0.066571       1.483100           0.000000
           46              H       6.344805      12.509678      11.716208       0.127930       1.208183 0.87008436E+01  0.85931768E+02                                 1.776767                            1.652960      -1.087599       2.370445                    0.997740       3.300224       8.823717       0.526647       1.177591      -0.734764       0.002822       0.029113      -0.032146       0.043461      -0.007606       0.001445      -0.014101      -0.021010      -0.004398      -0.013863      -0.008121       0.021985              1.896075       1.760893       0.069877      -0.443082       1.666315      -0.401007       2.261016          -0.000000
           47              H       6.978990       9.067378      13.804596       0.124209       1.186787 0.89562707E+01  0.89094625E+02                                 1.762144                            1.684297      -0.913100       2.453458                    0.998712       3.287581       8.821031       0.518370       1.187795      -0.733197       0.012411      -0.034042       0.007665       0.037036      -0.003695      -0.005157      -0.010302      -0.025532      -0.010006      -0.016013      -0.003191       0.019204              1.789993       1.805685      -0.325790      -0.182833       1.997650      -0.014723       1.566646          -0.000000
           48              H       5.324209       9.645519      15.164408       0.115689       1.116898 0.80292207E+01  0.78122435E+02                                 1.721827                            1.612640      -0.856803       2.475295                    0.999207       3.309283       8.930746       0.518288       1.214599      -0.725364      -0.006444      -0.029007       0.031340       0.043187      -0.003680      -0.004484      -0.012192      -0.018869      -0.005841      -0.014725      -0.003197       0.017923              1.865074       1.760925       0.215270      -0.538890       1.663939      -0.363671       2.170358           0.000000
           49              H      24.806977      27.871715       1.495498       0.121374       1.127084 0.81357476E+01  0.78394532E+02                                 1.646278                            1.559999      -0.895757       2.458333                    0.998934       3.154053       8.118509       0.566676       1.121715      -0.749616       0.016081       0.036595       0.004908       0.040272       0.007113      -0.005751       0.009981      -0.018854      -0.000681      -0.016808       0.000636       0.016172              1.679240       1.677736       0.380398      -0.109661       1.876882       0.066571       1.483100           0.000000
           50              H      23.152195      27.258178       3.032292       0.127930       1.208182 0.87008419E+01  0.85931748E+02                                 1.776766                            1.652959      -1.087599       2.370445                    0.997740       3.300224       8.823717       0.526647       1.177591      -0.734764      -0.002822       0.029113       0.032146       0.043461       0.007606       0.001445       0.014101      -0.021010      -0.004398      -0.013863      -0.008121       0.021985              1.896074       1.760893      -0.069877      -0.443081       1.666315       0.401007       2.261015          -0.000000
           51              H      22.518010      23.815878       0.943904       0.124209       1.186787 0.89562701E+01  0.89094614E+02                                 1.762143                            1.684297      -0.913100       2.453458                    0.998712       3.287581       8.821030       0.518371       1.187795      -0.733197      -0.012411      -0.034042      -0.007665       0.037036       0.003695      -0.005157       0.010302      -0.025532      -0.010006      -0.016013      -0.003191       0.019204              1.789993       1.805684       0.325790      -0.182833       1.997649       0.014723       1.566646          -0.000000
           52              H      24.172792      24.394019      29.081092       0.115689       1.116898 0.80292224E+01  0.78122454E+02                                 1.721827                            1.612640      -0.856803       2.475295                    0.999207       3.309283       8.930746       0.518288       1.214599      -0.725364       0.006444      -0.029007      -0.031340       0.043187       0.003680      -0.004484       0.012192      -0.018869      -0.005841      -0.014725      -0.003197       0.017923              1.865074       1.760926      -0.215270      -0.538891       1.663939       0.363671       2.170358           0.000000
           53              H      19.438523       1.625285      16.243998       0.121374       1.127084 0.81357447E+01  0.78394492E+02                                 1.646277                            1.559999      -0.895757       2.458333                    0.998934       3.154053       8.118507       0.566677       1.121715      -0.749616      -0.016081      -0.036595       0.004908       0.040272       0.007113       0.005751      -0.009981      -0.018854      -0.000681      -0.016808       0.000636       0.016172              1.679239       1.677736       0.380398       0.109661       1.876881      -0.066571       1.483100           0.000000
           54              H      21.093305       2.238822      17.780792       0.127930       1.208182 0.87008419E+01  0.85931747E+02                                 1.776766                            1.652959      -1.087599       2.370445                    0.997740       3.300224       8.823717       0.526647       1.177591      -0.734764       0.002822      -0.029113       0.032146       0.043461       0.007606      -0.001445      -0.014101      -0.021010      -0.004398      -0.013863      -0.008121       0.021985              1.896074       1.760893      -0.069877       0.443081       1.666315      -0.401007       2.261015          -0.000000
           55              H      21.727490       5.681122      15.692404       0.124209       1.186787 0.89562701E+01  0.89094614E+02                                 1.762143                            1.684297      -0.913101       2.453458                    0.998712       3.287581       8.821030       0.518371       1.187795      -0.733197       0.012411       0.034042      -0.007665       0.037036       0.003695       0.005157      -0.010302      -0.025532      -0.010006      -0.016013      -0.003191       0.019204              1.789993       1.805684       0.325790       0.182833       1.997649      -0.014723       1.566646          -0.000000
           56              H      20.072708       5.102981      14.332592       0.115689       1.116898 0.80292224E+01  0.78122454E+02                                 1.721827                            1.612640      -0.856803       2.475295                    0.999207       3.309283       8.930746       0.518288       1.214599      -0.725364      -0.006444       0.029007      -0.031340       0.043187       0.003680       0.004484      -0.012192      -0.018869      -0.005841      -0.014725      -0.003197       0.017923              1.865074       1.760926      -0.215270       0.538891       1.663939      -0.363671       2.170358           0.000000
           57              H      10.058477      16.373785      28.001502       0.121374       1.127084 0.81357447E+01  0.78394492E+02                                 1.646277                            1.559999      -0.895757       2.458333                    0.998934       3.154053       8.118507       0.566677       1.121715      -0.749616       0.016081      -0.036595      -0.004908       0.040272      -0.007113       0.005751       0.009981      -0.018854      -0.000681      -0.016808       0.000636       0.016172              1.679239       1.677736      -0.380398       0.109661       1.876881       0.066571       1.483100           0.000000
           58              H       8.403695      16.987322      26.464708       0.127930       1.208182 0.87008413E+01  0.85931739E+02                                 1.776766                            1.652959      -1.087599       2.370445                    0.997740       3.300224       8.823716       0.526647       1.177590      -0.734764      -0.002822      -0.029113      -0.032146       0.043461      -0.007606      -0.001445       0.014101      -0.021010      -0.004398      -0.013863      -0.008121       0.021985              1.896074       1.760892       0.069877       0.443081       1.666315       0.401007       2.261015          -0.000000
           59              H       7.769510      20.429622      28.553096       0.124209       1.186787 0.89562701E+01  0.89094614E+02                                 1.762143                            1.684297      -0.913100       2.453458                    0.998712       3.287581       8.821030       0.518371       1.187795      -0.733197      -0.012411       0.034042       0.007665       0.037036      -0.003695       0.005157       0.010302      -0.025532      -0.010006      -0.016013      -0.003191       0.019204              1.789993       1.805684      -0.325790       0.182833       1.997649       0.014723       1.566646          -0.000000
           60              H       9.424292      19.851481       0.415908       0.115689       1.116898 0.80292223E+01  0.78122451E+02                                 1.721827                            1.612640      -0.856803       2.475295                    0.999207       3.309283       8.930745       0.518288       1.214599      -0.725364       0.006444       0.029007       0.031340       0.043187      -0.003680       0.004484       0.012192      -0.018869      -0.005841      -0.014725      -0.003197       0.017923              1.865074       1.760926       0.215270       0.538891       1.663939       0.363670       2.170357           0.000000
           61              H      26.812773      20.627252      23.748035       0.121374       1.127084 0.81357465E+01  0.78394519E+02                                 1.646277                            1.559999      -0.895757       2.458333                    0.998934       3.154053       8.118509       0.566676       1.121715      -0.749616      -0.016081      -0.004908      -0.036595       0.040272      -0.005751       0.007113       0.009981      -0.009087       0.028622      -0.016808       0.000636       0.016172              1.679240       1.677736      -0.109661       0.380398       1.483100       0.066571       1.876882           0.000000
           62              H      28.467555      19.090458      24.361572       0.127930       1.208182 0.87008413E+01  0.85931739E+02                                 1.776766                            1.652959      -1.087599       2.370445                    0.997740       3.300224       8.823716       0.526647       1.177590      -0.734764       0.002822      -0.032146      -0.029113       0.043461       0.001445       0.007606       0.014101      -0.008306       0.033715      -0.013863      -0.008121       0.021985              1.896074       1.760892      -0.443081      -0.069877       2.261015       0.401007       1.666315          -0.000000
           63              H      29.101740      21.178846      27.803872       0.124209       1.186787 0.89562701E+01  0.89094614E+02                                 1.762143                            1.684297      -0.913100       2.453458                    0.998712       3.287581       8.821030       0.518371       1.187795      -0.733197       0.012411       0.007665       0.034042       0.037036      -0.005157       0.003695       0.010302      -0.007763       0.043301      -0.016013      -0.003191       0.019204              1.789993       1.805684      -0.182833       0.325790       1.566646       0.014723       1.997649          -0.000000
           64              H      27.446958      22.538658      27.225731       0.115689       1.116898 0.80292224E+01  0.78122454E+02                                 1.721827                            1.612640      -0.856803       2.475295                    0.999207       3.309283       8.930746       0.518288       1.214599      -0.725364      -0.006444       0.031340       0.029007       0.043187      -0.004484       0.003680       0.012192      -0.006514       0.031224      -0.014725      -0.003197       0.017923              1.865074       1.760926      -0.538891      -0.215270       2.170358       0.363670       1.663939           0.000000
           65              H      17.432727       8.869748       8.999535       0.121374       1.127084 0.81357426E+01  0.78394466E+02                                 1.646276                            1.559998      -0.895757       2.458333                    0.998934       3.154053       8.118506       0.566677       1.121714      -0.749616       0.016081       0.004908      -0.036595       0.040272      -0.005751      -0.007113      -0.009981      -0.009087       0.028622      -0.016808       0.000636       0.016172              1.679238       1.677735      -0.109661      -0.380397       1.483099      -0.066571       1.876881           0.000000
           66              H      15.777945      10.406542       9.613072       0.127930       1.208182 0.87008413E+01  0.85931738E+02                                 1.776766                            1.652959      -1.087599       2.370445                    0.997740       3.300224       8.823716       0.526647       1.177590      -0.734764      -0.002822       0.032146      -0.029113       0.043461       0.001445      -0.007606      -0.014101      -0.008306       0.033715      -0.013863      -0.008121       0.021985              1.896074       1.760892      -0.443081       0.069877       2.261015      -0.401007       1.666315          -0.000000
           67              H      15.143760       8.318154      13.055372       0.124209       1.186787 0.89562701E+01  0.89094615E+02                                 1.762143                            1.684297      -0.913100       2.453458                    0.998712       3.287581       8.821030       0.518371       1.187795      -0.733197      -0.012411      -0.007665       0.034042       0.037036      -0.005157      -0.003695      -0.010302      -0.007763       0.043301      -0.016013      -0.003191       0.019204              1.789993       1.805684      -0.182833      -0.325790       1.566646      -0.014723       1.997649          -0.000000
           68              H      16.798541       6.958342      12.477231       0.115689       1.116898 0.80292207E+01  0.78122435E+02                                 1.721827                            1.612640      -0.856803       2.475295                    0.999207       3.309283       8.930746       0.518288       1.214599      -0.725364       0.006444      -0.031340       0.029007       0.043187      -0.004484      -0.003680      -0.012192      -0.006514       0.031224      -0.014725      -0.003197       0.017923              1.865074       1.760925      -0.538890       0.215270       2.170358      -0.363671       1.663939           0.000000
           69              H      12.064273      23.618248       5.748965       0.121374       1.127084 0.81357456E+01  0.78394506E+02                                 1.646277                            1.559999      -0.895757       2.458333                    0.998934       3.154053       8.118508       0.566677       1.121715      -0.749616      -0.016081       0.004908       0.036595       0.040272       0.005751      -0.007113       0.009981      -0.009087       0.028622      -0.016808       0.000636       0.016172              1.679239       1.677736       0.109661      -0.380398       1.483100       0.066571       1.876882           0.000000
           70              H      13.719055      25.155042       5.135428       0.127930       1.208182 0.87008413E+01  0.85931739E+02                                 1.776766                            1.652959      -1.087599       2.370445                    0.997740       3.300224       8.823716       0.526647       1.177590      -0.734764       0.002822       0.032146       0.029113       0.043461      -0.001445      -0.007606       0.014101      -0.008306       0.033715      -0.013863      -0.008121       0.021985              1.896074       1.760892       0.443081       0.069877       2.261015       0.401007       1.666315          -0.000000
           71              H      14.353240      23.066654       1.693128       0.124209       1.186787 0.89562681E+01  0.89094588E+02                                 1.762143                            1.684297      -0.913100       2.453458                    0.998712       3.287581       8.821029       0.518371       1.187795      -0.733197       0.012411      -0.007665      -0.034042       0.037036       0.005157      -0.003695       0.010302      -0.007763       0.043301      -0.016013      -0.003191       0.019204              1.789993       1.805684       0.182833      -0.325790       1.566645       0.014723       1.997649          -0.000000
           72              H      12.698458      21.706842       2.271269       0.115689       1.116898 0.80292223E+01  0.78122451E+02                                 1.721827                            1.612640      -0.856803       2.475295                    0.999207       3.309283       8.930745       0.518288       1.214599      -0.725364      -0.006444      -0.031340      -0.029007       0.043187       0.004484      -0.003680       0.012192      -0.006514       0.031224      -0.014725      -0.003197       0.017923              1.865074       1.760926       0.538891       0.215270       2.170357       0.363671       1.663939           0.000000
           73              H       2.684227       5.878752      20.497465       0.121374       1.127084 0.81357458E+01  0.78394508E+02                                 1.646277                            1.559999      -0.895757       2.458333                    0.998934       3.154053       8.118508       0.566677       1.121715      -0.749616       0.016081      -0.004908       0.036595       0.040272       0.005751       0.007113      -0.009981      -0.009087       0.028622      -0.016808       0.000636       0.016172              1.679239       1.677736       0.109661       0.380398       1.483100      -0.066571       1.876882           0.000000
           74              H       1.029445       4.341958      19.883928       0.127930       1.208183 0.87008430E+01  0.85931759E+02                                 1.776766                            1.652959      -1.087599       2.370445                    0.997740       3.300224       8.823716       0.526647       1.177590      -0.734764      -0.002822      -0.032146       0.029113       0.043461      -0.001445       0.007606      -0.014101      -0.008306       0.033715      -0.013863      -0.008121       0.021985              1.896075       1.760893       0.443082      -0.069877       2.261015      -0.401007       1.666315          -0.000000
           75              H       0.395260       6.430346      16.441628       0.124209       1.186787 0.89562701E+01  0.89094614E+02                                 1.762143                            1.684297      -0.913100       2.453458                    0.998712       3.287581       8.821030       0.518371       1.187795      -0.733197      -0.012411       0.007665      -0.034042       0.037036       0.005157       0.003695      -0.010302      -0.007763       0.043301      -0.016013      -0.003191       0.019204              1.789993       1.805684       0.182833       0.325790       1.566645      -0.014723       1.997649          -0.000000
           76              H       2.050042       7.790158      17.019769       0.115689       1.116898 0.80292224E+01  0.78122454E+02                                 1.721827                            1.612640      -0.856803       2.475295                    0.999207       3.309283       8.930746       0.518288       1.214599      -0.725364       0.006444       0.031340      -0.029007       0.043187       0.004484       0.003680      -0.012192      -0.006514       0.031224      -0.014725      -0.003197       0.017923              1.865074       1.760926       0.538891      -0.215270       2.170358      -0.363671       1.663939           0.000000
           77              H       5.878752      20.497465       2.684227       0.121374       1.127084 0.81357458E+01  0.78394508E+02                                 1.646277                            1.559999      -0.895757       2.458333                    0.998934       3.154053       8.118508       0.566677       1.121715      -0.749616      -0.004908       0.036595       0.016081       0.040272      -0.009981       0.005751       0.007113      -0.009767      -0.027941      -0.016808       0.000636       0.016172              1.679239       1.483100      -0.066571       0.109661       1.876882       0.380398       1.677736           0.000000
           78              H       4.341958      19.883928       1.029445       0.127930       1.208183 0.87008430E+01  0.85931759E+02                                 1.776766                            1.652959      -1.087599       2.370445                    0.997740       3.300224       8.823716       0.526647       1.177590      -0.734764      -0.032146       0.029113      -0.002822       0.043461      -0.014101      -0.001445       0.007606      -0.012704      -0.029316      -0.013863      -0.008121       0.021985              1.896075       2.261015      -0.401007       0.443082       1.666315      -0.069877       1.760893          -0.000000
           79              H       6.430346      16.441628       0.395260       0.124209       1.186787 0.89562701E+01  0.89094614E+02                                 1.762143                            1.684297      -0.913100       2.453458                    0.998712       3.287581       8.821030       0.518371       1.187795      -0.733197       0.007665      -0.034042      -0.012411       0.037036      -0.010302       0.005157       0.003695      -0.017769      -0.033295      -0.016013      -0.003191       0.019204              1.789993       1.566645      -0.014723       0.182833       1.997649       0.325790       1.805684          -0.000000
           80              H       7.790158      17.019769       2.050042       0.115689       1.116898 0.80292224E+01  0.78122454E+02                                 1.721827                            1.612640      -0.856803       2.475295                    0.999207       3.309283       8.930746       0.518288       1.214599      -0.725364       0.031340      -0.029007       0.006444       0.043187      -0.012192       0.004484       0.003680      -0.012355      -0.025383      -0.014725      -0.003197       0.017923              1.865074       2.170358      -0.363671       0.538891       1.663939      -0.215270       1.760926           0.000000
           81              H      23.618248       5.748965      12.064273       0.121374       1.127084 0.81357476E+01  0.78394532E+02                                 1.646278                            1.559999      -0.895757       2.458333                    0.998934       3.154053       8.118509       0.566676       1.121715      -0.749616       0.004908       0.036595      -0.016081       0.040272       0.009981       0.005751      -0.007113      -0.009767      -0.027941      -0.016808       0.000636       0.016172              1.679240       1.483100       0.066571       0.109661       1.876882      -0.380398       1.677736           0.000000
           82              H      25.155042       5.135428      13.719055       0.127930       1.208182 0.87008419E+01  0.85931748E+02                                 1.776766                            1.652959      -1.087599       2.370445                    0.997740       3.300224       8.823717       0.526647       1.177591      -0.734764       0.032146       0.029113       0.002822       0.043461       0.014101      -0.001445      -0.007606      -0.012704      -0.029316      -0.013863      -0.008121       0.021985              1.896074       2.261015       0.401007       0.443081       1.666315       0.069877       1.760893          -0.000000
           83              H      23.066654       1.693128      14.353240       0.124209       1.186787 0.89562701E+01  0.89094614E+02                                 1.762143                            1.684297      -0.913100       2.453458                    0.998712       3.287581       8.821030       0.518371       1.187795      -0.733197      -0.007665      -0.034042       0.012411       0.037036       0.010302       0.005157      -0.003695      -0.017769      -0.033295      -0.016013      -0.003191       0.019204              1.789993       1.566645       0.014723       0.182833       1.997649      -0.325790       1.805684          -0.000000
           84              H      21.706842       2.271269      12.698458       0.115689       1.116898 0.80292224E+01  0.78122454E+02                                 1.721827                            1.612640      -0.856803       2.475295                    0.999207       3.309283       8.930746       0.518288       1.214599      -0.725364      -0.031340      -0.029007      -0.006444       0.043187       0.012192       0.004484      -0.003680      -0.012355      -0.025383      -0.014725      -0.003197       0.017923              1.865074       2.170358       0.363671       0.538891       1.663939       0.215270       1.760926           0.000000
           85              H       8.869748       8.999535      17.432727       0.121374       1.127084 0.81357447E+01  0.78394492E+02                                 1.646277                            1.559999      -0.895757       2.458333                    0.998934       3.154053       8.118507       0.566677       1.121715      -0.749616       0.004908      -0.036595       0.016081       0.040272      -0.009981      -0.005751      -0.007113      -0.009767      -0.027941      -0.016808       0.000636       0.016172              1.679239       1.483100      -0.066571      -0.109661       1.876881      -0.380398       1.677736           0.000000
           86              H      10.406542       9.613072      15.777945       0.127930       1.208182 0.87008419E+01  0.85931747E+02                                 1.776766                            1.652959      -1.087599       2.370445                    0.997740       3.300224       8.823717       0.526647       1.177591      -0.734764       0.032146      -0.029113      -0.002822       0.043461      -0.014101       0.001445      -0.007606      -0.012704      -0.029316      -0.013863      -0.008121       0.021985              1.896074       2.261015      -0.401007      -0.443081       1.666315       0.069877       1.760893          -0.000000
           87              H       8.318154      13.055372      15.143760       0.124209       1.186787 0.89562707E+01  0.89094625E+02                                 1.762144                            1.684297      -0.913101       2.453458                    0.998712       3.287581       8.821031       0.518370       1.187795      -0.733197      -0.007665       0.034042      -0.012411       0.037036      -0.010302      -0.005157      -0.003695      -0.017769      -0.033295      -0.016013      -0.003191       0.019204              1.789993       1.566646      -0.014723      -0.182833       1.997650      -0.325790       1.805685          -0.000000
           88              H       6.958342      12.477231      16.798541       0.115689       1.116898 0.80292207E+01  0.78122435E+02                                 1.721827                            1.612640      -0.856803       2.475295                    0.999207       3.309283       8.930746       0.518288       1.214599      -0.725364      -0.031340       0.029007       0.006444       0.043187      -0.012192      -0.004484      -0.003680      -0.012355      -0.025383      -0.014725      -0.003197       0.017923              1.865074       2.170358      -0.363671      -0.538890       1.663939       0.215270       1.760925           0.000000
           89              H      20.627252      23.748035      26.812773       0.121374       1.127084 0.81357447E+01  0.78394492E+02                                 1.646277                            1.559999      -0.895757       2.458333                    0.998934       3.154053       8.118507       0.566677       1.121715      -0.749616      -0.004908      -0.036595      -0.016081       0.040272       0.009981      -0.005751       0.007113      -0.009767      -0.027941      -0.016808       0.000636       0.016172              1.679239       1.483100       0.066571      -0.109661       1.876881       0.380398       1.677736           0.000000
           90              H      19.090458      24.361572      28.467555       0.127930       1.208182 0.87008419E+01  0.85931748E+02                                 1.776766                            1.652959      -1.087599       2.370445                    0.997740       3.300224       8.823717       0.526647       1.177591      -0.734764      -0.032146      -0.029113       0.002822       0.043461       0.014101       0.001445       0.007606      -0.012704      -0.029316      -0.013863      -0.008121       0.021985              1.896074       2.261015       0.401007      -0.443081       1.666315      -0.069877       1.760893          -0.000000
           91              H      21.178846      27.803872      29.101740       0.124209       1.186787 0.89562701E+01  0.89094614E+02                                 1.762143                            1.684297      -0.913100       2.453458                    0.998712       3.287581       8.821030       0.518371       1.187795      -0.733197       0.007665       0.034042       0.012411       0.037036       0.010302      -0.005157       0.003695      -0.017769      -0.033295      -0.016013      -0.003191       0.019204              1.789993       1.566646       0.014723      -0.182833       1.997649       0.325790       1.805684          -0.000000
           92              H      22.538658      27.225731      27.446958       0.115689       1.116898 0.80292224E+01  0.78122454E+02                                 1.721827                            1.612640      -0.856803       2.475295                    0.999207       3.309283       8.930746       0.518288       1.214599      -0.725364       0.031340       0.029007      -0.006444       0.043187       0.012192      -0.004484       0.003680      -0.012355      -0.025383      -0.014725      -0.003197       0.017923              1.865074       2.170358       0.363670      -0.538891       1.663939      -0.215270       1.760926           0.000000
           93              H       5.748965      12.064273      23.618248       0.121374       1.127084 0.81357456E+01  0.78394506E+02                                 1.646277                            1.559999      -0.895757       2.458333                    0.998934       3.154053       8.118508       0.566677       1.121715      -0.749616       0.036595      -0.016081       0.004908       0.040272      -0.007113       0.009981       0.005751       0.018854      -0.000681      -0.016808       0.000636       0.016172              1.679239       1.876882      -0.380398       0.066571       1.677736       0.109661       1.483100           0.000000
           94              H       5.135428      13.719055      25.155042       0.127930       1.208182 0.87008413E+01  0.85931738E+02                                 1.776766                            1.652959      -1.087599       2.370445                    0.997740       3.300224       8.823716       0.526647       1.177590      -0.734764       0.029113       0.002822       0.032146       0.043461      -0.007606       0.014101      -0.001445       0.021010      -0.004398      -0.013863      -0.008121       0.021985              1.896074       1.666315       0.069877       0.401007       1.760892       0.443081       2.261015          -0.000000
           95              H       1.693128      14.353240      23.066654       0.124209       1.186787 0.89562687E+01  0.89094598E+02                                 1.762143                            1.684297      -0.913100       2.453458                    0.998712       3.287581       8.821030       0.518371       1.187795      -0.733197      -0.034042       0.012411      -0.007665       0.037036      -0.003695       0.010302       0.005157       0.025532      -0.010006      -0.016013      -0.003191       0.019204              1.789993       1.997649      -0.325790       0.014723       1.805684       0.182833       1.566645          -0.000000
           96              H       2.271269      12.698458      21.706842       0.115689       1.116898 0.80292237E+01  0.78122469E+02                                 1.721828                            1.612641      -0.856803       2.475295                    0.999207       3.309283       8.930746       0.518288       1.214599      -0.725364      -0.029007      -0.006444      -0.031340       0.043187      -0.003680       0.012192       0.004484       0.018869      -0.005841      -0.014725      -0.003197       0.017923              1.865074       1.663939       0.215270       0.363671       1.760926       0.538891       2.170358           0.000000
           97              H      20.497465       2.684227       5.878752       0.121374       1.127084 0.81357458E+01  0.78394508E+02                                 1.646277                            1.559999      -0.895757       2.458333                    0.998934       3.154053       8.118508       0.566677       1.121715      -0.749616       0.036595       0.016081      -0.004908       0.040272       0.007113      -0.009981       0.005751       0.018854      -0.000681      -0.016808       0.000636       0.016172              1.679239       1.876882       0.380398      -0.066571       1.677736       0.109661       1.483100           0.000000
           98              H      19.883928       1.029445       4.341958       0.127930       1.208183 0.87008436E+01  0.85931768E+02                                 1.776767                            1.652960      -1.087599       2.370445                    0.997740       3.300224       8.823717       0.526647       1.177591      -0.734764       0.029113      -0.002822      -0.032146       0.043461       0.007606      -0.014101      -0.001445       0.021010      -0.004398      -0.013863      -0.008121       0.021985              1.896075       1.666315      -0.069877      -0.401007       1.760894       0.443082       2.261016          -0.000000
           99              H      16.441628       0.395260       6.430346       0.124209       1.186787 0.89562701E+01  0.89094614E+02                                 1.762143                            1.684297      -0.913100       2.453458                    0.998712       3.287581       8.821030       0.518371       1.187795      -0.733197      -0.034042      -0.012411       0.007665       0.037036       0.003695      -0.010302       0.005157       0.025532      -0.010006      -0.016013      -0.003191       0.019204              1.789993       1.997649       0.325790      -0.014723       1.805684       0.182833       1.566645          -0.000000
          100              H      17.019769       2.050042       7.790158       0.115689       1.116898 0.80292236E+01  0.78122469E+02                                 1.721828                            1.612641      -0.856803       2.475295                    0.999207       3.309283       8.930746       0.518288       1.214599      -0.725364      -0.029007       0.006444       0.031340       0.043187       0.003680      -0.012192       0.004484       0.018869      -0.005841      -0.014725      -0.003197       0.017923              1.865074       1.663939      -0.215270      -0.363671       1.760926       0.538891       2.170358           0.000000
          101              H      23.748035      26.812773      20.627252       0.121374       1.127084 0.81357456E+01  0.78394506E+02                                 1.646277                            1.559999      -0.895757       2.458333                    0.998934       3.154053       8.118508       0.566677       1.121715      -0.749616      -0.036595      -0.016081      -0.004908       0.040272       0.007113       0.009981      -0.005751       0.018854      -0.000681      -0.016808       0.000636       0.016172              1.679239       1.876882       0.380398       0.066571       1.677736      -0.109661       1.483100           0.000000
          102              H      24.361572      28.467555      19.090458       0.127930       1.208182 0.87008419E+01  0.85931748E+02                                 1.776766                            1.652959      -1.087599       2.370445                    0.997740       3.300224       8.823717       0.526647       1.177591      -0.734764      -0.029113       0.002822      -0.032146       0.043461       0.007606       0.014101       0.001445       0.021010      -0.004398      -0.013863      -0.008121       0.021985              1.896074       1.666315      -0.069877       0.401007       1.760893      -0.443081       2.261015          -0.000000
          103              H      27.803872      29.101740      21.178846       0.124209       1.186787 0.89562687E+01  0.89094598E+02                                 1.762143                            1.684297      -0.913100       2.453458                    0.998712       3.287581       8.821030       0.518371       1.187795      -0.733197       0.034042       0.012411       0.007665       0.037036       0.003695       0.010302      -0.005157       0.025532      -0.010006      -0.016013      -0.003191       0.019204              1.789993       1.997649       0.325790       0.014723       1.805684      -0.182833       1.566645          -0.000000
          104              H      27.225731      27.446958      22.538658       0.115689       1.116898 0.80292236E+01  0.78122469E+02                                 1.721828                            1.612641      -0.856803       2.475295                    0.999207       3.309283       8.930746       0.518288       1.214599      -0.725364       0.029007      -0.006444       0.031340       0.043187       0.003680       0.012192      -0.004484       0.018869      -0.005841      -0.014725      -0.003197       0.017923              1.865074       1.663939      -0.215270       0.363671       1.760926      -0.538891       2.170358           0.000000
          105              H       8.999535      17.432727       8.869748       0.121374       1.127084 0.81357456E+01  0.78394506E+02                                 1.646277                            1.559999      -0.895757       2.458333                    0.998934       3.154053       8.118508       0.566677       1.121715      -0.749616      -0.036595       0.016081       0.004908       0.040272      -0.007113      -0.009981      -0.005751       0.018854      -0.000681      -0.016808       0.000636       0.016172              1.679239       1.876882      -0.380398      -0.066571       1.677736      -0.109661       1.483100           0.000000
          106              H       9.613072      15.777945      10.406542       0.127930       1.208182 0.87008419E+01  0.85931748E+02                                 1.776766                            1.652959      -1.087599       2.370445                    0.997740       3.300224       8.823717       0.526647       1.177591      -0.734764      -0.029113      -0.002822       0.032146       0.043461      -0.007606      -0.014101       0.001445       0.021010      -0.004398      -0.013863      -0.008121       0.021985              1.896074       1.666315       0.069877      -0.401007       1.760893      -0.443081       2.261015          -0.000000
          107              H      13.055372      15.143760       8.318154       0.124209       1.186787 0.89562701E+01  0.89094614E+02                                 1.762143                            1.684297      -0.913101       2.453458                    0.998712       3.287581       8.821030       0.518371       1.187795      -0.733197       0.034042      -0.012411      -0.007665       0.037036      -0.003695      -0.010302      -0.005157       0.025532      -0.010006      -0.016013      -0.003191       0.019204              1.789993       1.997649      -0.325790      -0.014723       1.805684      -0.182833       1.566646          -0.000000
          108              H      12.477231      16.798541       6.958342       0.115689       1.116898 0.80292207E+01  0.78122435E+02                                 1.721827                            1.612640      -0.856803       2.475295                    0.999207       3.309283       8.930746       0.518288       1.214599      -0.725364       0.029007       0.006444      -0.031340       0.043187      -0.003680      -0.012192      -0.004484       0.018869      -0.005841      -0.014725      -0.003197       0.017923              1.865074       1.663939       0.215270      -0.363671       1.760925      -0.538890       2.170358           0.000000
          109              C      14.385687       4.802112      11.409440      -0.011388      40.699435 0.44473364E+03  0.10427399E+05                                10.350097                            7.001982       0.025908       2.015649                    0.999294      27.149166      75.838541       0.631912       0.413403      -1.075113      -0.027907       0.030189       0.008023       0.041887       0.011052       0.000700      -0.012652      -0.005541       0.025289      -0.018569       0.000062       0.018507             16.902722      21.981895     -13.679872       0.240593      19.573796      -2.563682       9.152474           0.000000
          110              C      13.338543       5.138377      12.312048      -0.105292      34.655670 0.42216686E+03  0.98445898E+04                                 9.267699                            6.858717       0.102454       2.004329                    0.999687      29.097544      83.092130       0.628579       0.417862      -1.064137       0.007587       0.015299      -0.012421       0.021117       0.006667      -0.013203      -0.011914       0.016690       0.062376      -0.022574      -0.008010       0.030584             12.769760      15.748754      -8.567354      -0.978920      14.263390      -1.690413       8.297136           0.000000
          111              C      12.444784       6.150124      11.966933      -0.126218      37.304090 0.47334423E+03  0.11374553E+05                                 9.822748                            7.329585      -0.017765       1.957961                    0.999367      30.201933      87.960362       0.598875       0.425611      -1.057748       0.016447      -0.005534      -0.003279       0.017660       0.008742      -0.029794       0.002304       0.023663       0.068861      -0.030478      -0.013183       0.043662             13.638180      15.808160      -9.210418      -0.079402      16.614790      -2.822433       8.491591           0.000000
          112              C      12.677811       6.919996      10.695612       0.015740      46.103623 0.48673850E+03  0.11692089E+05                                11.425695                            7.415258      -0.130804       1.960941                    0.998324      27.817004      79.078898       0.601896       0.423631      -1.066790       0.025053      -0.017292       0.004232       0.030734      -0.006998       0.007604      -0.021864      -0.005018       0.019560      -0.019296      -0.008893       0.028189             20.457395      24.375855     -17.822032      -0.318848      27.334441      -2.138726       9.661889          -0.000000
          113              C      13.677759       6.545384       9.878545      -0.106738      33.885726 0.38374771E+03  0.88156120E+04                                 9.323933                            6.652875      -0.184060       1.927194                    0.998854      29.014040      84.653188       0.616446       0.432518      -1.045688       0.016846      -0.014275       0.010896       0.024622       0.019979       0.002263       0.008593       0.011899       0.068684      -0.032854       0.006575       0.026280             13.860960      16.525264     -10.715681      -0.320765      16.990261      -1.224848       8.067356           0.000000
          114              C      14.480077       5.545436      10.232509      -0.079745      34.024603 0.39923910E+03  0.92379222E+04                                 9.346836                            6.777748      -0.089647       1.954405                    0.999575      28.792372      83.576338       0.613473       0.431488      -1.049115      -0.017117       0.021223       0.012542       0.030011       0.017321      -0.014723       0.022284       0.035148       0.043729      -0.043812       0.015427       0.028384             13.751791      15.812838     -10.389053       0.674974      17.168792      -2.372934       8.273744           0.000000
          115              C      15.429881       3.766767      11.695561       0.564119      29.618001 0.29630658E+03  0.63690247E+04                                 8.859969                            6.079198       0.027061       2.051521                    0.999677      23.100426      64.804921       0.609245       0.467716      -1.027321       0.043011      -0.040331       0.034546       0.068337       0.061476       0.018256       0.062426      -0.030525       0.082094      -0.083929      -0.017374       0.101303             13.349201      17.890956      -9.066541      -0.137152      14.350077      -2.401731       7.806570           0.000000
          116              C      11.674913       8.152971      10.486183       0.335329      33.084015 0.34323165E+03  0.76400923E+04                                 9.511128                            6.417949      -0.195253       1.963129                    0.999477      25.003458      70.961686       0.611446       0.450025      -1.039142      -0.019006       0.011573       0.005942       0.023032       0.050598       0.042497       0.042089       0.021899       0.043556      -0.059938      -0.031032       0.090970             16.123976      18.232627     -12.633403      -0.073859      21.616481      -2.779302       8.522820           0.000000
          117              C       9.884445       9.324002      11.064325       0.475551      26.968310 0.26339048E+03  0.55130193E+04                                 8.343995                            5.720019      -0.047565       2.044528                    0.999769      22.477674      62.810000       0.628189       0.465829      -1.025421      -0.014390       0.005253      -0.021207       0.026161       0.040499       0.038664       0.027017      -0.002502       0.052857      -0.051194      -0.020596       0.071790             12.348014      15.377288      -5.815693      -4.929308      11.515600      -0.741817      10.151155           0.000000
          118              C       0.362813      24.694888      26.157940      -0.011388      40.699426 0.44473360E+03  0.10427398E+05                                10.350096                            7.001982       0.025908       2.015649                    0.999294      27.149165      75.838541       0.631912       0.413403      -1.075112       0.027907      -0.030189       0.008023       0.041887       0.011052      -0.000700       0.012652      -0.005541       0.025289      -0.018570       0.000062       0.018507             16.902718      21.981890     -13.679868      -0.240593      19.573791       2.563681       9.152473           0.000000
          119              C       1.409957      24.358623      27.060548      -0.105292      34.655674 0.42216708E+03  0.98445961E+04                                 9.267700                            6.858718       0.102454       2.004329                    0.999687      29.097545      83.092133       0.628579       0.417862      -1.064137      -0.007587      -0.015299      -0.012421       0.021117       0.006667       0.013203       0.011914       0.016690       0.062376      -0.022574      -0.008010       0.030584             12.769761      15.748752      -8.567353       0.978921      14.263392       1.690413       8.297137           0.000000
          120              C       2.303716      23.346875      26.715433      -0.126218      37.304078 0.47334425E+03  0.11374553E+05                                 9.822746                            7.329585      -0.017765       1.957961                    0.999367      30.201933      87.960360       0.598875       0.425611      -1.057748      -0.016447       0.005534      -0.003279       0.017660       0.008742       0.029794      -0.002304       0.023663       0.068861      -0.030478      -0.013183       0.043662             13.638177      15.808152      -9.210412       0.079403      16.614786       2.822434       8.491592          -0.000000
          121              C       2.070689      22.577004      25.444112       0.015740      46.103616 0.48673834E+03  0.11692084E+05                                11.425693                            7.415256      -0.130804       1.960941                    0.998324      27.817004      79.078897       0.601896       0.423631      -1.066790      -0.025053       0.017292       0.004232       0.030734      -0.006998      -0.007604       0.021864      -0.005018       0.019560      -0.019296      -0.008893       0.028189             20.457392      24.375856     -17.822029       0.318854      27.334432       2.138719       9.661888          -0.000000
          122              C       1.070741      22.951616      24.627045      -0.106738      33.885733 0.38374772E+03  0.88156124E+04                                 9.323935                            6.652875      -0.184060       1.927194                    0.998854      29.014040      84.653188       0.616446       0.432518      -1.045688      -0.016846       0.014275       0.010896       0.024622       0.019979      -0.002263      -0.008593       0.011899       0.068684      -0.032854       0.006575       0.026280             13.860963      16.525267     -10.715683       0.320766      16.990264       1.224847       8.067357           0.000000
          123              C       0.268423      23.951564      24.981009      -0.079745      34.024615 0.39923920E+03  0.92379249E+04                                 9.346837                            6.777749      -0.089647       1.954405                    0.999575      28.792373      83.576338       0.613474       0.431488      -1.049115       0.017117      -0.021223       0.012542       0.030011       0.017321       0.014723      -0.022284       0.035148       0.043729      -0.043812       0.015427       0.028384             13.751795      15.812843     -10.389059      -0.674973      17.168799       2.372932       8.273744           0.000000
          124              C      28.815619      25.730233      26.444061       0.564119      29.618000 0.29630659E+03  0.63690251E+04                                 8.859968                            6.079198       0.027061       2.051521                    0.999677      23.100427      64.804921       0.609245       0.467716      -1.027321      -0.043011       0.040331       0.034546       0.068337       0.061476      -0.018256      -0.062426      -0.030525       0.082094      -0.083929      -0.017374       0.101303             13.349199      17.890953      -9.066539       0.137152      14.350075       2.401731       7.806569           0.000000
          125              C       3.073587      21.344029      25.234684       0.335329      33.084023 0.34323171E+03  0.76400939E+04                                 9.511129                            6.417949      -0.195253       1.963129                    0.999477      25.003458      70.961685       0.611446       0.450025      -1.039142       0.019006      -0.011573       0.005942       0.023032       0.050598      -0.042497      -0.042089       0.021899       0.043556      -0.059938      -0.031032       0.090970             16.123980      18.232639     -12.633409       0.073862      21.616482       2.779296       8.522819           0.000000
          126              C       4.864055      20.172998      25.812825       0.475551      26.968315 0.26339049E+03  0.55130195E+04                                 8.343996                            5.720019      -0.047565       2.044528                    0.999769      22.477674      62.810000       0.628189       0.465829      -1.025421       0.014390      -0.005253      -0.021207       0.026161       0.040499      -0.038664      -0.027017      -0.002502       0.052857      -0.051194      -0.020596       0.071790             12.348017      15.377293      -5.815697       4.929308      11.515603       0.741817      10.151155           0.000000
          127              C      15.111313      19.550612       3.339060      -0.011388      40.699426 0.44473360E+03  0.10427398E+05                                10.350096                            7.001982       0.025908       2.015649                    0.999294      27.149165      75.838540       0.631912       0.413403      -1.075113       0.027907       0.030189      -0.008023       0.041887      -0.011052       0.000700       0.012652      -0.005541       0.025289      -0.018570       0.000062       0.018507             16.902718      21.981890      13.679868       0.240594      19.573791       2.563681       9.152473           0.000000
          128              C      16.158457      19.886877       2.436452      -0.105292      34.655675 0.42216708E+03  0.98445963E+04                                 9.267700                            6.858719       0.102454       2.004329                    0.999687      29.097545      83.092134       0.628579       0.417862      -1.064137      -0.007587       0.015299       0.012421       0.021117      -0.006667      -0.013203       0.011914       0.016690       0.062376      -0.022574      -0.008010       0.030584             12.769761      15.748753       8.567354      -0.978921      14.263393       1.690413       8.297138           0.000000
          129              C      17.052216      20.898625       2.781567      -0.126218      37.304079 0.47334425E+03  0.11374553E+05                                 9.822746                            7.329585      -0.017765       1.957961                    0.999367      30.201933      87.960360       0.598875       0.425611      -1.057748      -0.016447      -0.005534       0.003279       0.017660      -0.008742      -0.029794      -0.002304       0.023663       0.068861      -0.030478      -0.013183       0.043662             13.638177      15.808153       9.210413      -0.079403      16.614787       2.822434       8.491592           0.000000
          130              C      16.819189      21.668496       4.052888       0.015740      46.103612 0.48673834E+03  0.11692084E+05                                11.425692                            7.415256      -0.130804       1.960941                    0.998324      27.817004      79.078896       0.601896       0.423631      -1.066790      -0.025053      -0.017292      -0.004232       0.030734       0.006998       0.007604       0.021864      -0.005018       0.019560      -0.019296      -0.008893       0.028189             20.457389      24.375853      17.822026      -0.318855      27.334426       2.138718       9.661887          -0.000000
          131              C      15.819241      21.293884       4.869955      -0.106738      33.885732 0.38374771E+03  0.88156122E+04                                 9.323934                            6.652875      -0.184060       1.927194                    0.998854      29.014040      84.653188       0.616446       0.432518      -1.045688      -0.016846      -0.014275      -0.010896       0.024622      -0.019979       0.002263      -0.008593       0.011899       0.068684      -0.032854       0.006575       0.026280             13.860962      16.525266      10.715682      -0.320766      16.990262       1.224847       8.067357           0.000000
          132              C      15.016923      20.293936       4.515991      -0.079745      34.024614 0.39923918E+03  0.92379243E+04                                 9.346838                            6.777749      -0.089647       1.954405                    0.999575      28.792372      83.576337       0.613473       0.431488      -1.049115       0.017117       0.021223      -0.012542       0.030011      -0.017321      -0.014723      -0.022284       0.035148       0.043729      -0.043812       0.015427       0.028384             13.751795      15.812843      10.389059       0.674974      17.168799       2.372932       8.273744           0.000000
          133              C      14.067119      18.515267       3.052939       0.564119      29.617999 0.29630657E+03  0.63690247E+04                                 8.859969                            6.079198       0.027061       2.051521                    0.999677      23.100426      64.804920       0.609245       0.467716      -1.027321      -0.043011      -0.040331      -0.034546       0.068337      -0.061476       0.018256      -0.062426      -0.030525       0.082094      -0.083929      -0.017374       0.101303             13.349200      17.890954       9.066539      -0.137152      14.350076       2.401731       7.806569           0.000000
          134              C      17.822087      22.901471       4.262316       0.335329      33.084011 0.34323168E+03  0.76400931E+04                                 9.511127                            6.417949      -0.195253       1.963129                    0.999477      25.003458      70.961685       0.611446       0.450025      -1.039142       0.019006       0.011573      -0.005942       0.023032      -0.050598       0.042497      -0.042089       0.021899       0.043556      -0.059938      -0.031032       0.090970             16.123972      18.232628      12.633399      -0.073862      21.616470       2.779298       8.522817           0.000000
          135              C      19.612555      24.072502       3.684175       0.475551      26.968316 0.26339062E+03  0.55130227E+04                                 8.343996                            5.720021      -0.047565       2.044528                    0.999769      22.477674      62.809999       0.628189       0.465829      -1.025421       0.014390       0.005253       0.021207       0.026161      -0.040499       0.038664      -0.027017      -0.002502       0.052857      -0.051194      -0.020596       0.071790             12.348016      15.377287       5.815694      -4.929307      11.515604       0.741818      10.151156           0.000000
          136              C      29.134187       9.946388      18.087560      -0.011388      40.699430 0.44473358E+03  0.10427398E+05                                10.350097                            7.001982       0.025908       2.015649                    0.999294      27.149166      75.838542       0.631912       0.413403      -1.075113      -0.027907      -0.030189      -0.008023       0.041887      -0.011052      -0.000700      -0.012652      -0.005541       0.025289      -0.018570       0.000062       0.018507             16.902720      21.981896      13.679871      -0.240590      19.573792      -2.563677       9.152472           0.000000
          137              C      28.087043       9.610123      17.184952      -0.105292      34.655677 0.42216708E+03  0.98445963E+04                                 9.267701                            6.858719       0.102454       2.004329                    0.999687      29.097545      83.092134       0.628579       0.417862      -1.064137       0.007587      -0.015299       0.012421       0.021117      -0.006667       0.013203      -0.011914       0.016690       0.062376      -0.022574      -0.008010       0.030584             12.769762      15.748754       8.567354       0.978922      14.263393      -1.690412       8.297139           0.000000
          138              C      27.193284       8.598375      17.530067      -0.126218      37.304080 0.47334425E+03  0.11374553E+05                                 9.822746                            7.329585      -0.017765       1.957961                    0.999367      30.201933      87.960361       0.598875       0.425611      -1.057748       0.016447       0.005534       0.003279       0.017660      -0.008742       0.029794       0.002304       0.023663       0.068861      -0.030478      -0.013183       0.043662             13.638177      15.808152       9.210412       0.079403      16.614786      -2.822434       8.491593          -0.000000
          139              C      27.426311       7.828504      18.801388       0.015740      46.103616 0.48673838E+03  0.11692085E+05                                11.425693                            7.415257      -0.130804       1.960941                    0.998324      27.817004      79.078898       0.601896       0.423631      -1.066790       0.025053       0.017292      -0.004232       0.030734       0.006998      -0.007604      -0.021864      -0.005018       0.019560      -0.019296      -0.008893       0.028189             20.457392      24.375853      17.822029       0.318851      27.334434      -2.138723       9.661889          -0.000000
          140              C      28.426259       8.203116      19.618455      -0.106738      33.885731 0.38374771E+03  0.88156122E+04                                 9.323934                            6.652875      -0.184060       1.927194                    0.998854      29.014040      84.653187       0.616446       0.432518      -1.045688       0.016846       0.014275      -0.010896       0.024622      -0.019979      -0.002263       0.008593       0.011899       0.068684      -0.032854       0.006575       0.026280             13.860962      16.525266      10.715683       0.320766      16.990264      -1.224847       8.067357           0.000000
          141              C      29.228577       9.203064      19.264491      -0.079745      34.024614 0.39923918E+03  0.92379246E+04                                 9.346838                            6.777749      -0.089647       1.954405                    0.999575      28.792372      83.576338       0.613473       0.431488      -1.049115      -0.017117      -0.021223      -0.012542       0.030011      -0.017321       0.014723       0.022284       0.035148       0.043729      -0.043812       0.015427       0.028384             13.751796      15.812844      10.389060      -0.674975      17.168801      -2.372933       8.273744           0.000000
          142              C       0.681381      10.981733      17.801440       0.564119      29.618013 0.29630667E+03  0.63690270E+04                                 8.859971                            6.079199       0.027061       2.051521                    0.999677      23.100427      64.804922       0.609245       0.467716      -1.027321       0.043011       0.040331      -0.034546       0.068337      -0.061476      -0.018256       0.062426      -0.030525       0.082094      -0.083929      -0.017374       0.101303             13.349206      17.890969       9.066547       0.137155      14.350079      -2.401727       7.806569           0.000000
          143              C      26.423413       6.595529      19.010817       0.335329      33.083999 0.34323145E+03  0.76400871E+04                                 9.511125                            6.417947      -0.195253       1.963128                    0.999477      25.003458      70.961686       0.611446       0.450025      -1.039142      -0.019006      -0.011573      -0.005942       0.023032      -0.050598      -0.042497       0.042089       0.021899       0.043556      -0.059938      -0.031032       0.090970             16.123969      18.232615      12.633395       0.073860      21.616471      -2.779302       8.522819           0.000000
          144              C      24.632945       5.424498      18.432675       0.475551      26.968316 0.26339058E+03  0.55130218E+04                                 8.343996                            5.720020      -0.047565       2.044528                    0.999769      22.477674      62.810000       0.628189       0.465829      -1.025421      -0.014390      -0.005253       0.021207       0.026161      -0.040499      -0.038664       0.027017      -0.002502       0.052857      -0.051194      -0.020596       0.071790             12.348016      15.377293       5.815694       4.929310      11.515599      -0.741816      10.151157           0.000000
          145              C      11.409440      14.385687       4.802112      -0.011388      40.699436 0.44473364E+03  0.10427399E+05                                10.350098                            7.001982       0.025908       2.015649                    0.999294      27.149166      75.838542       0.631912       0.413403      -1.075113       0.008023      -0.027907       0.030189       0.041887       0.000700      -0.012652       0.011052       0.015415      -0.004333      -0.018570       0.000062       0.018507             16.902722       9.152474       0.240593      -2.563682      21.981896     -13.679872      19.573796           0.000000
          146              C      12.312048      13.338543       5.138377      -0.105292      34.655672 0.42216689E+03  0.98445907E+04                                 9.267699                            6.858717       0.102453       2.004329                    0.999687      29.097546      83.092136       0.628579       0.417862      -1.064137      -0.012421       0.007587       0.015299       0.021117      -0.013203      -0.011914       0.006667       0.022843      -0.056223      -0.022574      -0.008010       0.030584             12.769760       8.297137      -0.978920      -1.690413      15.748754      -8.567354      14.263390           0.000000
          147              C      11.966933      12.444784       6.150124      -0.126218      37.304091 0.47334425E+03  0.11374553E+05                                 9.822748                            7.329585      -0.017765       1.957961                    0.999367      30.201934      87.960364       0.598875       0.425611      -1.057748      -0.003279       0.016447      -0.005534       0.017660      -0.029794       0.002304       0.008742       0.022599      -0.069925      -0.030478      -0.013183       0.043662             13.638180       8.491591      -0.079402      -2.822433      15.808160      -9.210419      16.614790           0.000000
          148              C      10.695612      12.677811       6.919996       0.015740      46.103624 0.48673850E+03  0.11692089E+05                                11.425695                            7.415258      -0.130804       1.960941                    0.998324      27.817004      79.078899       0.601896       0.423631      -1.066790       0.004232       0.025053      -0.017292       0.030734       0.007604      -0.021864      -0.006998       0.012289      -0.002253      -0.019296      -0.008893       0.028189             20.457396       9.661889      -0.318848      -2.138726      24.375856     -17.822032      27.334442          -0.000000
          149              C       9.878545      13.677759       6.545384      -0.106738      33.885726 0.38374771E+03  0.88156120E+04                                 9.323933                            6.652875      -0.184060       1.927194                    0.998854      29.014040      84.653188       0.616446       0.432518      -1.045688       0.010896       0.016846      -0.014275       0.024622       0.002263       0.008593       0.019979       0.028393      -0.052191      -0.032854       0.006575       0.026280             13.860960       8.067356      -0.320765      -1.224848      16.525264     -10.715681      16.990261           0.000000
          150              C      10.232509      14.480077       5.545436      -0.079745      34.024603 0.39923909E+03  0.92379220E+04                                 9.346836                            6.777748      -0.089647       1.954405                    0.999575      28.792372      83.576336       0.613474       0.431488      -1.049115       0.012542      -0.017117       0.021223       0.030011      -0.014723       0.022284       0.017321       0.004291      -0.074587      -0.043812       0.015427       0.028384             13.751791       8.273743       0.674974      -2.372934      15.812837     -10.389052      17.168791           0.000000
          151              C      11.695561      15.429881       3.766767       0.564119      29.618002 0.29630659E+03  0.63690251E+04                                 8.859969                            6.079198       0.027061       2.051521                    0.999677      23.100427      64.804921       0.609245       0.467716      -1.027321       0.034546       0.043011      -0.040331       0.068337       0.018256       0.062426       0.061476       0.056309       0.004740      -0.083929      -0.017374       0.101303             13.349200       7.806570      -0.137152      -2.401731      17.890955      -9.066540      14.350076           0.000000
          152              C      10.486183      11.674913       8.152971       0.335329      33.084015 0.34323165E+03  0.76400923E+04                                 9.511128                            6.417949      -0.195253       1.963129                    0.999477      25.003458      70.961687       0.611446       0.450025      -1.039142       0.005942      -0.019006       0.011573       0.023032       0.042497       0.042089       0.050598       0.010828      -0.054627      -0.059938      -0.031032       0.090970             16.123976       8.522820      -0.073859      -2.779302      18.232627     -12.633403      21.616482           0.000000
          153              C      11.064325       9.884445       9.324002       0.475551      26.968310 0.26339048E+03  0.55130193E+04                                 8.343995                            5.720019      -0.047565       2.044528                    0.999769      22.477674      62.810000       0.628189       0.465829      -1.025421      -0.021207      -0.014390       0.005253       0.026161       0.038664       0.027017       0.040499       0.027679      -0.022675      -0.051194      -0.020596       0.071790             12.348014      10.151155      -4.929308      -0.741817      15.377288      -5.815693      11.515600           0.000000
          154              C      26.157940       0.362813      24.694888      -0.011388      40.699427 0.44473362E+03  0.10427399E+05                                10.350096                            7.001982       0.025908       2.015649                    0.999294      27.149166      75.838541       0.631912       0.413403      -1.075113       0.008023       0.027907      -0.030189       0.041887      -0.000700       0.012652       0.011052       0.015415      -0.004332      -0.018569       0.000062       0.018507             16.902717       9.152473      -0.240593       2.563681      21.981889     -13.679867      19.573790           0.000000
          155              C      27.060548       1.409957      24.358623      -0.105292      34.655674 0.42216708E+03  0.98445963E+04                                 9.267700                            6.858719       0.102454       2.004329                    0.999687      29.097545      83.092134       0.628579       0.417862      -1.064137      -0.012421      -0.007587      -0.015299       0.021117       0.013203       0.011914       0.006667       0.022843      -0.056222      -0.022574      -0.008010       0.030584             12.769761       8.297138       0.978921       1.690413      15.748753      -8.567354      14.263393           0.000000
          156              C      26.715433       2.303716      23.346875      -0.126218      37.304077 0.47334424E+03  0.11374553E+05                                 9.822746                            7.329585      -0.017765       1.957961                    0.999367      30.201933      87.960359       0.598875       0.425611      -1.057748      -0.003279      -0.016447       0.005534       0.017660       0.029794      -0.002304       0.008742       0.022599      -0.069925      -0.030478      -0.013183       0.043662             13.638176       8.491592       0.079403       2.822434      15.808151      -9.210412      16.614786          -0.000000
          157              C      25.444112       2.070689      22.577004       0.015740      46.103616 0.48673834E+03  0.11692084E+05                                11.425693                            7.415256      -0.130804       1.960941                    0.998324      27.817004      79.078897       0.601896       0.423631      -1.066790       0.004232      -0.025053       0.017292       0.030734      -0.007604       0.021864      -0.006998       0.012289      -0.002253      -0.019296      -0.008893       0.028189             20.457392       9.661888       0.318854       2.138719      24.375856     -17.822029      27.334432          -0.000000
          158              C      24.627045       1.070741      22.951616      -0.106738      33.885733 0.38374772E+03  0.88156123E+04                                 9.323934                            6.652875      -0.184059       1.927194                    0.998854      29.014040      84.653187       0.616446       0.432518      -1.045688       0.010896      -0.016846       0.014275       0.024622      -0.002263      -0.008593       0.019979       0.028393      -0.052191      -0.032854       0.006575       0.026280             13.860962       8.067357       0.320766       1.224847      16.525266     -10.715683      16.990263           0.000000
          159              C      24.981009       0.268423      23.951564      -0.079745      34.024614 0.39923918E+03  0.92379245E+04                                 9.346838                            6.777749      -0.089647       1.954405                    0.999575      28.792372      83.576337       0.613473       0.431488      -1.049115       0.012542       0.017117      -0.021223       0.030011       0.014723      -0.022284       0.017321       0.004291      -0.074587      -0.043812       0.015427       0.028384             13.751796       8.273744      -0.674973       2.372932      15.812843     -10.389059      17.168799           0.000000
          160              C      26.444061      28.815619      25.730233       0.564119      29.617999 0.29630657E+03  0.63690246E+04                                 8.859968                            6.079198       0.027061       2.051521                    0.999677      23.100426      64.804920       0.609245       0.467716      -1.027321       0.034546      -0.043011       0.040331       0.068337      -0.018256      -0.062426       0.061476       0.056309       0.004740      -0.083929      -0.017374       0.101303             13.349199       7.806569       0.137152       2.401731      17.890953      -9.066539      14.350075           0.000000
          161              C      25.234684       3.073587      21.344029       0.335329      33.084023 0.34323171E+03  0.76400939E+04                                 9.511129                            6.417949      -0.195253       1.963129                    0.999477      25.003458      70.961685       0.611446       0.450025      -1.039142       0.005942       0.019006      -0.011573       0.023032      -0.042497      -0.042089       0.050598       0.010828      -0.054627      -0.059938      -0.031032       0.090970             16.123980       8.522819       0.073862       2.779296      18.232639     -12.633409      21.616481           0.000000
          162              C      25.812825       4.864055      20.172998       0.475551      26.968315 0.26339049E+03  0.55130194E+04                                 8.343996                            5.720019      -0.047565       2.044528                    0.999769      22.477674      62.809999       0.628189       0.465829      -1.025421      -0.021207       0.014390      -0.005253       0.026161      -0.038664      -0.027017       0.040499       0.027679      -0.022675      -0.051194      -0.020596       0.071790             12.348017      10.151155       4.929308       0.741817      15.377293      -5.815697      11.515603           0.000000
          163              C       3.339060      15.111313      19.550612      -0.011388      40.699426 0.44473360E+03  0.10427398E+05                                10.350096                            7.001982       0.025908       2.015649                    0.999294      27.149165      75.838540       0.631912       0.413403      -1.075113      -0.008023       0.027907       0.030189       0.041887       0.000700       0.012652      -0.011052       0.015415      -0.004332      -0.018570       0.000062       0.018507             16.902718       9.152473       0.240594       2.563681      21.981890      13.679868      19.573791           0.000000
          164              C       2.436452      16.158457      19.886877      -0.105292      34.655675 0.42216709E+03  0.98445964E+04                                 9.267701                            6.858719       0.102454       2.004329                    0.999687      29.097545      83.092135       0.628579       0.417862      -1.064137       0.012421      -0.007587       0.015299       0.021117      -0.013203       0.011914      -0.006667       0.022843      -0.056222      -0.022574      -0.008010       0.030584             12.769762       8.297138      -0.978921       1.690413      15.748754       8.567354      14.263394           0.000000
          165              C       2.781567      17.052216      20.898625      -0.126218      37.304079 0.47334425E+03  0.11374553E+05                                 9.822746                            7.329585      -0.017765       1.957961                    0.999367      30.201933      87.960362       0.598875       0.425611      -1.057748       0.003279      -0.016447      -0.005534       0.017660      -0.029794      -0.002304      -0.008742       0.022599      -0.069925      -0.030478      -0.013183       0.043662             13.638178       8.491592      -0.079403       2.822434      15.808153       9.210414      16.614787           0.000000
          166              C       4.052888      16.819189      21.668496       0.015740      46.103613 0.48673834E+03  0.11692084E+05                                11.425693                            7.415256      -0.130804       1.960941                    0.998324      27.817004      79.078898       0.601896       0.423631      -1.066790      -0.004232      -0.025053      -0.017292       0.030734       0.007604       0.021864       0.006998       0.012289      -0.002253      -0.019296      -0.008893       0.028189             20.457389       9.661887      -0.318855       2.138718      24.375854      17.822026      27.334427          -0.000000
          167              C       4.869955      15.819241      21.293884      -0.106738      33.885732 0.38374771E+03  0.88156122E+04                                 9.323934                            6.652875      -0.184060       1.927194                    0.998854      29.014040      84.653189       0.616446       0.432518      -1.045688      -0.010896      -0.016846      -0.014275       0.024622       0.002263      -0.008593      -0.019979       0.028393      -0.052191      -0.032854       0.006575       0.026280             13.860962       8.067357      -0.320766       1.224847      16.525266      10.715682      16.990262           0.000000
          168              C       4.515991      15.016923      20.293936      -0.079745      34.024614 0.39923918E+03  0.92379245E+04                                 9.346838                            6.777749      -0.089647       1.954405                    0.999575      28.792372      83.576337       0.613473       0.431488      -1.049115      -0.012542       0.017117       0.021223       0.030011      -0.014723      -0.022284      -0.017321       0.004291      -0.074587      -0.043812       0.015427       0.028384             13.751795       8.273744       0.674974       2.372932      15.812843      10.389059      17.168799           0.000000
          169              C       3.052939      14.067119      18.515267       0.564119      29.618000 0.29630658E+03  0.63690248E+04                                 8.859969                            6.079198       0.027061       2.051521                    0.999677      23.100426      64.804921       0.609245       0.467716      -1.027321      -0.034546      -0.043011      -0.040331       0.068337       0.018256      -0.062426      -0.061476       0.056309       0.004740      -0.083929      -0.017374       0.101303             13.349200       7.806570      -0.137152       2.401731      17.890955       9.066540      14.350076           0.000000
          170              C       4.262316      17.822087      22.901471       0.335329      33.084011 0.34323168E+03  0.76400930E+04                                 9.511127                            6.417949      -0.195253       1.963129                    0.999477      25.003458      70.961685       0.611446       0.450025      -1.039142      -0.005942       0.019006       0.011573       0.023032       0.042497      -0.042089      -0.050598       0.010828      -0.054627      -0.059938      -0.031032       0.090970             16.123972       8.522817      -0.073862       2.779298      18.232628      12.633399      21.616470           0.000000
          171              C       3.684175      19.612555      24.072502       0.475551      26.968316 0.26339062E+03  0.55130228E+04                                 8.343996                            5.720021      -0.047565       2.044528                    0.999769      22.477674      62.809999       0.628189       0.465829      -1.025421       0.021207       0.014390       0.005253       0.026161       0.038664      -0.027017      -0.040499       0.027679      -0.022675      -0.051194      -0.020596       0.071790             12.348016      10.151156      -4.929307       0.741818      15.377287       5.815694      11.515604           0.000000
          172              C      18.087560      29.134187       9.946388      -0.011388      40.699430 0.44473358E+03  0.10427398E+05                                10.350097                            7.001982       0.025908       2.015649                    0.999294      27.149166      75.838542       0.631912       0.413403      -1.075113      -0.008023      -0.027907      -0.030189       0.041887      -0.000700      -0.012652      -0.011052       0.015415      -0.004332      -0.018569       0.000062       0.018507             16.902720       9.152472      -0.240590      -2.563677      21.981896      13.679871      19.573792           0.000000
          173              C      17.184952      28.087043       9.610123      -0.105292      34.655677 0.42216708E+03  0.98445963E+04                                 9.267701                            6.858719       0.102454       2.004329                    0.999687      29.097545      83.092132       0.628579       0.417862      -1.064137       0.012421       0.007587      -0.015299       0.021117       0.013203      -0.011914      -0.006667       0.022843      -0.056222      -0.022574      -0.008010       0.030584             12.769762       8.297138       0.978922      -1.690412      15.748755       8.567354      14.263393           0.000000
          174              C      17.530067      27.193284       8.598375      -0.126218      37.304078 0.47334424E+03  0.11374552E+05                                 9.822745                            7.329584      -0.017765       1.957961                    0.999367      30.201933      87.960359       0.598875       0.425611      -1.057748       0.003279       0.016447       0.005534       0.017660       0.029794       0.002304      -0.008742       0.022599      -0.069925      -0.030478      -0.013183       0.043662             13.638176       8.491592       0.079404      -2.822433      15.808151       9.210411      16.614784          -0.000000
          175              C      18.801388      27.426311       7.828504       0.015740      46.103616 0.48673838E+03  0.11692085E+05                                11.425694                            7.415257      -0.130804       1.960941                    0.998324      27.817004      79.078899       0.601896       0.423631      -1.066790      -0.004232       0.025053       0.017292       0.030734      -0.007604      -0.021864       0.006998       0.012289      -0.002253      -0.019296      -0.008893       0.028189             20.457392       9.661889       0.318851      -2.138723      24.375853      17.822029      27.334434          -0.000000
          176              C      19.618455      28.426259       8.203116      -0.106738      33.885731 0.38374771E+03  0.88156121E+04                                 9.323934                            6.652875      -0.184060       1.927194                    0.998854      29.014040      84.653189       0.616446       0.432518      -1.045688      -0.010896       0.016846       0.014275       0.024622      -0.002263       0.008593      -0.019979       0.028393      -0.052191      -0.032854       0.006575       0.026280             13.860962       8.067357       0.320765      -1.224847      16.525266      10.715683      16.990264           0.000000
          177              C      19.264491      29.228577       9.203064      -0.079745      34.024614 0.39923918E+03  0.92379245E+04                                 9.346838                            6.777749      -0.089647       1.954405                    0.999575      28.792372      83.576337       0.613473       0.431488      -1.049115      -0.012542      -0.017117      -0.021223       0.030011       0.014723       0.022284      -0.017321       0.004291      -0.074587      -0.043812       0.015427       0.028384             13.751796       8.273744      -0.674975      -2.372933      15.812844      10.389060      17.168801           0.000000
          178              C      17.801440       0.681381      10.981733       0.564119      29.618012 0.29630665E+03  0.63690266E+04                                 8.859971                            6.079199       0.027061       2.051521                    0.999677      23.100426      64.804921       0.609245       0.467716      -1.027321      -0.034546       0.043011       0.040331       0.068337      -0.018256       0.062426      -0.061476       0.056309       0.004740      -0.083929      -0.017374       0.101303             13.349206       7.806569       0.137155      -2.401727      17.890969       9.066547      14.350079           0.000000
          179              C      19.010817      26.423413       6.595529       0.335329      33.083999 0.34323146E+03  0.76400871E+04                                 9.511124                            6.417947      -0.195253       1.963129                    0.999477      25.003458      70.961686       0.611446       0.450025      -1.039142      -0.005942      -0.019006      -0.011573       0.023032      -0.042497       0.042089      -0.050598       0.010828      -0.054627      -0.059938      -0.031032       0.090970             16.123968       8.522819       0.073860      -2.779302      18.232615      12.633394      21.616471           0.000000
          180              C      18.432675      24.632945       5.424498       0.475551      26.968316 0.26339058E+03  0.55130219E+04                                 8.343996                            5.720020      -0.047565       2.044528                    0.999769      22.477674      62.809999       0.628189       0.465829      -1.025421       0.021207      -0.014390      -0.005253       0.026161      -0.038664       0.027017      -0.040499       0.027679      -0.022675      -0.051194      -0.020596       0.071790             12.348016      10.151157       4.929310      -0.741816      15.377293       5.815694      11.515599           0.000000
          181              C       4.802112      11.409440      14.385687      -0.011388      40.699435 0.44473364E+03  0.10427399E+05                                10.350097                            7.001982       0.025908       2.015649                    0.999294      27.149166      75.838541       0.631912       0.413403      -1.075113       0.030189       0.008023      -0.027907       0.041887      -0.012652       0.011052       0.000700      -0.009874      -0.020956      -0.018569       0.000062       0.018507             16.902722      19.573796      -2.563682     -13.679872       9.152474       0.240593      21.981895           0.000000
          182              C       5.138377      12.312048      13.338543      -0.105292      34.655671 0.42216688E+03  0.98445905E+04                                 9.267700                            6.858717       0.102454       2.004329                    0.999687      29.097545      83.092134       0.628579       0.417862      -1.064137       0.015299      -0.012421       0.007587       0.021117      -0.011914       0.006667      -0.013203      -0.039533      -0.006154      -0.022574      -0.008010       0.030584             12.769761      14.263390      -1.690413      -8.567355       8.297137      -0.978920      15.748755           0.000000
          183              C       6.150124      11.966933      12.444784      -0.126218      37.304089 0.47334423E+03  0.11374552E+05                                 9.822748                            7.329585      -0.017765       1.957961                    0.999367      30.201933      87.960361       0.598875       0.425611      -1.057748      -0.005534      -0.003279       0.016447       0.017660       0.002304       0.008742      -0.029794      -0.046262       0.001064      -0.030478      -0.013183       0.043662             13.638180      16.614790      -2.822433      -9.210418       8.491591      -0.079402      15.808160           0.000000
          184              C       6.919996      10.695612      12.677811       0.015740      46.103623 0.48673850E+03  0.11692089E+05                                11.425695                            7.415258      -0.130804       1.960941                    0.998324      27.817004      79.078898       0.601896       0.423631      -1.066790      -0.017292       0.004232       0.025053       0.030734      -0.021864      -0.006998       0.007604      -0.007271      -0.017306      -0.019296      -0.008893       0.028189             20.457395      27.334441      -2.138726     -17.822032       9.661889      -0.318848      24.375855          -0.000000
          185              C       6.545384       9.878545      13.677759      -0.106738      33.885725 0.38374770E+03  0.88156118E+04                                 9.323933                            6.652875      -0.184060       1.927194                    0.998854      29.014040      84.653187       0.616446       0.432518      -1.045688      -0.014275       0.010896       0.016846       0.024622       0.008593       0.019979       0.002263      -0.040292      -0.016494      -0.032854       0.006575       0.026280             13.860960      16.990260      -1.224848     -10.715681       8.067356      -0.320765      16.525263           0.000000
          186              C       5.545436      10.232509      14.480077      -0.079745      34.024603 0.39923910E+03  0.92379221E+04                                 9.346836                            6.777748      -0.089647       1.954405                    0.999575      28.792372      83.576337       0.613474       0.431488      -1.049115       0.021223       0.012542      -0.017117       0.030011       0.022284       0.017321      -0.014723      -0.039439       0.030858      -0.043812       0.015427       0.028384             13.751791      17.168792      -2.372934     -10.389052       8.273744       0.674974      15.812837           0.000000
          187              C       3.766767      11.695561      15.429881       0.564119      29.618001 0.29630657E+03  0.63690246E+04                                 8.859969                            6.079198       0.027061       2.051521                    0.999677      23.100426      64.804920       0.609245       0.467716      -1.027321      -0.040331       0.034546       0.043011       0.068337       0.062426       0.061476       0.018256      -0.025785      -0.086834      -0.083929      -0.017374       0.101303             13.349201      14.350077      -2.401731      -9.066541       7.806570      -0.137152      17.890955           0.000000
          188              C       8.152971      10.486183      11.674913       0.335329      33.084014 0.34323164E+03  0.76400922E+04                                 9.511127                            6.417949      -0.195253       1.963129                    0.999477      25.003458      70.961684       0.611446       0.450025      -1.039142       0.011573       0.005942      -0.019006       0.023032       0.042089       0.050598       0.042497      -0.032728       0.011071      -0.059938      -0.031032       0.090970             16.123975      21.616480      -2.779302     -12.633402       8.522819      -0.073859      18.232625           0.000000
          189              C       9.324002      11.064325       9.884445       0.475551      26.968310 0.26339048E+03  0.55130193E+04                                 8.343995                            5.720019      -0.047565       2.044528                    0.999769      22.477674      62.810000       0.628189       0.465829      -1.025421       0.005253      -0.021207      -0.014390       0.026161       0.027017       0.040499       0.038664      -0.025177      -0.030182      -0.051194      -0.020596       0.071790             12.348014      11.515600      -0.741817      -5.815693      10.151155      -4.929308      15.377288           0.000000
          190              C      24.694888      26.157940       0.362813      -0.011388      40.699427 0.44473362E+03  0.10427399E+05                                10.350096                            7.001982       0.025908       2.015649                    0.999294      27.149166      75.838541       0.631912       0.413403      -1.075113      -0.030189       0.008023       0.027907       0.041887       0.012652       0.011052      -0.000700      -0.009874      -0.020956      -0.018569       0.000062       0.018507             16.902717      19.573790       2.563681     -13.679867       9.152473      -0.240593      21.981889           0.000000
          191              C      24.358623      27.060548       1.409957      -0.105292      34.655675 0.42216709E+03  0.98445965E+04                                 9.267700                            6.858718       0.102454       2.004329                    0.999687      29.097546      83.092137       0.628579       0.417862      -1.064137      -0.015299      -0.012421      -0.007587       0.021117       0.011914       0.006667       0.013203      -0.039533      -0.006154      -0.022574      -0.008010       0.030584             12.769761      14.263393       1.690413      -8.567354       8.297138       0.978921      15.748753           0.000000
          192              C      23.346875      26.715433       2.303716      -0.126218      37.304078 0.47334425E+03  0.11374553E+05                                 9.822746                            7.329585      -0.017765       1.957961                    0.999367      30.201933      87.960362       0.598875       0.425611      -1.057748       0.005534      -0.003279      -0.016447       0.017660      -0.002304       0.008742       0.029794      -0.046262       0.001064      -0.030478      -0.013183       0.043662             13.638177      16.614787       2.822434      -9.210413       8.491592       0.079403      15.808152          -0.000000
          193              C      22.577004      25.444112       2.070689       0.015740      46.103617 0.48673835E+03  0.11692084E+05                                11.425694                            7.415257      -0.130804       1.960941                    0.998324      27.817004      79.078899       0.601896       0.423631      -1.066790       0.017292       0.004232      -0.025053       0.030734       0.021864      -0.006998      -0.007604      -0.007271      -0.017306      -0.019296      -0.008893       0.028189             20.457393      27.334433       2.138719     -17.822030       9.661889       0.318854      24.375857          -0.000000
          194              C      22.951616      24.627045       1.070741      -0.106738      33.885732 0.38374771E+03  0.88156122E+04                                 9.323934                            6.652875      -0.184060       1.927194                    0.998854      29.014040      84.653188       0.616446       0.432518      -1.045688       0.014275       0.010896      -0.016846       0.024622      -0.008593       0.019979      -0.002263      -0.040292      -0.016494      -0.032854       0.006575       0.026280             13.860962      16.990263       1.224847     -10.715683       8.067357       0.320767      16.525266           0.000000
          195              C      23.951564      24.981009       0.268423      -0.079745      34.024614 0.39923918E+03  0.92379244E+04                                 9.346838                            6.777749      -0.089647       1.954405                    0.999575      28.792372      83.576336       0.613474       0.431488      -1.049115      -0.021223       0.012542       0.017117       0.030011      -0.022284       0.017321       0.014723      -0.039439       0.030858      -0.043812       0.015427       0.028384             13.751795      17.168799       2.372932     -10.389059       8.273744      -0.674973      15.812843           0.000000
          196              C      25.730233      26.444061      28.815619       0.564119      29.617999 0.29630657E+03  0.63690247E+04                                 8.859968                            6.079198       0.027061       2.051521                    0.999677      23.100426      64.804920       0.609245       0.467716      -1.027321       0.040331       0.034546      -0.043011       0.068337      -0.062426       0.061476      -0.018256      -0.025785      -0.086834      -0.083929      -0.017374       0.101303             13.349199      14.350075       2.401731      -9.066539       7.806569       0.137152      17.890953           0.000000
          197              C      21.344029      25.234684       3.073587       0.335329      33.084023 0.34323171E+03  0.76400939E+04                                 9.511129                            6.417949      -0.195253       1.963129                    0.999477      25.003458      70.961685       0.611446       0.450025      -1.039142      -0.011573       0.005942       0.019006       0.023032      -0.042089       0.050598      -0.042497      -0.032728       0.011071      -0.059938      -0.031032       0.090970             16.123980      21.616482       2.779297     -12.633409       8.522819       0.073862      18.232639           0.000000
          198              C      20.172998      25.812825       4.864055       0.475551      26.968315 0.26339049E+03  0.55130194E+04                                 8.343996                            5.720019      -0.047565       2.044528                    0.999769      22.477674      62.809998       0.628189       0.465829      -1.025421      -0.005253      -0.021207       0.014390       0.026161      -0.027017       0.040499      -0.038664      -0.025177      -0.030182      -0.051194      -0.020596       0.071790             12.348017      11.515603       0.741817      -5.815697      10.151155       4.929308      15.377293           0.000000
          199              C      19.550612       3.339060      15.111313      -0.011388      40.699428 0.44473362E+03  0.10427399E+05                                10.350096                            7.001982       0.025908       2.015649                    0.999294      27.149166      75.838542       0.631912       0.413403      -1.075113       0.030189      -0.008023       0.027907       0.041887       0.012652      -0.011052       0.000700      -0.009874      -0.020956      -0.018569       0.000062       0.018507             16.902718      19.573791       2.563681      13.679868       9.152473       0.240594      21.981890           0.000000
          200              C      19.886877       2.436452      16.158457      -0.105292      34.655675 0.42216709E+03  0.98445964E+04                                 9.267701                            6.858719       0.102454       2.004329                    0.999687      29.097545      83.092134       0.628579       0.417862      -1.064137       0.015299       0.012421      -0.007587       0.021117       0.011914      -0.006667      -0.013203      -0.039533      -0.006154      -0.022574      -0.008010       0.030584             12.769762      14.263394       1.690413       8.567355       8.297138      -0.978921      15.748754           0.000000
          201              C      20.898625       2.781567      17.052216      -0.126218      37.304080 0.47334426E+03  0.11374553E+05                                 9.822746                            7.329585      -0.017765       1.957961                    0.999367      30.201934      87.960363       0.598875       0.425611      -1.057748      -0.005534       0.003279      -0.016447       0.017660      -0.002304      -0.008742      -0.029794      -0.046262       0.001064      -0.030478      -0.013183       0.043662             13.638177      16.614787       2.822434       9.210413       8.491592      -0.079403      15.808153           0.000000
          202              C      21.668496       4.052888      16.819189       0.015740      46.103613 0.48673835E+03  0.11692084E+05                                11.425693                            7.415257      -0.130804       1.960941                    0.998324      27.817004      79.078899       0.601896       0.423631      -1.066790      -0.017292      -0.004232      -0.025053       0.030734       0.021864       0.006998       0.007604      -0.007271      -0.017306      -0.019296      -0.008893       0.028189             20.457390      27.334428       2.138718      17.822027       9.661888      -0.318855      24.375855          -0.000000
          203              C      21.293884       4.869955      15.819241      -0.106738      33.885732 0.38374771E+03  0.88156122E+04                                 9.323934                            6.652875      -0.184060       1.927194                    0.998854      29.014040      84.653188       0.616446       0.432518      -1.045688      -0.014275      -0.010896      -0.016846       0.024622      -0.008593      -0.019979       0.002263      -0.040292      -0.016494      -0.032854       0.006575       0.026280             13.860962      16.990262       1.224847      10.715682       8.067357      -0.320766      16.525266           0.000000
          204              C      20.293936       4.515991      15.016923      -0.079745      34.024616 0.39923920E+03  0.92379250E+04                                 9.346838                            6.777749      -0.089647       1.954405                    0.999575      28.792373      83.576339       0.613474       0.431488      -1.049115       0.021223      -0.012542       0.017117       0.030011      -0.022284      -0.017321      -0.014723      -0.039439       0.030858      -0.043812       0.015427       0.028384             13.751795      17.168799       2.372932      10.389059       8.273744       0.674974      15.812843           0.000000
          205              C      18.515267       3.052939      14.067119       0.564119      29.618001 0.29630659E+03  0.63690251E+04                                 8.859968                            6.079198       0.027061       2.051521                    0.999677      23.100427      64.804921       0.609245       0.467716      -1.027321      -0.040331      -0.034546      -0.043011       0.068337      -0.062426      -0.061476       0.018256      -0.025785      -0.086834      -0.083929      -0.017374       0.101303             13.349200      14.350076       2.401731       9.066539       7.806569      -0.137152      17.890954           0.000000
          206              C      22.901471       4.262316      17.822087       0.335329      33.084011 0.34323167E+03  0.76400930E+04                                 9.511127                            6.417949      -0.195253       1.963129                    0.999477      25.003458      70.961685       0.611446       0.450025      -1.039142       0.011573      -0.005942       0.019006       0.023032      -0.042089      -0.050598       0.042497      -0.032728       0.011071      -0.059938      -0.031032       0.090970             16.123972      21.616470       2.779298      12.633399       8.522817      -0.073862      18.232628           0.000000
          207              C      24.072502       3.684175      19.612555       0.475551      26.968316 0.26339062E+03  0.55130227E+04                                 8.343996                            5.720021      -0.047565       2.044528                    0.999769      22.477674      62.809998       0.628189       0.465829      -1.025421       0.005253       0.021207       0.014390       0.026161      -0.027017      -0.040499       0.038664      -0.025177      -0.030182      -0.051194      -0.020596       0.071790             12.348015      11.515604       0.741818       5.815694      10.151156      -4.929307      15.377287           0.000000
          208              C       9.946388      18.087560      29.134187      -0.011388      40.699429 0.44473356E+03  0.10427397E+05                                10.350097                            7.001982       0.025908       2.015649                    0.999294      27.149165      75.838541       0.631912       0.413403      -1.075112      -0.030189      -0.008023      -0.027907       0.041887      -0.012652      -0.011052      -0.000700      -0.009874      -0.020956      -0.018569       0.000062       0.018507             16.902721      19.573793      -2.563677      13.679872       9.152472      -0.240590      21.981897           0.000000
          209              C       9.610123      17.184952      28.087043      -0.105292      34.655678 0.42216710E+03  0.98445967E+04                                 9.267701                            6.858719       0.102454       2.004329                    0.999687      29.097545      83.092135       0.628579       0.417862      -1.064137      -0.015299       0.012421       0.007587       0.021117      -0.011914      -0.006667       0.013203      -0.039533      -0.006154      -0.022574      -0.008010       0.030584             12.769763      14.263394      -1.690412       8.567355       8.297139       0.978922      15.748755           0.000000
          210              C       8.598375      17.530067      27.193284      -0.126218      37.304080 0.47334425E+03  0.11374553E+05                                 9.822746                            7.329585      -0.017765       1.957961                    0.999367      30.201933      87.960361       0.598875       0.425611      -1.057748       0.005534       0.003279       0.016447       0.017660       0.002304      -0.008742       0.029794      -0.046262       0.001064      -0.030478      -0.013183       0.043662             13.638177      16.614786      -2.822434       9.210412       8.491593       0.079404      15.808152           0.000000
          211              C       7.828504      18.801388      27.426311       0.015740      46.103615 0.48673838E+03  0.11692085E+05                                11.425693                            7.415257      -0.130804       1.960941                    0.998324      27.817004      79.078898       0.601896       0.423631      -1.066790       0.017292      -0.004232       0.025053       0.030734      -0.021864       0.006998      -0.007604      -0.007271      -0.017306      -0.019296      -0.008893       0.028189             20.457392      27.334434      -2.138723      17.822028       9.661889       0.318851      24.375853          -0.000000
          212              C       8.203116      19.618455      28.426259      -0.106738      33.885731 0.38374771E+03  0.88156122E+04                                 9.323934                            6.652875      -0.184060       1.927194                    0.998854      29.014040      84.653188       0.616446       0.432518      -1.045688       0.014275      -0.010896       0.016846       0.024622       0.008593      -0.019979      -0.002263      -0.040292      -0.016494      -0.032854       0.006575       0.026280             13.860962      16.990264      -1.224847      10.715683       8.067357       0.320765      16.525266           0.000000
          213              C       9.203064      19.264491      29.228577      -0.079745      34.024613 0.39923918E+03  0.92379243E+04                                 9.346837                            6.777749      -0.089647       1.954405                    0.999575      28.792372      83.576335       0.613474       0.431488      -1.049115      -0.021223      -0.012542      -0.017117       0.030011       0.022284      -0.017321       0.014723      -0.039439       0.030858      -0.043812       0.015427       0.028384             13.751796      17.168800      -2.372933      10.389060       8.273743      -0.674975      15.812843           0.000000
          214              C      10.981733      17.801440       0.681381       0.564119      29.618013 0.29630666E+03  0.63690270E+04                                 8.859971                            6.079198       0.027061       2.051521                    0.999677      23.100427      64.804921       0.609245       0.467716      -1.027321       0.040331      -0.034546       0.043011       0.068337       0.062426      -0.061476      -0.018256      -0.025785      -0.086834      -0.083929      -0.017374       0.101303             13.349205      14.350079      -2.401727       9.066547       7.806569       0.137155      17.890968           0.000000
          215              C       6.595529      19.010817      26.423413       0.335329      33.083999 0.34323145E+03  0.76400870E+04                                 9.511124                            6.417947      -0.195253       1.963129                    0.999477      25.003458      70.961685       0.611446       0.450025      -1.039142      -0.011573      -0.005942      -0.019006       0.023032       0.042089      -0.050598      -0.042497      -0.032728       0.011071      -0.059938      -0.031032       0.090970             16.123968      21.616470      -2.779302      12.633394       8.522819       0.073860      18.232615           0.000000
          216              C       5.424498      18.432675      24.632945       0.475551      26.968316 0.26339058E+03  0.55130218E+04                                 8.343996                            5.720020      -0.047565       2.044528                    0.999769      22.477674      62.809999       0.628189       0.465829      -1.025421      -0.005253       0.021207      -0.014390       0.026161       0.027017      -0.040499      -0.038664      -0.025177      -0.030182      -0.051194      -0.020596       0.071790             12.348016      11.515599      -0.741816       5.815694      10.151157       4.929310      15.377293           0.000000
          217              C      26.924862      21.759937      25.461810      -0.011388      40.699432 0.44473358E+03  0.10427398E+05                                10.350097                            7.001982       0.025908       2.015649                    0.999294      27.149166      75.838543       0.631912       0.413403      -1.075113       0.030189      -0.027907      -0.008023       0.041887       0.011052       0.012652      -0.000700       0.005541       0.025289      -0.018569       0.000062       0.018507             16.902721      19.573793     -13.679872       2.563678      21.981898      -0.240590       9.152473           0.000000
          218              C      27.261127      20.712793      24.559202      -0.105292      34.655678 0.42216709E+03  0.98445966E+04                                 9.267701                            6.858718       0.102454       2.004329                    0.999687      29.097546      83.092136       0.628579       0.417862      -1.064137       0.015299       0.007587       0.012421       0.021117       0.006667       0.011914       0.013203      -0.016690       0.062376      -0.022574      -0.008010       0.030584             12.769762      14.263393      -8.567354       1.690413      15.748754       0.978922       8.297139           0.000000
          219              C      28.272875      19.819034      24.904317      -0.126218      37.304081 0.47334426E+03  0.11374553E+05                                 9.822747                            7.329585      -0.017765       1.957961                    0.999367      30.201933      87.960362       0.598875       0.425611      -1.057748      -0.005534       0.016447       0.003279       0.017660       0.008742      -0.002304       0.029794      -0.023663       0.068861      -0.030478      -0.013183       0.043662             13.638178      16.614787      -9.210413       2.822434      15.808154       0.079403       8.491593          -0.000000
          220              C      29.042746      20.052061      26.175638       0.015740      46.103609 0.48673837E+03  0.11692085E+05                                11.425692                            7.415257      -0.130804       1.960941                    0.998324      27.817004      79.078899       0.601896       0.423631      -1.066790      -0.017292       0.025053      -0.004232       0.030734      -0.006998       0.021864      -0.007604       0.005018       0.019560      -0.019296      -0.008893       0.028189             20.457388      27.334427     -17.822024       2.138723      24.375849       0.318851       9.661888          -0.000000
          221              C      28.668134      21.052009      26.992705      -0.106738      33.885730 0.38374771E+03  0.88156122E+04                                 9.323934                            6.652875      -0.184060       1.927194                    0.998854      29.014040      84.653188       0.616446       0.432518      -1.045688      -0.014275       0.016846      -0.010896       0.024622       0.019979      -0.008593      -0.002263      -0.011899       0.068684      -0.032854       0.006575       0.026280             13.860961      16.990263     -10.715682       1.224848      16.525265       0.320765       8.067357           0.000000
          222              C      27.668186      21.854327      26.638741      -0.079745      34.024614 0.39923918E+03  0.92379245E+04                                 9.346838                            6.777749      -0.089647       1.954405                    0.999575      28.792372      83.576337       0.613473       0.431488      -1.049115       0.021223      -0.017117      -0.012542       0.030011       0.017321      -0.022284       0.014723      -0.035148       0.043729      -0.043812       0.015427       0.028384             13.751796      17.168801     -10.389060       2.372933      15.812844      -0.674975       8.273744           0.000000
          223              C      25.889517      22.804131      25.175690       0.564119      29.618013 0.29630666E+03  0.63690270E+04                                 8.859971                            6.079198       0.027061       2.051521                    0.999677      23.100427      64.804922       0.609245       0.467716      -1.027321      -0.040331       0.043011      -0.034546       0.068337       0.061476      -0.062426      -0.018256       0.030525       0.082094      -0.083929      -0.017374       0.101303             13.349206      14.350079      -9.066547       2.401727      17.890969       0.137155       7.806569           0.000000
          224              C       0.778721      19.049163      26.385067       0.335329      33.084002 0.34323162E+03  0.76400915E+04                                 9.511125                            6.417949      -0.195253       1.963128                    0.999477      25.003458      70.961686       0.611446       0.450025      -1.039142       0.011573      -0.019006      -0.005942       0.023032       0.050598      -0.042089      -0.042497      -0.021899       0.043556      -0.059938      -0.031032       0.090970             16.123968      21.616469     -12.633392       2.779305      18.232615       0.073858       8.522819           0.000000
          225              C       1.949752      17.258695      25.806925       0.475551      26.968313 0.26339061E+03  0.55130226E+04                                 8.343996                            5.720021      -0.047565       2.044528                    0.999769      22.477674      62.810000       0.628189       0.465829      -1.025421       0.005253      -0.014390       0.021207       0.026161       0.040499      -0.027017      -0.038664       0.002502       0.052857      -0.051194      -0.020596       0.071790             12.348014      11.515601      -5.815691       0.741818      15.377284       4.929308      10.151156           0.000000
          226              C      17.320638       7.737063      10.713310      -0.011388      40.699430 0.44473363E+03  0.10427399E+05                                10.350097                            7.001982       0.025908       2.015649                    0.999294      27.149166      75.838542       0.631912       0.413403      -1.075113      -0.030189       0.027907      -0.008023       0.041887       0.011052      -0.012652       0.000700       0.005541       0.025289      -0.018569       0.000062       0.018507             16.902719      19.573793     -13.679869      -2.563683      21.981890       0.240595       9.152473           0.000000
          227              C      16.984373       8.784207       9.810702      -0.105292      34.655673 0.42216707E+03  0.98445958E+04                                 9.267700                            6.858719       0.102454       2.004329                    0.999687      29.097544      83.092129       0.628579       0.417862      -1.064137      -0.015299      -0.007587       0.012421       0.021117       0.006667      -0.011914      -0.013203      -0.016690       0.062376      -0.022574      -0.008010       0.030584             12.769761      14.263392      -8.567353      -1.690413      15.748753      -0.978921       8.297137           0.000000
          228              C      15.972625       9.677966      10.155817      -0.126218      37.304078 0.47334424E+03  0.11374553E+05                                 9.822746                            7.329585      -0.017765       1.957961                    0.999367      30.201933      87.960359       0.598875       0.425611      -1.057748       0.005534      -0.016447       0.003279       0.017660       0.008742       0.002304      -0.029794      -0.023663       0.068861      -0.030478      -0.013183       0.043662             13.638176      16.614784      -9.210411      -2.822434      15.808150      -0.079403       8.491592           0.000000
          229              C      15.202754       9.444939      11.427138       0.015740      46.103611 0.48673837E+03  0.11692085E+05                                11.425692                            7.415257      -0.130804       1.960941                    0.998324      27.817004      79.078897       0.601896       0.423631      -1.066790       0.017292      -0.025053      -0.004232       0.030734      -0.006998      -0.021864       0.007604       0.005018       0.019560      -0.019296      -0.008893       0.028189             20.457389      27.334429     -17.822024      -2.138724      24.375848      -0.318850       9.661888          -0.000000
          230              C      15.577366       8.444991      12.244205      -0.106738      33.885728 0.38374770E+03  0.88156118E+04                                 9.323934                            6.652875      -0.184059       1.927194                    0.998854      29.014039      84.653187       0.616446       0.432518      -1.045688       0.014275      -0.016846      -0.010896       0.024622       0.019979       0.008593       0.002263      -0.011899       0.068684      -0.032854       0.006575       0.026280             13.860962      16.990262     -10.715683      -1.224848      16.525266      -0.320765       8.067357           0.000000
          231              C      16.577314       7.642673      11.890241      -0.079745      34.024604 0.39923910E+03  0.92379222E+04                                 9.346836                            6.777748      -0.089647       1.954405                    0.999575      28.792372      83.576338       0.613473       0.431488      -1.049115      -0.021223       0.017117      -0.012542       0.030011       0.017321       0.022284      -0.014723      -0.035148       0.043729      -0.043812       0.015427       0.028384             13.751791      17.168792     -10.389053      -2.372934      15.812838       0.674974       8.273744           0.000000
          232              C      18.355983       6.692869      10.427189       0.564119      29.618001 0.29630659E+03  0.63690251E+04                                 8.859968                            6.079198       0.027061       2.051521                    0.999677      23.100427      64.804921       0.609245       0.467716      -1.027321       0.040331      -0.043011      -0.034546       0.068337       0.061476       0.062426       0.018256       0.030525       0.082094      -0.083929      -0.017374       0.101303             13.349199      14.350076      -9.066539      -2.401731      17.890953      -0.137151       7.806569           0.000000
          233              C      13.969779      10.447837      11.636567       0.335329      33.084015 0.34323165E+03  0.76400923E+04                                 9.511128                            6.417949      -0.195253       1.963129                    0.999477      25.003458      70.961686       0.611446       0.450025      -1.039142      -0.011573       0.019006      -0.005942       0.023032       0.050598       0.042089       0.042497      -0.021899       0.043556      -0.059938      -0.031032       0.090970             16.123975      21.616481     -12.633402      -2.779303      18.232626      -0.073858       8.522820           0.000000
          234              C      12.798748      12.238305      11.058425       0.475551      26.968310 0.26339048E+03  0.55130193E+04                                 8.343995                            5.720019      -0.047565       2.044528                    0.999769      22.477674      62.810000       0.628189       0.465829      -1.025421      -0.005253       0.014390       0.021207       0.026161       0.040499       0.027017       0.038664       0.002502       0.052857      -0.051194      -0.020596       0.071790             12.348014      11.515600      -5.815693      -0.741817      15.377288      -4.929308      10.151154           0.000000
          235              C      12.176362      22.485563       4.035190      -0.011388      40.699427 0.44473362E+03  0.10427399E+05                                10.350096                            7.001982       0.025908       2.015649                    0.999294      27.149166      75.838542       0.631912       0.413403      -1.075113       0.030189       0.027907       0.008023       0.041887      -0.011052      -0.012652      -0.000700       0.005541       0.025289      -0.018569       0.000062       0.018507             16.902718      19.573791      13.679868      -2.563681      21.981889      -0.240593       9.152473           0.000000
          236              C      12.512627      23.532707       4.937798      -0.105292      34.655675 0.42216709E+03  0.98445964E+04                                 9.267701                            6.858719       0.102454       2.004329                    0.999687      29.097545      83.092135       0.628579       0.417862      -1.064137       0.015299      -0.007587      -0.012421       0.021117      -0.006667      -0.011914       0.013203      -0.016690       0.062376      -0.022574      -0.008010       0.030584             12.769762      14.263394       8.567354      -1.690413      15.748754       0.978921       8.297138           0.000000
          237              C      13.524375      24.426466       4.592683      -0.126218      37.304077 0.47334423E+03  0.11374552E+05                                 9.822746                            7.329585      -0.017765       1.957961                    0.999367      30.201932      87.960358       0.598875       0.425611      -1.057748      -0.005534      -0.016447      -0.003279       0.017660      -0.008742       0.002304       0.029794      -0.023663       0.068861      -0.030478      -0.013183       0.043662             13.638177      16.614788       9.210414      -2.822434      15.808153       0.079402       8.491592           0.000000
          238              C      14.294246      24.193439       3.321362       0.015740      46.103614 0.48673834E+03  0.11692084E+05                                11.425693                            7.415256      -0.130803       1.960941                    0.998324      27.817004      79.078896       0.601896       0.423631      -1.066790      -0.017292      -0.025053       0.004232       0.030734       0.006998      -0.021864      -0.007604       0.005018       0.019560      -0.019296      -0.008893       0.028189             20.457390      27.334427      17.822027      -2.138717      24.375855       0.318856       9.661887          -0.000000
          239              C      13.919634      23.193491       2.504295      -0.106738      33.885732 0.38374771E+03  0.88156121E+04                                 9.323935                            6.652875      -0.184059       1.927194                    0.998854      29.014039      84.653186       0.616446       0.432518      -1.045688      -0.014275      -0.016846       0.010896       0.024622      -0.019979       0.008593      -0.002263      -0.011899       0.068684      -0.032854       0.006575       0.026280             13.860962      16.990263      10.715682      -1.224846      16.525266       0.320767       8.067357           0.000000
          240              C      12.919686      22.391173       2.858259      -0.079745      34.024613 0.39923916E+03  0.92379238E+04                                 9.346837                            6.777749      -0.089646       1.954405                    0.999575      28.792371      83.576333       0.613473       0.431488      -1.049115       0.021223       0.017117       0.012542       0.030011      -0.017321       0.022284       0.014723      -0.035148       0.043729      -0.043812       0.015427       0.028384             13.751795      17.168798      10.389058      -2.372932      15.812842      -0.674973       8.273744           0.000000
          241              C      11.141017      21.441369       4.321311       0.564119      29.617999 0.29630657E+03  0.63690247E+04                                 8.859969                            6.079198       0.027061       2.051521                    0.999677      23.100426      64.804921       0.609245       0.467716      -1.027321      -0.040331      -0.043011       0.034546       0.068337      -0.061476       0.062426      -0.018256       0.030525       0.082094      -0.083929      -0.017374       0.101303             13.349200      14.350076       9.066540      -2.401731      17.890954       0.137152       7.806570           0.000000
          242              C      15.527221      25.196337       3.111934       0.335329      33.083994 0.34323148E+03  0.76400878E+04                                 9.511123                            6.417947      -0.195253       1.963129                    0.999477      25.003458      70.961684       0.611447       0.450025      -1.039142       0.011573       0.019006       0.005942       0.023032      -0.050598       0.042089      -0.042497      -0.021899       0.043556      -0.059938      -0.031032       0.090970             16.123963      21.616457      12.633389      -2.779296      18.232616       0.073864       8.522816           0.000000
          243              C      16.698252      26.986805       3.690075       0.475551      26.968325 0.26339073E+03  0.55130255E+04                                 8.343998                            5.720022      -0.047565       2.044528                    0.999769      22.477674      62.809999       0.628189       0.465829      -1.025421       0.005253       0.014390      -0.021207       0.026161      -0.040499       0.027017      -0.038664       0.002502       0.052857      -0.051194      -0.020596       0.071790             12.348020      11.515604       5.815697      -0.741816      15.377297       4.929311      10.151159           0.000000
          244              C       2.572138       7.011437      18.783690      -0.011388      40.699436 0.44473359E+03  0.10427398E+05                                10.350097                            7.001982       0.025908       2.015649                    0.999294      27.149166      75.838541       0.631912       0.413403      -1.075113      -0.030189      -0.027907       0.008023       0.041887      -0.011052       0.012652       0.000700       0.005541       0.025289      -0.018569       0.000062       0.018507             16.902723      19.573795      13.679875       2.563677      21.981903       0.240589       9.152472           0.000000
          245              C       2.235873       5.964293      19.686298      -0.105292      34.655673 0.42216687E+03  0.98445902E+04                                 9.267700                            6.858717       0.102454       2.004329                    0.999687      29.097545      83.092133       0.628579       0.417862      -1.064137      -0.015299       0.007587      -0.012421       0.021117      -0.006667       0.011914      -0.013203      -0.016690       0.062376      -0.022574      -0.008010       0.030584             12.769761      14.263390       8.567355       1.690412      15.748756      -0.978921       8.297137           0.000000
          246              C       1.224126       5.070534      19.341183      -0.126218      37.304091 0.47334423E+03  0.11374552E+05                                 9.822748                            7.329585      -0.017765       1.957961                    0.999367      30.201933      87.960361       0.598875       0.425611      -1.057748       0.005534       0.016447      -0.003279       0.017660      -0.008742      -0.002304      -0.029794      -0.023663       0.068861      -0.030478      -0.013183       0.043662             13.638182      16.614793       9.210422       2.822433      15.808163      -0.079402       8.491590          -0.000000
          247              C       0.454254       5.303561      18.069862       0.015740      46.103626 0.48673848E+03  0.11692088E+05                                11.425695                            7.415258      -0.130804       1.960941                    0.998324      27.817004      79.078899       0.601896       0.423631      -1.066790       0.017292       0.025053       0.004232       0.030734       0.006998       0.021864       0.007604       0.005018       0.019560      -0.019296      -0.008893       0.028189             20.457398      27.334441      17.822036       2.138719      24.375863      -0.318853       9.661888          -0.000000
          248              C       0.828866       6.303509      17.252795      -0.106738      33.885730 0.38374771E+03  0.88156120E+04                                 9.323934                            6.652875      -0.184060       1.927194                    0.998854      29.014040      84.653188       0.616446       0.432518      -1.045688       0.014275       0.016846       0.010896       0.024622      -0.019979      -0.008593       0.002263      -0.011899       0.068684      -0.032854       0.006575       0.026280             13.860961      16.990262      10.715682       1.224847      16.525265      -0.320766       8.067357           0.000000
          249              C       1.828814       7.105827      17.606759      -0.079745      34.024613 0.39923918E+03  0.92379244E+04                                 9.346837                            6.777749      -0.089647       1.954405                    0.999575      28.792372      83.576336       0.613474       0.431488      -1.049115      -0.021223      -0.017117       0.012542       0.030011      -0.017321      -0.022284      -0.014723      -0.035148       0.043729      -0.043812       0.015427       0.028384             13.751796      17.168800      10.389060       2.372932      15.812844       0.674974       8.273743           0.000000
          250              C       3.607483       8.055631      19.069810       0.564119      29.618014 0.29630666E+03  0.63690270E+04                                 8.859971                            6.079198       0.027061       2.051521                    0.999677      23.100427      64.804921       0.609245       0.467716      -1.027321       0.040331       0.043011       0.034546       0.068337      -0.061476      -0.062426       0.018256       0.030525       0.082094      -0.083929      -0.017374       0.101303             13.349206      14.350079       9.066548       2.401726      17.890971      -0.137155       7.806569           0.000000
          251              C      28.718279       4.300663      17.860434       0.335329      33.084013 0.34323167E+03  0.76400930E+04                                 9.511127                            6.417949      -0.195253       1.963129                    0.999477      25.003458      70.961686       0.611446       0.450025      -1.039142      -0.011573      -0.019006       0.005942       0.023032      -0.050598      -0.042089       0.042497      -0.021899       0.043556      -0.059938      -0.031032       0.090970             16.123974      21.616473      12.633401       2.779297      18.232631      -0.073863       8.522818           0.000000
          252              C      27.547248       2.510195      18.438575       0.475551      26.968321 0.26339062E+03  0.55130229E+04                                 8.343997                            5.720021      -0.047565       2.044528                    0.999769      22.477674      62.810000       0.628189       0.465829      -1.025421      -0.005253      -0.014390      -0.021207       0.026161      -0.040499      -0.027017       0.038664       0.002502       0.052857      -0.051194      -0.020596       0.071790             12.348019      11.515605       5.815696       0.741817      15.377293      -4.929310      10.151158           0.000000
          253              C       7.011437      18.783690       2.572138      -0.011388      40.699435 0.44473357E+03  0.10427397E+05                                10.350098                            7.001982       0.025908       2.015649                    0.999294      27.149165      75.838541       0.631912       0.413403      -1.075112      -0.027907       0.008023      -0.030189       0.041887       0.000700      -0.011052       0.012652      -0.015415      -0.004332      -0.018570       0.000062       0.018507             16.902724      21.981904       0.240589      13.679876       9.152473       2.563677      19.573796           0.000000
          254              C       5.964293      19.686298       2.235873      -0.105292      34.655673 0.42216687E+03  0.98445902E+04                                 9.267700                            6.858717       0.102454       2.004329                    0.999687      29.097545      83.092133       0.628579       0.417862      -1.064137       0.007587      -0.012421      -0.015299       0.021117      -0.013203      -0.006667       0.011914      -0.022843      -0.056222      -0.022574      -0.008010       0.030584             12.769761      15.748756      -0.978921       8.567355       8.297137       1.690412      14.263390           0.000000
          255              C       5.070534      19.341183       1.224126      -0.126218      37.304090 0.47334423E+03  0.11374552E+05                                 9.822748                            7.329585      -0.017765       1.957961                    0.999367      30.201933      87.960360       0.598875       0.425611      -1.057748       0.016447      -0.003279       0.005534       0.017660      -0.029794      -0.008742      -0.002304      -0.022599      -0.069925      -0.030478      -0.013183       0.043662             13.638182      15.808163      -0.079402       9.210422       8.491590       2.822433      16.614793           0.000000
          256              C       5.303561      18.069862       0.454254       0.015740      46.103626 0.48673848E+03  0.11692088E+05                                11.425695                            7.415258      -0.130804       1.960941                    0.998324      27.817004      79.078899       0.601896       0.423631      -1.066790       0.025053       0.004232       0.017292       0.030734       0.007604       0.006998       0.021864      -0.012289      -0.002253      -0.019296      -0.008893       0.028189             20.457398      24.375864      -0.318853      17.822036       9.661888       2.138720      27.334441          -0.000000
          257              C       6.303509      17.252795       0.828866      -0.106738      33.885730 0.38374771E+03  0.88156120E+04                                 9.323934                            6.652875      -0.184060       1.927194                    0.998854      29.014040      84.653188       0.616446       0.432518      -1.045688       0.016846       0.010896       0.014275       0.024622       0.002263      -0.019979      -0.008593      -0.028393      -0.052191      -0.032854       0.006575       0.026280             13.860961      16.525265      -0.320766      10.715682       8.067357       1.224847      16.990262           0.000000
          258              C       7.105827      17.606759       1.828814      -0.079745      34.024613 0.39923918E+03  0.92379243E+04                                 9.346837                            6.777748      -0.089647       1.954405                    0.999575      28.792372      83.576335       0.613474       0.431488      -1.049115      -0.017117       0.012542      -0.021223       0.030011      -0.014723      -0.017321      -0.022284      -0.004291      -0.074587      -0.043812       0.015427       0.028384             13.751795      15.812844       0.674974      10.389059       8.273743       2.372932      17.168799           0.000000
          259              C       8.055631      19.069810       3.607483       0.564119      29.618013 0.29630665E+03  0.63690266E+04                                 8.859971                            6.079199       0.027061       2.051521                    0.999677      23.100426      64.804920       0.609245       0.467716      -1.027321       0.043011       0.034546       0.040331       0.068337       0.018256      -0.061476      -0.062426      -0.056309       0.004740      -0.083929      -0.017374       0.101303             13.349207      17.890971      -0.137155       9.066548       7.806569       2.401726      14.350080           0.000000
          260              C       4.300663      17.860434      28.718279       0.335329      33.084013 0.34323167E+03  0.76400929E+04                                 9.511127                            6.417949      -0.195253       1.963129                    0.999477      25.003458      70.961686       0.611446       0.450025      -1.039142      -0.019006       0.005942      -0.011573       0.023032       0.042497      -0.050598      -0.042089      -0.010828      -0.054627      -0.059938      -0.031032       0.090970             16.123974      18.232631      -0.073863      12.633401       8.522818       2.779297      21.616472           0.000000
          261              C       2.510195      18.438575      27.547248       0.475551      26.968321 0.26339062E+03  0.55130229E+04                                 8.343997                            5.720021      -0.047565       2.044528                    0.999769      22.477674      62.810000       0.628189       0.465829      -1.025421      -0.014390      -0.021207      -0.005253       0.026161       0.038664      -0.040499      -0.027017      -0.027679      -0.022675      -0.051194      -0.020596       0.071790             12.348019      15.377293      -4.929310       5.815696      10.151158       0.741817      11.515606           0.000000
          262              C      22.485563       4.035190      12.176362      -0.011388      40.699426 0.44473360E+03  0.10427398E+05                                10.350096                            7.001982       0.025908       2.015649                    0.999294      27.149165      75.838541       0.631912       0.413403      -1.075112       0.027907       0.008023       0.030189       0.041887      -0.000700      -0.011052      -0.012652      -0.015415      -0.004332      -0.018570       0.000062       0.018507             16.902718      21.981890      -0.240593      13.679868       9.152473      -2.563681      19.573792           0.000000
          263              C      23.532707       4.937798      12.512627      -0.105292      34.655674 0.42216707E+03  0.98445960E+04                                 9.267700                            6.858719       0.102454       2.004329                    0.999687      29.097545      83.092135       0.628579       0.417862      -1.064137      -0.007587      -0.012421       0.015299       0.021117       0.013203      -0.006667      -0.011914      -0.022843      -0.056222      -0.022574      -0.008010       0.030584             12.769761      15.748753       0.978921       8.567354       8.297138      -1.690413      14.263393           0.000000
          264              C      24.426466       4.592683      13.524375      -0.126218      37.304078 0.47334424E+03  0.11374553E+05                                 9.822746                            7.329585      -0.017765       1.957961                    0.999367      30.201933      87.960360       0.598875       0.425611      -1.057748      -0.016447      -0.003279      -0.005534       0.017660       0.029794      -0.008742       0.002304      -0.022599      -0.069925      -0.030478      -0.013183       0.043662             13.638177      15.808153       0.079402       9.210414       8.491592      -2.822434      16.614787          -0.000000
          265              C      24.193439       3.321362      14.294246       0.015740      46.103614 0.48673835E+03  0.11692084E+05                                11.425693                            7.415256      -0.130804       1.960941                    0.998324      27.817004      79.078897       0.601896       0.423631      -1.066790      -0.025053       0.004232      -0.017292       0.030734      -0.007604       0.006998      -0.021864      -0.012289      -0.002253      -0.019296      -0.008893       0.028189             20.457390      24.375855       0.318856      17.822028       9.661887      -2.138717      27.334428          -0.000000
          266              C      23.193491       2.504295      13.919634      -0.106738      33.885732 0.38374771E+03  0.88156121E+04                                 9.323934                            6.652875      -0.184060       1.927194                    0.998854      29.014040      84.653187       0.616446       0.432518      -1.045688      -0.016846       0.010896      -0.014275       0.024622      -0.002263      -0.019979       0.008593      -0.028393      -0.052191      -0.032854       0.006575       0.026280             13.860961      16.525265       0.320767      10.715681       8.067357      -1.224846      16.990261           0.000000
          267              C      22.391173       2.858259      12.919686      -0.079745      34.024614 0.39923918E+03  0.92379242E+04                                 9.346837                            6.777748      -0.089647       1.954405                    0.999575      28.792372      83.576335       0.613474       0.431488      -1.049115       0.017117       0.012542       0.021223       0.030011       0.014723      -0.017321       0.022284      -0.004291      -0.074587      -0.043812       0.015427       0.028384             13.751795      15.812842      -0.674973      10.389058       8.273743      -2.372932      17.168798           0.000000
          268              C      21.441369       4.321311      11.141017       0.564119      29.617999 0.29630657E+03  0.63690247E+04                                 8.859969                            6.079198       0.027061       2.051521                    0.999677      23.100426      64.804921       0.609245       0.467716      -1.027321      -0.043011       0.034546      -0.040331       0.068337      -0.018256      -0.061476       0.062426      -0.056309       0.004740      -0.083929      -0.017374       0.101303             13.349200      17.890954       0.137152       9.066540       7.806570      -2.401731      14.350076           0.000000
          269              C      25.196337       3.111934      15.527221       0.335329      33.083994 0.34323148E+03  0.76400877E+04                                 9.511123                            6.417947      -0.195253       1.963129                    0.999477      25.003458      70.961685       0.611446       0.450025      -1.039142       0.019006       0.005942       0.011573       0.023032      -0.042497      -0.050598       0.042089      -0.010828      -0.054627      -0.059938      -0.031032       0.090970             16.123963      18.232617       0.073864      12.633389       8.522816      -2.779296      21.616457           0.000000
          270              C      26.986805       3.690075      16.698252       0.475551      26.968325 0.26339072E+03  0.55130255E+04                                 8.343998                            5.720022      -0.047565       2.044528                    0.999769      22.477674      62.809999       0.628189       0.465829      -1.025421       0.014390      -0.021207       0.005253       0.026161      -0.038664      -0.040499       0.027017      -0.027679      -0.022675      -0.051194      -0.020596       0.071790             12.348020      15.377297       4.929311       5.815697      10.151159      -0.741816      11.515604           0.000000
          271              C       7.737063      10.713310      17.320638      -0.011388      40.699429 0.44473361E+03  0.10427398E+05                                10.350097                            7.001982       0.025908       2.015649                    0.999294      27.149165      75.838540       0.631912       0.413403      -1.075113       0.027907      -0.008023      -0.030189       0.041887       0.000700       0.011052      -0.012652      -0.015415      -0.004332      -0.018570       0.000062       0.018507             16.902719      21.981890       0.240595     -13.679869       9.152474      -2.563683      19.573793           0.000000
          272              C       8.784207       9.810702      16.984373      -0.105292      34.655674 0.42216708E+03  0.98445961E+04                                 9.267700                            6.858718       0.102454       2.004329                    0.999687      29.097545      83.092131       0.628579       0.417862      -1.064137      -0.007587       0.012421      -0.015299       0.021117      -0.013203       0.006667      -0.011914      -0.022843      -0.056222      -0.022574      -0.008010       0.030584             12.769761      15.748752      -0.978921      -8.567353       8.297137      -1.690413      14.263392           0.000000
          273              C       9.677966      10.155817      15.972625      -0.126218      37.304077 0.47334424E+03  0.11374552E+05                                 9.822746                            7.329585      -0.017765       1.957961                    0.999367      30.201933      87.960359       0.598875       0.425611      -1.057748      -0.016447       0.003279       0.005534       0.017660      -0.029794       0.008742       0.002304      -0.022599      -0.069925      -0.030478      -0.013183       0.043662             13.638175      15.808150      -0.079403      -9.210411       8.491592      -2.822434      16.614784           0.000000
          274              C       9.444939      11.427138      15.202754       0.015740      46.103611 0.48673837E+03  0.11692085E+05                                11.425693                            7.415257      -0.130804       1.960941                    0.998324      27.817004      79.078898       0.601896       0.423631      -1.066790      -0.025053      -0.004232       0.017292       0.030734       0.007604      -0.006998      -0.021864      -0.012289      -0.002253      -0.019296      -0.008893       0.028189             20.457389      24.375849      -0.318850     -17.822025       9.661889      -2.138724      27.334429          -0.000000
          275              C       8.444991      12.244205      15.577366      -0.106738      33.885729 0.38374771E+03  0.88156122E+04                                 9.323934                            6.652875      -0.184060       1.927194                    0.998854      29.014040      84.653189       0.616446       0.432518      -1.045688      -0.016846      -0.010896       0.014275       0.024622       0.002263       0.019979       0.008593      -0.028393      -0.052191      -0.032854       0.006575       0.026280             13.860961      16.525266      -0.320765     -10.715682       8.067357      -1.224848      16.990262           0.000000
          276              C       7.642673      11.890241      16.577314      -0.079745      34.024603 0.39923909E+03  0.92379220E+04                                 9.346836                            6.777748      -0.089647       1.954405                    0.999575      28.792372      83.576336       0.613474       0.431488      -1.049115       0.017117      -0.012542      -0.021223       0.030011      -0.014723       0.017321       0.022284      -0.004291      -0.074587      -0.043812       0.015427       0.028384             13.751791      15.812837       0.674974     -10.389052       8.273744      -2.372934      17.168791           0.000000
          277              C       6.692869      10.427189      18.355983       0.564119      29.617999 0.29630657E+03  0.63690246E+04                                 8.859969                            6.079198       0.027061       2.051521                    0.999677      23.100426      64.804920       0.609245       0.467716      -1.027321      -0.043011      -0.034546       0.040331       0.068337       0.018256       0.061476       0.062426      -0.056309       0.004740      -0.083929      -0.017374       0.101303             13.349200      17.890954      -0.137152      -9.066539       7.806570      -2.401731      14.350076           0.000000
          278              C      10.447837      11.636567      13.969779       0.335329      33.084014 0.34323165E+03  0.76400923E+04                                 9.511128                            6.417949      -0.195253       1.963128                    0.999477      25.003458      70.961686       0.611446       0.450025      -1.039142       0.019006      -0.005942      -0.011573       0.023032       0.042497       0.050598       0.042089      -0.010828      -0.054627      -0.059938      -0.031032       0.090970             16.123975      18.232625      -0.073858     -12.633402       8.522820      -2.779303      21.616480           0.000000
          279              C      12.238305      11.058425      12.798748       0.475551      26.968310 0.26339048E+03  0.55130193E+04                                 8.343995                            5.720019      -0.047565       2.044528                    0.999769      22.477674      62.810000       0.628189       0.465829      -1.025421       0.014390       0.021207      -0.005253       0.026161       0.038664       0.040499       0.027017      -0.027679      -0.022675      -0.051194      -0.020596       0.071790             12.348014      15.377288      -4.929308      -5.815693      10.151154      -0.741817      11.515600           0.000000
          280              C      21.759937      25.461810      26.924862      -0.011388      40.699431 0.44473358E+03  0.10427398E+05                                10.350097                            7.001982       0.025908       2.015649                    0.999294      27.149166      75.838542       0.631912       0.413403      -1.075113      -0.027907      -0.008023       0.030189       0.041887      -0.000700       0.011052       0.012652      -0.015415      -0.004332      -0.018569       0.000062       0.018507             16.902721      21.981897      -0.240590     -13.679872       9.152472       2.563678      19.573793           0.000000
          281              C      20.712793      24.559202      27.261127      -0.105292      34.655678 0.42216708E+03  0.98445962E+04                                 9.267701                            6.858719       0.102454       2.004329                    0.999687      29.097545      83.092132       0.628579       0.417862      -1.064137       0.007587       0.012421       0.015299       0.021117       0.013203       0.006667       0.011914      -0.022843      -0.056222      -0.022574      -0.008010       0.030584             12.769762      15.748755       0.978922      -8.567354       8.297138       1.690412      14.263393           0.000000
          282              C      19.819034      24.904317      28.272875      -0.126218      37.304080 0.47334425E+03  0.11374553E+05                                 9.822746                            7.329585      -0.017765       1.957961                    0.999367      30.201933      87.960361       0.598875       0.425611      -1.057748       0.016447       0.003279      -0.005534       0.017660       0.029794       0.008742      -0.002304      -0.022599      -0.069925      -0.030478      -0.013183       0.043662             13.638177      15.808153       0.079404      -9.210413       8.491593       2.822434      16.614786           0.000000
          283              C      20.052061      26.175638      29.042746       0.015740      46.103608 0.48673837E+03  0.11692085E+05                                11.425692                            7.415257      -0.130804       1.960941                    0.998324      27.817004      79.078898       0.601896       0.423631      -1.066790       0.025053      -0.004232      -0.017292       0.030734      -0.007604      -0.006998       0.021864      -0.012289      -0.002253      -0.019296      -0.008893       0.028189             20.457387      24.375848       0.318851     -17.822023       9.661888       2.138723      27.334426          -0.000000
          284              C      21.052009      26.992705      28.668134      -0.106738      33.885730 0.38374771E+03  0.88156122E+04                                 9.323934                            6.652875      -0.184060       1.927194                    0.998854      29.014040      84.653188       0.616446       0.432518      -1.045688       0.016846      -0.010896      -0.014275       0.024622      -0.002263       0.019979      -0.008593      -0.028393      -0.052191      -0.032854       0.006575       0.026280             13.860961      16.525265       0.320765     -10.715682       8.067357       1.224848      16.990263           0.000000
          285              C      21.854327      26.638741      27.668186      -0.079745      34.024614 0.39923918E+03  0.92379244E+04                                 9.346837                            6.777749      -0.089647       1.954405                    0.999575      28.792372      83.576336       0.613474       0.431488      -1.049115      -0.017117      -0.012542       0.021223       0.030011       0.014723       0.017321      -0.022284      -0.004291      -0.074587      -0.043812       0.015427       0.028384             13.751796      15.812843      -0.674975     -10.389060       8.273743       2.372933      17.168800           0.000000
          286              C      22.804131      25.175690      25.889517       0.564119      29.618012 0.29630665E+03  0.63690266E+04                                 8.859971                            6.079199       0.027061       2.051521                    0.999677      23.100426      64.804921       0.609245       0.467716      -1.027321       0.043011      -0.034546      -0.040331       0.068337      -0.018256       0.061476      -0.062426      -0.056309       0.004740      -0.083929      -0.017374       0.101303             13.349206      17.890970       0.137155      -9.066548       7.806569       2.401727      14.350080           0.000000
          287              C      19.049163      26.385067       0.778721       0.335329      33.084002 0.34323162E+03  0.76400915E+04                                 9.511125                            6.417948      -0.195253       1.963129                    0.999477      25.003458      70.961685       0.611446       0.450025      -1.039142      -0.019006      -0.005942       0.011573       0.023032      -0.042497       0.050598      -0.042089      -0.010828      -0.054627      -0.059938      -0.031032       0.090970             16.123967      18.232614       0.073858     -12.633391       8.522819       2.779305      21.616468           0.000000
          288              C      17.258695      25.806925       1.949752       0.475551      26.968313 0.26339061E+03  0.55130226E+04                                 8.343995                            5.720021      -0.047565       2.044528                    0.999769      22.477674      62.809999       0.628189       0.465829      -1.025421      -0.014390       0.021207       0.005253       0.026161      -0.038664       0.040499      -0.027017      -0.027679      -0.022675      -0.051194      -0.020596       0.071790             12.348013      15.377283       4.929307      -5.815691      10.151156       0.741818      11.515600           0.000000
          289              C       4.035190      12.176362      22.485563      -0.011388      40.699428 0.44473363E+03  0.10427399E+05                                10.350096                            7.001982       0.025908       2.015649                    0.999294      27.149166      75.838543       0.631912       0.413403      -1.075113       0.008023       0.030189       0.027907       0.041887      -0.012652      -0.000700      -0.011052       0.009874      -0.020956      -0.018570       0.000062       0.018507             16.902718       9.152473      -2.563681      -0.240593      19.573792      13.679869      21.981890           0.000000
          290              C       4.937798      12.512627      23.532707      -0.105292      34.655675 0.42216708E+03  0.98445962E+04                                 9.267700                            6.858719       0.102454       2.004329                    0.999687      29.097545      83.092134       0.628579       0.417862      -1.064137      -0.012421       0.015299      -0.007587       0.021117      -0.011914       0.013203      -0.006667       0.039533      -0.006154      -0.022574      -0.008010       0.030584             12.769761       8.297138      -1.690413       0.978921      14.263393       8.567354      15.748753           0.000000
          291              C       4.592683      13.524375      24.426466      -0.126218      37.304079 0.47334425E+03  0.11374553E+05                                 9.822746                            7.329585      -0.017765       1.957961                    0.999367      30.201933      87.960361       0.598875       0.425611      -1.057748      -0.003279      -0.005534      -0.016447       0.017660       0.002304       0.029794      -0.008742       0.046262       0.001064      -0.030478      -0.013183       0.043662             13.638178       8.491592      -2.822434       0.079402      16.614788       9.210414      15.808153           0.000000
          292              C       3.321362      14.294246      24.193439       0.015740      46.103616 0.48673835E+03  0.11692084E+05                                11.425693                            7.415257      -0.130804       1.960941                    0.998324      27.817004      79.078899       0.601896       0.423631      -1.066790       0.004232      -0.017292      -0.025053       0.030734      -0.021864      -0.007604       0.006998       0.007271      -0.017306      -0.019296      -0.008893       0.028189             20.457391       9.661888      -2.138717       0.318856      27.334430      17.822029      24.375857          -0.000000
          293              C       2.504295      13.919634      23.193491      -0.106738      33.885733 0.38374772E+03  0.88156123E+04                                 9.323934                            6.652875      -0.184060       1.927194                    0.998854      29.014040      84.653187       0.616446       0.432518      -1.045688       0.010896      -0.014275      -0.016846       0.024622       0.008593      -0.002263      -0.019979       0.040292      -0.016494      -0.032854       0.006575       0.026280             13.860961       8.067357      -1.224846       0.320767      16.990262      10.715682      16.525266           0.000000
          294              C       2.858259      12.919686      22.391173      -0.079745      34.024614 0.39923918E+03  0.92379244E+04                                 9.346838                            6.777749      -0.089647       1.954405                    0.999575      28.792372      83.576338       0.613473       0.431488      -1.049115       0.012542       0.021223       0.017117       0.030011       0.022284       0.014723      -0.017321       0.039439       0.030858      -0.043812       0.015427       0.028384             13.751796       8.273744      -2.372932      -0.674973      17.168799      10.389059      15.812844           0.000000
          295              C       4.321311      11.141017      21.441369       0.564119      29.618000 0.29630659E+03  0.63690250E+04                                 8.859968                            6.079198       0.027061       2.051521                    0.999677      23.100427      64.804921       0.609245       0.467716      -1.027321       0.034546      -0.040331      -0.043011       0.068337       0.062426      -0.018256      -0.061476       0.025785      -0.086834      -0.083929      -0.017374       0.101303             13.349199       7.806569      -2.401731       0.137152      14.350075       9.066539      17.890953           0.000000
          296              C       3.111934      15.527221      25.196337       0.335329      33.083994 0.34323148E+03  0.76400878E+04                                 9.511123                            6.417947      -0.195253       1.963129                    0.999477      25.003458      70.961685       0.611446       0.450025      -1.039142       0.005942       0.011573       0.019006       0.023032       0.042089      -0.042497      -0.050598       0.032728       0.011071      -0.059938      -0.031032       0.090970             16.123964       8.522816      -2.779296       0.073864      21.616457      12.633390      18.232617           0.000000
          297              C       3.690075      16.698252      26.986805       0.475551      26.968325 0.26339072E+03  0.55130255E+04                                 8.343998                            5.720022      -0.047565       2.044528                    0.999769      22.477674      62.809999       0.628189       0.465829      -1.025421      -0.021207       0.005253       0.014390       0.026161       0.027017      -0.038664      -0.040499       0.025177      -0.030182      -0.051194      -0.020596       0.071790             12.348020      10.151159      -0.741816       4.929311      11.515604       5.815697      15.377297           0.000000
          298              C      18.783690       2.572138       7.011437      -0.011388      40.699436 0.44473359E+03  0.10427398E+05                                10.350098                            7.001982       0.025908       2.015649                    0.999294      27.149166      75.838542       0.631912       0.413403      -1.075113       0.008023      -0.030189      -0.027907       0.041887       0.012652       0.000700      -0.011052       0.009874      -0.020956      -0.018570       0.000062       0.018507             16.902724       9.152473       2.563677       0.240589      19.573795      13.679875      21.981903           0.000000
          299              C      19.686298       2.235873       5.964293      -0.105292      34.655673 0.42216687E+03  0.98445902E+04                                 9.267700                            6.858717       0.102454       2.004329                    0.999687      29.097545      83.092133       0.628579       0.417862      -1.064137      -0.012421      -0.015299       0.007587       0.021117       0.011914      -0.013203      -0.006667       0.039533      -0.006154      -0.022574      -0.008010       0.030584             12.769761       8.297137       1.690412      -0.978921      14.263390       8.567355      15.748756           0.000000
          300              C      19.341183       1.224126       5.070534      -0.126218      37.304090 0.47334422E+03  0.11374552E+05                                 9.822748                            7.329584      -0.017765       1.957961                    0.999367      30.201933      87.960360       0.598875       0.425611      -1.057748      -0.003279       0.005534       0.016447       0.017660      -0.002304      -0.029794      -0.008742       0.046262       0.001064      -0.030478      -0.013183       0.043662             13.638182       8.491590       2.822432      -0.079402      16.614792       9.210421      15.808163           0.000000
          301              C      18.069862       0.454254       5.303561       0.015740      46.103625 0.48673847E+03  0.11692088E+05                                11.425695                            7.415258      -0.130804       1.960941                    0.998324      27.817004      79.078898       0.601896       0.423631      -1.066790       0.004232       0.017292       0.025053       0.030734       0.021864       0.007604       0.006998       0.007271      -0.017306      -0.019296      -0.008893       0.028189             20.457397       9.661888       2.138719      -0.318853      27.334440      17.822035      24.375862          -0.000000
          302              C      17.252795       0.828866       6.303509      -0.106738      33.885730 0.38374771E+03  0.88156121E+04                                 9.323934                            6.652875      -0.184060       1.927194                    0.998854      29.014040      84.653188       0.616446       0.432518      -1.045688       0.010896       0.014275       0.016846       0.024622      -0.008593       0.002263      -0.019979       0.040292      -0.016494      -0.032854       0.006575       0.026280             13.860961       8.067357       1.224847      -0.320766      16.990262      10.715682      16.525265           0.000000
          303              C      17.606759       1.828814       7.105827      -0.079745      34.024613 0.39923917E+03  0.92379242E+04                                 9.346837                            6.777749      -0.089647       1.954405                    0.999575      28.792372      83.576336       0.613474       0.431488      -1.049115       0.012542      -0.021223      -0.017117       0.030011      -0.022284      -0.014723      -0.017321       0.039439       0.030858      -0.043812       0.015427       0.028384             13.751795       8.273743       2.372932       0.674974      17.168799      10.389059      15.812844           0.000000
          304              C      19.069810       3.607483       8.055631       0.564119      29.618013 0.29630665E+03  0.63690266E+04                                 8.859971                            6.079199       0.027061       2.051521                    0.999677      23.100426      64.804921       0.609245       0.467716      -1.027321       0.034546       0.040331       0.043011       0.068337      -0.062426       0.018256      -0.061476       0.025785      -0.086834      -0.083929      -0.017374       0.101303             13.349207       7.806569       2.401726      -0.137155      14.350080       9.066548      17.890972           0.000000
          305              C      17.860434      28.718279       4.300663       0.335329      33.084012 0.34323167E+03  0.76400930E+04                                 9.511127                            6.417949      -0.195253       1.963129                    0.999477      25.003458      70.961684       0.611446       0.450025      -1.039142       0.005942      -0.011573      -0.019006       0.023032      -0.042089       0.042497      -0.050598       0.032728       0.011071      -0.059938      -0.031032       0.090970             16.123973       8.522818       2.779297      -0.073863      21.616471      12.633400      18.232630           0.000000
          306              C      18.438575      27.547248       2.510195       0.475551      26.968320 0.26339063E+03  0.55130229E+04                                 8.343997                            5.720021      -0.047565       2.044528                    0.999769      22.477674      62.809998       0.628189       0.465829      -1.025421      -0.021207      -0.005253      -0.014390       0.026161      -0.027017       0.038664      -0.040499       0.025177      -0.030182      -0.051194      -0.020596       0.071790             12.348018      10.151158       0.741817      -4.929310      11.515605       5.815696      15.377292           0.000000
          307              C      25.461810      26.924862      21.759937      -0.011388      40.699430 0.44473356E+03  0.10427397E+05                                10.350097                            7.001982       0.025908       2.015649                    0.999294      27.149165      75.838541       0.631912       0.413403      -1.075112      -0.008023       0.030189      -0.027907       0.041887       0.012652      -0.000700       0.011052       0.009874      -0.020956      -0.018569       0.000062       0.018507             16.902721       9.152473       2.563678      -0.240590      19.573793     -13.679872      21.981898           0.000000
          308              C      24.559202      27.261127      20.712793      -0.105292      34.655677 0.42216707E+03  0.98445960E+04                                 9.267701                            6.858718       0.102454       2.004329                    0.999687      29.097545      83.092132       0.628579       0.417862      -1.064137       0.012421       0.015299       0.007587       0.021117       0.011914       0.013203       0.006667       0.039533      -0.006154      -0.022574      -0.008010       0.030584             12.769762       8.297138       1.690412       0.978922      14.263393      -8.567354      15.748754           0.000000
          309              C      24.904317      28.272875      19.819034      -0.126218      37.304081 0.47334426E+03  0.11374553E+05                                 9.822747                            7.329585      -0.017765       1.957961                    0.999367      30.201933      87.960363       0.598875       0.425611      -1.057748       0.003279      -0.005534       0.016447       0.017660      -0.002304       0.029794       0.008742       0.046262       0.001064      -0.030478      -0.013183       0.043662             13.638178       8.491593       2.822434       0.079404      16.614787      -9.210413      15.808154          -0.000000
          310              C      26.175638      29.042746      20.052061       0.015740      46.103608 0.48673837E+03  0.11692085E+05                                11.425692                            7.415257      -0.130804       1.960941                    0.998324      27.817004      79.078898       0.601896       0.423631      -1.066790      -0.004232      -0.017292       0.025053       0.030734       0.021864      -0.007604      -0.006998       0.007271      -0.017306      -0.019296      -0.008893       0.028189             20.457387       9.661888       2.138723       0.318851      27.334426     -17.822023      24.375848          -0.000000
          311              C      26.992705      28.668134      21.052009      -0.106738      33.885730 0.38374770E+03  0.88156119E+04                                 9.323934                            6.652875      -0.184060       1.927194                    0.998854      29.014039      84.653187       0.616446       0.432518      -1.045688      -0.010896      -0.014275       0.016846       0.024622      -0.008593      -0.002263       0.019979       0.040292      -0.016494      -0.032854       0.006575       0.026280             13.860962       8.067357       1.224848       0.320765      16.990264     -10.715683      16.525266           0.000000
          312              C      26.638741      27.668186      21.854327      -0.079745      34.024613 0.39923918E+03  0.92379243E+04                                 9.346838                            6.777749      -0.089647       1.954405                    0.999575      28.792372      83.576337       0.613474       0.431488      -1.049115      -0.012542       0.021223      -0.017117       0.030011      -0.022284       0.014723       0.017321       0.039439       0.030858      -0.043812       0.015427       0.028384             13.751796       8.273743       2.372933      -0.674975      17.168800     -10.389060      15.812844           0.000000
          313              C      25.175690      25.889517      22.804131       0.564119      29.618012 0.29630665E+03  0.63690266E+04                                 8.859971                            6.079199       0.027061       2.051521                    0.999677      23.100426      64.804920       0.609245       0.467716      -1.027321      -0.034546      -0.040331       0.043011       0.068337      -0.062426      -0.018256       0.061476       0.025785      -0.086834      -0.083929      -0.017374       0.101303             13.349206       7.806569       2.401727       0.137155      14.350080      -9.066547      17.890970           0.000000
          314              C      26.385067       0.778721      19.049163       0.335329      33.084002 0.34323162E+03  0.76400915E+04                                 9.511125                            6.417948      -0.195253       1.963129                    0.999477      25.003458      70.961685       0.611446       0.450025      -1.039142      -0.005942       0.011573      -0.019006       0.023032      -0.042089      -0.042497       0.050598       0.032728       0.011071      -0.059938      -0.031032       0.090970             16.123967       8.522819       2.779305       0.073858      21.616469     -12.633391      18.232614           0.000000
          315              C      25.806925       1.949752      17.258695       0.475551      26.968312 0.26339061E+03  0.55130226E+04                                 8.343995                            5.720020      -0.047565       2.044528                    0.999769      22.477674      62.809998       0.628189       0.465829      -1.025421       0.021207       0.005253      -0.014390       0.026161      -0.027017      -0.038664       0.040499       0.025177      -0.030182      -0.051194      -0.020596       0.071790             12.348013      10.151156       0.741818       4.929307      11.515600      -5.815690      15.377282           0.000000
          316              C      10.713310      17.320638       7.737063      -0.011388      40.699430 0.44473363E+03  0.10427399E+05                                10.350097                            7.001982       0.025908       2.015649                    0.999294      27.149166      75.838542       0.631912       0.413403      -1.075113      -0.008023      -0.030189       0.027907       0.041887      -0.012652       0.000700       0.011052       0.009874      -0.020956      -0.018569       0.000062       0.018507             16.902719       9.152474      -2.563682       0.240595      19.573793     -13.679869      21.981890           0.000000
          317              C       9.810702      16.984373       8.784207      -0.105292      34.655675 0.42216708E+03  0.98445964E+04                                 9.267701                            6.858719       0.102454       2.004329                    0.999687      29.097545      83.092135       0.628579       0.417862      -1.064137       0.012421      -0.015299      -0.007587       0.021117      -0.011914      -0.013203       0.006667       0.039533      -0.006154      -0.022574      -0.008010       0.030584             12.769762       8.297138      -1.690413      -0.978921      14.263393      -8.567354      15.748753           0.000000
          318              C      10.155817      15.972625       9.677966      -0.126218      37.304080 0.47334427E+03  0.11374554E+05                                 9.822746                            7.329585      -0.017765       1.957961                    0.999367      30.201934      87.960364       0.598875       0.425611      -1.057748       0.003279       0.005534      -0.016447       0.017660       0.002304      -0.029794       0.008742       0.046262       0.001064      -0.030478      -0.013183       0.043662             13.638176       8.491593      -2.822434      -0.079403      16.614785      -9.210411      15.808151           0.000000
          319              C      11.427138      15.202754       9.444939       0.015740      46.103613 0.48673838E+03  0.11692085E+05                                11.425693                            7.415257      -0.130804       1.960941                    0.998324      27.817004      79.078900       0.601896       0.423631      -1.066790      -0.004232       0.017292      -0.025053       0.030734      -0.021864       0.007604      -0.006998       0.007271      -0.017306      -0.019296      -0.008893       0.028189             20.457390       9.661889      -2.138724      -0.318850      27.334431     -17.822026      24.375850          -0.000000
          320              C      12.244205      15.577366       8.444991      -0.106738      33.885729 0.38374771E+03  0.88156122E+04                                 9.323934                            6.652875      -0.184060       1.927194                    0.998854      29.014040      84.653188       0.616446       0.432518      -1.045688      -0.010896       0.014275      -0.016846       0.024622       0.008593       0.002263       0.019979       0.040292      -0.016494      -0.032854       0.006575       0.026280             13.860961       8.067357      -1.224848      -0.320765      16.990262     -10.715682      16.525266           0.000000
          321              C      11.890241      16.577314       7.642673      -0.079745      34.024604 0.39923910E+03  0.92379221E+04                                 9.346836                            6.777748      -0.089647       1.954405                    0.999575      28.792372      83.576337       0.613474       0.431488      -1.049115      -0.012542      -0.021223       0.017117       0.030011       0.022284      -0.014723       0.017321       0.039439       0.030858      -0.043812       0.015427       0.028384             13.751791       8.273744      -2.372934       0.674974      17.168792     -10.389053      15.812838           0.000000
          322              C      10.427189      18.355983       6.692869       0.564119      29.618001 0.29630659E+03  0.63690251E+04                                 8.859968                            6.079198       0.027061       2.051521                    0.999677      23.100427      64.804921       0.609245       0.467716      -1.027321      -0.034546       0.040331      -0.043011       0.068337       0.062426       0.018256       0.061476       0.025785      -0.086834      -0.083929      -0.017374       0.101303             13.349199       7.806569      -2.401731      -0.137152      14.350076      -9.066539      17.890953           0.000000
          323              C      11.636567      13.969779      10.447837       0.335329      33.084014 0.34323165E+03  0.76400923E+04                                 9.511128                            6.417949      -0.195253       1.963129                    0.999477      25.003458      70.961686       0.611446       0.450025      -1.039142      -0.005942      -0.011573       0.019006       0.023032       0.042089       0.042497       0.050598       0.032728       0.011071      -0.059938      -0.031032       0.090970             16.123975       8.522820      -2.779303      -0.073858      21.616481     -12.633402      18.232625           0.000000
          324              C      11.058425      12.798748      12.238305       0.475551      26.968310 0.26339048E+03  0.55130192E+04                                 8.343995                            5.720019      -0.047565       2.044528                    0.999769      22.477674      62.809999       0.628189       0.465829      -1.025421       0.021207      -0.005253       0.014390       0.026161       0.027017       0.038664       0.040499       0.025177      -0.030182      -0.051194      -0.020596       0.071790             12.348014      10.151154      -0.741817      -4.929307      11.515600      -5.815693      15.377288           0.000000
          325              N      10.663165       8.244412      11.376993      -0.410312      44.885789 0.55914806E+03  0.13696125E+05                                10.507195                            7.547650       0.221608       2.068081                    0.998639      29.610192      80.895533       0.654496       0.382057      -1.111417       0.031420       0.039710      -0.073559       0.089303      -0.055940       0.033551       0.089927       0.087401      -0.171045      -0.145746       0.045334       0.100412             15.728662      20.823443     -11.771958      -3.122463      18.047529       0.725777       8.315016          -0.000000
          326              N      11.957789       8.854999       9.450839      -0.400337      41.972278 0.52624107E+03  0.12731520E+05                                10.110848                            7.359739       0.185914       2.062911                    0.998400      29.308988      80.306258       0.655902       0.385986      -1.105493      -0.070751       0.003874       0.053318       0.088676       0.009319       0.122277      -0.021622      -0.120711      -0.120195      -0.164428       0.073537       0.090891             14.985996      12.816184      -9.411608       2.447409      21.942727      -6.255673      10.199077          -0.000000
          327              N       4.085335      21.252588      26.125493      -0.410312      44.885785 0.55914777E+03  0.13696116E+05                                10.507194                            7.547647       0.221608       2.068081                    0.998639      29.610192      80.895532       0.654497       0.382057      -1.111417      -0.031420      -0.039710      -0.073559       0.089303      -0.055940      -0.033551      -0.089927       0.087401      -0.171045      -0.145746       0.045334       0.100412             15.728664      20.823448     -11.771961       3.122463      18.047530      -0.725778       8.315014          -0.000000
          328              N       2.790711      20.642001      24.199339      -0.400337      41.972287 0.52624141E+03  0.12731530E+05                                10.110850                            7.359741       0.185914       2.062911                    0.998400      29.308987      80.306256       0.655902       0.385986      -1.105493       0.070751      -0.003874       0.053318       0.088676       0.009319      -0.122277       0.021622      -0.120711      -0.120195      -0.164428       0.073537       0.090891             14.985997      12.816187      -9.411608      -2.447409      21.942726       6.255672      10.199080          -0.000000
          329              N      18.833835      22.992911       3.371507      -0.410312      44.885780 0.55914803E+03  0.13696124E+05                                10.507194                            7.547649       0.221608       2.068081                    0.998639      29.610192      80.895532       0.654496       0.382057      -1.111417      -0.031420       0.039710       0.073559       0.089303       0.055940       0.033551      -0.089927       0.087401      -0.171045      -0.145746       0.045334       0.100412             15.728660      20.823440      11.771954      -3.122462      18.047528      -0.725775       8.315013          -0.000000
          330              N      17.539211      23.603499       5.297661      -0.400337      41.972291 0.52624141E+03  0.12731530E+05                                10.110851                            7.359741       0.185914       2.062911                    0.998400      29.308987      80.306255       0.655902       0.385986      -1.105493       0.070751       0.003874      -0.053318       0.088676      -0.009319       0.122277       0.021622      -0.120711      -0.120195      -0.164428       0.073537       0.090891             14.985998      12.816188       9.411609       2.447408      21.942728       6.255671      10.199078          -0.000000
          331              N      25.411666       6.504088      18.120007      -0.410312      44.885780 0.55914796E+03  0.13696122E+05                                10.507194                            7.547649       0.221608       2.068081                    0.998639      29.610192      80.895532       0.654497       0.382057      -1.111417       0.031420      -0.039710       0.073559       0.089303       0.055940      -0.033551       0.089927       0.087401      -0.171045      -0.145746       0.045334       0.100412             15.728661      20.823442      11.771957       3.122464      18.047525       0.725778       8.315017          -0.000000
          332              N      26.706289       5.893501      20.046161      -0.400337      41.972284 0.52624109E+03  0.12731520E+05                                10.110849                            7.359739       0.185914       2.062911                    0.998400      29.308988      80.306258       0.655902       0.385986      -1.105493      -0.070751      -0.003874      -0.053318       0.088676      -0.009319      -0.122277      -0.021622      -0.120711      -0.120195      -0.164428       0.073537       0.090891             14.985998      12.816184       9.411608      -2.447409      21.942730      -6.255676      10.199080          -0.000000
          333              N      11.376993      10.663165       8.244412      -0.410312      44.885790 0.55914807E+03  0.13696125E+05                                10.507195                            7.547650       0.221608       2.068081                    0.998639      29.610192      80.895534       0.654496       0.382057      -1.111417      -0.073559       0.031420       0.039710       0.089303       0.033551       0.089927      -0.055940      -0.129223      -0.045579      -0.145746       0.045334       0.100412             15.728663       8.315016      -3.122463       0.725777      20.823443     -11.771958      18.047530          -0.000000
          334              N       9.450839      11.957789       8.854999      -0.400337      41.972279 0.52624108E+03  0.12731520E+05                                10.110849                            7.359739       0.185914       2.062911                    0.998400      29.308988      80.306259       0.655902       0.385986      -1.105493       0.053318      -0.070751       0.003874       0.088676       0.122277      -0.021622       0.009319       0.000258       0.241164      -0.164428       0.073537       0.090891             14.985997      10.199077       2.447409      -6.255673      12.816185      -9.411608      21.942728          -0.000000
          335              N      26.125493       4.085335      21.252588      -0.410312      44.885786 0.55914779E+03  0.13696116E+05                                10.507195                            7.547648       0.221608       2.068081                    0.998639      29.610192      80.895533       0.654497       0.382057      -1.111417      -0.073559      -0.031420      -0.039710       0.089303      -0.033551      -0.089927      -0.055940      -0.129223      -0.045579      -0.145746       0.045334       0.100412             15.728664       8.315014       3.122463      -0.725778      20.823449     -11.771962      18.047530          -0.000000
          336              N      24.199339       2.790711      20.642001      -0.400337      41.972287 0.52624141E+03  0.12731530E+05                                10.110850                            7.359741       0.185914       2.062911                    0.998400      29.308987      80.306256       0.655902       0.385986      -1.105493       0.053318       0.070751      -0.003874       0.088676      -0.122277       0.021622       0.009319       0.000258       0.241164      -0.164428       0.073537       0.090891             14.985997      10.199080      -2.447409       6.255672      12.816187      -9.411608      21.942726          -0.000000
          337              N       3.371507      18.833835      22.992911      -0.410312      44.885779 0.55914802E+03  0.13696123E+05                                10.507194                            7.547649       0.221608       2.068081                    0.998639      29.610192      80.895531       0.654497       0.382057      -1.111417       0.073559      -0.031420       0.039710       0.089303       0.033551      -0.089927       0.055940      -0.129223      -0.045579      -0.145746       0.045334       0.100412             15.728660       8.315013      -3.122462      -0.725775      20.823440      11.771954      18.047527          -0.000000
          338              N       5.297661      17.539211      23.603499      -0.400337      41.972295 0.52624145E+03  0.12731531E+05                                10.110851                            7.359742       0.185914       2.062911                    0.998400      29.308988      80.306259       0.655902       0.385986      -1.105493      -0.053318       0.070751       0.003874       0.088676       0.122277       0.021622      -0.009319       0.000258       0.241164      -0.164428       0.073537       0.090891             14.985999      10.199079       2.447409       6.255672      12.816189       9.411610      21.942730          -0.000000
          339              N      18.120007      25.411666       6.504088      -0.410312      44.885778 0.55914794E+03  0.13696121E+05                                10.507193                            7.547649       0.221608       2.068081                    0.998639      29.610192      80.895531       0.654497       0.382057      -1.111417       0.073559       0.031420      -0.039710       0.089303      -0.033551       0.089927       0.055940      -0.129223      -0.045579      -0.145746       0.045334       0.100412             15.728661       8.315016       3.122463       0.725778      20.823441      11.771957      18.047524          -0.000000
          340              N      20.046161      26.706289       5.893501      -0.400337      41.972284 0.52624109E+03  0.12731520E+05                                10.110849                            7.359739       0.185914       2.062911                    0.998400      29.308988      80.306258       0.655902       0.385986      -1.105493      -0.053318      -0.070751      -0.003874       0.088676      -0.122277      -0.021622      -0.009319       0.000258       0.241164      -0.164428       0.073537       0.090891             14.985998      10.199080      -2.447409      -6.255676      12.816184       9.411608      21.942730          -0.000000
          341              N       8.244412      11.376993      10.663165      -0.410312      44.885790 0.55914807E+03  0.13696125E+05                                10.507195                            7.547650       0.221608       2.068081                    0.998639      29.610192      80.895534       0.654496       0.382057      -1.111417       0.039710      -0.073559       0.031420       0.089303       0.089927      -0.055940       0.033551       0.041822       0.216624      -0.145746       0.045334       0.100412             15.728663      18.047530       0.725777     -11.771958       8.315016      -3.122463      20.823443          -0.000000
          342              N       8.854999       9.450839      11.957789      -0.400337      41.972278 0.52624107E+03  0.12731520E+05                                10.110849                            7.359739       0.185914       2.062911                    0.998400      29.308987      80.306257       0.655902       0.385986      -1.105493       0.003874       0.053318      -0.070751       0.088676      -0.021622       0.009319       0.122277       0.120453      -0.120969      -0.164428       0.073537       0.090891             14.985997      21.942728      -6.255673      -9.411608      10.199077       2.447409      12.816185          -0.000000
          343              N      21.252588      26.125493       4.085335      -0.410312      44.885785 0.55914777E+03  0.13696116E+05                                10.507194                            7.547647       0.221608       2.068081                    0.998639      29.610192      80.895532       0.654497       0.382057      -1.111417      -0.039710      -0.073559      -0.031420       0.089303      -0.089927      -0.055940      -0.033551       0.041822       0.216624      -0.145746       0.045334       0.100412             15.728664      18.047530      -0.725778     -11.771961       8.315014       3.122463      20.823448          -0.000000
          344              N      20.642001      24.199339       2.790711      -0.400337      41.972287 0.52624141E+03  0.12731530E+05                                10.110850                            7.359741       0.185914       2.062911                    0.998400      29.308988      80.306257       0.655902       0.385986      -1.105493      -0.003874       0.053318       0.070751       0.088676       0.021622       0.009319      -0.122277       0.120453      -0.120969      -0.164428       0.073537       0.090891             14.985997      21.942725       6.255672      -9.411607      10.199079      -2.447408      12.816186          -0.000000
          345              N      22.992911       3.371507      18.833835      -0.410312      44.885780 0.55914803E+03  0.13696124E+05                                10.507194                            7.547649       0.221608       2.068081                    0.998639      29.610192      80.895532       0.654496       0.382057      -1.111417       0.039710       0.073559      -0.031420       0.089303      -0.089927       0.055940       0.033551       0.041822       0.216624      -0.145746       0.045334       0.100412             15.728660      18.047528      -0.725775      11.771954       8.315013      -3.122462      20.823440          -0.000000
          346              N      23.603499       5.297661      17.539211      -0.400337      41.972294 0.52624145E+03  0.12731531E+05                                10.110851                            7.359742       0.185914       2.062911                    0.998400      29.308988      80.306259       0.655902       0.385986      -1.105493       0.003874      -0.053318       0.070751       0.088676       0.021622      -0.009319       0.122277       0.120453      -0.120969      -0.164428       0.073537       0.090891             14.985999      21.942730       6.255672       9.411610      10.199079       2.447409      12.816189          -0.000000
          347              N       6.504088      18.120007      25.411666      -0.410312      44.885781 0.55914797E+03  0.13696122E+05                                10.507194                            7.547649       0.221608       2.068081                    0.998639      29.610192      80.895533       0.654496       0.382057      -1.111417      -0.039710       0.073559       0.031420       0.089303       0.089927       0.055940      -0.033551       0.041822       0.216624      -0.145746       0.045334       0.100412             15.728662      18.047526       0.725778      11.771958       8.315017       3.122464      20.823443          -0.000000
          348              N       5.893501      20.046161      26.706289      -0.400337      41.972284 0.52624108E+03  0.12731520E+05                                10.110850                            7.359739       0.185914       2.062911                    0.998400      29.308987      80.306257       0.655902       0.385986      -1.105493      -0.003874      -0.053318      -0.070751       0.088676      -0.021622      -0.009319      -0.122277       0.120453      -0.120969      -0.164428       0.073537       0.090891             14.985999      21.942731      -6.255676       9.411608      10.199080      -2.447409      12.816185          -0.000000
          349              N       0.870161      18.037415      25.494257      -0.410312      44.885786 0.55914832E+03  0.13696132E+05                                10.507195                            7.547652       0.221608       2.068081                    0.998639      29.610192      80.895533       0.654496       0.382057      -1.111417       0.039710       0.031420       0.073559       0.089303      -0.055940      -0.089927      -0.033551      -0.087401      -0.171045      -0.145746       0.045334       0.100412             15.728660      18.047528     -11.771952      -0.725775      20.823436       3.122462       8.315015          -0.000000
          350              N       1.480749      19.332039      27.420411      -0.400337      41.972278 0.52624106E+03  0.12731519E+05                                10.110848                            7.359739       0.185914       2.062911                    0.998400      29.308988      80.306257       0.655902       0.385986      -1.105493       0.003874      -0.070751      -0.053318       0.088676       0.009319       0.021622      -0.122277       0.120711      -0.120195      -0.164428       0.073537       0.090891             14.985995      21.942725      -9.411606       6.255674      12.816183      -2.447409      10.199078          -0.000000
          351              N      13.878338      11.459585      10.745757      -0.410312      44.885787 0.55914804E+03  0.13696124E+05                                10.507195                            7.547649       0.221608       2.068081                    0.998639      29.610192      80.895532       0.654496       0.382057      -1.111417      -0.039710      -0.031420       0.073559       0.089303      -0.055940       0.089927       0.033551      -0.087401      -0.171045      -0.145746       0.045334       0.100412             15.728662      18.047528     -11.771957       0.725777      20.823442      -3.122462       8.315015          -0.000000
          352              N      13.267751      10.164961      12.671911      -0.400337      41.972279 0.52624108E+03  0.12731520E+05                                10.110849                            7.359739       0.185914       2.062911                    0.998400      29.308988      80.306259       0.655902       0.385986      -1.105493      -0.003874       0.070751      -0.053318       0.088676       0.009319      -0.021622       0.122277       0.120711      -0.120195      -0.164428       0.073537       0.090891             14.985996      21.942727      -9.411607      -6.255673      12.816184       2.447409      10.199077          -0.000000
          353              N      15.618661      26.208084       4.002743      -0.410312      44.885771 0.55914792E+03  0.13696120E+05                                10.507193                            7.547649       0.221608       2.068081                    0.998639      29.610191      80.895529       0.654497       0.382057      -1.111417       0.039710      -0.031420      -0.073559       0.089303       0.055940       0.089927      -0.033551      -0.087401      -0.171045      -0.145746       0.045334       0.100412             15.728660      18.047524      11.771954       0.725777      20.823441       3.122463       8.315014          -0.000000
          354              N      16.229249      24.913461       2.076589      -0.400337      41.972293 0.52624144E+03  0.12731531E+05                                10.110851                            7.359742       0.185914       2.062911                    0.998400      29.308987      80.306257       0.655902       0.385986      -1.105493       0.003874       0.070751       0.053318       0.088676      -0.009319      -0.021622      -0.122277       0.120711      -0.120195      -0.164428       0.073537       0.090891             14.985998      21.942726       9.411607      -6.255673      12.816187      -2.447408      10.199081          -0.000000
          355              N      28.626839       3.288915      18.751243      -0.410312      44.885784 0.55914803E+03  0.13696124E+05                                10.507195                            7.547649       0.221608       2.068081                    0.998639      29.610192      80.895532       0.654496       0.382057      -1.111417      -0.039710       0.031420      -0.073559       0.089303       0.055940      -0.089927       0.033551      -0.087401      -0.171045      -0.145746       0.045334       0.100412             15.728662      18.047530      11.771956      -0.725776      20.823443      -3.122463       8.315014          -0.000000
          356              N      28.016251       4.583539      16.825089      -0.400337      41.972290 0.52624143E+03  0.12731530E+05                                10.110850                            7.359741       0.185914       2.062911                    0.998400      29.308988      80.306258       0.655902       0.385986      -1.105493      -0.003874      -0.070751       0.053318       0.088676      -0.009319       0.021622       0.122277       0.120711      -0.120195      -0.164428       0.073537       0.090891             14.985998      21.942727       9.411608       6.255671      12.816188       2.447408      10.199079          -0.000000
          357              N       3.288915      18.751243      28.626839      -0.410312      44.885785 0.55914804E+03  0.13696124E+05                                10.507195                            7.547650       0.221608       2.068081                    0.998639      29.610192      80.895533       0.654496       0.382057      -1.111417       0.031420      -0.073559      -0.039710       0.089303       0.033551       0.055940      -0.089927       0.129223      -0.045579      -0.145746       0.045334       0.100412             15.728663      20.823444      -3.122463      11.771957       8.315014      -0.725776      18.047530          -0.000000
          358              N       4.583539      16.825089      28.016251      -0.400337      41.972291 0.52624144E+03  0.12731531E+05                                10.110851                            7.359742       0.185914       2.062911                    0.998400      29.308988      80.306259       0.655902       0.385986      -1.105493      -0.070751       0.053318      -0.003874       0.088676       0.122277      -0.009319       0.021622      -0.000258       0.241164      -0.164428       0.073537       0.090891             14.985998      12.816188       2.447408       9.411609      10.199079       6.255671      21.942728          -0.000000
          359              N      26.208084       4.002743      15.618661      -0.410312      44.885774 0.55914795E+03  0.13696121E+05                                10.507193                            7.547649       0.221608       2.068081                    0.998639      29.610192      80.895532       0.654497       0.382057      -1.111417      -0.031420      -0.073559       0.039710       0.089303      -0.033551       0.055940       0.089927       0.129223      -0.045579      -0.145746       0.045334       0.100412             15.728660      20.823442       3.122463      11.771955       8.315014       0.725777      18.047525          -0.000000
          360              N      24.913461       2.076589      16.229249      -0.400337      41.972294 0.52624144E+03  0.12731531E+05                                10.110851                            7.359742       0.185914       2.062911                    0.998400      29.308987      80.306257       0.655902       0.385986      -1.105493       0.070751       0.053318       0.003874       0.088676      -0.122277      -0.009319      -0.021622      -0.000258       0.241164      -0.164428       0.073537       0.090891             14.985998      12.816187      -2.447409       9.411607      10.199081      -6.255673      21.942726          -0.000000
          361              N      11.459585      10.745757      13.878338      -0.410312      44.885790 0.55914807E+03  0.13696125E+05                                10.507195                            7.547650       0.221608       2.068081                    0.998639      29.610192      80.895534       0.654496       0.382057      -1.111417      -0.031420       0.073559      -0.039710       0.089303       0.033551      -0.055940       0.089927       0.129223      -0.045579      -0.145746       0.045334       0.100412             15.728663      20.823443      -3.122462     -11.771958       8.315015       0.725777      18.047530          -0.000000
          362              N      10.164961      12.671911      13.267751      -0.400337      41.972280 0.52624109E+03  0.12731521E+05                                10.110849                            7.359739       0.185914       2.062911                    0.998400      29.308988      80.306260       0.655902       0.385986      -1.105493       0.070751      -0.053318      -0.003874       0.088676       0.122277       0.009319      -0.021622      -0.000258       0.241164      -0.164428       0.073537       0.090891             14.985997      12.816184       2.447409      -9.411608      10.199078      -6.255673      21.942728          -0.000000
          363              N      18.037415      25.494257       0.870161      -0.410312      44.885785 0.55914830E+03  0.13696132E+05                                10.507195                            7.547651       0.221608       2.068081                    0.998639      29.610192      80.895532       0.654496       0.382057      -1.111417       0.031420       0.073559       0.039710       0.089303      -0.033551      -0.055940      -0.089927       0.129223      -0.045579      -0.145746       0.045334       0.100412             15.728659      20.823435       3.122462     -11.771951       8.315015      -0.725775      18.047527          -0.000000
          364              N      19.332039      27.420411       1.480749      -0.400337      41.972278 0.52624106E+03  0.12731519E+05                                10.110848                            7.359739       0.185914       2.062911                    0.998400      29.308988      80.306257       0.655902       0.385986      -1.105493      -0.070751      -0.053318       0.003874       0.088676      -0.122277       0.009319       0.021622      -0.000258       0.241164      -0.164428       0.073537       0.090891             14.985995      12.816183      -2.447409      -9.411605      10.199077       6.255673      21.942724          -0.000000
          365              N       4.002743      15.618661      26.208084      -0.410312      44.885774 0.55914795E+03  0.13696121E+05                                10.507193                            7.547649       0.221608       2.068081                    0.998639      29.610192      80.895532       0.654497       0.382057      -1.111417      -0.073559       0.039710      -0.031420       0.089303       0.089927      -0.033551       0.055940      -0.041822       0.216624      -0.145746       0.045334       0.100412             15.728660       8.315014       0.725777       3.122463      18.047525      11.771955      20.823442          -0.000000
          366              N       2.076589      16.229249      24.913461      -0.400337      41.972294 0.52624144E+03  0.12731531E+05                                10.110851                            7.359741       0.185914       2.062911                    0.998400      29.308988      80.306258       0.655902       0.385986      -1.105493       0.053318       0.003874       0.070751       0.088676      -0.021622      -0.122277      -0.009319      -0.120453      -0.120969      -0.164428       0.073537       0.090891             14.985997      10.199081      -6.255673      -2.447408      21.942725       9.411607      12.816186          -0.000000
          367              N      18.751243      28.626839       3.288915      -0.410312      44.885783 0.55914802E+03  0.13696123E+05                                10.507194                            7.547649       0.221608       2.068081                    0.998639      29.610192      80.895531       0.654497       0.382057      -1.111417      -0.073559      -0.039710       0.031420       0.089303      -0.089927       0.033551       0.055940      -0.041822       0.216624      -0.145746       0.045334       0.100412             15.728662       8.315014      -0.725776      -3.122463      18.047529      11.771956      20.823442          -0.000000
          368              N      16.825089      28.016251       4.583539      -0.400337      41.972289 0.52624141E+03  0.12731530E+05                                10.110850                            7.359741       0.185914       2.062911                    0.998400      29.308987      80.306256       0.655902       0.385986      -1.105493       0.053318      -0.003874      -0.070751       0.088676       0.021622       0.122277      -0.009319      -0.120453      -0.120969      -0.164428       0.073537       0.090891             14.985998      10.199079       6.255671       2.447408      21.942727       9.411608      12.816188          -0.000000
          369              N      25.494257       0.870161      18.037415      -0.410312      44.885785 0.55914830E+03  0.13696132E+05                                10.507195                            7.547651       0.221608       2.068081                    0.998639      29.610192      80.895532       0.654496       0.382057      -1.111417       0.073559       0.039710       0.031420       0.089303      -0.089927      -0.033551      -0.055940      -0.041822       0.216624      -0.145746       0.045334       0.100412             15.728659       8.315015      -0.725775       3.122462      18.047527     -11.771951      20.823435          -0.000000
          370              N      27.420411       1.480749      19.332039      -0.400337      41.972278 0.52624105E+03  0.12731519E+05                                10.110849                            7.359739       0.185914       2.062911                    0.998400      29.308987      80.306256       0.655902       0.385986      -1.105493      -0.053318       0.003874      -0.070751       0.088676       0.021622      -0.122277       0.009319      -0.120453      -0.120969      -0.164428       0.073537       0.090891             14.985996      10.199078       6.255674      -2.447409      21.942726      -9.411606      12.816183          -0.000000
          371              N      10.745757      13.878338      11.459585      -0.410312      44.885790 0.55914807E+03  0.13696125E+05                                10.507195                            7.547650       0.221608       2.068081                    0.998639      29.610192      80.895534       0.654496       0.382057      -1.111417       0.073559      -0.039710      -0.031420       0.089303       0.089927       0.033551      -0.055940      -0.041822       0.216624      -0.145746       0.045334       0.100412             15.728663       8.315015       0.725777      -3.122462      18.047530     -11.771958      20.823443          -0.000000
          372              N      12.671911      13.267751      10.164961      -0.400337      41.972279 0.52624108E+03  0.12731520E+05                                10.110849                            7.359739       0.185914       2.062911                    0.998400      29.308988      80.306259       0.655902       0.385986      -1.105493      -0.053318      -0.003874       0.070751       0.088676      -0.021622       0.122277       0.009319      -0.120453      -0.120969      -0.164428       0.073537       0.090891             14.985996      10.199077      -6.255673       2.447409      21.942727      -9.411607      12.816184          -0.000000
          373              N      10.100658      10.100658      10.100658      -0.153716      24.915373 0.27752576E+03  0.57553844E+04                                 6.978801                            5.233985       0.466929       2.250114                    0.999118      23.240469      60.096234       0.797888       0.370163      -1.110593      -0.011653      -0.011653      -0.011653       0.020183       0.038833       0.038833       0.038833      -0.000000      -0.000000      -0.038833      -0.038833       0.077666              9.241603       9.241603      -2.729836      -2.729836       9.241603      -2.729836       9.241603          -0.000000
          374              N       4.647842      19.396342      24.849158      -0.153716      24.915371 0.27752575E+03  0.57553840E+04                                 6.978800                            5.233985       0.466929       2.250114                    0.999118      23.240469      60.096233       0.797888       0.370163      -1.110593       0.011653       0.011653      -0.011653       0.020183       0.038833      -0.038833      -0.038833      -0.000000       0.000000      -0.038833      -0.038833       0.077666              9.241602       9.241601      -2.729836       2.729836       9.241602       2.729836       9.241602          -0.000000
          375              N      19.396342      24.849158       4.647842      -0.153716      24.915371 0.27752575E+03  0.57553841E+04                                 6.978801                            5.233985       0.466929       2.250114                    0.999118      23.240469      60.096234       0.797888       0.370163      -1.110593       0.011653      -0.011653       0.011653       0.020183      -0.038833       0.038833      -0.038833      -0.000000      -0.000000      -0.038833      -0.038833       0.077666              9.241602       9.241603       2.729836      -2.729836       9.241602       2.729836       9.241601          -0.000000
          376              N      24.849158       4.647842      19.396342      -0.153716      24.915371 0.27752575E+03  0.57553841E+04                                 6.978800                            5.233985       0.466929       2.250114                    0.999118      23.240469      60.096234       0.797888       0.370163      -1.110593      -0.011653       0.011653       0.011653       0.020183      -0.038833      -0.038833       0.038833       0.000000       0.000000      -0.038833      -0.038833       0.077666              9.241602       9.241602       2.729836       2.729836       9.241601      -2.729836       9.241603          -0.000000
          377              N       2.726408      17.474908      26.770592      -0.153716      24.915368 0.27752574E+03  0.57553837E+04                                 6.978800                            5.233985       0.466929       2.250114                    0.999118      23.240469      60.096233       0.797888       0.370163      -1.110593      -0.011653      -0.011653       0.011653       0.020183       0.038833      -0.038833      -0.038833       0.000000      -0.000000      -0.038833      -0.038833       0.077666              9.241601       9.241600      -2.729835       2.729835       9.241600       2.729836       9.241601          -0.000000
          378              N      12.022092      12.022092      12.022092      -0.153716      24.915373 0.27752576E+03  0.57553844E+04                                 6.978801                            5.233985       0.466929       2.250114                    0.999118      23.240469      60.096234       0.797888       0.370163      -1.110593       0.011653       0.011653       0.011653       0.020183       0.038833       0.038833       0.038833      -0.000000      -0.000000      -0.038833      -0.038833       0.077666              9.241603       9.241603      -2.729836      -2.729836       9.241603      -2.729836       9.241603          -0.000000
          379              N      17.474908      26.770592       2.726408      -0.153716      24.915368 0.27752574E+03  0.57553838E+04                                 6.978800                            5.233985       0.466929       2.250114                    0.999118      23.240469      60.096234       0.797888       0.370163      -1.110593      -0.011653       0.011653      -0.011653       0.020183      -0.038833       0.038833      -0.038833       0.000000      -0.000000      -0.038833      -0.038833       0.077666              9.241601       9.241601       2.729836      -2.729835       9.241602       2.729835       9.241600          -0.000000
          380              N      26.770592       2.726408      17.474908      -0.153716      24.915368 0.27752574E+03  0.57553838E+04                                 6.978800                            5.233985       0.466929       2.250114                    0.999118      23.240469      60.096234       0.797888       0.370163      -1.110593       0.011653      -0.011653      -0.011653       0.020183      -0.038833      -0.038833       0.038833      -0.000000      -0.000000      -0.038833      -0.038833       0.077666              9.241601       9.241602       2.729835       2.729836       9.241600      -2.729835       9.241601          -0.000000
          381              O      15.212488       3.065918      12.717042      -0.548622      29.217784 0.42306521E+03  0.95613494E+04                                 7.374663                            6.196461       0.515463       2.216922                    0.998864      26.702309      67.650095       0.796311       0.340339      -1.156406       0.010450       0.052384      -0.023871       0.058507       0.013075       0.023255      -0.008880      -0.081074       0.050217      -0.058839       0.022531       0.036308              8.748116       8.150525      -3.293994       0.902954      10.471960      -3.389870       7.621864           0.000000
          382              O      16.587638       3.721931      10.939552      -0.592390      48.246981 0.65130749E+03  0.16409501E+05                                10.670009                            7.885982       0.110169       2.063644                    0.997466      28.970467      77.700889       0.678953       0.358061      -1.140897      -0.014230       0.018997      -0.017851       0.029700       0.030313      -0.062523       0.064231       0.033338       0.046941      -0.106368       0.022695       0.083673             15.496045      25.850429      -7.978073      -4.254242      11.377830       1.922740       9.259876           0.000000
          383              O      29.033012      26.431082      27.465542      -0.548622      29.217784 0.42306521E+03  0.95613493E+04                                 7.374663                            6.196461       0.515463       2.216922                    0.998864      26.702309      67.650095       0.796311       0.340339      -1.156406      -0.010450      -0.052384      -0.023871       0.058507       0.013075      -0.023255       0.008880      -0.081074       0.050217      -0.058839       0.022531       0.036308              8.748116       8.150525      -3.293994      -0.902953      10.471959       3.389870       7.621864           0.000000
          384              O      27.657862      25.775069      25.688052      -0.592390      48.246980 0.65130749E+03  0.16409501E+05                                10.670009                            7.885982       0.110169       2.063644                    0.997466      28.970467      77.700889       0.678953       0.358061      -1.140897       0.014230      -0.018997      -0.017851       0.029700       0.030313       0.062523      -0.064231       0.033338       0.046941      -0.106368       0.022695       0.083673             15.496044      25.850429      -7.978072       4.254241      11.377829      -1.922740       9.259875           0.000000
          385              O      14.284512      17.814418       2.031458      -0.548622      29.217784 0.42306521E+03  0.95613494E+04                                 7.374663                            6.196461       0.515463       2.216922                    0.998864      26.702309      67.650095       0.796311       0.340339      -1.156406      -0.010450       0.052384       0.023871       0.058507      -0.013075       0.023255       0.008880      -0.081074       0.050217      -0.058839       0.022531       0.036308              8.748116       8.150525       3.293994       0.902954      10.471960       3.389870       7.621863           0.000000
          386              O      12.909362      18.470431       3.808948      -0.592390      48.246981 0.65130750E+03  0.16409501E+05                                10.670009                            7.885982       0.110169       2.063644                    0.997466      28.970467      77.700889       0.678953       0.358061      -1.140897       0.014230       0.018997       0.017851       0.029700      -0.030313      -0.062523      -0.064231       0.033338       0.046941      -0.106368       0.022695       0.083673             15.496045      25.850431       7.978072      -4.254239      11.377829      -1.922739       9.259874           0.000000
          387              O       0.463988      11.682582      16.779958      -0.548622      29.217791 0.42306549E+03  0.95613570E+04                                 7.374665                            6.196463       0.515463       2.216922                    0.998864      26.702310      67.650097       0.796311       0.340339      -1.156406       0.010450      -0.052384       0.023871       0.058507      -0.013075      -0.023255      -0.008880      -0.081074       0.050217      -0.058839       0.022531       0.036308              8.748118       8.150527       3.293995      -0.902954      10.471960      -3.389869       7.621865           0.000000
          388              O       1.839138      11.026569      18.557448      -0.592390      48.246983 0.65130726E+03  0.16409494E+05                                10.670009                            7.885981       0.110169       2.063644                    0.997466      28.970467      77.700889       0.678954       0.358061      -1.140897      -0.014230      -0.018997       0.017851       0.029700      -0.030313       0.062523       0.064231       0.033338       0.046941      -0.106368       0.022695       0.083673             15.496046      25.850436       7.978076       4.254240      11.377830       1.922739       9.259873           0.000000
          389              O      12.717042      15.212488       3.065918      -0.548622      29.217784 0.42306521E+03  0.95613493E+04                                 7.374663                            6.196461       0.515463       2.216922                    0.998864      26.702309      67.650095       0.796311       0.340339      -1.156406      -0.023871       0.010450       0.052384       0.058507       0.023255      -0.008880       0.013075       0.065645       0.096503      -0.058839       0.022531       0.036308              8.748116       7.621864       0.902954      -3.389870       8.150525      -3.293994      10.471960           0.000000
          390              O      10.939552      16.587638       3.721931      -0.592390      48.246981 0.65130749E+03  0.16409501E+05                                10.670009                            7.885982       0.110169       2.063644                    0.997466      28.970467      77.700889       0.678953       0.358061      -1.140897      -0.017851      -0.014230       0.018997       0.029700      -0.062523       0.064231       0.030313       0.006802      -0.073478      -0.106368       0.022695       0.083673             15.496045       9.259876      -4.254242       1.922740      25.850429      -7.978073      11.377830           0.000000
          391              O      27.465542      29.033012      26.431082      -0.548622      29.217785 0.42306523E+03  0.95613500E+04                                 7.374664                            6.196461       0.515463       2.216922                    0.998864      26.702309      67.650096       0.796311       0.340339      -1.156406      -0.023871      -0.010450      -0.052384       0.058507      -0.023255       0.008880       0.013075       0.065645       0.096503      -0.058839       0.022531       0.036308              8.748116       7.621864      -0.902954       3.389870       8.150525      -3.293994      10.471960           0.000000
          392              O      25.688052      27.657862      25.775069      -0.592390      48.246980 0.65130749E+03  0.16409501E+05                                10.670009                            7.885982       0.110169       2.063644                    0.997466      28.970467      77.700889       0.678953       0.358061      -1.140897      -0.017851       0.014230      -0.018997       0.029700       0.062523      -0.064231       0.030313       0.006802      -0.073478      -0.106368       0.022695       0.083673             15.496044       9.259875       4.254241      -1.922740      25.850429      -7.978072      11.377829           0.000000
          393              O       2.031458      14.284512      17.814418      -0.548622      29.217783 0.42306521E+03  0.95613492E+04                                 7.374663                            6.196461       0.515463       2.216922                    0.998864      26.702310      67.650096       0.796311       0.340339      -1.156406       0.023871      -0.010450       0.052384       0.058507       0.023255       0.008880      -0.013075       0.065645       0.096503      -0.058839       0.022531       0.036308              8.748116       7.621863       0.902953       3.389869       8.150525       3.293994      10.471959           0.000000
          394              O       3.808948      12.909362      18.470431      -0.592390      48.246980 0.65130748E+03  0.16409500E+05                                10.670009                            7.885982       0.110169       2.063644                    0.997466      28.970466      77.700888       0.678953       0.358061      -1.140897       0.017851       0.014230       0.018997       0.029700      -0.062523      -0.064231      -0.030313       0.006802      -0.073478      -0.106368       0.022695       0.083673             15.496045       9.259875      -4.254239      -1.922739      25.850431       7.978073      11.377829           0.000000
          395              O      16.779958       0.463988      11.682582      -0.548622      29.217791 0.42306547E+03  0.95613566E+04                                 7.374665                            6.196463       0.515463       2.216922                    0.998864      26.702309      67.650095       0.796311       0.340339      -1.156406       0.023871       0.010450      -0.052384       0.058507      -0.023255      -0.008880      -0.013075       0.065645       0.096503      -0.058839       0.022531       0.036308              8.748118       7.621865      -0.902954      -3.389869       8.150527       3.293995      10.471960           0.000000
          396              O      18.557448       1.839138      11.026569      -0.592390      48.246982 0.65130726E+03  0.16409494E+05                                10.670009                            7.885981       0.110169       2.063644                    0.997466      28.970467      77.700889       0.678954       0.358061      -1.140897       0.017851      -0.014230      -0.018997       0.029700       0.062523       0.064231      -0.030313       0.006802      -0.073478      -0.106368       0.022695       0.083673             15.496046       9.259873       4.254240       1.922739      25.850436       7.978075      11.377830           0.000000
          397              O       3.065918      12.717042      15.212488      -0.548622      29.217784 0.42306521E+03  0.95613494E+04                                 7.374663                            6.196461       0.515463       2.216922                    0.998864      26.702309      67.650095       0.796311       0.340339      -1.156406       0.052384      -0.023871       0.010450       0.058507      -0.008880       0.013075       0.023255       0.015429      -0.146719      -0.058839       0.022531       0.036308              8.748116      10.471960      -3.389870      -3.293994       7.621864       0.902954       8.150525           0.000000
          398              O       3.721931      10.939552      16.587638      -0.592390      48.246981 0.65130748E+03  0.16409501E+05                                10.670009                            7.885982       0.110169       2.063644                    0.997466      28.970466      77.700888       0.678953       0.358061      -1.140897       0.018997      -0.017851      -0.014230       0.029700       0.064231       0.030313      -0.062523      -0.040140       0.026536      -0.106368       0.022695       0.083673             15.496045      11.377830       1.922740      -7.978074       9.259876      -4.254242      25.850430           0.000000
          399              O      26.431082      27.465542      29.033012      -0.548622      29.217784 0.42306521E+03  0.95613494E+04                                 7.374663                            6.196461       0.515463       2.216922                    0.998864      26.702309      67.650095       0.796311       0.340339      -1.156406      -0.052384      -0.023871      -0.010450       0.058507       0.008880       0.013075      -0.023255       0.015429      -0.146719      -0.058839       0.022531       0.036308              8.748116      10.471959       3.389870      -3.293994       7.621864      -0.902953       8.150525           0.000000
          400              O      25.775069      25.688052      27.657862      -0.592390      48.246980 0.65130749E+03  0.16409501E+05                                10.670009                            7.885982       0.110169       2.063644                    0.997466      28.970467      77.700889       0.678953       0.358061      -1.140897      -0.018997      -0.017851       0.014230       0.029700      -0.064231       0.030313       0.062523      -0.040140       0.026536      -0.106368       0.022695       0.083673             15.496044      11.377829      -1.922740      -7.978072       9.259875       4.254241      25.850429           0.000000
          401              O      17.814418       2.031458      14.284512      -0.548622      29.217783 0.42306519E+03  0.95613489E+04                                 7.374663                            6.196461       0.515463       2.216922                    0.998864      26.702309      67.650094       0.796311       0.340339      -1.156406       0.052384       0.023871      -0.010450       0.058507       0.008880      -0.013075       0.023255       0.015429      -0.146719      -0.058839       0.022531       0.036308              8.748116      10.471959       3.389870       3.293994       7.621863       0.902954       8.150525           0.000000
          402              O      18.470431       3.808948      12.909362      -0.592390      48.246981 0.65130750E+03  0.16409501E+05                                10.670009                            7.885982       0.110169       2.063644                    0.997466      28.970467      77.700889       0.678953       0.358061      -1.140897       0.018997       0.017851       0.014230       0.029700      -0.064231      -0.030313      -0.062523      -0.040140       0.026536      -0.106368       0.022695       0.083673             15.496045      11.377829      -1.922739       7.978073       9.259874      -4.254239      25.850431           0.000000
          403              O      11.682582      16.779958       0.463988      -0.548622      29.217791 0.42306547E+03  0.95613566E+04                                 7.374665                            6.196463       0.515463       2.216922                    0.998864      26.702309      67.650095       0.796311       0.340339      -1.156406      -0.052384       0.023871       0.010450       0.058507      -0.008880      -0.013075      -0.023255       0.015429      -0.146719      -0.058839       0.022531       0.036308              8.748118      10.471960      -3.389869       3.293995       7.621865      -0.902954       8.150527           0.000000
          404              O      11.026569      18.557448       1.839138      -0.592390      48.246982 0.65130726E+03  0.16409494E+05                                10.670009                            7.885981       0.110169       2.063644                    0.997466      28.970467      77.700889       0.678954       0.358061      -1.140897      -0.018997       0.017851      -0.014230       0.029700       0.064231      -0.030313       0.062523      -0.040140       0.026536      -0.106368       0.022695       0.083673             15.496046      11.377830       1.922739       7.978075       9.259873       4.254240      25.850436           0.000000
          405              O      25.188668      22.586738      24.154208      -0.548622      29.217792 0.42306549E+03  0.95613572E+04                                 7.374665                            6.196463       0.515463       2.216922                    0.998864      26.702309      67.650096       0.796311       0.340339      -1.156406       0.052384       0.010450       0.023871       0.058507       0.013075       0.008880      -0.023255       0.081074       0.050217      -0.058839       0.022531       0.036308              8.748118      10.471961      -3.293995       3.389870       8.150528      -0.902954       7.621866           0.000000
          406              O      25.844681      23.961888      25.931698      -0.592390      48.246985 0.65130727E+03  0.16409494E+05                                10.670009                            7.885981       0.110169       2.063644                    0.997466      28.970467      77.700890       0.678954       0.358061      -1.140897       0.018997      -0.014230       0.017851       0.029700       0.030313      -0.064231       0.062523      -0.033338       0.046941      -0.106368       0.022695       0.083673             15.496048      11.377831      -7.978077      -1.922739      25.850439       4.254240       9.259873           0.000000
          407              O      19.056832       6.910262       9.405708      -0.548622      29.217784 0.42306521E+03  0.95613493E+04                                 7.374663                            6.196461       0.515463       2.216922                    0.998864      26.702309      67.650095       0.796311       0.340339      -1.156406      -0.052384      -0.010450       0.023871       0.058507       0.013075      -0.008880       0.023255       0.081074       0.050217      -0.058839       0.022531       0.036308              8.748116      10.471960      -3.293994      -3.389870       8.150525       0.902954       7.621864           0.000000
          408              O      18.400819       5.535112      11.183198      -0.592390      48.246980 0.65130750E+03  0.16409501E+05                                10.670009                            7.885982       0.110169       2.063644                    0.997466      28.970467      77.700889       0.678953       0.358061      -1.140897      -0.018997       0.014230       0.017851       0.029700       0.030313       0.064231      -0.062523      -0.033338       0.046941      -0.106368       0.022695       0.083673             15.496044      11.377829      -7.978072       1.922739      25.850429      -4.254239       9.259875           0.000000
          409              O      10.440168      21.658762       5.342792      -0.548622      29.217785 0.42306523E+03  0.95613498E+04                                 7.374663                            6.196461       0.515463       2.216922                    0.998864      26.702310      67.650097       0.796311       0.340339      -1.156406       0.052384      -0.010450      -0.023871       0.058507      -0.013075      -0.008880      -0.023255       0.081074       0.050217      -0.058839       0.022531       0.036308              8.748116      10.471959       3.293994      -3.389870       8.150525      -0.902954       7.621864           0.000000
          410              O      11.096181      20.283612       3.565302      -0.592390      48.246981 0.65130749E+03  0.16409501E+05                                10.670009                            7.885982       0.110169       2.063644                    0.997466      28.970467      77.700889       0.678953       0.358061      -1.140897       0.018997       0.014230      -0.017851       0.029700      -0.030313       0.064231       0.062523      -0.033338       0.046941      -0.106368       0.022695       0.083673             15.496044      11.377830       7.978073       1.922740      25.850428       4.254242       9.259875           0.000000
          411              O       4.308332       7.838238      20.091292      -0.548622      29.217792 0.42306549E+03  0.95613570E+04                                 7.374665                            6.196463       0.515463       2.216922                    0.998864      26.702310      67.650097       0.796311       0.340339      -1.156406      -0.052384       0.010450      -0.023871       0.058507      -0.013075       0.008880       0.023255       0.081074       0.050217      -0.058839       0.022531       0.036308              8.748118      10.471960       3.293995       3.389869       8.150528       0.902954       7.621865           0.000000
          412              O       3.652319       9.213388      18.313802      -0.592390      48.246984 0.65130726E+03  0.16409494E+05                                10.670009                            7.885981       0.110169       2.063644                    0.997466      28.970467      77.700889       0.678954       0.358061      -1.140897      -0.018997      -0.014230      -0.017851       0.029700      -0.030313      -0.064231      -0.062523      -0.033338       0.046941      -0.106368       0.022695       0.083673             15.496047      11.377830       7.978076      -1.922739      25.850439      -4.254240       9.259873           0.000000
          413              O       7.838238      20.091292       4.308332      -0.548622      29.217790 0.42306545E+03  0.95613561E+04                                 7.374664                            6.196463       0.515463       2.216922                    0.998864      26.702309      67.650094       0.796311       0.340339      -1.156406       0.010450      -0.023871      -0.052384       0.058507       0.023255      -0.013075       0.008880      -0.065645       0.096503      -0.058839       0.022531       0.036308              8.748117       8.150527       0.902954       3.293995       7.621865       3.389869      10.471960           0.000000
          414              O       9.213388      18.313802       3.652319      -0.592390      48.246984 0.65130726E+03  0.16409494E+05                                10.670009                            7.885981       0.110169       2.063644                    0.997466      28.970467      77.700889       0.678954       0.358061      -1.140897      -0.014230      -0.017851      -0.018997       0.029700      -0.062523      -0.030313      -0.064231      -0.006802      -0.073478      -0.106368       0.022695       0.083673             15.496047      25.850439      -4.254240       7.978076       9.259873      -1.922739      11.377830           0.000000
          415              O      21.658762       5.342792      10.440168      -0.548622      29.217785 0.42306523E+03  0.95613500E+04                                 7.374664                            6.196461       0.515463       2.216922                    0.998864      26.702309      67.650096       0.796311       0.340339      -1.156406      -0.010450      -0.023871       0.052384       0.058507      -0.023255      -0.013075      -0.008880      -0.065645       0.096503      -0.058839       0.022531       0.036308              8.748116       8.150525      -0.902954       3.293994       7.621864      -3.389870      10.471960           0.000000
          416              O      20.283612       3.565302      11.096181      -0.592390      48.246981 0.65130749E+03  0.16409501E+05                                10.670009                            7.885982       0.110169       2.063644                    0.997466      28.970467      77.700889       0.678953       0.358061      -1.140897       0.014230      -0.017851       0.018997       0.029700       0.062523      -0.030313       0.064231      -0.006802      -0.073478      -0.106368       0.022695       0.083673             15.496044      25.850428       4.254242       7.978073       9.259875       1.922740      11.377830           0.000000
          417              O       6.910262       9.405708      19.056832      -0.548622      29.217784 0.42306521E+03  0.95613494E+04                                 7.374663                            6.196461       0.515463       2.216922                    0.998864      26.702309      67.650095       0.796311       0.340339      -1.156406      -0.010450       0.023871      -0.052384       0.058507       0.023255       0.013075      -0.008880      -0.065645       0.096503      -0.058839       0.022531       0.036308              8.748116       8.150525       0.902954      -3.293994       7.621864      -3.389870      10.471960           0.000000
          418              O       5.535112      11.183198      18.400819      -0.592390      48.246980 0.65130748E+03  0.16409501E+05                                10.670009                            7.885982       0.110169       2.063644                    0.997466      28.970466      77.700888       0.678953       0.358061      -1.140897       0.014230       0.017851      -0.018997       0.029700      -0.062523       0.030313       0.064231      -0.006802      -0.073478      -0.106368       0.022695       0.083673             15.496044      25.850430      -4.254240      -7.978072       9.259875       1.922739      11.377829           0.000000
          419              O      22.586738      24.154208      25.188668      -0.548622      29.217791 0.42306547E+03  0.95613566E+04                                 7.374665                            6.196463       0.515463       2.216922                    0.998864      26.702309      67.650095       0.796311       0.340339      -1.156406       0.010450       0.023871       0.052384       0.058507      -0.023255       0.013075       0.008880      -0.065645       0.096503      -0.058839       0.022531       0.036308              8.748118       8.150527      -0.902954      -3.293995       7.621865       3.389869      10.471960           0.000000
          420              O      23.961888      25.931698      25.844681      -0.592390      48.246984 0.65130726E+03  0.16409494E+05                                10.670009                            7.885981       0.110169       2.063644                    0.997466      28.970467      77.700889       0.678954       0.358061      -1.140897      -0.014230       0.017851       0.018997       0.029700       0.062523       0.030313      -0.064231      -0.006802      -0.073478      -0.106368       0.022695       0.083673             15.496047      25.850438       4.254240      -7.978077       9.259873      -1.922739      11.377830           0.000000
          421              O       5.342792      10.440168      21.658762      -0.548622      29.217785 0.42306523E+03  0.95613499E+04                                 7.374664                            6.196461       0.515463       2.216922                    0.998864      26.702309      67.650096       0.796311       0.340339      -1.156406      -0.023871       0.052384      -0.010450       0.058507      -0.008880      -0.023255      -0.013075      -0.015429      -0.146719      -0.058839       0.022531       0.036308              8.748116       7.621864      -3.389870      -0.902954      10.471960       3.293994       8.150525           0.000000
          422              O       3.565302      11.096181      20.283612      -0.592390      48.246982 0.65130749E+03  0.16409501E+05                                10.670009                            7.885983       0.110169       2.063644                    0.997466      28.970466      77.700889       0.678953       0.358061      -1.140897      -0.017851       0.018997       0.014230       0.029700       0.064231       0.062523      -0.030313       0.040140       0.026536      -0.106368       0.022695       0.083673             15.496046       9.259876       1.922740       4.254242      11.377830       7.978074      25.850430           0.000000
          423              O      20.091292       4.308332       7.838238      -0.548622      29.217791 0.42306547E+03  0.95613566E+04                                 7.374665                            6.196463       0.515463       2.216922                    0.998864      26.702309      67.650095       0.796311       0.340339      -1.156406      -0.023871      -0.052384       0.010450       0.058507       0.008880       0.023255      -0.013075      -0.015429      -0.146719      -0.058839       0.022531       0.036308              8.748118       7.621865       3.389869       0.902954      10.471960       3.293995       8.150528           0.000000
          424              O      18.313802       3.652319       9.213388      -0.592390      48.246984 0.65130726E+03  0.16409494E+05                                10.670009                            7.885981       0.110169       2.063644                    0.997466      28.970467      77.700889       0.678954       0.358061      -1.140897      -0.017851      -0.018997      -0.014230       0.029700      -0.064231      -0.062523      -0.030313       0.040140       0.026536      -0.106368       0.022695       0.083673             15.496047       9.259873      -1.922739      -4.254240      11.377830       7.978076      25.850439           0.000000
          425              O      24.154208      25.188668      22.586738      -0.548622      29.217789 0.42306544E+03  0.95613556E+04                                 7.374664                            6.196463       0.515463       2.216922                    0.998864      26.702309      67.650093       0.796311       0.340339      -1.156406       0.023871       0.052384       0.010450       0.058507       0.008880      -0.023255       0.013075      -0.015429      -0.146719      -0.058839       0.022531       0.036308              8.748117       7.621865       3.389869      -0.902954      10.471959      -3.293994       8.150527           0.000000
          426              O      25.931698      25.844681      23.961888      -0.592390      48.246984 0.65130726E+03  0.16409494E+05                                10.670009                            7.885981       0.110169       2.063644                    0.997466      28.970467      77.700889       0.678954       0.358061      -1.140897       0.017851       0.018997      -0.014230       0.029700      -0.064231       0.062523       0.030313       0.040140       0.026536      -0.106368       0.022695       0.083673             15.496047       9.259873      -1.922739       4.254240      11.377830      -7.978077      25.850438           0.000000
          427              O       9.405708      19.056832       6.910262      -0.548622      29.217784 0.42306521E+03  0.95613493E+04                                 7.374663                            6.196461       0.515463       2.216922                    0.998864      26.702309      67.650095       0.796311       0.340339      -1.156406       0.023871      -0.052384      -0.010450       0.058507      -0.008880       0.023255       0.013075      -0.015429      -0.146719      -0.058839       0.022531       0.036308              8.748116       7.621864      -3.389870       0.902954      10.471960      -3.293994       8.150525           0.000000
          428              O      11.183198      18.400819       5.535112      -0.592390      48.246980 0.65130750E+03  0.16409501E+05                                10.670009                            7.885982       0.110169       2.063644                    0.997466      28.970467      77.700889       0.678953       0.358061      -1.140897       0.017851      -0.018997       0.014230       0.029700       0.064231      -0.062523       0.030313       0.040140       0.026536      -0.106368       0.022695       0.083673             15.496044       9.259875       1.922739      -4.254239      11.377829      -7.978072      25.850429           0.000000

******************************************************
Auxiliary information for the entire system
The total spin magnetic moment of the unit cell is   0.000021
The total net atomic charge of the unit cell is   -0.000017
Accuracy of reproducing the electrostatic potential in the unit cell:
  The inner radius (bohr) =    5.0000
  The outer radius (bohr) =   12.0000
  Valid grid points have density less than (e/(bohr^3)) =    0.0001
  The number of valid grid points were=      3037748
  The rms potential error without charges in kcal/mol is=      3.28341
  The rms potential error with partial charges in kcal/mol is=      0.85236
  The RRMSE value at monopole order=      0.25960
  The rms potential error with partial charges and cloud penetration in kcal/mol is=      0.84949
  The RRMSE value at monopole order with cloud penetration is=      0.25872
  The rms potential error with partial charges and atomic dipoles in kcal/mol is=      0.40200
  The RRMSE value at dipole order=      0.12243
  The rms potential error with partial charges, atomic dipoles and cloud penetration in kcal/mol is=      0.39614
  The RRMSE value at dipole order with cloud penetration=      0.12065

******************************************************
The electron densities and ab initio electrostatic potential were computed in VASP using the PBE functional and
projector augmented wave method. See the main text of the journal article for a description of computational details.
The atomic charges, dipoles, and quadrupoles were computed with the DDEC6 method as described in
(a) T. A. Manz and N. Gabaldon Limas, RSC Adv. 6 (2016) 47771-47801 DOI: 10.1039/c6ra04656h
(b) N. Gabaldon Limas and T. A. Manz, RSC Adv. 8 (2018) 2678-2707 DOI: 10.1039/c7ra11829e.
For each atom in the material, the electron cloud parameters were fit to the spherically averaged atom-in-material
electron density using radial positions for which this density was between 10^-4 and 10^-2 electrons per cubic bohr.
The polarizabilities, dispersion coefficients, and quantum Drude oscillator (QDO) parameters were fit using the MCLF method.
The magnetic structure of the system was optimized in VASP from the default ferromagnetic initial guess using spin polarization.
The atomic spin moments (ASMs) were computed on this optimized magnetic structure using the DDEC6 partition as inputs
to the method of T. A. Manz and D. S. Sholl, J. Chem. Theory Comput. 7 (2011) 4146-4164 DOI: 10.1021/ct200539n.
The RMSE and RRMSE were computed using a uniform grid with Ewald summation.
