# Supplementary material for: A collection of forcefield precursors for metal–organic frameworks
Source: RSC Adv. 2019 Nov 13;9(63):36492–507. doi: 10.1039/c9ra07327b (PMC9075174; doi:10.1039/c9ra07327b)
Supplement: RA-009-C9RA07327B-s3844 [file RA-009-C9RA07327B-s3844.xyz]

  104
jmolscript: load "" {1 1 1} spacegroup "x,y,z" unitcell [{     18.640000     0.000000     0.000000 }, {      0.000000    18.640000     0.000000 }, {      0.000000     0.000000    18.640000 }]
Co     1.243661    17.396339     8.076339     0.606426
Co     8.076339     1.243661    17.396339     0.606429
Co    17.396339     8.076339     1.243661     0.606421
Co    10.563661    10.563661    10.563661     0.606431
Co     3.416339    15.223661     5.903661     0.606420
Co     5.903661     3.416339    15.223661     0.606424
Co    12.736339    12.736339    12.736339     0.606423
Co    15.223661     5.903661     3.416339     0.606416
H     17.927952    11.650000     5.372048     0.121967
H     10.032048     6.990000    14.692048     0.121966
H      0.712048     2.330000     3.947952     0.121963
H      8.607952    16.310000    13.267952     0.121965
H      5.372048    17.927952    11.650000     0.121966
H     14.692048    10.032048     6.990000     0.121967
H      3.947952     0.712048     2.330000     0.121964
H     13.267952     8.607952    16.310000     0.121965
H     11.650000     5.372048    17.927952     0.121966
H      6.990000    14.692048    10.032048     0.121965
H      2.330000     3.947952     0.712048     0.121963
H     16.310000    13.267952     8.607952     0.121967
C     17.287668    12.627668     6.990000     0.061929
C     18.335609    13.675609     6.990000     0.255287
C     10.672332     6.012332    16.310000     0.061929
C      9.624391     4.964391    16.310000     0.255286
C      1.352332     3.307668     2.330000     0.061929
C      0.304391     4.355609     2.330000     0.255286
C      7.967668    15.332332    11.650000     0.061929
C      9.015609    14.284391    11.650000     0.255288
C      6.990000    17.287668    12.627668     0.061929
C      6.990000    18.335609    13.675609     0.255287
C     16.310000    10.672332     6.012332     0.061929
C     16.310000     9.624391     4.964391     0.255287
C      2.330000     1.352332     3.307668     0.061929
C      2.330000     0.304391     4.355609     0.255286
C     11.650000     7.967668    15.332332     0.061929
C     11.650000     9.015609    14.284391     0.255288
C     12.627668     6.990000    17.287668     0.061929
C     13.675609     6.990000    18.335609     0.255287
C      6.012332    16.310000    10.672332     0.061929
C      4.964391    16.310000     9.624391     0.255286
C      3.307668     2.330000     1.352332     0.061929
C      4.355609     2.330000     0.304391     0.255286
C     15.332332    11.650000     7.967668     0.061930
C     14.284391    11.650000     9.015609     0.255288
C     17.269960    11.650000     6.030040    -0.169369
C     10.690040     6.990000    15.350040    -0.169368
C      1.370040     2.330000     3.289960    -0.169369
C      7.949960    16.310000    12.609960    -0.169369
C      6.030040    17.269960    11.650000    -0.169369
C     15.350040    10.690040     6.990000    -0.169367
C      3.289960     1.370040     2.330000    -0.169369
C     12.609960     7.949960    16.310000    -0.169369
C     11.650000     6.030040    17.269960    -0.169369
C      6.990000    15.350040    10.690040    -0.169368
C      2.330000     3.289960     1.370040    -0.169369
C     16.310000    12.609960     7.949960    -0.169368
N      0.718572    15.459830     7.396166    -0.075655
N     18.231411    14.809294     7.691423    -0.261401
N      8.601428     3.180170    16.716166    -0.075655
N      9.728589     3.830706    17.011423    -0.261403
N     17.921428     6.139830     1.923834    -0.075652
N      0.408589     5.489294     1.628577    -0.261402
N     10.038572    12.500170    11.243834    -0.075655
N      8.911411    13.150706    10.948577    -0.261404
N      7.396166     0.718572    15.459830    -0.075654
N      7.691423    18.231411    14.809294    -0.261402
N     16.716166     8.601428     3.180170    -0.075653
N     17.011423     9.728589     3.830706    -0.261403
N      1.923834    17.921428     6.139830    -0.075654
N      1.628577     0.408589     5.489294    -0.261401
N     11.243834    10.038572    12.500170    -0.075656
N     10.948577     8.911411    13.150706    -0.261404
N     15.459830     7.396166     0.718572    -0.075653
N     14.809294     7.691423    18.231411    -0.261402
N      3.180170    16.716166     8.601428    -0.075654
N      3.830706    17.011423     9.728589    -0.261402
N      6.139830     1.923834    17.921428    -0.075654
N      5.489294     1.628577     0.408589    -0.261403
N     12.500170    11.243834    10.038572    -0.075656
N     13.150706    10.948577     8.911411    -0.261405
N      1.479830    14.698572     6.583834    -0.075633
N      0.829294    13.571411     6.288577    -0.261406
N      7.840170     3.941428    15.903834    -0.075634
N      8.490706     5.068589    15.608577    -0.261405
N     10.799830    13.261428    12.056166    -0.075633
N     10.149294    14.388589    12.351423    -0.261405
N     17.160170     5.378572     2.736166    -0.075632
N     17.810706     4.251411     3.031423    -0.261405
N      5.378572     2.736166    17.160170    -0.075633
N      4.251411     3.031423    17.810706    -0.261405
N     13.261428    12.056166    10.799830    -0.075634
N     14.388589    12.351423    10.149294    -0.261406
N      3.941428    15.903834     7.840170    -0.075633
N      5.068589    15.608577     8.490706    -0.261405
N     14.698572     6.583834     1.479830    -0.075633
N     13.571411     6.288577     0.829294    -0.261405
N     12.056166    10.799830    13.261428    -0.075633
N     12.351423    10.149294    14.388589    -0.261406
N      2.736166    17.160170     5.378572    -0.075633
N      3.031423    17.810706     4.251411    -0.261404
N      6.583834     1.479830    14.698572    -0.075633
N      6.288577     0.829294    13.571411    -0.261404
N     15.903834     7.840170     3.941428    -0.075633
N     15.608577     8.490706     5.068589    -0.261405

The following XYZ coordinates are in angstroms. Other properties are in atomic units.
The sperically averaged electron density of each atom fit to a function of the form exp(a - br)
eigen_1, eigen_2 and eigen_3 are the three eigenvalues of traceless quadrupole moment tensor
  atom number  atomic symbol              X              Y              Z     net charge C6 coefficient C8 coefficient C10 coefficient fluctuating dipole atomic polarizability isotropic forcefield polarizability              a              b squared Pearson coefficient          <r^3>          <r^4>         wp_QDO          m_QDO          q_QDO       dipole_x       dipole_y       dipole_z         dipole            Qxy            Qxz            Qyz     Q(x^2-y^2)  Q(3z^2 - R^2)        eigen_1        eigen_2        eigen_3 static polarizability      alpha(xx)      alpha(xy)      alpha(xz)      alpha(yy)      alpha(yz)      alpha(zz) atomic spin moment
            1             Co       1.243661      17.396339       8.076339       0.606426     140.264551 0.32062239E+04  0.11566734E+06                                20.900109                           17.666737       0.522092       1.977257                    0.996063      52.978382     149.458841       0.465092       0.365048      -1.181115      -0.206441       0.206438       0.206443       0.357565      -0.023465      -0.023476       0.023477       0.000020       0.000012      -0.023482      -0.023464       0.046946             25.697344      25.697336       3.191166       3.191165      25.697339      -3.191173      25.697357           2.418412
            2             Co       8.076339       1.243661      17.396339       0.606429     140.264165 0.32062121E+04  0.11566684E+06                                20.900107                           17.666735       0.522088       1.977257                    0.996063      52.978167     149.458274       0.465091       0.365049      -1.181114       0.206441      -0.206439       0.206440       0.357564      -0.023466       0.023473      -0.023465       0.000010      -0.000006      -0.023471      -0.023464       0.046935             25.697344      25.697355       3.191167      -3.191179      25.697335       3.191170      25.697342           2.418410
            3             Co      17.396339       8.076339       1.243661       0.606421     140.265028 0.32062372E+04  0.11566797E+06                                20.900186                           17.666801       0.522085       1.977255                    0.996063      52.978346     149.458933       0.465090       0.365049      -1.181114       0.206440       0.206442      -0.206439       0.357566       0.023474      -0.023469      -0.023468      -0.000011      -0.000012      -0.023474      -0.023467       0.046941             25.697445      25.697450      -3.191189       3.191188      25.697453       3.191180      25.697431           2.418411
            4             Co      10.563661      10.563661      10.563661       0.606431     140.264423 0.32062209E+04  0.11566720E+06                                20.900080                           17.666716       0.522101       1.977260                    0.996063      52.978422     149.458883       0.465093       0.365048      -1.181116      -0.206438      -0.206440      -0.206440       0.357563       0.023472       0.023470       0.023477      -0.000009       0.000014      -0.023475      -0.023471       0.046946             25.697299      25.697291      -3.191165      -3.191154      25.697303      -3.191164      25.697304           2.418419
            5             Co       3.416339      15.223661       5.903661       0.606420     140.266634 0.32062946E+04  0.11567054E+06                                20.900310                           17.666939       0.522085       1.977251                    0.996063      52.978804     149.460473       0.465089       0.365048      -1.181115       0.206440      -0.206440      -0.206440       0.357564      -0.023464      -0.023468       0.023462       0.000000       0.000017      -0.023469      -0.023461       0.046929             25.697547      25.697535       3.191173       3.191181      25.697558      -3.191185      25.697548           2.418405
            6             Co       5.903661       3.416339      15.223661       0.606424     140.265581 0.32062642E+04  0.11566922E+06                                20.900286                           17.666922       0.522069       1.977249                    0.996063      52.978299     149.459105       0.465087       0.365051      -1.181112      -0.206442       0.206443      -0.206443       0.357570      -0.023470       0.023470      -0.023471      -0.000001       0.000012      -0.023472      -0.023468       0.046940             25.697511      25.697512       3.191174      -3.191176      25.697500       3.191167      25.697520           2.418399
            7             Co      12.736339      12.736339      12.736339       0.606423     140.265858 0.32062745E+04  0.11566970E+06                                20.900327                           17.666965       0.522075       1.977252                    0.996063      52.978298     149.459225       0.465085       0.365052      -1.181112       0.206443       0.206443       0.206442       0.357569       0.023466       0.023467       0.023466      -0.000000      -0.000002      -0.023467      -0.023465       0.046932             25.697543      25.697545      -3.191168      -3.191164      25.697548      -3.191171      25.697537           2.418399
            8             Co      15.223661       5.903661       3.416339       0.606416     140.266582 0.32062931E+04  0.11567048E+06                                20.900311                           17.666940       0.522081       1.977251                    0.996063      52.978770     149.460384       0.465089       0.365049      -1.181115      -0.206445      -0.206443       0.206444       0.357571       0.023481      -0.023478      -0.023478       0.000002      -0.000002      -0.023481      -0.023477       0.046958             25.697548      25.697556      -3.191182       3.191179      25.697542       3.191175      25.697545           2.418423
            9              H      17.927952      11.650000       5.372048       0.121967       1.497906 0.11803683E+02  0.12831545E+03                                 2.220186                            2.054809      -1.352932       2.246139                    0.992881       3.856702      11.537277       0.420037       1.341395      -0.697352       0.024064       0.000000      -0.024064       0.034031      -0.002191      -0.007447      -0.002191      -0.002890      -0.002890      -0.009268       0.002784       0.006484              2.312260       2.408677       0.252441      -0.503388       2.119426       0.252441       2.408677          -0.000047
           10              H      10.032048       6.990000      14.692048       0.121966       1.497913 0.11803750E+02  0.12831641E+03                                 2.220198                            2.054819      -1.352932       2.246139                    0.992881       3.856708      11.537320       0.420035       1.341400      -0.697351      -0.024064      -0.000000      -0.024064       0.034031      -0.002191       0.007447       0.002191      -0.002890      -0.002890      -0.009268       0.002784       0.006483              2.312273       2.408691       0.252443       0.503393       2.119436      -0.252443       2.408691          -0.000049
           11              H       0.712048       2.330000       3.947952       0.121963       1.497919 0.11803809E+02  0.12831719E+03                                 2.220202                            2.054823      -1.352939       2.246135                    0.992881       3.856723      11.537367       0.420035       1.341398      -0.697351      -0.024064       0.000000       0.024064       0.034031       0.002191      -0.007447       0.002191      -0.002890      -0.002891      -0.009268       0.002784       0.006483              2.312277       2.408695      -0.252444      -0.503393       2.119441      -0.252444       2.408695          -0.000047
           12              H       8.607952      16.310000      13.267952       0.121965       1.497918 0.11803794E+02  0.12831705E+03                                 2.220206                            2.054826      -1.352932       2.246139                    0.992881       3.856712      11.537352       0.420033       1.341404      -0.697350       0.024064      -0.000000       0.024064       0.034031       0.002190       0.007447      -0.002191      -0.002891      -0.002890      -0.009268       0.002784       0.006483              2.312281       2.408700      -0.252445       0.503396       2.119444       0.252445       2.408700          -0.000049
           13              H       5.372048      17.927952      11.650000       0.121966       1.497912 0.11803740E+02  0.12831629E+03                                 2.220198                            2.054819      -1.352932       2.246139                    0.992881       3.856707      11.537321       0.420035       1.341402      -0.697351      -0.024064       0.024064       0.000000       0.034031      -0.007447      -0.002190      -0.002191      -0.000000       0.005780      -0.009268       0.002784       0.006484              2.312272       2.408690      -0.503392       0.252443       2.408690       0.252443       2.119437          -0.000048
           14              H      14.692048      10.032048       6.990000       0.121967       1.497909 0.11803705E+02  0.12831576E+03                                 2.220191                            2.054813      -1.352931       2.246140                    0.992881       3.856700      11.537280       0.420036       1.341398      -0.697352      -0.024064      -0.024064      -0.000000       0.034031       0.007447       0.002191      -0.002191      -0.000000       0.005780      -0.009268       0.002784       0.006484              2.312265       2.408683       0.503391      -0.252442       2.408683       0.252441       2.119429          -0.000049
           15              H       3.947952       0.712048       2.330000       0.121964       1.497920 0.11803823E+02  0.12831747E+03                                 2.220209                            2.054829      -1.352937       2.246136                    0.992881       3.856724      11.537399       0.420033       1.341405      -0.697350       0.024064      -0.024064       0.000000       0.034031      -0.007447       0.002190       0.002191      -0.000000       0.005781      -0.009268       0.002784       0.006483              2.312285       2.408704      -0.503395      -0.252446       2.408704      -0.252446       2.119448          -0.000048
           16              H      13.267952       8.607952      16.310000       0.121965       1.497918 0.11803801E+02  0.12831716E+03                                 2.220207                            2.054827      -1.352933       2.246138                    0.992881       3.856714      11.537363       0.420033       1.341405      -0.697350       0.024064       0.024064      -0.000000       0.034031       0.007447      -0.002191       0.002190       0.000000       0.005781      -0.009267       0.002784       0.006483              2.312283       2.408702       0.503396       0.252445       2.408702      -0.252445       2.119445          -0.000048
           17              H      11.650000       5.372048      17.927952       0.121966       1.497910 0.11803722E+02  0.12831604E+03                                 2.220195                            2.054817      -1.352932       2.246139                    0.992881       3.856707      11.537315       0.420035       1.341400      -0.697351       0.000000      -0.024064       0.024064       0.034031      -0.002191      -0.002190      -0.007447       0.002890      -0.002891      -0.009268       0.002784       0.006484              2.312269       2.119434       0.252443       0.252443       2.408687      -0.503391       2.408687          -0.000046
           18              H       6.990000      14.692048      10.032048       0.121965       1.497915 0.11803768E+02  0.12831666E+03                                 2.220200                            2.054821      -1.352933       2.246138                    0.992881       3.856710      11.537330       0.420035       1.341401      -0.697351      -0.000000      -0.024064      -0.024064       0.034031       0.002191      -0.002191       0.007447       0.002891      -0.002890      -0.009268       0.002784       0.006483              2.312275       2.119438      -0.252444       0.252443       2.408694       0.503394       2.408694          -0.000050
           19              H       2.330000       3.947952       0.712048       0.121963       1.497920 0.11803818E+02  0.12831738E+03                                 2.220208                            2.054828      -1.352937       2.246136                    0.992881       3.856724      11.537395       0.420033       1.341405      -0.697350      -0.000000       0.024064      -0.024064       0.034031       0.002190       0.002191      -0.007447       0.002890      -0.002890      -0.009268       0.002784       0.006483              2.312284       2.119447      -0.252446      -0.252445       2.408703      -0.503395       2.408702          -0.000047
           20              H      16.310000      13.267952       8.607952       0.121967       1.497910 0.11803718E+02  0.12831598E+03                                 2.220195                            2.054817      -1.352929       2.246141                    0.992881       3.856699      11.537291       0.420035       1.341401      -0.697351      -0.000000       0.024064       0.024064       0.034031      -0.002191       0.002190       0.007447       0.002890      -0.002890      -0.009268       0.002784       0.006484              2.312270       2.119433       0.252442      -0.252442       2.408688       0.503392       2.408688          -0.000050
           21              C      17.287668      12.627668       6.990000       0.061929      46.084844 0.39182230E+03  0.89244542E+04                                11.232745                            6.577202      -0.038190       2.002872                    0.999068      26.141446      72.609008       0.649515       0.414023      -1.071820      -0.009809      -0.009809       0.000000       0.013872      -0.003084      -0.005092       0.005092       0.000000      -0.011392      -0.007841      -0.001186       0.009027             18.271343      21.618087      12.849863      -2.787066      21.618108       2.787083      11.577832          -0.000312
           22              C      18.335609      13.675609       6.990000       0.255287      40.354635 0.34098509E+03  0.75781636E+04                                10.813995                            6.388482      -0.214014       1.962211                    0.999011      25.001143      70.915523       0.614025       0.448840      -1.039754       0.012592       0.012592       0.000000       0.017808       0.008244       0.033799      -0.033799      -0.000000       0.091741      -0.051403      -0.007047       0.058449             18.297942      23.842590      16.250065      -0.929547      23.842628       0.929568       7.208608           0.007048
           23              C      10.672332       6.012332      16.310000       0.061929      46.084831 0.39182214E+03  0.89244501E+04                                11.232745                            6.577201      -0.038188       2.002873                    0.999068      26.141439      72.608992       0.649515       0.414023      -1.071820       0.009809       0.009809      -0.000000       0.013871      -0.003085       0.005092      -0.005092       0.000000      -0.011392      -0.007841      -0.001186       0.009027             18.271343      21.618103      12.849861       2.787080      21.618091      -2.787071      11.577835          -0.000311
           24              C       9.624391       4.964391      16.310000       0.255286      40.354629 0.34098502E+03  0.75781624E+04                                10.813998                            6.388484      -0.214014       1.962211                    0.999011      25.001141      70.915539       0.614025       0.448840      -1.039754      -0.012592      -0.012592      -0.000000       0.017808       0.008243      -0.033800       0.033799      -0.000000       0.091741      -0.051403      -0.007047       0.058450             18.297948      23.842611      16.250071       0.929554      23.842622      -0.929561       7.208610           0.007049
           25              C       1.352332       3.307668       2.330000       0.061929      46.084896 0.39182241E+03  0.89244585E+04                                11.232758                            6.577205      -0.038188       2.002873                    0.999068      26.141450      72.609056       0.649514       0.414023      -1.071820       0.009809      -0.009808       0.000000       0.013871       0.003084      -0.005092      -0.005092       0.000000      -0.011391      -0.007841      -0.001186       0.009027             18.271378      21.618138     -12.849892      -2.787078      21.618145      -2.787084      11.577852          -0.000311
           26              C       0.304391       4.355609       2.330000       0.255286      40.354709 0.34098551E+03  0.75781769E+04                                10.814014                            6.388489      -0.214016       1.962210                    0.999011      25.001170      70.915671       0.614024       0.448840      -1.039754      -0.012592       0.012592       0.000000       0.017808      -0.008243       0.033800       0.033799      -0.000000       0.091741      -0.051403      -0.007047       0.058450             18.297989      23.842662     -16.250115      -0.929552      23.842683      -0.929565       7.208622           0.007049
           27              C       7.967668      15.332332      11.650000       0.061929      46.084740 0.39182169E+03  0.89244355E+04                                11.232723                            6.577194      -0.038186       2.002873                    0.999068      26.141420      72.608875       0.649516       0.414023      -1.071821      -0.009808       0.009809      -0.000000       0.013871       0.003085       0.005092       0.005092       0.000000      -0.011392      -0.007841      -0.001186       0.009027             18.271294      21.618027     -12.849809       2.787073      21.618035       2.787076      11.577820          -0.000312
           28              C       9.015609      14.284391      11.650000       0.255288      40.354463 0.34098410E+03  0.75781341E+04                                10.813954                            6.388467      -0.214011       1.962212                    0.999011      25.001103      70.915316       0.614027       0.448839      -1.039755       0.012592      -0.012592      -0.000000       0.017808      -0.008243      -0.033800      -0.033799      -0.000000       0.091741      -0.051403      -0.007047       0.058450             18.297850      23.842469     -16.249967       0.929548      23.842499       0.929563       7.208582           0.007048
           29              C       6.990000      17.287668      12.627668       0.061929      46.084795 0.39182192E+03  0.89244433E+04                                11.232737                            6.577198      -0.038187       2.002873                    0.999068      26.141431      72.608950       0.649515       0.414023      -1.071820       0.000000      -0.009809      -0.009809       0.013872      -0.005092       0.005092      -0.003084      -0.005696       0.005695      -0.007841      -0.001186       0.009027             18.271325      11.577831      -2.787069       2.787084      21.618062      12.849840      21.618082          -0.000311
           30              C       6.990000      18.335609      13.675609       0.255287      40.354617 0.34098504E+03  0.75781625E+04                                10.813992                            6.388482      -0.214014       1.962211                    0.999011      25.001141      70.915524       0.614025       0.448840      -1.039754       0.000000       0.012592       0.012592       0.017808       0.033800      -0.033800       0.008243       0.045871      -0.045870      -0.051403      -0.007047       0.058450             18.297934       7.208607      -0.929548       0.929567      23.842579      16.250055      23.842616           0.007048
           31              C      16.310000      10.672332       6.012332       0.061929      46.084849 0.39182233E+03  0.89244553E+04                                11.232746                            6.577202      -0.038190       2.002872                    0.999068      26.141447      72.609012       0.649515       0.414023      -1.071820      -0.000000       0.009809       0.009809       0.013872       0.005092      -0.005092      -0.003084      -0.005696       0.005696      -0.007841      -0.001186       0.009027             18.271345      11.577831       2.787079      -2.787068      21.618109      12.849867      21.618096          -0.000311
           32              C      16.310000       9.624391       4.964391       0.255287      40.354621 0.34098498E+03  0.75781612E+04                                10.813994                            6.388482      -0.214015       1.962211                    0.999011      25.001143      70.915540       0.614025       0.448840      -1.039754      -0.000000      -0.012592      -0.012592       0.017808      -0.033799       0.033799       0.008243       0.045871      -0.045870      -0.051403      -0.007047       0.058449             18.297940       7.208608       0.929556      -0.929559      23.842602      16.250062      23.842610           0.007048
           33              C       2.330000       1.352332       3.307668       0.061929      46.084900 0.39182243E+03  0.89244593E+04                                11.232760                            6.577205      -0.038189       2.002872                    0.999068      26.141451      72.609063       0.649514       0.414023      -1.071820       0.000000       0.009809      -0.009808       0.013871      -0.005092      -0.005092       0.003085      -0.005696       0.005696      -0.007841      -0.001186       0.009027             18.271380      11.577855      -2.787081      -2.787082      21.618142     -12.849892      21.618143          -0.000311
           34              C       2.330000       0.304391       4.355609       0.255286      40.354725 0.34098558E+03  0.75781787E+04                                10.814017                            6.388490      -0.214016       1.962210                    0.999011      25.001169      70.915661       0.614024       0.448840      -1.039754       0.000000      -0.012592       0.012592       0.017808       0.033800       0.033799      -0.008244       0.045870      -0.045870      -0.051403      -0.007047       0.058450             18.297997       7.208623      -0.929551      -0.929566      23.842671     -16.250124      23.842696           0.007048
           35              C      11.650000       7.967668      15.332332       0.061929      46.084776 0.39182193E+03  0.89244428E+04                                11.232730                            6.577196      -0.038187       2.002873                    0.999068      26.141430      72.608920       0.649516       0.414023      -1.071821       0.000000      -0.009809       0.009809       0.013871       0.005092       0.005092       0.003085      -0.005696       0.005696      -0.007841      -0.001186       0.009027             18.271309      11.577827       2.787069       2.787083      21.618042     -12.849823      21.618058          -0.000312
           36              C      11.650000       9.015609      14.284391       0.255288      40.354490 0.34098425E+03  0.75781384E+04                                10.813960                            6.388469      -0.214011       1.962212                    0.999011      25.001108      70.915337       0.614027       0.448839      -1.039755       0.000000       0.012592      -0.012592       0.017808      -0.033799      -0.033799      -0.008243       0.045870      -0.045870      -0.051402      -0.007047       0.058449             18.297864       7.208586       0.929544       0.929567      23.842486     -16.249982      23.842520           0.007048
           37              C      12.627668       6.990000      17.287668       0.061929      46.084851 0.39182226E+03  0.89244534E+04                                11.232748                            6.577202      -0.038188       2.002872                    0.999068      26.141444      72.609010       0.649515       0.414023      -1.071820      -0.009809       0.000000      -0.009808       0.013871       0.005092      -0.003084      -0.005092       0.005696       0.005696      -0.007841      -0.001186       0.009027             18.271350      21.618114       2.787083      12.849866      11.577839      -2.787072      21.618097          -0.000311
           38              C      13.675609       6.990000      18.335609       0.255287      40.354638 0.34098510E+03  0.75781647E+04                                10.813997                            6.388483      -0.214014       1.962211                    0.999011      25.001152      70.915580       0.614025       0.448840      -1.039754       0.012592       0.000000       0.012592       0.017808      -0.033799       0.008243       0.033799      -0.045870      -0.045871      -0.051403      -0.007047       0.058449             18.297948      23.842634       0.929566      16.250071       7.208610      -0.929550      23.842600           0.007049
           39              C       6.012332      16.310000      10.672332       0.061929      46.084791 0.39182184E+03  0.89244410E+04                                11.232737                            6.577198      -0.038187       2.002873                    0.999068      26.141427      72.608938       0.649515       0.414023      -1.071820       0.009808      -0.000000       0.009809       0.013871      -0.005092      -0.003085       0.005092       0.005696       0.005696      -0.007841      -0.001186       0.009027             18.271328      21.618073      -2.787072      12.849847      11.577828       2.787077      21.618083          -0.000312
           40              C       4.964391      16.310000       9.624391       0.255286      40.354604 0.34098488E+03  0.75781580E+04                                10.813990                            6.388480      -0.214012       1.962211                    0.999011      25.001139      70.915516       0.614025       0.448840      -1.039754      -0.012592      -0.000000      -0.012592       0.017808       0.033799       0.008243      -0.033799      -0.045870      -0.045871      -0.051403      -0.007047       0.058449             18.297932      23.842600      -0.929561      16.250054       7.208605       0.929553      23.842590           0.007047
           41              C       3.307668       2.330000       1.352332       0.061929      46.084882 0.39182224E+03  0.89244545E+04                                11.232760                            6.577205      -0.038187       2.002873                    0.999068      26.141443      72.609053       0.649514       0.414024      -1.071820      -0.009808       0.000000       0.009809       0.013871      -0.005092       0.003085      -0.005092       0.005696       0.005696      -0.007841      -0.001186       0.009027             18.271379      21.618143      -2.787087     -12.849886      11.577859      -2.787081      21.618134          -0.000311
           42              C       4.355609       2.330000       0.304391       0.255286      40.354668 0.34098514E+03  0.75781670E+04                                10.814010                            6.388488      -0.214015       1.962211                    0.999011      25.001151      70.915614       0.614024       0.448840      -1.039754       0.012592       0.000000      -0.012592       0.017808       0.033800      -0.008243       0.033800      -0.045870      -0.045871      -0.051403      -0.007047       0.058450             18.297980      23.842673      -0.929565     -16.250105       7.208619      -0.929552      23.842647           0.007049
           43              C      15.332332      11.650000       7.967668       0.061930      46.084754 0.39182192E+03  0.89244416E+04                                11.232723                            6.577195      -0.038188       2.002872                    0.999068      26.141429      72.608897       0.649516       0.414022      -1.071821       0.009809       0.000000      -0.009809       0.013871       0.005092       0.003085       0.005092       0.005696       0.005696      -0.007841      -0.001186       0.009027             18.271293      21.618035       2.787074     -12.849812      11.577816       2.787069      21.618029          -0.000312
           44              C      14.284391      11.650000       9.015609       0.255288      40.354446 0.34098400E+03  0.75781304E+04                                10.813948                            6.388464      -0.214010       1.962212                    0.999011      25.001092      70.915246       0.614028       0.448839      -1.039755      -0.012592      -0.000000       0.012592       0.017808      -0.033799      -0.008243      -0.033799      -0.045870      -0.045871      -0.051402      -0.007047       0.058449             18.297837      23.842481       0.929563     -16.249954       7.208578       0.929546      23.842453           0.007048
           45              C      17.269960      11.650000       6.030040      -0.169369      40.681698 0.43719882E+03  0.10387632E+05                                10.548837                            7.086179      -0.192979       1.910725                    0.998582      30.564036      91.013309       0.598538       0.430702      -1.045650      -0.011864       0.000000       0.011864       0.016778      -0.037940       0.001750      -0.037940       0.028605       0.028604      -0.059654       0.007785       0.051868             14.948163      12.443703       7.240556       0.370265      19.957079       7.240559      12.443706           0.003594
           46              C      10.690040       6.990000      15.350040      -0.169368      40.681583 0.43719762E+03  0.10387595E+05                                10.548812                            7.086165      -0.192977       1.910727                    0.998582      30.563999      91.013155       0.598540       0.430701      -1.045650       0.011864      -0.000000       0.011864       0.016778      -0.037940      -0.001750       0.037941       0.028604       0.028604      -0.059654       0.007785       0.051869             14.948114      12.443677       7.240520      -0.370243      19.956988      -7.240521      12.443676           0.003593
           47              C       1.370040       2.330000       3.289960      -0.169369      40.681693 0.43719853E+03  0.10387624E+05                                10.548838                            7.086176      -0.192983       1.910725                    0.998582      30.564041      91.013366       0.598538       0.430702      -1.045650       0.011864       0.000000      -0.011864       0.016778       0.037940       0.001750       0.037941       0.028605       0.028604      -0.059654       0.007785       0.051869             14.948166      12.443714      -7.240555       0.370254      19.957071      -7.240555      12.443714           0.003596
           48              C       7.949960      16.310000      12.609960      -0.169369      40.681579 0.43719761E+03  0.10387595E+05                                10.548809                            7.086163      -0.192977       1.910727                    0.998582      30.564004      91.013175       0.598540       0.430701      -1.045650      -0.011864       0.000000      -0.011864       0.016778       0.037940      -0.001750      -0.037941       0.028604       0.028604      -0.059654       0.007785       0.051869             14.948107      12.443670      -7.240512      -0.370239      19.956975       7.240517      12.443676           0.003592
           49              C       6.030040      17.269960      11.650000      -0.169369      40.681668 0.43719847E+03  0.10387622E+05                                10.548831                            7.086175      -0.192979       1.910726                    0.998582      30.564026      91.013290       0.598539       0.430701      -1.045650       0.011864      -0.011864       0.000000       0.016778       0.001750      -0.037940      -0.037940      -0.000000      -0.057209      -0.059654       0.007785       0.051869             14.948151      12.443702       0.370256       7.240550      12.443697       7.240544      19.957054           0.003594
           50              C      15.350040      10.690040       6.990000      -0.169367      40.681564 0.43719753E+03  0.10387592E+05                                10.548805                            7.086162      -0.192976       1.910727                    0.998582      30.563993      91.013097       0.598540       0.430701      -1.045651       0.011864       0.011864      -0.000000       0.016778      -0.001750       0.037941      -0.037940      -0.000000      -0.057209      -0.059654       0.007785       0.051869             14.948101      12.443664      -0.370245      -7.240513      12.443667       7.240516      19.956973           0.003592
           51              C       3.289960       1.370040       2.330000      -0.169369      40.681728 0.43719890E+03  0.10387637E+05                                10.548848                            7.086182      -0.192983       1.910725                    0.998582      30.564050      91.013460       0.598538       0.430702      -1.045650      -0.011864       0.011864       0.000000       0.016778       0.001750       0.037940       0.037940      -0.000000      -0.057208      -0.059653       0.007785       0.051868             14.948184      12.443729       0.370252      -7.240562      12.443731      -7.240564      19.957092           0.003595
           52              C      12.609960       7.949960      16.310000      -0.169369      40.681609 0.43719787E+03  0.10387604E+05                                10.548816                            7.086166      -0.192978       1.910726                    0.998582      30.564015      91.013235       0.598540       0.430701      -1.045650      -0.011864      -0.011864       0.000000       0.016778      -0.001750      -0.037941       0.037940      -0.000000      -0.057209      -0.059654       0.007785       0.051869             14.948121      12.443687      -0.370242       7.240528      12.443678      -7.240520      19.956996           0.003594
           53              C      11.650000       6.030040      17.269960      -0.169369      40.681688 0.43719864E+03  0.10387627E+05                                10.548836                            7.086177      -0.192979       1.910726                    0.998582      30.564031      91.013316       0.598538       0.430702      -1.045650      -0.000000       0.011864      -0.011864       0.016778      -0.037941      -0.037940       0.001750      -0.028605       0.028604      -0.059653       0.007785       0.051868             14.948162      19.957073       7.240555       7.240554      12.443707       0.370260      12.443706           0.003596
           54              C       6.990000      15.350040      10.690040      -0.169368      40.681570 0.43719747E+03  0.10387591E+05                                10.548809                            7.086163      -0.192977       1.910727                    0.998582      30.563994      91.013133       0.598540       0.430701      -1.045650      -0.000000       0.011864       0.011864       0.016778       0.037941      -0.037941      -0.001750      -0.028604       0.028605      -0.059654       0.007785       0.051869             14.948109      19.956980      -7.240517       7.240519      12.443672      -0.370243      12.443674           0.003592
           55              C       2.330000       3.289960       1.370040      -0.169369      40.681720 0.43719882E+03  0.10387634E+05                                10.548846                            7.086181      -0.192983       1.910725                    0.998582      30.564047      91.013439       0.598538       0.430702      -1.045650       0.000000      -0.011864       0.011864       0.016778       0.037940       0.037940       0.001750      -0.028604       0.028606      -0.059653       0.007785       0.051868             14.948180      19.957088      -7.240566      -7.240556      12.443731       0.370251      12.443721           0.003596
           56              C      16.310000      12.609960       7.949960      -0.169368      40.681574 0.43719765E+03  0.10387596E+05                                10.548806                            7.086163      -0.192976       1.910727                    0.998582      30.563999      91.013131       0.598540       0.430701      -1.045651       0.000000      -0.011864      -0.011864       0.016778      -0.037941       0.037940      -0.001750      -0.028604       0.028605      -0.059654       0.007785       0.051869             14.948102      19.956972       7.240516      -7.240511      12.443671      -0.370243      12.443665           0.003591
           57              N       0.718572      15.459830       7.396166      -0.075655      35.338882 0.44882017E+03  0.10421005E+05                                 8.992717                            6.738861       0.289860       2.108130                    0.999717      26.820461      71.678773       0.695243       0.379430      -1.111722      -0.042135      -0.160289      -0.062230       0.177032      -0.020325      -0.003602      -0.025625       0.051136       0.056066      -0.051261       0.020374       0.030887             12.508458      14.277496       8.320985      -0.294905      16.681636       1.271008       6.566241           0.023346
           58              N      18.231411      14.809294       7.691423      -0.261401      36.653753 0.48899086E+03  0.11615531E+05                                 9.166278                            7.059138       0.425391       2.119179                    0.999775      28.974801      78.674789       0.674736       0.382150      -1.108222       0.187869      -0.067562      -0.135122       0.241076       0.121171       0.107547      -0.088501      -0.062082      -0.085925      -0.214870       0.075291       0.139579             12.006326      13.998777       7.427938      -0.880135      15.371291       1.243729       6.648910          -0.001321
           59              N       8.601428       3.180170      16.716166      -0.075655      35.338863 0.44881983E+03  0.10420995E+05                                 8.992716                            6.738860       0.289859       2.108130                    0.999717      26.820448      71.678739       0.695243       0.379430      -1.111722       0.042135       0.160289      -0.062230       0.177033      -0.020325       0.003602       0.025625       0.051137       0.056067      -0.051262       0.020374       0.030887             12.508457      14.277502       8.320986       0.294904      16.681629      -1.271008       6.566239           0.023346
           60              N       9.728589       3.830706      17.011423      -0.261403      36.653855 0.48899239E+03  0.11615578E+05                                 9.166299                            7.059152       0.425388       2.119178                    0.999775      28.974832      78.674933       0.674735       0.382150      -1.108221      -0.187869       0.067562      -0.135123       0.241076       0.121171      -0.107547       0.088501      -0.062082      -0.085926      -0.214870       0.075291       0.139579             12.006357      13.998821       7.427964       0.880137      15.371328      -1.243730       6.648923          -0.001317
           61              N      17.921428       6.139830       1.923834      -0.075652      35.338828 0.44881918E+03  0.10420977E+05                                 8.992709                            6.738854       0.289855       2.108129                    0.999717      26.820432      71.678684       0.695244       0.379430      -1.111722       0.042135      -0.160289       0.062230       0.177033       0.020325      -0.003602       0.025625       0.051137       0.056066      -0.051261       0.020374       0.030887             12.508451      14.277493      -8.320984      -0.294903      16.681625      -1.271008       6.566234           0.023346
           62              N       0.408589       5.489294       1.628577      -0.261402      36.654024 0.48899483E+03  0.11615653E+05                                 9.166336                            7.059176       0.425383       2.119176                    0.999775      28.974873      78.675154       0.674733       0.382151      -1.108221      -0.187869      -0.067562       0.135123       0.241076      -0.121172       0.107547       0.088502      -0.062081      -0.085925      -0.214871       0.075291       0.139580             12.006415      13.998889      -7.428010      -0.880140      15.371408      -1.243736       6.648947          -0.001317
           63              N      10.038572      12.500170      11.243834      -0.075655      35.338890 0.44882036E+03  0.10421010E+05                                 8.992716                            6.738861       0.289855       2.108128                    0.999717      26.820471      71.678789       0.695244       0.379430      -1.111722      -0.042135       0.160289       0.062230       0.177032       0.020324       0.003601      -0.025626       0.051137       0.056066      -0.051261       0.020373       0.030888             12.508449      14.277487      -8.320974       0.294907      16.681621       1.271007       6.566238           0.023347
           64              N       8.911411      13.150706      10.948577      -0.261404      36.653872 0.48899269E+03  0.11615587E+05                                 9.166303                            7.059156       0.425383       2.119176                    0.999775      28.974839      78.674961       0.674734       0.382151      -1.108221       0.187869       0.067562       0.135123       0.241075      -0.121171      -0.107548      -0.088503      -0.062081      -0.085922      -0.214872       0.075293       0.139578             12.006358      13.998817      -7.427961       0.880139      15.371332       1.243731       6.648926          -0.001322
           65              N       7.396166       0.718572      15.459830      -0.075654      35.338854 0.44881973E+03  0.10420993E+05                                 8.992714                            6.738859       0.289854       2.108128                    0.999717      26.820445      71.678726       0.695243       0.379430      -1.111722      -0.062230      -0.042135      -0.160289       0.177033      -0.003602      -0.025626      -0.020325       0.002465      -0.104738      -0.051261       0.020374       0.030888             12.508453       6.566238      -0.294905       1.271007      14.277492       8.320982      16.681630           0.023346
           66              N       7.691423      18.231411      14.809294      -0.261402      36.653835 0.48899210E+03  0.11615569E+05                                 9.166295                            7.059150       0.425389       2.119179                    0.999775      28.974826      78.674904       0.674735       0.382150      -1.108221      -0.135122       0.187869      -0.067562       0.241076       0.107548      -0.088502       0.121171      -0.011922       0.136085      -0.214871       0.075292       0.139579             12.006350       6.648921      -0.880136       1.243731      13.998807       7.427957      15.371324          -0.001321
           67              N      16.716166       8.601428       3.180170      -0.075653      35.338802 0.44881897E+03  0.10420970E+05                                 8.992703                            6.738852       0.289861       2.108131                    0.999717      26.820424      71.678647       0.695244       0.379430      -1.111722      -0.062230       0.042135       0.160289       0.177032       0.003602       0.025625      -0.020325       0.002464      -0.104738      -0.051261       0.020375       0.030886             12.508436       6.566231       0.294906      -1.271005      14.277478       8.320968      16.681599           0.023346
           68              N      17.011423       9.728589       3.830706      -0.261403      36.653912 0.48899327E+03  0.11615605E+05                                 9.166311                            7.059161       0.425387       2.119178                    0.999775      28.974848      78.675012       0.674734       0.382151      -1.108221      -0.135123      -0.187869       0.067562       0.241076      -0.107547       0.088501       0.121172      -0.011921       0.136085      -0.214870       0.075291       0.139579             12.006374       6.648931       0.880140      -1.243731      13.998841       7.427975      15.371348          -0.001317
           69              N       1.923834      17.921428       6.139830      -0.075654      35.338927 0.44882068E+03  0.10421020E+05                                 8.992725                            6.738865       0.289851       2.108127                    0.999717      26.820479      71.678840       0.695243       0.379430      -1.111722       0.062230       0.042135      -0.160289       0.177033      -0.003601       0.025626       0.020324       0.002465      -0.104737      -0.051261       0.020373       0.030888             12.508475       6.566245      -0.294903      -1.271011      14.277518      -8.321004      16.681663           0.023346
           70              N       1.628577       0.408589       5.489294      -0.261401      36.653846 0.48899223E+03  0.11615572E+05                                 9.166292                            7.059147       0.425382       2.119176                    0.999775      28.974845      78.674942       0.674736       0.382150      -1.108222       0.135123      -0.187869      -0.067562       0.241076       0.107547       0.088502      -0.121171      -0.011922       0.136084      -0.214871       0.075292       0.139579             12.006350       6.648919      -0.880136      -1.243730      13.998808      -7.427959      15.371323          -0.001316
           71              N      11.243834      10.038572      12.500170      -0.075656      35.338914 0.44882065E+03  0.10421019E+05                                 8.992721                            6.738864       0.289858       2.108129                    0.999717      26.820480      71.678828       0.695243       0.379430      -1.111722       0.062230      -0.042135       0.160289       0.177032       0.003601      -0.025626       0.020325       0.002465      -0.104738      -0.051261       0.020374       0.030888             12.508459       6.566242       0.294905       1.271010      14.277501      -8.320984      16.681633           0.023347
           72              N      10.948577       8.911411      13.150706      -0.261404      36.653892 0.48899291E+03  0.11615594E+05                                 9.166308                            7.059159       0.425383       2.119177                    0.999775      28.974839      78.674979       0.674734       0.382151      -1.108221       0.135123       0.187868       0.067562       0.241075      -0.107548      -0.088502      -0.121171      -0.011921       0.136083      -0.214871       0.075293       0.139578             12.006368       6.648929       0.880137       1.243733      13.998830      -7.427970      15.371346          -0.001321
           73              N      15.459830       7.396166       0.718572      -0.075653      35.338837 0.44881944E+03  0.10420984E+05                                 8.992710                            6.738856       0.289859       2.108130                    0.999717      26.820439      71.678707       0.695244       0.379430      -1.111722      -0.160289      -0.062230      -0.042135       0.177032      -0.025625      -0.020325      -0.003602      -0.053601       0.048673      -0.051261       0.020374       0.030887             12.508448      16.681625       1.271007       8.320979       6.566236      -0.294905      14.277484           0.023346
           74              N      14.809294       7.691423      18.231411      -0.261402      36.653913 0.48899325E+03  0.11615604E+05                                 9.166313                            7.059162       0.425388       2.119178                    0.999775      28.974842      78.675005       0.674734       0.382151      -1.108221      -0.067562      -0.135122       0.187869       0.241076      -0.088501       0.121172       0.107547       0.074004      -0.050158      -0.214871       0.075291       0.139579             12.006377      15.371360       1.243733       7.427977       6.648933      -0.880139      13.998839          -0.001318
           75              N       3.180170      16.716166       8.601428      -0.075654      35.338868 0.44881993E+03  0.10420999E+05                                 8.992715                            6.738859       0.289859       2.108130                    0.999717      26.820456      71.678762       0.695244       0.379430      -1.111722       0.160289      -0.062230       0.042135       0.177032       0.025625      -0.020325       0.003602      -0.053601       0.048672      -0.051261       0.020374       0.030887             12.508454      16.681625      -1.271008       8.320983       6.566239       0.294904      14.277500           0.023346
           76              N       3.830706      17.011423       9.728589      -0.261402      36.653890 0.48899289E+03  0.11615594E+05                                 9.166310                            7.059160       0.425389       2.119179                    0.999775      28.974830      78.674967       0.674734       0.382151      -1.108221       0.067562      -0.135123      -0.187869       0.241076       0.088501       0.121172      -0.107547       0.074003      -0.050160      -0.214870       0.075291       0.139579             12.006372      15.371344      -1.243731       7.427973       6.648930       0.880140      13.998840          -0.001319
           77              N       6.139830       1.923834      17.921428      -0.075654      35.338868 0.44881978E+03  0.10420994E+05                                 8.992717                            6.738859       0.289855       2.108128                    0.999717      26.820449      71.678746       0.695243       0.379430      -1.111722      -0.160289       0.062231       0.042135       0.177033       0.025626       0.020325      -0.003601      -0.053602       0.048672      -0.051262       0.020374       0.030888             12.508463      16.681644      -1.271008      -8.320994       6.566240      -0.294904      14.277506           0.023347
           78              N       5.489294       1.628577       0.408589      -0.261403      36.653982 0.48899419E+03  0.11615633E+05                                 9.166327                            7.059170       0.425383       2.119176                    0.999775      28.974862      78.675096       0.674733       0.382151      -1.108221      -0.067562       0.135123      -0.187869       0.241076       0.088502      -0.121172       0.107548       0.074003      -0.050160      -0.214871       0.075292       0.139579             12.006401      15.371392      -1.243735      -7.428000       6.648942      -0.880139      13.998871          -0.001318
           79              N      12.500170      11.243834      10.038572      -0.075656      35.338892 0.44882048E+03  0.10421013E+05                                 8.992714                            6.738861       0.289860       2.108129                    0.999717      26.820474      71.678783       0.695244       0.379430      -1.111722       0.160289       0.062230      -0.042135       0.177032      -0.025626       0.020325       0.003602      -0.053602       0.048672      -0.051261       0.020374       0.030888             12.508445      16.681612       1.271007      -8.320971       6.566237       0.294907      14.277486           0.023347
           80              N      13.150706      10.948577       8.911411      -0.261405      36.653757 0.48899097E+03  0.11615534E+05                                 9.166276                            7.059138       0.425385       2.119177                    0.999775      28.974816      78.674810       0.674736       0.382150      -1.108222       0.067562       0.135122       0.187868       0.241075      -0.088502      -0.121171      -0.107548       0.074002      -0.050160      -0.214871       0.075293       0.139578             12.006319      15.371280       1.243728      -7.427932       6.648907       0.880134      13.998770          -0.001321
           81              N       1.479830      14.698572       6.583834      -0.075633      35.337955 0.44880781E+03  0.10420636E+05                                 8.992519                            6.738739       0.289896       2.108146                    0.999717      26.820128      71.677365       0.695255       0.379427      -1.111725      -0.160288      -0.042135       0.062231       0.177032      -0.020324       0.025625       0.003603      -0.051137       0.056062      -0.051260       0.020375       0.030885             12.508127      16.681147       8.320702      -1.270967      14.277128       0.294915       6.566107           0.023346
           82              N       0.829294      13.571411       6.288577      -0.261406      36.654071 0.48899621E+03  0.11615691E+05                                 9.166336                            7.059183       0.425378       2.119174                    0.999775      28.974926      78.675270       0.674733       0.382151      -1.108221      -0.067563       0.187869       0.135123       0.241076       0.121172       0.088502      -0.107547       0.062080      -0.085925      -0.214870       0.075291       0.139579             12.006401      15.371369       7.427986      -1.243729      13.998885       0.880151       6.648948          -0.001317
           83              N       7.840170       3.941428      15.903834      -0.075634      35.337881 0.44880685E+03  0.10420607E+05                                 8.992505                            6.738730       0.289895       2.108146                    0.999717      26.820098      71.677240       0.695256       0.379427      -1.111726       0.160289       0.042135       0.062230       0.177033      -0.020324      -0.025624      -0.003604      -0.051138       0.056062      -0.051261       0.020377       0.030884             12.508104      16.681121       8.320681       1.270966      14.277092      -0.294915       6.566098           0.023346
           84              N       8.490706       5.068589      15.608577      -0.261405      36.654021 0.48899552E+03  0.11615671E+05                                 9.166329                            7.059179       0.425384       2.119176                    0.999775      28.974901      78.675186       0.674733       0.382151      -1.108221       0.067562      -0.187869       0.135122       0.241075       0.121172      -0.088501       0.107546       0.062081      -0.085926      -0.214870       0.075290       0.139579             12.006390      15.371361       7.427975       1.243732      13.998863      -0.880149       6.648945          -0.001320
           85              N      10.799830      13.261428      12.056166      -0.075633      35.337769 0.44880554E+03  0.10420567E+05                                 8.992478                            6.738715       0.289899       2.108148                    0.999717      26.820067      71.677084       0.695257       0.379426      -1.111726      -0.160289       0.042135      -0.062231       0.177033       0.020325      -0.025624       0.003604      -0.051139       0.056061      -0.051261       0.020377       0.030884             12.508051      16.681040      -8.320630       1.270962      14.277034       0.294916       6.566079           0.023347
           86              N      10.149294      14.388589      12.351423      -0.261405      36.653998 0.48899530E+03  0.11615664E+05                                 9.166327                            7.059180       0.425387       2.119177                    0.999775      28.974885      78.675140       0.674733       0.382151      -1.108221      -0.067562      -0.187868      -0.135123       0.241075      -0.121171      -0.088502      -0.107547       0.062081      -0.085926      -0.214870       0.075291       0.139579             12.006381      15.371345      -7.427965       1.243730      13.998857       0.880151       6.648943          -0.001322
           87              N      17.160170       5.378572       2.736166      -0.075632      35.337926 0.44880735E+03  0.10420621E+05                                 8.992511                            6.738732       0.289899       2.108147                    0.999717      26.820117      71.677297       0.695256       0.379427      -1.111726       0.160289      -0.042135      -0.062230       0.177032       0.020324       0.025624      -0.003604      -0.051139       0.056061      -0.051261       0.020377       0.030884             12.508118      16.681143      -8.320696      -1.270968      14.277110      -0.294913       6.566101           0.023346
           88              N      17.810706       4.251411       3.031423      -0.261405      36.654110 0.48899681E+03  0.11615710E+05                                 9.166345                            7.059189       0.425374       2.119172                    0.999775      28.974933      78.675319       0.674732       0.382151      -1.108221       0.067563       0.187868      -0.135123       0.241076      -0.121171       0.088502       0.107547       0.062080      -0.085928      -0.214870       0.075291       0.139579             12.006416      15.371397      -7.427998      -1.243734      13.998897      -0.880151       6.648955          -0.001317
           89              N       5.378572       2.736166      17.160170      -0.075633      35.337877 0.44880670E+03  0.10420603E+05                                 8.992506                            6.738730       0.289891       2.108145                    0.999717      26.820092      71.677229       0.695256       0.379427      -1.111726      -0.042135      -0.062230       0.160290       0.177033      -0.003604       0.020324       0.025624      -0.002462      -0.104739      -0.051261       0.020377       0.030884             12.508109      14.277100      -0.294913      -8.320687       6.566098      -1.270968      16.681128           0.023347
           90              N       4.251411       3.031423      17.810706      -0.261405      36.654079 0.48899636E+03  0.11615696E+05                                 9.166340                            7.059186       0.425381       2.119175                    0.999775      28.974918      78.675263       0.674732       0.382151      -1.108221       0.187868      -0.135123       0.067563       0.241075       0.107547      -0.121171       0.088501       0.011923       0.136084      -0.214870       0.075291       0.139579             12.006409      13.998889      -0.880150      -7.427993       6.648952      -1.243733      15.371385          -0.001317
           91              N      13.261428      12.056166      10.799830      -0.075634      35.337763 0.44880552E+03  0.10420566E+05                                 8.992476                            6.738715       0.289900       2.108148                    0.999717      26.820065      71.677066       0.695258       0.379426      -1.111726       0.042135      -0.062230      -0.160289       0.177033       0.003605       0.020324      -0.025624      -0.002461      -0.104739      -0.051261       0.020377       0.030884             12.508046      14.277029       0.294918      -8.320626       6.566078       1.270960      16.681032           0.023347
           92              N      14.388589      12.351423      10.149294      -0.261406      36.653899 0.48899382E+03  0.11615619E+05                                 9.166304                            7.059164       0.425388       2.119178                    0.999775      28.974866      78.675011       0.674734       0.382150      -1.108221      -0.187868      -0.135122      -0.067562       0.241075      -0.107546      -0.121171      -0.088501       0.011922       0.136083      -0.214869       0.075291       0.139579             12.006348      13.998815       0.880148      -7.427940       6.648927       1.243727      15.371301          -0.001322
           93              N       3.941428      15.903834       7.840170      -0.075633      35.337944 0.44880766E+03  0.10420632E+05                                 8.992518                            6.738738       0.289897       2.108146                    0.999717      26.820123      71.677351       0.695255       0.379427      -1.111725       0.042135       0.062230       0.160289       0.177032      -0.003603      -0.020324      -0.025624      -0.002463      -0.104738      -0.051260       0.020375       0.030885             12.508125      14.277117      -0.294915       8.320699       6.566107       1.270968      16.681153           0.023346
           94              N       5.068589      15.608577       8.490706      -0.261405      36.654084 0.48899643E+03  0.11615699E+05                                 9.166342                            7.059187       0.425380       2.119174                    0.999775      28.974919      78.675276       0.674732       0.382151      -1.108221      -0.187869       0.135123       0.067563       0.241076       0.107547       0.121172      -0.088502       0.011923       0.136083      -0.214871       0.075291       0.139579             12.006408      13.998887      -0.880152       7.427990       6.648953       1.243732      15.371385          -0.001320
           95              N      14.698572       6.583834       1.479830      -0.075633      35.337929 0.44880742E+03  0.10420624E+05                                 8.992513                            6.738735       0.289899       2.108147                    0.999717      26.820119      71.677325       0.695256       0.379427      -1.111726      -0.042135       0.062231      -0.160288       0.177032       0.003604      -0.020324       0.025624      -0.002462      -0.104737      -0.051260       0.020377       0.030884             12.508119      14.277117       0.294914       8.320695       6.566103      -1.270968      16.681137           0.023346
           96              N      13.571411       6.288577       0.829294      -0.261405      36.654166 0.48899759E+03  0.11615735E+05                                 9.166362                            7.059201       0.425379       2.119174                    0.999775      28.974930      78.675373       0.674731       0.382152      -1.108220       0.187868       0.135123      -0.067562       0.241075      -0.107547       0.121172       0.088502       0.011922       0.136083      -0.214871       0.075291       0.139579             12.006439      13.998930       0.880154       7.428014       6.648966      -1.243734      15.371421          -0.001318
           97              N      12.056166      10.799830      13.261428      -0.075633      35.337782 0.44880574E+03  0.10420573E+05                                 8.992480                            6.738717       0.289899       2.108148                    0.999717      26.820073      71.677101       0.695257       0.379426      -1.111726      -0.062230      -0.160289       0.042135       0.177033      -0.025624       0.003605       0.020324       0.053601       0.048677      -0.051261       0.020377       0.030884             12.508055       6.566080       1.270961       0.294918      16.681047      -8.320634      14.277037           0.023347
           98              N      12.351423      10.149294      14.388589      -0.261406      36.653933 0.48899434E+03  0.11615634E+05                                 9.166310                            7.059168       0.425387       2.119177                    0.999775      28.974877      78.675061       0.674734       0.382151      -1.108221      -0.135122      -0.067562      -0.187868       0.241075      -0.088501      -0.107547      -0.121171      -0.074003      -0.050158      -0.214870       0.075291       0.139579             12.006357       6.648931       1.243726       0.880150      15.371314      -7.427948      13.998827          -0.001320
           99              N       2.736166      17.160170       5.378572      -0.075633      35.337972 0.44880790E+03  0.10420639E+05                                 8.992524                            6.738740       0.289897       2.108146                    0.999717      26.820132      71.677392       0.695255       0.379427      -1.111725      -0.062230       0.160289      -0.042135       0.177032       0.025625      -0.003603       0.020325       0.053600       0.048674      -0.051261       0.020375       0.030885             12.508141       6.566110      -1.270969      -0.294913      16.681173      -8.320716      14.277140           0.023346
          100              N       3.031423      17.810706       4.251411      -0.261404      36.654162 0.48899745E+03  0.11615730E+05                                 9.166358                            7.059197       0.425375       2.119173                    0.999775      28.974939      78.675375       0.674731       0.382151      -1.108221      -0.135123       0.067563       0.187869       0.241076       0.088502       0.107547      -0.121172      -0.074003      -0.050157      -0.214871       0.075291       0.139580             12.006438       6.648963      -1.243733      -0.880152      15.371424      -7.428018      13.998927          -0.001317
          101              N       6.583834       1.479830      14.698572      -0.075633      35.337872 0.44880676E+03  0.10420604E+05                                 8.992502                            6.738729       0.289895       2.108146                    0.999717      26.820096      71.677225       0.695256       0.379427      -1.111726       0.062231      -0.160289      -0.042135       0.177033       0.025624       0.003604      -0.020325       0.053600       0.048677      -0.051261       0.020377       0.030884             12.508097       6.566095      -1.270965       0.294915      16.681105       8.320675      14.277092           0.023346
          102              N       6.288577       0.829294      13.571411      -0.261404      36.654014 0.48899545E+03  0.11615669E+05                                 9.166327                            7.059178       0.425385       2.119176                    0.999775      28.974898      78.675176       0.674733       0.382151      -1.108221       0.135123      -0.067562       0.187868       0.241076       0.088501      -0.107546       0.121172      -0.074004      -0.050158      -0.214870       0.075290       0.139579             12.006387       6.648943      -1.243729       0.880151      15.371351       7.427974      13.998866          -0.001319
          103              N      15.903834       7.840170       3.941428      -0.075633      35.337921 0.44880737E+03  0.10420622E+05                                 8.992512                            6.738734       0.289898       2.108147                    0.999717      26.820114      71.677301       0.695256       0.379427      -1.111726       0.062230       0.160289       0.042134       0.177032      -0.025624      -0.003604      -0.020323       0.053599       0.048677      -0.051260       0.020377       0.030884             12.508115       6.566103       1.270968      -0.294914      16.681137       8.320690      14.277107           0.023346
          104              N      15.608577       8.490706       5.068589      -0.261405      36.654058 0.48899605E+03  0.11615687E+05                                 9.166336                            7.059184       0.425380       2.119174                    0.999775      28.974912      78.675241       0.674733       0.382151      -1.108221       0.135122       0.067563      -0.187868       0.241075      -0.088502       0.107547       0.121171      -0.074003      -0.050157      -0.214870       0.075291       0.139579             12.006400       6.648950       1.243734      -0.880150      15.371375       7.427983      13.998875          -0.001320

******************************************************
Auxiliary information for the entire system
The total spin magnetic moment of the unit cell is   19.999331
The total net atomic charge of the unit cell is   0.000001
Accuracy of reproducing the electrostatic potential in the unit cell:
  The inner radius (bohr) =    5.0000
  The outer radius (bohr) =   12.0000
  Valid grid points have density less than (e/(bohr^3)) =    0.0001
  The number of valid grid points were=      1214772
  The rms potential error without charges in kcal/mol is=      4.33692
  The rms potential error with partial charges in kcal/mol is=      1.41468
  The RRMSE value at monopole order=      0.32620
  The rms potential error with partial charges and cloud penetration in kcal/mol is=      1.40574
  The RRMSE value at monopole order with cloud penetration is=      0.32413
  The rms potential error with partial charges and atomic dipoles in kcal/mol is=      0.60723
  The RRMSE value at dipole order=      0.14001
  The rms potential error with partial charges, atomic dipoles and cloud penetration in kcal/mol is=      0.59748
  The RRMSE value at dipole order with cloud penetration=      0.13777

******************************************************
The electron densities and ab initio electrostatic potential were computed in VASP using the PBE functional and
projector augmented wave method. See the main text of the journal article for a description of computational details.
The atomic charges, dipoles, and quadrupoles were computed with the DDEC6 method as described in
(a) T. A. Manz and N. Gabaldon Limas, RSC Adv. 6 (2016) 47771-47801 DOI: 10.1039/c6ra04656h
(b) N. Gabaldon Limas and T. A. Manz, RSC Adv. 8 (2018) 2678-2707 DOI: 10.1039/c7ra11829e.
For each atom in the material, the electron cloud parameters were fit to the spherically averaged atom-in-material
electron density using radial positions for which this density was between 10^-4 and 10^-2 electrons per cubic bohr.
The polarizabilities, dispersion coefficients, and quantum Drude oscillator (QDO) parameters were fit using the MCLF method.
The magnetic structure of the system was optimized in VASP from the default ferromagnetic initial guess using spin polarization.
The atomic spin moments (ASMs) were computed on this optimized magnetic structure using the DDEC6 partition as inputs
to the method of T. A. Manz and D. S. Sholl, J. Chem. Theory Comput. 7 (2011) 4146-4164 DOI: 10.1021/ct200539n.
The RMSE and RRMSE were computed using a uniform grid with Ewald summation.
