# Supplementary material for: A collection of forcefield precursors for metal–organic frameworks
Source: RSC Adv. 2019 Nov 13;9(63):36492–507. doi: 10.1039/c9ra07327b (PMC9075174; doi:10.1039/c9ra07327b)
Supplement: RA-009-C9RA07327B-s3845 [file RA-009-C9RA07327B-s3845.xyz]

  104
jmolscript: load "" {1 1 1} spacegroup "x,y,z" unitcell [{      8.303000     0.000000     0.000000 }, {     -4.151500     7.190609     0.000000 }, {      0.000000     0.000000    20.334000 }]
Co     2.321353     2.051625     0.013420     0.840465
Co     4.767583     4.154446     0.013420     0.828690
Co     5.365565     0.984538     0.013420     0.838352
Co    -1.830147     5.138984    10.153580     0.743441
Co     0.616083     3.036163    10.153580     0.743590
Co     1.214065     6.206071    10.153580     0.743301
Co     1.830147     5.138984    -0.013420     0.850571
Co    -0.616083     3.036163    -0.013420     0.853948
Co    -1.214065     6.206071    -0.013420     0.843911
Co     5.981647     2.051625    10.180420     0.745451
Co     3.535417     4.154446    10.180420     0.744824
Co     2.937435     0.984538    10.180420     0.742962
Co     0.000000     0.000000     1.722696     0.834926
Co     0.000000     0.000000     8.444304     0.829627
Co     0.000000     0.000000    18.611304     0.835711
Co     0.000000     0.000000    11.889696     0.829751
H      2.179538     0.611202     1.830060     0.426807
H      3.536248     0.739195    18.369736     0.296007
H     -2.371752     6.280997     4.201004     0.079186
H      4.793322     5.252021     3.861427     0.074103
H      3.591048     4.997473     1.830060     0.424920
H      3.023537     3.758531    18.369736     0.297347
H      2.473879     6.104108     4.201004     0.078718
H      6.303222     0.413460     3.861427     0.075201
H      6.683915     1.581934     1.830060     0.424816
H      5.894715     2.692883    18.369736     0.296968
H     -0.102127     1.996113     4.201004     0.079024
H      1.357956     1.525128     3.861427     0.075321
H     -1.971963     6.579407     8.336940     0.418259
H     -0.615252     6.451414    12.131264     0.311684
H      1.779748     0.909612     5.965996     0.085925
H      0.641822     1.938588     6.305573     0.077411
H     -0.560453     2.193136     8.336940     0.417141
H     -1.127963     3.432078    12.131264     0.311491
H      6.625379     1.086501     5.965996     0.084776
H      2.151722     6.777149     6.305573     0.078894
H      2.532415     5.608675     8.336940     0.417106
H      1.743215     4.497726    12.131264     0.311350
H      4.049373     5.194496     5.965996     0.084398
H     -2.793544     5.665481     6.305573     0.078386
H      1.971962     6.579407    18.503940     0.423421
H      0.615252     6.451414     1.964264     0.303854
H      6.523252     0.909612    16.132996     0.079011
H     -0.641822     1.938588    16.472573     0.071809
H      0.560453     2.193136    18.503940     0.425050
H      1.127963     3.432078     1.964264     0.304338
H      1.677621     1.086501    16.132996     0.078898
H     -2.151722     6.777149    16.472573     0.072004
H     -2.532415     5.608675    18.503940     0.423763
H     -1.743215     4.497726     1.964264     0.301896
H      4.253627     5.194496    16.132996     0.078890
H      2.793544     5.665481    16.472573     0.071760
H      6.123463     0.611202    11.997060     0.421937
H      4.766752     0.739195     8.202736     0.316393
H      2.371752     6.280997    14.368004     0.085023
H      3.509678     5.252021    14.028427     0.082875
H      4.711953     4.997473    11.997060     0.421855
H      5.279463     3.758531     8.202736     0.315048
H     -2.473879     6.104108    14.368004     0.084918
H      1.999778     0.413460    14.028427     0.083283
H      1.619085     1.581934    11.997060     0.422523
H      2.408285     2.692883     8.202736     0.314628
H      0.102127     1.996113    14.368004     0.084643
H      6.945044     1.525128    14.028427     0.082656
C     -3.311652     6.078222     4.329109    -0.127338
C      2.768220     7.019473     4.329109    -0.127321
C      0.543431     1.283524     4.329109    -0.127761
C      0.839848     1.112387     5.837891    -0.125498
C      6.919720     0.171136     5.837891    -0.125240
C      4.694931     5.907085     5.837891    -0.125124
C      7.463152     1.112387    16.004891    -0.128839
C      1.383280     0.171136    16.004891    -0.128761
C      3.608069     5.907085    16.004891    -0.128868
C      3.311652     6.078222    14.496109    -0.129713
C     -2.768220     7.019473    14.496109    -0.129785
C     -0.543431     1.283524    14.496109    -0.129751
N      0.000000     0.000000     3.771957    -0.134693
N      0.000000     0.000000     6.395043    -0.131341
N      0.000000     0.000000    16.562043    -0.130400
N      0.000000     0.000000    13.938957    -0.127643
O      1.852814     0.384698     1.209873    -0.949145
O      3.539569     0.730566    19.370575    -0.871060
O      3.558251     5.393676     1.209873    -0.948936
O      3.014404     3.759969    19.370575    -0.872614
O      7.043435     1.412236     1.209873    -0.950115
O      5.900527     2.700074    19.370575    -0.872988
O     -2.298686     6.805911     8.957127    -0.919130
O     -0.611931     6.460043    11.130425    -0.828881
O     -0.593249     1.796933     8.957127    -0.918709
O     -1.137096     3.430640    11.130425    -0.830083
O      2.891935     5.778373     8.957127    -0.918389
O      1.749027     4.490535    11.130425    -0.828637
O      2.298686     6.805911    19.124127    -0.951575
O      0.611931     6.460043     0.963425    -0.874741
O      0.593249     1.796933    19.124127    -0.952827
O      1.137096     3.430640     0.963425    -0.876943
O     -2.891935     5.778373    19.124127    -0.949698
O     -1.749027     4.490535     0.963425    -0.874172
O      6.450186     0.384698    11.376873    -0.924760
O      4.763431     0.730566     9.203575    -0.829076
O      4.744749     5.393676    11.376873    -0.923886
O      5.288596     3.759969     9.203575    -0.828407
O      1.259565     1.412236    11.376873    -0.924318
O      2.402473     2.700074     9.203575    -0.828069

The following XYZ coordinates are in angstroms. Other properties are in atomic units.
The sperically averaged electron density of each atom fit to a function of the form exp(a - br)
eigen_1, eigen_2 and eigen_3 are the three eigenvalues of traceless quadrupole moment tensor
  atom number  atomic symbol              X              Y              Z     net charge C6 coefficient C8 coefficient C10 coefficient fluctuating dipole atomic polarizability isotropic forcefield polarizability              a              b squared Pearson coefficient          <r^3>          <r^4>         wp_QDO          m_QDO          q_QDO       dipole_x       dipole_y       dipole_z         dipole            Qxy            Qxz            Qyz     Q(x^2-y^2)  Q(3z^2 - R^2)        eigen_1        eigen_2        eigen_3 static polarizability      alpha(xx)      alpha(xy)      alpha(xz)      alpha(yy)      alpha(yz)      alpha(zz) atomic spin moment
            1             Co       2.321353       2.051625       0.013420       0.840465     104.396491 0.23291343E+04  0.79124608E+05                                19.523204                           16.790133      -0.083523       1.806295                    0.998908      52.348959     152.887672       0.397232       0.453884      -1.096588      -0.090237      -0.024026      -0.090886       0.130308      -0.009880      -0.131173      -0.024566      -0.146002      -0.539221      -0.247056       0.082430       0.164626             22.338229      23.726755      -1.249630      -2.568345      31.127887      -1.010766      12.160046           2.453811
            2             Co       4.767583       4.154446       0.013420       0.828690     104.852740 0.23407976E+04  0.79676334E+05                                19.657133                           16.892866      -0.091070       1.800736                    0.999005      52.719311     154.475013       0.393610       0.457166      -1.093844       0.024391       0.092165      -0.096447       0.135615      -0.055667       0.047321       0.133638       0.088265      -0.565773      -0.259408       0.092956       0.166452             22.503365      30.601998      -2.600705       0.408185      24.674805       2.753116      12.233293           2.459201
            3             Co       5.365565       0.984538       0.013420       0.838352     104.392181 0.23287150E+04  0.79124671E+05                                19.548329                           16.808542      -0.087076       1.804696                    0.998929      52.396830     153.154279       0.396219       0.454962      -1.095691       0.064948      -0.067553      -0.091389       0.130895       0.067346       0.083824      -0.105405       0.062597      -0.541258      -0.248688       0.083349       0.165339             22.370488      28.223606       3.841825       2.168614      26.712487      -1.716714      12.175372           2.459359
            4             Co      -1.830147       5.138984      10.153580       0.743441     107.852954 0.24003348E+04  0.83085447E+05                                20.994027                           17.774682      -0.188503       1.729548                    0.999831      57.948663     177.203831       0.358501       0.493586      -1.061872      -0.180224       0.042559       0.166725       0.249177       0.051828       0.339675      -0.056453      -0.353968      -0.702983      -0.505075       0.203222       0.301854             24.370345      25.998231       1.599754       2.632475      34.267492      -1.140978      12.845311           2.522255
            5             Co       0.616083       3.036163      10.153580       0.743590     107.735493 0.23974186E+04  0.82966190E+05                                20.988204                           17.771044      -0.189761       1.729279                    0.999833      57.916006     177.132553       0.358291       0.493984      -1.061570       0.053109      -0.177692       0.166317       0.249111       0.126388      -0.122723       0.323746       0.263366      -0.705491      -0.506555       0.206217       0.300337             24.362526      33.576003       2.770136      -0.333726      26.668233       2.849683      12.843343           2.521587
            6             Co       1.214065       6.206071      10.153580       0.743301     107.598575 0.23938989E+04  0.82827815E+05                                20.987858                           17.771501      -0.190167       1.729088                    0.999840      57.883986     177.113620       0.357818       0.494736      -1.060989       0.127917       0.135569       0.167263       0.250437      -0.180603      -0.223915      -0.272431       0.090361      -0.716278      -0.515699       0.209779       0.305920             24.361467      30.795329      -4.372817      -2.299846      29.447201      -1.710192      12.841871           2.517190
            7             Co       1.830147       5.138984      -0.013420       0.850571     103.771263 0.23121588E+04  0.78482637E+05                                19.578970                           16.834630      -0.111451       1.797334                    0.998846      52.569597     153.968974       0.392581       0.459643      -1.092048       0.097974       0.023588       0.102663       0.143858      -0.009422      -0.151783      -0.025898      -0.145246      -0.606131      -0.279042       0.103609       0.175433             22.402492      23.794868      -1.278174      -2.577616      31.230874      -1.004439      12.181734           2.441416
            8             Co      -0.616083       3.036163      -0.013420       0.853948     103.997853 0.23175831E+04  0.78671719E+05                                19.548490                           16.807217      -0.109483       1.798635                    0.998790      52.596322     153.789308       0.394762       0.457075      -1.094150      -0.025788      -0.096387       0.101399       0.142258      -0.051539       0.044882       0.140280       0.096061      -0.593919      -0.270324       0.099878       0.170445             22.368472      30.438221      -2.598658       0.417686      24.500725       2.730727      12.166470           2.445035
            9             Co      -1.214065       6.206071      -0.013420       0.843911     103.711708 0.23103834E+04  0.78465942E+05                                19.652462                           16.891264      -0.116576       1.794051                    0.998938      52.657669     154.646899       0.389437       0.463097      -1.089192      -0.072342       0.073742       0.105318       0.147523       0.071972       0.107370      -0.128613       0.055059      -0.631680      -0.296708       0.113246       0.183462             22.493077      28.393376       3.905237       2.162011      26.867520      -1.743619      12.218334           2.426926
           10             Co       5.981647       2.051625      10.180420       0.745451     108.525820 0.24183198E+04  0.83853894E+05                                21.056057                           17.821962      -0.161739       1.733836                    0.999888      58.233248     178.156664       0.358648       0.492525      -1.062576       0.192958      -0.044983      -0.176566       0.265390       0.052659       0.353930      -0.059622      -0.368720      -0.702293      -0.521989       0.212730       0.309259             24.444239      26.080417       1.612491       2.638964      34.388591      -1.121504      12.863709           2.523462
           11             Co       3.535417       4.154446      10.180420       0.744824     108.007163 0.24047380E+04  0.83304175E+05                                21.041974                           17.812983      -0.165285       1.733245                    0.999897      58.049944     177.780512       0.357331       0.494808      -1.060857      -0.057165       0.188506      -0.175074       0.263540       0.133896      -0.128217       0.337520       0.275707      -0.701258      -0.524129       0.214756       0.309372             24.425841      33.677931       2.789038      -0.348264      26.742623       2.844742      12.856969           2.508189
           12             Co       2.937435       0.984538      10.180420       0.742962     108.423962 0.24156989E+04  0.83752475E+05                                21.060225                           17.825919      -0.162404       1.733723                    0.999893      58.177800     178.060308       0.358145       0.493279      -1.062016      -0.134927      -0.144279      -0.175341       0.264133      -0.185292      -0.226231      -0.275643       0.093039      -0.693624      -0.518274       0.211246       0.307027             24.449132      30.932554      -4.400023      -2.289933      29.550313      -1.724793      12.864530           2.512091
           13             Co       0.000000       0.000000       1.722696       0.834926      84.012241 0.19889851E+04  0.63658245E+05                                15.136758                           14.159347       0.610142       2.076897                    0.994570      46.178752     122.565353       0.506287       0.377995      -1.171282      -0.000274       0.000015      -0.210886       0.210886      -0.000293      -0.001075       0.000114       0.000462      -0.255303      -0.085110       0.042178       0.042932             16.369272      14.898174      -0.007971       0.001299      14.912544       0.000923      19.297098           2.493579
           14             Co       0.000000       0.000000       8.444304       0.829627      84.270454 0.19878038E+04  0.63561512E+05                                15.057473                           14.044651       0.663829       2.095137                    0.994442      45.871111     121.383541       0.514761       0.372117      -1.176796       0.000147      -0.000345       0.207495       0.207495      -0.000434      -0.000186       0.000302      -0.000757      -0.268716      -0.089573       0.044210       0.045363             16.359360      14.928095      -0.001295       0.000963      14.926773       0.000641      19.223211           2.507093
           15             Co       0.000000       0.000000      18.611304       0.835711      82.970109 0.19630284E+04  0.62672506E+05                                15.088345                           14.137418       0.602212       2.075886                    0.994537      45.990732     122.240336       0.502471       0.381808      -1.167396      -0.000151      -0.000162       0.208869       0.208869       0.000677       0.000002      -0.000283      -0.000723      -0.285172      -0.095058       0.046761       0.048297             16.297489      14.897229      -0.002138       0.000189      14.897159      -0.001166      19.098079           2.475191
           16             Co       0.000000       0.000000      11.889696       0.829751      83.855420 0.19766317E+04  0.63138610E+05                                15.058020                           14.049442       0.655651       2.092634                    0.994420      45.893339     121.525849       0.512051       0.374476      -1.174504       0.000011       0.000148      -0.209882       0.209882      -0.000055       0.000177       0.000226       0.000003      -0.268414      -0.089472       0.044681       0.044791             16.353449      14.943287      -0.001819      -0.000160      14.941876      -0.000533      19.175183           2.492547
           17              H       2.179538       0.611202       1.830060       0.426807       0.362062 0.22391487E+01  0.16825274E+02                                 1.026313                            1.033476      -1.360004       2.410572                    0.999950       2.392473       6.921559       0.455698       1.788749      -0.619587       0.008769      -0.000156       0.015446       0.017762      -0.008704       0.000673      -0.000198       0.003484       0.027358      -0.013440       0.004232       0.009208              1.023169       0.999068       0.010473      -0.000260       0.961208       0.027049       1.109230           0.006881
           18              H       3.536248       0.739195      18.369736       0.296007       1.657960 0.16079339E+02  0.19451435E+03                                 2.527628                            2.498389      -2.307226       1.779291                    0.995219       5.268560      18.314498       0.347808       1.455737      -0.663302      -0.008021       0.011540      -0.004762       0.014839       0.005940       0.022467      -0.000603       0.047171      -0.059517      -0.028511      -0.013714       0.042224              2.516733       2.402195       0.048412       0.145453       2.096288       0.035398       3.051716           0.007431
           19              H      -2.371752       6.280997       4.201004       0.079186       1.476392 0.13427004E+02  0.15304928E+03                                 2.307444                            2.274508      -1.463723       2.167279                    0.988813       4.577516      14.735756       0.371901       1.444865      -0.674193       0.013527       0.013193      -0.001934       0.018994       0.011264      -0.012379      -0.000715      -0.033712       0.052295      -0.031766       0.009897       0.021869              2.286200       2.893746       0.125797      -0.297794       1.909080       0.020475       2.055774          -0.003589
           20              H       4.793322       5.252021       3.861427       0.074103       1.731879 0.15394635E+02  0.18161818E+03                                 2.554763                            2.423748      -1.666697       2.075069                    0.987976       4.876270      15.980626       0.362810       1.430991      -0.675681      -0.007794      -0.004684      -0.012028       0.015079      -0.009285       0.005029       0.004879       0.060397       0.098569      -0.048405       0.014222       0.034183              2.592201       1.977128       0.111044       0.101922       3.008535       0.826336       2.790940           0.002662
           21              H       3.591048       4.997473       1.830060       0.424920       0.365550 0.22702209E+01  0.17129656E+02                                 1.035497                            1.042714      -1.364483       2.407190                    0.999947       2.415948       7.020071       0.451993       1.795947      -0.618531      -0.004564      -0.006978       0.015433       0.017541       0.006235      -0.000588      -0.000014       0.014792       0.028701      -0.014458       0.004824       0.009634              1.032347       0.969969       0.011369       0.023930       1.007501      -0.013180       1.119571           0.005884
           22              H       3.023537       3.758531      18.369736       0.297347       1.660436 0.16109097E+02  0.19495395E+03                                 2.528665                            2.499339      -2.306008       1.779454                    0.995228       5.272953      18.330289       0.348045       1.454154      -0.663518       0.014167       0.001306      -0.004239       0.014846       0.017210      -0.012024      -0.019317      -0.033478      -0.061812      -0.029348      -0.013012       0.042360              2.517800       2.131614       0.108374      -0.041955       2.368475      -0.143821       3.053311           0.007637
           23              H       2.473879       6.104108       4.201004       0.078718       1.478843 0.13457022E+02  0.15348333E+03                                 2.310243                            2.277238      -1.465913       2.166132                    0.988783       4.583079      14.760035       0.371616       1.445104      -0.674138       0.004818      -0.018260      -0.001969       0.018987      -0.020297       0.005573       0.011219      -0.002580       0.052571      -0.031913       0.009872       0.022042              2.288979       2.048858       0.364254       0.166963       2.759514       0.248431       2.058567          -0.002917
           24              H       6.303222       0.413460       3.861427       0.075201       1.721693 0.15281759E+02  0.17994428E+03                                 2.544695                            2.414894      -1.657967       2.079409                    0.988066       4.858115      15.902871       0.363486       1.431047      -0.675715      -0.000510       0.009311      -0.012031       0.015222       0.030057       0.001934      -0.007000      -0.012953       0.097341      -0.047408       0.013602       0.033807              2.581691       2.643384      -0.499441       0.660360       2.323145      -0.498660       2.778544           0.002950
           25              H       6.683915       1.581934       1.830060       0.424816       0.364768 0.22633529E+01  0.17062316E+02                                 1.033590                            1.040813      -1.362377       2.408432                    0.999948       2.411057       6.999207       0.452685       1.794835      -0.618721      -0.004004       0.007421       0.015457       0.017608       0.003413       0.000052       0.000451      -0.017275       0.028054      -0.013963       0.004569       0.009394              1.030441       0.986523      -0.021873      -0.023221       0.987520      -0.014087       1.117281           0.006215
           26              H       5.894715       2.692883      18.369736       0.296968       1.659575 0.16101405E+02  0.19485157E+03                                 2.528736                            2.499549      -2.308346       1.778692                    0.995195       5.273632      18.336512       0.347836       1.455093      -0.663363      -0.006005      -0.012801      -0.004338       0.014790      -0.023224      -0.010781       0.020234      -0.012843      -0.062011      -0.029533      -0.013028       0.042561              2.517863       2.215790      -0.156880      -0.103593       2.285188       0.108336       3.052612           0.007983
           27              H      -0.102127       1.996113       4.201004       0.079024       1.478916 0.13458369E+02  0.15350715E+03                                 2.310498                            2.277467      -1.467285       2.165533                    0.988775       4.583912      14.764575       0.371558       1.445250      -0.674100      -0.018245       0.004992      -0.001878       0.019009       0.009071       0.006830      -0.010369       0.036180       0.052592      -0.031785       0.009850       0.021935              2.289251       2.266557      -0.489863       0.131696       2.542314      -0.268902       2.058883          -0.002780
           28              H       1.357956       1.525128       3.861427       0.075321       1.724395 0.15311427E+02  0.18037307E+03                                 2.546621                            2.416627      -1.658687       2.078770                    0.988085       4.861799      15.916129       0.363509       1.430325      -0.675830       0.008344      -0.004359      -0.011937       0.015202      -0.021097      -0.007023       0.001837      -0.044918       0.097042      -0.047418       0.013681       0.033737              2.583663       2.837868       0.389022      -0.762649       2.132551      -0.323106       2.780568           0.003472
           29              H      -1.971963       6.579407       8.336940       0.418259       0.380244 0.24046391E+01  0.18482300E+02                                 1.079185                            1.086323      -1.392550       2.392340                    0.999904       2.522241       7.496665       0.433013       1.840345      -0.612251       0.006758       0.003292      -0.014672       0.016486       0.017986       0.000826      -0.003156       0.000255       0.042924      -0.025341       0.010211       0.015130              1.076456       1.049715      -0.011674       0.000150       1.008221       0.029601       1.171434          -0.005012
           30              H      -0.615252       6.451414      12.131264       0.311684       1.342065 0.12278845E+02  0.13943950E+03                                 2.262969                            2.244142      -2.157485       1.880612                    0.994166       4.645143      15.860900       0.350674       1.538064      -0.651502      -0.004205      -0.013060       0.015008       0.020334      -0.005622      -0.013196      -0.003532       0.044983      -0.022082      -0.021844      -0.009249       0.031092              2.254139       2.156813      -0.039788      -0.119301       1.902252       0.030061       2.703352          -0.000886
           31              H       1.779748       0.909612       5.965996       0.085925       1.347726 0.11928296E+02  0.13184692E+03                                 2.172306                            2.146624      -1.328053       2.238744                    0.990735       4.302319      13.586190       0.382516       1.448654      -0.674544       0.018103      -0.012174       0.004256       0.022226      -0.008466       0.015311      -0.000539      -0.023634       0.034110      -0.025912       0.006677       0.019235              2.151895       2.705152      -0.119953       0.271595       1.809647       0.016916       1.940884          -0.001804
           32              H       0.641822       1.938588       6.305573       0.077411       1.647803 0.14485216E+02  0.16851337E+03                                 2.490905                            2.367271      -1.455370       2.166580                    0.989275       4.749474      15.518305       0.362906       1.450782      -0.672542      -0.007182       0.006350       0.012398       0.015672       0.010892      -0.003763       0.001898       0.065407       0.088271      -0.049259       0.018684       0.030576              2.526839       1.930692      -0.104402      -0.098284       2.923631       0.795995       2.726196          -0.008884
           33              H      -0.560453       2.193136       8.336940       0.417141       0.380868 0.24103738E+01  0.18540065E+02                                 1.081079                            1.088221      -1.393275       2.391869                    0.999902       2.526815       7.516544       0.432214       1.842387      -0.611994      -0.006228       0.004177      -0.014680       0.016484      -0.009096       0.002322       0.002419       0.031194       0.042981      -0.025437       0.010287       0.015150              1.078347       1.010138      -0.012162      -0.025801       1.051241      -0.014726       1.173662          -0.005298
           34              H      -1.127963       3.432078      12.131264       0.311491       1.347523 0.12345269E+02  0.14039039E+03                                 2.268947                            2.249961      -2.163647       1.877573                    0.994104       4.659308      15.923140       0.350258       1.537732      -0.651503       0.013641       0.002918       0.014840       0.020367      -0.016905       0.010022      -0.009675      -0.032935      -0.022618      -0.022416      -0.009206       0.031623              2.260144       1.936204      -0.090758       0.033752       2.133351      -0.118927       2.710877          -0.000954
           35              H       6.625379       1.086501       5.965996       0.084776       1.350657 0.11962826E+02  0.13233292E+03                                 2.176116                            2.150276      -1.331948       2.236843                    0.990673       4.308842      13.615089       0.382020       1.449392      -0.674413       0.001573       0.021668       0.004311       0.022148       0.014708      -0.007299       0.013704      -0.002424       0.034370      -0.026289       0.006902       0.019387              2.155672       1.932853      -0.328849      -0.150858       2.589932       0.227486       1.944231          -0.001935
           36              H       2.151722       6.777149       6.305573       0.078894       1.644034 0.14443930E+02  0.16790790E+03                                 2.486635                            2.363508      -1.451682       2.168445                    0.989312       4.742419      15.487883       0.363296       1.450307      -0.672619      -0.002039      -0.009323       0.012354       0.015611      -0.033689       0.000210      -0.004245      -0.013179       0.087797      -0.049043       0.018613       0.030430              2.522360       2.580108       0.481096      -0.638328       2.266125      -0.482111       2.720846          -0.008723
           37              H       2.532415       5.608675       8.336940       0.417106       0.381783 0.24179549E+01  0.18612482E+02                                 1.082496                            1.089640      -1.392818       2.391621                    0.999904       2.530504       7.529708       0.432116       1.841406      -0.612092      -0.000435      -0.007451      -0.014621       0.016416      -0.008998      -0.003278       0.000769      -0.031399       0.043023      -0.025488       0.010333       0.015155              1.079756       1.031719       0.023953       0.025757       1.032211      -0.014981       1.175338          -0.005081
           38              H       1.743215       4.497726      12.131264       0.311350       1.348088 0.12348279E+02  0.14041033E+03                                 2.268086                            2.249015      -2.158180       1.879406                    0.994199       4.657126      15.906417       0.350674       1.536065      -0.651786      -0.009217       0.010314       0.014830       0.020280       0.022322       0.003551       0.013364      -0.012746      -0.022897      -0.021891      -0.009411       0.031302              2.259289       2.004524       0.130661       0.086019       2.062992       0.088623       2.710351          -0.000378
           39              H       4.049373       5.194496       5.965996       0.084398       1.352709 0.11987098E+02  0.13267419E+03                                 2.178581                            2.152652      -1.333827       2.235821                    0.990644       4.313655      13.635906       0.381741       1.449655      -0.674354      -0.019494      -0.009454       0.004314       0.022091      -0.006245      -0.008136      -0.013223       0.026649       0.034690      -0.026297       0.006887       0.019411              2.158118       2.143103       0.449603      -0.121878       2.384691      -0.244894       1.946562          -0.001670
           40              H      -2.793544       5.665481       6.305573       0.078386       1.643642 0.14439121E+02  0.16783926E+03                                 2.486570                            2.363397      -1.451559       2.168545                    0.989312       4.741657      15.485181       0.363236       1.450654      -0.672573       0.009183       0.002948       0.012392       0.015703       0.022730       0.003551       0.002274      -0.051204       0.087792      -0.048949       0.018544       0.030405              2.522310       2.761452      -0.376474       0.736755       2.084784      -0.311711       2.720696          -0.009013
           41              H       1.971962       6.579407      18.503940       0.423421       0.374849 0.23577581E+01  0.18010272E+02                                 1.063204                            1.070816      -1.365958       2.402558                    0.999937       2.491076       7.350854       0.439667       1.823734      -0.614415      -0.006940       0.001289      -0.014539       0.016162      -0.011599      -0.002400      -0.001724       0.001942       0.028332      -0.016683       0.006798       0.009884              1.059970       1.035259       0.010678      -0.001968       0.994665       0.028059       1.149987           0.007936
           42              H       0.615252       6.451414       1.964264       0.303854       1.532049 0.14488891E+02  0.17071874E+03                                 2.409243                            2.382945      -2.245819       1.819874                    0.995131       4.961446      17.004771       0.353701       1.469685      -0.661919       0.005619      -0.009704       0.009015       0.014387       0.003853       0.016981      -0.000019       0.036689      -0.044173      -0.021091      -0.011104       0.032195              2.399002       2.285268       0.043935       0.132011       2.006930       0.031776       2.904807           0.006022
           43              H       6.523252       0.909612      16.132996       0.079011       1.588219 0.14807260E+02  0.17348582E+03                                 2.438904                            2.399738      -1.637866       2.082211                    0.986357       4.861780      16.024922       0.358453       1.458426      -0.670589      -0.007435      -0.014854       0.003247       0.016925       0.013019      -0.015834       0.000933      -0.044440       0.078507      -0.042365       0.012108       0.030257              2.417590       3.077845       0.138447      -0.323159       2.010356       0.023089       2.164567          -0.003352
           44              H      -0.641822       1.938588      16.472573       0.071809       1.919027 0.17560809E+02  0.21477748E+03                                 2.750084                            2.597517      -1.849785       1.985757                    0.986057       5.269104      17.762904       0.347583       1.440799      -0.672418       0.007291      -0.004348       0.013040       0.015560      -0.013015       0.003752       0.007427       0.084002       0.136349      -0.067251       0.020978       0.046273              2.794698       2.107306       0.120333       0.111494       3.259153       0.922008       3.017635           0.005039
           45              H       0.560453       2.193136      18.503940       0.425050       0.372848 0.23404006E+01  0.17841393E+02                                 1.058716                            1.066301      -1.365184       2.403782                    0.999935       2.479811       7.305773       0.441028       1.821801      -0.614691       0.004503       0.005560      -0.014452       0.016126       0.006459      -0.000232       0.002986       0.018415       0.027529      -0.016171       0.006508       0.009663              1.055500       0.991587       0.012142       0.025087       1.030067      -0.012232       1.144846           0.008415
           46              H       1.127963       3.432078       1.964264       0.304338       1.533611 0.14511521E+02  0.17106992E+03                                 2.411468                            2.385216      -2.253112       1.816964                    0.995088       4.967310      17.034869       0.353404       1.470191      -0.661793      -0.011463       0.000040       0.008998       0.014573       0.014132      -0.008794      -0.014578      -0.025749      -0.043561      -0.021040      -0.011422       0.032462              2.401223       2.040698       0.098888      -0.038551       2.255938      -0.130477       2.907033           0.005893
           47              H       1.677621       1.086501      16.132996       0.078898       1.594167 0.14877238E+02  0.17450166E+03                                 2.443826                            2.404367      -1.640832       2.080329                    0.986319       4.872204      16.065413       0.358359       1.457171      -0.670771      -0.009126       0.013367       0.003318       0.016522      -0.026080       0.008799       0.013420       0.000982       0.079301      -0.042885       0.012353       0.030532              2.422500       2.161654       0.394612       0.182314       2.937082       0.269196       2.168764          -0.003120
           48              H      -2.151722       6.777149      16.472573       0.072004       1.909477 0.17451841E+02  0.21312020E+03                                 2.742236                            2.590550      -1.846832       1.987773                    0.986053       5.253443      17.698635       0.347815       1.442029      -0.672251      -0.006983      -0.004124       0.012988       0.015312       0.042825       0.004298      -0.006806      -0.018241       0.135048      -0.066813       0.021006       0.045807              2.786527       2.858196      -0.556875       0.739409       2.493440      -0.555662       3.007944           0.004691
           49              H      -2.532415       5.608675      18.503940       0.423763       0.375360 0.23618935E+01  0.18049234E+02                                 1.063845                            1.071457      -1.365753       2.402395                    0.999938       2.492887       7.356991       0.439731       1.822722      -0.614518       0.002380      -0.006596      -0.014348       0.015970       0.004938       0.002719      -0.001392      -0.021126       0.028056      -0.016672       0.006784       0.009888              1.060604       1.014642      -0.022959      -0.023451       1.016364      -0.015689       1.150808           0.008515
           50              H      -1.743215       4.497726       1.964264       0.301896       1.542385 0.14618965E+02  0.17264332E+03                                 2.419927                            2.393425      -2.257793       1.814066                    0.995049       4.986651      17.112746       0.352954       1.469448      -0.661920       0.005902       0.010263       0.009201       0.014994      -0.019024      -0.008073       0.015060      -0.011914      -0.042403      -0.020844      -0.012235       0.033079              2.409688       2.123841      -0.143574      -0.094313       2.187438       0.099140       2.917786           0.004734
           51              H       4.253627       5.194496      16.132996       0.078890       1.599289 0.14939626E+02  0.17542378E+03                                 2.448885                            2.409173      -1.644690       2.078210                    0.986286       4.883077      16.112087       0.358039       1.456892      -0.670776       0.016233       0.001401       0.003254       0.016616       0.013309       0.007135      -0.014354       0.044891       0.079798      -0.042960       0.012296       0.030664              2.427540       2.406189      -0.534607       0.142534       2.703053      -0.293433       2.173377          -0.002815
           52              H       2.793544       5.665481      16.472573       0.071760       1.913115 0.17492244E+02  0.21373354E+03                                 2.745272                            2.593164      -1.848310       1.986835                    0.986057       5.259255      17.722213       0.347723       1.441603      -0.672312      -0.000171       0.008551       0.013012       0.015571      -0.029884      -0.008136      -0.000423      -0.063908       0.135469      -0.066862       0.020903       0.045959              2.789702       3.070668       0.436986      -0.852415       2.286867      -0.362980       3.011571           0.004514
           53              H       6.123463       0.611202      11.997060       0.421937       0.381839 0.24185313E+01  0.18613249E+02                                 1.080306                            1.087693      -1.385095       2.393347                    0.999916       2.531806       7.526525       0.433854       1.834391      -0.612834      -0.006508      -0.003288       0.014635       0.016350       0.017061       0.000540      -0.002534       0.000521       0.041153      -0.024048       0.009733       0.014315              1.077561       1.051316      -0.011378       0.001163       1.009833       0.029196       1.171535          -0.001793
           54              H       4.766752       0.739195       8.202736       0.316393       1.234741 0.11018433E+02  0.12186924E+03                                 2.159941                            2.143856      -2.079767       1.930787                    0.994190       4.390049      14.827523       0.354021       1.564238      -0.648303       0.002701       0.013489      -0.018625       0.023155      -0.006000      -0.009534      -0.007127       0.042664      -0.002837      -0.024816      -0.000691       0.025506              2.151474       2.058005      -0.036535      -0.109157       1.824370       0.027367       2.572046          -0.003055
           55              H       2.371752       6.280997      14.368004       0.085023       1.465904 0.13368817E+02  0.15264050E+03                                 2.320247                            2.288845      -1.450600       2.175636                    0.988753       4.616713      15.008764       0.365055       1.469504      -0.669502      -0.011622       0.014541      -0.005768       0.019488      -0.013418       0.021192       0.001839      -0.037113       0.057323      -0.039801       0.011987       0.027814              2.299511       2.906471      -0.128155       0.303857       1.922098       0.019655       2.069965          -0.002529
           56              H       3.509678       5.252021      14.028427       0.082875       1.712328 0.15246816E+02  0.18000769E+03                                 2.565324                            2.435287      -1.575261       2.108213                    0.987831       4.913456      16.275247       0.355666       1.458654      -0.670337       0.007808      -0.002972      -0.013524       0.015897       0.010319      -0.002946       0.006454       0.067740       0.100523      -0.052701       0.018409       0.034292              2.603337       1.983817      -0.110807      -0.103123       3.016852       0.830317       2.809342          -0.004087
           57              H       4.711953       4.997473      11.997060       0.421855       0.381900 0.24187713E+01  0.18614347E+02                                 1.080124                            1.087500      -1.383734       2.393800                    0.999919       2.531375       7.523495       0.434068       1.833560      -0.612943       0.006038      -0.004005       0.014593       0.016292      -0.008570       0.001825       0.001719       0.029234       0.040828      -0.023871       0.009714       0.014157              1.077378       1.010135      -0.012275      -0.025850       1.050603      -0.013658       1.171396          -0.001251
           58              H       5.279463       3.758531       8.202736       0.315048       1.237987 0.11055439E+02  0.12237959E+03                                 2.163753                            2.147481      -2.082203       1.929357                    0.994178       4.397396      14.857879       0.353719       1.564279      -0.648307      -0.013112      -0.004424      -0.018620       0.023200      -0.015473       0.011105      -0.004732      -0.032012      -0.003129      -0.024982      -0.000703       0.025685              2.155303       1.854028      -0.083176       0.030973       2.034500      -0.108553       2.577381          -0.003438
           59              H      -2.473879       6.104108      14.368004       0.084918       1.470952 0.13428514E+02  0.15349591E+03                                 2.325236                            2.293591      -1.454749       2.173361                    0.988691       4.626992      15.051649       0.364756       1.469045      -0.669542      -0.006817      -0.017003      -0.005855       0.019231       0.023066      -0.012296       0.017707      -0.003744       0.057721      -0.040256       0.012222       0.028035              2.304483       2.061572      -0.363697      -0.169641       2.777480       0.254324       2.074397          -0.002261
           60              H       1.999778       0.413460      14.028427       0.083283       1.704797 0.15162930E+02  0.17876415E+03                                 2.558050                            2.428863      -1.570530       2.110799                    0.987883       4.899576      16.215889       0.356086       1.458996      -0.670322      -0.001028       0.008322      -0.013475       0.015871      -0.034236      -0.003972      -0.005837      -0.015558       0.099542      -0.052232       0.018240       0.033992              2.595718       2.654679       0.500844      -0.664433       2.332383      -0.502525       2.800091          -0.004470
           61              H       1.619085       1.581934      11.997060       0.422523       0.380952 0.24103667E+01  0.18531062E+02                                 1.077828                            1.085202      -1.383159       2.394344                    0.999920       2.525520       7.499063       0.434830       1.832185      -0.613140       0.000568       0.007276       0.014603       0.016326      -0.008184      -0.002267       0.000805      -0.029176       0.040574      -0.023596       0.009521       0.014075              1.075082       1.027773       0.023569       0.024663       1.028758      -0.015490       1.168715          -0.001250
           62              H       2.408285       2.692883       8.202736       0.314628       1.242357 0.11104514E+02  0.12304800E+03                                 2.167677                            2.151217      -2.082993       1.928329                    0.994205       4.405925      14.889916       0.353697       1.562788      -0.648520       0.010427      -0.009200      -0.018522       0.023161       0.021672      -0.001511       0.012079      -0.010717      -0.003157      -0.025109      -0.000656       0.025766              2.159244       1.920532       0.120116       0.078743       1.974423       0.081342       2.582778          -0.003239
           63              H       0.102127       1.996113      14.368004       0.084643       1.474302 0.13468331E+02  0.15406894E+03                                 2.328740                            2.296915      -1.457359       2.171902                    0.988651       4.634152      15.081956       0.364500       1.468951      -0.669535       0.018146       0.002497      -0.005901       0.019244      -0.009767      -0.009136      -0.019609       0.042002       0.058213      -0.040376       0.012177       0.028198              2.307962       2.287031       0.492986      -0.135682       2.559412      -0.274645       2.077443          -0.002014
           64              H       6.945044       1.525128      14.028427       0.082656       1.711911 0.15241199E+02  0.17992719E+03                                 2.565215                            2.435087      -1.575887       2.108106                    0.987794       4.912701      16.272812       0.355621       1.458952      -0.670294      -0.006517      -0.005380      -0.013507       0.015933       0.024562       0.006811      -0.000620      -0.051575       0.100631      -0.052882       0.018596       0.034286              2.603233       2.855069      -0.391680       0.770889       2.145723      -0.325570       2.808909          -0.005040
           65              C      -3.311652       6.078222       4.329109      -0.127338      24.029422 0.40124186E+03  0.95045548E+04                                 7.710294                            6.926882      -0.506281       1.830435                    0.997617      31.450250      99.314869       0.576607       0.448436      -1.016247      -0.065898       0.072332       0.044909       0.107662      -0.016517      -0.008124      -0.011604      -0.015182       0.086610      -0.035319       0.002805       0.032513              8.115141       6.470073      -0.858467      -0.582457       7.215253       0.557027      10.660097           0.001703
           66              C       2.768220       7.019473       4.329109      -0.127321      24.033585 0.40142629E+03  0.95095972E+04                                 7.710789                            6.928651      -0.505418       1.830666                    0.997620      31.446854      99.293375       0.576537       0.448459      -1.016278       0.095693       0.020998       0.044909       0.107773       0.000894      -0.006006       0.012900       0.036660       0.086080      -0.035388       0.002945       0.032443              8.115111       7.770465       0.108425       0.770487       5.914192       0.228045      10.660675           0.001582
           67              C       0.543431       1.283524       4.329109      -0.127761      24.051985 0.40176249E+03  0.95197269E+04                                 7.714651                            6.931282      -0.505761       1.830267                    0.997635      31.466951      99.374037       0.576450       0.448424      -1.016280      -0.029699      -0.093371       0.045140       0.107879       0.015116       0.013983      -0.001209      -0.019435       0.085385      -0.034844       0.002696       0.032148              8.119618       6.286283       0.751099      -0.188138       7.405346      -0.781202      10.667225           0.002641
           68              C       0.839848       1.112387       5.837891      -0.125498      23.941193 0.39984352E+03  0.94435460E+04                                 7.668391                            6.902614      -0.440757       1.855831                    0.997650      30.967091      96.985255       0.580354       0.446857      -1.019257      -0.063402      -0.070568      -0.042238       0.103845       0.020321       0.014277      -0.010974      -0.005029       0.066198      -0.036978       0.009369       0.027609              8.074125       6.375717       0.843013       0.573511       7.166066       0.525929      10.680591          -0.001872
           69              C       6.919720       0.171136       5.837891      -0.125240      23.933397 0.39973524E+03  0.94402193E+04                                 7.666160                            6.901414      -0.440035       1.856152                    0.997648      30.960467      96.956195       0.580446       0.446822      -1.019291       0.092778      -0.019469      -0.042233       0.103781      -0.007795       0.002382       0.017978       0.038910       0.066013      -0.037473       0.009899       0.027574              8.071235       7.694778      -0.080714      -0.740861       5.843652       0.234622      10.675277          -0.002382
           70              C       4.694931       5.907085       5.837891      -0.125124      23.930015 0.39962771E+03  0.94371965E+04                                 7.665612                            6.900294      -0.440659       1.856013                    0.997643      30.959383      96.955398       0.580507       0.446798      -1.019288      -0.029423       0.090061      -0.042157       0.103701      -0.012801      -0.016660      -0.007071      -0.032340       0.066567      -0.037211       0.009459       0.027752              8.071012       6.235779      -0.761228       0.167471       7.301784      -0.757357      10.675472          -0.001592
           71              C       7.463152       1.112387      16.004891      -0.128839      24.005185 0.40036145E+03  0.95228968E+04                                 7.784826                            6.966300      -0.582684       1.803649                    0.997286      32.154118     103.312435       0.566508       0.454552      -1.008089       0.069947      -0.079899      -0.043164       0.114628      -0.013833      -0.012713      -0.008694      -0.004354       0.151350      -0.041774      -0.011260       0.053034              8.197817       6.558981      -0.860169      -0.607273       7.332009       0.592087      10.702461           0.001271
           72              C       1.383280       0.171136      16.004891      -0.128761      23.989309 0.40010343E+03  0.95148328E+04                                 7.780577                            6.963735      -0.581419       1.804238                    0.997282      32.135858     103.229384       0.566675       0.454510      -1.008153      -0.103653      -0.020820      -0.043136       0.114185       0.004867      -0.001300       0.015661       0.029380       0.150522      -0.043193      -0.009633       0.052826              8.192437       7.878003       0.097589       0.815877       6.007287       0.230551      10.692020           0.001147
           73              C       3.608069       5.907085      16.004891      -0.128868      23.998380 0.40021967E+03  0.95190511E+04                                 7.783424                            6.965006      -0.584135       1.803183                    0.997277      32.158788     103.337969       0.566546       0.454544      -1.008054       0.033770       0.100777      -0.043190       0.114725       0.009237       0.013892      -0.006671      -0.020994       0.151663      -0.041813      -0.011320       0.053133              8.196066       6.392204       0.761395      -0.208985       7.498266      -0.821780      10.697729           0.001679
           74              C       3.311652       6.078222      14.496109      -0.129713      24.099741 0.40357594E+03  0.95929819E+04                                 7.779383                            6.984257      -0.516758       1.827752                    0.997386      31.688782     100.901804       0.568501       0.453259      -1.011497       0.068660       0.076546       0.040484       0.110510       0.011522       0.020517      -0.004695      -0.012920       0.113798      -0.037601      -0.006423       0.044024              8.193963       6.501689       0.858093       0.597309       7.272013       0.522763      10.808187          -0.001664
           75              C      -2.768220       7.019473      14.496109      -0.129785      24.093678 0.40352505E+03  0.95911086E+04                                 7.777100                            6.983324      -0.515442       1.828204                    0.997390      31.681167     100.861652       0.568621       0.453195      -1.011571      -0.100290       0.021355       0.040480       0.110240       0.000225      -0.006008       0.020306       0.028730       0.112940      -0.038688      -0.005052       0.043741              8.190765       7.819201      -0.098199      -0.750145       5.951760       0.256568      10.801335          -0.001809
           76              C      -0.543431       1.283524      14.496109      -0.129751      24.092315 0.40339017E+03  0.95881267E+04                                 7.778374                            6.982672      -0.518167       1.827298                    0.997378      31.696977     100.948424       0.568523       0.453262      -1.011425       0.031704      -0.097916       0.040352       0.110548      -0.011531      -0.014601      -0.015699      -0.013059       0.114620      -0.037970      -0.006485       0.044455              8.192965       6.335430      -0.760491       0.155459       7.438637      -0.778448      10.804828          -0.001620
           77              N       0.000000       0.000000       3.771957      -0.134693      26.086567 0.46657305E+03  0.10981406E+05                                 7.604845                            7.217603       0.184947       2.089585                    0.997598      26.719693      72.815544       0.621542       0.418695      -1.080477      -0.000176      -0.000075       0.211944       0.211944       0.000004       0.000151       0.000155      -0.000171      -0.392235      -0.130745       0.065287       0.065458              7.910011       7.142985      -0.000409       0.000349       7.147194       0.000685       9.439853           0.023411
           78              N       0.000000       0.000000       6.395043      -0.131341      26.136252 0.46688023E+03  0.10970922E+05                                 7.539626                            7.161699       0.204191       2.097497                    0.997525      26.510371      71.768877       0.632718       0.411963      -1.086795      -0.000052       0.000046      -0.211952       0.211952      -0.000047       0.000020      -0.000057      -0.000160      -0.397007      -0.132336       0.066075       0.066261              7.850781       7.046283      -0.000066       0.000372       7.049359       0.000382       9.456701           0.025355
           79              N       0.000000       0.000000      16.562043      -0.130400      25.737979 0.45970227E+03  0.10796095E+05                                 7.598862                            7.215146       0.197308       2.095833                    0.997670      26.693904      73.028876       0.614145       0.424663      -1.075019      -0.000061       0.000008      -0.211708       0.211708       0.000067      -0.000026       0.000027       0.000245      -0.389830      -0.129943       0.064832       0.065111              7.896282       7.211080      -0.000007      -0.000343       7.215960      -0.000272       9.261806           0.020671
           80              N       0.000000       0.000000      13.938957      -0.127643      25.868517 0.46128349E+03  0.10822641E+05                                 7.544820                            7.164050       0.197985       2.096305                    0.997557      26.538873      72.135266       0.625691       0.417235      -1.081757      -0.000032       0.000000       0.212071       0.212071      -0.000047       0.000013      -0.000059       0.000120      -0.395400      -0.131800       0.065824       0.065976              7.853228       7.103598      -0.000968       0.000520       7.108029      -0.000148       9.348056           0.023287
           81              O       1.852814       0.384698       1.209873      -0.949145      42.247324 0.91523842E+03  0.25480027E+05                                 9.945302                            9.595057      -0.390820       1.837902                    0.996731      35.259509     104.326205       0.583241       0.377218      -1.109604      -0.048629      -0.058314      -0.101257       0.126563      -0.030997       0.026609      -0.010912       0.062279       0.122306      -0.064322       0.002141       0.062181             10.418754      11.494318       0.177138      -2.688084      10.021797      -0.530012       9.740146           0.081138
           82              O       3.539569       0.730566      19.370575      -0.871060      49.162359 0.10255555E+04  0.29335336E+05                                10.569774                            9.692316      -0.295144       1.849532                    0.998070      36.757993     109.755170       0.623371       0.343500      -1.137429      -0.009609       0.026305       0.024950       0.037507       0.006369       0.001538      -0.087098       0.103235       0.077687      -0.117726       0.038820       0.078907             11.273057      13.564104      -0.214052       0.177043      10.579623      -0.519700       9.675442           0.067251
           83              O       3.558251       5.393676       1.209873      -0.948936      42.377731 0.91899672E+03  0.25619176E+05                                 9.972783                            9.618897      -0.438107       1.822199                    0.996839      35.354989     104.790036       0.581952       0.377544      -1.109005      -0.025522       0.071690      -0.100981       0.126444       0.044075      -0.022965      -0.015432       0.028650       0.126339      -0.067412       0.004804       0.062608             10.449511      10.265152       0.549169       0.887870      11.313956       2.601864       9.769425           0.080236
           84              O       3.014404       3.759969      19.370575      -0.872614      49.168964 0.10257133E+04  0.29340485E+05                                10.569467                            9.691894      -0.290220       1.850829                    0.998043      36.769688     109.785239       0.623508       0.343418      -1.137517       0.028803      -0.004736       0.025114       0.038506       0.040817      -0.075826       0.041909      -0.059267       0.072692      -0.116030       0.038185       0.077845             11.272946      11.514296       1.402500      -0.537889      12.626817       0.106967       9.677725           0.068908
           85              O       7.043435       1.412236       1.209873      -0.950115      42.441065 0.92073927E+03  0.25678858E+05                                 9.984001                            9.629376      -0.436164       1.822481                    0.996860      35.377445     104.865194       0.581535       0.377651      -1.108972       0.074720      -0.013375      -0.100800       0.126185      -0.009448      -0.003020       0.027085      -0.088797       0.124736      -0.066182       0.004548       0.061634             10.461757      10.584756      -0.734570       1.814165      11.022605      -2.075456       9.777911           0.080816
           86              O       5.900527       2.700074      19.370575      -0.872988      49.304757 0.10292693E+04  0.29469413E+05                                10.589945                            9.709338      -0.288876       1.850285                    0.998092      36.836360     110.056114       0.622848       0.343464      -1.137412      -0.019265      -0.021544       0.024325       0.037775      -0.047146       0.074906       0.044543      -0.040707       0.071944      -0.117103       0.039098       0.078005             11.296453      11.158938      -1.190644       0.362763      13.039476       0.414446       9.690945           0.068307
           87              O      -2.298686       6.805911       8.957127      -0.919130      41.645530 0.89816607E+03  0.24960732E+05                                 9.927601                            9.548108      -0.581270       1.785321                    0.995859      35.163226     104.954860       0.579023       0.380635      -1.103848      -0.045862       0.063896       0.107662       0.133331       0.068117      -0.014681      -0.029064       0.050069       0.163146      -0.101349       0.021670       0.079679             10.444585      11.490294      -0.174617       2.663385      10.060961      -0.511957       9.782500           0.082039
           88              O      -0.611931       6.460043      11.130425      -0.828881      49.396761 0.10338324E+04  0.29731166E+05                                10.799724                            9.870278      -0.542754       1.779090                    0.998193      36.768541     111.294640       0.602704       0.353378      -1.125613      -0.006205      -0.025306      -0.027515       0.037894      -0.007231       0.011374      -0.121084       0.144970       0.081513      -0.163119       0.055194       0.107925             11.592943      14.075688       0.240324      -0.181145      10.994261      -0.510483       9.708880           0.075295
           89              O      -0.593249       1.796933       8.957127      -0.918709      41.630356 0.89781519E+03  0.24948738E+05                                 9.923804                            9.544881      -0.581796       1.785229                    0.995855      35.160949     104.946024       0.579241       0.380527      -1.103919      -0.032340      -0.071434       0.107342       0.132932      -0.055695       0.032665       0.001927       0.093029       0.163014      -0.101352       0.021580       0.079772             10.440257      10.261955      -0.531728      -0.889007      11.277890       2.559861       9.780926           0.081829
           90              O      -1.137096       3.430640      11.130425      -0.830083      49.491367 0.10362380E+04  0.29820205E+05                                10.814458                            9.882127      -0.543251       1.778295                    0.998205      36.825129     111.534050       0.602258       0.353405      -1.125496       0.025529       0.007397      -0.027396       0.038170      -0.059724       0.099867       0.070613      -0.086236       0.081115      -0.164319       0.056018       0.108301             11.609955      11.988749      -1.457318       0.533454      13.118788       0.098080       9.722329           0.075191
           91              O       2.891935       5.778373       8.957127      -0.918389      41.586870 0.89665997E+03  0.24908712E+05                                 9.916087                            9.538072      -0.582632       1.785226                    0.995824      35.143045     104.877202       0.579506       0.380474      -1.103953       0.078120       0.007978       0.107661       0.133257      -0.012617      -0.018496       0.027210      -0.142516       0.163657      -0.101355       0.021581       0.079775             10.431444      10.554954       0.704541      -1.769383      10.965369      -2.045664       9.774010           0.081796
           92              O       1.749027       4.490535      11.130425      -0.828637      49.363535 0.10329220E+04  0.29699571E+05                                10.795762                            9.866393      -0.545186       1.778540                    0.998187      36.759126     111.269837       0.602758       0.353411      -1.125544      -0.018786       0.018491      -0.027661       0.038209       0.066582      -0.110634       0.050657      -0.059688       0.080154      -0.163210       0.055389       0.107821             11.588354      11.550943       1.214578      -0.351160      13.503950       0.412150       9.710169           0.075630
           93              O       2.298686       6.805911      19.124127      -0.951575      42.718825 0.93008007E+03  0.26032775E+05                                10.053520                            9.696035      -0.452515       1.816206                    0.996689      35.596122     106.073669       0.577307       0.379052      -1.106760       0.053957       0.061882       0.101792       0.130776      -0.042674       0.016527      -0.016878       0.055093       0.123736      -0.071858       0.012667       0.059191             10.540755      11.653327       0.170667      -2.725683      10.149154      -0.529686       9.819784           0.083754
           94              O       0.611931       6.460043       0.963425      -0.874741      49.021903 0.10214136E+04  0.29144701E+05                                10.517613                            9.650061      -0.230575       1.870850                    0.998147      36.521387     108.395367       0.627853       0.341893      -1.140429       0.008028      -0.020113      -0.021860       0.030771       0.002272      -0.003121      -0.079843       0.088231       0.081893      -0.105699       0.030140       0.075559             11.212036      13.486769      -0.220392       0.167021      10.528551      -0.517433       9.620788           0.069502
           95              O       0.593249       1.796933      19.124127      -0.952827      42.742050 0.93054984E+03  0.26047004E+05                                10.057707                            9.699595      -0.447551       1.817797                    0.996670      35.589955     106.028140       0.577151       0.379139      -1.106790       0.026737      -0.077438       0.101821       0.130687       0.044454      -0.022664      -0.005866       0.042524       0.119737      -0.069718       0.011933       0.057785             10.545565      10.382647       0.566013       0.903433      11.432330       2.630333       9.821717           0.083680
           96              O       1.137096       3.430640       0.963425      -0.876943      49.174116 0.10252725E+04  0.29281889E+05                                10.536956                            9.667093      -0.226289       1.871213                    0.998164      36.592439     108.650263       0.627426       0.341809      -1.140519      -0.022083       0.003426      -0.021754       0.031188       0.037698      -0.067793       0.042122      -0.049426       0.087280      -0.106492       0.030193       0.076299             11.233393      11.489869       1.397124      -0.533353      12.576134       0.113896       9.634176           0.070091
           97              O      -2.891935       5.778373      19.124127      -0.949698      42.594865 0.92672846E+03  0.25917884E+05                                10.037437                            9.680972      -0.459086       1.815083                    0.996628      35.541258     105.898091       0.577487       0.379242      -1.106522      -0.080365       0.015301       0.103066       0.131587      -0.002358       0.006933       0.021667      -0.102032       0.122225      -0.071952       0.013889       0.058063             10.523622      10.655771      -0.736524       1.817070      11.108954      -2.091507       9.806141           0.085128
           98              O      -1.749027       4.490535       0.963425      -0.874172      49.197110 0.10260439E+04  0.29319737E+05                                10.552152                            9.679003      -0.280960       1.854395                    0.998128      36.627083     108.907501       0.626016       0.342394      -1.139630       0.013161       0.018847      -0.021531       0.031496      -0.042467       0.072814       0.038450      -0.042050       0.083587      -0.110253       0.032961       0.077292             11.251052      11.115483      -1.173000       0.364891      12.988556       0.405361       9.649118           0.069613
           99              O       6.450186       0.384698      11.376873      -0.924760      42.088073 0.91097690E+03  0.25413879E+05                                10.008832                            9.624220      -0.583070       1.780919                    0.996129      35.415636     106.010634       0.575821       0.381290      -1.103057       0.049256      -0.063902      -0.108805       0.135455       0.067548      -0.016650      -0.028465       0.048664       0.165946      -0.100710       0.019856       0.080854             10.536849      11.613822      -0.170817       2.703716      10.164504      -0.521620       9.832222           0.087349
          100              O       4.763431       0.730566       9.203575      -0.829076      49.521307 0.10367470E+04  0.29814092E+05                                10.815054                            9.885938      -0.539336       1.781325                    0.998168      36.649310     110.666523       0.602508       0.353504      -1.126339       0.004652       0.023698       0.023952       0.034014      -0.005510       0.014575      -0.126248       0.147092       0.088463      -0.168753       0.054638       0.114115             11.609410      14.115895       0.244866      -0.175663      11.026721      -0.509237       9.685616           0.073084
          101              O       4.744749       5.393676      11.376873      -0.923886      42.032060 0.90946783E+03  0.25361073E+05                                10.000608                            9.616794      -0.584777       1.780867                    0.996101      35.384901     105.893663       0.575998       0.381333      -1.103033       0.030862       0.074716      -0.108983       0.135691      -0.054459       0.032386      -0.000223       0.093209       0.164234      -0.100245       0.020164       0.080081             10.527748      10.369113      -0.542666      -0.899397      11.389051       2.598491       9.825081           0.088201
          102              O       5.288596       3.759969       9.203575      -0.828407      49.473480 0.10355112E+04  0.29769408E+05                                10.806887                            9.878874      -0.540178       1.781383                    0.998153      36.629966     110.587883       0.602836       0.353420      -1.126416      -0.022974      -0.007935       0.023895       0.034084      -0.060454       0.101623       0.075726      -0.082613       0.088351      -0.168029       0.054050       0.113979             11.599834      11.998360      -1.457198       0.529021      13.117618       0.101737       9.683525           0.072465
          103              O       1.259565       1.412236      11.376873      -0.924318      42.051124 0.90994561E+03  0.25376627E+05                                10.003262                            9.619308      -0.581333       1.781738                    0.996134      35.388881     105.895212       0.575949       0.381332      -1.103082      -0.079869      -0.010666      -0.109083       0.135617      -0.012597      -0.015581       0.028536      -0.139606       0.164015      -0.099405       0.019388       0.080017             10.530622      10.669573       0.711881      -1.803008      11.096138      -2.078391       9.826154           0.088229
          104              O       2.402473       2.700074       9.203575      -0.828069      49.427479 0.10342705E+04  0.29724523E+05                                10.799101                            9.871802      -0.540602       1.781492                    0.998138      36.612626     110.514680       0.603164       0.353338      -1.126493       0.018250      -0.016194       0.023921       0.034169       0.066090      -0.116253       0.050436      -0.062752       0.088138      -0.167974       0.054043       0.113932             11.590903      11.566012       1.211263      -0.352663      13.525660       0.406624       9.681036           0.073016

******************************************************
Auxiliary information for the entire system
The total spin magnetic moment of the unit cell is   41.717522
The total net atomic charge of the unit cell is   0.000001
Accuracy of reproducing the electrostatic potential in the unit cell:
  The inner radius (bohr) =    5.0000
  The outer radius (bohr) =   12.0000
  Valid grid points have density less than (e/(bohr^3)) =    0.0001
  The number of valid grid points were=            0
  The rms potential error without charges in kcal/mol is=          NaN
  The rms potential error with partial charges in kcal/mol is=          NaN
  The RRMSE value at monopole order=          NaN
  The rms potential error with partial charges and cloud penetration in kcal/mol is=          NaN
  The RRMSE value at monopole order with cloud penetration is=          NaN
  The rms potential error with partial charges and atomic dipoles in kcal/mol is=          NaN
  The RRMSE value at dipole order=          NaN
  The rms potential error with partial charges, atomic dipoles and cloud penetration in kcal/mol is=          NaN
  The RRMSE value at dipole order with cloud penetration=          NaN

******************************************************
The electron densities and ab initio electrostatic potential were computed in VASP using the PBE functional and
projector augmented wave method. See the main text of the journal article for a description of computational details.
The atomic charges, dipoles, and quadrupoles were computed with the DDEC6 method as described in
(a) T. A. Manz and N. Gabaldon Limas, RSC Adv. 6 (2016) 47771-47801 DOI: 10.1039/c6ra04656h
(b) N. Gabaldon Limas and T. A. Manz, RSC Adv. 8 (2018) 2678-2707 DOI: 10.1039/c7ra11829e.
For each atom in the material, the electron cloud parameters were fit to the spherically averaged atom-in-material
electron density using radial positions for which this density was between 10^-4 and 10^-2 electrons per cubic bohr.
The polarizabilities, dispersion coefficients, and quantum Drude oscillator (QDO) parameters were fit using the MCLF method.
The magnetic structure of the system was optimized in VASP from the default ferromagnetic initial guess using spin polarization.
The atomic spin moments (ASMs) were computed on this optimized magnetic structure using the DDEC6 partition as inputs
to the method of T. A. Manz and D. S. Sholl, J. Chem. Theory Comput. 7 (2011) 4146-4164 DOI: 10.1021/ct200539n.
The RMSE and RRMSE were computed using a uniform grid with Ewald summation.
