# Supplementary material for: A collection of forcefield precursors for metal–organic frameworks
Source: RSC Adv. 2019 Nov 13;9(63):36492–507. doi: 10.1039/c9ra07327b (PMC9075174; doi:10.1039/c9ra07327b)
Supplement: RA-009-C9RA07327B-s3846 [file RA-009-C9RA07327B-s3846.xyz]

   96
jmolscript: load "" {1 1 1} spacegroup "x,y,z" unitcell [{      7.491400     0.000000     0.000000 }, {      0.000000     9.939700     0.000000 }, {      0.000000     0.000000    17.380500 }]
Co     0.952082     7.454775    10.069740     0.652647
Co     0.192978     7.454775     4.133257     0.341336
Co     2.793618     2.484925     1.379490     0.652531
Co     3.552722     2.484925    12.823507     0.341302
Co     6.539318     2.484925     7.310760     0.652629
Co     7.298422     2.484925    13.247243     0.341586
Co     4.697782     7.454775    16.001010     0.652561
Co     3.938678     7.454775     4.556993     0.341255
H      3.381618     9.639521    10.908002     0.102523
H      7.068136     9.535154    11.829168     0.097112
H      0.364082     0.300179     2.217752     0.102530
H      4.168964     0.404546     3.138918     0.097100
H      4.109782     4.669671     6.472498     0.102506
H      0.423264     4.565304     5.551332     0.097096
H      7.127318     5.270029    15.162748     0.102497
H      3.322436     5.374396    14.241582     0.097085
H      4.109782     0.300179     6.472498     0.102506
H      0.423264     0.404546     5.551332     0.097096
H      7.127318     9.639521    15.162748     0.102496
H      3.322436     9.535154    14.241582     0.097084
H      3.381618     5.270029    10.908002     0.102523
H      7.068136     5.374396    11.829168     0.097112
H      0.364082     4.669671     2.217752     0.102530
H      4.168964     4.565304     3.138918     0.097100
H      7.280143     7.454775     7.296334     0.100504
H      3.646064     7.454775     7.984602     0.097640
H      3.956957     2.484925    15.986584     0.100504
H      0.099636     2.484925    16.674852     0.097640
H      0.211257     2.484925    10.084166     0.100491
H      3.845336     2.484925     9.395898     0.097602
H      3.534443     7.454775     1.393916     0.100487
H      7.391764     7.454775     0.705648     0.097617
C      2.531344     9.860182    11.268647     0.126419
C      0.485443     9.802532    11.764165     0.127493
C      1.214356     0.079518     2.578397     0.126431
C      3.260257     0.137168     3.073915     0.127507
C      4.960056     4.890332     6.111853     0.126435
C      7.005957     4.832682     5.616335     0.127494
C      6.277044     5.049368    14.802103     0.126392
C      4.231143     5.107018    14.306585     0.127480
C      4.960056     0.079518     6.111853     0.126437
C      7.005957     0.137168     5.616335     0.127492
C      6.277044     9.860182    14.802103     0.126392
C      4.231143     9.802532    14.306585     0.127479
C      2.531344     5.049368    11.268647     0.126418
C      0.485443     5.107018    11.764165     0.127493
C      1.214356     4.890332     2.578397     0.126430
C      3.260257     4.832682     3.073915     0.127508
C      0.731161     7.454775     7.172063     0.129250
C      2.804780     7.454775     7.543311     0.128340
C      3.014539     2.484925    15.862313     0.129221
C      0.940920     2.484925    16.233561     0.128276
C      6.760239     2.484925    10.208437     0.129203
C      4.686620     2.484925     9.837189     0.128261
C      4.476861     7.454775     1.518187     0.129251
C      6.550480     7.454775     1.146939     0.128315
N      2.305853     0.985819    12.012706    -0.139024
N      0.967889     0.945862    12.337374    -0.145463
N      1.416624     9.114109    11.076245    -0.320923
N      1.439847     8.953881     3.322456    -0.139014
N      2.777811     8.993838     3.647124    -0.145461
N      2.329076     0.825591     2.385995    -0.320870
N      5.185547     5.955669     5.367794    -0.139008
N      6.523511     5.915712     5.043126    -0.145462
N      6.074776     4.144259     6.304255    -0.320902
N      6.051553     3.984031    14.058044    -0.139065
N      4.713589     4.023988    13.733376    -0.145518
N      5.162324     5.795441    14.994505    -0.320905
N      5.185547     8.953881     5.367794    -0.139013
N      6.523511     8.993838     5.043126    -0.145456
N      6.074776     0.825591     6.304255    -0.320903
N      6.051553     0.985819    14.058044    -0.139067
N      4.713589     0.945862    13.733376    -0.145516
N      5.162324     9.114109    14.994505    -0.320905
N      2.305853     3.984031    12.012706    -0.139021
N      0.967889     4.023988    12.337374    -0.145465
N      1.416624     5.795441    11.076245    -0.320923
N      1.439847     5.955669     3.322456    -0.139008
N      2.777811     5.915712     3.647124    -0.145466
N      2.329076     4.144259     2.385995    -0.320869
N      1.613648     7.454775     8.188127    -0.322307
N      1.308748     7.454775     5.986887    -0.148059
N      2.658698     7.454775     6.228997    -0.137290
N      2.132052     2.484925    16.878377    -0.322303
N      2.436952     2.484925    14.677137    -0.148070
N      1.087002     2.484925    14.919247    -0.137402
N      5.877752     2.484925     9.192373    -0.322356
N      6.182652     2.484925    11.393613    -0.148184
N      4.832702     2.484925    11.151503    -0.137269
N      5.359348     7.454775     0.502123    -0.322291
N      5.054448     7.454775     2.703363    -0.148126
N      6.404398     7.454775     2.461253    -0.137306
Cl     6.164748     7.454775     9.953986    -0.538028
Cl     5.072352     2.484925     1.263736    -0.538057
Cl     1.326652     2.484925     7.426514    -0.538162
Cl     2.419048     7.454775    16.116764    -0.538206

The following XYZ coordinates are in angstroms. Other properties are in atomic units.
The sperically averaged electron density of each atom fit to a function of the form exp(a - br)
eigen_1, eigen_2 and eigen_3 are the three eigenvalues of traceless quadrupole moment tensor
  atom number  atomic symbol              X              Y              Z     net charge C6 coefficient C8 coefficient C10 coefficient fluctuating dipole atomic polarizability isotropic forcefield polarizability              a              b squared Pearson coefficient          <r^3>          <r^4>         wp_QDO          m_QDO          q_QDO       dipole_x       dipole_y       dipole_z         dipole            Qxy            Qxz            Qyz     Q(x^2-y^2)  Q(3z^2 - R^2)        eigen_1        eigen_2        eigen_3 static polarizability      alpha(xx)      alpha(xy)      alpha(xz)      alpha(yy)      alpha(yz)      alpha(zz) atomic spin moment
            1             Co       0.952082       7.454775      10.069740       0.652647     137.201896 0.29559428E+04  0.10418019E+06                                19.736048                           16.302540       0.755006       2.043420                    0.997403      52.700030     145.516586       0.515432       0.337168      -1.208431      -0.049944      -0.000000      -0.001855       0.049978       0.000000       0.002678      -0.000000       0.150960      -0.116590      -0.056049      -0.038917       0.094966             22.607033      13.153338      -0.000000      -0.020024      27.334816      -0.000000      27.332944           2.718171
            2             Co       0.192978       7.454775       4.133257       0.341336     119.109596 0.22764263E+04  0.76120074E+05                                19.763519                           15.700310       0.952540       2.061907                    0.992535      59.229989     166.051563       0.451093       0.406064      -1.138984       0.001415       0.000000       0.017497       0.017555      -0.000005       0.002006       0.000003       0.089905      -0.094088      -0.031406      -0.029271       0.060678             23.235540      24.863315       0.000010      -0.379096      22.525617      -0.000009      22.317689          -0.909213
            3             Co       2.793618       2.484925       1.379490       0.652531     137.208353 0.29561400E+04  0.10418921E+06                                19.736896                           16.303291       0.754851       2.043361                    0.997404      52.701344     145.523169       0.515408       0.337176      -1.208419       0.049960      -0.000000      -0.001899       0.049996      -0.000000      -0.002689       0.000000       0.150998      -0.116653      -0.056057      -0.038938       0.094995             22.607949      13.153982       0.000001       0.020148      27.335620      -0.000001      27.334244           2.717947
            4             Co       3.552722       2.484925      12.823507       0.341302     119.106314 0.22763421E+04  0.76116744E+05                                19.763476                           15.700252       0.952351       2.061863                    0.992536      59.228049     166.046912       0.451083       0.406076      -1.138973      -0.001413      -0.000000       0.017497       0.017554      -0.000005      -0.002024      -0.000004       0.090224      -0.094497      -0.031543      -0.029362       0.060906             23.235540      24.863488       0.000003       0.379204      22.525709       0.000003      22.317422          -0.910335
            5             Co       6.539318       2.484925       7.310760       0.652629     137.201498 0.29559288E+04  0.10417951E+06                                19.735961                           16.302456       0.754996       2.043419                    0.997403      52.699988     145.516056       0.515436       0.337166      -1.208433       0.049922       0.000001       0.001893       0.049958      -0.000001       0.002715      -0.000002       0.150828      -0.116662      -0.055970      -0.038942       0.094913             22.606950      13.153284       0.000001      -0.020112      27.334386       0.000000      27.333181           2.718381
            6             Co       7.298422       2.484925      13.247243       0.341586     119.101079 0.22761921E+04  0.76109811E+05                                19.762305                           15.699264       0.952791       2.062031                    0.992530      59.223823     166.028268       0.451121       0.406051      -1.138999      -0.001420      -0.000000      -0.017503       0.017560      -0.000005       0.001971       0.000003       0.089863      -0.094247      -0.031458      -0.029224       0.060682             23.234245      24.861762       0.000003      -0.378817      22.524320      -0.000003      22.316654          -0.910398
            7             Co       4.697782       7.454775      16.001010       0.652561     137.205544 0.29560495E+04  0.10418517E+06                                19.736613                           16.303016       0.754882       2.043375                    0.997403      52.700640     145.520405       0.515414       0.337175      -1.208421      -0.049942       0.000000       0.001848       0.049976       0.000000      -0.002654       0.000000       0.150909      -0.116487      -0.056040      -0.038882       0.094921             22.607682      13.153782      -0.000000       0.019967      27.335626      -0.000000      27.333639           2.718192
            8             Co       3.938678       7.454775       4.556993       0.341255     119.121388 0.22767106E+04  0.76131320E+05                                19.763910                           15.700619       0.952360       2.061844                    0.992537      59.234427     166.061382       0.451122       0.406029      -1.139018       0.001413      -0.000000      -0.017495       0.017552      -0.000005      -0.001885      -0.000003       0.089830      -0.094337      -0.031484      -0.029192       0.060676             23.235975      24.863883       0.000009       0.379108      22.525964       0.000008      22.318079          -0.908404
            9              H       3.381618       9.639521      10.908002       0.102523       1.180489 0.86822376E+01  0.87742073E+02                                 1.899507                            1.765338      -1.226702       2.296981                    0.994070       3.784522      11.053052       0.450272       1.346032      -0.694091       0.046098      -0.012987      -0.019828       0.051835       0.003456      -0.006556       0.013934       0.014760      -0.027114      -0.021796       0.007980       0.013816              1.934404       2.491287      -0.215834      -0.407756       1.612405       0.154479       1.699519           0.000160
           10              H       7.068136       9.535154      11.829168       0.097112       1.206154 0.91274541E+01  0.93863908E+02                                 1.953039                            1.828932      -1.440119       2.189358                    0.992014       4.027315      12.057965       0.433392       1.374284      -0.687096      -0.054559      -0.013403       0.003679       0.056301       0.001352      -0.007756       0.002714       0.026397      -0.041905      -0.016489      -0.005393       0.021882              1.985222       2.672823       0.296521      -0.134595       1.708049       0.034187       1.574794          -0.000141
           11              H       0.364082       0.300179       2.217752       0.102530       1.180417 0.86815945E+01  0.87733957E+02                                 1.899436                            1.765278      -1.226647       2.297018                    0.994071       3.784385      11.052553       0.450277       1.346040      -0.694090      -0.046096       0.012990      -0.019833       0.051836       0.003455       0.006557      -0.013931       0.014757      -0.027098      -0.021791       0.007978       0.013813              1.934329       2.491175      -0.215821       0.407730       1.612351      -0.154470       1.699462           0.000146
           12              H       4.168964       0.404546       3.138918       0.097100       1.206153 0.91274401E+01  0.93863763E+02                                 1.953044                            1.828936      -1.440130       2.189354                    0.992014       4.027317      12.057986       0.433389       1.374292      -0.687095       0.054556       0.013405       0.003674       0.056299       0.001350       0.007757      -0.002712       0.026394      -0.041895      -0.016485      -0.005394       0.021879              1.985227       2.672829       0.296523       0.134595       1.708053      -0.034187       1.574799          -0.000173
           13              H       4.109782       4.669671       6.472498       0.102506       1.180384 0.86812783E+01  0.87729990E+02                                 1.899414                            1.765258      -1.226637       2.297029                    0.994071       3.784314      11.052309       0.450275       1.346058      -0.694087      -0.046099      -0.012995       0.019832       0.051839      -0.003454      -0.006558      -0.013933       0.014756      -0.027103      -0.021793       0.007979       0.013814              1.934307       2.491146       0.215818      -0.407725       1.612332      -0.154467       1.699442           0.000131
           14              H       0.423264       4.565304       5.551332       0.097096       1.206165 0.91275617E+01  0.93865393E+02                                 1.953062                            1.828952      -1.440166       2.189337                    0.992014       4.027354      12.058149       0.433385       1.374299      -0.687094       0.054557      -0.013405      -0.003675       0.056300      -0.001350      -0.007757      -0.002711       0.026397      -0.041897      -0.016485      -0.005395       0.021881              1.985244       2.672853      -0.296526      -0.134597       1.708069      -0.034188       1.574812          -0.000172
           15              H       7.127318       5.270029      15.162748       0.102497       1.180471 0.86820860E+01  0.87740269E+02                                 1.899505                            1.765337      -1.226724       2.296975                    0.994070       3.784517      11.053066       0.450266       1.346054      -0.694087       0.046101       0.012993       0.019828       0.051839      -0.003453       0.006557       0.013933       0.014758      -0.027112      -0.021795       0.007979       0.013816              1.934401       2.491280       0.215833       0.407753       1.612406       0.154479       1.699519           0.000176
           16              H       3.322436       5.374396      14.241582       0.097085       1.206126 0.91271712E+01  0.93860311E+02                                 1.953022                            1.828915      -1.440106       2.189368                    0.992014       4.027266      12.057791       0.433389       1.374302      -0.687094      -0.054559       0.013407      -0.003673       0.056302      -0.001352       0.007756       0.002715       0.026395      -0.041908      -0.016490      -0.005391       0.021881              1.985205       2.672800      -0.296520       0.134591       1.708035       0.034186       1.574781          -0.000134
           17              H       4.109782       0.300179       6.472498       0.102506       1.180384 0.86812764E+01  0.87729970E+02                                 1.899414                            1.765258      -1.226638       2.297029                    0.994071       3.784314      11.052310       0.450275       1.346058      -0.694087      -0.046099       0.012995       0.019832       0.051839       0.003454      -0.006558       0.013933       0.014756      -0.027103      -0.021793       0.007979       0.013814              1.934307       2.491146      -0.215818      -0.407725       1.612332       0.154467       1.699442           0.000131
           18              H       0.423264       0.404546       5.551332       0.097096       1.206165 0.91275657E+01  0.93865441E+02                                 1.953062                            1.828952      -1.440167       2.189336                    0.992014       4.027355      12.058151       0.433386       1.374298      -0.687094       0.054557       0.013405      -0.003675       0.056300       0.001350      -0.007757       0.002711       0.026397      -0.041896      -0.016485      -0.005395       0.021881              1.985244       2.672853       0.296526      -0.134597       1.708069       0.034188       1.574812          -0.000172
           19              H       7.127318       9.639521      15.162748       0.102496       1.180470 0.86820820E+01  0.87740219E+02                                 1.899505                            1.765337      -1.226723       2.296975                    0.994070       3.784516      11.053063       0.450265       1.346055      -0.694087       0.046101      -0.012993       0.019828       0.051839       0.003453       0.006557      -0.013933       0.014758      -0.027112      -0.021795       0.007979       0.013816              1.934401       2.491280      -0.215833       0.407753       1.612406      -0.154479       1.699519           0.000175
           20              H       3.322436       9.535154      14.241582       0.097084       1.206126 0.91271691E+01  0.93860287E+02                                 1.953022                            1.828915      -1.440106       2.189368                    0.992014       4.027266      12.057792       0.433389       1.374303      -0.687094      -0.054559      -0.013407      -0.003673       0.056302       0.001352       0.007756      -0.002715       0.026395      -0.041908      -0.016490      -0.005391       0.021881              1.985206       2.672801       0.296520       0.134591       1.708035      -0.034186       1.574781          -0.000134
           21              H       3.381618       5.270029      10.908002       0.102523       1.180490 0.86822455E+01  0.87742174E+02                                 1.899508                            1.765339      -1.226703       2.296981                    0.994070       3.784524      11.053060       0.450272       1.346032      -0.694091       0.046098       0.012987      -0.019828       0.051835      -0.003456      -0.006556      -0.013934       0.014760      -0.027114      -0.021796       0.007980       0.013816              1.934405       2.491289       0.215834      -0.407756       1.612406      -0.154479       1.699520           0.000159
           22              H       7.068136       5.374396      11.829168       0.097112       1.206154 0.91274550E+01  0.93863916E+02                                 1.953039                            1.828932      -1.440118       2.189358                    0.992014       4.027315      12.057964       0.433392       1.374284      -0.687096      -0.054559       0.013403       0.003679       0.056301      -0.001352      -0.007756      -0.002714       0.026397      -0.041905      -0.016489      -0.005393       0.021882              1.985222       2.672823      -0.296521      -0.134595       1.708049      -0.034187       1.574794          -0.000141
           23              H       0.364082       4.669671       2.217752       0.102530       1.180417 0.86815938E+01  0.87733954E+02                                 1.899436                            1.765278      -1.226647       2.297018                    0.994071       3.784385      11.052556       0.450277       1.346040      -0.694089      -0.046096      -0.012990      -0.019833       0.051836      -0.003455       0.006557       0.013931       0.014757      -0.027098      -0.021791       0.007978       0.013813              1.934330       2.491176       0.215821       0.407730       1.612352       0.154470       1.699462           0.000145
           24              H       4.168964       4.565304       3.138918       0.097100       1.206153 0.91274403E+01  0.93863766E+02                                 1.953044                            1.828936      -1.440130       2.189354                    0.992014       4.027317      12.057986       0.433389       1.374292      -0.687095       0.054556      -0.013405       0.003674       0.056299      -0.001350       0.007757       0.002712       0.026394      -0.041895      -0.016485      -0.005394       0.021879              1.985227       2.672830      -0.296523       0.134595       1.708053       0.034187       1.574799          -0.000173
           25              H       7.280143       7.454775       7.296334       0.100504       1.097901 0.81966846E+01  0.82360785E+02                                 1.859102                            1.751746      -1.432595       2.196071                    0.991782       4.003333      11.992494       0.434198       1.403898      -0.680913      -0.055186      -0.000000       0.004043       0.055334      -0.000000       0.004370       0.000000       0.031334      -0.016956      -0.012841      -0.006419       0.019260              1.890203       2.597960      -0.000000      -0.087815       1.481678       0.000000       1.590969          -0.000145
           26              H       3.646064       7.454775       7.984602       0.097640       1.189479 0.86531972E+01  0.87572972E+02                                 1.917434                            1.766610      -1.270029       2.266220                    0.993641       3.913443      11.522410       0.447483       1.352497      -0.691695       0.044877       0.000000       0.026093       0.051911       0.000000      -0.000140      -0.000000       0.032843       0.033857      -0.022064       0.010742       0.011322              1.963169       2.532455      -0.000000       0.496809       1.492947      -0.000000       1.864103           0.000370
           27              H       3.956957       2.484925      15.986584       0.100504       1.097854 0.81962159E+01  0.82354794E+02                                 1.859046                            1.751694      -1.432503       2.196118                    0.991782       4.003206      11.991971       0.434206       1.403894      -0.680914       0.055188      -0.000000       0.004043       0.055336       0.000000      -0.004367      -0.000000       0.031340      -0.016946      -0.012846      -0.006414       0.019260              1.890147       2.597881      -0.000000       0.087813       1.481639      -0.000000       1.590921          -0.000115
           28              H       0.099636       2.484925      16.674852       0.097640       1.189577 0.86540868E+01  0.87584106E+02                                 1.917515                            1.766681      -1.270072       2.266181                    0.993640       3.913656      11.523126       0.447482       1.352466      -0.691700      -0.044879      -0.000000       0.026083       0.051908      -0.000000       0.000140      -0.000000       0.032856       0.033857      -0.022071       0.010749       0.011322              1.963253       2.532571      -0.000000      -0.496839       1.493003       0.000000       1.864185           0.000400
           29              H       0.211257       2.484925      10.084166       0.100491       1.097885 0.81965409E+01  0.82359024E+02                                 1.859094                            1.751739      -1.432588       2.196076                    0.991782       4.003314      11.992435       0.434196       1.403911      -0.680911       0.055190       0.000000      -0.004041       0.055337      -0.000000       0.004366       0.000000       0.031345      -0.016948      -0.012848      -0.006415       0.019262              1.890194       2.597948      -0.000000      -0.087816       1.481673       0.000000       1.590962          -0.000121
           30              H       3.845336       2.484925       9.395898       0.097602       1.189465 0.86530631E+01  0.87571287E+02                                 1.917431                            1.766608      -1.270043       2.266214                    0.993640       3.913429      11.522352       0.447479       1.352513      -0.691693      -0.044883       0.000000      -0.026094       0.051917       0.000000      -0.000138      -0.000000       0.032858       0.033861      -0.022072       0.010750       0.011322              1.963166       2.532452      -0.000000       0.496809       1.492946      -0.000000       1.864100           0.000389
           31              H       3.534443       7.454775       1.393916       0.100487       1.097876 0.81964468E+01  0.82357816E+02                                 1.859083                            1.751729      -1.432587       2.196078                    0.991782       4.003285      11.992317       0.434198       1.403910      -0.680911      -0.055187       0.000000      -0.004047       0.055335      -0.000000      -0.004370      -0.000000       0.031333      -0.016955      -0.012841      -0.006418       0.019259              1.890183       2.597931      -0.000000       0.087816       1.481665      -0.000000       1.590954          -0.000134
           32              H       7.391764       7.454775       0.705648       0.097617       1.189427 0.86527239E+01  0.87567040E+02                                 1.917394                            1.766576      -1.270008       2.266237                    0.993641       3.913352      11.522091       0.447482       1.352518      -0.691692       0.044879       0.000000      -0.026097       0.051915       0.000000       0.000139       0.000000       0.032841       0.033860      -0.022064       0.010742       0.011322              1.963127       2.532394      -0.000000      -0.496795       1.492921       0.000000       1.864066           0.000391
           33              C       2.531344       9.860182      11.268647       0.126419      24.993791 0.32355274E+03  0.71203197E+04                                 7.561469                            6.089808       0.275033       2.104520                    0.999665      26.201787      74.752336       0.647528       0.429827      -1.047627      -0.052314      -0.011241       0.008374       0.054160      -0.012139      -0.002821      -0.016461       0.023994       0.028991      -0.028841       0.010370       0.018470              8.186247      10.257333       0.440454      -1.089405       8.153505       2.680747       6.147904           0.005017
           34              C       0.485443       9.802532      11.764165       0.127493      24.942636 0.33101771E+03  0.73485681E+04                                 7.616202                            6.198234       0.050000       2.023294                    0.999699      26.762560      77.452163       0.633926       0.435227      -1.041191       0.045662      -0.005537      -0.019132       0.049817      -0.002823       0.010947      -0.039171       0.029658       0.020500      -0.047140       0.007743       0.039397              8.253426      10.288980       0.695345      -0.981718       8.656186       2.542412       5.815110           0.004532
           35              C       1.214356       0.079518       2.578397       0.126431      24.993569 0.32355034E+03  0.71202654E+04                                 7.561523                            6.089870       0.275017       2.104525                    0.999664      26.201505      74.751919       0.647510       0.429839      -1.047618       0.052309       0.011241       0.008362       0.054153      -0.012146       0.002817       0.016466       0.023970       0.029052      -0.028845       0.010354       0.018490              8.186295      10.257342       0.440484       1.089374       8.153576      -2.680780       6.147967           0.004978
           36              C       3.260257       0.137168       3.073915       0.127507      24.942172 0.33100987E+03  0.73483593E+04                                 7.616187                            6.198224       0.049963       2.023292                    0.999698      26.762092      77.450932       0.633916       0.435236      -1.041185      -0.045648       0.005528      -0.019143       0.049808      -0.002823      -0.010957       0.039168       0.029624       0.020531      -0.047127       0.007721       0.039406              8.253401      10.288947       0.695353       0.981712       8.656149      -2.542409       5.815108           0.004478
           37              C       4.960056       4.890332       6.111853       0.126435      24.993172 0.32354433E+03  0.71200911E+04                                 7.561412                            6.089787       0.275053       2.104539                    0.999664      26.201195      74.750514       0.647519       0.429835      -1.047622       0.052304      -0.011249      -0.008371       0.054151       0.012151      -0.002815       0.016458       0.023969       0.029037      -0.028840       0.010355       0.018484              8.186171      10.257189      -0.440466      -1.089366       8.153445      -2.680729       6.147878           0.004957
           38              C       7.005957       4.832682       5.616335       0.127494      24.942480 0.33101496E+03  0.73485058E+04                                 7.616250                            6.198270       0.049934       2.023278                    0.999698      26.762418      77.452230       0.633914       0.435236      -1.041184      -0.045651      -0.005533       0.019142       0.049810       0.002825       0.010957       0.039173       0.029636       0.020534      -0.047135       0.007725       0.039410              8.253473      10.289007      -0.695359      -0.981718       8.656245      -2.542446       5.815166           0.004486
           39              C       6.277044       5.049368      14.802103       0.126392      24.994151 0.32355857E+03  0.71204892E+04                                 7.561576                            6.089886       0.274981       2.104499                    0.999665      26.202104      74.753767       0.647519       0.429830      -1.047624      -0.052313       0.011251      -0.008383       0.054162       0.012151       0.002824      -0.016461       0.023997       0.028979      -0.028848       0.010377       0.018471              8.186371      10.257469      -0.440467       1.089415       8.153650       2.680800       6.147994           0.005035
           40              C       4.231143       5.107018      14.306585       0.127480      24.942141 0.33100940E+03  0.73483426E+04                                 7.616147                            6.198186       0.049989       2.023297                    0.999699      26.762149      77.450940       0.633923       0.435231      -1.041188       0.045656       0.005534       0.019144       0.049816       0.002820      -0.010958      -0.039160       0.029644       0.020472      -0.047126       0.007737       0.039389              8.253370      10.288925      -0.695375       0.981694       8.656123       2.542386       5.815061           0.004559
           41              C       4.960056       0.079518       6.111853       0.126437      24.993151 0.32354400E+03  0.71200826E+04                                 7.561410                            6.089785       0.275050       2.104538                    0.999664      26.201185      74.750495       0.647519       0.429835      -1.047622       0.052304       0.011248      -0.008371       0.054151      -0.012151      -0.002815      -0.016459       0.023968       0.029037      -0.028840       0.010355       0.018485              8.186168      10.257186       0.440468      -1.089364       8.153443       2.680728       6.147876           0.004957
           42              C       7.005957       0.137168       5.616335       0.127492      24.942499 0.33101526E+03  0.73485139E+04                                 7.616253                            6.198272       0.049935       2.023278                    0.999698      26.762427      77.452253       0.633914       0.435236      -1.041184      -0.045651       0.005533       0.019142       0.049810      -0.002825       0.010956      -0.039172       0.029636       0.020534      -0.047134       0.007725       0.039410              8.253476      10.289012       0.695361      -0.981717       8.656249       2.542447       5.815168           0.004485
           43              C       6.277044       9.860182      14.802103       0.126392      24.994150 0.32355856E+03  0.71204889E+04                                 7.561576                            6.089886       0.274980       2.104498                    0.999665      26.202105      74.753775       0.647519       0.429830      -1.047624      -0.052313      -0.011251      -0.008384       0.054162      -0.012151       0.002823       0.016460       0.023996       0.028979      -0.028847       0.010377       0.018471              8.186371      10.257469       0.440468       1.089415       8.153650      -2.680800       6.147994           0.005035
           44              C       4.231143       9.802532      14.306585       0.127479      24.942150 0.33100956E+03  0.73483469E+04                                 7.616148                            6.198187       0.049990       2.023297                    0.999699      26.762154      77.450955       0.633924       0.435231      -1.041188       0.045656      -0.005534       0.019144       0.049816      -0.002820      -0.010958       0.039160       0.029645       0.020472      -0.047127       0.007737       0.039390              8.253371      10.288928       0.695375       0.981694       8.656125      -2.542387       5.815062           0.004560
           45              C       2.531344       5.049368      11.268647       0.126418      24.993804 0.32355295E+03  0.71203255E+04                                 7.561472                            6.089810       0.275033       2.104520                    0.999665      26.201796      74.752369       0.647527       0.429827      -1.047627      -0.052315       0.011241       0.008374       0.054160       0.012139      -0.002821       0.016461       0.023995       0.028991      -0.028841       0.010370       0.018471              8.186250      10.257338      -0.440453      -1.089406       8.153507      -2.680748       6.147906           0.005017
           46              C       0.485443       5.107018      11.764165       0.127493      24.942636 0.33101770E+03  0.73485680E+04                                 7.616202                            6.198234       0.049999       2.023294                    0.999699      26.762562      77.452175       0.633926       0.435227      -1.041191       0.045662       0.005537      -0.019133       0.049817       0.002823       0.010947       0.039171       0.029658       0.020500      -0.047140       0.007743       0.039397              8.253426      10.288981      -0.695345      -0.981718       8.656186      -2.542413       5.815111           0.004532
           47              C       1.214356       4.890332       2.578397       0.126430      24.993593 0.32355073E+03  0.71202756E+04                                 7.561527                            6.089873       0.275018       2.104525                    0.999664      26.201517      74.751954       0.647510       0.429839      -1.047618       0.052310      -0.011242       0.008362       0.054153       0.012146       0.002817      -0.016466       0.023970       0.029052      -0.028845       0.010355       0.018490              8.186299      10.257348      -0.440482       1.089376       8.153580       2.680782       6.147970           0.004978
           48              C       3.260257       4.832682       3.073915       0.127508      24.942150 0.33100951E+03  0.73483497E+04                                 7.616183                            6.198221       0.049962       2.023291                    0.999698      26.762081      77.450902       0.633916       0.435236      -1.041185      -0.045648      -0.005527      -0.019143       0.049807       0.002823      -0.010957      -0.039169       0.029624       0.020532      -0.047127       0.007721       0.039407              8.253398      10.288941      -0.695351       0.981713       8.656145       2.542408       5.815106           0.004479
           49              C       0.731161       7.454775       7.172063       0.129250      24.965064 0.33549627E+03  0.74753608E+04                                 7.657907                            6.270739       0.082728       2.036903                    0.999680      26.748819      77.632623       0.625433       0.439522      -1.038318       0.050846       0.000000       0.017407       0.053743       0.000000       0.000422       0.000000      -0.030013      -0.153864      -0.051291       0.010640       0.040651              8.307108      10.673777      -0.000000       0.135981       4.139848       0.000000      10.107701           0.004781
           50              C       2.804780       7.454775       7.543311       0.128340      25.268407 0.32166511E+03  0.70584055E+04                                 7.588126                            6.047493       0.348607       2.129540                    0.999813      26.008893      73.752394       0.654674       0.426362      -1.051241      -0.054839       0.000000       0.002199       0.054883       0.000000       0.013043       0.000000      -0.007247      -0.060562      -0.025507       0.011790       0.013717              8.250350      10.664151      -0.000000       0.491948       4.027360      -0.000000      10.059538           0.004767
           51              C       3.014539       2.484925      15.862313       0.129221      24.964916 0.33549367E+03  0.74752726E+04                                 7.657829                            6.270676       0.082867       2.036946                    0.999680      26.748566      77.631193       0.625443       0.439517      -1.038324      -0.050857      -0.000000       0.017393       0.053749       0.000000      -0.000415       0.000000      -0.029985      -0.153862      -0.051290       0.010654       0.040636              8.307034      10.673778      -0.000000      -0.135929       4.139806      -0.000000      10.107518           0.004862
           52              C       0.940920       2.484925      16.233561       0.128276      25.269785 0.32168525E+03  0.70589648E+04                                 7.588342                            6.047631       0.348523       2.129491                    0.999813      26.010150      73.756801       0.654675       0.426354      -1.051244       0.054848      -0.000000       0.002197       0.054892      -0.000000      -0.013035       0.000000      -0.007173      -0.060608      -0.025508       0.011821       0.013688              8.250605      10.664502      -0.000000      -0.491934       4.027461       0.000000      10.059852           0.004818
           53              C       6.760239       2.484925      10.208437       0.129203      24.965577 0.33550503E+03  0.74755966E+04                                 7.657915                            6.270737       0.082771       2.036906                    0.999680      26.749410      77.634261       0.625446       0.439511      -1.038326      -0.050850       0.000000      -0.017411       0.053748      -0.000000       0.000431      -0.000000      -0.029952      -0.153854      -0.051288       0.010670       0.040618              8.307127      10.673783      -0.000000       0.135986       4.139860       0.000000      10.107737           0.004810
           54              C       4.686620       2.484925       9.837189       0.128261      25.268919 0.32167314E+03  0.70586195E+04                                 7.588182                            6.047525       0.348624       2.129534                    0.999813      26.009300      73.753529       0.654680       0.426355      -1.051245       0.054849       0.000000      -0.002196       0.054893       0.000000       0.013052      -0.000000      -0.007199      -0.060564      -0.025511       0.011817       0.013693              8.250421      10.664249      -0.000000       0.491998       4.027386       0.000000      10.059629           0.004830
           55              C       4.476861       7.454775       1.518187       0.129251      24.964733 0.33549079E+03  0.74752110E+04                                 7.657873                            6.270713       0.082732       2.036906                    0.999680      26.748547      77.631786       0.625430       0.439526      -1.038316       0.050846       0.000000      -0.017396       0.053739       0.000000      -0.000414      -0.000000      -0.030020      -0.153847      -0.051285       0.010634       0.040651              8.307076      10.673733      -0.000000      -0.135956       4.139831      -0.000000      10.107665           0.004798
           56              C       6.550480       7.454775       1.146939       0.128315      25.268097 0.32166101E+03  0.70582925E+04                                 7.588081                            6.047465       0.348586       2.129540                    0.999813      26.008634      73.751527       0.654674       0.426363      -1.051240      -0.054843       0.000000      -0.002211       0.054887       0.000000      -0.013047      -0.000000      -0.007241      -0.060559      -0.025509       0.011796       0.013713              8.250301      10.664061      -0.000000      -0.491939       4.027344      -0.000000      10.059497           0.004806
           57              N       2.305853       0.985819      12.012706      -0.139024      36.087079 0.50974596E+03  0.12294974E+05                                 9.238867                            7.382102       0.078344       2.049934                    0.999404      27.660302      76.899228       0.633424       0.400901      -1.089691      -0.112495      -0.059002      -0.001410       0.127036      -0.028957      -0.023068       0.009585       0.058648      -0.025892      -0.036897      -0.018392       0.055289             10.487299      12.113441       1.968089       0.576716      11.591215       3.835120       7.757242          -0.002341
           58              N       0.967889       0.945862      12.337374      -0.145463      35.450316 0.51084987E+03  0.12334189E+05                                 9.134331                            7.395758       0.026425       2.031358                    0.999392      27.771180      77.368215       0.631808       0.401517      -1.088751       0.100036      -0.043651      -0.066122       0.127612       0.021732       0.009007      -0.009224       0.060532      -0.099250      -0.040252      -0.013936       0.054188             10.289949      11.714627      -0.460081      -0.961290      11.485043       3.736475       7.670177          -0.003392
           59              N       1.416624       9.114109      11.076245      -0.320923      40.052934 0.56448595E+03  0.13927106E+05                                 9.722905                            7.618777       0.181429       2.054872                    0.999511      29.428896      81.979003       0.643798       0.385610      -1.103486       0.010986       0.098295       0.057195       0.114253       0.004129      -0.018187       0.003267       0.091480      -0.082516      -0.035673      -0.027590       0.063264             11.147418       9.698085       1.483146      -0.022345      14.913014       5.827920       8.831156           0.034441
           60              N       1.439847       8.953881       3.322456      -0.139014      36.087870 0.50976138E+03  0.12295392E+05                                 9.238809                            7.382074       0.078578       2.049998                    0.999405      27.660775      76.899740       0.633446       0.400886      -1.089706       0.112491       0.059013      -0.001425       0.127039      -0.028950       0.023069      -0.009588       0.058684      -0.025951      -0.036895      -0.018408       0.055303             10.487205      12.113331       1.968052      -0.576706      11.591082      -3.835068       7.757201          -0.002385
           61              N       2.777811       8.993838       3.647124      -0.145461      35.449967 0.51084522E+03  0.12334012E+05                                 9.134128                            7.395622       0.026233       2.031313                    0.999391      27.771116      77.367082       0.631829       0.401505      -1.088761      -0.100046       0.043701      -0.066183       0.127669       0.021731      -0.008999       0.009232       0.060572      -0.099313      -0.040272      -0.013941       0.054213             10.289679      11.714337      -0.460030       0.961242      11.484712      -3.736336       7.669987          -0.003515
           62              N       2.329076       0.825591       2.385995      -0.320870      40.050076 0.56443956E+03  0.13925670E+05                                 9.722469                            7.618485       0.181468       2.054910                    0.999511      29.427490      81.974114       0.643808       0.385612      -1.103484      -0.010983      -0.098290       0.057173       0.114238       0.004125       0.018183      -0.003257       0.091509      -0.082488      -0.035668      -0.027604       0.063272             11.146865       9.697700       1.483037       0.022371      14.912125      -5.827554       8.830769           0.034412
           63              N       5.185547       5.955669       5.367794      -0.139008      36.087386 0.50975284E+03  0.12295127E+05                                 9.238707                            7.381999       0.078431       2.049962                    0.999404      27.660529      76.898699       0.633451       0.400885      -1.089708       0.112508      -0.059036       0.001424       0.127064       0.028956      -0.023071      -0.009591       0.058687      -0.025948      -0.036901      -0.018409       0.055310             10.487084      12.113178      -1.968035       0.576701      11.590952      -3.835021       7.757121          -0.002401
           64              N       6.523511       5.915712       5.043126      -0.145462      35.450448 0.51085323E+03  0.12334272E+05                                 9.134270                            7.395721       0.026333       2.031335                    0.999392      27.771334      77.368285       0.631819       0.401510      -1.088757      -0.100045      -0.043682       0.066158       0.127648      -0.021731       0.009002       0.009228       0.060565      -0.099291      -0.040264      -0.013943       0.054207             10.289855      11.714484       0.460032      -0.961253      11.484951      -3.736441       7.670128          -0.003502
           65              N       6.074776       4.144259       6.304255      -0.320902      40.051385 0.56446060E+03  0.13926326E+05                                 9.722693                            7.618637       0.181393       2.054877                    0.999511      29.428089      81.976323       0.643800       0.385613      -1.103483      -0.010985       0.098289      -0.057176       0.114238      -0.004116      -0.018185      -0.003262       0.091508      -0.082481      -0.035671      -0.027599       0.063270             11.147150       9.697864      -1.483065      -0.022365      14.912573      -5.827771       8.831012           0.034396
           66              N       6.051553       3.984031      14.058044      -0.139065      36.089636 0.50978919E+03  0.12296278E+05                                 9.239238                            7.382366       0.078614       2.049984                    0.999405      27.661669      76.903861       0.633419       0.400896      -1.089695      -0.112469       0.058983       0.001399       0.127005       0.028949       0.023062       0.009589       0.058654      -0.025944      -0.036885      -0.018404       0.055289             10.487751      12.113966      -1.968213      -0.576754      11.591739       3.835307       7.757548          -0.002273
           67              N       4.713589       4.023988      13.733376      -0.145518      35.451103 0.51086358E+03  0.12334643E+05                                 9.134564                            7.395929       0.026108       2.031262                    0.999392      27.771686      77.370830       0.631790       0.401524      -1.088742       0.100047       0.043670       0.066148       0.127640      -0.021731      -0.009012      -0.009227       0.060534      -0.099252      -0.040256      -0.013933       0.054189             10.290222      11.714951       0.460124       0.961334      11.485360       3.736583       7.670355          -0.003459
           68              N       5.162324       5.795441      14.994505      -0.320905      40.051756 0.56446486E+03  0.13926460E+05                                 9.722749                            7.618655       0.181379       2.054868                    0.999511      29.428265      81.976945       0.643801       0.385612      -1.103484       0.010983      -0.098288      -0.057196       0.114248      -0.004129       0.018182       0.003273       0.091497      -0.082549      -0.035683      -0.027591       0.063275             11.147247       9.697944      -1.483157       0.022326      14.912787       5.827815       8.831011           0.034466
           69              N       5.185547       8.953881       5.367794      -0.139013      36.087556 0.50975567E+03  0.12295213E+05                                 9.238735                            7.382019       0.078425       2.049959                    0.999404      27.660609      76.898986       0.633450       0.400885      -1.089708       0.112508       0.059037       0.001424       0.127065      -0.028957      -0.023071       0.009592       0.058686      -0.025947      -0.036902      -0.018409       0.055310             10.487118      12.113217       1.968048       0.576707      11.590991       3.835036       7.757144          -0.002406
           70              N       6.523511       8.993838       5.043126      -0.145456      35.450257 0.51084994E+03  0.12334172E+05                                 9.134237                            7.395697       0.026339       2.031339                    0.999392      27.771239      77.367936       0.631820       0.401510      -1.088757      -0.100044       0.043681       0.066157       0.127647       0.021731       0.009001      -0.009228       0.060565      -0.099291      -0.040264      -0.013943       0.054207             10.289816      11.714441      -0.460025      -0.961247      11.484906       3.736422       7.670099          -0.003497
           71              N       6.074776       0.825591       6.304255      -0.320903      40.051415 0.56446111E+03  0.13926341E+05                                 9.722695                            7.618639       0.181397       2.054878                    0.999511      29.428106      81.976367       0.643800       0.385613      -1.103483      -0.010985      -0.098289      -0.057176       0.114239       0.004116      -0.018185       0.003262       0.091508      -0.082481      -0.035670      -0.027600       0.063270             11.147152       9.697867       1.483069      -0.022363      14.912576       5.827772       8.831014           0.034396
           72              N       6.051553       0.985819      14.058044      -0.139067      36.089704 0.50979034E+03  0.12296312E+05                                 9.239248                            7.382373       0.078615       2.049984                    0.999405      27.661702      76.903968       0.633419       0.400896      -1.089695      -0.112469      -0.058984       0.001399       0.127006      -0.028950       0.023062      -0.009589       0.058654      -0.025943      -0.036886      -0.018403       0.055289             10.487762      12.113979       1.968218      -0.576756      11.591752      -3.835313       7.757556          -0.002275
           73              N       4.713589       0.945862      13.733376      -0.145516      35.451025 0.51086224E+03  0.12334602E+05                                 9.134553                            7.395921       0.026107       2.031262                    0.999392      27.771647      77.370699       0.631790       0.401524      -1.088742       0.100046      -0.043668       0.066147       0.127639       0.021731      -0.009011       0.009226       0.060534      -0.099253      -0.040255      -0.013934       0.054189             10.290208      11.714936      -0.460121       0.961332      11.485345      -3.736577       7.670345          -0.003457
           74              N       5.162324       9.114109      14.994505      -0.320905      40.051754 0.56446483E+03  0.13926459E+05                                 9.722750                            7.618655       0.181378       2.054868                    0.999511      29.428264      81.976947       0.643800       0.385612      -1.103484       0.010983       0.098288      -0.057196       0.114248       0.004129       0.018183      -0.003273       0.091497      -0.082549      -0.035683      -0.027591       0.063275             11.147248       9.697945       1.483158       0.022325      14.912788      -5.827816       8.831011           0.034466
           75              N       2.305853       3.984031      12.012706      -0.139021      36.087008 0.50974478E+03  0.12294938E+05                                 9.238855                            7.382094       0.078344       2.049935                    0.999404      27.660268      76.899108       0.633425       0.400901      -1.089691      -0.112494       0.059000      -0.001410       0.127035       0.028957      -0.023067      -0.009585       0.058647      -0.025894      -0.036896      -0.018392       0.055289             10.487286      12.113425      -1.968084       0.576713      11.591199      -3.835114       7.757233          -0.002339
           76              N       0.967889       4.023988      12.337374      -0.145465      35.450382 0.51085100E+03  0.12334223E+05                                 9.134341                            7.395766       0.026426       2.031358                    0.999392      27.771213      77.368327       0.631808       0.401516      -1.088751       0.100037       0.043652      -0.066123       0.127613      -0.021732       0.009007       0.009225       0.060532      -0.099249      -0.040253      -0.013935       0.054188             10.289961      11.714639       0.460084      -0.961292      11.485057      -3.736481       7.670185          -0.003394
           77              N       1.416624       5.795441      11.076245      -0.320923      40.052930 0.56448588E+03  0.13927104E+05                                 9.722905                            7.618777       0.181428       2.054872                    0.999511      29.428894      81.979001       0.643798       0.385610      -1.103485       0.010986      -0.098295       0.057195       0.114253      -0.004129      -0.018187      -0.003267       0.091480      -0.082516      -0.035673      -0.027590       0.063264             11.147418       9.698085      -1.483145      -0.022346      14.913014      -5.827920       8.831156           0.034441
           78              N       1.439847       5.955669       3.322456      -0.139008      36.087689 0.50975836E+03  0.12295301E+05                                 9.238778                            7.382051       0.078586       2.050001                    0.999405      27.660689      76.899422       0.633447       0.400886      -1.089706       0.112491      -0.059012      -0.001425       0.127038       0.028949       0.023068       0.009588       0.058684      -0.025952      -0.036894      -0.018408       0.055303             10.487167      12.113287      -1.968037      -0.576699      11.591038       3.835052       7.757175          -0.002380
           79              N       2.777811       5.915712       3.647124      -0.145466      35.450146 0.51084830E+03  0.12334106E+05                                 9.134160                            7.395645       0.026225       2.031310                    0.999391      27.771204      77.367410       0.631828       0.401505      -1.088761      -0.100047      -0.043703      -0.066183       0.127669      -0.021731      -0.009000      -0.009232       0.060572      -0.099313      -0.040272      -0.013941       0.054213             10.289716      11.714378       0.460038       0.961248      11.484755       3.736353       7.670015          -0.003520
           80              N       2.329076       4.144259       2.385995      -0.320869      40.050061 0.56443932E+03  0.13925662E+05                                 9.722466                            7.618483       0.181468       2.054910                    0.999511      29.427483      81.974088       0.643808       0.385612      -1.103484      -0.010984       0.098290       0.057173       0.114238      -0.004125       0.018184       0.003257       0.091509      -0.082488      -0.035668      -0.027604       0.063272             11.146861       9.697697      -1.483033       0.022374      14.912120       5.827552       8.830767           0.034411
           81              N       1.613648       7.454775       8.188127      -0.322307      39.602264 0.55897318E+03  0.13748741E+05                                 9.620510                            7.564244       0.268691       2.084872                    0.999576      29.294474      81.313684       0.648728       0.383859      -1.105430       0.021994       0.000000      -0.111303       0.113456       0.000000       0.015990      -0.000000       0.099186      -0.074587      -0.037162      -0.027711       0.064873             10.972153      10.131478      -0.000000      -1.547583       5.092958      -0.000000      17.692024           0.033669
           82              N       1.308748       7.454775       5.986887      -0.148059      35.419759 0.51531090E+03  0.12463730E+05                                 9.116564                            7.426437      -0.012862       2.019035                    0.999296      27.771320      77.330179       0.630964       0.401350      -1.089322       0.098756       0.000000       0.077875       0.125767       0.000000      -0.018288      -0.000000       0.058475      -0.098883      -0.037004      -0.012757       0.049761             10.227928      11.887500       0.000000       0.558197       5.275985      -0.000000      13.520299          -0.004231
           83              N       2.658698       7.454775       6.228997      -0.137290      36.027093 0.49903927E+03  0.11952633E+05                                 9.161586                            7.254864       0.213669       2.092664                    0.999674      27.434112      75.581528       0.646580       0.395508      -1.095253      -0.122236       0.000000       0.042943       0.129559       0.000000       0.040016       0.000000       0.049822      -0.024368      -0.033680      -0.020850       0.054530             10.430442      12.368243       0.000000      -2.091440       5.111985       0.000000      13.811098          -0.002900
           84              N       2.132052       2.484925      16.878377      -0.322303      39.602216 0.55896997E+03  0.13748638E+05                                 9.620482                            7.564197       0.268672       2.084864                    0.999576      29.294473      81.313531       0.648734       0.383856      -1.105432      -0.022001      -0.000000      -0.111313       0.113466      -0.000000      -0.015972       0.000000       0.099220      -0.074493      -0.037195      -0.027675       0.064870             10.972148      10.131526      -0.000000       1.547751       5.092937      -0.000000      17.691980           0.033722
           85              N       2.436952       2.484925      14.677137      -0.148070      35.418356 0.51528602E+03  0.12463007E+05                                 9.116420                            7.426325      -0.013122       2.018974                    0.999295      27.770681      77.328602       0.630959       0.401357      -1.089314      -0.098756      -0.000000       0.077864       0.125760      -0.000000       0.018304       0.000000       0.058423      -0.098824      -0.036994      -0.012741       0.049735             10.227768      11.887447      -0.000000      -0.558234       5.275918      -0.000000      13.519940          -0.004241
           86              N       1.087002       2.484925      14.919247      -0.137402      36.031331 0.49910501E+03  0.11954736E+05                                 9.162717                            7.255648       0.213757       2.092635                    0.999674      27.436082      75.591413       0.646497       0.395541      -1.095217       0.122154      -0.000000       0.042856       0.129453       0.000000      -0.039994      -0.000000       0.049793      -0.024397      -0.033671      -0.020830       0.054501             10.431836      12.369975      -0.000000       2.091932       5.112536      -0.000000      13.812996          -0.002739
           87              N       5.877752       2.484925       9.192373      -0.322356      39.604342 0.55900552E+03  0.13749751E+05                                 9.620862                            7.564467       0.268610       2.084828                    0.999576      29.295489      81.317441       0.648717       0.383859      -1.105428      -0.021996       0.000000       0.111317       0.113470      -0.000000       0.015985      -0.000000       0.099222      -0.074507      -0.037193      -0.027684       0.064877             10.972610      10.131763      -0.000000      -1.547667       5.093116       0.000000      17.692950           0.033700
           88              N       6.182652       2.484925      11.393613      -0.148184      35.423197 0.51536903E+03  0.12465594E+05                                 9.117463                            7.427087      -0.012911       2.018982                    0.999297      27.773090      77.338688       0.630901       0.401375      -1.089295      -0.098755      -0.000000      -0.077813       0.125728       0.000000      -0.018303      -0.000000       0.058427      -0.098864      -0.037005      -0.012736       0.049742             10.229013      11.888698      -0.000000       0.558377       5.276445      -0.000000      13.521896          -0.004125
           89              N       4.832702       2.484925      11.151503      -0.137269      36.025152 0.49900611E+03  0.11951707E+05                                 9.161521                            7.254808       0.213463       2.092614                    0.999673      27.433123      75.579765       0.646554       0.395528      -1.095233       0.122207      -0.000000      -0.042870       0.129509       0.000000       0.040004      -0.000000       0.049781      -0.024275      -0.033658      -0.020845       0.054503             10.430383      12.368180      -0.000000      -2.091402       5.111965       0.000000      13.811005          -0.002885
           90              N       5.359348       7.454775       0.502123      -0.322291      39.600995 0.55895178E+03  0.13748079E+05                                 9.620320                            7.564107       0.268658       2.084873                    0.999576      29.293822      81.311391       0.648733       0.383859      -1.105430       0.022003       0.000000       0.111297       0.113451       0.000000      -0.015989      -0.000000       0.099198      -0.074585      -0.037168      -0.027711       0.064879             10.971934      10.131279      -0.000000       1.547549       5.092873      -0.000000      17.691649           0.033702
           91              N       5.054448       7.454775       2.703363      -0.148126      35.421169 0.51533594E+03  0.12464469E+05                                 9.116696                            7.426535      -0.012933       2.019010                    0.999295      27.772117      77.332428       0.630971       0.401341      -1.089329       0.098768       0.000000      -0.077935       0.125813       0.000000       0.018299       0.000000       0.058478      -0.098933      -0.037024      -0.012750       0.049775             10.228080      11.887698       0.000000      -0.558212       5.276054       0.000000      13.520489          -0.004255
           92              N       6.404398       7.454775       2.461253      -0.137306      36.027925 0.49905307E+03  0.11953090E+05                                 9.161864                            7.255065       0.213776       2.092677                    0.999674      27.434544      75.584016       0.646555       0.395519      -1.095241      -0.122189       0.000000      -0.042892       0.129499       0.000000      -0.039995      -0.000000       0.049849      -0.024367      -0.033658      -0.020863       0.054521             10.430779      12.368672       0.000000       2.091558       5.112127      -0.000000      13.811538          -0.002856
           93             Cl       6.164748       7.454775       9.953986      -0.538028     127.332273 0.40348649E+04  0.15396438E+06                                16.775948                           17.006915       1.971224       2.231783                    0.998836      74.589126     215.464876       0.597120       0.268815      -1.276736      -0.115696       0.000000      -0.012460       0.116365      -0.000000       0.019422      -0.000000       0.205944      -0.154135      -0.077283      -0.053450       0.130732             16.293393      20.180664      -0.000000       0.935737      14.155732      -0.000000      14.543781           0.076817
           94             Cl       5.072352       2.484925       1.263736      -0.538057     127.333488 0.40349150E+04  0.15396687E+06                                16.776150                           17.007103       1.971045       2.231737                    0.998837      74.588758     215.464658       0.597112       0.268818      -1.276732       0.115647      -0.000001      -0.012618       0.116333       0.000000      -0.019479      -0.000000       0.205988      -0.154121      -0.077307      -0.053457       0.130764             16.293601      20.180985       0.000000      -0.935760      14.155843       0.000000      14.543976           0.076860
           95             Cl       1.326652       2.484925       7.426514      -0.538162     127.334712 0.40349718E+04  0.15396959E+06                                16.776291                           17.007258       1.971066       2.231740                    0.998837      74.589072     215.466006       0.597107       0.268819      -1.276730       0.115729      -0.000000       0.012654       0.116419       0.000001       0.019452      -0.000000       0.206014      -0.154077      -0.077327      -0.053437       0.130764             16.293724      20.181059       0.000000       0.935735      14.155992      -0.000000      14.544122           0.076761
           96             Cl       2.419048       7.454775      16.116764      -0.538206     127.336443 0.40350447E+04  0.15397313E+06                                16.776506                           17.007466       1.970977       2.231714                    0.998837      74.589111     215.466968       0.597100       0.268820      -1.276728      -0.115711       0.000000       0.012421       0.116375      -0.000000      -0.019429      -0.000000       0.206019      -0.154210      -0.077308      -0.053475       0.130783             16.293949      20.181425      -0.000000      -0.935788      14.156186       0.000000      14.544235           0.076945

******************************************************
Auxiliary information for the entire system
The total spin magnetic moment of the unit cell is   7.992754
The total net atomic charge of the unit cell is   0.000002
Accuracy of reproducing the electrostatic potential in the unit cell:
  The inner radius (bohr) =    5.0000
  The outer radius (bohr) =   12.0000
  Valid grid points have density less than (e/(bohr^3)) =    0.0001
  The number of valid grid points were=            0
  The rms potential error without charges in kcal/mol is=          NaN
  The rms potential error with partial charges in kcal/mol is=          NaN
  The RRMSE value at monopole order=          NaN
  The rms potential error with partial charges and cloud penetration in kcal/mol is=          NaN
  The RRMSE value at monopole order with cloud penetration is=          NaN
  The rms potential error with partial charges and atomic dipoles in kcal/mol is=          NaN
  The RRMSE value at dipole order=          NaN
  The rms potential error with partial charges, atomic dipoles and cloud penetration in kcal/mol is=          NaN
  The RRMSE value at dipole order with cloud penetration=          NaN

******************************************************
The electron densities and ab initio electrostatic potential were computed in VASP using the PBE functional and
projector augmented wave method. See the main text of the journal article for a description of computational details.
The atomic charges, dipoles, and quadrupoles were computed with the DDEC6 method as described in
(a) T. A. Manz and N. Gabaldon Limas, RSC Adv. 6 (2016) 47771-47801 DOI: 10.1039/c6ra04656h
(b) N. Gabaldon Limas and T. A. Manz, RSC Adv. 8 (2018) 2678-2707 DOI: 10.1039/c7ra11829e.
For each atom in the material, the electron cloud parameters were fit to the spherically averaged atom-in-material
electron density using radial positions for which this density was between 10^-4 and 10^-2 electrons per cubic bohr.
The polarizabilities, dispersion coefficients, and quantum Drude oscillator (QDO) parameters were fit using the MCLF method.
The magnetic structure of the system was optimized in VASP from the default ferromagnetic initial guess using spin polarization.
The atomic spin moments (ASMs) were computed on this optimized magnetic structure using the DDEC6 partition as inputs
to the method of T. A. Manz and D. S. Sholl, J. Chem. Theory Comput. 7 (2011) 4146-4164 DOI: 10.1021/ct200539n.
The RMSE and RRMSE were computed using a uniform grid with Ewald summation.
