# Supplementary material for: A collection of forcefield precursors for metal–organic frameworks
Source: RSC Adv. 2019 Nov 13;9(63):36492–507. doi: 10.1039/c9ra07327b (PMC9075174; doi:10.1039/c9ra07327b)
Supplement: RA-009-C9RA07327B-s3847 [file RA-009-C9RA07327B-s3847.xyz]

   56
jmolscript: load "" {1 1 1} spacegroup "x,y,z" unitcell [{      7.727000     0.000000     0.000000 }, {     -1.800230     9.536572     0.000000 }, {     -2.788214    -3.604101     9.548440 }]
Eu     2.547522     7.252718     5.244958     1.352276
Eu     0.591034    -1.320247     4.303482     1.352281
H      1.855257     2.333438     3.279889     0.124309
H      0.558869    -1.541909     9.090115     0.130321
H      0.418206     4.726485     0.353292     0.127068
H     -0.619459     4.799370     2.499782     0.147004
H     -0.268378     3.685042     3.594988     0.162631
H      4.318523     0.765745     1.157271     0.156418
H      4.456662     1.572000     2.525562     0.156666
H      0.036694     0.254698     7.485977     0.149169
H     -1.236128     1.189139     7.739011     0.154892
H      1.283299     3.599033     6.268551     0.124306
H      2.579687     7.474380     0.458325     0.130321
H      2.720350     1.205986     9.195148     0.127064
H      3.758015     1.133101     7.048658     0.147004
H      3.406934     2.247429     5.953452     0.162633
H     -1.179967     5.166726     8.391169     0.156416
H     -1.318106     4.360471     7.022878     0.156665
H      3.101862     5.677773     2.062463     0.149169
H      4.374684     4.743332     1.809429     0.154890
C      0.993966     3.632341     1.966024     0.183919
C      1.870355     2.628610     2.376607    -0.181236
C      2.765229     2.053897     1.483828     0.188809
C      2.748528     2.464142     0.159459    -0.231351
C     -0.914330    -0.152583     9.264851     0.213016
C      1.008050     4.038306     0.637836    -0.229960
C      0.124071     4.347267     2.972429    -0.393935
C      0.908570     5.370384     3.761131     0.664469
C      3.817795     1.079085     1.951701    -0.410972
C      3.347349    -0.139186     2.718441     0.667339
C     -0.897752     0.262088     7.812534    -0.406192
C     -1.728313    -0.630830     6.934077     0.660897
C      2.144590     2.300130     7.582416     0.183915
C      1.268201     3.303861     7.171833    -0.181238
C      0.373327     3.878574     8.064612     0.188810
C      0.390028     3.468329     9.388981    -0.231355
C      4.052886     6.085054     0.283589     0.213017
C      2.130506     1.894165     8.910604    -0.229954
C      3.014485     1.585204     6.576011    -0.393934
C      2.229986     0.562087     5.787309     0.664474
C     -0.679239     4.853386     7.596739    -0.410967
C     -0.208793     6.071657     6.829999     0.667327
C      4.036308     5.670383     1.735906    -0.406192
C      4.866869     6.563301     2.614363     0.660878
O      2.036034     5.075762     4.230914    -0.567126
O      0.436890     6.543163     3.958783    -0.595190
O      4.261516    -0.835415     3.269386    -0.549186
O      2.126766    -0.401892     2.749951    -0.534156
O      4.954315    -1.158205     7.383809    -0.541489
O     -1.398986    -0.824773     5.707103    -0.598439
O      1.102522     0.856709     5.317526    -0.567132
O      2.701666    -0.610692     5.589657    -0.595201
O     -1.122960     6.767886     6.279054    -0.549166
O      1.011790     6.334363     6.798489    -0.534122
O     -1.815759     7.090676     2.164631    -0.541457
O      4.537542     6.757244     3.841337    -0.598422

The following XYZ coordinates are in angstroms. Other properties are in atomic units.
The sperically averaged electron density of each atom fit to a function of the form exp(a - br)
eigen_1, eigen_2 and eigen_3 are the three eigenvalues of traceless quadrupole moment tensor
  atom number  atomic symbol              X              Y              Z     net charge C6 coefficient C8 coefficient C10 coefficient fluctuating dipole atomic polarizability isotropic forcefield polarizability              a              b squared Pearson coefficient          <r^3>          <r^4>         wp_QDO          m_QDO          q_QDO       dipole_x       dipole_y       dipole_z         dipole            Qxy            Qxz            Qyz     Q(x^2-y^2)  Q(3z^2 - R^2)        eigen_1        eigen_2        eigen_3 static polarizability      alpha(xx)      alpha(xy)      alpha(xz)      alpha(yy)      alpha(yz)      alpha(zz) atomic spin moment
            1             Eu       2.547522       7.252718       5.244958       1.352276     214.237114 0.60237183E+04  0.24645160E+06                                24.848161                           22.121569       0.439551       1.830926                    0.999058      93.973705     254.459930       0.491406       0.304648      -1.275698       0.008741      -0.003375       0.021383       0.023346      -0.101731       0.046149      -0.099820      -0.031439      -0.026772      -0.114674      -0.056185       0.170859             27.253246      32.441241       4.526958       0.073842      24.775417       3.877386      24.543080           0.016349
            2             Eu       0.591034      -1.320247       4.303482       1.352281     214.237074 0.60237130E+04  0.24645133E+06                                24.848157                           22.121561       0.439535       1.830922                    0.999058      93.973636     254.459708       0.491406       0.304648      -1.275698      -0.008744       0.003365      -0.021383       0.023345      -0.101725       0.046147      -0.099818      -0.031445      -0.026764      -0.114668      -0.056184       0.170853             27.253245      32.441261       4.526958       0.073793      24.775403       3.877380      24.543070           0.016340
            3              H       1.855257       2.333438       3.279889       0.124309       1.010652 0.74009591E+01  0.72405158E+02                                 1.753499                            1.657355      -1.356826       2.238035                    0.993058       3.834451      11.290529       0.449832       1.391792      -0.683196      -0.000138      -0.011496       0.032045       0.034045      -0.011699      -0.000215      -0.004380       0.013219       0.015777      -0.016759       0.005236       0.011523              1.798806       1.387090      -0.085860      -0.067166       1.677973      -0.365397       2.331355          -0.000511
            4              H       0.558869      -1.541909       9.090115       0.130321       0.958284 0.70706657E+01  0.67742893E+02                                 1.644104                            1.585766      -1.017293       2.404419                    0.997789       3.469725       9.801793       0.479351       1.333672      -0.697104       0.019372      -0.013532      -0.023994       0.033677      -0.009165      -0.005881      -0.002437       0.006920       0.014622      -0.013812       0.003555       0.010257              1.657668       1.585115      -0.270434      -0.304787       1.578947       0.191720       1.808941          -0.000459
            5              H       0.418206       4.726485       0.353292       0.127068       1.001574 0.75139278E+01  0.72866065E+02                                 1.674845                            1.620596      -0.964853       2.425165                    0.998389       3.470138       9.763045       0.481875       1.310732      -0.702309      -0.020163       0.024998      -0.009234       0.033418      -0.011251      -0.000246      -0.002636      -0.006336       0.017657      -0.014787       0.005023       0.009764              1.685557       1.799532      -0.377580       0.127574       1.681910      -0.144274       1.575231          -0.000377
            6              H      -0.619459       4.799370       2.499782       0.147004       0.963960 0.71667909E+01  0.69181046E+02                                 1.676562                            1.610270      -1.147789       2.337875                    0.996236       3.614497      10.388291       0.467670       1.356763      -0.691259      -0.014497       0.014093      -0.014004       0.024594      -0.001000       0.002092       0.000078       0.006836       0.006422      -0.004654       0.000264       0.004390              1.706944       2.005192      -0.347927       0.273076       1.550162      -0.110820       1.565477           0.000032
            7              H      -0.268378       3.685042       3.594988       0.162631       0.946395 0.70420007E+01  0.66395166E+02                                 1.557837                            1.522809      -0.656753       2.581171                    0.999988       3.096244       8.261526       0.526065       1.234884      -0.721399      -0.006686      -0.020683       0.012897       0.025275       0.002300      -0.004659      -0.004822      -0.007040      -0.001666      -0.006890      -0.001777       0.008667              1.569510       1.456489       0.157181      -0.171838       1.609501      -0.284893       1.642540           0.000807
            8              H       4.318523       0.765745       1.157271       0.156418       1.035052 0.79164970E+01  0.77371070E+02                                 1.692934                            1.645037      -0.836610       2.493254                    0.999035       3.328455       9.241230       0.488890       1.281887      -0.709943       0.010169      -0.005877      -0.022307       0.025210      -0.004161      -0.004759       0.002097       0.003199       0.015494      -0.007139      -0.001787       0.008926              1.703451       1.565237      -0.192982      -0.282803       1.623855       0.184273       1.921260           0.000051
            9              H       4.456662       1.572000       2.525562       0.156666       0.952700 0.72419891E+01  0.68654654E+02                                 1.550068                            1.532233      -0.766953       2.522002                    0.999752       3.150126       8.385993       0.531461       1.215690      -0.725345       0.013413       0.013555       0.016664       0.025324       0.003414       0.004790       0.005845      -0.000725       0.002637      -0.005724      -0.003839       0.009563              1.547223       1.585166       0.188014       0.243605       1.531487       0.135722       1.525017           0.000430
           10              H       0.036694       0.254698       7.485977       0.149169       0.985504 0.75995444E+01  0.75399654E+02                                 1.778699                            1.718160      -1.551559       2.150444                    0.991048       3.996647      12.142069       0.423793       1.456703      -0.670457       0.023031      -0.005747      -0.008688       0.025277      -0.007019      -0.001867      -0.001563       0.016436      -0.015659      -0.009308      -0.004189       0.013497              1.812582       2.236376       0.108617      -0.319449       1.510792      -0.008900       1.690578           0.000876
           11              H      -1.236128       1.189139       7.739011       0.154892       0.968599 0.75530218E+01  0.73683671E+02                                 1.675586                            1.651042      -0.975106       2.427404                    0.996872       3.499269      10.026260       0.463905       1.353402      -0.693460      -0.007321       0.022129       0.000285       0.023310      -0.008613      -0.001959      -0.003526      -0.012002       0.001894      -0.011747       0.001049       0.010698              1.681394       1.551073      -0.146962       0.036932       2.035502      -0.045126       1.457608           0.000304
           12              H       1.283299       3.599033       6.268551       0.124306       1.010662 0.74010393E+01  0.72406087E+02                                 1.753505                            1.657359      -1.356827       2.238032                    0.993058       3.834464      11.290552       0.449834       1.391784      -0.683197       0.000138       0.011495      -0.032045       0.034045      -0.011699      -0.000215      -0.004380       0.013219       0.015778      -0.016759       0.005237       0.011522              1.798812       1.387093      -0.085860      -0.067166       1.677978      -0.365399       2.331364          -0.000510
           13              H       2.579687       7.474380       0.458325       0.130321       0.958285 0.70706772E+01  0.67743026E+02                                 1.644105                            1.585767      -1.017284       2.404423                    0.997789       3.469728       9.801801       0.479351       1.333671      -0.697104      -0.019372       0.013533       0.023995       0.033677      -0.009166      -0.005881      -0.002436       0.006920       0.014624      -0.013813       0.003554       0.010258              1.657669       1.585116      -0.270435      -0.304788       1.578948       0.191721       1.808943          -0.000458
           14              H       2.720350       1.205986       9.195148       0.127064       1.001569 0.75138712E+01  0.72865320E+02                                 1.674834                            1.620587      -0.964827       2.425177                    0.998389       3.470121       9.762959       0.481878       1.310726      -0.702310       0.020163      -0.024999       0.009234       0.033418      -0.011250      -0.000246      -0.002636      -0.006337       0.017655      -0.014786       0.005023       0.009763              1.685547       1.799520      -0.377576       0.127573       1.681899      -0.144273       1.575221          -0.000373
           15              H       3.758015       1.133101       7.048658       0.147004       0.963956 0.71667566E+01  0.69180658E+02                                 1.676561                            1.610269      -1.147787       2.337877                    0.996236       3.614491      10.388282       0.467669       1.356767      -0.691259       0.014497      -0.014093       0.014004       0.024594      -0.001001       0.002092       0.000078       0.006836       0.006421      -0.004654       0.000264       0.004390              1.706942       2.005190      -0.347926       0.273076       1.550160      -0.110820       1.565476           0.000040
           16              H       3.406934       2.247429       5.953452       0.162633       0.946393 0.70419823E+01  0.66394947E+02                                 1.557835                            1.522807      -0.656754       2.581171                    0.999988       3.096239       8.261509       0.526066       1.234884      -0.721399       0.006686       0.020683      -0.012897       0.025275       0.002300      -0.004659      -0.004822      -0.007040      -0.001666      -0.006890      -0.001777       0.008667              1.569507       1.456486       0.157180      -0.171838       1.609498      -0.284893       1.642537           0.000807
           17              H      -1.179967       5.166726       8.391169       0.156416       1.035056 0.79165266E+01  0.77371354E+02                                 1.692931                            1.645034      -0.836601       2.493257                    0.999035       3.328456       9.241202       0.488893       1.281878      -0.709945      -0.010169       0.005877       0.022307       0.025210      -0.004161      -0.004758       0.002097       0.003199       0.015496      -0.007140      -0.001786       0.008926              1.703447       1.565234      -0.192982      -0.282803       1.623852       0.184273       1.921256           0.000051
           18              H      -1.318106       4.360471       7.022878       0.156665       0.952694 0.72419219E+01  0.68653805E+02                                 1.550057                            1.532222      -0.766925       2.522015                    0.999752       3.150109       8.385914       0.531465       1.215684      -0.725347      -0.013413      -0.013555      -0.016664       0.025324       0.003413       0.004791       0.005845      -0.000726       0.002635      -0.005724      -0.003838       0.009562              1.547212       1.585154       0.188012       0.243602       1.531476       0.135721       1.525006           0.000428
           19              H       3.101862       5.677773       2.062463       0.149169       0.985505 0.75995495E+01  0.75399725E+02                                 1.778700                            1.718161      -1.551561       2.150443                    0.991048       3.996650      12.142084       0.423792       1.456704      -0.670456      -0.023030       0.005747       0.008689       0.025277      -0.007020      -0.001867      -0.001563       0.016436      -0.015659      -0.009308      -0.004189       0.013497              1.812583       2.236378       0.108617      -0.319450       1.510792      -0.008900       1.690578           0.000874
           20              H       4.374684       4.743332       1.809429       0.154890       0.968605 0.75530822E+01  0.73684384E+02                                 1.675590                            1.651047      -0.975105       2.427403                    0.996872       3.499282      10.026296       0.463905       1.353399      -0.693460       0.007321      -0.022129      -0.000284       0.023310      -0.008614      -0.001959      -0.003526      -0.012002       0.001895      -0.011748       0.001049       0.010698              1.681399       1.551077      -0.146962       0.036932       2.035509      -0.045126       1.457611           0.000300
           21              C       0.993966       3.632341       1.966024       0.183919      30.773405 0.38558253E+03  0.87729259E+04                                 8.680572                            6.651568      -0.084882       1.992827                    0.998934      25.490904      71.447407       0.625629       0.430291      -1.058425      -0.024394       0.025759       0.035883       0.050460      -0.016920      -0.025581       0.016945      -0.001796       0.014749      -0.025412      -0.014906       0.040318              9.915544       7.944355      -3.764579      -2.018699       9.272261       0.967196      12.530017           0.013562
           22              C       1.870355       2.628610       2.376607      -0.181236      33.976486 0.48036450E+03  0.11611788E+05                                 9.204839                            7.396527      -0.152042       1.927245                    0.997990      30.301953      89.163065       0.593283       0.427087      -1.054469      -0.002114      -0.005564       0.003761       0.007041       0.033447       0.018237       0.003116       0.016934      -0.011096      -0.035385      -0.006882       0.042266             10.090097       8.509414      -4.450047      -1.382232      11.270291      -0.851921      10.490585           0.091545
           23              C       2.765229       2.053897       1.483828       0.188809      31.618775 0.38777898E+03  0.88335022E+04                                 8.823687                            6.664216      -0.145319       1.972063                    0.998755      25.501429      71.468655       0.626055       0.429482      -1.059155       0.023744      -0.044230       0.015180       0.052446      -0.025974       0.015325      -0.007746      -0.011746      -0.040198      -0.025960      -0.012184       0.038144             10.171588       8.244464      -4.425895       0.092353      10.758406      -2.771972      11.511894           0.021985
           24              C       2.748528       2.464142       0.159459      -0.231351      33.401212 0.47076104E+03  0.11281566E+05                                 8.947123                            7.209617       0.220832       2.047134                    0.998820      30.161001      87.329873       0.617280       0.414052      -1.066512      -0.009619      -0.010349      -0.014244       0.020063       0.016628      -0.008443       0.022746       0.021247      -0.022503      -0.036204       0.012007       0.024198              9.837643       7.376247      -3.155742       0.574400       9.065152      -2.892359      13.071529           0.026479
           25              C      -0.914330      -0.152583       9.264851       0.213016      31.132338 0.40339769E+03  0.93238838E+04                                 8.907276                            6.916591      -0.363422       1.903505                    0.999093      25.948333      74.377357       0.595883       0.444715      -1.045076      -0.010448      -0.001674      -0.045121       0.046345       0.003187       0.003685      -0.007669      -0.007665       0.100502      -0.022436      -0.012477       0.034912             10.166343       7.395819      -2.507947      -0.264068       7.620936      -0.983764      15.482274           0.060387
           26              C       1.008050       4.038306       0.637836      -0.229960      33.733964 0.48347819E+03  0.11676740E+05                                 9.045556                            7.339532       0.061272       1.992926                    0.998532      30.541512      89.098260       0.606974       0.417822      -1.062919      -0.007323       0.001460      -0.004194       0.008565      -0.001748       0.019688       0.010702      -0.024395      -0.079969      -0.038523       0.010668       0.027855              9.902628       7.905501      -2.465749      -1.836249       7.278697       0.346742      14.523685           0.035048
           27              C       0.124071       4.347267       2.972429      -0.393935      32.485320 0.49503804E+03  0.11992311E+05                                 8.743422                            7.278258      -0.088342       1.957104                    0.998499      30.975262      89.656958       0.630078       0.401280      -1.076792       0.039374      -0.015237      -0.026756       0.049984      -0.022088      -0.011622      -0.015498      -0.014900       0.006616      -0.034004       0.009579       0.024425              9.675537       8.922861      -0.775385      -0.883229       9.953967       3.175414      10.149782           0.004447
           28              C       0.908570       5.370384       3.761131       0.664469      19.517803 0.23802170E+03  0.48854481E+04                                 6.813325                            5.572190       0.104872       2.110510                    0.999837      21.580403      60.846231       0.610031       0.489178      -1.007159       0.007247       0.020016       0.001983       0.021380       0.019609      -0.050115      -0.042883       0.006621       0.167647      -0.049410      -0.047800       0.097210              7.471909       6.784933      -0.520187       1.124734       9.397310       2.709638       6.233484          -0.002778
           29              C       3.817795       1.079085       1.951701      -0.410972      34.257011 0.50249530E+03  0.12213429E+05                                 9.049043                            7.308700      -0.128795       1.932989                    0.998814      31.460574      91.088082       0.632151       0.398639      -1.079023      -0.047348       0.024238      -0.007922       0.053778      -0.014885       0.002751       0.015992       0.031908       0.039099      -0.033757       0.013388       0.020369             10.299874       8.183011      -2.021150       0.598899      13.686870      -3.882726       9.029741           0.010971
           30              C       3.347349      -0.139186       2.718441       0.667339      20.392060 0.23849836E+03  0.48826185E+04                                 6.942122                            5.533304      -0.011958       2.068087                    0.999663      21.432629      59.747527       0.621475       0.481410      -1.014317      -0.008926      -0.022847       0.010434       0.026656      -0.000432      -0.009300       0.057610      -0.071900       0.137592      -0.060206      -0.029538       0.089744              7.717759       8.027766      -0.273693       0.153416       8.932552      -3.229618       6.192958          -0.002462
           31              C      -0.897752       0.262088       7.812534      -0.406192      34.724339 0.52691216E+03  0.13041984E+05                                 9.276413                            7.586022      -0.493953       1.824280                    0.996599      32.267682      96.247578       0.604198       0.409563      -1.064994      -0.013531      -0.023165       0.034001       0.043310      -0.028579      -0.017715      -0.021478      -0.010189       0.045394      -0.048447       0.018824       0.029623             10.507163       8.877362       1.672131       1.711051       8.363946       1.170686      14.280182           0.010206
           32              C      -1.728313      -0.630830       6.934077       0.660897      21.220583 0.24496025E+03  0.50557394E+04                                 7.185074                            5.628592       0.027909       2.078352                    0.999826      21.725945      61.095085       0.611902       0.484993      -1.010996       0.003874      -0.013074      -0.015528       0.020666      -0.058932       0.025792      -0.031405      -0.047831      -0.095822      -0.050238      -0.042473       0.092712              8.122803       8.507040       2.142682       0.776164       5.808254       2.498958      10.053115           0.002908
           33              C       2.144590       2.300130       7.582416       0.183915      30.773336 0.38558192E+03  0.87729063E+04                                 8.680554                            6.651558      -0.084876       1.992830                    0.998934      25.490868      71.447226       0.625630       0.430290      -1.058425       0.024395      -0.025759      -0.035883       0.050461      -0.016920      -0.025582       0.016945      -0.001792       0.014750      -0.025412      -0.014906       0.040319              9.915519       7.944337      -3.764566      -2.018691       9.272236       0.967188      12.529984           0.013556
           34              C       1.268201       3.303861       7.171833      -0.181238      33.976345 0.48036207E+03  0.11611713E+05                                 9.204813                            7.396508      -0.152035       1.927248                    0.997990      30.301874      89.162749       0.593284       0.427087      -1.054469       0.002112       0.005562      -0.003760       0.007038       0.033448       0.018236       0.003116       0.016932      -0.011098      -0.035385      -0.006882       0.042267             10.090065       8.509386      -4.450023      -1.382232      11.270243      -0.851919      10.490567           0.091532
           35              C       0.373327       3.878574       8.064612       0.188810      31.618516 0.38777551E+03  0.88334088E+04                                 8.823675                            6.664213      -0.145326       1.972063                    0.998755      25.501288      71.468350       0.626051       0.429486      -1.059152      -0.023741       0.044232      -0.015180       0.052445      -0.025968       0.015325      -0.007745      -0.011759      -0.040213      -0.025961      -0.012180       0.038141             10.171567       8.244450      -4.425878       0.092340      10.758373      -2.771953      11.511879           0.021982
           36              C       0.390028       3.468329       9.388981      -0.231355      33.401167 0.47076073E+03  0.11281552E+05                                 8.947101                            7.209604       0.220845       2.047138                    0.998820      30.160982      87.329696       0.617282       0.414051      -1.066513       0.009619       0.010349       0.014243       0.020062       0.016626      -0.008444       0.022748       0.021244      -0.022496      -0.036204       0.012010       0.024194              9.837615       7.376230      -3.155730       0.574390       9.065125      -2.892340      13.071490           0.026468
           37              C       4.052886       6.085054       0.283589       0.213017      31.132053 0.40339370E+03  0.93237689E+04                                 8.907234                            6.916565      -0.363412       1.903511                    0.999093      25.948172      74.376809       0.595883       0.444716      -1.045075       0.010452       0.001673       0.045118       0.046343       0.003190       0.003690      -0.007665      -0.007662       0.100498      -0.022437      -0.012473       0.034911             10.166289       7.395787      -2.507934      -0.264068       7.620902      -0.983758      15.482177           0.060372
           38              C       2.130506       1.894165       8.910604      -0.229954      33.733579 0.48347155E+03  0.11676544E+05                                 9.045520                            7.339508       0.061273       1.992929                    0.998532      30.541239      89.097438       0.606972       0.417825      -1.062916       0.007320      -0.001461       0.004196       0.008563      -0.001739       0.019691       0.010706      -0.024394      -0.079983      -0.038529       0.010668       0.027861              9.902586       7.905471      -2.465735      -1.836241       7.278667       0.346738      14.523620           0.035045
           39              C       3.014485       1.585204       6.576011      -0.393934      32.485259 0.49503727E+03  0.11992285E+05                                 8.743404                            7.278247      -0.088332       1.957108                    0.998499      30.975222      89.656747       0.630079       0.401279      -1.076792      -0.039373       0.015238       0.026757       0.049984      -0.022089      -0.011622      -0.015498      -0.014898       0.006617      -0.034004       0.009580       0.024425              9.675512       8.922843      -0.775381      -0.883222       9.953939       3.175398      10.149756           0.004458
           40              C       2.229986       0.562087       5.787309       0.664474      19.517794 0.23802166E+03  0.48854454E+04                                 6.813314                            5.572184       0.104902       2.110519                    0.999837      21.580395      60.846137       0.610032       0.489177      -1.007160      -0.007247      -0.020018      -0.001983       0.021382       0.019608      -0.050118      -0.042885       0.006623       0.167652      -0.049414      -0.047801       0.097214              7.471895       6.784924      -0.520186       1.124732       9.397287       2.709630       6.233473          -0.002767
           41              C      -0.679239       4.853386       7.596739      -0.410967      34.256677 0.50249030E+03  0.12213273E+05                                 9.048985                            7.308665      -0.128759       1.933001                    0.998814      31.460368      91.087259       0.632153       0.398639      -1.079023       0.047349      -0.024232       0.007919       0.053776      -0.014886       0.002754       0.015986       0.031915       0.039087      -0.033756       0.013394       0.020362             10.299798       8.182960      -2.021134       0.598890      13.686753      -3.882677       9.029681           0.010972
           42              C      -0.208793       6.071657       6.829999       0.667327      20.391849 0.23849577E+03  0.48825479E+04                                 6.942057                            5.533260      -0.011962       2.068092                    0.999663      21.432426      59.746678       0.621481       0.481407      -1.014319       0.008925       0.022842      -0.010431       0.026650      -0.000428      -0.009298       0.057592      -0.071892       0.137551      -0.060196      -0.029523       0.089718              7.717680       8.027696      -0.273689       0.153415       8.932448      -3.229573       6.192896          -0.002467
           43              C       4.036308       5.670383       1.735906      -0.406192      34.724225 0.52691066E+03  0.13041938E+05                                 9.276399                            7.586015      -0.493948       1.824282                    0.996599      32.267632      96.247423       0.604198       0.409564      -1.064993       0.013536       0.023167      -0.033997       0.043310      -0.028576      -0.017717      -0.021477      -0.010188       0.045399      -0.048447       0.018825       0.029622             10.507143       8.877355       1.672129       1.711046       8.363943       1.170685      14.280132           0.010192
           44              C       4.866869       6.563301       2.614363       0.660878      21.220498 0.24495921E+03  0.50557136E+04                                 7.185067                            5.628589       0.027879       2.078346                    0.999826      21.725874      61.094905       0.611901       0.484994      -1.010995      -0.003879       0.013069       0.015527       0.020662      -0.058924       0.025790      -0.031401      -0.047821      -0.095803      -0.050231      -0.042466       0.092698              8.122794       8.507035       2.142682       0.776161       5.808252       2.498955      10.053095           0.002887
           45              O       2.036034       5.075762       4.230914      -0.567126      29.403476 0.51722875E+03  0.12277619E+05                                 7.408711                            6.982646       0.648999       2.267652                    0.997108      27.159112      70.252905       0.729938       0.353499      -1.146807      -0.001194      -0.009707      -0.010270       0.014182       0.000023       0.003360      -0.038887       0.115762       0.058063      -0.082428       0.033545       0.048883              7.537230       8.746583      -0.488529       1.008516       6.949709       0.100232       6.915397           0.071715
           46              O       0.436890       6.543163       3.958783      -0.595190      42.749185 0.69624019E+03  0.17863320E+05                                 9.764975                            8.258965      -0.026263       2.026944                    0.996408      28.997606      78.868665       0.649800       0.367387      -1.131890       0.009815      -0.024986      -0.022722       0.035170      -0.011253      -0.028528      -0.009570      -0.061524       0.069829      -0.055651       0.019960       0.035692             10.788990       9.047557      -3.529924      -0.759075      15.599843       2.885439       7.719569           0.109494
           47              O       4.261516      -0.835415       3.269386      -0.549186      35.054326 0.55749394E+03  0.13466893E+05                                 8.402837                            7.272087       0.554380       2.233729                    0.997451      27.256588      70.834112       0.712803       0.355721      -1.146446      -0.014972       0.008483      -0.017137       0.024286      -0.035489       0.019618       0.004064       0.009332      -0.003367      -0.041819       0.001622       0.040196              9.096447       9.659215      -3.769833       2.148843       9.456060      -2.748165       8.174065           0.143133
           48              O       2.126766      -0.401892       2.749951      -0.534156      31.533919 0.51833735E+03  0.12341190E+05                                 7.869788                            7.064117       0.349358       2.172480                    0.997023      27.087061      70.745167       0.712569       0.361023      -1.137950       0.028823      -0.014441      -0.020281       0.038087       0.015579      -0.005956       0.041824       0.038890      -0.029993      -0.057034       0.022125       0.034909              8.230029      10.873924       2.371684      -1.384592       7.600009      -1.239831       6.216155           0.118455
           49              O       4.954315      -1.158205       7.383809      -0.541489      29.042433 0.46930411E+03  0.10879313E+05                                 7.365391                            6.631741       0.692414       2.282295                    0.998145      26.791273      68.626318       0.751843       0.351424      -1.147775      -0.007745       0.000181       0.011620       0.013966       0.001741      -0.011708      -0.041444       0.030761      -0.195711      -0.083250       0.032231       0.051019              7.730989      10.767839       2.239634      -0.088594       5.954839       0.296814       6.470289           0.088385
           50              O      -1.398986      -0.824773       5.707103      -0.598439      38.975731 0.60014304E+03  0.14813396E+05                                 9.124278                            7.592437       0.221300       2.116925                    0.995474      28.236218      74.943744       0.688918       0.360196      -1.139272      -0.002142       0.009958       0.020485       0.022878      -0.023368      -0.005348       0.007017      -0.036519       0.106833      -0.047498       0.009039       0.038459             10.173744       9.545023      -0.177147      -1.850875       6.473816       2.746579      14.502391           0.111726
           51              O       1.102522       0.856709       5.317526      -0.567132      29.403625 0.51723201E+03  0.12277711E+05                                 7.408715                            6.982651       0.649009       2.267653                    0.997108      27.159254      70.253221       0.729941       0.353498      -1.146809       0.001192       0.009706       0.010267       0.014179       0.000028       0.003362      -0.038896       0.115777       0.058082      -0.082443       0.033555       0.048888              7.537233       8.746589      -0.488529       1.008514       6.949710       0.100232       6.915401           0.071704
           52              O       2.701666      -0.610692       5.589657      -0.595201      42.749382 0.69624472E+03  0.17863450E+05                                 9.764960                            8.258956      -0.026243       2.026950                    0.996408      28.997753      78.868881       0.649805       0.367384      -1.131893      -0.009813       0.024984       0.022721       0.035168      -0.011253      -0.028547      -0.009574      -0.061543       0.069816      -0.055671       0.019970       0.035701             10.788970       9.047545      -3.529916      -0.759073      15.599802       2.885430       7.719562           0.109461
           53              O      -1.122960       6.767886       6.279054      -0.549166      35.053331 0.55747477E+03  0.13466349E+05                                 8.402820                            7.272079       0.554327       2.233719                    0.997451      27.255822      70.832493       0.712785       0.355732      -1.146434       0.014959      -0.008499       0.017143       0.024287      -0.035430       0.019593       0.004039       0.009385      -0.003496      -0.041731       0.001568       0.040163              9.096424       9.659192      -3.769816       2.148830       9.456032      -2.748151       8.174049           0.143152
           54              O       1.011790       6.334363       6.798489      -0.534122      31.532980 0.51831840E+03  0.12340647E+05                                 7.869735                            7.064074       0.349350       2.172483                    0.997023      27.086310      70.743350       0.712557       0.361032      -1.137941      -0.028825       0.014430       0.020287       0.038087       0.015549      -0.005935       0.041773       0.038847      -0.030038      -0.056963       0.022093       0.034870              8.229971      10.873846       2.371659      -1.384577       7.599952      -1.239816       6.216115           0.118543
           55              O      -1.815759       7.090676       2.164631      -0.541457      29.041756 0.46929041E+03  0.10878939E+05                                 7.365390                            6.631740       0.692366       2.282288                    0.998145      26.790492      68.624602       0.751825       0.351435      -1.147764       0.007738      -0.000188      -0.011635       0.013974       0.001746      -0.011699      -0.041421       0.030758      -0.195515      -0.083181       0.032196       0.050985              7.730989      10.767841       2.239635      -0.088594       5.954842       0.296814       6.470284           0.088482
           56              O       4.537542       6.757244       3.841337      -0.598422      38.975165 0.60013249E+03  0.14813085E+05                                 9.124249                            7.592416       0.221274       2.116920                    0.995474      28.235849      74.942873       0.688912       0.360200      -1.139267       0.002136      -0.009962      -0.020490       0.022883      -0.023345      -0.005353       0.007021      -0.036479       0.106797      -0.047461       0.009013       0.038449             10.173708       9.544990      -0.177149      -1.850868       6.473801       2.746570      14.502334           0.111776

******************************************************
Auxiliary information for the entire system
The total spin magnetic moment of the unit cell is   1.865556
The total net atomic charge of the unit cell is   0.000001
Accuracy of reproducing the electrostatic potential in the unit cell:
  The inner radius (bohr) =    5.0000
  The outer radius (bohr) =   12.0000
  Valid grid points have density less than (e/(bohr^3)) =    0.0001
  The number of valid grid points were=         2921
  The rms potential error without charges in kcal/mol is=      5.69886
  The rms potential error with partial charges in kcal/mol is=      0.42979
  The RRMSE value at monopole order=      0.07542
  The rms potential error with partial charges and cloud penetration in kcal/mol is=      0.43460
  The RRMSE value at monopole order with cloud penetration is=      0.07626
  The rms potential error with partial charges and atomic dipoles in kcal/mol is=      0.48515
  The RRMSE value at dipole order=      0.08513
  The rms potential error with partial charges, atomic dipoles and cloud penetration in kcal/mol is=      0.45225
  The RRMSE value at dipole order with cloud penetration=      0.07936

******************************************************
The electron densities and ab initio electrostatic potential were computed in VASP using the PBE functional and
projector augmented wave method. See the main text of the journal article for a description of computational details.
The atomic charges, dipoles, and quadrupoles were computed with the DDEC6 method as described in
(a) T. A. Manz and N. Gabaldon Limas, RSC Adv. 6 (2016) 47771-47801 DOI: 10.1039/c6ra04656h
(b) N. Gabaldon Limas and T. A. Manz, RSC Adv. 8 (2018) 2678-2707 DOI: 10.1039/c7ra11829e.
For each atom in the material, the electron cloud parameters were fit to the spherically averaged atom-in-material
electron density using radial positions for which this density was between 10^-4 and 10^-2 electrons per cubic bohr.
The polarizabilities, dispersion coefficients, and quantum Drude oscillator (QDO) parameters were fit using the MCLF method.
The magnetic structure of the system was optimized in VASP from the default ferromagnetic initial guess using spin polarization.
The atomic spin moments (ASMs) were computed on this optimized magnetic structure using the DDEC6 partition as inputs
to the method of T. A. Manz and D. S. Sholl, J. Chem. Theory Comput. 7 (2011) 4146-4164 DOI: 10.1021/ct200539n.
The RMSE and RRMSE were computed using a uniform grid with Ewald summation.
