# Supplementary material for: A collection of forcefield precursors for metal–organic frameworks
Source: RSC Adv. 2019 Nov 13;9(63):36492–507. doi: 10.1039/c9ra07327b (PMC9075174; doi:10.1039/c9ra07327b)
Supplement: RA-009-C9RA07327B-s3848 [file RA-009-C9RA07327B-s3848.xyz]

   56
jmolscript: load "" {1 1 1} spacegroup "x,y,z" unitcell [{      7.673000     0.000000     0.000000 }, {     -1.780469     9.495517     0.000000 }, {     -2.775828    -3.571326     9.512334 }]
Tb     2.533419     7.228048     5.221035     2.086451
Tb     0.583284    -1.303857     4.291299     2.086451
H      1.851920     2.330497     3.276999     0.119343
H      0.559751    -1.512534     9.041473     0.124366
H      0.402609     4.713902     0.348151     0.123114
H     -0.639509     4.771807     2.513159     0.148365
H     -0.265102     3.658323     3.602321     0.160657
H      4.299308     0.745557     1.145285     0.154490
H      4.445358     1.549621     2.514110     0.152221
H     -1.259222     1.212260     7.702137     0.158254
H      0.023102     0.287787     7.455767     0.144901
H      1.264783     3.593694     6.235335     0.119344
H      2.556952     7.436725     0.470861     0.124365
H      2.714094     1.210289     9.164183     0.123113
H      3.756212     1.152384     6.999175     0.148365
H      3.381805     2.265868     5.910013     0.160658
H     -1.182605     5.178634     8.367049     0.154489
H     -1.328655     4.374570     6.998224     0.152221
H      4.375925     4.711931     1.810197     0.158254
H      3.093601     5.636404     2.056567     0.144901
C      0.982847     3.621800     1.959541     0.172026
C      1.863333     2.621703     2.372376    -0.239549
C      2.754096     2.046909     1.475363     0.179066
C      2.736847     2.456087     0.150295    -0.249686
C     -0.929906    -0.121764     9.226964     0.188115
C      0.993864     4.026708     0.630668    -0.250209
C      0.113076     4.325955     2.977361    -0.389409
C      0.902429     5.358201     3.761177     0.721120
C      3.802073     1.063254     1.940516    -0.405261
C      3.317100    -0.153849     2.706259     0.740982
C     -0.912776     0.287905     7.779187    -0.395613
C     -1.734188    -0.617350     6.897393     0.702002
C      2.133856     2.302391     7.552793     0.172026
C      1.253370     3.302488     7.139958    -0.239548
C      0.362607     3.877282     8.036971     0.179066
C      0.379856     3.468104     9.362039    -0.249686
C      4.046609     6.045955     0.285370     0.188116
C      2.122839     1.897483     8.881666    -0.250209
C      3.003627     1.598236     6.534973    -0.389409
C      2.214274     0.565990     5.751157     0.721120
C     -0.685370     4.860937     7.571818    -0.405261
C     -0.200397     6.078040     6.806075     0.740981
C      4.029479     5.636286     1.733147    -0.395614
C      4.850891     6.541541     2.614941     0.702003
O      2.031988     5.078651     4.214915    -0.636095
O      0.420083     6.517621     3.960936    -0.760883
O      2.098977    -0.397577     2.750967    -0.666401
O      4.227429    -0.849892     3.262731    -0.701869
O     -1.401898    -0.812553     5.672205    -0.775894
O      4.899812    -1.151372     7.343522    -0.604605
O      1.084715     0.845540     5.297419    -0.636095
O      2.696620    -0.593430     5.551398    -0.760883
O      1.017726     6.321768     6.761367    -0.666401
O     -1.110726     6.774083     6.249603    -0.701869
O      4.518601     6.736744     3.840129    -0.775894
O     -1.783109     7.075563     2.168812    -0.604604

The following XYZ coordinates are in angstroms. Other properties are in atomic units.
The sperically averaged electron density of each atom fit to a function of the form exp(a - br)
eigen_1, eigen_2 and eigen_3 are the three eigenvalues of traceless quadrupole moment tensor
  atom number  atomic symbol              X              Y              Z     net charge C6 coefficient C8 coefficient C10 coefficient fluctuating dipole atomic polarizability isotropic forcefield polarizability              a              b squared Pearson coefficient          <r^3>          <r^4>         wp_QDO          m_QDO          q_QDO       dipole_x       dipole_y       dipole_z         dipole            Qxy            Qxz            Qyz     Q(x^2-y^2)  Q(3z^2 - R^2)        eigen_1        eigen_2        eigen_3 static polarizability      alpha(xx)      alpha(xy)      alpha(xz)      alpha(yy)      alpha(yz)      alpha(zz) atomic spin moment
            1             Tb       2.533419       7.228048       5.221035       2.086451     109.702511 0.25314457E+04  0.82032759E+05                                14.937161                           13.443443       2.421517       2.507416                    0.999853      72.971218     166.674526       0.705998       0.267722      -1.339371       0.016423       0.005465       0.011155       0.020592      -0.109005       0.026958      -0.095879      -0.000039      -0.099935      -0.128559      -0.036904       0.165463             16.242661      18.472227       2.522621      -0.180198      15.256912       2.176721      14.998845          -0.000002
            2             Tb       0.583284      -1.303857       4.291299       2.086451     109.702450 0.25314440E+04  0.82032689E+05                                14.937154                           13.443437       2.421517       2.507416                    0.999853      72.971216     166.674499       0.705999       0.267722      -1.339371      -0.016423      -0.005465      -0.011155       0.020592      -0.109005       0.026959      -0.095878      -0.000038      -0.099935      -0.128559      -0.036904       0.165463             16.242653      18.472217       2.522619      -0.180197      15.256905       2.176720      14.998837          -0.000002
            3              H       1.851920       2.330497       3.276999       0.119343       1.010593 0.74250213E+01  0.72826124E+02                                 1.766226                            1.670106      -1.328142       2.248088                    0.992815       3.879713      11.503572       0.443297       1.408710      -0.679951       0.000556      -0.009730       0.031980       0.033432      -0.013981      -0.001806      -0.003142       0.007048       0.021161      -0.018451       0.007485       0.010966              1.811604       1.396831      -0.089236      -0.063477       1.691515      -0.364686       2.346466           0.000002
            4              H       0.559751      -1.512534       9.041473       0.124366       0.962723 0.71094667E+01  0.68154822E+02                                 1.642125                            1.584339      -1.006683       2.403933                    0.997739       3.496678       9.855756       0.482565       1.324008      -0.698916       0.019746      -0.013475      -0.024335       0.034113      -0.010530      -0.006430      -0.002341       0.007285       0.018774      -0.015757       0.004120       0.011637              1.655496       1.580543      -0.264039      -0.304853       1.573771       0.190895       1.812174           0.000002
            5              H       0.402609       4.713902       0.348151       0.123114       1.006897 0.75550735E+01  0.73313569E+02                                 1.674289                            1.619416      -0.976454       2.414403                    0.998290       3.494095       9.811127       0.484899       1.301696      -0.704020      -0.018685       0.022970      -0.008950       0.030933      -0.011587      -0.001020      -0.001841      -0.006545       0.021148      -0.015727       0.006793       0.008934              1.685201       1.806070      -0.381116       0.127093       1.679787      -0.141838       1.569747           0.000000
            6              H      -0.639509       4.771807       2.513159       0.148365       0.942196 0.69641351E+01  0.66847447E+02                                 1.663622                            1.597351      -1.127808       2.352268                    0.995974       3.587599      10.333920       0.464434       1.373930      -0.688028      -0.014054       0.014037      -0.016329       0.025714      -0.001234       0.003184      -0.000375       0.003985       0.004424      -0.003182      -0.001540       0.004722              1.694125       2.000501      -0.346775       0.271844       1.536892      -0.107769       1.544983           0.000001
            7              H      -0.265102       3.658323       3.602321       0.160657       0.947109 0.70522361E+01  0.66547846E+02                                 1.560625                            1.525374      -0.660445       2.577827                    0.999982       3.113598       8.324419       0.524616       1.237249      -0.720707      -0.005237      -0.021959       0.011111       0.025161       0.002276      -0.003287      -0.005469      -0.006739      -0.001085      -0.005619      -0.002993       0.008612              1.572361       1.450149       0.151730      -0.165931       1.618560      -0.290938       1.648373           0.000001
            8              H       4.299308       0.745557       1.145285       0.154490       1.032705 0.79004493E+01  0.77249402E+02                                 1.696253                            1.647874      -0.823233       2.497047                    0.999099       3.348446       9.328138       0.485999       1.288924      -0.708290       0.008992      -0.004839      -0.023127       0.025281      -0.004013      -0.005628       0.001257       0.001453       0.016747      -0.007556      -0.001738       0.009294              1.706655       1.561264      -0.192371      -0.282429       1.628224       0.191208       1.930476           0.000002
            9              H       4.445358       1.549621       2.514110       0.152221       0.981455 0.75502695E+01  0.72493821E+02                                 1.594291                            1.574916      -0.811780       2.496796                    0.999628       3.233830       8.729198       0.517826       1.231922      -0.721281       0.011188       0.014397       0.014767       0.023463       0.004742       0.004231       0.005168      -0.003065       0.004879      -0.005845      -0.003846       0.009691              1.591334       1.635948       0.196851       0.257247       1.571169       0.138819       1.566886           0.000003
           10              H      -1.259222       1.212260       7.702137       0.158254       0.948126 0.73472075E+01  0.71159032E+02                                 1.650008                            1.626816      -0.954644       2.438246                    0.997229       3.459644       9.866292       0.468180       1.350784      -0.694024      -0.005954       0.022022       0.003282       0.023047      -0.008183      -0.002216      -0.002687      -0.010880       0.003181      -0.011209       0.001693       0.009516              1.655219       1.535669      -0.151043       0.038904       1.994523      -0.047486       1.435464           0.000001
           11              H       0.023102       0.287787       7.455767       0.144901       0.988811 0.76190024E+01  0.75606059E+02                                 1.778701                            1.716900      -1.535495       2.154394                    0.990853       4.013059      12.174592       0.425426       1.450852      -0.671442       0.023964      -0.003839      -0.006039       0.025010      -0.006053      -0.001249      -0.002708       0.016433      -0.015787      -0.009600      -0.003243       0.012843              1.813426       2.241111       0.114722      -0.320009       1.509584      -0.010083       1.689584           0.000005
           12              H       1.264783       3.593694       6.235335       0.119344       1.010593 0.74250223E+01  0.72826134E+02                                 1.766225                            1.670106      -1.328142       2.248088                    0.992815       3.879713      11.503571       0.443297       1.408709      -0.679951      -0.000556       0.009730      -0.031980       0.033432      -0.013981      -0.001806      -0.003142       0.007048       0.021161      -0.018451       0.007485       0.010966              1.811604       1.396831      -0.089236      -0.063477       1.691514      -0.364686       2.346465           0.000003
           13              H       2.556952       7.436725       0.470861       0.124365       0.962724 0.71094773E+01  0.68154947E+02                                 1.642127                            1.584341      -1.006684       2.403932                    0.997739       3.496681       9.855765       0.482565       1.324008      -0.698917      -0.019746       0.013475       0.024335       0.034113      -0.010530      -0.006430      -0.002341       0.007285       0.018774      -0.015757       0.004120       0.011637              1.655497       1.580544      -0.264039      -0.304853       1.573772       0.190895       1.812175           0.000003
           14              H       2.714094       1.210289       9.164183       0.123113       1.006899 0.75550861E+01  0.73313717E+02                                 1.674290                            1.619417      -0.976456       2.414402                    0.998290       3.494098       9.811135       0.484899       1.301695      -0.704020       0.018685      -0.022970       0.008950       0.030933      -0.011587      -0.001020      -0.001841      -0.006545       0.021148      -0.015727       0.006793       0.008934              1.685202       1.806071      -0.381116       0.127093       1.679788      -0.141838       1.569748           0.000000
           15              H       3.756212       1.152384       6.999175       0.148365       0.942196 0.69641342E+01  0.66847439E+02                                 1.663622                            1.597351      -1.127809       2.352267                    0.995974       3.587599      10.333921       0.464434       1.373930      -0.688028       0.014054      -0.014037       0.016329       0.025714      -0.001234       0.003184      -0.000375       0.003985       0.004424      -0.003182      -0.001540       0.004722              1.694126       2.000501      -0.346775       0.271843       1.536892      -0.107769       1.544983           0.000001
           16              H       3.381805       2.265868       5.910013       0.160658       0.947108 0.70522243E+01  0.66547706E+02                                 1.560623                            1.525372      -0.660444       2.577827                    0.999982       3.113595       8.324409       0.524617       1.237249      -0.720707       0.005237       0.021959      -0.011111       0.025161       0.002276      -0.003287      -0.005469      -0.006739      -0.001086      -0.005619      -0.002993       0.008612              1.572359       1.450148       0.151729      -0.165931       1.618558      -0.290938       1.648372           0.000001
           17              H      -1.182605       5.178634       8.367049       0.154489       1.032707 0.79004640E+01  0.77249582E+02                                 1.696255                            1.647876      -0.823234       2.497047                    0.999099       3.348449       9.328149       0.485999       1.288925      -0.708290      -0.008992       0.004839       0.023127       0.025281      -0.004013      -0.005628       0.001257       0.001453       0.016747      -0.007556      -0.001738       0.009294              1.706656       1.561265      -0.192371      -0.282430       1.628226       0.191208       1.930478           0.000002
           18              H      -1.328655       4.374570       6.998224       0.152221       0.981456 0.75502790E+01  0.72493936E+02                                 1.594292                            1.574917      -0.811781       2.496795                    0.999628       3.233832       8.729205       0.517826       1.231922      -0.721281      -0.011188      -0.014397      -0.014767       0.023463       0.004742       0.004231       0.005168      -0.003065       0.004879      -0.005845      -0.003846       0.009691              1.591335       1.635949       0.196851       0.257247       1.571170       0.138819       1.566887           0.000003
           19              H       4.375925       4.711931       1.810197       0.158254       0.948125 0.73472030E+01  0.71158975E+02                                 1.650008                            1.626816      -0.954644       2.438247                    0.997229       3.459643       9.866287       0.468180       1.350784      -0.694024       0.005954      -0.022022      -0.003282       0.023047      -0.008183      -0.002216      -0.002687      -0.010880       0.003181      -0.011209       0.001693       0.009516              1.655218       1.535668      -0.151043       0.038904       1.994522      -0.047486       1.435463           0.000001
           20              H       3.093601       5.636404       2.056567       0.144901       0.988811 0.76189965E+01  0.75605989E+02                                 1.778701                            1.716900      -1.535495       2.154394                    0.990853       4.013058      12.174590       0.425426       1.450853      -0.671442      -0.023964       0.003839       0.006039       0.025010      -0.006053      -0.001249      -0.002708       0.016433      -0.015787      -0.009600      -0.003243       0.012843              1.813426       2.241110       0.114722      -0.320009       1.509584      -0.010083       1.689583           0.000004
           21              C       0.982847       3.621800       1.959541       0.172026      31.204136 0.39222442E+03  0.89628351E+04                                 8.749371                            6.701316      -0.078187       1.990572                    0.999118      25.759816      72.373849       0.624279       0.429355      -1.058929      -0.022037       0.030237       0.034177       0.050675      -0.032667      -0.032077       0.021717       0.011224       0.053500      -0.042496      -0.017265       0.059761              9.991154       7.989486      -3.753624      -2.019037       9.258240       0.945492      12.725735           0.000004
           22              C       1.863333       2.621703       2.372376      -0.239549      35.604662 0.51074840E+03  0.12534686E+05                                 9.442919                            7.586148      -0.175887       1.910046                    0.998308      31.420693      93.101250       0.590653       0.422539      -1.057491       0.004034      -0.002449       0.006398       0.007950       0.006216       0.012904      -0.000887      -0.013599       0.075011      -0.024819      -0.003686       0.028505             10.348663       8.692010      -4.571058      -1.387161      11.577748      -0.876342      10.776232          -0.000003
           23              C       2.754096       2.046909       1.475363       0.179066      31.880098 0.39295527E+03  0.89844104E+04                                 8.868896                            6.705570      -0.165744       1.962403                    0.998930      25.741311      72.359747       0.624310       0.429101      -1.059004       0.022319      -0.042553       0.015339       0.050440      -0.036580       0.015028      -0.016487      -0.012954      -0.038956      -0.030734      -0.020631       0.051364             10.209745       8.230122      -4.416932       0.078823      10.827832      -2.782938      11.571283           0.000002
           24              C       2.736847       2.456087       0.150295      -0.249686      34.179205 0.48832772E+03  0.11800796E+05                                 9.049225                            7.316575       0.268434       2.052183                    0.999167      30.668012      88.937690       0.616553       0.411089      -1.069282      -0.008077      -0.006056      -0.010236       0.014377       0.001739      -0.018158       0.022457       0.024137       0.005576      -0.032825       0.003100       0.029724              9.930578       7.461699      -3.162038       0.535941       9.109667      -2.861414      13.220369          -0.000001
           25              C      -0.929906      -0.121764       9.226964       0.188115      31.278630 0.40561424E+03  0.93830220E+04                                 8.898538                            6.909597      -0.330943       1.912376                    0.999186      26.113800      74.754412       0.599864       0.441391      -1.047590      -0.008114       0.001470      -0.049085       0.049772      -0.005782       0.002354      -0.018818      -0.008068       0.143157      -0.031663      -0.021119       0.052781             10.149779       7.394568      -2.481892      -0.342726       7.546364      -0.855917      15.508403           0.000004
           26              C       0.993864       4.026708       0.630668      -0.250209      34.104801 0.48650480E+03  0.11766490E+05                                 9.070079                            7.333474       0.114301       2.002570                    0.998750      30.881508      90.111581       0.610918       0.414537      -1.065171      -0.003926      -0.002929       0.000639       0.004940      -0.013631       0.023957       0.006455      -0.025370      -0.059045      -0.039489       0.010620       0.028869              9.937223       7.924158      -2.473239      -1.830227       7.272673       0.345510      14.614838          -0.000002
           27              C       0.113076       4.325955       2.977361      -0.389409      32.121009 0.48970198E+03  0.11821029E+05                                 8.654505                            7.218985      -0.059709       1.971856                    0.998173      30.671553      88.378097       0.635815       0.399072      -1.079183       0.042234      -0.016901      -0.032203       0.055735      -0.024971      -0.002939      -0.020420      -0.017794       0.000798      -0.033365      -0.000448       0.033813              9.564987       8.844913      -0.774243      -0.873820       9.858684       3.089054       9.991363          -0.000002
           28              C       0.902429       5.358201       3.761177       0.721120      18.359189 0.22229289E+03  0.45071091E+04                                 6.646614                            5.463083      -0.070030       2.062261                    0.999678      21.260323      60.529926       0.600001       0.503479      -0.995089       0.005505       0.026437       0.000174       0.027004       0.000401      -0.060775      -0.062549       0.002436       0.187334      -0.083133      -0.031569       0.114702              7.266233       6.705640      -0.527227       1.046085       9.064058       2.585404       6.029001           0.000003
           29              C       3.802073       1.063254       1.940516      -0.405261      33.950261 0.49781371E+03  0.12076519E+05                                 9.005599                            7.275418      -0.134121       1.936243                    0.998600      31.293588      90.644450       0.633214       0.398731      -1.078500      -0.048655       0.029867      -0.011891       0.058315      -0.012610       0.000738       0.014856       0.026474       0.041084      -0.029745       0.009167       0.020579             10.241737       8.140855      -1.949247       0.572716      13.591542      -3.844929       8.992815          -0.000005
           30              C       3.317100      -0.153849       2.706259       0.740982      18.984636 0.21983445E+03  0.44362174E+04                                 6.756922                            5.407278      -0.190973       2.022459                    0.999445      20.983298      59.221090       0.608550       0.498762      -0.999383      -0.011775      -0.036934       0.007158       0.039421      -0.007764       0.002278       0.079119      -0.066175       0.136190      -0.062091      -0.046892       0.108983              7.491266       7.819884      -0.235509       0.097035       8.614080      -3.087553       6.039834           0.000001
           31              C      -0.912776       0.287905       7.779187      -0.395613      34.103109 0.51399648E+03  0.12633380E+05                                 9.148396                            7.475209      -0.488978       1.833654                    0.996194      31.758129      94.146835       0.611264       0.407678      -1.067086      -0.007212      -0.021430       0.044347       0.049778      -0.022379      -0.018046      -0.018420       0.000186       0.042747      -0.041442       0.015251       0.026191             10.365703       8.746037       1.639923       1.666717       8.251111       1.205362      14.099961           0.000005
           32              C      -1.734188      -0.617350       6.897393       0.702002      20.576177 0.23704593E+03  0.48748636E+04                                 7.133318                            5.602349      -0.144025       2.023208                    0.999792      21.759837      62.009533       0.599842       0.496523      -1.000441       0.004693      -0.010504      -0.025138       0.027645      -0.076941       0.012772      -0.054062      -0.041696      -0.068656      -0.080397      -0.030409       0.110806              8.048975       8.440877       2.101374       0.729667       5.808493       2.479016       9.897554           0.000001
           33              C       2.133856       2.302391       7.552793       0.172026      31.204140 0.39222448E+03  0.89628367E+04                                 8.749372                            6.701317      -0.078187       1.990572                    0.999118      25.759818      72.373858       0.624279       0.429355      -1.058929       0.022037      -0.030237      -0.034177       0.050675      -0.032667      -0.032078       0.021716       0.011224       0.053500      -0.042496      -0.017265       0.059761              9.991155       7.989487      -3.753625      -2.019037       9.258242       0.945493      12.725735           0.000004
           34              C       1.253370       3.302488       7.139958      -0.239548      35.604678 0.51074866E+03  0.12534695E+05                                 9.442923                            7.586151      -0.175887       1.910045                    0.998308      31.420702      93.101294       0.590653       0.422539      -1.057491      -0.004034       0.002449      -0.006398       0.007950       0.006216       0.012904      -0.000888      -0.013599       0.075011      -0.024819      -0.003686       0.028505             10.348668       8.692014      -4.571061      -1.387161      11.577754      -0.876342      10.776235          -0.000004
           35              C       0.362607       3.877282       8.036971       0.179066      31.880109 0.39295541E+03  0.89844144E+04                                 8.868899                            6.705571      -0.165745       1.962402                    0.998930      25.741317      72.359773       0.624310       0.429101      -1.059004      -0.022319       0.042553      -0.015339       0.050440      -0.036581       0.015028      -0.016488      -0.012955      -0.038956      -0.030734      -0.020630       0.051364             10.209749       8.230124      -4.416934       0.078824      10.827836      -2.782939      11.571286           0.000003
           36              C       0.379856       3.468104       9.362039      -0.249686      34.179209 0.48832776E+03  0.11800797E+05                                 9.049226                            7.316576       0.268434       2.052183                    0.999167      30.668016      88.937710       0.616553       0.411089      -1.069282       0.008077       0.006056       0.010236       0.014377       0.001739      -0.018158       0.022458       0.024137       0.005576      -0.032825       0.003100       0.029724              9.930580       7.461700      -3.162039       0.535941       9.109668      -2.861414      13.220372          -0.000001
           37              C       4.046609       6.045955       0.285370       0.188116      31.278634 0.40561432E+03  0.93830239E+04                                 8.898538                            6.909597      -0.330942       1.912376                    0.999186      26.113802      74.754415       0.599864       0.441391      -1.047590       0.008114      -0.001470       0.049085       0.049772      -0.005782       0.002354      -0.018818      -0.008068       0.143158      -0.031663      -0.021119       0.052782             10.149779       7.394569      -2.481893      -0.342725       7.546364      -0.855917      15.508403           0.000005
           38              C       2.122839       1.897483       8.881666      -0.250209      34.104783 0.48650447E+03  0.11766480E+05                                 9.070076                            7.333472       0.114301       2.002570                    0.998750      30.881499      90.111548       0.610918       0.414537      -1.065171       0.003926       0.002929      -0.000639       0.004940      -0.013631       0.023957       0.006455      -0.025370      -0.059045      -0.039490       0.010621       0.028869              9.937220       7.924156      -2.473240      -1.830225       7.272672       0.345510      14.614832          -0.000002
           39              C       3.003627       1.598236       6.534973      -0.389409      32.121019 0.48970215E+03  0.11821034E+05                                 8.654507                            7.218987      -0.059708       1.971856                    0.998173      30.671557      88.378116       0.635815       0.399072      -1.079182      -0.042234       0.016901       0.032203       0.055735      -0.024971      -0.002939      -0.020421      -0.017794       0.000798      -0.033365      -0.000448       0.033814              9.564990       8.844916      -0.774244      -0.873820       9.858687       3.089056       9.991366          -0.000002
           40              C       2.214274       0.565990       5.751157       0.721120      18.359189 0.22229288E+03  0.45071091E+04                                 6.646614                            5.463083      -0.070030       2.062261                    0.999678      21.260323      60.529927       0.600001       0.503479      -0.995089      -0.005505      -0.026437      -0.000174       0.027004       0.000401      -0.060775      -0.062549       0.002436       0.187334      -0.083133      -0.031569       0.114702              7.266233       6.705640      -0.527228       1.046085       9.064059       2.585405       6.029002           0.000003
           41              C      -0.685370       4.860937       7.571818      -0.405261      33.950270 0.49781383E+03  0.12076523E+05                                 9.005601                            7.275420      -0.134122       1.936243                    0.998600      31.293597      90.644493       0.633214       0.398731      -1.078500       0.048655      -0.029867       0.011891       0.058315      -0.012610       0.000738       0.014856       0.026474       0.041085      -0.029745       0.009166       0.020579             10.241740       8.140858      -1.949248       0.572716      13.591546      -3.844931       8.992818          -0.000005
           42              C      -0.200397       6.078040       6.806075       0.740981      18.984637 0.21983446E+03  0.44362178E+04                                 6.756924                            5.407279      -0.190974       2.022458                    0.999445      20.983301      59.221107       0.608550       0.498762      -0.999383       0.011775       0.036934      -0.007158       0.039421      -0.007764       0.002278       0.079119      -0.066175       0.136191      -0.062091      -0.046892       0.108983              7.491268       7.819885      -0.235509       0.097035       8.614082      -3.087554       6.039835           0.000001
           43              C       4.029479       5.636286       1.733147      -0.395614      34.103128 0.51399684E+03  0.12633391E+05                                 9.148400                            7.475212      -0.488977       1.833654                    0.996194      31.758140      94.146877       0.611264       0.407679      -1.067086       0.007211       0.021430      -0.044347       0.049778      -0.022379      -0.018046      -0.018420       0.000186       0.042747      -0.041442       0.015251       0.026191             10.365707       8.746040       1.639924       1.666718       8.251113       1.205363      14.099968           0.000005
           44              C       4.850891       6.541541       2.614941       0.702003      20.576172 0.23704586E+03  0.48748618E+04                                 7.133317                            5.602348      -0.144025       2.023208                    0.999792      21.759834      62.009526       0.599842       0.496523      -1.000441      -0.004693       0.010504       0.025138       0.027645      -0.076941       0.012772      -0.054062      -0.041696      -0.068656      -0.080397      -0.030409       0.110806              8.048974       8.440876       2.101374       0.729667       5.808492       2.479015       9.897553           0.000001
           45              O       2.031988       5.078651       4.214915      -0.636095      31.843880 0.57220493E+03  0.13950236E+05                                 7.859447                            7.383326       0.463906       2.190259                    0.996343      28.330679      74.621996       0.703222       0.357260      -1.142116      -0.005971      -0.067140      -0.033936       0.075466      -0.008159      -0.010334      -0.057886       0.117558       0.040872      -0.097096       0.041652       0.055444              8.011248       9.412164      -0.530077       0.974082       7.402357       0.165645       7.219222           0.000001
           46              O       0.420083       6.517621       3.960936      -0.760883      50.222377 0.85894447E+03  0.23229517E+05                                10.817941                            9.153454       0.001352       1.986015                    0.997953      32.044129      89.527645       0.619148       0.365794      -1.132936      -0.000845      -0.062290      -0.056349       0.084000       0.000446      -0.062344      -0.033363      -0.079933       0.164164      -0.095076       0.002110       0.092966             11.953278      10.047389      -3.998273      -0.898310      17.236404       3.250934       8.576041          -0.000001
           47              O       2.098977      -0.397577       2.750967      -0.666401      36.428317 0.62308041E+03  0.15561409E+05                                 8.708986                            7.783803       0.211915       2.092971                    0.996979      29.355264      78.984226       0.672559       0.364646      -1.133083       0.056052      -0.006432      -0.068750       0.088936       0.021722       0.001314       0.078603      -0.000027       0.049602      -0.078973      -0.007199       0.086172              9.135442      12.060022       2.635706      -1.581369       8.443603      -1.470694       6.902702           0.000001
           48              O       4.227429      -0.849892       3.262731      -0.701869      41.542836 0.69358930E+03  0.17728643E+05                                 9.440710                            8.144794       0.388300       2.137345                    0.996925      29.986588      80.664603       0.668104       0.358665      -1.141901      -0.012132       0.022279      -0.060111       0.065245      -0.061377       0.024445       0.049660      -0.014378       0.054993      -0.094817       0.027616       0.067202             10.234404      10.926956      -4.289011       2.430520      10.567058      -3.127222       9.209197           0.000004
           49              O      -1.401898      -0.812553       5.672205      -0.775894      48.281805 0.78207733E+03  0.20673252E+05                                10.559416                            8.716764      -0.044986       1.981676                    0.996944      31.831997      88.099435       0.635997       0.364328      -1.133388       0.001239       0.057205       0.046582       0.073782      -0.060050       0.007347      -0.005279      -0.101391       0.118863      -0.098541       0.036923       0.061618             11.825025      11.245630      -0.264236      -2.152066       7.441546       3.302372      16.787898           0.000001
           50              O       4.899812      -1.151372       7.343522      -0.604605      31.327196 0.51547757E+03  0.12243989E+05                                 7.777222                            6.974571       0.633625       2.248987                    0.997791      27.796137      72.276444       0.728679       0.353880      -1.144784      -0.014483       0.029548       0.070145       0.077480      -0.011836      -0.023133      -0.065397       0.052902      -0.226805      -0.114433       0.046393       0.068041              8.178632      11.439941       2.412596      -0.106710       6.260186       0.314957       6.835770           0.000002
           51              O       1.084715       0.845540       5.297419      -0.636095      31.843876 0.57220484E+03  0.13950234E+05                                 7.859447                            7.383326       0.463905       2.190258                    0.996343      28.330676      74.621988       0.703222       0.357260      -1.142116       0.005971       0.067140       0.033936       0.075466      -0.008159      -0.010334      -0.057886       0.117558       0.040872      -0.097096       0.041652       0.055444              8.011247       9.412163      -0.530077       0.974082       7.402357       0.165645       7.219222           0.000002
           52              O       2.696620      -0.593430       5.551398      -0.760883      50.222369 0.85894425E+03  0.23229510E+05                                10.817940                            9.153453       0.001352       1.986016                    0.997953      32.044125      89.527631       0.619148       0.365794      -1.132936       0.000845       0.062290       0.056349       0.084000       0.000446      -0.062344      -0.033363      -0.079933       0.164164      -0.095076       0.002110       0.092966             11.953277      10.047388      -3.998273      -0.898311      17.236404       3.250934       8.576040          -0.000001
           53              O       1.017726       6.321768       6.761367      -0.666401      36.428329 0.62308065E+03  0.15561417E+05                                 8.708989                            7.783805       0.211914       2.092971                    0.996979      29.355267      78.984243       0.672559       0.364646      -1.133083      -0.056052       0.006432       0.068750       0.088936       0.021722       0.001314       0.078603      -0.000027       0.049602      -0.078973      -0.007199       0.086172              9.135445      12.060026       2.635707      -1.581370       8.443606      -1.470695       6.902704           0.000001
           54              O      -1.110726       6.774083       6.249603      -0.701869      41.542851 0.69358960E+03  0.17728652E+05                                 9.440711                            8.144795       0.388301       2.137345                    0.996925      29.986594      80.664623       0.668104       0.358665      -1.141901       0.012132      -0.022279       0.060112       0.065245      -0.061377       0.024445       0.049660      -0.014378       0.054993      -0.094817       0.027616       0.067202             10.234406      10.926959      -4.289013       2.430521      10.567061      -3.127223       9.209199           0.000005
           55              O       4.518601       6.736744       3.840129      -0.775894      48.281815 0.78207751E+03  0.20673258E+05                                10.559418                            8.716766      -0.044986       1.981676                    0.996944      31.831998      88.099444       0.635997       0.364328      -1.133388      -0.001239      -0.057205      -0.046582       0.073782      -0.060050       0.007347      -0.005279      -0.101391       0.118863      -0.098541       0.036923       0.061618             11.825027      11.245632      -0.264236      -2.152067       7.441547       3.302372      16.787902           0.000001
           56              O      -1.783109       7.075563       2.168812      -0.604604      31.327197 0.51547760E+03  0.12243990E+05                                 7.777222                            6.974571       0.633625       2.248987                    0.997791      27.796138      72.276447       0.728679       0.353880      -1.144784       0.014483      -0.029548      -0.070145       0.077480      -0.011836      -0.023133      -0.065397       0.052902      -0.226805      -0.114433       0.046393       0.068041              8.178632      11.439941       2.412596      -0.106710       6.260185       0.314957       6.835770           0.000002

******************************************************
Auxiliary information for the entire system
The total spin magnetic moment of the unit cell is   0.000064
The total net atomic charge of the unit cell is   -0.000001
Accuracy of reproducing the electrostatic potential in the unit cell:
  The inner radius (bohr) =    5.0000
  The outer radius (bohr) =   12.0000
  Valid grid points have density less than (e/(bohr^3)) =    0.0001
  The number of valid grid points were=         2533
  The rms potential error without charges in kcal/mol is=      6.76024
  The rms potential error with partial charges in kcal/mol is=      1.14336
  The RRMSE value at monopole order=      0.16913
  The rms potential error with partial charges and cloud penetration in kcal/mol is=      1.15524
  The RRMSE value at monopole order with cloud penetration is=      0.17089
  The rms potential error with partial charges and atomic dipoles in kcal/mol is=      0.32195
  The RRMSE value at dipole order=      0.04762
  The rms potential error with partial charges, atomic dipoles and cloud penetration in kcal/mol is=      0.33524
  The RRMSE value at dipole order with cloud penetration=      0.04959

******************************************************
The electron densities and ab initio electrostatic potential were computed in VASP using the PBE functional and
projector augmented wave method. See the main text of the journal article for a description of computational details.
The atomic charges, dipoles, and quadrupoles were computed with the DDEC6 method as described in
(a) T. A. Manz and N. Gabaldon Limas, RSC Adv. 6 (2016) 47771-47801 DOI: 10.1039/c6ra04656h
(b) N. Gabaldon Limas and T. A. Manz, RSC Adv. 8 (2018) 2678-2707 DOI: 10.1039/c7ra11829e.
For each atom in the material, the electron cloud parameters were fit to the spherically averaged atom-in-material
electron density using radial positions for which this density was between 10^-4 and 10^-2 electrons per cubic bohr.
The polarizabilities, dispersion coefficients, and quantum Drude oscillator (QDO) parameters were fit using the MCLF method.
The magnetic structure of the system was optimized in VASP from the default ferromagnetic initial guess using spin polarization.
The atomic spin moments (ASMs) were computed on this optimized magnetic structure using the DDEC6 partition as inputs
to the method of T. A. Manz and D. S. Sholl, J. Chem. Theory Comput. 7 (2011) 4146-4164 DOI: 10.1021/ct200539n.
The RMSE and RRMSE were computed using a uniform grid with Ewald summation.
