# Supplementary material for: A collection of forcefield precursors for metal–organic frameworks
Source: RSC Adv. 2019 Nov 13;9(63):36492–507. doi: 10.1039/c9ra07327b (PMC9075174; doi:10.1039/c9ra07327b)
Supplement: RA-009-C9RA07327B-s3849 [file RA-009-C9RA07327B-s3849.xyz]

   56
jmolscript: load "" {1 1 1} spacegroup "x,y,z" unitcell [{      6.044000     0.000000     0.000000 }, {      0.449540    10.770623     0.000000 }, {      2.970859     4.050070    10.329527 }]
Yb     6.480069    11.660137     5.627423     1.333800
Yb     2.984330     3.160556     4.702104     1.333826
H      1.867847    10.497035     0.112592     0.119936
H      2.951943     7.871778     2.949080     0.131679
H      4.018887    10.646998    10.005180     0.122536
H      3.544209    13.864803     8.575573     0.148208
H      2.903130    12.396896     8.570409     0.170817
H      3.275021    11.269144     1.859315     0.151046
H      3.945127    10.210655     2.857147     0.170344
H      3.073943     5.549105     2.332407     0.159084
H      2.185408     5.008331     1.120754     0.162903
H      7.596552     4.323658    10.216935     0.119944
H      6.512456     6.948915     7.380447     0.131694
H      5.445512     4.173695     0.324347     0.122491
H      5.920190     0.955890     1.753954     0.148210
H      6.561269     2.423797     1.759118     0.170817
H      6.189378     3.551549     8.470212     0.151040
H      5.519272     4.610038     7.472380     0.170357
H      6.390456     9.271588     7.997120     0.159084
H      7.278991     9.812362     9.208773     0.162882
C      4.346797    12.634738    10.025839     0.193004
C      1.905530     9.607065     0.444170    -0.254493
C      2.490530     9.370605     1.656856     0.200686
C      2.546350     8.057344     2.109289    -0.198429
C      2.034131     7.034026     1.381058     0.186877
C      1.429229     7.305771     0.178701    -0.196199
C      3.746582    12.900791     8.663374    -0.413343
C      4.702431    12.487778     7.571543     0.688217
C      3.087951    10.503862     2.459460    -0.415086
C      2.153437    10.946638     3.558522     0.687896
C      2.187149     5.626183     1.894435    -0.422538
C      1.148018     5.179292     2.856114     0.661458
C      5.117602     2.185955     0.303688     0.192979
C      7.558869     5.213628     9.885357    -0.254433
C      6.973869     5.450088     8.672671     0.200693
C      6.918049     6.763349     8.220238    -0.198402
C      7.430268     7.786667     8.948469     0.186985
C      8.035170     7.514922    10.150826    -0.196165
C      5.717817     1.919902     1.666153    -0.413345
C      4.761968     2.332915     2.757984     0.688215
C      6.376448     4.316831     7.870067    -0.415112
C      7.310962     3.874055     6.771005     0.687859
C      7.277250     9.194510     8.435092    -0.422665
C      8.316381     9.641401     7.473413     0.661493
O      5.690378    11.792640     7.795694    -0.570486
O      4.462962    12.856071     6.384681    -0.634252
O      2.394371    12.021125     4.170030    -0.615734
O      7.193395    10.302762     3.877704    -0.582886
O      1.472622     4.234474     3.641158    -0.551179
O      6.052119     5.640929     2.838554    -0.433794
O      3.774021     3.028053     2.533833    -0.570483
O      5.001437     1.964622     3.944846    -0.634248
O      7.070028     2.799568     6.159497    -0.615741
O      2.271004     4.517931     6.451823    -0.582891
O      7.991777    10.586219     6.688369    -0.550750
O      3.412280     9.179764     7.490973    -0.434404

The following XYZ coordinates are in angstroms. Other properties are in atomic units.
The sperically averaged electron density of each atom fit to a function of the form exp(a - br)
eigen_1, eigen_2 and eigen_3 are the three eigenvalues of traceless quadrupole moment tensor
  atom number  atomic symbol              X              Y              Z     net charge C6 coefficient C8 coefficient C10 coefficient fluctuating dipole atomic polarizability isotropic forcefield polarizability              a              b squared Pearson coefficient          <r^3>          <r^4>         wp_QDO          m_QDO          q_QDO       dipole_x       dipole_y       dipole_z         dipole            Qxy            Qxz            Qyz     Q(x^2-y^2)  Q(3z^2 - R^2)        eigen_1        eigen_2        eigen_3 static polarizability      alpha(xx)      alpha(xy)      alpha(xz)      alpha(yy)      alpha(yz)      alpha(zz) atomic spin moment
            1             Yb       6.480069      11.660137       5.627423       1.333800     169.554194 0.40651310E+04  0.15121293E+06                                21.971224                           18.797922       0.206085       1.828147                    0.999420      78.851483     205.655238       0.505144       0.325969      -1.250427      -0.004915      -0.025036      -0.002232       0.025612       0.154616       0.042137      -0.014067      -0.020238      -0.410462      -0.159924      -0.064398       0.224323             24.753421      25.814018      -5.135865      -0.982810      18.994982      -0.949673      29.451264          -0.017938
            2             Yb       2.984330       3.160556       4.702104       1.333826     169.542016 0.40647382E+04  0.15119450E+06                                21.970118                           18.796945       0.206113       1.828171                    0.999421      78.848860     205.645038       0.505161       0.325967      -1.250431       0.004881       0.025064       0.002193       0.025629       0.154599       0.042172      -0.014072      -0.020179      -0.410482      -0.159949      -0.064361       0.224310             24.752188      25.812796      -5.135838      -0.982355      18.994089      -0.949775      29.449680          -0.018026
            3              H       1.867847      10.497035       0.112592       0.119936       0.987068 0.75339757E+01  0.73624743E+02                                 1.697058                            1.652666      -1.074001       2.369648                    0.996285       3.666810      10.596607       0.461030       1.359494      -0.691052      -0.001346       0.030381      -0.010497       0.032172       0.002296       0.006242      -0.003103      -0.026436       0.008444      -0.016974       0.004191       0.012782              1.703174       1.471228      -0.038676       0.025271       2.078484      -0.148084       1.559810           0.000014
            4              H       2.951943       7.871778       2.949080       0.131679       1.040646 0.78606319E+01  0.76313511E+02                                 1.664419                            1.618930      -0.786862       2.516048                    0.999660       3.248648       8.846523       0.504583       1.250345      -0.717896       0.012118      -0.007239       0.032412       0.035352       0.002676       0.010355      -0.003122      -0.015160       0.020957      -0.016462       0.004367       0.012095              1.653510       1.456475      -0.043294       0.290440       1.589225      -0.101685       1.914830          -0.000374
            5              H       4.018887      10.646998      10.005180       0.122536       0.949591 0.69898329E+01  0.67197926E+02                                 1.669516                            1.603589      -1.067558       2.377156                    0.996228       3.630875      10.488060       0.461813       1.379591      -0.686892      -0.011870      -0.023958      -0.018411       0.032463       0.003157       0.009272      -0.001364      -0.013466      -0.002325      -0.013779       0.005796       0.007983              1.686097       1.514532       0.282862       0.227666       1.910986       0.237260       1.632775          -0.000266
            6              H       3.544209      13.864803       8.575573       0.148208       0.986503 0.77003409E+01  0.76366303E+02                                 1.759461                            1.714692      -1.386641       2.228837                    0.992017       3.874480      11.625771       0.431341       1.431837      -0.675866      -0.003102       0.022257      -0.000877       0.022489       0.000628       0.001723       0.000195      -0.006571      -0.010376      -0.004478      -0.000612       0.005090              1.779567       1.626504      -0.281983       0.064014       2.153874      -0.036961       1.558322          -0.000152
            7              H       2.903130      12.396896       8.570409       0.170817       0.888138 0.66537044E+01  0.63252906E+02                                 1.619459                            1.579855      -1.014721       2.424665                    0.996379       3.423755       9.869934       0.458023       1.406702      -0.682805      -0.023036      -0.014373       0.001008       0.027171       0.005747      -0.002438      -0.003288       0.007875      -0.014335      -0.006942      -0.003331       0.010273              1.641299       1.953206       0.300056       0.128832       1.582821       0.045530       1.387870           0.000159
            8              H       3.275021      11.269144       1.859315       0.151046       0.966775 0.75763490E+01  0.74718542E+02                                 1.727246                            1.694387      -1.333876       2.255223                    0.992483       3.802654      11.322039       0.437060       1.421008      -0.678181       0.002388       0.017452      -0.015174       0.023249      -0.000014       0.002666      -0.005291      -0.004762      -0.000048      -0.005651      -0.001276       0.006927              1.742272       1.604372       0.231379      -0.132186       1.904852      -0.240744       1.717590          -0.000078
            9              H       3.945127      10.210655       2.857147       0.170344       0.907252 0.68404074E+01  0.64715029E+02                                 1.577065                            1.551842      -0.743587       2.550874                    0.999438       3.198930       8.853512       0.490387       1.320213      -0.701915       0.022029      -0.011692       0.009471       0.026677      -0.004862       0.005080      -0.002223       0.004969      -0.003537      -0.005271      -0.003749       0.009020              1.581770       1.899068      -0.074279       0.219570       1.414356      -0.018514       1.431887          -0.000205
           10              H       3.073943       5.549105       2.332407       0.159084       1.032074 0.80205876E+01  0.79883514E+02                                 1.779541                            1.724506      -1.319757       2.267166                    0.994117       3.706491      10.932581       0.442283       1.390448      -0.684873       0.023166       0.001069       0.010166       0.025320       0.001840       0.004706       0.000254       0.007330       0.008474      -0.005633      -0.001790       0.007423              1.799881       2.130882      -0.156989       0.270305       1.684782      -0.117342       1.583979          -0.002060
           11              H       2.185408       5.008331       1.120754       0.162903       0.908527 0.69163948E+01  0.65987331E+02                                 1.607965                            1.582682      -0.828941       2.505690                    0.998528       3.358418       9.508322       0.472701       1.358123      -0.693031       0.002803      -0.012729      -0.021961       0.025537       0.001290      -0.000608       0.005181      -0.010285       0.019583      -0.008686      -0.001198       0.009883              1.613003       1.402129      -0.014586      -0.012046       1.742116       0.252105       1.694764           0.000458
           12              H       7.596552       4.323658      10.216935       0.119944       0.987049 0.75337657E+01  0.73622038E+02                                 1.697022                            1.652632      -1.073927       2.369684                    0.996286       3.666737      10.596283       0.461040       1.359476      -0.691055       0.001345      -0.030381       0.010496       0.032171       0.002295       0.006239      -0.003104      -0.026433       0.008441      -0.016970       0.004189       0.012781              1.703138       1.471198      -0.038674       0.025269       2.078440      -0.148081       1.559776           0.000014
           13              H       6.512456       6.948915       7.380447       0.131694       1.040581 0.78599764E+01  0.76305325E+02                                 1.664329                            1.618845      -0.786816       2.516074                    0.999660       3.248513       8.845962       0.504605       1.250318      -0.717901      -0.012118       0.007241      -0.032410       0.035351       0.002674       0.010354      -0.003121      -0.015156       0.020953      -0.016459       0.004365       0.012094              1.653420       1.456403      -0.043290       0.290417       1.589137      -0.101676       1.914718          -0.000386
           14              H       5.445512       4.173695       0.324347       0.122491       0.949722 0.69910806E+01  0.67213040E+02                                 1.669674                            1.603736      -1.067728       2.377055                    0.996225       3.631232      10.489396       0.461790       1.379598      -0.686890       0.011870       0.023958       0.018400       0.032457       0.003155       0.009271      -0.001369      -0.013467      -0.002357      -0.013778       0.005793       0.007985              1.686259       1.514667       0.282901       0.227698       1.911179       0.237289       1.632932          -0.000279
           15              H       5.920190       0.955890       1.753954       0.148210       0.986525 0.77005697E+01  0.76369121E+02                                 1.759483                            1.714713      -1.386665       2.228821                    0.992017       3.874537      11.625975       0.431340       1.431829      -0.675867       0.003102      -0.022255       0.000877       0.022488       0.000628       0.001724       0.000194      -0.006571      -0.010372      -0.004478      -0.000611       0.005089              1.779589       1.626525      -0.281991       0.064015       2.153900      -0.036964       1.558342          -0.000156
           16              H       6.561269       2.423797       1.759118       0.170817       0.888093 0.66532838E+01  0.63247912E+02                                 1.619410                            1.579810      -1.014685       2.424692                    0.996380       3.423652       9.869562       0.458027       1.406712      -0.682804       0.023039       0.014374      -0.001005       0.027174       0.005750      -0.002436      -0.003288       0.007880      -0.014326      -0.006942      -0.003333       0.010275              1.641248       1.953137       0.300038       0.128825       1.582773       0.045527       1.387833           0.000159
           17              H       6.189378       3.551549       8.470212       0.151040       0.966792 0.75765174E+01  0.74720618E+02                                 1.727265                            1.694405      -1.333888       2.255213                    0.992482       3.802702      11.322213       0.437058       1.421007      -0.678181      -0.002389      -0.017452       0.015171       0.023247      -0.000013       0.002666      -0.005290      -0.004761      -0.000050      -0.005652      -0.001274       0.006926              1.742291       1.604390       0.231383      -0.132189       1.904875      -0.240747       1.717609          -0.000083
           18              H       5.519272       4.610038       7.472380       0.170357       0.907247 0.68403446E+01  0.64714171E+02                                 1.577045                            1.551822      -0.743563       2.550883                    0.999438       3.198903       8.853368       0.490397       1.320192      -0.701919      -0.022027       0.011689      -0.009471       0.026675      -0.004861       0.005080      -0.002222       0.004968      -0.003534      -0.005270      -0.003748       0.009019              1.581749       1.899039      -0.074277       0.219566       1.414339      -0.018515       1.431870          -0.000217
           19              H       6.390456       9.271588       7.997120       0.159084       1.032048 0.80203260E+01  0.79880283E+02                                 1.779510                            1.724477      -1.319371       2.267321                    0.994120       3.706507      10.932597       0.442287       1.390446      -0.684873      -0.023163      -0.001072      -0.010174       0.025322       0.001841       0.004711       0.000254       0.007342       0.008431      -0.005632      -0.001795       0.007427              1.799850       2.130840      -0.156982       0.270294       1.684755      -0.117336       1.583954          -0.002034
           20              H       7.278991       9.812362       9.208773       0.162882       0.908586 0.69169947E+01  0.65994504E+02                                 1.608034                            1.582750      -0.829001       2.505645                    0.998528       3.358579       9.508891       0.472691       1.358121      -0.693031      -0.002794       0.012726       0.021954       0.025529       0.001289      -0.000608       0.005179      -0.010284       0.019580      -0.008684      -0.001197       0.009881              1.613073       1.402189      -0.014591      -0.012051       1.742196       0.252110       1.694833           0.000454
           21              C       4.346797      12.634738      10.025839       0.193004      31.045005 0.37914103E+03  0.86070172E+04                                 8.763293                            6.614418      -0.207708       1.950279                    0.998467      25.552812      72.001509       0.623506       0.432727      -1.054856      -0.003031       0.004412      -0.047725       0.048025      -0.004823       0.018058      -0.007201       0.022063       0.096675      -0.028399      -0.012198       0.040598             10.115358       5.811575       0.659015       3.053622      11.074252      -0.484839      13.460246          -0.015186
           22              C       1.905530       9.607065       0.444170      -0.254493      33.901937 0.48089903E+03  0.11603015E+05                                 9.033954                            7.290458       0.110180       2.005902                    0.998524      30.685882      89.578368       0.612494       0.414464      -1.064690      -0.001959       0.001593      -0.002278       0.003401      -0.007695      -0.024775      -0.012207      -0.024392      -0.032225      -0.037312       0.015030       0.022282              9.911769       6.296222       1.212425       3.140708      10.938947       1.928700      12.500138          -0.015517
           23              C       2.490530       9.370605       1.656856       0.200686      31.931128 0.38339419E+03  0.87206855E+04                                 8.942186                            6.650052      -0.182124       1.956273                    0.998432      25.496112      71.718992       0.622537       0.432549      -1.055834       0.003247       0.032196       0.036544       0.048812       0.015747       0.008778       0.028655      -0.021078      -0.002232      -0.025189      -0.015366       0.040555             10.510597       5.895297       1.664194       2.710448      14.560132       2.709031      11.076362          -0.018405
           24              C       2.546350       8.057344       2.109289      -0.198429      33.184075 0.44590142E+03  0.10563483E+05                                 9.010091                            7.080507       0.097179       2.011181                    0.998755      29.656547      85.949627       0.613220       0.421620      -1.059521      -0.007993       0.002927       0.016022       0.018143      -0.010575      -0.007706      -0.010945       0.049679       0.056553      -0.039043       0.013933       0.025110             10.062049       5.628669       1.404539       1.778698      16.448782       0.657487       8.108696          -0.017941
           25              C       2.034131       7.034026       1.381058       0.186877      32.409828 0.37347743E+03  0.84485248E+04                                 9.051070                            6.572217      -0.085946       1.992777                    0.998741      25.374650      71.426248       0.624308       0.433701      -1.054023       0.000274      -0.047801       0.019047       0.051457      -0.008525      -0.004068      -0.019787      -0.058118      -0.017001      -0.029969      -0.011009       0.040978             10.796157       5.681296       0.610118       2.138358      16.606546      -2.739364      10.100630          -0.017138
           26              C       1.429229       7.305771       0.178701      -0.196199      33.701249 0.46233910E+03  0.11070133E+05                                 9.137886                            7.239722       0.012591       1.981767                    0.998582      30.035273      87.969503       0.601727       0.425123      -1.055644       0.004210      -0.003431      -0.011734       0.012930      -0.001181      -0.015152       0.024657       0.028999      -0.025074      -0.035813       0.006089       0.029724             10.107128       5.976343       0.210620       2.588771      12.571475      -3.041584      11.773567          -0.028231
           27              C       3.746582      12.900791       8.663374      -0.413343      33.592354 0.51884488E+03  0.12759654E+05                                 8.989781                            7.475833      -0.366630       1.871667                    0.996298      31.675664      93.380932       0.616583       0.403936      -1.071465       0.019222      -0.013898       0.031135       0.039141       0.002355       0.020352      -0.012960      -0.020932       0.018464      -0.028622       0.003764       0.024858             10.019472       9.182472      -0.967048       0.275362       7.302513       0.108808      13.573432          -0.007216
           28              C       4.702431      12.487778       7.571543       0.688217      19.803772 0.22719361E+03  0.46373123E+04                                 6.990541                            5.521243      -0.225773       2.000735                    0.999387      21.807296      62.543547       0.596385       0.503163      -0.994031       0.000793      -0.004333      -0.020383       0.020854       0.063013       0.009967       0.014945      -0.051464      -0.101934      -0.051075      -0.036630       0.087705              7.851803       7.933475      -1.928543      -0.949486       5.123451      -0.297302      10.498484          -0.005041
           29              C       3.087951      10.503862       2.459460      -0.415086      34.707347 0.51922903E+03  0.12763035E+05                                 9.210903                            7.489475      -0.281782       1.895696                    0.996677      31.686094      93.188316       0.615086       0.405112      -1.071394      -0.020662      -0.037454      -0.014620       0.045205       0.009467       0.022805      -0.008042      -0.030736      -0.006123      -0.034821       0.015335       0.019486             10.543708       8.924622       0.983992      -0.678005      11.410529       4.353521      11.295973          -0.005902
           30              C       2.153437      10.946638       3.558522       0.687896      19.637166 0.22998897E+03  0.46948332E+04                                 6.912963                            5.523408      -0.136609       2.030756                    0.999576      21.594475      61.340604       0.603190       0.497438      -0.999832      -0.003588       0.005945       0.019596       0.020790      -0.045516       0.049573      -0.044837      -0.006544       0.042438      -0.054300      -0.039849       0.094149              7.719552       7.032229       0.401292      -2.083375       7.610489       3.027176       8.515938          -0.007465
           31              C       2.187149       5.626183       1.894435      -0.422538      36.236604 0.52091500E+03  0.12833744E+05                                 9.517261                            7.518604      -0.291053       1.886731                    0.997873      31.991020      94.646720       0.610915       0.406948      -1.068609      -0.008575       0.045548      -0.017704       0.049614      -0.004204       0.017293       0.005299      -0.032565       0.016351      -0.028860       0.011685       0.017175             11.117768       8.402409       0.763447      -1.260517      15.419901      -4.554419       9.530994          -0.007628
           32              C       1.148018       5.179292       2.856114       0.661458      20.789525 0.23162980E+03  0.47074973E+04                                 7.017565                            5.462334       0.072619       2.099394                    0.999800      21.218252      58.934749       0.623903       0.483051      -1.013451      -0.002769      -0.014482       0.026360       0.030203       0.043064       0.019414       0.061485      -0.068461       0.059327      -0.066607      -0.031112       0.097719              7.849269       8.290481      -0.517330      -0.753438       8.013387      -3.538814       7.243939           0.007493
           33              C       5.117602       2.185955       0.303688       0.192979      31.045268 0.37914439E+03  0.86071060E+04                                 8.763303                            6.614411      -0.207566       1.950326                    0.998467      25.552920      72.001685       0.623512       0.432722      -1.054860       0.003040      -0.004419       0.047727       0.048028      -0.004818       0.018059      -0.007204       0.022061       0.096681      -0.028398      -0.012201       0.040600             10.115382       5.811561       0.659010       3.053594      11.074362      -0.484932      13.460223          -0.015058
           34              C       7.558869       5.213628       9.885357      -0.254433      33.900275 0.48087023E+03  0.11602175E+05                                 9.033816                            7.290361       0.110095       2.005890                    0.998523      30.684776      89.575278       0.612482       0.414478      -1.064678       0.001958      -0.001599       0.002271       0.003398      -0.007699      -0.024806      -0.012198      -0.024311      -0.032256      -0.037328       0.015080       0.022248              9.911612       6.296132       1.212429       3.140641      10.938831       1.928678      12.499873          -0.015773
           35              C       6.973869       5.450088       8.672671       0.200693      31.930653 0.38338743E+03  0.87204955E+04                                 8.942133                            6.650015      -0.182110       1.956282                    0.998432      25.495779      71.717961       0.622536       0.432552      -1.055832      -0.003243      -0.032205      -0.036537       0.048812       0.015739       0.008769       0.028651      -0.021060      -0.002225      -0.025188      -0.015352       0.040540             10.510547       5.895274       1.664232       2.710425      14.560117       2.709074      11.076249          -0.018405
           36              C       6.918049       6.763349       8.220238      -0.198402      33.183178 0.44588609E+03  0.10563023E+05                                 9.009957                            7.080404       0.097197       2.011202                    0.998754      29.655775      85.946826       0.613223       0.421622      -1.059520       0.007994      -0.002912      -0.016032       0.018150      -0.010583      -0.007723      -0.010946       0.049677       0.056544      -0.039046       0.013922       0.025124             10.061914       5.628615       1.404591       1.778661      16.448612       0.657528       8.108514          -0.017832
           37              C       7.430268       7.786667       8.948469       0.186985      32.409357 0.37346808E+03  0.84483120E+04                                 9.051211                            6.572283      -0.086471       1.992610                    0.998739      25.374386      71.426925       0.624280       0.433721      -1.054005      -0.000266       0.047793      -0.019058       0.051453      -0.008517      -0.004087      -0.019790      -0.058080      -0.016934      -0.029970      -0.010984       0.040955             10.796364       5.681381       0.610184       2.138370      16.606896      -2.739496      10.100816          -0.017395
           38              C       8.035170       7.514922      10.150826      -0.196165      33.701922 0.46234687E+03  0.11070436E+05                                 9.138226                            7.239935       0.012090       1.981608                    0.998580      30.035747      87.973202       0.601695       0.425141      -1.055626      -0.004202       0.003439       0.011722       0.012919      -0.001200      -0.015156       0.024656       0.029043      -0.025189      -0.035827       0.006077       0.029750             10.107546       5.976526       0.210644       2.588867      12.572043      -3.041783      11.774071          -0.028202
           39              C       5.717817       1.919902       1.666153      -0.413345      33.592809 0.51885397E+03  0.12759933E+05                                 8.989865                            7.475903      -0.366630       1.871662                    0.996298      31.675934      93.381917       0.616580       0.403937      -1.071465      -0.019219       0.013897      -0.031137       0.039141       0.002357       0.020360      -0.012957      -0.020914       0.018503      -0.028624       0.003761       0.024863             10.019569       9.182507      -0.967097       0.275368       7.302574       0.108739      13.573626          -0.007183
           40              C       4.761968       2.332915       2.757984       0.688215      19.804049 0.22719754E+03  0.46373956E+04                                 6.990489                            5.521209      -0.225669       2.000766                    0.999388      21.807300      62.542829       0.596403       0.503148      -0.994042      -0.000788       0.004332       0.020384       0.020854       0.063009       0.009972       0.014952      -0.051446      -0.101931      -0.051069      -0.036631       0.087700              7.851737       7.933406      -1.928525      -0.949474       5.123402      -0.297302      10.498401          -0.005024
           41              C       6.376448       4.316831       7.870067      -0.415112      34.707508 0.51923207E+03  0.12763130E+05                                 9.210943                            7.489502      -0.281780       1.895695                    0.996676      31.686214      93.188759       0.615084       0.405112      -1.071394       0.020661       0.037451       0.014617       0.045201       0.009477       0.022813      -0.008038      -0.030737      -0.006110      -0.034830       0.015347       0.019484             10.543763       8.924642       0.984011      -0.678012      11.410616       4.353563      11.296030          -0.005842
           42              C       7.310962       3.874055       6.771005       0.687859      19.637083 0.22998785E+03  0.46948129E+04                                 6.913010                            5.523444      -0.136722       2.030717                    0.999576      21.594454      61.340907       0.603179       0.497446      -0.999826       0.003580      -0.005944      -0.019607       0.020799      -0.045516       0.049582      -0.044840      -0.006533       0.042464      -0.054304      -0.039855       0.094159              7.719603       7.032266       0.401303      -2.083383       7.610534       3.027202       8.516010          -0.007507
           43              C       7.277250       9.194510       8.435092      -0.422665      36.240180 0.52097624E+03  0.12835655E+05                                 9.517877                            7.519031      -0.291094       1.886685                    0.997874      31.993439      94.655960       0.610898       0.406946      -1.068608       0.008588      -0.045563       0.017709       0.049632      -0.004184       0.017340       0.005333      -0.032577       0.016369      -0.028903       0.011671       0.017232             11.118538       8.403032       0.763545      -1.260718      15.420976      -4.554823       9.531605          -0.007503
           44              C       8.316381       9.641401       7.473413       0.661493      20.791984 0.23166036E+03  0.47083047E+04                                 7.018224                            5.462777       0.072575       2.099321                    0.999799      21.220249      58.942733       0.623859       0.483066      -1.013437       0.002894       0.014385      -0.026315       0.030129       0.043097       0.019469       0.061584      -0.068581       0.059411      -0.066677      -0.031196       0.097873              7.850046       8.291254      -0.517358      -0.753536       8.014221      -3.539270       7.244664           0.007342
           45              O       5.690378      11.792640       7.795694      -0.570486      34.783607 0.56210582E+03  0.13643690E+05                                 8.400191                            7.332678       0.397176       2.187710                    0.995753      27.402716      72.028032       0.703483       0.358706      -1.140918      -0.003815      -0.002269       0.019217       0.019724      -0.000583       0.021350       0.003827       0.004591      -0.240477      -0.083895       0.037906       0.045989              9.012883      11.227191      -3.591524      -0.224357       8.142028      -0.741564       7.669432          -0.035242
           46              O       4.462962      12.856071       6.384681      -0.634252      45.657276 0.68793991E+03  0.17587121E+05                                10.146464                            8.147963      -0.069084       2.017869                    0.993646      28.975878      78.516523       0.662038       0.361892      -1.136834      -0.008249      -0.017915       0.034882       0.040072       0.028682       0.003782      -0.006474      -0.032177       0.056667      -0.043023       0.017377       0.025645             11.670807       9.853176      -1.494740       2.922524       6.744383      -2.704852      18.414863          -0.054810
           47              O       2.394371      12.021125       4.170030      -0.615734      44.051019 0.69526330E+03  0.17868319E+05                                 9.998943                            8.284972      -0.251277       1.962583                    0.992922      29.067708      79.653623       0.643736       0.370224      -1.127419      -0.011265      -0.032788      -0.012228       0.036762      -0.019137       0.027139       0.008760      -0.047490       0.011860      -0.048091       0.019519       0.028572             11.218895       8.697919       2.489261       0.652176      13.813696       5.151465      11.145069          -0.026967
           48              O       7.193395      10.302762       3.877704      -0.582886      27.314712 0.45744872E+03  0.10534331E+05                                 6.979834                            6.488098       0.783622       2.304397                    0.999156      26.979229      68.824633       0.770758       0.345083      -1.153290       0.012411      -0.007668      -0.006829       0.016108       0.008026       0.004396      -0.066951       0.079842      -0.062741      -0.092824       0.041355       0.051470              7.112136       7.988585       1.286717      -1.434637       6.534895       0.338725       6.812928          -0.014330
           49              O       1.472622       4.234474       3.641158      -0.551179      41.110245 0.58483298E+03  0.14321913E+05                                 9.411968                            7.485821       0.153391       2.109271                    0.995197      27.321780      71.892081       0.696079       0.359317      -1.141609      -0.041305       0.022672      -0.034102       0.058164      -0.014723       0.014598      -0.006129      -0.032520      -0.004734      -0.026852      -0.000465       0.027316             10.762136       7.877814      -2.628258       2.318268      12.745133      -6.256009      11.663462          -0.173392
           50              O       6.052119       5.640929       2.838554      -0.433794      24.153150 0.36933669E+03  0.80459379E+04                                 6.407431                            5.805237       1.154345       2.443587                    0.999646      25.177540      62.057883       0.821681       0.342175      -1.158077       0.029274      -0.013970      -0.002539       0.032536      -0.012971       0.029803       0.006671       0.001264      -0.048625      -0.039550       0.008585       0.030965              6.576714       9.587464      -1.496120       0.180619       5.627514      -0.443971       4.515164          -0.254046
           51              O       3.774021       3.028053       2.533833      -0.570483      34.782750 0.56208921E+03  0.13643173E+05                                 8.400021                            7.332551       0.397318       2.187753                    0.995755      27.402454      72.026809       0.703493       0.358704      -1.140921       0.003794       0.002265      -0.019221       0.019722      -0.000595       0.021358       0.003831       0.004619      -0.240472      -0.083897       0.037892       0.046004              9.012678      11.226954      -3.591431      -0.224383       8.141818      -0.741524       7.669263          -0.035270
           52              O       5.001437       1.964622       3.944846      -0.634248      45.656645 0.68792934E+03  0.17586778E+05                                10.146360                            8.147900      -0.069090       2.017865                    0.993646      28.975703      78.515805       0.662041       0.361892      -1.136834       0.008271       0.017921      -0.034881       0.040078       0.028672       0.003789      -0.006471      -0.032176       0.056646      -0.043011       0.017376       0.025635             11.670667       9.853041      -1.494690       2.922445       6.744296      -2.704784      18.414665          -0.054761
           53              O       7.070028       2.799568       6.159497      -0.615741      44.051439 0.69527212E+03  0.17868604E+05                                 9.998999                            8.285017      -0.251398       1.962545                    0.992921      29.067864      79.654205       0.643735       0.370223      -1.127419       0.011238       0.032813       0.012215       0.036772      -0.019126       0.027148       0.008772      -0.047483       0.011848      -0.048093       0.019530       0.028563             11.218960       8.697970       2.489294       0.652192      13.813734       5.151491      11.145177          -0.026737
           54              O       2.271004       4.517931       6.451823      -0.582891      27.314165 0.45743712E+03  0.10533993E+05                                 6.979741                            6.488018       0.783617       2.304407                    0.999155      26.978856      68.823373       0.770762       0.345083      -1.153290      -0.012425       0.007678       0.006824       0.016121       0.008030       0.004407      -0.066957       0.079833      -0.062699      -0.092826       0.041368       0.051458              7.112036       7.988475       1.286714      -1.434598       6.534806       0.338716       6.812828          -0.014142
           55              O       7.991777      10.586219       6.688369      -0.550750      41.099499 0.58463713E+03  0.14315910E+05                                 9.410425                            7.484612       0.153412       2.109331                    0.995199      27.317281      71.877100       0.696130       0.359322      -1.141607       0.041376      -0.022654       0.034048       0.058176      -0.014622       0.014353      -0.006119      -0.032076      -0.004836      -0.026463      -0.000596       0.027059             10.760361       7.876493      -2.627816       2.317861      12.743076      -6.254900      11.661515          -0.175596
           56              O       3.412280       9.179764       7.490973      -0.434404      24.166169 0.36958968E+03  0.80526629E+04                                 6.408584                            5.806249       1.154723       2.443564                    0.999646      25.190056      62.089257       0.821833       0.342060      -1.158198      -0.029196       0.013927       0.002550       0.032448      -0.013275       0.030196       0.007679       0.001907      -0.049988      -0.040536       0.009144       0.031392              6.577896       9.589322      -1.496353       0.180594       5.628468      -0.444083       4.515897          -0.251870

******************************************************
Auxiliary information for the entire system
The total spin magnetic moment of the unit cell is   -1.434721
The total net atomic charge of the unit cell is   0.000002
Accuracy of reproducing the electrostatic potential in the unit cell:
  The inner radius (bohr) =    5.0000
  The outer radius (bohr) =   12.0000
  Valid grid points have density less than (e/(bohr^3)) =    0.0001
  The number of valid grid points were=         1213
  The rms potential error without charges in kcal/mol is=      3.36860
  The rms potential error with partial charges in kcal/mol is=      0.35906
  The RRMSE value at monopole order=      0.10659
  The rms potential error with partial charges and cloud penetration in kcal/mol is=      0.34552
  The RRMSE value at monopole order with cloud penetration is=      0.10257
  The rms potential error with partial charges and atomic dipoles in kcal/mol is=      0.37235
  The RRMSE value at dipole order=      0.11054
  The rms potential error with partial charges, atomic dipoles and cloud penetration in kcal/mol is=      0.33776
  The RRMSE value at dipole order with cloud penetration=      0.10027

******************************************************
The electron densities and ab initio electrostatic potential were computed in VASP using the PBE functional and
projector augmented wave method. See the main text of the journal article for a description of computational details.
The atomic charges, dipoles, and quadrupoles were computed with the DDEC6 method as described in
(a) T. A. Manz and N. Gabaldon Limas, RSC Adv. 6 (2016) 47771-47801 DOI: 10.1039/c6ra04656h
(b) N. Gabaldon Limas and T. A. Manz, RSC Adv. 8 (2018) 2678-2707 DOI: 10.1039/c7ra11829e.
For each atom in the material, the electron cloud parameters were fit to the spherically averaged atom-in-material
electron density using radial positions for which this density was between 10^-4 and 10^-2 electrons per cubic bohr.
The polarizabilities, dispersion coefficients, and quantum Drude oscillator (QDO) parameters were fit using the MCLF method.
The magnetic structure of the system was optimized in VASP from the default ferromagnetic initial guess using spin polarization.
The atomic spin moments (ASMs) were computed on this optimized magnetic structure using the DDEC6 partition as inputs
to the method of T. A. Manz and D. S. Sholl, J. Chem. Theory Comput. 7 (2011) 4146-4164 DOI: 10.1021/ct200539n.
The RMSE and RRMSE were computed using a uniform grid with Ewald summation.
