# Supplementary material for: A collection of forcefield precursors for metal–organic frameworks
Source: RSC Adv. 2019 Nov 13;9(63):36492–507. doi: 10.1039/c9ra07327b (PMC9075174; doi:10.1039/c9ra07327b)
Supplement: RA-009-C9RA07327B-s3850 [file RA-009-C9RA07327B-s3850.xyz]

   56
jmolscript: load "" {1 1 1} spacegroup "x,y,z" unitcell [{      8.473500     0.000000     0.000000 }, {      3.043723    10.449330     0.000000 }, {      1.869559     4.476673    10.017149 }]
Nd     3.053190     2.193065     4.981628     2.081516
Nd     7.289869     2.283608     5.035521     2.081515
H      4.103601     4.907372     9.783749     0.123778
H      4.626883     7.549896     6.769589     0.124917
H     10.702295     8.507301     9.872902     0.121311
H      8.657622     0.880826     1.253145     0.174401
H      8.208263     2.402069     1.444473     0.141107
H      5.979510     5.587948     6.840711     0.157232
H      5.950509     4.637300     8.124910     0.165526
H     11.398729    10.231246     8.301211     0.139088
H      3.877347     9.863179     7.073109     0.120962
H      9.283181    10.018631     0.233400     0.123777
H      8.759899     7.376107     3.247560     0.124917
H      2.684487     6.418702     0.144247     0.121314
H      4.729160    14.045177     8.764004     0.174401
H      5.178519    12.523934     8.572676     0.141107
H      7.407272     9.338055     3.176438     0.157232
H      7.436273    10.288703     1.892239     0.165525
H      1.988053     4.694757     1.715938     0.139089
H      9.509435     5.062824     2.944040     0.120963
C      1.194053     2.173309     0.016027     0.166036
C      3.917551     5.750398     9.388072    -0.247898
C      4.495577     6.085868     8.169987     0.182851
C      4.225496     7.322713     7.601013    -0.232818
C      3.385238     8.231258     8.217067     0.191219
C      2.805829     7.890264     9.439160    -0.249203
C      8.992305     1.810657     1.318257    -0.396517
C      1.404622     1.920329     2.529330     0.718191
C      5.381548     5.094192     7.456766    -0.405747
C      4.624953     4.046849     6.663408     0.736435
C     11.554016     9.568725     7.580978    -0.412392
C     10.357202     9.582459     6.648382     0.718522
C     10.323170     8.276021    -0.016027     0.166036
C      9.469231     9.175605     0.629077    -0.247897
C      8.891205     8.840135     1.847162     0.182851
C      9.161286     7.603290     2.416136    -0.232817
C     10.001544     6.694745     1.800082     0.191219
C      2.107453     7.035739     0.577989    -0.249204
C      4.394477    13.115346     8.698892    -0.396516
C     11.982160    13.005674     7.487819     0.718191
C      8.005234     9.831811     2.560383    -0.405746
C      8.761829    10.879154     3.353741     0.736434
C      1.832766     5.357278     2.436171    -0.412393
C      3.029580     5.343544     3.368767     0.718523
O      0.860864     2.149731     3.676294    -0.813041
O      2.660719     1.729263     2.485255    -0.595139
O      3.376292     3.960703     6.753562    -0.596750
O      5.267124     3.281935     5.880066    -0.800465
O     10.057211    10.688673     6.163552    -0.734892
O      9.721332     8.530543     6.441027    -0.578233
O      4.052418    12.776272     6.340855    -0.813041
O     10.726063    13.196740     7.531894    -0.595140
O     10.010490    10.965300     3.263587    -0.596750
O      8.119658    11.644068     4.137083    -0.800465
O      3.329571     4.237330     3.853597    -0.734892
O      3.665450     6.395460     3.576122    -0.578231

The following XYZ coordinates are in angstroms. Other properties are in atomic units.
The sperically averaged electron density of each atom fit to a function of the form exp(a - br)
eigen_1, eigen_2 and eigen_3 are the three eigenvalues of traceless quadrupole moment tensor
  atom number  atomic symbol              X              Y              Z     net charge C6 coefficient C8 coefficient C10 coefficient fluctuating dipole atomic polarizability isotropic forcefield polarizability              a              b squared Pearson coefficient          <r^3>          <r^4>         wp_QDO          m_QDO          q_QDO       dipole_x       dipole_y       dipole_z         dipole            Qxy            Qxz            Qyz     Q(x^2-y^2)  Q(3z^2 - R^2)        eigen_1        eigen_2        eigen_3 static polarizability      alpha(xx)      alpha(xy)      alpha(xz)      alpha(yy)      alpha(yz)      alpha(zz) atomic spin moment
            1             Nd       3.053190       2.193065       4.981628       2.081516     135.363555 0.32643634E+04  0.11347416E+06                                17.132807                           15.179745       2.605040       2.470813                    0.999740      85.099736     205.716037       0.665650       0.264705      -1.334317       0.015661       0.039747      -0.028903       0.051580       0.010993      -0.023264      -0.092074      -0.036042      -0.285084      -0.138565       0.026423       0.112142             19.019786      22.151627      -0.011389      -0.334689      15.736527       1.466487      19.171205           0.000320
            2             Nd       7.289869       2.283608       5.035521       2.081515     135.363714 0.32643681E+04  0.11347437E+06                                17.132824                           15.179760       2.605036       2.470812                    0.999740      85.099736     205.716094       0.665649       0.264705      -1.334317      -0.015661      -0.039747       0.028902       0.051580       0.010992      -0.023264      -0.092073      -0.036043      -0.285082      -0.138564       0.026423       0.112141             19.019807      22.151652      -0.011389      -0.334691      15.736542       1.466490      19.171226           0.000289
            3              H       4.103601       4.907372       9.783749       0.123778       1.051668 0.78876036E+01  0.76656175E+02                                 1.670499                            1.614854      -0.799072       2.498183                    0.999536       3.334115       9.089942       0.508336       1.239803      -0.719274       0.006546      -0.030002       0.014795       0.034086      -0.008378      -0.009799      -0.006408      -0.017915       0.005360      -0.019414       0.007020       0.012394              1.683452       1.465994      -0.155112       0.014514       1.962980      -0.228081       1.621384           0.000013
            4              H       4.626883       7.549896       6.769589       0.124917       1.167197 0.90722906E+01  0.91841278E+02                                 1.834199                            1.766972      -1.007708       2.403085                    0.997980       3.524483       9.995080       0.468826       1.290547      -0.707967       0.006356       0.006290      -0.031393       0.032642      -0.007466      -0.008611      -0.008243      -0.009977       0.005911      -0.017048       0.005754       0.011294              1.839518       1.633690      -0.012398      -0.343694       1.716006      -0.182587       2.168859           0.000007
            5              H      10.702295       8.507301       9.872902       0.121311       1.204641 0.95020425E+01  0.96787459E+02                                 1.836710                            1.780348      -0.985220       2.410999                    0.998019       3.490684       9.756316       0.480706       1.250905      -0.717372      -0.021813       0.023714       0.010715       0.033955      -0.011085      -0.008321      -0.003855      -0.009093       0.003135      -0.017055       0.005315       0.011740              1.839299       1.683730      -0.276132      -0.215425       2.011963       0.195124       1.822203           0.000017
            6              H       8.657622       0.880826       1.253145       0.174401       0.967776 0.71738332E+01  0.69127517E+02                                 1.683753                            1.614772      -1.034591       2.413142                    0.997080       3.386834       9.662046       0.466341       1.363021      -0.691848      -0.006325      -0.026285      -0.006328       0.027766      -0.001847       0.003531      -0.000527      -0.012338      -0.007452      -0.007540      -0.000256       0.007795              1.726991       1.583907       0.400822      -0.044332       2.119612       0.053576       1.477454           0.000008
            7              H       8.208263       2.402069       1.444473       0.141107       1.280319 0.10564633E+02  0.11052597E+03                                 1.921323                            1.876836      -1.127164       2.340691                    0.996682       3.595412      10.191769       0.468238       1.250343      -0.717290      -0.016458       0.015488      -0.007641       0.023856      -0.007950       0.006824      -0.000856       0.005490      -0.013841      -0.009531      -0.003350       0.012882              1.934915       2.141922      -0.246981      -0.173974       1.900422       0.015989       1.762400           0.000013
            8              H       5.979510       5.587948       6.840711       0.157232       1.116010 0.87873395E+01  0.88117974E+02                                 1.784950                            1.737845      -0.870313       2.476552                    0.998968       3.372757       9.473252       0.473918       1.288831      -0.709262       0.009007       0.020321      -0.010886       0.024750       0.006987      -0.002372      -0.002964      -0.001832      -0.004432      -0.006316      -0.002824       0.009140              1.799712       1.873165       0.153645      -0.319826       1.735383      -0.169978       1.790588          -0.000001
            9              H       5.950509       4.637300       8.124910       0.165526       0.984899 0.72679074E+01  0.69854176E+02                                 1.661136                            1.591639      -1.005013       2.417019                    0.997894       3.366765       9.411557       0.487542       1.307106      -0.703218       0.011680      -0.008677       0.022249       0.026584       0.001333       0.006048      -0.003006      -0.003439       0.008395      -0.007830       0.000714       0.007116              1.702374       1.802237      -0.346911       0.304886       1.596797      -0.188907       1.708087           0.000008
           10              H      11.398729      10.231246       8.301211       0.139088       1.134485 0.89433732E+01  0.91232620E+02                                 1.873748                            1.802482      -1.242591       2.287825                    0.993886       3.809935      11.251705       0.440743       1.362296      -0.690648      -0.011346       0.012781       0.018670       0.025312      -0.002574      -0.005552       0.001315      -0.000772      -0.008897      -0.006866       0.000182       0.006683              1.913370       1.460897      -0.042070       0.009314       2.196835       0.439748       2.082377           0.000009
           11              H       3.877347       9.863179       7.073109       0.120962       1.303057 0.10977690E+02  0.11664282E+03                                 1.974766                            1.934978      -1.147121       2.308111                    0.997439       3.873415      11.281527       0.450699       1.279005      -0.709024       0.013338      -0.003677      -0.010603       0.017432      -0.001953      -0.004201       0.003337       0.002650       0.005009      -0.004181      -0.002740       0.006921              1.986594       2.068845       0.230594      -0.327177       1.978548      -0.227583       1.912390           0.000001
           12              H       9.283181      10.018631       0.233400       0.123777       1.051669 0.78876138E+01  0.76656305E+02                                 1.670501                            1.614856      -0.799074       2.498182                    0.999536       3.334117       9.089952       0.508336       1.239805      -0.719274      -0.006546       0.030002      -0.014795       0.034086      -0.008378      -0.009799      -0.006408      -0.017915       0.005359      -0.019414       0.007020       0.012394              1.683454       1.465995      -0.155113       0.014514       1.962982      -0.228081       1.621386           0.000012
           13              H       8.759899       7.376107       3.247560       0.124917       1.167195 0.90722751E+01  0.91841081E+02                                 1.834198                            1.766971      -1.007706       2.403086                    0.997980       3.524480       9.995069       0.468826       1.290547      -0.707967      -0.006356      -0.006290       0.031393       0.032642      -0.007466      -0.008611      -0.008243      -0.009977       0.005911      -0.017048       0.005754       0.011294              1.839517       1.633688      -0.012398      -0.343693       1.716005      -0.182587       2.168857           0.000007
           14              H       2.684487       6.418702       0.144247       0.121314       1.204634 0.95019730E+01  0.96786571E+02                                 1.836702                            1.780341      -0.985216       2.411002                    0.998019       3.490672       9.756272       0.480707       1.250904      -0.717372       0.021813      -0.023714      -0.010715       0.033955      -0.011085      -0.008321      -0.003855      -0.009093       0.003135      -0.017055       0.005315       0.011740              1.839291       1.683723      -0.276130      -0.215424       2.011954       0.195122       1.822196           0.000017
           15              H       4.729160      14.045177       8.764004       0.174401       0.967776 0.71738302E+01  0.69127482E+02                                 1.683753                            1.614772      -1.034590       2.413143                    0.997080       3.386833       9.662043       0.466341       1.363021      -0.691848       0.006325       0.026285       0.006328       0.027766      -0.001847       0.003531      -0.000527      -0.012338      -0.007452      -0.007540      -0.000256       0.007796              1.726991       1.583907       0.400822      -0.044332       2.119611       0.053576       1.477454           0.000008
           16              H       5.178519      12.523934       8.572676       0.141107       1.280318 0.10564624E+02  0.11052585E+03                                 1.921321                            1.876834      -1.127163       2.340691                    0.996682       3.595410      10.191757       0.468239       1.250342      -0.717290       0.016458      -0.015488       0.007641       0.023856      -0.007950       0.006824      -0.000856       0.005490      -0.013841      -0.009531      -0.003350       0.012882              1.934913       2.141920      -0.246981      -0.173974       1.900420       0.015989       1.762398           0.000013
           17              H       7.407272       9.338055       3.176438       0.157232       1.116011 0.87873428E+01  0.88118011E+02                                 1.784950                            1.737845      -0.870312       2.476553                    0.998968       3.372757       9.473251       0.473918       1.288831      -0.709262      -0.009007      -0.020321       0.010886       0.024750       0.006987      -0.002372      -0.002964      -0.001832      -0.004432      -0.006316      -0.002824       0.009140              1.799712       1.873165       0.153645      -0.319826       1.735384      -0.169978       1.790588          -0.000001
           18              H       7.436273      10.288703       1.892239       0.165525       0.984901 0.72679259E+01  0.69854401E+02                                 1.661139                            1.591641      -1.005016       2.417018                    0.997894       3.366769       9.411573       0.487542       1.307107      -0.703218      -0.011680       0.008677      -0.022249       0.026584       0.001333       0.006048      -0.003006      -0.003439       0.008395      -0.007830       0.000714       0.007116              1.702376       1.802240      -0.346912       0.304887       1.596799      -0.188908       1.708090           0.000008
           19              H       1.988053       4.694757       1.715938       0.139089       1.134483 0.89433505E+01  0.91232338E+02                                 1.873746                            1.802480      -1.242591       2.287825                    0.993886       3.809931      11.251693       0.440743       1.362297      -0.690648       0.011346      -0.012781      -0.018670       0.025312      -0.002574      -0.005552       0.001315      -0.000772      -0.008897      -0.006866       0.000182       0.006683              1.913368       1.460896      -0.042070       0.009314       2.196833       0.439747       2.082375           0.000009
           20              H       9.509435       5.062824       2.944040       0.120963       1.303059 0.10977714E+02  0.11664313E+03                                 1.974768                            1.934979      -1.147122       2.308111                    0.997439       3.873420      11.281545       0.450699       1.279004      -0.709024      -0.013338       0.003677       0.010603       0.017431      -0.001953      -0.004201       0.003337       0.002650       0.005010      -0.004181      -0.002740       0.006921              1.986596       2.068846       0.230595      -0.327177       1.978550      -0.227583       1.912392           0.000001
           21              C       1.194053       2.173309       0.016027       0.166036      33.721385 0.40222263E+03  0.92371218E+04                                 9.197354                            6.758012      -0.110574       1.976210                    0.998884      25.918987      72.688058       0.626373       0.425797      -1.062537      -0.017062      -0.014927       0.042346       0.048032       0.000611      -0.032754      -0.027619       0.014016       0.120570      -0.042685      -0.020252       0.062936             10.977872       7.033591      -1.371726      -3.731212      10.824360      -2.211024      15.075666           0.000008
           22              C       3.917551       5.750398       9.388072      -0.247898      35.427140 0.49439833E+03  0.11987042E+05                                 9.297189                            7.383451       0.059235       1.980583                    0.999332      30.958445      89.991838       0.610939       0.413498      -1.067491      -0.003031      -0.004143       0.002820       0.005857      -0.009814       0.015944      -0.014894      -0.053334      -0.000244      -0.034223      -0.003016       0.037238             10.382633       7.797576      -2.363517      -4.074646       9.901993       0.874453      13.448331           0.000018
           23              C       4.495577       6.085868       8.169987       0.182851      33.063167 0.38663831E+03  0.88007544E+04                                 9.115560                            6.644128      -0.195334       1.954246                    0.998744      25.605468      71.725226       0.628476       0.428156      -1.060007       0.010093      -0.041745      -0.035886       0.055967      -0.040202      -0.021019       0.020797       0.002671      -0.005256      -0.039353      -0.016836       0.056189             10.928184       7.904054      -4.065703      -3.442406      13.812441       1.308929      11.068057           0.000012
           24              C       4.225496       7.322713       7.601013      -0.232818      35.232193 0.47265755E+03  0.11378986E+05                                 9.370045                            7.275000      -0.003108       1.969782                    0.998493      30.846975      90.571581       0.605897       0.419905      -1.058986      -0.033508      -0.016389      -0.024234       0.044482       0.009891       0.001993      -0.007672       0.014200       0.085713      -0.027530      -0.002200       0.029730             10.571407       7.630360      -4.255273      -1.852063      15.312292      -0.677746       8.771570           0.000018
           25              C       3.385238       8.231258       8.217067       0.191219      34.360328 0.40151783E+03  0.92548328E+04                                 9.455863                            6.840926      -0.339582       1.905159                    0.998786      26.085719      74.280019       0.607976       0.437075      -1.051288      -0.038450       0.026397      -0.035732       0.058754      -0.017240      -0.000016      -0.023105      -0.061995      -0.003726      -0.036061      -0.010566       0.046627             11.398008       7.066993      -3.661672      -1.135211      15.739847      -3.731480      11.387183           0.000005
           26              C       2.805829       7.890264       9.439160      -0.249203      35.227737 0.48631730E+03  0.11765768E+05                                 9.283872                            7.320869       0.072972       1.985337                    0.998979      31.145968      91.022931       0.612588       0.413273      -1.065537      -0.016565       0.000581      -0.014813       0.022229      -0.028327       0.002048       0.019510       0.001365      -0.031713      -0.034132      -0.002880       0.037011             10.438459       5.980696      -1.201365      -1.801492      12.242963      -3.892963      13.091718           0.000022
           27              C       8.992305       1.810657       1.318257      -0.396517      34.571489 0.49405610E+03  0.12011038E+05                                 9.187035                            7.286847      -0.409128       1.855919                    0.997040      31.594738      92.829948       0.625126       0.403027      -1.071284       0.028711       0.006026      -0.046582       0.055050      -0.025322      -0.000457      -0.012524      -0.009617      -0.029963      -0.025693      -0.007180       0.032874             10.701471       8.663583       1.346896      -0.768247       7.613397      -0.896488      15.827434           0.000018
           28              C       1.404622       1.920329       2.529330       0.718191      21.281924 0.24081268E+03  0.49708248E+04                                 7.297626                            5.657374      -0.280839       1.978092                    0.999531      21.727767      61.990503       0.595354       0.498404      -0.999709      -0.001681       0.003599       0.032409       0.032651       0.027928      -0.031541      -0.024121      -0.171215      -0.154350      -0.087636      -0.033063       0.120698              8.353710       8.983307      -0.172522       0.723585       4.390756       0.751508      11.687068           0.000019
           29              C       5.381548       5.094192       7.456766      -0.405747      34.809140 0.49584992E+03  0.12050693E+05                                 9.253010                            7.315958      -0.253381       1.906512                    0.997205      31.407712      91.894103       0.622617       0.404784      -1.071441      -0.046933       0.036438       0.021894       0.063322      -0.003098      -0.000686      -0.022290      -0.005837       0.003142      -0.020981      -0.003152       0.024132             10.805424       9.757098      -2.042831      -0.868623      12.667697       4.295145       9.991477           0.000008
           30              C       4.624953       4.046849       6.663408       0.736435      20.777730 0.22595989E+03  0.45976539E+04                                 7.213865                            5.504599      -0.173238       2.023134                    0.999683      21.286929      60.601364       0.598618       0.502865      -0.995952      -0.001218      -0.010526      -0.028898       0.030780      -0.042816       0.004953      -0.092526      -0.079953       0.122425      -0.092740      -0.036184       0.128925              8.316566       9.243333      -0.053811      -0.418115       8.241748       3.825305       7.464616           0.000009
           31              C      11.554016       9.568725       7.580978      -0.412392      35.139183 0.51718574E+03  0.12749731E+05                                 9.326461                            7.464943      -0.334917       1.863215                    0.997935      32.629600      97.329991       0.614913       0.404052      -1.067938      -0.010166      -0.056663       0.015479       0.059612      -0.018142      -0.049964       0.008195      -0.035997      -0.000063      -0.060762       0.009222       0.051540             10.835672       8.377049      -1.866800       2.713987      13.598688      -3.435132      10.531279           0.000007
           32              C      10.357202       9.582459       6.648382       0.718522      20.004129 0.22296902E+03  0.45079581E+04                                 6.934908                            5.426252      -0.140995       2.036488                    0.999500      21.072671      59.208358       0.611764       0.495207      -1.002830      -0.027080       0.033153      -0.023237       0.048708      -0.046336      -0.062258       0.029577       0.060496       0.185284      -0.086341      -0.028121       0.114463              7.731316       6.712296      -0.189312       2.881660       9.699185      -1.885962       6.782467           0.000008
           33              C      10.323170       8.276021      -0.016027       0.166036      33.721369 0.40222244E+03  0.92371161E+04                                 9.197350                            6.758011      -0.110574       1.976210                    0.998884      25.918979      72.688024       0.626373       0.425797      -1.062537       0.017062       0.014926      -0.042346       0.048032       0.000611      -0.032753      -0.027619       0.014016       0.120570      -0.042684      -0.020252       0.062936             10.977868       7.033589      -1.371724      -3.731210      10.824356      -2.211024      15.075659           0.000007
           34              C       9.469231       9.175605       0.629077      -0.247897      35.427109 0.49439784E+03  0.11987028E+05                                 9.297183                            7.383446       0.059234       1.980583                    0.999332      30.958430      89.991780       0.610940       0.413498      -1.067491       0.003030       0.004143      -0.002820       0.005856      -0.009814       0.015944      -0.014894      -0.053335      -0.000243      -0.034223      -0.003016       0.037238             10.382626       7.797570      -2.363515      -4.074641       9.901988       0.874450      13.448319           0.000018
           35              C       8.891205       8.840135       1.847162       0.182851      33.063173 0.38663843E+03  0.88007576E+04                                 9.115560                            6.644129      -0.195334       1.954246                    0.998744      25.605471      71.725232       0.628476       0.428156      -1.060007      -0.010093       0.041745       0.035886       0.055967      -0.040202      -0.021019       0.020797       0.002671      -0.005255      -0.039353      -0.016836       0.056188             10.928184       7.904054      -4.065704      -3.442405      13.812443       1.308928      11.068056           0.000012
           36              C       9.161286       7.603290       2.416136      -0.232817      35.232176 0.47265730E+03  0.11378978E+05                                 9.370041                            7.274997      -0.003104       1.969783                    0.998493      30.846964      90.571530       0.605897       0.419904      -1.058986       0.033508       0.016389       0.024234       0.044482       0.009891       0.001993      -0.007672       0.014200       0.085714      -0.027530      -0.002200       0.029730             10.571403       7.630356      -4.255272      -1.852061      15.312287      -0.677746       8.771565           0.000019
           37              C      10.001544       6.694745       1.800082       0.191219      34.360329 0.40151780E+03  0.92548320E+04                                 9.455863                            6.840926      -0.339582       1.905159                    0.998786      26.085719      74.280018       0.607976       0.437075      -1.051288       0.038450      -0.026397       0.035732       0.058754      -0.017240      -0.000016      -0.023105      -0.061996      -0.003726      -0.036061      -0.010566       0.046627             11.398008       7.066992      -3.661672      -1.135209      15.739851      -3.731483      11.387182           0.000006
           38              C       2.107453       7.035739       0.577989      -0.249204      35.227756 0.48631767E+03  0.11765778E+05                                 9.283876                            7.320872       0.072973       1.985337                    0.998979      31.145970      91.022926       0.612588       0.413273      -1.065537       0.016564      -0.000581       0.014813       0.022229      -0.028327       0.002048       0.019510       0.001365      -0.031712      -0.034132      -0.002880       0.037011             10.438463       5.980696      -1.201363      -1.801491      12.242969      -3.892969      13.091724           0.000021
           39              C       4.394477      13.115346       8.698892      -0.396516      34.571463 0.49405568E+03  0.12011024E+05                                 9.187030                            7.286844      -0.409127       1.855920                    0.997040      31.594719      92.829865       0.625126       0.403027      -1.071284      -0.028711      -0.006027       0.046582       0.055050      -0.025322      -0.000458      -0.012524      -0.009617      -0.029963      -0.025694      -0.007180       0.032873             10.701464       8.663577       1.346895      -0.768246       7.613394      -0.896487      15.827422           0.000019
           40              C      11.982160      13.005674       7.487819       0.718191      21.281922 0.24081266E+03  0.49708241E+04                                 7.297625                            5.657373      -0.280838       1.978092                    0.999531      21.727764      61.990487       0.595354       0.498404      -0.999709       0.001681      -0.003600      -0.032408       0.032651       0.027928      -0.031541      -0.024121      -0.171214      -0.154350      -0.087636      -0.033063       0.120698              8.353709       8.983305      -0.172522       0.723584       4.390756       0.751508      11.687065           0.000019
           41              C       8.005234       9.831811       2.560383      -0.405746      34.809109 0.49584941E+03  0.12050678E+05                                 9.253004                            7.315954      -0.253380       1.906513                    0.997205      31.407698      91.894050       0.622617       0.404784      -1.071441       0.046933      -0.036437      -0.021894       0.063322      -0.003099      -0.000686      -0.022290      -0.005837       0.003142      -0.020981      -0.003151       0.024132             10.805416       9.757092      -2.042829      -0.868620      12.667687       4.295139       9.991469           0.000008
           42              C       8.761829      10.879154       3.353741       0.736434      20.777735 0.22595995E+03  0.45976555E+04                                 7.213865                            5.504599      -0.173239       2.023134                    0.999683      21.286933      60.601377       0.598618       0.502865      -0.995952       0.001218       0.010526       0.028899       0.030780      -0.042816       0.004953      -0.092525      -0.079952       0.122425      -0.092740      -0.036184       0.128925              8.316567       9.243334      -0.053810      -0.418115       8.241748       3.825305       7.464617           0.000008
           43              C       1.832766       5.357278       2.436171      -0.412393      35.139225 0.51718642E+03  0.12749753E+05                                 9.326471                            7.464950      -0.334917       1.863214                    0.997935      32.629626      97.330107       0.614913       0.404053      -1.067938       0.010166       0.056662      -0.015479       0.059612      -0.018142      -0.049964       0.008195      -0.035997      -0.000063      -0.060762       0.009222       0.051539             10.835685       8.377058      -1.866804       2.713992      13.598705      -3.435139      10.531291           0.000008
           44              C       3.029580       5.343544       3.368767       0.718523      20.004130 0.22296904E+03  0.45079584E+04                                 6.934907                            5.426252      -0.140993       2.036489                    0.999500      21.072672      59.208357       0.611764       0.495207      -1.002830       0.027080      -0.033153       0.023237       0.048708      -0.046336      -0.062257       0.029577       0.060495       0.185285      -0.086341      -0.028121       0.114462              7.731315       6.712296      -0.189312       2.881659       9.699183      -1.885961       6.782466           0.000008
           45              O       0.860864       2.149731       3.676294      -0.813041      54.949916 0.84918427E+03  0.22892683E+05                                11.467270                            9.031372      -0.081665       1.949875                    0.997957      32.857835      91.559118       0.630775       0.360194      -1.137679       0.010205      -0.035092      -0.071252       0.080078       0.026097      -0.035755       0.007586      -0.147946       0.106313      -0.105618       0.044772       0.060846             13.545122      12.610109       0.828986      -5.313561       7.246883       0.891479      20.778374           0.000001
           46              O       2.660719       1.729263       2.485255      -0.595139      33.299975 0.53247266E+03  0.12726701E+05                                 8.096163                            7.068014       0.622397       2.244148                    0.997673      27.778333      72.011876       0.728381       0.351827      -1.148608       0.018137       0.006416      -0.074363       0.076812       0.012610      -0.010435      -0.017901       0.015566      -0.344993      -0.117370       0.043337       0.074033              8.733846      13.065609      -1.845724       0.741415       6.036246       0.415748       7.099683           0.000019
           47              O       3.376292       3.960703       6.753562      -0.596750      33.648745 0.53798096E+03  0.12902131E+05                                 8.195820                            7.139785       0.600608       2.244472                    0.997245      27.646306      71.985412       0.718748       0.355332      -1.144819      -0.018910       0.083472       0.030287       0.090788      -0.008833      -0.000132      -0.083396       0.100723      -0.056084      -0.114255       0.050746       0.063509              8.875335      13.157722       1.630903      -0.865090       6.394011       0.904318       7.074272           0.000026
           48              O       5.267124       3.281935       5.880066      -0.800465      57.217264 0.83216775E+03  0.22369036E+05                                11.875554                            9.007015      -0.106255       1.945844                    0.998014      32.752062      91.778433       0.623286       0.365580      -1.131017      -0.022134       0.054422       0.053079       0.079177      -0.049690      -0.003326      -0.019585      -0.108938       0.144318      -0.098498       0.032226       0.066272             14.333311      15.707850      -6.377496      -3.801922      14.459901       6.474003      12.832183          -0.000003
           49              O      10.057211      10.688673       6.163552      -0.734892      46.009130 0.69679587E+03  0.17913067E+05                                10.222266                            8.236166       0.097230       2.036389                    0.996919      30.900060      84.617998       0.652628       0.365070      -1.131661      -0.031753      -0.109707       0.049224       0.124366      -0.033228      -0.025389       0.009832      -0.033576       0.132886      -0.062082       0.004430       0.057652             11.648167       7.464117      -2.487165       2.603438      17.109174      -5.758262      10.371210           0.000012
           50              O       9.721332       8.530543       6.441027      -0.578233      27.513191 0.44464460E+03  0.10163135E+05                                 6.967166                            6.356635       0.838045       2.293907                    0.999659      27.621666      70.111959       0.786355       0.340779      -1.157361       0.025429       0.004863      -0.009754       0.027666       0.035084      -0.079268       0.048801      -0.094369       0.034760      -0.125567       0.042841       0.082725              7.099509       6.359538       2.264243       1.169268       9.349370       0.547082       5.589620           0.000022
           51              O       4.052418      12.776272       6.340855      -0.813041      54.949886 0.84918374E+03  0.22892665E+05                                11.467265                            9.031369      -0.081665       1.949875                    0.997957      32.857827      91.559082       0.630775       0.360194      -1.137679      -0.010205       0.035091       0.071252       0.080077       0.026096      -0.035755       0.007587      -0.147946       0.106313      -0.105617       0.044772       0.060846             13.545115      12.610102       0.828985      -5.313557       7.246880       0.891479      20.778364           0.000001
           52              O      10.726063      13.196740       7.531894      -0.595140      33.299974 0.53247265E+03  0.12726701E+05                                 8.096163                            7.068014       0.622397       2.244148                    0.997673      27.778334      72.011877       0.728381       0.351827      -1.148608      -0.018137      -0.006416       0.074364       0.076812       0.012611      -0.010435      -0.017901       0.015566      -0.344993      -0.117370       0.043337       0.074033              8.733845      13.065607      -1.845723       0.741414       6.036246       0.415748       7.099683           0.000019
           53              O      10.010490      10.965300       3.263587      -0.596750      33.648761 0.53798128E+03  0.12902141E+05                                 8.195823                            7.139788       0.600607       2.244471                    0.997245      27.646311      71.985436       0.718748       0.355332      -1.144819       0.018910      -0.083472      -0.030287       0.090788      -0.008833      -0.000131      -0.083396       0.100723      -0.056084      -0.114255       0.050746       0.063509              8.875339      13.157728       1.630904      -0.865090       6.394013       0.904318       7.074275           0.000026
           54              O       8.119658      11.644068       4.137083      -0.800465      57.217268 0.83216787E+03  0.22369040E+05                                11.875555                            9.007016      -0.106258       1.945843                    0.998014      32.752064      91.778444       0.623286       0.365580      -1.131017       0.022133      -0.054423      -0.053078       0.079177      -0.049689      -0.003326      -0.019585      -0.108937       0.144318      -0.098498       0.032226       0.066272             14.333312      15.707852      -6.377496      -3.801921      14.459901       6.474002      12.832182          -0.000003
           55              O       3.329571       4.237330       3.853597      -0.734892      46.009165 0.69679653E+03  0.17913088E+05                                10.222272                            8.236171       0.097229       2.036389                    0.996919      30.900070      84.618044       0.652628       0.365070      -1.131661       0.031753       0.109707      -0.049224       0.124365      -0.033228      -0.025389       0.009832      -0.033576       0.132887      -0.062082       0.004430       0.057652             11.648175       7.464123      -2.487168       2.603441      17.109184      -5.758266      10.371217           0.000011
           56              O       3.665450       6.395460       3.576122      -0.578231      27.513167 0.44464408E+03  0.10163120E+05                                 6.967161                            6.356630       0.838048       2.293908                    0.999659      27.621658      70.111921       0.786356       0.340779      -1.157361      -0.025429      -0.004862       0.009754       0.027667       0.035084      -0.079268       0.048800      -0.094370       0.034760      -0.125567       0.042842       0.082725              7.099504       6.359533       2.264242       1.169267       9.349362       0.547082       5.589615           0.000021

******************************************************
Auxiliary information for the entire system
The total spin magnetic moment of the unit cell is   0.001215
The total net atomic charge of the unit cell is   -0.000001
Accuracy of reproducing the electrostatic potential in the unit cell:
  The inner radius (bohr) =    5.0000
  The outer radius (bohr) =   12.0000
  Valid grid points have density less than (e/(bohr^3)) =    0.0001
  The number of valid grid points were=        20928
  The rms potential error without charges in kcal/mol is=      8.89995
  The rms potential error with partial charges in kcal/mol is=      1.33799
  The RRMSE value at monopole order=      0.15034
  The rms potential error with partial charges and cloud penetration in kcal/mol is=      1.34087
  The RRMSE value at monopole order with cloud penetration is=      0.15066
  The rms potential error with partial charges and atomic dipoles in kcal/mol is=      0.73183
  The RRMSE value at dipole order=      0.08223
  The rms potential error with partial charges, atomic dipoles and cloud penetration in kcal/mol is=      0.72517
  The RRMSE value at dipole order with cloud penetration=      0.08148

******************************************************
The electron densities and ab initio electrostatic potential were computed in VASP using the PBE functional and
projector augmented wave method. See the main text of the journal article for a description of computational details.
The atomic charges, dipoles, and quadrupoles were computed with the DDEC6 method as described in
(a) T. A. Manz and N. Gabaldon Limas, RSC Adv. 6 (2016) 47771-47801 DOI: 10.1039/c6ra04656h
(b) N. Gabaldon Limas and T. A. Manz, RSC Adv. 8 (2018) 2678-2707 DOI: 10.1039/c7ra11829e.
For each atom in the material, the electron cloud parameters were fit to the spherically averaged atom-in-material
electron density using radial positions for which this density was between 10^-4 and 10^-2 electrons per cubic bohr.
The polarizabilities, dispersion coefficients, and quantum Drude oscillator (QDO) parameters were fit using the MCLF method.
The magnetic structure of the system was optimized in VASP from the default ferromagnetic initial guess using spin polarization.
The atomic spin moments (ASMs) were computed on this optimized magnetic structure using the DDEC6 partition as inputs
to the method of T. A. Manz and D. S. Sholl, J. Chem. Theory Comput. 7 (2011) 4146-4164 DOI: 10.1021/ct200539n.
The RMSE and RRMSE were computed using a uniform grid with Ewald summation.
