# Supplementary material for: A collection of forcefield precursors for metal–organic frameworks
Source: RSC Adv. 2019 Nov 13;9(63):36492–507. doi: 10.1039/c9ra07327b (PMC9075174; doi:10.1039/c9ra07327b)
Supplement: RA-009-C9RA07327B-s3851 [file RA-009-C9RA07327B-s3851.xyz]

  172
jmolscript: load "" {1 1 1} spacegroup "x,y,z" unitcell [{      9.417000     0.000000     0.000000 }, {      0.000000    13.128000     0.000000 }, {      0.000000     0.000000    15.913000 }]
Zn     7.237247     8.794972    12.746313     0.779575
Zn     6.888253     2.230972    11.123187     0.779575
Zn     2.179753     4.333028     3.166687     0.779575
Zn     2.528747    10.897028     4.789813     0.779575
H      4.748993     9.146278     0.466251     0.113323
H      1.107439     7.983137     1.747247     0.117425
H      2.535056     6.756982    14.118014     0.123966
H      7.033557     4.894118     9.703747     0.102785
H      7.751133     9.851251    15.553366     0.125856
H      0.251434     7.179703    11.501916     0.122478
H      8.585479     5.453371     7.738492     0.102437
H      0.703450     5.467812     7.431371     0.115725
H      1.187484     5.624035     9.679878     0.110484
H      0.290044     4.361122     9.422087     0.117750
H      1.003852     9.592630    12.755861     0.117555
H      9.360498    10.940875     1.475135     0.134213
H      1.309905    11.473872     0.916589     0.119013
H      9.269153     0.097147     1.343057     0.113161
H      8.221041    12.605506     0.365999     0.089703
H      9.376507     2.582278     7.490249     0.113324
H      3.601061     1.419137     6.209253     0.117425
H      2.173444     0.192982     9.751486     0.123965
H      7.091943    11.458118    14.165753     0.102785
H      6.374367     3.287251     8.316134     0.125857
H      4.457066     0.615703    12.367584     0.122478
H      5.540021    12.017371     0.218008     0.102437
H      4.005050    12.031812     0.525129     0.115725
H      3.521016    12.188035    14.189622     0.110484
H      4.418456    10.925122    14.447413     0.117750
H      3.704648     3.028630    11.113639     0.117554
H      4.765002     4.376875     6.481365     0.134213
H      3.398595     4.909872     7.039911     0.119013
H      4.856347     6.661147     6.613443     0.113161
H      5.904459     6.041506     7.590501     0.089703
H      4.668007     3.981722    15.446749     0.113324
H      8.309561     5.144863    14.165753     0.117426
H      6.881944     6.371018     1.794986     0.123965
H      2.383443     8.233882     6.209253     0.102785
H      1.665867     3.276749     0.359634     0.125857
H      9.165566     5.948297     4.411084     0.122478
H      0.831521     7.674629     8.174508     0.102437
H      8.713550     7.660188     8.481629     0.115725
H      8.229516     7.503965     6.233122     0.110485
H      9.126956     8.766878     6.490913     0.117750
H      8.413148     3.535370     3.157139     0.117554
H      0.056502     2.187125    14.437865     0.134212
H      8.107095     1.654128    14.996411     0.119013
H      0.147847    13.030853    14.569943     0.113161
H      1.195959     0.522494    15.547001     0.089703
H      0.040493    10.545722     8.422751     0.113324
H      5.815939    11.708863     9.703747     0.117426
H      7.243556    12.935018     6.161514     0.123965
H      2.325057     1.669882     1.747247     0.102785
H      3.042633     9.840749     7.596866     0.125857
H      4.959934    12.512297     3.545416     0.122478
H      3.876979     1.110629    15.694992     0.102437
H      5.411950     1.096188    15.387871     0.115725
H      5.895984     0.939965     1.723378     0.110485
H      4.998544     2.202878     1.465587     0.117750
H      5.712352    10.099370     4.799361     0.117553
H      4.651998     8.751125     9.431635     0.134212
H      6.018405     8.218128     8.873089     0.119013
H      4.560653     6.466853     9.299557     0.113161
H      3.512541     7.086494     8.322499     0.089703
C      3.957965     8.681546     0.313486    -0.126904
C      4.841280     8.048777    13.962066     0.597435
C      2.936221     8.707802     1.298501    -0.001539
C      3.804468     7.985762    15.058472    -0.008669
C      3.136803     9.508610     2.538124     0.579880
C      1.780755     7.987075     1.104362    -0.183577
C      1.647033     7.271599    15.842983     0.168953
C      2.647119     7.262410    14.889794    -0.172882
C      7.420596     5.508509    10.286163     0.045206
C      8.538394     9.931332    15.064837     0.069468
C      8.860455     6.776674    11.279134     0.084349
C      0.020717     5.815704     8.026517    -0.206641
C      0.303227     5.331281     9.409357    -0.096094
C      0.588563     9.806616    13.559467     0.165298
C      0.366321    11.375412     0.717676    -0.122572
C      9.172158    12.730222     0.515581    -0.197759
C      0.750535     2.117546     7.643014    -0.126904
C      9.284220     1.484777     9.907434     0.597435
C      1.772279     2.143802     6.657999    -0.001539
C      0.904032     1.421762     8.811028    -0.008669
C      1.571697     2.944610     5.418377     0.579880
C      2.927745     1.423075     6.852138    -0.183577
C      3.061467     0.707599     8.026517     0.168953
C      2.061381     0.698410     8.979706    -0.172881
C      6.704904    12.072509    13.583337     0.045206
C      5.587106     3.367332     8.804663     0.069468
C      5.265045     0.212674    12.590366     0.084349
C      4.687783    12.379704    15.842983    -0.206641
C      4.405273    11.895281    14.460143    -0.096094
C      4.119938     3.242616    10.310033     0.165298
C      4.342179     4.811412     7.238824    -0.122573
C      4.953342     6.166222     7.440919    -0.197759
C      5.459035     4.446454    15.599514    -0.126904
C      4.575720     5.079223     1.950934     0.597435
C      6.480779     4.420198    14.614499    -0.001539
C      5.612532     5.142238     0.854528    -0.008668
C      6.280197     3.619390    13.374877     0.579880
C      7.636245     5.140925    14.808638    -0.183575
C      7.769967     5.856401     0.070017     0.168946
C      6.769881     5.865590     1.023206    -0.172884
C      1.996404     7.619491     5.626837     0.045206
C      0.878606     3.196668     0.848163     0.069469
C      0.556545     6.351326     4.633866     0.084349
C     -0.020717     7.312296     7.886483    -0.206639
C      9.113773     7.796719     6.503643    -0.096095
C      8.828438     3.321384     2.353533     0.165298
C      9.050679     1.752588    15.195324    -0.122572
C      0.244842     0.397778    15.397419    -0.197757
C      8.666465    11.010454     8.269986    -0.126904
C      0.132780    11.643223     6.005566     0.597435
C      7.644721    10.984198     9.255001    -0.001539
C      8.512968    11.706238     7.101972    -0.008668
C      7.845303    10.183390    10.494624     0.579880
C      6.489255    11.704925     9.060862    -0.183575
C      6.355533    12.420401     7.886483     0.168946
C      7.355619    12.429590     6.933294    -0.172884
C      2.712096     1.055491     2.329663     0.045206
C      3.829894     9.760668     7.108337     0.069469
C      4.151955    12.915326     3.322634     0.084349
C      4.729217     0.748296     0.070017    -0.206640
C      5.011727     1.232719     1.452857    -0.096094
C      5.297063     9.885384     5.602967     0.165298
C      5.074821     8.316588     8.674176    -0.122573
C      4.463658     6.961778     8.472081    -0.197757
N      6.816025     6.226610    11.205935    -0.175123
N      8.747451     9.440345    13.866588    -0.301278
N      0.208116    10.557538    15.462662     0.199223
N      7.686155     7.058926    11.847228    -0.162468
N      0.489684     6.481294    15.545410    -0.146699
N      8.714492     5.851150    10.364137     0.061258
N      1.161116    10.486646    14.496743    -0.256024
N      7.309475    12.790610    12.663565    -0.175123
N      5.378049     2.876345    10.002912    -0.301278
N      4.500384     3.993538     8.406838     0.199223
N      6.439345     0.494926    12.022271    -0.162468
N      4.218816    13.045294     8.324090    -0.146699
N      5.411008    12.415150    13.505363     0.061258
N      3.547384     3.922646     9.372757    -0.256024
N      2.600975     6.901390     4.707065    -0.175123
N      0.669549     3.687655     2.046412    -0.301278
N      9.208884     2.570462     0.450338     0.199223
N      1.730845     6.069074     4.065772    -0.162468
N      8.927316     6.646706     0.367590    -0.146619
N      0.702508     7.276850     5.548863     0.061258
N      8.255884     2.641354     1.416257    -0.256024
N      2.107525     0.337390     3.249435    -0.175123
N      4.038951    10.251655     5.910088    -0.301278
N      4.916616     9.134462     7.506162     0.199223
N      2.977655    12.633074     3.890729    -0.162468
N      5.198184     0.082706     7.588910    -0.146619
N      4.005992     0.712850     2.407637     0.061258
N      5.869616     9.205354     6.540243    -0.256024
O      5.891275     8.699926    14.186440    -0.594524
O      2.099049     9.726535     3.278078    -0.577443
O      4.250834     9.952337     2.780001    -0.580427
O      4.637873     7.518406    12.883165    -0.565936
O      8.234225     2.135926     9.683060    -0.594524
O      2.609451     3.162535     4.678422    -0.577443
O      0.457666     3.388337     5.176499    -0.580427
O      0.070628     0.954406    10.986335    -0.565936
O      3.525725     4.428074     1.726561    -0.594524
O      7.317951     3.401465    12.634922    -0.577443
O      5.166166     3.175663    13.132999    -0.580427
O      4.779128     5.609594     3.029835    -0.565935
O      1.182775    10.992074     6.229940    -0.594524
O      6.807549     9.965465    11.234578    -0.577443
O      8.959334     9.739663    10.736501    -0.580427
O      9.346373    12.173594     4.926665    -0.565935

The following XYZ coordinates are in angstroms. Other properties are in atomic units.
The sperically averaged electron density of each atom fit to a function of the form exp(a - br)
eigen_1, eigen_2 and eigen_3 are the three eigenvalues of traceless quadrupole moment tensor
  atom number  atomic symbol              X              Y              Z     net charge C6 coefficient C8 coefficient C10 coefficient fluctuating dipole atomic polarizability isotropic forcefield polarizability              a              b squared Pearson coefficient          <r^3>          <r^4>         wp_QDO          m_QDO          q_QDO       dipole_x       dipole_y       dipole_z         dipole            Qxy            Qxz            Qyz     Q(x^2-y^2)  Q(3z^2 - R^2)        eigen_1        eigen_2        eigen_3 static polarizability      alpha(xx)      alpha(xy)      alpha(xz)      alpha(yy)      alpha(yz)      alpha(zz) atomic spin moment
            1             Zn       7.237247       8.794972      12.746313       0.779575      98.615271 0.21023913E+04  0.68957010E+05                                17.470422                           15.017083       0.338324       1.948644                    0.997994      48.669094     135.392568       0.464250       0.402243      -1.141010      -0.085304       0.022724      -0.006922       0.088550       0.005627      -0.010779      -0.026581       0.063264       0.002033      -0.046842       0.008939       0.037903             19.798889      15.742342       1.889382      -1.625633      20.254975       0.801804      23.399350          -0.000001
            2             Zn       6.888253       2.230972      11.123187       0.779575      98.615273 0.21023911E+04  0.68957003E+05                                17.470422                           15.017082       0.338324       1.948644                    0.997994      48.669094     135.392567       0.464250       0.402243      -1.141010       0.085305       0.022724       0.006922       0.088550      -0.005627      -0.010779       0.026581       0.063264       0.002032      -0.046842       0.008939       0.037903             19.798889      15.742341      -1.889380      -1.625631      20.254979      -0.801805      23.399348          -0.000001
            3             Zn       2.179753       4.333028       3.166687       0.779575      98.615281 0.21023912E+04  0.68957006E+05                                17.470423                           15.017082       0.338324       1.948644                    0.997994      48.669096     135.392577       0.464250       0.402243      -1.141010       0.085305      -0.022724       0.006922       0.088550       0.005627      -0.010779      -0.026581       0.063264       0.002033      -0.046842       0.008939       0.037903             19.798889      15.742338       1.889381      -1.625636      20.254981       0.801802      23.399349          -0.000001
            4             Zn       2.528747      10.897028       4.789813       0.779575      98.615262 0.21023911E+04  0.68957002E+05                                17.470421                           15.017082       0.338324       1.948644                    0.997994      48.669094     135.392568       0.464250       0.402243      -1.141010      -0.085305      -0.022724      -0.006922       0.088550      -0.005627      -0.010779       0.026581       0.063264       0.002033      -0.046842       0.008939       0.037903             19.798885      15.742331      -1.889379      -1.625633      20.254983      -0.801804      23.399342          -0.000001
            5              H       4.748993       9.146278       0.466251       0.113323       1.106886 0.84933767E+01  0.85362836E+02                                 1.814258                            1.740380      -1.307352       2.254969                    0.994984       3.792580      11.046182       0.455699       1.337332      -0.695217       0.033454       0.013047       0.008051       0.036800       0.007241       0.003875      -0.000697       0.009628      -0.028684      -0.010819      -0.003069       0.013888              1.839254       2.107335       0.373392      -0.034890       1.804881       0.045101       1.605544          -0.000001
            6              H       1.107439       7.983137       1.747247       0.117425       1.355283 0.11304540E+02  0.12264015E+03                                 2.106418                            2.030052      -1.747150       2.046522                    0.990671       4.262669      13.109069       0.412984       1.367077      -0.687992      -0.017073       0.002932       0.027670       0.032645      -0.007374      -0.012290       0.003237      -0.005348       0.028792      -0.015919      -0.002144       0.018063              2.119475       2.212089       0.162644      -0.362695       1.825819      -0.028877       2.320516           0.000000
            7              H       2.535056       6.756982      14.118014       0.123966       1.266157 0.10089507E+02  0.10505353E+03                                 1.932364                            1.858689      -1.412845       2.212888                    0.993273       3.770628      10.900349       0.458132       1.284029      -0.707752       0.002151      -0.022936      -0.028883       0.036945      -0.003107       0.006335       0.011363      -0.014634       0.013785      -0.015053      -0.001324       0.016377              1.929985       1.790107       0.089394       0.008642       1.822325       0.363631       2.177524          -0.000006
            8              H       7.033557       4.894118       9.703747       0.102785       1.001341 0.69056735E+01  0.66627298E+02                                 1.756730                            1.612815      -1.282738       2.256851                    0.993979       3.946967      11.671001       0.449434       1.412519      -0.678352      -0.017198      -0.026658      -0.021343       0.038236      -0.000664      -0.004318       0.013286       0.019030      -0.008427      -0.019175       0.005551       0.013624              1.814596       1.724245       0.410840       0.337116       1.976047       0.430787       1.743495           0.000001
            9              H       7.751133       9.851251      15.553366       0.125856       1.072407 0.78043115E+01  0.76390918E+02                                 1.754993                            1.656755      -0.984781       2.426003                    0.998280       3.436213       9.707798       0.474445       1.318904      -0.701329      -0.044001      -0.010382       0.027155       0.052738       0.003243      -0.014054       0.007131       0.016399       0.031991      -0.018383      -0.003377       0.021760              1.776749       2.220041       0.135319      -0.301236       1.535089      -0.071372       1.575117          -0.000001
           10              H       0.251434       7.179703      11.501916       0.122478       1.028623 0.73791314E+01  0.70856875E+02                                 1.676755                            1.587979      -0.846940       2.492808                    0.999570       3.290143       9.052053       0.497753       1.281492      -0.710058       0.044633       0.027523       0.015083       0.054563       0.009787      -0.000205       0.014079       0.021631      -0.019564      -0.022595       0.003551       0.019044              1.686398       1.927618       0.325499       0.257704       1.592019       0.199828       1.539556          -0.000004
           11              H       8.585479       5.453371       7.738492       0.102437       1.001042 0.79946961E+01  0.78450892E+02                                 1.653000                            1.651978      -0.813053       2.483144                    0.997729       3.546416       9.917071       0.487609       1.280083      -0.709077      -0.022037      -0.008473      -0.007256       0.024700       0.006457       0.007742      -0.003238      -0.001562      -0.008397      -0.012136       0.003214       0.008922              1.637490       1.972420       0.193751       0.075993       1.498627       0.009729       1.441424          -0.000000
           12              H       0.703450       5.467812       7.431371       0.115725       0.914880 0.68590323E+01  0.65585692E+02                                 1.626409                            1.583717      -0.950335       2.422549                    0.995884       3.661343      10.524455       0.467128       1.371272      -0.688394       0.022621      -0.009314      -0.016224       0.029354      -0.005861      -0.007216       0.001522       0.004957      -0.001258      -0.007899      -0.002994       0.010893              1.649224       1.761497      -0.249314      -0.395453       1.498991       0.132169       1.687185           0.000003
           13              H       1.187484       5.624035       9.679878       0.110484       1.094524 0.85772542E+01  0.85420663E+02                                 1.735666                            1.694864      -0.995355       2.398232                    0.996827       3.558135       9.932246       0.489710       1.255893      -0.714468       0.030113       0.012863       0.004216       0.033016       0.011676       0.003459       0.001842       0.005833       0.023376      -0.015951       0.004113       0.011837              1.739237       2.254347       0.111626       0.124449       1.480624       0.035278       1.482741          -0.000002
           14              H       0.290044       4.361122       9.422087       0.117750       1.058330 0.79405334E+01  0.78797304E+02                                 1.797940                            1.705972      -1.246534       2.287812                    0.993275       3.793520      11.126888       0.449075       1.374439      -0.687650       0.001036      -0.035508      -0.002910       0.035642      -0.002869      -0.000304      -0.004466      -0.019059       0.019863      -0.013310       0.002286       0.011024              1.841963       1.485166      -0.094816      -0.065110       2.605960      -0.001011       1.434764           0.000001
           15              H       1.003852       9.592630      12.755861       0.117555       1.101134 0.77195304E+01  0.74772886E+02                                 1.743046                            1.615372      -0.816176       2.506746                    0.999666       3.272882       8.967942       0.498847       1.267610      -0.713833       0.027488      -0.008829      -0.048828       0.056725       0.006270      -0.016471       0.008880       0.015625       0.010841      -0.021507       0.000106       0.021401              1.776480       1.588838      -0.098159      -0.287174       1.451149       0.267531       2.289454          -0.000007
           16              H       9.360498      10.940875       1.475135       0.134213       1.014195 0.77942665E+01  0.75633093E+02                                 1.656012                            1.624452      -0.678484       2.574331                    0.999828       3.232097       8.846679       0.497164       1.269609      -0.713983      -0.017760      -0.009631       0.037217       0.042347       0.006431      -0.010235      -0.001849      -0.004235       0.014191      -0.012783      -0.000553       0.013336              1.655881       1.463690       0.102464      -0.154265       1.611328      -0.296093       1.892624          -0.000006
           17              H       1.309905      11.473872       0.916589       0.119013       0.916229 0.68630749E+01  0.65787903E+02                                 1.644892                            1.596378      -1.129247       2.347506                    0.994059       3.681069      10.675689       0.458875       1.392465      -0.684155       0.030747       0.010410       0.011859       0.034560       0.001149       0.005323       0.002634       0.017379      -0.014181      -0.008606      -0.004259       0.012865              1.669888       2.126059       0.063712       0.290568       1.446356       0.024670       1.437249           0.000003
           18              H       9.269153       0.097147       1.343057       0.113161       1.095810 0.87206824E+01  0.88325775E+02                                 1.819970                            1.774449      -1.214562       2.298896                    0.993088       3.818561      11.205279       0.446644       1.353966      -0.692304       0.008330       0.016042       0.022703       0.029020       0.005442      -0.004025       0.000297      -0.014850       0.016049      -0.012732       0.005404       0.007328              1.831610       1.509180       0.079725       0.176003       1.869233       0.423869       2.116416          -0.000001
           19              H       8.221041      12.605506       0.365999       0.089703       1.023207 0.79624817E+01  0.78302901E+02                                 1.694640                            1.659247      -0.871735       2.446030                    0.996886       3.683512      10.418464       0.480365       1.296597      -0.704579      -0.019909       0.001609      -0.008815       0.021833       0.000969      -0.000738      -0.009485       0.007434      -0.010791      -0.012281       0.004777       0.007504              1.705268       2.265180       0.127300       0.191163       1.472560       0.041520       1.378064           0.000000
           20              H       9.376507       2.582278       7.490249       0.113324       1.106886 0.84933769E+01  0.85362836E+02                                 1.814257                            1.740380      -1.307351       2.254969                    0.994984       3.792580      11.046181       0.455700       1.337331      -0.695217      -0.033454       0.013047      -0.008051       0.036800      -0.007241       0.003875       0.000697       0.009628      -0.028684      -0.010819      -0.003069       0.013888              1.839253       2.107334      -0.373392      -0.034890       1.804881      -0.045101       1.605544          -0.000001
           21              H       3.601061       1.419137       6.209253       0.117425       1.355283 0.11304540E+02  0.12264015E+03                                 2.106418                            2.030052      -1.747150       2.046522                    0.990671       4.262669      13.109069       0.412984       1.367077      -0.687992       0.017073       0.002932      -0.027670       0.032645       0.007374      -0.012290      -0.003237      -0.005348       0.028792      -0.015919      -0.002144       0.018063              2.119475       2.212089      -0.162644      -0.362694       1.825819       0.028878       2.320516           0.000000
           22              H       2.173444       0.192982       9.751486       0.123965       1.266157 0.10089507E+02  0.10505352E+03                                 1.932363                            1.858689      -1.412844       2.212888                    0.993273       3.770628      10.900346       0.458132       1.284029      -0.707753      -0.002151      -0.022936       0.028883       0.036945       0.003107       0.006335      -0.011363      -0.014634       0.013785      -0.015053      -0.001324       0.016377              1.929985       1.790107      -0.089394       0.008642       1.822325      -0.363631       2.177524          -0.000006
           23              H       7.091943      11.458118      14.165753       0.102785       1.001341 0.69056789E+01  0.66627359E+02                                 1.756730                            1.612815      -1.282738       2.256851                    0.993979       3.946968      11.671002       0.449434       1.412519      -0.678352       0.017198      -0.026658       0.021343       0.038236       0.000664      -0.004318      -0.013286       0.019030      -0.008427      -0.019175       0.005551       0.013624              1.814596       1.724245      -0.410840       0.337116       1.976047      -0.430787       1.743496           0.000001
           24              H       6.374367       3.287251       8.316134       0.125857       1.072406 0.78043085E+01  0.76390886E+02                                 1.754993                            1.656755      -0.984781       2.426003                    0.998280       3.436212       9.707797       0.474445       1.318904      -0.701328       0.044001      -0.010382      -0.027155       0.052738      -0.003243      -0.014054      -0.007131       0.016399       0.031991      -0.018383      -0.003377       0.021760              1.776749       2.220041      -0.135319      -0.301236       1.535089       0.071372       1.575117          -0.000001
           25              H       4.457066       0.615703      12.367584       0.122478       1.028623 0.73791323E+01  0.70856888E+02                                 1.676756                            1.587980      -0.846940       2.492808                    0.999570       3.290143       9.052054       0.497752       1.281492      -0.710058      -0.044633       0.027523      -0.015083       0.054563      -0.009787      -0.000205      -0.014079       0.021631      -0.019565      -0.022595       0.003551       0.019044              1.686398       1.927618      -0.325499       0.257704       1.592019      -0.199828       1.539556          -0.000004
           26              H       5.540021      12.017371       0.218008       0.102437       1.001042 0.79946872E+01  0.78450786E+02                                 1.653000                            1.651978      -0.813052       2.483145                    0.997729       3.546414       9.917065       0.487609       1.280083      -0.709077       0.022037      -0.008473       0.007256       0.024700      -0.006457       0.007742       0.003238      -0.001562      -0.008397      -0.012136       0.003214       0.008922              1.637490       1.972419      -0.193751       0.075993       1.498627      -0.009729       1.441423          -0.000000
           27              H       4.005050      12.031812       0.525129       0.115725       0.914880 0.68590337E+01  0.65585704E+02                                 1.626408                            1.583717      -0.950335       2.422549                    0.995884       3.661343      10.524452       0.467129       1.371271      -0.688394      -0.022621      -0.009314       0.016224       0.029354       0.005861      -0.007216      -0.001522       0.004957      -0.001258      -0.007899      -0.002994       0.010893              1.649224       1.761497       0.249314      -0.395453       1.498990      -0.132169       1.687185           0.000003
           28              H       3.521016      12.188035      14.189622       0.110484       1.094524 0.85772500E+01  0.85420610E+02                                 1.735665                            1.694863      -0.995354       2.398232                    0.996827       3.558134       9.932242       0.489710       1.255892      -0.714468      -0.030113       0.012863      -0.004216       0.033016      -0.011676       0.003459      -0.001842       0.005833       0.023376      -0.015951       0.004113       0.011837              1.739237       2.254346      -0.111626       0.124449       1.480624      -0.035278       1.482741          -0.000002
           29              H       4.418456      10.925122      14.447413       0.117750       1.058330 0.79405336E+01  0.78797303E+02                                 1.797939                            1.705972      -1.246534       2.287812                    0.993275       3.793520      11.126886       0.449075       1.374438      -0.687650      -0.001036      -0.035508       0.002910       0.035642       0.002869      -0.000304       0.004466      -0.019059       0.019863      -0.013310       0.002286       0.011024              1.841963       1.485166       0.094816      -0.065110       2.605959       0.001011       1.434764           0.000001
           30              H       3.704648       3.028630      11.113639       0.117554       1.101135 0.77195347E+01  0.74772937E+02                                 1.743046                            1.615373      -0.816176       2.506746                    0.999666       3.272882       8.967942       0.498847       1.267610      -0.713832      -0.027488      -0.008829       0.048828       0.056725      -0.006270      -0.016471      -0.008880       0.015625       0.010841      -0.021507       0.000106       0.021401              1.776481       1.588839       0.098160      -0.287174       1.451150      -0.267531       2.289455          -0.000007
           31              H       4.765002       4.376875       6.481365       0.134213       1.014195 0.77942691E+01  0.75633125E+02                                 1.656013                            1.624452      -0.678484       2.574331                    0.999828       3.232098       8.846682       0.497164       1.269609      -0.713983       0.017760      -0.009631      -0.037217       0.042347      -0.006431      -0.010235       0.001849      -0.004235       0.014191      -0.012783      -0.000553       0.013336              1.655881       1.463690      -0.102464      -0.154265       1.611328       0.296093       1.892624          -0.000006
           32              H       3.398595       4.909872       7.039911       0.119013       0.916228 0.68630704E+01  0.65787850E+02                                 1.644892                            1.596378      -1.129247       2.347506                    0.994059       3.681068      10.675686       0.458875       1.392465      -0.684155      -0.030747       0.010410      -0.011859       0.034560      -0.001149       0.005323      -0.002634       0.017379      -0.014181      -0.008606      -0.004259       0.012865              1.669888       2.126059      -0.063712       0.290568       1.446356      -0.024670       1.437248           0.000003
           33              H       4.856347       6.661147       6.613443       0.113161       1.095810 0.87206816E+01  0.88325764E+02                                 1.819970                            1.774448      -1.214563       2.298896                    0.993088       3.818561      11.205278       0.446644       1.353965      -0.692304      -0.008330       0.016042      -0.022703       0.029020      -0.005442      -0.004025      -0.000297      -0.014850       0.016049      -0.012732       0.005404       0.007328              1.831609       1.509180      -0.079725       0.176003       1.869233      -0.423869       2.116416          -0.000001
           34              H       5.904459       6.041506       7.590501       0.089703       1.023207 0.79624817E+01  0.78302901E+02                                 1.694640                            1.659247      -0.871735       2.446030                    0.996886       3.683512      10.418464       0.480365       1.296597      -0.704579       0.019909       0.001609       0.008815       0.021833      -0.000969      -0.000738       0.009485       0.007434      -0.010791      -0.012281       0.004777       0.007504              1.705268       2.265180      -0.127300       0.191163       1.472560      -0.041520       1.378064           0.000000
           35              H       4.668007       3.981722      15.446749       0.113324       1.106887 0.84933782E+01  0.85362842E+02                                 1.814257                            1.740379      -1.307351       2.254970                    0.994984       3.792579      11.046173       0.455700       1.337330      -0.695217      -0.033454      -0.013047      -0.008051       0.036800       0.007241       0.003875      -0.000697       0.009628      -0.028684      -0.010819      -0.003069       0.013888              1.839252       2.107333       0.373392      -0.034890       1.804880       0.045101       1.605543          -0.000001
           36              H       8.309561       5.144863      14.165753       0.117426       1.355256 0.11304247E+02  0.12263621E+03                                 2.106394                            2.030029      -1.747133       2.046531                    0.990671       4.262628      13.108911       0.412986       1.367080      -0.687992       0.017074      -0.002932      -0.027670       0.032646      -0.007374      -0.012290       0.003237      -0.005347       0.028790      -0.015918      -0.002144       0.018062              2.119451       2.212066       0.162642      -0.362689       1.825799      -0.028877       2.320487           0.000000
           37              H       6.881944       6.371018       1.794986       0.123965       1.266178 0.10089722E+02  0.10505635E+03                                 1.932387                            1.858710      -1.412865       2.212878                    0.993273       3.770663      10.900491       0.458129       1.284030      -0.707752      -0.002152       0.022936       0.028883       0.036945      -0.003107       0.006335       0.011363      -0.014635       0.013787      -0.015054      -0.001324       0.016377              1.930008       1.790127       0.089396       0.008642       1.822346       0.363638       2.177551          -0.000006
           38              H       2.383443       8.233882       6.209253       0.102785       1.001341 0.69056791E+01  0.66627362E+02                                 1.756730                            1.612816      -1.282739       2.256850                    0.993979       3.946968      11.671003       0.449434       1.412519      -0.678352       0.017198       0.026658       0.021343       0.038236      -0.000664      -0.004318       0.013286       0.019030      -0.008427      -0.019175       0.005551       0.013624              1.814596       1.724245       0.410840       0.337116       1.976048       0.430787       1.743496           0.000001
           39              H       1.665867       3.276749       0.359634       0.125857       1.072400 0.78042499E+01  0.76390141E+02                                 1.754984                            1.656747      -0.984771       2.426008                    0.998280       3.436199       9.707738       0.474447       1.318901      -0.701329       0.044001       0.010383      -0.027155       0.052738       0.003243      -0.014054       0.007131       0.016398       0.031991      -0.018382      -0.003378       0.021760              1.776740       2.220028       0.135318      -0.301234       1.535082      -0.071372       1.575110          -0.000001
           40              H       9.165566       5.948297       4.411084       0.122478       1.028624 0.73791402E+01  0.70856996E+02                                 1.676758                            1.587982      -0.846941       2.492807                    0.999570       3.290146       9.052070       0.497752       1.281494      -0.710058      -0.044633      -0.027523      -0.015083       0.054563       0.009787      -0.000205       0.014079       0.021631      -0.019565      -0.022595       0.003551       0.019044              1.686400       1.927621       0.325500       0.257705       1.592021       0.199829       1.539558          -0.000004
           41              H       0.831521       7.674629       8.174508       0.102437       1.001043 0.79947027E+01  0.78450974E+02                                 1.653001                            1.651979      -0.813053       2.483144                    0.997729       3.546417       9.917075       0.487609       1.280083      -0.709077       0.022037       0.008473       0.007256       0.024700       0.006457       0.007742      -0.003238      -0.001562      -0.008397      -0.012136       0.003214       0.008922              1.637491       1.972421       0.193752       0.075993       1.498628       0.009729       1.441424          -0.000000
           42              H       8.713550       7.660188       8.481629       0.115725       0.914880 0.68590369E+01  0.65585745E+02                                 1.626409                            1.583717      -0.950336       2.422549                    0.995884       3.661344      10.524458       0.467128       1.371272      -0.688394      -0.022621       0.009314       0.016224       0.029354      -0.005861      -0.007216       0.001522       0.004957      -0.001258      -0.007899      -0.002994       0.010893              1.649225       1.761498      -0.249314      -0.395453       1.498991       0.132169       1.687186           0.000003
           43              H       8.229516       7.503965       6.233122       0.110485       1.094522 0.85772348E+01  0.85420421E+02                                 1.735663                            1.694862      -0.995353       2.398233                    0.996827       3.558131       9.932232       0.489710       1.255892      -0.714468      -0.030113      -0.012863      -0.004216       0.033016       0.011676       0.003459       0.001842       0.005833       0.023376      -0.015951       0.004113       0.011837              1.739235       2.254343       0.111626       0.124449       1.480623       0.035278       1.482739          -0.000002
           44              H       9.126956       8.766878       6.490913       0.117750       1.058330 0.79405335E+01  0.78797301E+02                                 1.797939                            1.705972      -1.246534       2.287812                    0.993275       3.793520      11.126886       0.449075       1.374438      -0.687650      -0.001036       0.035508       0.002910       0.035642      -0.002869      -0.000304      -0.004466      -0.019059       0.019863      -0.013310       0.002286       0.011024              1.841963       1.485166      -0.094816      -0.065110       2.605959      -0.001011       1.434764           0.000001
           45              H       8.413148       3.535370       3.157139       0.117554       1.101135 0.77195361E+01  0.74772949E+02                                 1.743046                            1.615373      -0.816175       2.506747                    0.999666       3.272883       8.967943       0.498847       1.267609      -0.713833      -0.027488       0.008829       0.048828       0.056725       0.006270      -0.016471       0.008880       0.015625       0.010841      -0.021507       0.000106       0.021401              1.776481       1.588839      -0.098159      -0.287174       1.451149       0.267531       2.289454          -0.000007
           46              H       0.056502       2.187125      14.437865       0.134212       1.014196 0.77942744E+01  0.75633186E+02                                 1.656013                            1.624453      -0.678484       2.574330                    0.999828       3.232099       8.846684       0.497164       1.269608      -0.713983       0.017760       0.009631      -0.037217       0.042347       0.006431      -0.010235      -0.001849      -0.004236       0.014191      -0.012784      -0.000553       0.013336              1.655881       1.463691       0.102464      -0.154265       1.611328      -0.296093       1.892625          -0.000006
           47              H       8.107095       1.654128      14.996411       0.119013       0.916229 0.68630740E+01  0.65787894E+02                                 1.644892                            1.596379      -1.129247       2.347505                    0.994059       3.681069      10.675690       0.458875       1.392465      -0.684155      -0.030747      -0.010410      -0.011859       0.034560       0.001149       0.005323       0.002634       0.017379      -0.014181      -0.008606      -0.004259       0.012865              1.669888       2.126060       0.063712       0.290568       1.446356       0.024670       1.437249           0.000003
           48              H       0.147847      13.030853      14.569943       0.113161       1.095811 0.87206920E+01  0.88325894E+02                                 1.819971                            1.774449      -1.214563       2.298896                    0.993088       3.818563      11.205285       0.446644       1.353965      -0.692304      -0.008330      -0.016042      -0.022703       0.029020       0.005442      -0.004025       0.000297      -0.014850       0.016049      -0.012732       0.005404       0.007328              1.831610       1.509180       0.079725       0.176003       1.869233       0.423869       2.116417          -0.000001
           49              H       1.195959       0.522494      15.547001       0.089703       1.023208 0.79624930E+01  0.78303034E+02                                 1.694641                            1.659248      -0.871735       2.446029                    0.996886       3.683514      10.418469       0.480366       1.296596      -0.704579       0.019909      -0.001609       0.008815       0.021833       0.000969      -0.000738      -0.009485       0.007434      -0.010791      -0.012281       0.004777       0.007504              1.705269       2.265182       0.127300       0.191163       1.472561       0.041520       1.378064           0.000000
           50              H       0.040493      10.545722       8.422751       0.113324       1.106886 0.84933763E+01  0.85362825E+02                                 1.814257                            1.740380      -1.307352       2.254969                    0.994984       3.792579      11.046176       0.455700       1.337331      -0.695217       0.033454      -0.013047       0.008051       0.036800      -0.007241       0.003875       0.000697       0.009628      -0.028684      -0.010819      -0.003069       0.013888              1.839253       2.107334      -0.373392      -0.034890       1.804880      -0.045101       1.605544          -0.000001
           51              H       5.815939      11.708863       9.703747       0.117426       1.355257 0.11304252E+02  0.12263627E+03                                 2.106394                            2.030029      -1.747133       2.046531                    0.990671       4.262629      13.108911       0.412986       1.367079      -0.687992      -0.017074      -0.002932       0.027670       0.032646       0.007374      -0.012290      -0.003237      -0.005347       0.028790      -0.015918      -0.002144       0.018062              2.119451       2.212066      -0.162642      -0.362689       1.825799       0.028877       2.320487           0.000000
           52              H       7.243556      12.935018       6.161514       0.123965       1.266179 0.10089738E+02  0.10505656E+03                                 1.932388                            1.858711      -1.412866       2.212877                    0.993273       3.770666      10.900502       0.458129       1.284030      -0.707752       0.002152       0.022936      -0.028883       0.036945       0.003107       0.006335      -0.011363      -0.014635       0.013787      -0.015054      -0.001324       0.016377              1.930010       1.790129      -0.089396       0.008642       1.822347      -0.363638       2.177553          -0.000006
           53              H       2.325057       1.669882       1.747247       0.102785       1.001342 0.69056825E+01  0.66627402E+02                                 1.756730                            1.612816      -1.282739       2.256850                    0.993979       3.946969      11.671006       0.449434       1.412519      -0.678352      -0.017198       0.026658      -0.021343       0.038236       0.000664      -0.004318      -0.013286       0.019030      -0.008427      -0.019175       0.005551       0.013624              1.814597       1.724246      -0.410840       0.337116       1.976048      -0.430788       1.743496           0.000001
           54              H       3.042633       9.840749       7.596866       0.125857       1.072400 0.78042454E+01  0.76390089E+02                                 1.754984                            1.656747      -0.984771       2.426008                    0.998280       3.436198       9.707736       0.474447       1.318902      -0.701329      -0.044001       0.010383       0.027155       0.052738      -0.003243      -0.014054      -0.007131       0.016398       0.031991      -0.018382      -0.003378       0.021760              1.776740       2.220028      -0.135318      -0.301234       1.535081       0.071372       1.575110          -0.000001
           55              H       4.959934      12.512297       3.545416       0.122478       1.028624 0.73791430E+01  0.70857027E+02                                 1.676758                            1.587982      -0.846941       2.492807                    0.999570       3.290147       9.052072       0.497752       1.281493      -0.710058       0.044633      -0.027523       0.015083       0.054563      -0.009787      -0.000205      -0.014079       0.021631      -0.019565      -0.022595       0.003551       0.019044              1.686400       1.927621      -0.325500       0.257705       1.592021      -0.199829       1.539558          -0.000004
           56              H       3.876979       1.110629      15.694992       0.102437       1.001042 0.79946938E+01  0.78450867E+02                                 1.653000                            1.651979      -0.813052       2.483144                    0.997729       3.546415       9.917069       0.487609       1.280083      -0.709077      -0.022037       0.008473      -0.007256       0.024700      -0.006457       0.007742       0.003238      -0.001562      -0.008397      -0.012136       0.003214       0.008922              1.637490       1.972420      -0.193751       0.075993       1.498627      -0.009729       1.441424          -0.000000
           57              H       5.411950       1.096188      15.387871       0.115725       0.914880 0.68590374E+01  0.65585748E+02                                 1.626409                            1.583717      -0.950336       2.422549                    0.995884       3.661344      10.524456       0.467129       1.371271      -0.688394       0.022621       0.009314      -0.016224       0.029354       0.005861      -0.007216      -0.001522       0.004957      -0.001258      -0.007899      -0.002994       0.010893              1.649225       1.761497       0.249314      -0.395453       1.498991      -0.132169       1.687186           0.000003
           58              H       5.895984       0.939965       1.723378       0.110485       1.094523 0.85772389E+01  0.85420474E+02                                 1.735664                            1.694862      -0.995353       2.398233                    0.996827       3.558132       9.932236       0.489710       1.255893      -0.714468       0.030113      -0.012863       0.004216       0.033016      -0.011676       0.003459      -0.001842       0.005833       0.023376      -0.015951       0.004113       0.011837              1.739236       2.254344      -0.111626       0.124449       1.480623      -0.035278       1.482740          -0.000002
           59              H       4.998544       2.202878       1.465587       0.117750       1.058330 0.79405312E+01  0.78797278E+02                                 1.797940                            1.705972      -1.246535       2.287812                    0.993275       3.793520      11.126889       0.449075       1.374439      -0.687650       0.001036       0.035508      -0.002910       0.035642       0.002869      -0.000304       0.004466      -0.019059       0.019863      -0.013310       0.002286       0.011024              1.841963       1.485166       0.094816      -0.065110       2.605959       0.001011       1.434764           0.000001
           60              H       5.712352      10.099370       4.799361       0.117553       1.101135 0.77195380E+01  0.74772975E+02                                 1.743046                            1.615373      -0.816175       2.506747                    0.999666       3.272884       8.967947       0.498847       1.267610      -0.713833       0.027488       0.008829      -0.048828       0.056725      -0.006270      -0.016471      -0.008880       0.015625       0.010841      -0.021507       0.000106       0.021401              1.776481       1.588839       0.098159      -0.287174       1.451150      -0.267531       2.289455          -0.000007
           61              H       4.651998       8.751125       9.431635       0.134212       1.014196 0.77942744E+01  0.75633186E+02                                 1.656013                            1.624453      -0.678484       2.574331                    0.999828       3.232099       8.846684       0.497164       1.269608      -0.713983      -0.017760       0.009631       0.037217       0.042347      -0.006431      -0.010235       0.001849      -0.004236       0.014191      -0.012784      -0.000553       0.013336              1.655881       1.463691      -0.102464      -0.154265       1.611328       0.296093       1.892625          -0.000006
           62              H       6.018405       8.218128       8.873089       0.119013       0.916229 0.68630749E+01  0.65787902E+02                                 1.644892                            1.596378      -1.129247       2.347505                    0.994059       3.681069      10.675689       0.458875       1.392465      -0.684155       0.030747      -0.010410       0.011859       0.034560      -0.001149       0.005323      -0.002634       0.017379      -0.014181      -0.008606      -0.004259       0.012865              1.669888       2.126060      -0.063712       0.290568       1.446356      -0.024670       1.437249           0.000003
           63              H       4.560653       6.466853       9.299557       0.113161       1.095810 0.87206880E+01  0.88325846E+02                                 1.819971                            1.774449      -1.214563       2.298896                    0.993088       3.818562      11.205283       0.446644       1.353966      -0.692304       0.008330      -0.016042       0.022703       0.029020      -0.005442      -0.004025      -0.000297      -0.014850       0.016049      -0.012732       0.005404       0.007328              1.831610       1.509180      -0.079725       0.176003       1.869233      -0.423869       2.116417          -0.000001
           64              H       3.512541       7.086494       8.322499       0.089703       1.023207 0.79624877E+01  0.78302973E+02                                 1.694640                            1.659248      -0.871735       2.446029                    0.996886       3.683513      10.418467       0.480365       1.296597      -0.704579      -0.019909      -0.001609      -0.008815       0.021833      -0.000969      -0.000738       0.009485       0.007434      -0.010791      -0.012281       0.004777       0.007504              1.705269       2.265182      -0.127300       0.191163       1.472561      -0.041520       1.378064           0.000000
           65              C       3.957965       8.681546       0.313486      -0.126904      33.325603 0.47544148E+03  0.11538157E+05                                 9.274760                            7.491533      -0.273900       1.880982                    0.998955      30.863243      92.951086       0.570153       0.442665      -1.038280      -0.009610      -0.031904       0.021027       0.039400      -0.006407       0.023502      -0.034957      -0.020699      -0.083082      -0.051566       0.003345       0.048220             10.244443      10.602590       1.355704      -3.392316       7.610631       2.204603      12.520106           0.000001
           66              C       4.841280       8.048777      13.962066       0.597435      22.313204 0.24274974E+03  0.49991032E+04                                 7.385433                            5.563394      -0.000301       2.062530                    0.999572      22.231614      62.461695       0.622043       0.478137      -1.014534       0.060737       0.006608      -0.023929       0.065614      -0.050904       0.025972      -0.045161      -0.077637      -0.129955      -0.062139      -0.041893       0.104032              8.686297      10.725474       1.920622      -3.663278       5.801814       0.604784       9.531602           0.000005
           67              C       2.936221       8.707802       1.298501      -0.001539      36.575184 0.45331579E+03  0.10753198E+05                                 9.712866                            7.189526      -0.030034       2.003753                    0.999130      27.478695      78.960928       0.603863       0.427593      -1.058776       0.005732      -0.046962      -0.027499       0.054722      -0.011043      -0.001745      -0.014086       0.020263      -0.046513      -0.025803       0.002557       0.023246             11.432741      10.792239       2.780067      -0.772204       9.369218       4.428788      14.136767          -0.000003
           68              C       3.804468       7.985762      15.058472      -0.008669      37.199928 0.44281707E+03  0.10429748E+05                                 9.775997                            7.058138      -0.076403       1.984204                    0.999296      27.408656      78.160235       0.616410       0.421878      -1.063673      -0.029702      -0.022549       0.027024       0.046054       0.000164       0.022404      -0.002477      -0.016046      -0.013893      -0.027670       0.010047       0.017622             12.047973      15.843396       3.049654      -5.503025       7.766333       0.894449      12.534189          -0.000000
           69              C       3.136803       9.508610       2.538124       0.579880      21.705021 0.26334719E+03  0.55464411E+04                                 7.286194                            5.823151      -0.166148       1.995200                    0.999290      23.077105      66.019542       0.602285       0.482857      -1.009927      -0.004883       0.011278       0.061560       0.062775      -0.026578       0.001427      -0.065052      -0.072790      -0.066891      -0.065430      -0.025824       0.091254              8.115047       7.074532       0.978819      -0.013912       6.730846       3.533976      10.539762           0.000006
           70              C       1.780755       7.987075       1.104362      -0.183577      32.896647 0.47863674E+03  0.11679407E+05                                 9.219861                            7.496592      -0.406565       1.834258                    0.998002      31.885916      97.495196       0.570083       0.440304      -1.035731       0.022737      -0.007990       0.014776       0.028269      -0.044839       0.005049      -0.027029      -0.041960      -0.024290      -0.048539      -0.014317       0.062856             10.261874      11.145424       3.962675       0.995184       9.250892       2.741601      10.389305           0.000004
           71              C       1.647033       7.271599      15.842983       0.168953      36.409538 0.40455325E+03  0.94217552E+04                                10.023140                            6.998540      -0.499884       1.854874                    0.999145      27.027490      79.528769       0.579268       0.454015      -1.032568      -0.016883      -0.023038       0.008003       0.029662       0.005600       0.004166      -0.016549       0.023083      -0.048608      -0.028467       0.007533       0.020934             12.755247      18.797030       6.176922      -1.287972       9.750305       1.403836       9.718406           0.000003
           72              C       2.647119       7.262410      14.889794      -0.172882      35.914049 0.47369102E+03  0.11503545E+05                                 9.755957                            7.454471      -0.334595       1.855888                    0.999004      31.510532      95.432471       0.573323       0.439916      -1.038229       0.038856      -0.000280       0.007444       0.039564      -0.046804       0.028548      -0.012871      -0.079018       0.020025      -0.070354       0.002722       0.067632             11.478184      16.996184       3.843199      -3.660311       7.930345       0.376395       9.508024          -0.000002
           73              C       7.420596       5.508509      10.286163       0.045206      25.425679 0.35435670E+03  0.79670743E+04                                 7.726941                            6.449037       0.022943       2.027305                    0.997269      26.716716      76.712595       0.618967       0.440129      -1.042810       0.022997      -0.016948       0.013280       0.031503       0.010686       0.001500      -0.014925       0.025248      -0.025379      -0.025174       0.003814       0.021359              8.244050       8.534056       1.664004       0.178793       8.425798       3.177487       7.772296           0.000002
           74              C       8.538394       9.931332      15.064837       0.069468      23.327969 0.31872877E+03  0.69838609E+04                                 7.266317                            6.103564       0.232387       2.109694                    0.996798      25.875722      73.524561       0.637756       0.438306      -1.043122       0.006240      -0.037496      -0.037093       0.053110      -0.010648      -0.009909      -0.016926      -0.027140      -0.019759      -0.027007       0.000553       0.026454              7.828727       9.419904       1.983923       0.504423       6.389254       1.851941       7.677025           0.000001
           75              C       8.860455       6.776674      11.279134       0.084349      22.860317 0.31017755E+03  0.67166815E+04                                 7.047365                            5.930907       0.585332       2.217081                    0.999754      25.366051      70.488158       0.665118       0.425268      -1.056308      -0.026257      -0.011615      -0.001546       0.028753       0.012128       0.008981      -0.018946      -0.012287      -0.012479      -0.027070       0.004162       0.022907              7.486279       7.575473       0.541125      -0.318997       7.223581       3.193673       7.659781          -0.000002
           76              C       0.020717       5.815704       8.026517      -0.206641      25.311108 0.42992642E+03  0.10155455E+05                                 7.640017                            6.978380      -0.197543       1.928243                    0.998130      29.785846      87.966076       0.610456       0.424763      -1.051006       0.014541       0.050989       0.060435       0.080397      -0.005911       0.020201      -0.028790      -0.045931       0.017479      -0.036977      -0.009783       0.046760              7.949617       6.230540      -0.614335      -0.796775       8.550880      -1.878168       9.067432           0.000002
           77              C       0.303227       5.331281       9.409357      -0.096094      25.119849 0.37516693E+03  0.85628583E+04                                 7.608944                            6.538742      -0.267770       1.934091                    0.996385      27.852374      80.783835       0.627938       0.427361      -1.049691      -0.068509       0.050365      -0.016262       0.086571      -0.006314      -0.030500       0.007758       0.017760       0.106821      -0.028881      -0.023434       0.052315              8.232045       8.039343      -1.524897      -1.837965       7.623683      -0.106321       9.033109          -0.000002
           78              C       0.588563       9.806616      13.559467       0.165298      22.085346 0.29415153E+03  0.63221992E+04                                 6.987632                            5.853963       0.109636       2.063303                    0.999715      25.220773      71.154922       0.652302       0.436878      -1.043167      -0.035210      -0.002503       0.007626       0.036114      -0.022800      -0.022351      -0.036602      -0.013027      -0.041615      -0.056633       0.016467       0.040166              7.387938       7.524350       0.848949      -0.195028       5.339394       2.231017       9.300070          -0.000002
           79              C       0.366321      11.375412       0.717676      -0.122572      26.122139 0.38429246E+03  0.88260581E+04                                 7.856640                            6.659003      -0.258379       1.936693                    0.996827      28.033955      81.626862       0.616330       0.432701      -1.046193      -0.030642       0.039234      -0.046206       0.067920       0.011642      -0.006927       0.027037      -0.030210       0.091699      -0.038508      -0.007788       0.046296              8.548700       6.486708      -0.494572       1.428414      10.730754       1.364055       8.428639          -0.000001
           80              C       9.172158      12.730222       0.515581      -0.197759      24.000302 0.39029107E+03  0.90396134E+04                                 7.389155                            6.639588      -0.232456       1.916361                    0.998339      29.689684      88.111491       0.624338       0.423570      -1.047015       0.067560      -0.025609      -0.048058       0.086773      -0.016488       0.001111      -0.039416      -0.033258      -0.017743      -0.038089      -0.013227       0.051316              7.729609       6.098375      -0.211219       0.337278      10.709395      -0.458145       6.381058          -0.000002
           81              C       0.750535       2.117546       7.643014      -0.126904      33.325609 0.47544154E+03  0.11538159E+05                                 9.274762                            7.491534      -0.273900       1.880982                    0.998955      30.863245      92.951095       0.570153       0.442665      -1.038279       0.009610      -0.031904      -0.021027       0.039400       0.006407       0.023502       0.034957      -0.020699      -0.083082      -0.051566       0.003345       0.048220             10.244445      10.602591      -1.355703      -3.392318       7.610632      -2.204605      12.520111           0.000001
           82              C       9.284220       1.484777       9.907434       0.597435      22.313202 0.24274975E+03  0.49991035E+04                                 7.385433                            5.563394      -0.000301       2.062530                    0.999572      22.231612      62.461690       0.622043       0.478137      -1.014534      -0.060737       0.006608       0.023929       0.065614       0.050904       0.025972       0.045161      -0.077637      -0.129955      -0.062139      -0.041893       0.104032              8.686296      10.725475      -1.920624      -3.663274       5.801815      -0.604784       9.531600           0.000005
           83              C       1.772279       2.143802       6.657999      -0.001539      36.575187 0.45331563E+03  0.10753194E+05                                 9.712866                            7.189525      -0.030034       2.003753                    0.999130      27.478696      78.960933       0.603863       0.427593      -1.058776      -0.005731      -0.046962       0.027499       0.054722       0.011043      -0.001745       0.014086       0.020263      -0.046513      -0.025803       0.002557       0.023246             11.432743      10.792238      -2.780068      -0.772202       9.369221      -4.428792      14.136769          -0.000003
           84              C       0.904032       1.421762       8.811028      -0.008669      37.199924 0.44281704E+03  0.10429748E+05                                 9.775996                            7.058137      -0.076403       1.984204                    0.999296      27.408655      78.160230       0.616410       0.421878      -1.063673       0.029702      -0.022549      -0.027024       0.046054      -0.000164       0.022404       0.002477      -0.016046      -0.013893      -0.027670       0.010047       0.017622             12.047971      15.843392      -3.049653      -5.503024       7.766333      -0.894450      12.534189          -0.000000
           85              C       1.571697       2.944610       5.418377       0.579880      21.705035 0.26334727E+03  0.55464431E+04                                 7.286196                            5.823151      -0.166148       1.995200                    0.999290      23.077106      66.019545       0.602285       0.482857      -1.009927       0.004883       0.011278      -0.061560       0.062775       0.026578       0.001427       0.065052      -0.072790      -0.066891      -0.065430      -0.025824       0.091254              8.115052       7.074531      -0.978821      -0.013909       6.730852      -3.533983      10.539773           0.000006
           86              C       2.927745       1.423075       6.852138      -0.183577      32.896651 0.47863674E+03  0.11679407E+05                                 9.219862                            7.496592      -0.406565       1.834258                    0.998002      31.885916      97.495197       0.570083       0.440304      -1.035730      -0.022737      -0.007990      -0.014776       0.028269       0.044839       0.005049       0.027029      -0.041960      -0.024290      -0.048539      -0.014317       0.062856             10.261875      11.145425      -3.962677       0.995185       9.250895      -2.741602      10.389306           0.000004
           87              C       3.061467       0.707599       8.026517       0.168953      36.409538 0.40455323E+03  0.94217547E+04                                10.023141                            6.998540      -0.499884       1.854874                    0.999145      27.027489      79.528767       0.579268       0.454015      -1.032568       0.016883      -0.023038      -0.008003       0.029662      -0.005600       0.004166       0.016549       0.023083      -0.048608      -0.028467       0.007533       0.020934             12.755248      18.797031      -6.176922      -1.287972       9.750306      -1.403836       9.718407           0.000003
           88              C       2.061381       0.698410       8.979706      -0.172881      35.914045 0.47369095E+03  0.11503543E+05                                 9.755955                            7.454470      -0.334594       1.855889                    0.999004      31.510529      95.432454       0.573324       0.439916      -1.038229      -0.038856      -0.000280      -0.007444       0.039564       0.046804       0.028548       0.012871      -0.079018       0.020025      -0.070354       0.002722       0.067632             11.478182      16.996179      -3.843198      -3.660310       7.930344      -0.376395       9.508024          -0.000002
           89              C       6.704904      12.072509      13.583337       0.045206      25.425675 0.35435660E+03  0.79670717E+04                                 7.726940                            6.449036       0.022943       2.027305                    0.997269      26.716713      76.712585       0.618967       0.440129      -1.042810      -0.022997      -0.016948      -0.013280       0.031503      -0.010686       0.001500       0.014925       0.025248      -0.025379      -0.025174       0.003814       0.021359              8.244049       8.534056      -1.664004       0.178792       8.425797      -3.177486       7.772295           0.000002
           90              C       5.587106       3.367332       8.804663       0.069468      23.327976 0.31872887E+03  0.69838637E+04                                 7.266318                            6.103565       0.232387       2.109693                    0.996798      25.875726      73.524579       0.637756       0.438306      -1.043122      -0.006240      -0.037496       0.037093       0.053110       0.010648      -0.009909       0.016926      -0.027140      -0.019760      -0.027007       0.000553       0.026454              7.828730       9.419906      -1.983923       0.504423       6.389255      -1.851942       7.677028           0.000001
           91              C       5.265045       0.212674      12.590366       0.084349      22.860323 0.31017765E+03  0.67166840E+04                                 7.047366                            5.930908       0.585332       2.217081                    0.999754      25.366052      70.488156       0.665118       0.425268      -1.056308       0.026257      -0.011615       0.001546       0.028753      -0.012128       0.008981       0.018946      -0.012287      -0.012479      -0.027069       0.004162       0.022907              7.486279       7.575472      -0.541125      -0.318998       7.223582      -3.193674       7.659784          -0.000002
           92              C       4.687783      12.379704      15.842983      -0.206641      25.311106 0.42992637E+03  0.10155453E+05                                 7.640017                            6.978379      -0.197543       1.928243                    0.998130      29.785843      87.966063       0.610456       0.424763      -1.051006      -0.014541       0.050989      -0.060435       0.080397       0.005911       0.020201       0.028790      -0.045931       0.017479      -0.036977      -0.009783       0.046760              7.949617       6.230540       0.614335      -0.796775       8.550880       1.878168       9.067432           0.000002
           93              C       4.405273      11.895281      14.460143      -0.096094      25.119855 0.37516704E+03  0.85628615E+04                                 7.608945                            6.538743      -0.267770       1.934091                    0.996385      27.852378      80.783852       0.627938       0.427361      -1.049691       0.068509       0.050365       0.016262       0.086571       0.006314      -0.030500      -0.007758       0.017760       0.106821      -0.028881      -0.023434       0.052315              8.232047       8.039345       1.524898      -1.837966       7.623685       0.106322       9.033111          -0.000002
           94              C       4.119938       3.242616      10.310033       0.165298      22.085343 0.29415146E+03  0.63221973E+04                                 6.987631                            5.853962       0.109637       2.063303                    0.999715      25.220769      71.154907       0.652303       0.436878      -1.043167       0.035210      -0.002503      -0.007626       0.036114       0.022800      -0.022351       0.036602      -0.013027      -0.041615      -0.056633       0.016467       0.040166              7.387937       7.524354      -0.848950      -0.195029       5.339392      -2.231015       9.300066          -0.000002
           95              C       4.342179       4.811412       7.238824      -0.122573      26.122145 0.38429258E+03  0.88260615E+04                                 7.856641                            6.659004      -0.258379       1.936693                    0.996827      28.033960      81.626882       0.616330       0.432701      -1.046193       0.030642       0.039234       0.046206       0.067920      -0.011642      -0.006927      -0.027037      -0.030210       0.091699      -0.038508      -0.007788       0.046296              8.548702       6.486709       0.494572       1.428415      10.730756      -1.364055       8.428641          -0.000001
           96              C       4.953342       6.166222       7.440919      -0.197759      24.000301 0.39029106E+03  0.90396129E+04                                 7.389155                            6.639588      -0.232456       1.916361                    0.998339      29.689683      88.111488       0.624338       0.423570      -1.047015      -0.067560      -0.025609       0.048057       0.086773       0.016488       0.001111       0.039416      -0.033258      -0.017743      -0.038089      -0.013227       0.051316              7.729609       6.098375       0.211219       0.337278      10.709396       0.458145       6.381058          -0.000002
           97              C       5.459035       4.446454      15.599514      -0.126904      33.325599 0.47544138E+03  0.11538154E+05                                 9.274761                            7.491533      -0.273900       1.880982                    0.998955      30.863239      92.951074       0.570153       0.442666      -1.038279       0.009610       0.031904      -0.021027       0.039400      -0.006407       0.023502      -0.034957      -0.020699      -0.083082      -0.051566       0.003345       0.048220             10.244445      10.602588       1.355702      -3.392317       7.610631       2.204607      12.520114           0.000001
           98              C       4.575720       5.079223       1.950934       0.597435      22.313197 0.24274971E+03  0.49991021E+04                                 7.385431                            5.563393      -0.000300       2.062530                    0.999572      22.231608      62.461667       0.622044       0.478137      -1.014534      -0.060737      -0.006607       0.023929       0.065614      -0.050904       0.025972      -0.045161      -0.077637      -0.129955      -0.062140      -0.041893       0.104032              8.686292      10.725470       1.920623      -3.663274       5.801811       0.604782       9.531594           0.000005
           99              C       6.480779       4.420198      14.614499      -0.001539      36.575191 0.45331569E+03  0.10753195E+05                                 9.712866                            7.189525      -0.030034       2.003753                    0.999130      27.478696      78.960927       0.603863       0.427593      -1.058776      -0.005732       0.046962       0.027499       0.054722      -0.011043      -0.001745      -0.014086       0.020263      -0.046513      -0.025803       0.002557       0.023246             11.432744      10.792235       2.780065      -0.772202       9.369220       4.428795      14.136776          -0.000003
          100              C       5.612532       5.142238       0.854528      -0.008668      37.199878 0.44281662E+03  0.10429736E+05                                 9.775989                            7.058135      -0.076404       1.984204                    0.999296      27.408647      78.160221       0.616410       0.421878      -1.063673       0.029702       0.022549      -0.027023       0.046054       0.000164       0.022404      -0.002477      -0.016047      -0.013893      -0.027670       0.010047       0.017622             12.047956      15.843363       3.049644      -5.503013       7.766325       0.894454      12.534181          -0.000000
          101              C       6.280197       3.619390      13.374877       0.579880      21.705041 0.26334732E+03  0.55464445E+04                                 7.286198                            5.823152      -0.166149       1.995200                    0.999290      23.077109      66.019558       0.602284       0.482857      -1.009927       0.004883      -0.011278      -0.061560       0.062775      -0.026578       0.001427      -0.065052      -0.072790      -0.066891      -0.065430      -0.025824       0.091254              8.115054       7.074533       0.978820      -0.013910       6.730852       3.533983      10.539777           0.000006
          102              C       7.636245       5.140925      14.808638      -0.183575      32.896587 0.47863568E+03  0.11679373E+05                                 9.219850                            7.496584      -0.406560       1.834261                    0.998002      31.885839      97.494874       0.570084       0.440304      -1.035731      -0.022736       0.007990      -0.014775       0.028268      -0.044839       0.005048      -0.027030      -0.041956      -0.024294      -0.048538      -0.014317       0.062855             10.261865      11.145439       3.962674       0.995171       9.250877       2.741582      10.389278           0.000004
          103              C       7.769967       5.856401       0.070017       0.168946      36.410060 0.40456047E+03  0.94219629E+04                                10.023237                            6.998606      -0.499892       1.854869                    0.999145      27.027659      79.529364       0.579265       0.454016      -1.032568       0.016883       0.023037      -0.008004       0.029661       0.005599       0.004164      -0.016550       0.023087      -0.048609      -0.028469       0.007533       0.020936             12.755387      18.797295       6.176998      -1.288026       9.750384       1.403819       9.718482           0.000003
          104              C       6.769881       5.865590       1.023206      -0.172884      35.914152 0.47369390E+03  0.11503639E+05                                 9.755979                            7.454500      -0.334616       1.855880                    0.999004      31.510702      95.433238       0.573321       0.439917      -1.038228      -0.038858       0.000279      -0.007444       0.039565      -0.046807       0.028547      -0.012871      -0.079019       0.020031      -0.070357       0.002723       0.067634             11.478188      16.996143       3.843168      -3.660308       7.930354       0.376414       9.508068          -0.000002
          105              C       1.996404       7.619491       5.626837       0.045206      25.425672 0.35435658E+03  0.79670709E+04                                 7.726939                            6.449036       0.022943       2.027305                    0.997269      26.716712      76.712582       0.618967       0.440129      -1.042810      -0.022997       0.016948      -0.013280       0.031503       0.010686       0.001500      -0.014925       0.025249      -0.025379      -0.025174       0.003814       0.021359              8.244048       8.534053       1.664004       0.178793       8.425797       3.177486       7.772294           0.000002
          106              C       0.878606       3.196668       0.848163       0.069469      23.327921 0.31872800E+03  0.69838381E+04                                 7.266303                            6.103555       0.232398       2.109698                    0.996798      25.875668      73.524325       0.637757       0.438305      -1.043122      -0.006240       0.037496       0.037092       0.053111      -0.010648      -0.009909      -0.016927      -0.027142      -0.019759      -0.027008       0.000553       0.026455              7.828712       9.419880       1.983919       0.504421       6.389245       1.851937       7.677012           0.000001
          107              C       0.556545       6.351326       4.633866       0.084349      22.860339 0.31017792E+03  0.67166926E+04                                 7.047372                            5.930913       0.585328       2.217079                    0.999754      25.366071      70.488258       0.665117       0.425269      -1.056308       0.026257       0.011615       0.001546       0.028753       0.012128       0.008981      -0.018946      -0.012287      -0.012481      -0.027069       0.004162       0.022907              7.486286       7.575482       0.541126      -0.318998       7.223589       3.193676       7.659788          -0.000003
          108              C      -0.020717       7.312296       7.886483      -0.206639      25.311085 0.42992589E+03  0.10155439E+05                                 7.640011                            6.978374      -0.197543       1.928243                    0.998130      29.785827      87.965999       0.610457       0.424762      -1.051006      -0.014541      -0.050989      -0.060435       0.080397      -0.005911       0.020201      -0.028790      -0.045931       0.017479      -0.036977      -0.009783       0.046760              7.949611       6.230537      -0.614334      -0.796775       8.550873      -1.878165       9.067424           0.000002
          109              C       9.113773       7.796719       6.503643      -0.096095      25.119861 0.37516716E+03  0.85628649E+04                                 7.608947                            6.538745      -0.267770       1.934091                    0.996385      27.852380      80.783857       0.627938       0.427361      -1.049691       0.068509      -0.050365       0.016261       0.086571      -0.006314      -0.030500       0.007758       0.017760       0.106821      -0.028881      -0.023434       0.052315              8.232049       8.039345      -1.524899      -1.837967       7.623686      -0.106321       9.033114          -0.000002
          110              C       8.828438       3.321384       2.353533       0.165298      22.085360 0.29415175E+03  0.63222054E+04                                 6.987636                            5.853966       0.109633       2.063301                    0.999715      25.220784      71.154977       0.652302       0.436878      -1.043167       0.035210       0.002503      -0.007626       0.036113      -0.022800      -0.022351      -0.036602      -0.013026      -0.041614      -0.056633       0.016467       0.040166              7.387944       7.524363       0.848952      -0.195027       5.339397       2.231016       9.300071          -0.000002
          111              C       9.050679       1.752588      15.195324      -0.122572      26.122139 0.38429246E+03  0.88260577E+04                                 7.856638                            6.659002      -0.258379       1.936693                    0.996827      28.033953      81.626843       0.616330       0.432701      -1.046193       0.030642      -0.039234       0.046206       0.067920       0.011642      -0.006927       0.027037      -0.030211       0.091699      -0.038508      -0.007788       0.046296              8.548699       6.486707      -0.494571       1.428413      10.730752       1.364053       8.428638          -0.000001
          112              C       0.244842       0.397778      15.397419      -0.197757      24.000280 0.39029058E+03  0.90395988E+04                                 7.389149                            6.639583      -0.232455       1.916362                    0.998339      29.689665      88.111414       0.624339       0.423570      -1.047015      -0.067560       0.025608       0.048058       0.086774      -0.016488       0.001111      -0.039416      -0.033258      -0.017743      -0.038089      -0.013227       0.051316              7.729604       6.098372      -0.211219       0.337278      10.709385      -0.458145       6.381054          -0.000002
          113              C       8.666465      11.010454       8.269986      -0.126904      33.325597 0.47544137E+03  0.11538154E+05                                 9.274760                            7.491533      -0.273901       1.880982                    0.998955      30.863239      92.951075       0.570153       0.442666      -1.038279      -0.009610       0.031904       0.021027       0.039400       0.006407       0.023502       0.034957      -0.020699      -0.083082      -0.051566       0.003345       0.048220             10.244444      10.602589      -1.355703      -3.392316       7.610631      -2.204606      12.520111           0.000001
          114              C       0.132780      11.643223       6.005566       0.597435      22.313194 0.24274970E+03  0.49991019E+04                                 7.385430                            5.563393      -0.000300       2.062530                    0.999572      22.231607      62.461661       0.622044       0.478137      -1.014534       0.060737      -0.006608      -0.023929       0.065614       0.050904       0.025972       0.045161      -0.077637      -0.129955      -0.062140      -0.041893       0.104032              8.686290      10.725464      -1.920619      -3.663273       5.801810      -0.604784       9.531595           0.000005
          115              C       7.644721      10.984198       9.255001      -0.001539      36.575187 0.45331583E+03  0.10753200E+05                                 9.712867                            7.189526      -0.030035       2.003753                    0.999130      27.478695      78.960927       0.603863       0.427593      -1.058776       0.005732       0.046962      -0.027499       0.054722       0.011043      -0.001745       0.014086       0.020263      -0.046513      -0.025803       0.002557       0.023246             11.432743      10.792236      -2.780064      -0.772204       9.369218      -4.428792      14.136775          -0.000003
          116              C       8.512968      11.706238       7.101972      -0.008668      37.199874 0.44281659E+03  0.10429735E+05                                 9.775988                            7.058135      -0.076404       1.984204                    0.999296      27.408646      78.160217       0.616410       0.421878      -1.063673      -0.029702       0.022549       0.027023       0.046054      -0.000163       0.022404       0.002477      -0.016047      -0.013893      -0.027670       0.010047       0.017622             12.047955      15.843364      -3.049645      -5.503012       7.766325      -0.894454      12.534177          -0.000000
          117              C       7.845303      10.183390      10.494624       0.579880      21.705026 0.26334723E+03  0.55464422E+04                                 7.286195                            5.823152      -0.166149       1.995200                    0.999290      23.077109      66.019561       0.602284       0.482857      -1.009927      -0.004883      -0.011278       0.061560       0.062775       0.026578       0.001427       0.065052      -0.072790      -0.066891      -0.065430      -0.025824       0.091254              8.115049       7.074534      -0.978818      -0.013914       6.730847      -3.533977      10.539767           0.000006
          118              C       6.489255      11.704925       9.060862      -0.183575      32.896585 0.47863570E+03  0.11679374E+05                                 9.219850                            7.496584      -0.406560       1.834261                    0.998002      31.885841      97.494882       0.570084       0.440304      -1.035731       0.022736       0.007990       0.014775       0.028268       0.044838       0.005048       0.027030      -0.041956      -0.024294      -0.048538      -0.014317       0.062855             10.261864      11.145438      -3.962673       0.995170       9.250876      -2.741581      10.389278           0.000004
          119              C       6.355533      12.420401       7.886483       0.168946      36.410061 0.40456050E+03  0.94219639E+04                                10.023237                            6.998607      -0.499893       1.854868                    0.999145      27.027661      79.529373       0.579265       0.454016      -1.032568      -0.016883       0.023037       0.008004       0.029661      -0.005599       0.004164       0.016551       0.023087      -0.048609      -0.028469       0.007533       0.020936             12.755387      18.797296      -6.176998      -1.288026       9.750384      -1.403819       9.718482           0.000004
          120              C       7.355619      12.429590       6.933294      -0.172884      35.914150 0.47369387E+03  0.11503638E+05                                 9.755979                            7.454500      -0.334616       1.855880                    0.999004      31.510704      95.433250       0.573321       0.439917      -1.038228       0.038858       0.000279       0.007444       0.039565       0.046807       0.028547       0.012871      -0.079019       0.020031      -0.070357       0.002723       0.067634             11.478188      16.996143      -3.843168      -3.660307       7.930354      -0.376415       9.508067          -0.000002
          121              C       2.712096       1.055491       2.329663       0.045206      25.425673 0.35435658E+03  0.79670710E+04                                 7.726940                            6.449036       0.022943       2.027305                    0.997269      26.716713      76.712586       0.618967       0.440129      -1.042810       0.022997       0.016948       0.013280       0.031503      -0.010686       0.001500       0.014925       0.025249      -0.025379      -0.025174       0.003814       0.021359              8.244048       8.534054      -1.664004       0.178793       8.425796      -3.177486       7.772295           0.000002
          122              C       3.829894       9.760668       7.108337       0.069469      23.327925 0.31872807E+03  0.69838400E+04                                 7.266303                            6.103555       0.232399       2.109698                    0.996798      25.875671      73.524331       0.637757       0.438305      -1.043122       0.006240       0.037496      -0.037092       0.053111       0.010648      -0.009909       0.016927      -0.027142      -0.019759      -0.027008       0.000553       0.026455              7.828712       9.419880      -1.983919       0.504422       6.389246      -1.851937       7.677011           0.000001
          123              C       4.151955      12.915326       3.322634       0.084349      22.860346 0.31017805E+03  0.67166959E+04                                 7.047374                            5.930914       0.585327       2.217079                    0.999754      25.366073      70.488266       0.665117       0.425269      -1.056308      -0.026257       0.011615      -0.001546       0.028753      -0.012128       0.008981       0.018946      -0.012287      -0.012481      -0.027069       0.004162       0.022907              7.486288       7.575481      -0.541126      -0.318999       7.223591      -3.193678       7.659793          -0.000002
          124              C       4.729217       0.748296       0.070017      -0.206640      25.311094 0.42992609E+03  0.10155445E+05                                 7.640013                            6.978376      -0.197543       1.928243                    0.998130      29.785834      87.966027       0.610456       0.424763      -1.051006       0.014541      -0.050989       0.060435       0.080397       0.005911       0.020201       0.028790      -0.045932       0.017479      -0.036977      -0.009783       0.046760              7.949614       6.230538       0.614334      -0.796775       8.550876       1.878167       9.067428           0.000002
          125              C       5.011727       1.232719       1.452857      -0.096094      25.119860 0.37516714E+03  0.85628644E+04                                 7.608947                            6.538745      -0.267770       1.934091                    0.996385      27.852380      80.783863       0.627938       0.427361      -1.049691      -0.068509      -0.050365      -0.016261       0.086571       0.006314      -0.030500      -0.007758       0.017760       0.106821      -0.028881      -0.023434       0.052315              8.232049       8.039346       1.524898      -1.837967       7.623686       0.106321       9.033115          -0.000002
          126              C       5.297063       9.885384       5.602967       0.165298      22.085352 0.29415160E+03  0.63222014E+04                                 6.987634                            5.853964       0.109633       2.063302                    0.999715      25.220778      71.154951       0.652302       0.436878      -1.043167      -0.035210       0.002503       0.007626       0.036113       0.022800      -0.022351       0.036602      -0.013026      -0.041614      -0.056633       0.016468       0.040165              7.387941       7.524355      -0.848950      -0.195026       5.339396      -2.231018       9.300072          -0.000002
          127              C       5.074821       8.316588       8.674176      -0.122573      26.122145 0.38429256E+03  0.88260607E+04                                 7.856641                            6.659004      -0.258379       1.936693                    0.996827      28.033958      81.626867       0.616330       0.432701      -1.046193      -0.030642      -0.039234      -0.046206       0.067920      -0.011642      -0.006927      -0.027037      -0.030211       0.091699      -0.038508      -0.007788       0.046296              8.548702       6.486709       0.494571       1.428413      10.730756      -1.364055       8.428641          -0.000001
          128              C       4.463658       6.961778       8.472081      -0.197757      24.000273 0.39029044E+03  0.90395946E+04                                 7.389147                            6.639581      -0.232454       1.916362                    0.998339      29.689657      88.111380       0.624339       0.423570      -1.047015       0.067560       0.025608      -0.048058       0.086773       0.016488       0.001111       0.039416      -0.033258      -0.017742      -0.038089      -0.013227       0.051316              7.729602       6.098370       0.211218       0.337278      10.709383       0.458144       6.381052          -0.000002
          129              N       6.816025       6.226610      11.205935      -0.175123      29.940921 0.48471778E+03  0.11470595E+05                                 7.932554                            7.072723       0.746358       2.253746                    0.999565      27.430632      73.957405       0.668796       0.387004      -1.106483       0.263009       0.029152       0.008376       0.264752       0.013757       0.061425       0.041843      -0.259962       0.226997      -0.182483       0.047344       0.135139              8.313773       7.420976       0.127046      -0.691615       8.612526       3.131844       8.907816          -0.000001
          130              N       8.747451       9.440345      13.866588      -0.301278      35.723049 0.55631802E+03  0.13734982E+05                                 9.160291                            7.711173      -0.082305       1.990000                    0.997782      29.104021      82.256506       0.618945       0.400820      -1.088145       0.075336       0.058866       0.064622       0.115398      -0.020361      -0.062961      -0.018901       0.046295       0.064278      -0.068483      -0.011568       0.080052             10.100914      11.189450       2.671810       2.516201       8.014065       3.203274      11.099227           0.000002
          131              N       0.208116      10.557538      15.462662       0.199223      23.334695 0.28607035E+03  0.59234727E+04                                 6.754942                            5.363703       0.107216       2.153342                    0.999539      21.055345      52.807571       0.784359       0.377127      -1.115555       0.040672       0.038576      -0.006870       0.056476       0.024393      -0.019225       0.062816       0.018422       0.097351      -0.078949       0.006152       0.072797              7.650181       6.538115       1.799729       1.566551       7.455241       4.051850       8.957188           0.000001
          132              N       7.686155       7.058926      11.847228      -0.162468      32.522718 0.49371362E+03  0.11756034E+05                                 8.489413                            7.164999       0.043407       2.049736                    0.998063      27.024578      73.470016       0.659678       0.389932      -1.102641      -0.014549      -0.106062      -0.104027       0.149273       0.029147       0.005584      -0.023800       0.063547      -0.169292      -0.067627      -0.003803       0.071429              9.372670       7.682111      -0.785199      -1.504095      10.843691       4.413570       9.592209           0.000001
          133              N       0.489684       6.481294      15.545410      -0.146699      40.623586 0.46879309E+03  0.11020613E+05                                10.004435                            6.986533       0.368142       2.129701                    0.999755      27.396725      74.041086       0.667280       0.390457      -1.102112      -0.019735       0.159234       0.196010       0.253308       0.027638       0.045771      -0.192781       0.155485      -0.298411      -0.266892       0.125421       0.141471             13.132184      22.685721       8.138415      -0.254390      10.504255      -0.210553       6.206577           0.000003
          134              N       8.714492       5.851150      10.364137       0.061258      25.200766 0.30955806E+03  0.65441907E+04                                 7.105975                            5.578442       0.333800       2.210944                    0.999271      22.263651      56.608580       0.768559       0.376977      -1.114529       0.015483      -0.009301      -0.024297       0.030275       0.004065      -0.036598       0.049610       0.059072      -0.000409      -0.073119       0.010488       0.062631              8.059971       8.725149      -1.004125      -3.143673       6.563069       3.294974       8.891695          -0.000002
          135              N       1.161116      10.486646      14.496743      -0.256024      28.808142 0.47286375E+03  0.11064396E+05                                 7.621415                            6.899031       0.957437       2.327978                    0.999343      27.198145      71.711784       0.693494       0.377460      -1.119110      -0.199508      -0.094346      -0.002985       0.220712      -0.090862      -0.077751       0.032854      -0.086067       0.366776      -0.170260       0.003267       0.166993              7.937005       8.690535       1.222646       0.637768       6.637617       2.355734       8.482863          -0.000000
          136              N       7.309475      12.790610      12.663565      -0.175123      29.940926 0.48471791E+03  0.11470599E+05                                 7.932555                            7.072724       0.746358       2.253746                    0.999565      27.430631      73.957402       0.668796       0.387004      -1.106483      -0.263009       0.029152      -0.008376       0.264752      -0.013757       0.061425      -0.041843      -0.259962       0.226997      -0.182483       0.047344       0.135139              8.313774       7.420975      -0.127045      -0.691615       8.612527      -3.131846       8.907819          -0.000001
          137              N       5.378049       2.876345      10.002912      -0.301278      35.723038 0.55631763E+03  0.13734970E+05                                 9.160289                            7.711170      -0.082305       1.990000                    0.997782      29.104021      82.256505       0.618945       0.400820      -1.088145      -0.075336       0.058866      -0.064622       0.115398       0.020361      -0.062961       0.018901       0.046295       0.064278      -0.068483      -0.011568       0.080052             10.100912      11.189448      -2.671810       2.516199       8.014063      -3.203273      11.099224           0.000002
          138              N       4.500384       3.993538       8.406838       0.199223      23.334695 0.28607036E+03  0.59234731E+04                                 6.754942                            5.363703       0.107216       2.153342                    0.999539      21.055346      52.807575       0.784359       0.377127      -1.115555      -0.040672       0.038576       0.006870       0.056476      -0.024393      -0.019225      -0.062816       0.018422       0.097351      -0.078949       0.006152       0.072797              7.650181       6.538114      -1.799729       1.566552       7.455242      -4.051850       8.957188           0.000001
          139              N       6.439345       0.494926      12.022271      -0.162468      32.522730 0.49371388E+03  0.11756041E+05                                 8.489415                            7.165001       0.043407       2.049736                    0.998063      27.024577      73.470014       0.659678       0.389932      -1.102641       0.014549      -0.106062       0.104027       0.149273      -0.029147       0.005584       0.023800       0.063547      -0.169292      -0.067627      -0.003803       0.071429              9.372674       7.682110       0.785200      -1.504096      10.843695      -4.413573       9.592216           0.000001
          140              N       4.218816      13.045294       8.324090      -0.146699      40.623576 0.46879297E+03  0.11020609E+05                                10.004433                            6.986532       0.368142       2.129702                    0.999755      27.396722      74.041074       0.667280       0.390457      -1.102112       0.019735       0.159234      -0.196010       0.253308      -0.027638       0.045771       0.192781       0.155485      -0.298411      -0.266892       0.125421       0.141471             13.132182      22.685716      -8.138413      -0.254390      10.504253       0.210552       6.206577           0.000003
          141              N       5.411008      12.415150      13.505363       0.061258      25.200765 0.30955804E+03  0.65441900E+04                                 7.105975                            5.578442       0.333800       2.210944                    0.999271      22.263650      56.608578       0.768559       0.376977      -1.114529      -0.015483      -0.009301       0.024297       0.030275      -0.004065      -0.036598      -0.049610       0.059072      -0.000409      -0.073119       0.010488       0.062631              8.059971       8.725148       1.004124      -3.143672       6.563068      -3.294974       8.891695          -0.000002
          142              N       3.547384       3.922646       9.372757      -0.256024      28.808140 0.47286383E+03  0.11064398E+05                                 7.621414                            6.899031       0.957438       2.327978                    0.999343      27.198143      71.711775       0.693494       0.377460      -1.119110       0.199508      -0.094346       0.002985       0.220712       0.090862      -0.077751      -0.032854      -0.086067       0.366776      -0.170259       0.003267       0.166993              7.937005       8.690538      -1.222647       0.637769       6.637616      -2.355732       8.482860          -0.000000
          143              N       2.600975       6.901390       4.707065      -0.175123      29.940911 0.48471765E+03  0.11470591E+05                                 7.932552                            7.072721       0.746358       2.253746                    0.999565      27.430629      73.957395       0.668796       0.387004      -1.106483      -0.263009      -0.029152      -0.008376       0.264752       0.013757       0.061425       0.041843      -0.259962       0.226997      -0.182483       0.047344       0.135139              8.313770       7.420973       0.127047      -0.691615       8.612524       3.131842       8.907812          -0.000001
          144              N       0.669549       3.687655       2.046412      -0.301278      35.723069 0.55631820E+03  0.13734988E+05                                 9.160294                            7.711174      -0.082306       1.990000                    0.997782      29.104038      82.256566       0.618945       0.400820      -1.088145      -0.075335      -0.058866      -0.064622       0.115398      -0.020360      -0.062961      -0.018902       0.046296       0.064280      -0.068483      -0.011569       0.080052             10.100918      11.189458       2.671816       2.516201       8.014069       3.203273      11.099227           0.000002
          145              N       9.208884       2.570462       0.450338       0.199223      23.334687 0.28607024E+03  0.59234695E+04                                 6.754939                            5.363701       0.107218       2.153343                    0.999539      21.055339      52.807539       0.784359       0.377127      -1.115555      -0.040672      -0.038576       0.006870       0.056476       0.024393      -0.019225       0.062816       0.018422       0.097350      -0.078949       0.006152       0.072797              7.650178       6.538110       1.799728       1.566550       7.455239       4.051849       8.957185           0.000001
          146              N       1.730845       6.069074       4.065772      -0.162468      32.522740 0.49371408E+03  0.11756049E+05                                 8.489420                            7.165005       0.043404       2.049735                    0.998063      27.024593      73.470096       0.659677       0.389932      -1.102641       0.014549       0.106062       0.104027       0.149273       0.029147       0.005584      -0.023800       0.063546      -0.169292      -0.067627      -0.003803       0.071429              9.372678       7.682116      -0.785200      -1.504098      10.843702       4.413573       9.592216           0.000001
          147              N       8.927316       6.646706       0.367590      -0.146619      40.619383 0.46874209E+03  0.11019072E+05                                10.003591                            6.986027       0.368321       2.129774                    0.999755      27.395523      74.035775       0.667325       0.390443      -1.102126       0.019737      -0.159237      -0.196014       0.253313       0.027640       0.045769      -0.192779       0.155487      -0.298412      -0.266891       0.125423       0.141468             13.130971      22.683527       8.137509      -0.254422      10.503280      -0.210544       6.206107           0.000003
          148              N       0.702508       7.276850       5.548863       0.061258      25.200765 0.30955803E+03  0.65441899E+04                                 7.105976                            5.578442       0.333800       2.210944                    0.999271      22.263650      56.608582       0.768559       0.376977      -1.114529      -0.015483       0.009301       0.024297       0.030275       0.004065      -0.036598       0.049610       0.059072      -0.000409      -0.073119       0.010488       0.062631              8.059971       8.725148      -1.004124      -3.143672       6.563069       3.294974       8.891695          -0.000002
          149              N       8.255884       2.641354       1.416257      -0.256024      28.808147 0.47286393E+03  0.11064402E+05                                 7.621416                            6.899032       0.957438       2.327978                    0.999343      27.198145      71.711785       0.693494       0.377460      -1.119110       0.199508       0.094346       0.002985       0.220712      -0.090862      -0.077751       0.032854      -0.086067       0.366776      -0.170260       0.003267       0.166993              7.937007       8.690541       1.222647       0.637770       6.637618       2.355734       8.482862          -0.000000
          150              N       2.107525       0.337390       3.249435      -0.175123      29.940921 0.48471783E+03  0.11470596E+05                                 7.932554                            7.072723       0.746358       2.253746                    0.999565      27.430630      73.957398       0.668796       0.387004      -1.106483       0.263009      -0.029152       0.008376       0.264752      -0.013757       0.061425      -0.041843      -0.259962       0.226997      -0.182483       0.047344       0.135139              8.313772       7.420973      -0.127045      -0.691615       8.612525      -3.131845       8.907817          -0.000001
          151              N       4.038951      10.251655       5.910088      -0.301278      35.723080 0.55631859E+03  0.13735000E+05                                 9.160297                            7.711177      -0.082306       1.990000                    0.997782      29.104038      82.256567       0.618945       0.400820      -1.088145       0.075335      -0.058866       0.064622       0.115398       0.020360      -0.062961       0.018902       0.046296       0.064280      -0.068483      -0.011569       0.080052             10.100921      11.189459      -2.671816       2.516204       8.014072      -3.203275      11.099231           0.000002
          152              N       4.916616       9.134462       7.506162       0.199223      23.334691 0.28607028E+03  0.59234704E+04                                 6.754940                            5.363701       0.107218       2.153343                    0.999539      21.055340      52.807541       0.784359       0.377127      -1.115555       0.040672      -0.038576      -0.006870       0.056476      -0.024393      -0.019225      -0.062816       0.018422       0.097350      -0.078949       0.006152       0.072797              7.650179       6.538111      -1.799728       1.566549       7.455240      -4.051849       8.957186           0.000001
          153              N       2.977655      12.633074       3.890729      -0.162468      32.522750 0.49371429E+03  0.11756055E+05                                 8.489422                            7.165007       0.043404       2.049735                    0.998063      27.024591      73.470091       0.659677       0.389932      -1.102641      -0.014549       0.106062      -0.104027       0.149273      -0.029147       0.005584       0.023800       0.063546      -0.169292      -0.067627      -0.003803       0.071429              9.372681       7.682114       0.785201      -1.504099      10.843705      -4.413576       9.592223           0.000001
          154              N       5.198184       0.082706       7.588910      -0.146619      40.619396 0.46874226E+03  0.11019077E+05                                10.003594                            6.986028       0.368320       2.129774                    0.999755      27.395527      74.035792       0.667325       0.390443      -1.102126      -0.019737      -0.159237       0.196015       0.253313      -0.027640       0.045769       0.192779       0.155487      -0.298412      -0.266891       0.125423       0.141468             13.130975      22.683534      -8.137512      -0.254422      10.503283       0.210544       6.206108           0.000003
          155              N       4.005992       0.712850       2.407637       0.061258      25.200769 0.30955808E+03  0.65441913E+04                                 7.105977                            5.578443       0.333800       2.210944                    0.999271      22.263652      56.608589       0.768559       0.376977      -1.114529       0.015483       0.009301      -0.024297       0.030275      -0.004065      -0.036598      -0.049610       0.059072      -0.000409      -0.073119       0.010488       0.062631              8.059972       8.725149       1.004124      -3.143673       6.563070      -3.294975       8.891697          -0.000002
          156              N       5.869616       9.205354       6.540243      -0.256024      28.808139 0.47286364E+03  0.11064393E+05                                 7.621414                            6.899029       0.957438       2.327979                    0.999343      27.198142      71.711770       0.693495       0.377460      -1.119110      -0.199508       0.094346      -0.002985       0.220712       0.090862      -0.077751      -0.032854      -0.086067       0.366776      -0.170260       0.003267       0.166993              7.937005       8.690534      -1.222646       0.637768       6.637617      -2.355735       8.482863          -0.000000
          157              O       5.891275       8.699926      14.186440      -0.594524      39.644135 0.59375555E+03  0.14603466E+05                                 9.180875                            7.485728       0.419720       2.184625                    0.995883      27.893189      73.684787       0.703665       0.353909      -1.145326      -0.027654      -0.048804      -0.039604       0.068666       0.022757      -0.005818      -0.024718       0.046902      -0.115643      -0.051806      -0.002633       0.054438             10.522040      15.302055       4.273623      -2.993334       8.686588      -0.758430       7.577477          -0.000001
          158              O       2.099049       9.726535       3.278078      -0.577443      33.934662 0.58484866E+03  0.14377999E+05                                 8.325758                            7.500095       0.272690       2.131400                    0.995766      28.250018      75.427680       0.690764       0.360679      -1.136119       0.029941      -0.002272      -0.005069       0.030452      -0.029704      -0.053240       0.027111      -0.004556       0.026192      -0.053355      -0.022099       0.075454              8.859127       7.142276      -0.593727      -2.247444       7.576054       2.549724      11.859050          -0.000006
          159              O       4.250834       9.952337       2.780001      -0.580427      29.774194 0.50291812E+03  0.11882076E+05                                 7.499864                            6.902182       0.712279       2.270675                    0.997779      27.721348      72.084788       0.729801       0.355228      -1.142749      -0.016798      -0.032532       0.003365       0.036767       0.013053       0.051133      -0.050117      -0.014450      -0.105588      -0.089830       0.029884       0.059946              7.709315       8.444548       1.909159       1.585802       6.874131       1.330301       7.809266          -0.000013
          160              O       4.637873       7.518406      12.883165      -0.565936      30.181147 0.48402538E+03  0.11316101E+05                                 7.529923                            6.726695       0.740768       2.267871                    0.999461      27.663518      71.337412       0.747327       0.350563      -1.147612       0.030933      -0.003811       0.018005       0.035994      -0.051806       0.037322      -0.008976      -0.107848       0.055184      -0.093006       0.017670       0.075336              7.866407       6.381425       0.053839      -0.969380       6.221376       2.317517      10.996420          -0.000019
          161              O       8.234225       2.135926       9.683060      -0.594524      39.644142 0.59375560E+03  0.14603467E+05                                 9.180876                            7.485728       0.419720       2.184625                    0.995883      27.893190      73.684789       0.703665       0.353909      -1.145326       0.027654      -0.048804       0.039604       0.068666      -0.022757      -0.005818       0.024719       0.046902      -0.115643      -0.051806      -0.002633       0.054438             10.522041      15.302058      -4.273624      -2.993335       8.686588       0.758431       7.577478          -0.000001
          162              O       2.609451       3.162535       4.678422      -0.577443      33.934677 0.58484901E+03  0.14378010E+05                                 8.325762                            7.500098       0.272690       2.131400                    0.995766      28.250019      75.427687       0.690764       0.360679      -1.136119      -0.029941      -0.002272       0.005069       0.030452       0.029704      -0.053240      -0.027111      -0.004556       0.026192      -0.053355      -0.022099       0.075454              8.859131       7.142276       0.593727      -2.247445       7.576058      -2.549727      11.859060          -0.000006
          163              O       0.457666       3.388337       5.176499      -0.580427      29.774208 0.50291841E+03  0.11882085E+05                                 7.499868                            6.902184       0.712278       2.270675                    0.997779      27.721351      72.084804       0.729800       0.355228      -1.142749       0.016798      -0.032532      -0.003365       0.036767      -0.013053       0.051133       0.050117      -0.014450      -0.105588      -0.089830       0.029884       0.059946              7.709319       8.444550      -1.909160       1.585806       6.874135      -1.330304       7.809273          -0.000013
          164              O       0.070628       0.954406      10.986335      -0.565936      30.181138 0.48402525E+03  0.11316097E+05                                 7.529921                            6.726694       0.740768       2.267871                    0.999461      27.663514      71.337395       0.747327       0.350563      -1.147612      -0.030933      -0.003811      -0.018005       0.035994       0.051806       0.037322       0.008976      -0.107848       0.055184      -0.093006       0.017670       0.075336              7.866405       6.381423      -0.053841      -0.969376       6.221374      -2.317516      10.996416          -0.000019
          165              O       3.525725       4.428074       1.726561      -0.594524      39.644106 0.59375491E+03  0.14603445E+05                                 9.180867                            7.485722       0.419723       2.184626                    0.995883      27.893181      73.684744       0.703666       0.353909      -1.145326       0.027654       0.048804       0.039604       0.068666       0.022757      -0.005818      -0.024719       0.046902      -0.115643      -0.051806      -0.002633       0.054438             10.522029      15.302038       4.273615      -2.993335       8.686578      -0.758432       7.577472          -0.000000
          166              O       7.317951       3.401465      12.634922      -0.577443      33.934679 0.58484902E+03  0.14378010E+05                                 8.325761                            7.500097       0.272690       2.131400                    0.995766      28.250023      75.427695       0.690764       0.360679      -1.136119      -0.029941       0.002272       0.005069       0.030452      -0.029704      -0.053240       0.027111      -0.004556       0.026192      -0.053355      -0.022099       0.075454              8.859131       7.142278      -0.593727      -2.247446       7.576055       2.549724      11.859059          -0.000006
          167              O       5.166166       3.175663      13.132999      -0.580427      29.774207 0.50291841E+03  0.11882085E+05                                 7.499868                            6.902184       0.712279       2.270675                    0.997779      27.721351      72.084805       0.729800       0.355228      -1.142749       0.016798       0.032532      -0.003364       0.036767       0.013053       0.051133      -0.050117      -0.014450      -0.105588      -0.089830       0.029884       0.059946              7.709319       8.444550       1.909160       1.585805       6.874134       1.330303       7.809274          -0.000013
          168              O       4.779128       5.609594       3.029835      -0.565935      30.181110 0.48402480E+03  0.11316084E+05                                 7.529915                            6.726690       0.740770       2.267872                    0.999461      27.663504      71.337354       0.747328       0.350563      -1.147612      -0.030933       0.003811      -0.018005       0.035994      -0.051806       0.037322      -0.008976      -0.107847       0.055183      -0.093005       0.017670       0.075336              7.866398       6.381418       0.053841      -0.969374       6.221370       2.317514      10.996406          -0.000019
          169              O       1.182775      10.992074       6.229940      -0.594524      39.644095 0.59375502E+03  0.14603449E+05                                 9.180866                            7.485723       0.419723       2.184626                    0.995883      27.893180      73.684740       0.703666       0.353909      -1.145326      -0.027654       0.048804      -0.039604       0.068666      -0.022757      -0.005818       0.024719       0.046902      -0.115643      -0.051806      -0.002633       0.054438             10.522026      15.302031      -4.273612      -2.993329       8.686577       0.758429       7.577470          -0.000000
          170              O       6.807549       9.965465      11.234578      -0.577443      33.934668 0.58484875E+03  0.14378002E+05                                 8.325759                            7.500095       0.272690       2.131400                    0.995766      28.250023      75.427693       0.690764       0.360679      -1.136119       0.029941       0.002272      -0.005069       0.030452       0.029704      -0.053240      -0.027111      -0.004556       0.026192      -0.053355      -0.022099       0.075454              8.859128       7.142279       0.593727      -2.247446       7.576053      -2.549722      11.859051          -0.000006
          171              O       8.959334       9.739663      10.736501      -0.580427      29.774214 0.50291858E+03  0.11882090E+05                                 7.499869                            6.902186       0.712278       2.270674                    0.997779      27.721355      72.084824       0.729800       0.355228      -1.142749      -0.016798       0.032532       0.003365       0.036767      -0.013053       0.051133       0.050117      -0.014450      -0.105588      -0.089830       0.029884       0.059946              7.709320       8.444553      -1.909160       1.585802       6.874135      -1.330302       7.809273          -0.000013
          172              O       9.346373      12.173594       4.926665      -0.565935      30.181102 0.48402453E+03  0.11316076E+05                                 7.529913                            6.726688       0.740771       2.267873                    0.999461      27.663501      71.337339       0.747328       0.350563      -1.147612       0.030933       0.003811       0.018005       0.035994       0.051806       0.037322       0.008976      -0.107847       0.055183      -0.093005       0.017669       0.075336              7.866396       6.381416      -0.053839      -0.969378       6.221368      -2.317514      10.996405          -0.000019

******************************************************
Auxiliary information for the entire system
The total spin magnetic moment of the unit cell is   -0.000182
The total net atomic charge of the unit cell is   -0.000002
Accuracy of reproducing the electrostatic potential in the unit cell:
  The inner radius (bohr) =    5.0000
  The outer radius (bohr) =   12.0000
  Valid grid points have density less than (e/(bohr^3)) =    0.0001
  The number of valid grid points were=         2412
  The rms potential error without charges in kcal/mol is=      2.24112
  The rms potential error with partial charges in kcal/mol is=      0.79612
  The RRMSE value at monopole order=      0.35523
  The rms potential error with partial charges and cloud penetration in kcal/mol is=      0.79084
  The RRMSE value at monopole order with cloud penetration is=      0.35288
  The rms potential error with partial charges and atomic dipoles in kcal/mol is=      0.71125
  The RRMSE value at dipole order=      0.31736
  The rms potential error with partial charges, atomic dipoles and cloud penetration in kcal/mol is=      0.70520
  The RRMSE value at dipole order with cloud penetration=      0.31466

******************************************************
The electron densities and ab initio electrostatic potential were computed in VASP using the PBE functional and
projector augmented wave method. See the main text of the journal article for a description of computational details.
The atomic charges, dipoles, and quadrupoles were computed with the DDEC6 method as described in
(a) T. A. Manz and N. Gabaldon Limas, RSC Adv. 6 (2016) 47771-47801 DOI: 10.1039/c6ra04656h
(b) N. Gabaldon Limas and T. A. Manz, RSC Adv. 8 (2018) 2678-2707 DOI: 10.1039/c7ra11829e.
For each atom in the material, the electron cloud parameters were fit to the spherically averaged atom-in-material
electron density using radial positions for which this density was between 10^-4 and 10^-2 electrons per cubic bohr.
The polarizabilities, dispersion coefficients, and quantum Drude oscillator (QDO) parameters were fit using the MCLF method.
The magnetic structure of the system was optimized in VASP from the default ferromagnetic initial guess using spin polarization.
The atomic spin moments (ASMs) were computed on this optimized magnetic structure using the DDEC6 partition as inputs
to the method of T. A. Manz and D. S. Sholl, J. Chem. Theory Comput. 7 (2011) 4146-4164 DOI: 10.1021/ct200539n.
The RMSE and RRMSE were computed using a uniform grid with Ewald summation.
