# Supplementary material for: A collection of forcefield precursors for metal–organic frameworks
Source: RSC Adv. 2019 Nov 13;9(63):36492–507. doi: 10.1039/c9ra07327b (PMC9075174; doi:10.1039/c9ra07327b)
Supplement: RA-009-C9RA07327B-s3852 [file RA-009-C9RA07327B-s3852.xyz]

   64
jmolscript: load "" {1 1 1} spacegroup "x,y,z" unitcell [{      7.796500     0.000000     0.000000 }, {     -2.215573     9.314422     0.000000 }, {     -3.134895    -1.142543    10.967695 }]
Pr     3.121642     3.362054     5.288623     2.027946
Pr    -0.675610     4.809825     5.679072     2.027946
H      5.849429     2.071796     3.421921     0.082628
H     -0.765200     0.253274     2.718892     0.119473
H      4.144441     7.441570     3.368179     0.118391
H      3.399990    -0.167341     5.442170     0.096864
H     -1.359455     2.903682     8.875059     0.147517
H     -2.248313     4.109627     9.324734     0.142807
H     -3.771282     2.545822    10.307440     0.098146
H     -2.750084     1.402150     9.966344     0.099471
H      1.065160     4.732004     0.667933     0.096785
H      1.978381     3.483366     0.413482     0.101999
H      0.377804     2.130100     1.529993     0.137008
H     -0.453233     3.421134     1.851347     0.128332
H     -3.403397     6.100083     7.545774     0.082628
H      3.211232     7.918605     8.248803     0.119471
H     -1.698409     0.730309     7.599516     0.118391
H     -0.953958     8.339220     5.525525     0.096864
H      3.805487     5.268197     2.092636     0.147517
H      4.694345     4.062252     1.642961     0.142808
H     -1.579186     5.626057     0.660255     0.098148
H      5.196116     6.769729     1.001351     0.099469
H      1.380872     3.439875    10.299762     0.096787
H      0.467651     4.688513    10.554213     0.102001
H      2.068228     6.041779     9.437702     0.137007
H      2.899265     4.750745     9.116348     0.128333
C      5.580941     1.228238     3.704887     0.099447
C      6.288076     0.141192     3.267276    -0.138811
C      3.671357     8.191939     3.648952    -0.049022
C      2.560054     8.057892     4.452884    -0.068538
C      4.135866    -0.086260     4.878431     0.078992
C      2.058099     6.706125     4.857592     0.643054
C     -3.037240     3.102285     7.746483     0.678494
C     -2.273583     3.182514     9.041768    -0.354346
C     -2.830251     2.344273    10.185698    -0.161451
C      1.058504     3.774985     0.511095    -0.147603
C      0.443941     3.080880     1.710960    -0.333876
C      1.261596     3.293761     2.966761     0.709979
C     -3.134909     6.943641     7.262808     0.099446
C     -3.842044     8.030687     7.700419    -0.138811
C     -1.225325    -0.020060     7.318743    -0.049022
C     -0.114022     0.113987     6.514811    -0.068539
C     -1.689834     8.258139     6.089264     0.078991
C      0.387933     1.465754     6.110103     0.643054
C      5.483272     5.069594     3.221212     0.678495
C      4.719615     4.989365     1.925927    -0.354347
C      5.276283     5.827606     0.781997    -0.161451
C      1.387528     4.396894    10.456600    -0.147605
C      2.002091     5.090999     9.256735    -0.333876
C      1.184436     4.878118     8.000934     0.709979
N      4.523790     1.138804     4.518690    -0.312373
N     -2.077758     7.033075     6.449005    -0.312373
O     -2.750118     3.970327     6.835068    -0.762345
O      3.866045     2.267049     7.529323    -0.597790
O      0.724843     3.793319     4.001015    -0.745598
O      2.467080     2.963310     2.955794    -0.637680
O      0.884850     6.624800     5.298493    -0.642170
O      2.855818     5.738175     4.707335    -0.655731
O      5.196150     4.201552     4.132627    -0.762345
O     -1.420013     5.904830     3.438372    -0.597790
O      1.721189     4.378560     6.966680    -0.745598
O     -0.021048     5.208569     8.011901    -0.637680
O      1.561182     1.547079     5.669202    -0.642170
O     -0.409786     2.433704     6.260360    -0.655731

The following XYZ coordinates are in angstroms. Other properties are in atomic units.
The sperically averaged electron density of each atom fit to a function of the form exp(a - br)
eigen_1, eigen_2 and eigen_3 are the three eigenvalues of traceless quadrupole moment tensor
  atom number  atomic symbol              X              Y              Z     net charge C6 coefficient C8 coefficient C10 coefficient fluctuating dipole atomic polarizability isotropic forcefield polarizability              a              b squared Pearson coefficient          <r^3>          <r^4>         wp_QDO          m_QDO          q_QDO       dipole_x       dipole_y       dipole_z         dipole            Qxy            Qxz            Qyz     Q(x^2-y^2)  Q(3z^2 - R^2)        eigen_1        eigen_2        eigen_3 static polarizability      alpha(xx)      alpha(xy)      alpha(xz)      alpha(yy)      alpha(yz)      alpha(zz) atomic spin moment
            1             Pr       3.121642       3.362054       5.288623       2.027946     212.067054 0.56918843E+04  0.22582697E+06                                23.301845                           20.400206       2.750090       2.468163                    0.998780      91.155075     230.259563       0.563044       0.274185      -1.331624      -0.017003       0.055738       0.019102       0.061324       0.080955      -0.038187      -0.015582       0.007482       0.024923      -0.087812      -0.006466       0.094278             26.450977      31.370339      -0.206245       2.405727      25.074272       0.000009      22.908320          -0.000008
            2             Pr      -0.675610       4.809825       5.679072       2.027946     212.067068 0.56918848E+04  0.22582699E+06                                23.301848                           20.400208       2.750090       2.468163                    0.998780      91.155080     230.259583       0.563044       0.274185      -1.331624       0.017003      -0.055738      -0.019103       0.061325       0.080955      -0.038187      -0.015581       0.007482       0.024922      -0.087812      -0.006466       0.094278             26.450980      31.370343      -0.206245       2.405728      25.074276       0.000009      22.908322           0.000005
            3              H       5.849429       2.071796       3.421921       0.082628       1.118196 0.77394334E+01  0.76351377E+02                                 1.857457                            1.678928      -1.208108       2.290663                    0.994329       3.907968      11.448812       0.454582       1.365797      -0.688369       0.013909       0.038076      -0.014132       0.042930       0.003430      -0.006644      -0.008521      -0.002742      -0.017540      -0.012102      -0.000746       0.012847              1.969199       1.609525       0.296062      -0.154596       2.747151      -0.404314       1.550921           0.000014
            4              H      -0.765200       0.253274       2.718892       0.119473       0.997456 0.71273978E+01  0.67269391E+02                                 1.584744                            1.513331      -0.761124       2.518524                    0.999858       3.207401       8.507141       0.538582       1.204948      -0.727281       0.031289      -0.000137      -0.017085       0.035650      -0.002637      -0.011800       0.000978       0.000529      -0.029235      -0.016262       0.003649       0.012614              1.597702       1.757500       0.138486      -0.410304       1.458544      -0.104677       1.577062           0.000027
            5              H       4.144441       7.441570       3.368179       0.118391       0.917098 0.63437797E+01  0.59726051E+02                                 1.650185                            1.539733      -1.189269       2.322756                    0.995202       3.643083      10.528663       0.464212       1.401438      -0.681909       0.021291      -0.030152      -0.010060       0.038257      -0.002749      -0.006688       0.005406      -0.003963      -0.012004      -0.009604      -0.000515       0.010119              1.708212       1.534425      -0.401610      -0.196002       2.134330       0.302439       1.455880           0.000011
            6              H       3.399990      -0.167341       5.442170       0.096864       1.144558 0.83453358E+01  0.83520273E+02                                 1.854584                            1.721586      -1.323343       2.245975                    0.993895       3.836932      11.157478       0.459529       1.331818      -0.695825      -0.035008      -0.005870       0.029084       0.045891       0.004249      -0.009685      -0.002410       0.006842       0.027088      -0.010340      -0.005334       0.015673              1.905594       2.387235       0.044221      -0.510911       1.634819      -0.017584       1.694728           0.000013
            7              H      -1.359455       2.903682       8.875059       0.147517       0.982015 0.75839241E+01  0.74172420E+02                                 1.699608                            1.661025      -1.016510       2.407460                    0.996070       3.544175      10.217959       0.459058       1.364237      -0.691036       0.024304      -0.011644       0.001055       0.026970      -0.008187      -0.002629      -0.003836       0.011955      -0.015646      -0.011131      -0.001635       0.012766              1.718520       2.094185      -0.162903      -0.177604       1.466315       0.076725       1.595061           0.000014
            8              H      -2.248313       4.109627       9.324734       0.142807       1.080904 0.87552895E+01  0.88140137E+02                                 1.771033                            1.753918      -0.978301       2.422948                    0.996851       3.517052      10.054884       0.461768       1.317587      -0.701969      -0.000288       0.022076       0.009756       0.024137      -0.001659      -0.002113       0.000829      -0.021544       0.001115      -0.011440       0.000631       0.010808              1.768148       1.569536      -0.013175       0.004938       2.053525       0.096550       1.681382           0.000022
            9              H      -3.771282       2.545822      10.307440       0.098146       1.090531 0.84617811E+01  0.83941631E+02                                 1.730761                            1.681852      -0.795744       2.487200                    0.997914       3.554745       9.886467       0.492544       1.253560      -0.715174      -0.026629       0.011275       0.003104       0.029084      -0.005102      -0.003330      -0.003619       0.016492      -0.005586      -0.010944      -0.000095       0.011038              1.744212       2.211433      -0.286944      -0.127364       1.426869       0.009083       1.594335           0.000015
           10              H      -2.750084       1.402150       9.966344       0.099471       1.078372 0.84117445E+01  0.82516651E+02                                 1.655330                            1.627768      -0.659241       2.547821                    0.999576       3.399766       9.109188       0.528592       1.181218      -0.732962       0.009437      -0.024399      -0.008861       0.027621      -0.004008      -0.000536       0.002323      -0.012806      -0.000196      -0.007524      -0.000743       0.008267              1.653103       1.330147      -0.107323      -0.048676       2.024911       0.228205       1.604252           0.000023
           11              H       1.065160       4.732004       0.667933       0.096785       1.084675 0.88647670E+01  0.88131229E+02                                 1.667191                            1.678577      -0.613909       2.565442                    0.999872       3.410842       9.207898       0.516889       1.191918      -0.731124      -0.006005       0.026248       0.005788       0.027541      -0.000258       0.000787       0.002790      -0.016915       0.012693      -0.010625       0.002353       0.008272              1.641829       1.473153       0.015514       0.012519       1.883244       0.078522       1.569092           0.000021
           12              H       1.978381       3.483366       0.413482       0.101999       1.122440 0.89250872E+01  0.89164338E+02                                 1.724958                            1.697825      -0.710464       2.526182                    0.999322       3.474920       9.501875       0.506201       1.211169      -0.725891       0.024675      -0.016543      -0.003239       0.029884      -0.005720      -0.004066       0.002012       0.005526      -0.002739      -0.005956      -0.002933       0.008890              1.722255       2.177948      -0.126997      -0.019357       1.390040      -0.023683       1.598777           0.000020
           13              H       0.377804       2.130100       1.529993       0.137008       1.011095 0.77936292E+01  0.75265375E+02                                 1.614736                            1.591354      -0.659224       2.564663                    0.999825       3.243843       8.720597       0.520505       1.218500      -0.724805       0.004618      -0.019170      -0.011417       0.022785      -0.002819      -0.002285       0.000486      -0.008987      -0.005725      -0.005551      -0.000860       0.006411              1.611789       1.343127       0.107183      -0.028232       2.012277       0.008815       1.479964           0.000023
           14              H      -0.453233       3.421134       1.851347       0.128332       0.926909 0.69267996E+01  0.66297767E+02                                 1.637724                            1.587892      -0.965926       2.423738                    0.996210       3.567436      10.209644       0.468812       1.365025      -0.690208      -0.019700       0.016093       0.002035       0.025519      -0.004765      -0.002425      -0.000340       0.008241      -0.001894      -0.006309      -0.000862       0.007170              1.658768       2.051692      -0.262482      -0.163058       1.428823      -0.018359       1.495788           0.000012
           15              H      -3.403397       6.100083       7.545774       0.082628       1.118195 0.77394268E+01  0.76351293E+02                                 1.857456                            1.678927      -1.208107       2.290663                    0.994329       3.907966      11.448803       0.454582       1.365797      -0.688369      -0.013909      -0.038076       0.014132       0.042930       0.003430      -0.006644      -0.008521      -0.002742      -0.017540      -0.012102      -0.000745       0.012847              1.969198       1.609524       0.296061      -0.154596       2.747149      -0.404313       1.550920           0.000014
           16              H       3.211232       7.918605       8.248803       0.119471       0.997458 0.71274114E+01  0.67269551E+02                                 1.584746                            1.513333      -0.761124       2.518524                    0.999858       3.207404       8.507151       0.538581       1.204948      -0.727281      -0.031289       0.000137       0.017085       0.035650      -0.002637      -0.011800       0.000978       0.000529      -0.029235      -0.016262       0.003649       0.012614              1.597704       1.757503       0.138487      -0.410305       1.458546      -0.104678       1.577064           0.000027
           17              H      -1.698409       0.730309       7.599516       0.118391       0.917098 0.63437822E+01  0.59726082E+02                                 1.650185                            1.539733      -1.189270       2.322755                    0.995202       3.643084      10.528668       0.464212       1.401438      -0.681908      -0.021291       0.030152       0.010060       0.038257      -0.002749      -0.006688       0.005406      -0.003963      -0.012004      -0.009604      -0.000515       0.010119              1.708212       1.534426      -0.401611      -0.196002       2.134330       0.302439       1.455881           0.000011
           18              H      -0.953958       8.339220       5.525525       0.096864       1.144559 0.83453448E+01  0.83520387E+02                                 1.854585                            1.721587      -1.323344       2.245974                    0.993895       3.836934      11.157486       0.459529       1.331818      -0.695825       0.035008       0.005870      -0.029084       0.045891       0.004249      -0.009685      -0.002410       0.006842       0.027088      -0.010340      -0.005334       0.015673              1.905595       2.387236       0.044221      -0.510911       1.634820      -0.017584       1.694729           0.000013
           19              H       3.805487       5.268197       2.092636       0.147517       0.982015 0.75839181E+01  0.74172344E+02                                 1.699607                            1.661024      -1.016510       2.407460                    0.996070       3.544174      10.217954       0.459059       1.364236      -0.691036      -0.024304       0.011644      -0.001055       0.026970      -0.008187      -0.002629      -0.003836       0.011955      -0.015646      -0.011131      -0.001635       0.012766              1.718519       2.094184      -0.162903      -0.177604       1.466315       0.076725       1.595060           0.000015
           20              H       4.694345       4.062252       1.642961       0.142808       1.080902 0.87552664E+01  0.88139840E+02                                 1.771030                            1.753915      -0.978298       2.422949                    0.996852       3.517048      10.054867       0.461769       1.317586      -0.701969       0.000288      -0.022076      -0.009756       0.024137      -0.001659      -0.002113       0.000829      -0.021544       0.001115      -0.011440       0.000631       0.010808              1.768145       1.569534      -0.013175       0.004938       2.053521       0.096550       1.681379           0.000022
           21              H      -1.579186       5.626057       0.660255       0.098148       1.090529 0.84617628E+01  0.83941394E+02                                 1.730758                            1.681849      -0.795741       2.487201                    0.997914       3.554741       9.886449       0.492545       1.253558      -0.715174       0.026629      -0.011275      -0.003104       0.029084      -0.005102      -0.003330      -0.003619       0.016492      -0.005586      -0.010944      -0.000095       0.011038              1.744209       2.211429      -0.286944      -0.127363       1.426867       0.009083       1.594332           0.000015
           22              H       5.196116       6.769729       1.001351       0.099469       1.078374 0.84117621E+01  0.82516874E+02                                 1.655333                            1.627771      -0.659242       2.547820                    0.999576       3.399769       9.109201       0.528591       1.181220      -0.732962      -0.009437       0.024399       0.008861       0.027621      -0.004008      -0.000536       0.002323      -0.012806      -0.000196      -0.007524      -0.000743       0.008267              1.653106       1.330149      -0.107323      -0.048676       2.024915       0.228205       1.604254           0.000023
           23              H       1.380872       3.439875      10.299762       0.096787       1.084672 0.88647422E+01  0.88130917E+02                                 1.667187                            1.678574      -0.613909       2.565443                    0.999872       3.410838       9.207882       0.516890       1.191917      -0.731124       0.006005      -0.026248      -0.005788       0.027541      -0.000258       0.000787       0.002790      -0.016915       0.012693      -0.010625       0.002353       0.008272              1.641826       1.473150       0.015514       0.012519       1.883240       0.078522       1.569089           0.000021
           24              H       0.467651       4.688513      10.554213       0.102001       1.122437 0.89250560E+01  0.89163938E+02                                 1.724954                            1.697821      -0.710463       2.526183                    0.999322       3.474915       9.501853       0.506202       1.211167      -0.725891      -0.024675       0.016543       0.003239       0.029884      -0.005720      -0.004066       0.002012       0.005526      -0.002739      -0.005956      -0.002933       0.008889              1.722251       2.177942      -0.126997      -0.019357       1.390037      -0.023683       1.598773           0.000020
           25              H       2.068228       6.041779       9.437702       0.137007       1.011094 0.77936210E+01  0.75265271E+02                                 1.614735                            1.591353      -0.659223       2.564664                    0.999825       3.243842       8.720591       0.520506       1.218499      -0.724805      -0.004618       0.019170       0.011417       0.022785      -0.002819      -0.002285       0.000486      -0.008987      -0.005725      -0.005551      -0.000860       0.006411              1.611788       1.343126       0.107183      -0.028232       2.012275       0.008815       1.479963           0.000023
           26              H       2.899265       4.750745       9.116348       0.128333       0.926908 0.69267899E+01  0.66297647E+02                                 1.637722                            1.587891      -0.965924       2.423739                    0.996210       3.567433      10.209632       0.468813       1.365025      -0.690208       0.019700      -0.016093      -0.002035       0.025519      -0.004765      -0.002425      -0.000340       0.008241      -0.001894      -0.006309      -0.000862       0.007170              1.658766       2.051690      -0.262481      -0.163058       1.428822      -0.018359       1.495787           0.000012
           27              C       5.580941       1.228238       3.704887       0.099447      26.147962 0.34459873E+03  0.77160546E+04                                 7.927127                            6.382326      -0.090869       1.987574                    0.998971      26.681876      77.181200       0.617091       0.443277      -1.037949      -0.037836      -0.021875       0.034861       0.055905       0.028107       0.047664      -0.019303       0.025551       0.035681      -0.063712       0.006178       0.057534              8.740186       8.010810      -0.057100      -2.349029      12.262696      -0.765214       5.947052           0.000027
           28              C       6.288076       0.141192       3.267276      -0.138811      29.190338 0.40342601E+03  0.92996707E+04                                 8.191654                            6.677631       0.325607       2.088974                    0.999713      28.470554      80.785617       0.641047       0.414488      -1.066492       0.000341      -0.022350       0.019609       0.029735       0.001933      -0.007480       0.002444       0.034619      -0.048555      -0.018319      -0.008449       0.026768              8.919540       7.554157       0.141251      -2.276280      13.053985      -0.555123       6.150478           0.000032
           29              C       3.671357       8.191939       3.648952      -0.049022      29.557549 0.41455343E+03  0.96774979E+04                                 8.505605                            6.946293      -0.087336       1.965116                    0.998992      28.458725      82.820911       0.601128       0.436473      -1.046699      -0.001414       0.019088       0.010874       0.022013      -0.005054       0.029815       0.010422       0.026014       0.034167      -0.030579      -0.008965       0.039543              9.301074       8.238954       0.423937      -2.588545      13.193918      -0.550546       6.470350           0.000028
           30              C       2.560054       8.057892       4.452884      -0.068538      34.837857 0.44563875E+03  0.10452605E+05                                 9.176725                            6.978883       0.079628       2.032886                    0.999254      27.275849      76.175330       0.637154       0.409845      -1.077575       0.017455       0.024577      -0.017827       0.035022      -0.011155       0.014074       0.003987       0.041058      -0.014706      -0.024242      -0.006239       0.030481             10.704140       9.206199       1.425811      -2.713658      16.557894      -1.065147       6.348328           0.000005
           31              C       4.135866      -0.086260       4.878431       0.078992      27.899652 0.35648232E+03  0.80416050E+04                                 8.202114                            6.466966      -0.148144       1.961557                    0.999214      27.065027      78.310374       0.617173       0.439941      -1.041009       0.021831       0.034157      -0.025569       0.047928       0.021370       0.037399      -0.003780       0.100876       0.153116      -0.081327       0.003157       0.078170              9.171856       8.473839      -0.139006      -2.300549      13.344919      -0.301787       5.696809           0.000022
           32              C       2.058099       6.706125       4.857592       0.643054      21.976087 0.23755968E+03  0.48733454E+04                                 7.249237                            5.497576      -0.141108       2.016189                    0.999113      22.071922      62.204866       0.625822       0.477091      -1.013530      -0.024944      -0.059439       0.009917       0.065219      -0.005613       0.040133       0.029306       0.035056       0.285471      -0.074643      -0.036303       0.110946              8.344101       9.378362       0.805471      -1.609172      11.063983      -0.979140       4.589959           0.000019
           33              C      -3.037240       3.102285       7.746483       0.678494      20.377815 0.24264736E+03  0.50323272E+04                                 7.118662                            5.687166      -0.288974       1.968611                    0.999465      22.378151      64.586526       0.590834       0.499859      -0.996178      -0.002741       0.010198      -0.033414       0.035043      -0.057158      -0.051522       0.018716      -0.015265      -0.099712      -0.071774      -0.021515       0.093289              8.018930       7.107346       1.307826       2.138220       6.577140      -1.115629      10.372302           0.000002
           34              C      -2.273583       3.182514       9.041768      -0.354346      31.654267 0.48161036E+03  0.11671334E+05                                 8.792479                            7.277872      -0.332061       1.876072                    0.996460      31.344288      92.914621       0.612826       0.412424      -1.061724      -0.030980      -0.052072       0.064401       0.088424       0.003293      -0.017573      -0.027664      -0.027865       0.019176      -0.030380      -0.009659       0.040039             10.054670       7.789941       0.061494       0.696591       6.837887      -1.722933      15.536182           0.000009
           35              C      -2.830251       2.344273      10.185698      -0.161451      27.118158 0.40375157E+03  0.93443585E+04                                 7.937043                            6.664226      -0.025925       1.982320                    0.999423      28.839061      83.014726       0.641585       0.412493      -1.063745       0.073324       0.065629      -0.011514       0.099077      -0.003448      -0.008915      -0.025036       0.000567       0.120199      -0.032571      -0.017278       0.049850              9.051823       6.587438      -0.094718       0.456544       6.129460      -1.110277      14.438571           0.000010
           36              C       1.058504       3.774985       0.511095      -0.147603      26.612700 0.39497623E+03  0.90926475E+04                                 7.862650                            6.602865       0.003547       1.999875                    0.999188      28.468045      81.771545       0.642779       0.413928      -1.062650      -0.078212      -0.062508       0.014734       0.101200      -0.002673      -0.012403      -0.016105      -0.019855       0.142508      -0.036783      -0.016200       0.052982              9.025930       6.770549       0.321929       0.615061       5.607510      -1.336004      14.699730           0.000007
           37              C       0.443941       3.080880       1.710960      -0.333876      30.084799 0.45538083E+03  0.10819672E+05                                 8.387027                            6.999940       0.039684       2.003209                    0.997662      30.014195      86.452404       0.638883       0.403502      -1.073721       0.041526       0.044223      -0.074653       0.096193      -0.014033      -0.026876      -0.004974      -0.008658       0.031145      -0.034418       0.004754       0.029664              9.511012       7.667051       0.454782       0.547038       6.464471      -1.360024      14.401514           0.000020
           38              C       1.261596       3.293761       2.966761       0.709979      19.349569 0.22239499E+03  0.44972908E+04                                 6.812743                            5.409796      -0.093816       2.052802                    0.999621      21.152899      59.605847       0.613779       0.493478      -1.002851       0.012107       0.018817       0.028080       0.035905       0.030882      -0.032020      -0.051327      -0.138863      -0.123273      -0.078278      -0.038996       0.117273              7.629296       8.350886      -0.666579       1.199955       4.238079       1.043779      10.298923           0.000015
           39              C      -3.134909       6.943641       7.262808       0.099446      26.147968 0.34459884E+03  0.77160575E+04                                 7.927129                            6.382328      -0.090869       1.987574                    0.998971      26.681878      77.181209       0.617090       0.443277      -1.037949       0.037836       0.021875      -0.034861       0.055905       0.028107       0.047665      -0.019303       0.025551       0.035681      -0.063712       0.006178       0.057534              8.740188       8.010812      -0.057101      -2.349029      12.262698      -0.765214       5.947053           0.000027
           40              C      -3.842044       8.030687       7.700419      -0.138811      29.190321 0.40342569E+03  0.92996614E+04                                 8.191650                            6.677628       0.325607       2.088974                    0.999713      28.470545      80.785582       0.641048       0.414488      -1.066492      -0.000341       0.022350      -0.019609       0.029735       0.001933      -0.007480       0.002445       0.034620      -0.048555      -0.018319      -0.008449       0.026768              8.919536       7.554155       0.141252      -2.276280      13.053977      -0.555123       6.150476           0.000032
           41              C      -1.225325      -0.020060       7.318743      -0.049022      29.557561 0.41455363E+03  0.96775038E+04                                 8.505608                            6.946294      -0.087337       1.965116                    0.998992      28.458733      82.820943       0.601127       0.436473      -1.046698       0.001414      -0.019088      -0.010874       0.022013      -0.005054       0.029815       0.010422       0.026014       0.034167      -0.030579      -0.008965       0.039544              9.301077       8.238957       0.423938      -2.588546      13.193922      -0.550547       6.470352           0.000028
           42              C      -0.114022       0.113987       6.514811      -0.068539      34.837878 0.44563905E+03  0.10452614E+05                                 9.176729                            6.978886       0.079627       2.032885                    0.999254      27.275860      76.175374       0.637154       0.409846      -1.077575      -0.017455      -0.024577       0.017827       0.035022      -0.011155       0.014074       0.003987       0.041058      -0.014706      -0.024242      -0.006239       0.030481             10.704145       9.206203       1.425812      -2.713660      16.557902      -1.065148       6.348331           0.000005
           43              C      -1.689834       8.258139       6.089264       0.078991      27.899649 0.35648226E+03  0.80416034E+04                                 8.202115                            6.466966      -0.148145       1.961557                    0.999214      27.065026      78.310374       0.617173       0.439941      -1.041009      -0.021831      -0.034157       0.025569       0.047928       0.021370       0.037399      -0.003780       0.100876       0.153116      -0.081327       0.003157       0.078170              9.171856       8.473840      -0.139006      -2.300549      13.344919      -0.301787       5.696809           0.000022
           44              C       0.387933       1.465754       6.110103       0.643054      21.976093 0.23755975E+03  0.48733471E+04                                 7.249238                            5.497576      -0.141108       2.016188                    0.999113      22.071926      62.204878       0.625822       0.477091      -1.013530       0.024944       0.059439      -0.009917       0.065219      -0.005613       0.040133       0.029306       0.035056       0.285471      -0.074643      -0.036303       0.110946              8.344102       9.378363       0.805471      -1.609172      11.063984      -0.979140       4.589960           0.000020
           45              C       5.483272       5.069594       3.221212       0.678495      20.377815 0.24264734E+03  0.50323270E+04                                 7.118662                            5.687166      -0.288975       1.968611                    0.999465      22.378152      64.586534       0.590834       0.499859      -0.996178       0.002741      -0.010198       0.033414       0.035043      -0.057158      -0.051522       0.018716      -0.015265      -0.099711      -0.071774      -0.021515       0.093289              8.018930       7.107347       1.307825       2.138220       6.577141      -1.115629      10.372303           0.000001
           46              C       4.719615       4.989365       1.925927      -0.354347      31.654296 0.48161085E+03  0.11671348E+05                                 8.792486                            7.277876      -0.332060       1.876072                    0.996460      31.344300      92.914665       0.612826       0.412424      -1.061724       0.030980       0.052072      -0.064401       0.088424       0.003293      -0.017573      -0.027664      -0.027865       0.019177      -0.030380      -0.009659       0.040039             10.054678       7.789946       0.061494       0.696593       6.837890      -1.722937      15.536198           0.000009
           47              C       5.276283       5.827606       0.781997      -0.161451      27.118144 0.40375127E+03  0.93443498E+04                                 7.937041                            6.664223      -0.025926       1.982320                    0.999423      28.839051      83.014693       0.641585       0.412493      -1.063745      -0.073324      -0.065629       0.011514       0.099077      -0.003448      -0.008915      -0.025036       0.000567       0.120200      -0.032571      -0.017279       0.049850              9.051821       6.587435      -0.094719       0.456544       6.129460      -1.110277      14.438569           0.000010
           48              C       1.387528       4.396894      10.456600      -0.147605      26.612745 0.39497701E+03  0.90926699E+04                                 7.862661                            6.602873       0.003547       1.999874                    0.999188      28.468068      81.771630       0.642778       0.413928      -1.062650       0.078212       0.062509      -0.014734       0.101200      -0.002673      -0.012403      -0.016105      -0.019856       0.142508      -0.036783      -0.016200       0.052983              9.025944       6.770555       0.321930       0.615063       5.607516      -1.336007      14.699762           0.000007
           49              C       2.002091       5.090999       9.256735      -0.333876      30.084802 0.45538086E+03  0.10819673E+05                                 8.387028                            6.999941       0.039683       2.003209                    0.997662      30.014194      86.452400       0.638883       0.403502      -1.073721      -0.041526      -0.044223       0.074653       0.096193      -0.014033      -0.026876      -0.004974      -0.008658       0.031145      -0.034418       0.004754       0.029664              9.511014       7.667051       0.454782       0.547039       6.464471      -1.360025      14.401519           0.000020
           50              C       1.184436       4.878118       8.000934       0.709979      19.349570 0.22239499E+03  0.44972907E+04                                 6.812743                            5.409796      -0.093816       2.052802                    0.999621      21.152898      59.605840       0.613779       0.493478      -1.002851      -0.012107      -0.018818      -0.028080       0.035905       0.030882      -0.032020      -0.051327      -0.138863      -0.123273      -0.078278      -0.038996       0.117273              7.629296       8.350886      -0.666579       1.199955       4.238079       1.043779      10.298923           0.000015
           51              N       4.523790       1.138804       4.518690      -0.312373      39.437795 0.58825224E+03  0.14673128E+05                                 9.700562                            7.912902       0.036563       2.015973                    0.996225      29.568797      82.991227       0.615188       0.399153      -1.093315       0.112336      -0.193492      -0.078558       0.237128       0.107614       0.023312      -0.073396       0.098550       0.149514      -0.168750       0.063292       0.105458             10.784557      10.630088       0.877796      -2.964840      14.323114      -1.479170       7.400468           0.000012
           52              N      -2.077758       7.033075       6.449005      -0.312373      39.437777 0.58825189E+03  0.14673117E+05                                 9.700559                            7.912899       0.036565       2.015974                    0.996225      29.568788      82.991192       0.615188       0.399153      -1.093315      -0.112336       0.193492       0.078558       0.237128       0.107614       0.023312      -0.073396       0.098550       0.149514      -0.168751       0.063292       0.105458             10.784553      10.630085       0.877796      -2.964839      14.323110      -1.479170       7.400466           0.000011
           53              O      -2.750118       3.970327       6.835068      -0.762345      53.060139 0.89955796E+03  0.24628380E+05                                11.297157                            9.406159      -0.253657       1.918263                    0.993230      32.015768      90.213026       0.606558       0.368830      -1.129776       0.001755      -0.003985       0.052390       0.052570      -0.043086      -0.033898      -0.025900      -0.067995       0.025905      -0.079218       0.026139       0.053079             12.779349      11.016388       1.322405      -1.093461      13.122276      -5.054409      14.199383           0.000015
           54              O       3.866045       2.267049       7.529323      -0.597790      31.125187 0.51785022E+03  0.12334485E+05                                 7.773171                            7.021436       0.575122       2.232279                    0.996323      27.871653      72.959217       0.720295       0.357009      -1.140414       0.002465      -0.022952       0.032055       0.039502      -0.004504      -0.013796       0.061505       0.027892      -0.252057      -0.111882       0.046242       0.065641              8.179949       9.456422       2.223894       1.885833       8.041544       1.092246       7.041880           0.000027
           55              O       0.724843       3.793319       4.001015      -0.745598      47.347435 0.83690593E+03  0.22492631E+05                                10.387013                            9.041971      -0.025157       1.984240                    0.996603      31.701068      88.366613       0.622102       0.366337      -1.132227       0.004958      -0.015680      -0.070331       0.072228       0.025289      -0.049616      -0.020545      -0.137286      -0.014341      -0.094808       0.008532       0.086276             11.225860      10.346873      -1.347620      -2.920049       8.274987       2.846782      15.055721           0.000011
           56              O       2.467080       2.963310       2.955794      -0.637680      33.991475 0.55819387E+03  0.13545962E+05                                 8.268235                            7.303495       0.283265       2.128594                    0.995867      28.484864      75.242592       0.704326       0.358350      -1.139444      -0.009800      -0.000916      -0.045697       0.046745       0.004543      -0.005905      -0.034035       0.009259      -0.239790      -0.089381       0.038754       0.050627              8.792045      13.151570      -1.419381       1.212611       5.928771      -0.349035       7.295794           0.000029
           57              O       0.884850       6.624800       5.298493      -0.642170      43.693265 0.66982884E+03  0.17028657E+05                                 9.922534                            8.119924       0.000355       2.033840                    0.994171      29.261852      79.349519       0.652707       0.369123      -1.130004       0.041728       0.035251      -0.013454       0.056257      -0.006676       0.014398       0.020885       0.099307       0.169572      -0.081838       0.017969       0.063868             11.159179      17.332854       2.716038      -2.950125       9.356693      -0.862431       6.787990           0.000022
           58              O       2.855818       5.738175       4.707335      -0.655731      44.065221 0.72941059E+03  0.18935082E+05                                 9.973983                            8.488492      -0.012086       2.022574                    0.993935      29.772850      81.477095       0.636929       0.370442      -1.129448      -0.016010       0.050334      -0.016130       0.055227      -0.053517       0.028228       0.024309       0.022452       0.126775      -0.086298       0.031673       0.054626             11.070838      10.745656      -4.012542      -0.855292      15.737852       0.382379       6.729007           0.000015
           59              O       5.196150       4.201552       4.132627      -0.762345      53.060144 0.89955801E+03  0.24628382E+05                                11.297157                            9.406159      -0.253657       1.918263                    0.993230      32.015769      90.213028       0.606558       0.368830      -1.129776      -0.001755       0.003985      -0.052390       0.052570      -0.043086      -0.033898      -0.025900      -0.067995       0.025904      -0.079218       0.026139       0.053079             12.779350      11.016389       1.322406      -1.093461      13.122277      -5.054409      14.199384           0.000015
           60              O      -1.420013       5.904830       3.438372      -0.597790      31.125196 0.51785040E+03  0.12334491E+05                                 7.773172                            7.021437       0.575122       2.232279                    0.996323      27.871659      72.959235       0.720295       0.357009      -1.140415      -0.002465       0.022952      -0.032055       0.039502      -0.004504      -0.013796       0.061505       0.027892      -0.252057      -0.111883       0.046241       0.065641              8.179950       9.456423       2.223894       1.885833       8.041545       1.092246       7.041881           0.000027
           61              O       1.721189       4.378560       6.966680      -0.745598      47.347439 0.83690601E+03  0.22492634E+05                                10.387014                            9.041971      -0.025157       1.984240                    0.996603      31.701070      88.366618       0.622102       0.366337      -1.132227      -0.004958       0.015680       0.070331       0.072228       0.025289      -0.049616      -0.020545      -0.137286      -0.014341      -0.094808       0.008532       0.086276             11.225861      10.346873      -1.347620      -2.920049       8.274987       2.846782      15.055722           0.000010
           62              O      -0.021048       5.208569       8.011901      -0.637680      33.991462 0.55819360E+03  0.13545954E+05                                 8.268233                            7.303493       0.283267       2.128595                    0.995867      28.484860      75.242573       0.704326       0.358350      -1.139444       0.009800       0.000916       0.045697       0.046745       0.004543      -0.005905      -0.034035       0.009259      -0.239790      -0.089381       0.038755       0.050626              8.792042      13.151566      -1.419380       1.212611       5.928769      -0.349035       7.295792           0.000029
           63              O       1.561182       1.547079       5.669202      -0.642170      43.693256 0.66982865E+03  0.17028651E+05                                 9.922532                            8.119923       0.000355       2.033840                    0.994171      29.261848      79.349505       0.652707       0.369123      -1.130004      -0.041728      -0.035252       0.013454       0.056257      -0.006676       0.014398       0.020885       0.099307       0.169572      -0.081838       0.017969       0.063868             11.159178      17.332852       2.716038      -2.950125       9.356692      -0.862431       6.787990           0.000022
           64              O      -0.409786       2.433704       6.260360      -0.655731      44.065225 0.72941064E+03  0.18935084E+05                                 9.973984                            8.488492      -0.012086       2.022574                    0.993935      29.772851      81.477099       0.636929       0.370442      -1.129448       0.016010      -0.050334       0.016130       0.055227      -0.053518       0.028228       0.024309       0.022452       0.126775      -0.086298       0.031672       0.054626             11.070839      10.745656      -4.012542      -0.855292      15.737853       0.382378       6.729007           0.000015

******************************************************
Auxiliary information for the entire system
The total spin magnetic moment of the unit cell is   0.001077
The total net atomic charge of the unit cell is   -0.000004
Accuracy of reproducing the electrostatic potential in the unit cell:
  The inner radius (bohr) =    5.0000
  The outer radius (bohr) =   12.0000
  Valid grid points have density less than (e/(bohr^3)) =    0.0001
  The number of valid grid points were=        15242
  The rms potential error without charges in kcal/mol is=      3.35697
  The rms potential error with partial charges in kcal/mol is=      0.52780
  The RRMSE value at monopole order=      0.15722
  The rms potential error with partial charges and cloud penetration in kcal/mol is=      0.50766
  The RRMSE value at monopole order with cloud penetration is=      0.15123
  The rms potential error with partial charges and atomic dipoles in kcal/mol is=      0.58899
  The RRMSE value at dipole order=      0.17545
  The rms potential error with partial charges, atomic dipoles and cloud penetration in kcal/mol is=      0.55701
  The RRMSE value at dipole order with cloud penetration=      0.16593

******************************************************
The electron densities and ab initio electrostatic potential were computed in VASP using the PBE functional and
projector augmented wave method. See the main text of the journal article for a description of computational details.
The atomic charges, dipoles, and quadrupoles were computed with the DDEC6 method as described in
(a) T. A. Manz and N. Gabaldon Limas, RSC Adv. 6 (2016) 47771-47801 DOI: 10.1039/c6ra04656h
(b) N. Gabaldon Limas and T. A. Manz, RSC Adv. 8 (2018) 2678-2707 DOI: 10.1039/c7ra11829e.
For each atom in the material, the electron cloud parameters were fit to the spherically averaged atom-in-material
electron density using radial positions for which this density was between 10^-4 and 10^-2 electrons per cubic bohr.
The polarizabilities, dispersion coefficients, and quantum Drude oscillator (QDO) parameters were fit using the MCLF method.
The magnetic structure of the system was optimized in VASP from the default ferromagnetic initial guess using spin polarization.
The atomic spin moments (ASMs) were computed on this optimized magnetic structure using the DDEC6 partition as inputs
to the method of T. A. Manz and D. S. Sholl, J. Chem. Theory Comput. 7 (2011) 4146-4164 DOI: 10.1021/ct200539n.
The RMSE and RRMSE were computed using a uniform grid with Ewald summation.
