# Supplementary material for: A collection of forcefield precursors for metal–organic frameworks
Source: RSC Adv. 2019 Nov 13;9(63):36492–507. doi: 10.1039/c9ra07327b (PMC9075174; doi:10.1039/c9ra07327b)
Supplement: RA-009-C9RA07327B-s3853 [file RA-009-C9RA07327B-s3853.xyz]

   72
jmolscript: load "" {1 1 1} spacegroup "x,y,z" unitcell [{      6.798100     0.000000     0.000000 }, {      0.000000    11.978000     0.000000 }, {     -2.387264     0.000000    13.302488 }]
Pr     1.975658     8.026937    10.063465     2.081883
Pr     1.241546     2.037937     9.890267     2.081885
Pr     2.435178     3.951063     3.239023     2.081882
Pr     3.169290     9.940063     3.412221     2.081883
H      0.946654    11.210210     6.127126     0.141533
H      4.999509     9.613543     8.582765     0.135719
H      4.657814     5.221210     0.524118     0.141533
H     -1.782305     3.624543    11.370967     0.135719
H      3.464182     0.767790     7.175362     0.141533
H     -0.588673     2.364457     4.719723     0.135719
H     -0.246978     6.756790    12.778370     0.141533
H      6.193141     8.353457     1.931521     0.135719
C      3.035730     9.176346     6.721747     0.631821
C      4.443664     9.709367     6.641932     0.132358
C     -0.725305    10.522673     5.215906     0.133260
C     -0.364315    10.728695     3.772586     0.620905
C      0.118219    10.811343     6.273453    -0.130536
C     -0.293791    10.495124     7.546501     0.036424
C      0.586565    10.784991     8.739735     0.634253
C      5.266907     9.891432     7.736727    -0.137155
C      0.181474     3.187346    13.231985     0.631821
C      1.160804     3.720367     0.009312     0.132358
C      6.329773     4.533673     1.435338     0.133260
C      5.968783     4.739695     2.878658     0.620905
C      5.486249     4.822343     0.377791    -0.130536
C      3.510995     4.506124    12.407231     0.036424
C      2.630639     4.795991    11.213997     0.634253
C     -2.049703     3.902432    12.217005    -0.137155
C      1.375106     2.801654     6.580741     0.631821
C     -0.032828     2.268633     6.660556     0.132358
C      5.136141     1.455327     8.086582     0.133260
C      4.775151     1.249305     9.529902     0.620905
C      4.292617     1.166657     7.029035    -0.130536
C      4.704627     1.482876     5.755987     0.036424
C      3.824271     1.193009     4.562753     0.634253
C     -0.856071     2.086568     5.565761    -0.137155
C      4.229362     8.790654     0.070503     0.631821
C      5.637296     8.257633    -0.009312     0.132358
C     -1.918937     7.444327    11.867150     0.133260
C     -1.557947     7.238305    10.423830     0.620905
C     -1.075413     7.155657    12.924697    -0.130536
C      0.899841     7.471876     0.895257     0.036424
C      1.780197     7.182009     2.088491     0.634253
C      6.460539     8.075568     1.085483    -0.137155
N      4.843385    10.018399     5.399480    -0.408213
N      0.761083     4.029399     1.251764    -0.408213
N     -0.432549     1.959601     7.903008    -0.408213
N      3.649753     7.948601    12.050724    -0.408213
O      2.554641     8.898456     7.841817    -0.666646
O      2.422107     9.054170     5.625622    -0.618524
O      5.478225    10.774211     2.949162    -0.642780
O      0.850955    10.852068     3.474610    -0.643117
O      1.299738    11.818693     8.709139    -0.649270
O      0.538480     9.966894     9.689532    -0.651915
O      0.662563     2.909456    12.111915    -0.666647
O      3.182361     3.065170     1.025622    -0.618524
O      0.126243     4.785211     3.702082    -0.642780
O      4.753513     4.863068     3.176634    -0.643117
O      1.917466     5.829693    11.244593    -0.649270
O      2.678724     3.977894    10.264200    -0.651915
O      1.856195     3.079544     5.460671    -0.666646
O      1.988729     2.923830     7.676866    -0.618524
O     -1.067389     1.203789    10.353326    -0.642780
O      3.559881     1.125932     9.827878    -0.643117
O      3.111098     0.159307     4.593349    -0.649270
O      3.872356     2.011106     3.612956    -0.651915
O      3.748273     9.068544     1.190573    -0.666647
O      1.228475     8.912830    12.276866    -0.618524
O      4.284593     7.192789     9.600406    -0.642780
O     -0.342677     7.114932    10.125854    -0.643117
O      2.493370     6.148307     2.057895    -0.649270
O      1.732112     8.000106     3.038288    -0.651915

The following XYZ coordinates are in angstroms. Other properties are in atomic units.
The sperically averaged electron density of each atom fit to a function of the form exp(a - br)
eigen_1, eigen_2 and eigen_3 are the three eigenvalues of traceless quadrupole moment tensor
  atom number  atomic symbol              X              Y              Z     net charge C6 coefficient C8 coefficient C10 coefficient fluctuating dipole atomic polarizability isotropic forcefield polarizability              a              b squared Pearson coefficient          <r^3>          <r^4>         wp_QDO          m_QDO          q_QDO       dipole_x       dipole_y       dipole_z         dipole            Qxy            Qxz            Qyz     Q(x^2-y^2)  Q(3z^2 - R^2)        eigen_1        eigen_2        eigen_3 static polarizability      alpha(xx)      alpha(xy)      alpha(xz)      alpha(yy)      alpha(yz)      alpha(zz) atomic spin moment
            1             Pr       1.975658       8.026937      10.063465       2.081883     165.559838 0.39328133E+04  0.14294260E+06                                19.552017                           16.646073       2.612377       2.443170                    0.999405      88.412669     217.122296       0.637817       0.264211      -1.337605      -0.058019      -0.005467      -0.034722       0.067836       0.080495      -0.091697       0.079414      -0.220297      -0.185035      -0.200052       0.021511       0.178541             22.275247      21.594902      -2.772214       1.340135      21.406993      -9.285292      23.823847           0.000046
            2             Pr       1.241546       2.037937       9.890267       2.081885     165.559603 0.39328065E+04  0.14294229E+06                                19.551996                           16.646056       2.612376       2.443170                    0.999405      88.412646     217.122172       0.637818       0.264211      -1.337605       0.058019      -0.005466       0.034722       0.067836      -0.080496      -0.091697      -0.079414      -0.220296      -0.185038      -0.200053       0.021512       0.178541             22.275222      21.594877       2.772210       1.340133      21.406970       9.285281      23.823818           0.000056
            3             Pr       2.435178       3.951063       3.239023       2.081882     165.560024 0.39328189E+04  0.14294286E+06                                19.552035                           16.646088       2.612376       2.443169                    0.999405      88.412687     217.122396       0.637817       0.264211      -1.337605       0.058019       0.005467       0.034722       0.067836       0.080496      -0.091697       0.079414      -0.220297      -0.185036      -0.200052       0.021511       0.178541             22.275267      21.594919      -2.772218       1.340138      21.407015      -9.285302      23.823867           0.000050
            4             Pr       3.169290       9.940063       3.412221       2.081883     165.559969 0.39328169E+04  0.14294276E+06                                19.552030                           16.646083       2.612375       2.443169                    0.999405      88.412671     217.122336       0.637817       0.264211      -1.337605      -0.058019       0.005466      -0.034722       0.067836      -0.080496      -0.091696      -0.079414      -0.220297      -0.185037      -0.200052       0.021511       0.178541             22.275263      21.594918       2.772215       1.340135      21.407008       9.285300      23.823862           0.000057
            5              H       0.946654      11.210210       6.127126       0.141533       0.843510 0.60404332E+01  0.56563559E+02                                 1.602941                            1.538333      -1.342943       2.267256                    0.993540       3.642936      10.737253       0.445219       1.469142      -0.669315       0.036183       0.015464      -0.003655       0.039518       0.010883       0.002962      -0.004878       0.010876      -0.011352      -0.013594      -0.000464       0.014058              1.637230       2.060371       0.270831      -0.102117       1.461793      -0.031318       1.389527          -0.000002
            6              H       4.999509       9.613543       8.582765       0.135719       1.020452 0.75666941E+01  0.74217365E+02                                 1.752517                            1.670028      -1.325121       2.264452                    0.994552       3.657389      10.679188       0.451787       1.382206      -0.686408      -0.004724      -0.011968       0.035296       0.037568       0.000006      -0.001949       0.001924      -0.005779       0.048427      -0.011103      -0.005349       0.016452              1.780982       1.581872       0.146133      -0.180615       1.576220      -0.378761       2.184854           0.000003
            7              H       4.657814       5.221210       0.524118       0.141533       0.843510 0.60404374E+01  0.56563607E+02                                 1.602942                            1.538333      -1.342944       2.267256                    0.993540       3.642937      10.737256       0.445219       1.469141      -0.669315      -0.036183       0.015464       0.003655       0.039518      -0.010883       0.002962       0.004878       0.010876      -0.011352      -0.013594      -0.000464       0.014058              1.637231       2.060371      -0.270831      -0.102117       1.461794       0.031318       1.389527          -0.000002
            8              H      -1.782305       3.624543      11.370967       0.135719       1.020451 0.75666933E+01  0.74217362E+02                                 1.752517                            1.670029      -1.325122       2.264452                    0.994552       3.657389      10.679191       0.451787       1.382206      -0.686408       0.004724      -0.011968      -0.035296       0.037568      -0.000006      -0.001949      -0.001924      -0.005779       0.048427      -0.011104      -0.005349       0.016452              1.780982       1.581872      -0.146133      -0.180615       1.576221       0.378761       2.184854           0.000003
            9              H       3.464182       0.767790       7.175362       0.141533       0.843510 0.60404371E+01  0.56563602E+02                                 1.602942                            1.538333      -1.342944       2.267256                    0.993540       3.642937      10.737255       0.445219       1.469141      -0.669315      -0.036183      -0.015464       0.003655       0.039518       0.010883       0.002962      -0.004878       0.010876      -0.011352      -0.013594      -0.000464       0.014058              1.637230       2.060371       0.270831      -0.102117       1.461793      -0.031318       1.389527          -0.000002
           10              H      -0.588673       2.364457       4.719723       0.135719       1.020451 0.75666910E+01  0.74217328E+02                                 1.752517                            1.670028      -1.325121       2.264452                    0.994552       3.657388      10.679185       0.451787       1.382206      -0.686408       0.004724       0.011968      -0.035296       0.037568       0.000006      -0.001949       0.001924      -0.005779       0.048427      -0.011103      -0.005349       0.016452              1.780982       1.581872       0.146133      -0.180615       1.576220      -0.378761       2.184853           0.000003
           11              H      -0.246978       6.756790      12.778370       0.141533       0.843510 0.60404363E+01  0.56563594E+02                                 1.602942                            1.538333      -1.342944       2.267256                    0.993540       3.642937      10.737256       0.445219       1.469142      -0.669315       0.036183      -0.015464      -0.003655       0.039518      -0.010883       0.002962       0.004878       0.010876      -0.011352      -0.013594      -0.000464       0.014058              1.637231       2.060371      -0.270831      -0.102117       1.461794       0.031318       1.389527          -0.000002
           12              H       6.193141       8.353457       1.931521       0.135719       1.020451 0.75666897E+01  0.74217313E+02                                 1.752516                            1.670028      -1.325121       2.264452                    0.994552       3.657388      10.679185       0.451787       1.382206      -0.686408      -0.004724       0.011968       0.035296       0.037568      -0.000006      -0.001949      -0.001924      -0.005779       0.048427      -0.011104      -0.005349       0.016452              1.780982       1.581871      -0.146132      -0.180615       1.576220       0.378760       2.184853           0.000003
           13              C       3.035730       9.176346       6.721747       0.631821      22.616541 0.23958143E+03  0.49266855E+04                                 7.444413                            5.564423      -0.201465       2.008133                    0.998655      21.941582      61.971355       0.614591       0.484639      -1.009265      -0.092893      -0.040700       0.015436       0.102586      -0.060026       0.001269       0.025532      -0.143347      -0.223656      -0.081119      -0.052323       0.133441              8.537147      10.371923       2.302207      -0.508104       5.121749      -0.849047      10.117768           0.000005
           14              C       4.443664       9.709367       6.641932       0.132358      31.193154 0.38413173E+03  0.87568460E+04                                 8.788568                            6.671833      -0.121603       1.987304                    0.999081      25.937474      73.456673       0.618297       0.434552      -1.052787       0.069563       0.021870      -0.037961       0.082209      -0.043697      -0.023844       0.001951      -0.091715      -0.080619      -0.062921      -0.014984       0.077905             10.126490      14.052324       3.585222       0.328633       6.066563      -0.685227      10.260583           0.000003
           15              C      -0.725305      10.522673       5.215906       0.133260      30.767501 0.39359365E+03  0.90468874E+04                                 8.743356                            6.790449      -0.232174       1.949567                    0.998931      26.272104      75.242969       0.606562       0.439319      -1.047645      -0.037056      -0.039587       0.061473       0.081971      -0.036973      -0.012175      -0.008134      -0.068073      -0.173858      -0.062982      -0.016297       0.079279              9.870659      10.566318       1.851967      -0.428755       5.362590       0.195082      13.683069           0.000001
           16              C      -0.364315      10.728695       3.772586       0.620905      22.177549 0.24686925E+03  0.51158753E+04                                 7.351866                            5.658712      -0.157955       2.019312                    0.999012      22.184154      62.944968       0.607650       0.486407      -1.008120       0.026755       0.024386      -0.096805       0.103352      -0.005937       0.009620       0.004587      -0.213914      -0.152371      -0.084546      -0.048073       0.132619              8.166386      10.435394       0.192884      -0.630631       4.265122       0.096125       9.798643           0.000005
           17              C       0.118219      10.811343       6.273453      -0.130536      31.135808 0.46715603E+03  0.11281715E+05                                 8.895635                            7.462590      -0.408184       1.856782                    0.997517      30.092221      90.259699       0.567341       0.447042      -1.036247       0.003229      -0.024304       0.010212       0.026559      -0.020108      -0.001998       0.007772      -0.060773      -0.172591      -0.058054      -0.007670       0.065724              9.631635      10.459359       1.756745       1.019197       5.865102       0.052020      12.570442          -0.000002
           18              C      -0.293791      10.495124       7.546501       0.036424      32.146106 0.43378195E+03  0.10183099E+05                                 8.961610                            7.069166      -0.181349       1.964789                    0.998588      26.874945      76.971396       0.603951       0.432012      -1.055440      -0.022184      -0.019709      -0.040218       0.049981      -0.010998      -0.027759      -0.000684      -0.058346      -0.080273      -0.050187       0.005321       0.044867             10.134297      11.728927       2.611342       2.201551       6.150709      -0.158459      12.523255           0.000003
           19              C       0.586565      10.784991       8.739735       0.634253      22.457734 0.24860936E+03  0.51804338E+04                                 7.452692                            5.695129      -0.390823       1.927819                    0.998460      22.822792      65.738411       0.600809       0.489239      -1.002880       0.037443       0.016688       0.056948       0.070168      -0.039889      -0.087842       0.024313       0.107609      -0.027133      -0.070143      -0.060662       0.130804              8.481622       7.014804       1.644814       2.171457       9.492348      -1.747662       8.937713           0.000008
           20              C       5.266907       9.891432       7.736727      -0.137155      31.470281 0.44774333E+03  0.10671047E+05                                 8.839705                            7.210921      -0.156840       1.934997                    0.998589      29.703636      87.760693       0.590126       0.435495      -1.045759       0.022444      -0.008284      -0.005742       0.024603      -0.046408      -0.021967       0.024297      -0.084775      -0.004455      -0.064038      -0.012132       0.076170              9.659080      12.125293       3.031713       1.590715       6.431422      -0.891084      10.420524          -0.000004
           21              C       0.181474       3.187346      13.231985       0.631821      22.616543 0.23958146E+03  0.49266863E+04                                 7.444413                            5.564422      -0.201465       2.008133                    0.998655      21.941584      61.971358       0.614591       0.484639      -1.009265       0.092893      -0.040699      -0.015436       0.102586       0.060026       0.001269      -0.025532      -0.143347      -0.223656      -0.081119      -0.052322       0.133441              8.537146      10.371922      -2.302207      -0.508104       5.121749       0.849047      10.117767           0.000005
           22              C       1.160804       3.720367       0.009312       0.132358      31.193157 0.38413179E+03  0.87568475E+04                                 8.788568                            6.671833      -0.121603       1.987304                    0.999081      25.937477      73.456682       0.618297       0.434552      -1.052787      -0.069563       0.021870       0.037961       0.082209       0.043697      -0.023844      -0.001951      -0.091715      -0.080619      -0.062921      -0.014984       0.077905             10.126490      14.052325      -3.585222       0.328633       6.066563       0.685227      10.260583           0.000003
           23              C       6.329773       4.533673       1.435338       0.133260      30.767506 0.39359375E+03  0.90468902E+04                                 8.743356                            6.790449      -0.232174       1.949567                    0.998931      26.272108      75.242979       0.606562       0.439319      -1.047645       0.037056      -0.039587      -0.061473       0.081971       0.036973      -0.012175       0.008134      -0.068073      -0.173858      -0.062982      -0.016297       0.079279              9.870659      10.566318      -1.851968      -0.428755       5.362590      -0.195083      13.683068           0.000001
           24              C       5.968783       4.739695       2.878658       0.620905      22.177546 0.24686923E+03  0.51158745E+04                                 7.351864                            5.658711      -0.157954       2.019313                    0.999012      22.184148      62.944936       0.607650       0.486406      -1.008120      -0.026755       0.024386       0.096805       0.103352       0.005937       0.009620      -0.004587      -0.213914      -0.152371      -0.084546      -0.048073       0.132619              8.166384      10.435391      -0.192884      -0.630631       4.265121      -0.096125       9.798640           0.000006
           25              C       5.486249       4.822343       0.377791      -0.130536      31.135803 0.46715594E+03  0.11281712E+05                                 8.895634                            7.462590      -0.408184       1.856782                    0.997517      30.092219      90.259691       0.567341       0.447042      -1.036247      -0.003229      -0.024304      -0.010212       0.026559       0.020108      -0.001998      -0.007772      -0.060774      -0.172591      -0.058054      -0.007670       0.065724              9.631633      10.459359      -1.756745       1.019197       5.865102      -0.052020      12.570439          -0.000002
           26              C       3.510995       4.506124      12.407231       0.036424      32.146104 0.43378193E+03  0.10183099E+05                                 8.961609                            7.069165      -0.181349       1.964789                    0.998588      26.874944      76.971389       0.603951       0.432012      -1.055440       0.022184      -0.019709       0.040218       0.049981       0.010998      -0.027759       0.000684      -0.058346      -0.080273      -0.050187       0.005321       0.044867             10.134295      11.728926      -2.611342       2.201550       6.150709       0.158459      12.523251           0.000003
           27              C       2.630639       4.795991      11.213997       0.634253      22.457734 0.24860936E+03  0.51804337E+04                                 7.452692                            5.695128      -0.390823       1.927819                    0.998460      22.822790      65.738401       0.600809       0.489239      -1.002880      -0.037443       0.016688      -0.056948       0.070168       0.039889      -0.087842      -0.024313       0.107609      -0.027133      -0.070143      -0.060662       0.130804              8.481621       7.014804      -1.644814       2.171456       9.492348       1.747662       8.937712           0.000008
           28              C      -2.049703       3.902432      12.217005      -0.137155      31.470283 0.44774338E+03  0.10671048E+05                                 8.839705                            7.210921      -0.156840       1.934996                    0.998589      29.703638      87.760701       0.590126       0.435495      -1.045759      -0.022444      -0.008284       0.005742       0.024603       0.046408      -0.021966      -0.024297      -0.084775      -0.004456      -0.064038      -0.012132       0.076170              9.659080      12.125293      -3.031713       1.590714       6.431422       0.891084      10.420524          -0.000003
           29              C       1.375106       2.801654       6.580741       0.631821      22.616537 0.23958140E+03  0.49266844E+04                                 7.444411                            5.564421      -0.201464       2.008134                    0.998655      21.941577      61.971325       0.614591       0.484639      -1.009265       0.092893       0.040700      -0.015436       0.102586      -0.060026       0.001269       0.025532      -0.143347      -0.223656      -0.081119      -0.052322       0.133441              8.537144      10.371919       2.302206      -0.508104       5.121747      -0.849047      10.117765           0.000005
           30              C      -0.032828       2.268633       6.660556       0.132358      31.193151 0.38413171E+03  0.87568452E+04                                 8.788567                            6.671832      -0.121603       1.987304                    0.999081      25.937473      73.456666       0.618297       0.434552      -1.052787      -0.069563      -0.021870       0.037961       0.082209      -0.043697      -0.023844       0.001951      -0.091715      -0.080619      -0.062921      -0.014984       0.077905             10.126488      14.052321       3.585221       0.328633       6.066562      -0.685227      10.260582           0.000003
           31              C       5.136141       1.455327       8.086582       0.133260      30.767504 0.39359371E+03  0.90468890E+04                                 8.743356                            6.790449      -0.232175       1.949567                    0.998931      26.272106      75.242972       0.606562       0.439319      -1.047645       0.037056       0.039587      -0.061473       0.081971      -0.036973      -0.012175      -0.008134      -0.068073      -0.173858      -0.062982      -0.016297       0.079279              9.870658      10.566317       1.851967      -0.428755       5.362590       0.195083      13.683069           0.000002
           32              C       4.775151       1.249305       9.529902       0.620905      22.177545 0.24686921E+03  0.51158741E+04                                 7.351864                            5.658711      -0.157955       2.019313                    0.999012      22.184150      62.944948       0.607650       0.486407      -1.008120      -0.026755      -0.024386       0.096805       0.103352      -0.005937       0.009620       0.004587      -0.213914      -0.152371      -0.084546      -0.048073       0.132619              8.166384      10.435391       0.192884      -0.630631       4.265122       0.096126       9.798641           0.000006
           33              C       4.292617       1.166657       7.029035      -0.130536      31.135804 0.46715593E+03  0.11281712E+05                                 8.895634                            7.462590      -0.408184       1.856782                    0.997517      30.092218      90.259686       0.567341       0.447042      -1.036247      -0.003229       0.024304      -0.010213       0.026559      -0.020108      -0.001998       0.007772      -0.060774      -0.172591      -0.058054      -0.007670       0.065724              9.631633      10.459358       1.756745       1.019198       5.865102       0.052020      12.570441          -0.000002
           34              C       4.704627       1.482876       5.755987       0.036424      32.146099 0.43378185E+03  0.10183096E+05                                 8.961609                            7.069165      -0.181349       1.964789                    0.998588      26.874941      76.971379       0.603951       0.432012      -1.055440       0.022184       0.019709       0.040218       0.049981      -0.010998      -0.027759      -0.000684      -0.058346      -0.080273      -0.050187       0.005320       0.044867             10.134295      11.728924       2.611342       2.201550       6.150708      -0.158459      12.523252           0.000003
           35              C       3.824271       1.193009       4.562753       0.634253      22.457738 0.24860941E+03  0.51804349E+04                                 7.452692                            5.695128      -0.390823       1.927819                    0.998460      22.822793      65.738408       0.600809       0.489239      -1.002880      -0.037443      -0.016688      -0.056948       0.070168      -0.039889      -0.087843       0.024313       0.107609      -0.027134      -0.070143      -0.060661       0.130804              8.481622       7.014804       1.644814       2.171456       9.492348      -1.747662       8.937713           0.000008
           36              C      -0.856071       2.086568       5.565761      -0.137155      31.470273 0.44774322E+03  0.10671043E+05                                 8.839703                            7.210919      -0.156839       1.934997                    0.998589      29.703631      87.760665       0.590126       0.435495      -1.045759      -0.022444       0.008284       0.005742       0.024603      -0.046408      -0.021966       0.024297      -0.084775      -0.004456      -0.064038      -0.012132       0.076170              9.659077      12.125288       3.031712       1.590714       6.431420      -0.891084      10.420521          -0.000003
           37              C       4.229362       8.790654       0.070503       0.631821      22.616543 0.23958145E+03  0.49266860E+04                                 7.444413                            5.564422      -0.201465       2.008133                    0.998655      21.941584      61.971358       0.614591       0.484639      -1.009265      -0.092893       0.040700       0.015436       0.102586       0.060026       0.001269      -0.025532      -0.143347      -0.223656      -0.081119      -0.052323       0.133441              8.537146      10.371922      -2.302207      -0.508104       5.121749       0.849047      10.117767           0.000005
           38              C       5.637296       8.257633      -0.009312       0.132358      31.193156 0.38413176E+03  0.87568468E+04                                 8.788567                            6.671832      -0.121603       1.987304                    0.999081      25.937476      73.456676       0.618297       0.434552      -1.052787       0.069563      -0.021870      -0.037961       0.082209       0.043697      -0.023844      -0.001951      -0.091715      -0.080619      -0.062921      -0.014984       0.077905             10.126490      14.052324      -3.585222       0.328633       6.066563       0.685227      10.260582           0.000003
           39              C      -1.918937       7.444327      11.867150       0.133260      30.767505 0.39359372E+03  0.90468894E+04                                 8.743356                            6.790449      -0.232175       1.949567                    0.998931      26.272107      75.242979       0.606562       0.439319      -1.047645      -0.037056       0.039587       0.061473       0.081971       0.036973      -0.012175       0.008134      -0.068073      -0.173858      -0.062982      -0.016297       0.079279              9.870659      10.566318      -1.851967      -0.428755       5.362590      -0.195083      13.683069           0.000002
           40              C      -1.557947       7.238305      10.423830       0.620905      22.177548 0.24686926E+03  0.51158753E+04                                 7.351865                            5.658712      -0.157955       2.019313                    0.999012      22.184152      62.944955       0.607650       0.486407      -1.008120       0.026755      -0.024386      -0.096805       0.103352       0.005937       0.009620      -0.004587      -0.213914      -0.152371      -0.084546      -0.048073       0.132619              8.166385      10.435392      -0.192884      -0.630631       4.265122      -0.096126       9.798642           0.000006
           41              C      -1.075413       7.155657      12.924697      -0.130536      31.135807 0.46715602E+03  0.11281715E+05                                 8.895635                            7.462591      -0.408184       1.856782                    0.997517      30.092222      90.259706       0.567341       0.447042      -1.036247       0.003229       0.024304       0.010212       0.026559       0.020108      -0.001998      -0.007772      -0.060773      -0.172591      -0.058054      -0.007670       0.065724              9.631635      10.459360      -1.756745       1.019197       5.865103      -0.052020      12.570442          -0.000002
           42              C       0.899841       7.471876       0.895257       0.036424      32.146103 0.43378192E+03  0.10183098E+05                                 8.961610                            7.069165      -0.181349       1.964789                    0.998588      26.874944      76.971391       0.603951       0.432012      -1.055440      -0.022184       0.019709      -0.040218       0.049981       0.010998      -0.027759       0.000684      -0.058346      -0.080273      -0.050187       0.005321       0.044867             10.134296      11.728926      -2.611342       2.201550       6.150709       0.158459      12.523253           0.000003
           43              C       1.780197       7.182009       2.088491       0.634253      22.457738 0.24860941E+03  0.51804349E+04                                 7.452692                            5.695128      -0.390823       1.927819                    0.998460      22.822792      65.738404       0.600809       0.489239      -1.002880       0.037443      -0.016688       0.056948       0.070168       0.039889      -0.087842      -0.024313       0.107609      -0.027133      -0.070143      -0.060662       0.130804              8.481621       7.014804      -1.644814       2.171456       9.492348       1.747662       8.937713           0.000008
           44              C       6.460539       8.075568       1.085483      -0.137155      31.470285 0.44774341E+03  0.10671049E+05                                 8.839706                            7.210922      -0.156840       1.934996                    0.998589      29.703638      87.760702       0.590126       0.435495      -1.045759       0.022444       0.008284      -0.005742       0.024603       0.046408      -0.021966      -0.024297      -0.084775      -0.004455      -0.064038      -0.012132       0.076170              9.659081      12.125295      -3.031714       1.590715       6.431423       0.891084      10.420524          -0.000003
           45              N       4.843385      10.018399       5.399480      -0.408213      42.571586 0.64568439E+03  0.16485955E+05                                10.042701                            8.181317       0.060665       1.976869                    0.999558      31.784647      90.271432       0.617099       0.388738      -1.100513       0.130808       0.029527       0.173485       0.219271      -0.055764      -0.093325      -0.026325      -0.100038      -0.237988      -0.156180       0.040149       0.116032             11.068953      13.836756       3.165931      -2.887484       7.020173      -1.523837      12.349930           0.000001
           46              N       0.761083       4.029399       1.251764      -0.408213      42.571605 0.64568477E+03  0.16485967E+05                                10.042705                            8.181320       0.060664       1.976868                    0.999558      31.784657      90.271473       0.617099       0.388738      -1.100513      -0.130808       0.029527      -0.173485       0.219271       0.055764      -0.093325       0.026325      -0.100038      -0.237988      -0.156180       0.040149       0.116032             11.068957      13.836760      -3.165933      -2.887484       7.020175       1.523837      12.349934           0.000001
           47              N      -0.432549       1.959601       7.903008      -0.408213      42.571592 0.64568454E+03  0.16485960E+05                                10.042702                            8.181318       0.060665       1.976869                    0.999558      31.784651      90.271447       0.617099       0.388738      -1.100513      -0.130809      -0.029527      -0.173485       0.219271      -0.055764      -0.093324      -0.026325      -0.100038      -0.237988      -0.156180       0.040149       0.116032             11.068954      13.836756       3.165931      -2.887484       7.020174      -1.523837      12.349931           0.000000
           48              N       3.649753       7.948601      12.050724      -0.408213      42.571600 0.64568466E+03  0.16485963E+05                                10.042703                            8.181318       0.060665       1.976869                    0.999558      31.784655      90.271459       0.617099       0.388738      -1.100513       0.130808      -0.029527       0.173485       0.219271       0.055764      -0.093325       0.026325      -0.100038      -0.237988      -0.156180       0.040149       0.116032             11.068955      13.836759      -3.165932      -2.887485       7.020174       1.523837      12.349932           0.000001
           49              O       2.554641       8.898456       7.841817      -0.666646      43.380125 0.64294796E+03  0.16174994E+05                                 9.800603                            7.900120       0.309119       2.116838                    0.997257      29.622250      79.846460       0.668829       0.364018      -1.134209       0.013810       0.031746      -0.102826       0.108497      -0.065322      -0.024581       0.005702      -0.118892       0.017974      -0.095384       0.007185       0.088199             11.013340       9.518442       1.088235      -4.218889       7.437222      -3.705958      16.084356          -0.000004
           50              O       2.422107       9.054170       5.625622      -0.618524      38.814848 0.60930823E+03  0.15128943E+05                                 9.120427                            7.702399       0.158691       2.077127                    0.996637      29.045737      77.861408       0.675598       0.365129      -1.132986      -0.047956      -0.038512       0.070060       0.093228      -0.034080       0.060267       0.015622      -0.089825       0.034058      -0.097521       0.044450       0.053071              9.966066       9.542825       0.897818       3.469095       6.414638       1.393628      13.940736          -0.000008
           51              O       5.478225      10.774211       2.949162      -0.642780      35.500624 0.57529639E+03  0.14079848E+05                                 8.523816                            7.431583       0.406499       2.153190                    0.997556      29.101203      77.432592       0.695180       0.360000      -1.137076       0.089796       0.051026      -0.030704       0.107748      -0.021305       0.061743       0.012830      -0.065745      -0.148023      -0.097244       0.032974       0.064270              8.992347      10.628472       0.100862       3.268906       6.218310       1.017542      10.130260          -0.000008
           52              O       0.850955      10.852068       3.474610      -0.643117      40.960320 0.61428241E+03  0.15300163E+05                                 9.451611                            7.735649       0.263945       2.101940                    0.997600      29.539742      79.592471       0.673165       0.365306      -1.131614      -0.092294       0.038206       0.015029       0.101014      -0.001872       0.021910       0.018124      -0.045520      -0.296465      -0.104410       0.030335       0.074075             10.412234      17.147897       0.214259      -2.547432       6.704823       0.599992       7.383980          -0.000011
           53              O       1.299738      11.818693       8.709139      -0.649270      44.765883 0.71271393E+03  0.18406348E+05                                10.100336                            8.387989       0.076458       2.045000                    0.995273      29.866483      81.689183       0.640652       0.370196      -1.128929       0.028453      -0.070472      -0.040903       0.086307       0.006491      -0.060611       0.010320       0.031973      -0.163007      -0.084898       0.012676       0.072222             11.275024      10.598219       4.597403       0.619519      16.385545       0.887753       6.841307          -0.000011
           54              O       0.538480       9.966894       9.689532      -0.651915      45.794692 0.66205872E+03  0.16802966E+05                                10.275417                            8.065488       0.094378       2.050062                    0.995970      29.746824      80.924964       0.654969       0.368465      -1.129104      -0.074055       0.074324       0.025097       0.107879      -0.037653      -0.078626      -0.040616       0.012995       0.047848      -0.105375       0.018708       0.086667             11.988904       7.476887      -1.308277       1.469847      13.958521      -7.708036      14.531305          -0.000005
           55              O       0.662563       2.909456      12.111915      -0.666647      43.380146 0.64294837E+03  0.16175007E+05                                 9.800607                            7.900123       0.309118       2.116838                    0.997257      29.622258      79.846492       0.668829       0.364018      -1.134209      -0.013810       0.031746       0.102826       0.108497       0.065322      -0.024581      -0.005703      -0.118892       0.017974      -0.095384       0.007185       0.088199             11.013344       9.518446      -1.088235      -4.218890       7.437225       3.705960      16.084361          -0.000004
           56              O       3.182361       3.065170       1.025622      -0.618524      38.814835 0.60930797E+03  0.15128935E+05                                 9.120426                            7.702398       0.158692       2.077128                    0.996637      29.045730      77.861386       0.675598       0.365129      -1.132986       0.047957      -0.038512      -0.070060       0.093228       0.034079       0.060266      -0.015622      -0.089825       0.034057      -0.097521       0.044450       0.053071              9.966065       9.542823      -0.897818       3.469095       6.414637      -1.393628      13.940733          -0.000008
           57              O       0.126243       4.785211       3.702082      -0.642780      35.500584 0.57529561E+03  0.14079824E+05                                 8.523810                            7.431577       0.406500       2.153191                    0.997556      29.101187      77.432531       0.695181       0.360000      -1.137076      -0.089796       0.051026       0.030705       0.107748       0.021305       0.061742      -0.012830      -0.065745      -0.148022      -0.097244       0.032973       0.064270              8.992340      10.628461      -0.100861       3.268903       6.218306      -1.017541      10.130252          -0.000007
           58              O       4.753513       4.863068       3.176634      -0.643117      40.960254 0.61428126E+03  0.15300127E+05                                 9.451599                            7.735640       0.263948       2.101941                    0.997600      29.539724      79.592389       0.673165       0.365306      -1.131614       0.092294       0.038206      -0.015029       0.101014       0.001872       0.021910      -0.018124      -0.045520      -0.296464      -0.104410       0.030335       0.074075             10.412220      17.147872      -0.214259      -2.547428       6.704816      -0.599991       7.383971          -0.000011
           59              O       1.917466       5.829693      11.244593      -0.649270      44.765863 0.71271353E+03  0.18406335E+05                                10.100333                            8.387987       0.076458       2.045000                    0.995273      29.866476      81.689155       0.640652       0.370196      -1.128929      -0.028453      -0.070471       0.040903       0.086307      -0.006491      -0.060611      -0.010320       0.031973      -0.163007      -0.084898       0.012676       0.072222             11.275020      10.598216      -4.597402       0.619518      16.385539      -0.887753       6.841304          -0.000011
           60              O       2.678724       3.977894      10.264200      -0.651915      45.794666 0.66205832E+03  0.16802953E+05                                10.275412                            8.065485       0.094379       2.050062                    0.995970      29.746819      80.924938       0.654969       0.368465      -1.129104       0.074055       0.074324      -0.025097       0.107880       0.037652      -0.078626       0.040616       0.012995       0.047848      -0.105375       0.018708       0.086667             11.988898       7.476883       1.308275       1.469846      13.958514       7.708031      14.531296          -0.000005
           61              O       1.856195       3.079544       5.460671      -0.666646      43.380091 0.64294739E+03  0.16174975E+05                                 9.800597                            7.900116       0.309120       2.116839                    0.997257      29.622242      79.846419       0.668829       0.364018      -1.134209      -0.013810      -0.031745       0.102826       0.108497      -0.065321      -0.024581       0.005703      -0.118892       0.017974      -0.095384       0.007185       0.088199             11.013332       9.518435       1.088234      -4.218885       7.437217      -3.705955      16.084343          -0.000004
           62              O       1.988729       2.923830       7.676866      -0.618524      38.814806 0.60930743E+03  0.15128918E+05                                 9.120420                            7.702394       0.158693       2.077128                    0.996637      29.045723      77.861350       0.675598       0.365129      -1.132986       0.047957       0.038512      -0.070060       0.093228      -0.034080       0.060267       0.015622      -0.089825       0.034057      -0.097521       0.044450       0.053071              9.966058       9.542817       0.897817       3.469092       6.414634       1.393627      13.940723          -0.000008
           63              O      -1.067389       1.203789      10.353326      -0.642780      35.500626 0.57529647E+03  0.14079850E+05                                 8.523817                            7.431583       0.406499       2.153190                    0.997556      29.101204      77.432597       0.695180       0.360000      -1.137076      -0.089796      -0.051026       0.030704       0.107748      -0.021305       0.061742       0.012830      -0.065745      -0.148023      -0.097244       0.032973       0.064270              8.992348      10.628471       0.100861       3.268906       6.218311       1.017543      10.130261          -0.000008
           64              O       3.559881       1.125932       9.827878      -0.643117      40.960284 0.61428181E+03  0.15300144E+05                                 9.451604                            7.735644       0.263947       2.101940                    0.997600      29.539734      79.592431       0.673165       0.365306      -1.131614       0.092294      -0.038206      -0.015029       0.101014      -0.001872       0.021911       0.018124      -0.045520      -0.296464      -0.104410       0.030335       0.074075             10.412226      17.147882       0.214259      -2.547429       6.704819       0.599992       7.383975          -0.000011
           65              O       3.111098       0.159307       4.593349      -0.649270      44.765885 0.71271394E+03  0.18406349E+05                                10.100337                            8.387990       0.076457       2.045000                    0.995273      29.866483      81.689185       0.640652       0.370196      -1.128929      -0.028453       0.070471       0.040903       0.086307       0.006491      -0.060611       0.010320       0.031973      -0.163007      -0.084898       0.012676       0.072222             11.275025      10.598220       4.597404       0.619519      16.385547       0.887754       6.841307          -0.000011
           66              O       3.872356       2.011106       3.612956      -0.651915      45.794682 0.66205854E+03  0.16802960E+05                                10.275416                            8.065487       0.094378       2.050062                    0.995970      29.746822      80.924954       0.654969       0.368465      -1.129104       0.074055      -0.074324      -0.025097       0.107880      -0.037653      -0.078627      -0.040616       0.012995       0.047848      -0.105375       0.018708       0.086667             11.988902       7.476885      -1.308276       1.469847      13.958520      -7.708035      14.531301          -0.000005
           67              O       3.748273       9.068544       1.190573      -0.666647      43.380140 0.64294820E+03  0.16175002E+05                                 9.800606                            7.900123       0.309118       2.116838                    0.997257      29.622253      79.846476       0.668829       0.364018      -1.134209       0.013810      -0.031746      -0.102826       0.108497       0.065322      -0.024581      -0.005702      -0.118892       0.017974      -0.095384       0.007185       0.088199             11.013343       9.518445      -1.088235      -4.218890       7.437224       3.705960      16.084361          -0.000004
           68              O       1.228475       8.912830      12.276866      -0.618524      38.814856 0.60930838E+03  0.15128948E+05                                 9.120430                            7.702401       0.158691       2.077127                    0.996637      29.045737      77.861417       0.675598       0.365129      -1.132986      -0.047957       0.038512       0.070060       0.093228       0.034080       0.060267      -0.015622      -0.089825       0.034057      -0.097521       0.044450       0.053071              9.966069       9.542828      -0.897819       3.469096       6.414640      -1.393629      13.940741          -0.000008
           69              O       4.284593       7.192789       9.600406      -0.642780      35.500607 0.57529607E+03  0.14079838E+05                                 8.523814                            7.431580       0.406499       2.153191                    0.997556      29.101197      77.432568       0.695181       0.360000      -1.137076       0.089796      -0.051026      -0.030705       0.107748       0.021305       0.061743      -0.012830      -0.065745      -0.148023      -0.097244       0.032974       0.064270              8.992344      10.628467      -0.100861       3.268905       6.218309      -1.017542      10.130257          -0.000007
           70              O      -0.342677       7.114932      10.125854      -0.643117      40.960289 0.61428188E+03  0.15300146E+05                                 9.451605                            7.735645       0.263947       2.101940                    0.997600      29.539735      79.592436       0.673165       0.365306      -1.131614      -0.092294      -0.038206       0.015029       0.101014       0.001872       0.021910      -0.018124      -0.045520      -0.296465      -0.104410       0.030335       0.074075             10.412227      17.147884      -0.214259      -2.547430       6.704820      -0.599992       7.383976          -0.000011
           71              O       2.493370       6.148307       2.057895      -0.649270      44.765866 0.71271358E+03  0.18406337E+05                                10.100334                            8.387987       0.076458       2.045000                    0.995273      29.866477      81.689161       0.640652       0.370196      -1.128929       0.028453       0.070471      -0.040903       0.086307      -0.006491      -0.060611      -0.010320       0.031973      -0.163007      -0.084898       0.012676       0.072222             11.275021      10.598216      -4.597402       0.619518      16.385542      -0.887753       6.841305          -0.000011
           72              O       1.732112       8.000106       3.038288      -0.651915      45.794670 0.66205834E+03  0.16802954E+05                                10.275414                            8.065485       0.094378       2.050062                    0.995970      29.746818      80.924938       0.654969       0.368465      -1.129104      -0.074055      -0.074324       0.025097       0.107880       0.037652      -0.078626       0.040616       0.012995       0.047848      -0.105375       0.018708       0.086667             11.988900       7.476884       1.308276       1.469846      13.958516       7.708033      14.531299          -0.000005

******************************************************
Auxiliary information for the entire system
The total spin magnetic moment of the unit cell is   0.000114
The total net atomic charge of the unit cell is   -0.000001
Accuracy of reproducing the electrostatic potential in the unit cell:
  The inner radius (bohr) =    5.0000
  The outer radius (bohr) =   12.0000
  Valid grid points have density less than (e/(bohr^3)) =    0.0001
  The number of valid grid points were=        20304
  The rms potential error without charges in kcal/mol is=      4.73447
  The rms potential error with partial charges in kcal/mol is=      1.41385
  The RRMSE value at monopole order=      0.29863
  The rms potential error with partial charges and cloud penetration in kcal/mol is=      1.40070
  The RRMSE value at monopole order with cloud penetration is=      0.29585
  The rms potential error with partial charges and atomic dipoles in kcal/mol is=      0.95300
  The RRMSE value at dipole order=      0.20129
  The rms potential error with partial charges, atomic dipoles and cloud penetration in kcal/mol is=      0.92498
  The RRMSE value at dipole order with cloud penetration=      0.19537

******************************************************
The electron densities and ab initio electrostatic potential were computed in VASP using the PBE functional and
projector augmented wave method. See the main text of the journal article for a description of computational details.
The atomic charges, dipoles, and quadrupoles were computed with the DDEC6 method as described in
(a) T. A. Manz and N. Gabaldon Limas, RSC Adv. 6 (2016) 47771-47801 DOI: 10.1039/c6ra04656h
(b) N. Gabaldon Limas and T. A. Manz, RSC Adv. 8 (2018) 2678-2707 DOI: 10.1039/c7ra11829e.
For each atom in the material, the electron cloud parameters were fit to the spherically averaged atom-in-material
electron density using radial positions for which this density was between 10^-4 and 10^-2 electrons per cubic bohr.
The polarizabilities, dispersion coefficients, and quantum Drude oscillator (QDO) parameters were fit using the MCLF method.
The magnetic structure of the system was optimized in VASP from the default ferromagnetic initial guess using spin polarization.
The atomic spin moments (ASMs) were computed on this optimized magnetic structure using the DDEC6 partition as inputs
to the method of T. A. Manz and D. S. Sholl, J. Chem. Theory Comput. 7 (2011) 4146-4164 DOI: 10.1021/ct200539n.
The RMSE and RRMSE were computed using a uniform grid with Ewald summation.
