# Supplementary material for: A collection of forcefield precursors for metal–organic frameworks
Source: RSC Adv. 2019 Nov 13;9(63):36492–507. doi: 10.1039/c9ra07327b (PMC9075174; doi:10.1039/c9ra07327b)
Supplement: RA-009-C9RA07327B-s3854 [file RA-009-C9RA07327B-s3854.xyz]

  108
jmolscript: load "" {1 1 1} spacegroup "x,y,z" unitcell [{     10.880000     0.000000     0.000000 }, {      2.199102    10.694236     0.000000 }, {      0.204321     0.125317    14.119966 }]
Zn     8.815151     3.706847    11.327884     0.850548
Zn     8.819513     3.713830     8.367209     0.846102
Zn     4.468272     7.112706     2.792082     0.850548
Zn     4.463910     7.105723     5.752757     0.846102
H     10.289855     7.821381     8.030025     0.106099
H     11.011493    10.044482     8.124628     0.119598
H      9.810293    10.315317    11.890423     0.113187
H      9.174641     8.107989    11.886187     0.104643
H      4.555666     4.034635     7.798457     0.115159
H      2.201590     4.010958     7.781513     0.118391
H      2.211990     3.388271    11.846651     0.120520
H      4.566391     3.468353    11.832532     0.115180
H     10.743275     3.406479     6.065937     0.100183
H     10.757351     3.341162     3.767207     0.129218
H      6.733015     3.841096     3.825099     0.130381
H      6.852500     3.797583     6.152069     0.101203
H     10.168922     2.136699     1.685924     0.138518
H     10.255489     2.430614    13.474684     0.098370
H      7.436106     5.102268    13.621531     0.088825
H      7.251099     4.917372     1.825712     0.123875
H      2.993568     2.998172     6.089941     0.106099
H      2.271930     0.775071     5.995338     0.119598
H      3.473130     0.504236     2.229543     0.113187
H      4.108782     2.711564     2.233779     0.104643
H      8.727757     6.784918     6.321509     0.115159
H     11.081833     6.808595     6.338453     0.118392
H     11.071433     7.431282     2.273315     0.120520
H      8.717032     7.351200     2.287434     0.115180
H      2.540148     7.413074     8.054029     0.100184
H      2.526072     7.478391    10.352759     0.129218
H      6.550408     6.978457    10.294867     0.130381
H      6.430923     7.021970     7.967897     0.101203
H      3.114501     8.682854    12.434042     0.138519
H      3.027934     8.388939     0.645282     0.098370
H      5.847317     5.717285     0.498435     0.088825
H      6.032324     5.902181    12.294254     0.123874
C      9.171188     6.266902     9.889624     0.599943
C      9.595013     7.703200     9.896684    -0.037547
C     10.166071     8.312948     8.832039    -0.104451
C     10.563431     9.660785     8.872987    -0.105503
C     10.337153    10.388911     9.940456    -0.005080
C      9.871199     9.808803    11.091233    -0.116113
C      9.504927     8.504068    11.086997    -0.121704
C      8.493646     1.159735     9.934808     0.610185
C      6.271948     3.828014     9.821848     0.586727
C      4.779736     3.800034     9.802080    -0.031605
C      4.078689     3.924229     8.613179    -0.101066
C      2.677658     3.889845     8.594823    -0.110593
C      1.992223     3.672772     9.802080    -0.022803
C      2.686449     3.523299    11.034753    -0.118448
C      4.081637     3.578796    11.022045    -0.116326
C     11.372834     3.624636     9.800668     0.585267
C      9.920069     3.490036     5.599979     0.103916
C      9.936788     3.459713     4.231754    -0.179244
C      8.738269     3.606312     3.518696     0.105478
C      7.573344     3.742279     4.258582    -0.175924
C      7.657217     3.731120     5.652222     0.127721
C      8.715096     3.584623     2.038923     0.120921
C      9.561928     2.739391     1.272209    -0.181610
C      9.665532     2.963521    13.994298     0.107283
C      8.032305     4.513780    14.069134     0.093807
C      7.857034     4.364497     1.345633    -0.179849
C      4.112235     4.552651     4.230342     0.599943
C      3.688410     3.116353     4.223282    -0.037547
C      3.117352     2.506605     5.287927    -0.104452
C      2.719992     1.158768     5.246979    -0.105504
C      2.946270     0.430642     4.179510    -0.005080
C      3.412224     1.010750     3.028733    -0.116113
C      3.778496     2.315485     3.032969    -0.121704
C      4.789777     9.659818     4.185158     0.610185
C      7.011475     6.991539     4.298118     0.586727
C      8.503687     7.019519     4.317886    -0.031605
C      9.204734     6.895324     5.506787    -0.101066
C     10.605765     6.929708     5.525143    -0.110593
C     11.291200     7.146781     4.317886    -0.022803
C     10.596974     7.296254     3.085213    -0.118448
C      9.201786     7.240757     3.097921    -0.116326
C      1.910589     7.194917     4.319298     0.585267
C      3.363354     7.329517     8.519987     0.103916
C      3.346635     7.359840     9.888212    -0.179244
C      4.545154     7.213241    10.601270     0.105478
C      5.710079     7.077274     9.861384    -0.175924
C      5.626206     7.088433     8.467744     0.127721
C      4.568327     7.234930    12.081043     0.120921
C      3.721495     8.080162    12.847757    -0.181610
C      3.617891     7.856032     0.125668     0.107283
C      5.251118     6.305773     0.050832     0.093807
C      5.426389     6.455056    12.774333    -0.179849
N      8.793006     3.632144     6.308801    -0.193734
N      8.831998     3.721463    13.360312    -0.183307
N      4.490417     7.187409     7.811165    -0.193734
N      4.451425     7.098090     0.759654    -0.183307
O      9.018114     5.692784    10.992394    -0.578016
O      8.999008     5.725523     8.776971    -0.553067
O      8.629928     1.726355     8.830627    -0.566318
O      8.639562     1.706361    11.036165    -0.570871
O      6.838837     3.838984    10.937326    -0.551838
O      6.838365     3.854186     8.673895    -0.549337
O     10.800270     3.593097     8.656951    -0.551517
O     10.782451     3.562935    10.921794    -0.555378
O      4.265309     5.126769     3.127572    -0.578016
O      4.284415     5.094030     5.342995    -0.553067
O      4.653495     9.093198     5.289339    -0.566318
O      4.643861     9.113192     3.083801    -0.570871
O      6.444586     6.980569     3.182640    -0.551838
O      6.445058     6.965367     5.446071    -0.549337
O      2.483153     7.226456     5.463015    -0.551517
O      2.500972     7.256618     3.198172    -0.555378

The following XYZ coordinates are in angstroms. Other properties are in atomic units.
The sperically averaged electron density of each atom fit to a function of the form exp(a - br)
eigen_1, eigen_2 and eigen_3 are the three eigenvalues of traceless quadrupole moment tensor
  atom number  atomic symbol              X              Y              Z     net charge C6 coefficient C8 coefficient C10 coefficient fluctuating dipole atomic polarizability isotropic forcefield polarizability              a              b squared Pearson coefficient          <r^3>          <r^4>         wp_QDO          m_QDO          q_QDO       dipole_x       dipole_y       dipole_z         dipole            Qxy            Qxz            Qyz     Q(x^2-y^2)  Q(3z^2 - R^2)        eigen_1        eigen_2        eigen_3 static polarizability      alpha(xx)      alpha(xy)      alpha(xz)      alpha(yy)      alpha(yz)      alpha(zz) atomic spin moment
            1             Zn       8.815151       3.706847      11.327884       0.850548     103.492303 0.19441626E+04  0.62517239E+05                                18.210724                           14.627162       0.263908       1.942751                    0.996021      46.986695     129.325159       0.461551       0.412685      -1.133991       0.005044      -0.000971       0.009701       0.010977      -0.008481       0.003022      -0.001055       0.014484      -0.310203      -0.103463       0.040549       0.062914             22.282934      22.290011       1.017535      -0.185627      21.654331       0.164106      22.904462           0.000001
            2             Zn       8.819513       3.713830       8.367209       0.846102      99.184062 0.19583096E+04  0.63048220E+05                                17.724081                           14.695024       0.329234       1.959855                    0.996261      47.046127     129.310945       0.460070       0.413514      -1.134108       0.000934      -0.000896      -0.019213       0.019256      -0.000328       0.002830      -0.006763       0.006054      -0.340636      -0.113864       0.053985       0.059879             21.124716      22.464198       0.990859      -0.023619      20.431364      -0.866480      20.478586           0.000004
            3             Zn       4.468272       7.112706       2.792082       0.850548     103.492299 0.19441625E+04  0.62517235E+05                                18.210724                           14.627161       0.263908       1.942751                    0.996021      46.986693     129.325152       0.461551       0.412685      -1.133991      -0.005044       0.000971      -0.009701       0.010977      -0.008481       0.003022      -0.001056       0.014484      -0.310203      -0.103463       0.040549       0.062914             22.282934      22.290011       1.017535      -0.185627      21.654330       0.164106      22.904461           0.000001
            4             Zn       4.463910       7.105723       5.752757       0.846102      99.184058 0.19583095E+04  0.63048215E+05                                17.724080                           14.695023       0.329234       1.959855                    0.996261      47.046125     129.310936       0.460070       0.413514      -1.134108      -0.000934       0.000896       0.019213       0.019256      -0.000328       0.002830      -0.006763       0.006054      -0.340636      -0.113864       0.053985       0.059879             21.124715      22.464198       0.990859      -0.023619      20.431362      -0.866480      20.478585           0.000004
            5              H      10.289855       7.821381       8.030025       0.106099       1.012735 0.70542908E+01  0.67636708E+02                                 1.701480                            1.574547      -1.234886       2.282840                    0.994948       3.713148      10.539054       0.484717       1.317920      -0.698249       0.001908      -0.018391      -0.032583       0.037464       0.002057      -0.005295       0.004375      -0.012182       0.015983      -0.011314       0.001945       0.009369              1.764247       1.388005      -0.001557      -0.099462       1.761034       0.517717       2.143702          -0.000001
            6              H      11.011493      10.044482       8.124628       0.119598       1.153058 0.85966256E+01  0.84637216E+02                                 1.715661                            1.638159      -1.007465       2.396827                    0.998228       3.334027       8.896766       0.531444       1.170618      -0.735941       0.019601       0.015632      -0.030862       0.039762       0.006850      -0.012820       0.001534      -0.001996       0.031128      -0.016809      -0.000732       0.017541              1.725508       1.544786       0.189031      -0.319788       1.776391      -0.229727       1.855345           0.000003
            7              H       9.810293      10.315317      11.890423       0.113187       1.234094 0.91134386E+01  0.90622244E+02                                 1.762458                            1.660293      -1.066283       2.364026                    0.997629       3.365465       8.889380       0.543044       1.134275      -0.745224      -0.002961       0.018845       0.034679       0.039579       0.000448      -0.007679       0.001909      -0.014082       0.052219      -0.017482      -0.001766       0.019248              1.790607       1.379771       0.039516      -0.052372       1.962100       0.437232       2.029949           0.000001
            8              H       9.174641       8.107989      11.886187       0.104643       1.212607 0.89878269E+01  0.89447639E+02                                 1.765328                            1.665942      -1.072750       2.354463                    0.997519       3.457758       9.266278       0.531491       1.157967      -0.738199      -0.012020      -0.013761       0.036020       0.040389       0.005408      -0.007512       0.002301      -0.010960       0.049950      -0.017802      -0.000651       0.018452              1.799010       1.553396       0.240892      -0.285720       1.798974      -0.347998       2.044659          -0.000001
            9              H       4.555666       4.034635       7.798457       0.115159       1.096400 0.81365278E+01  0.81231000E+02                                 1.824914                            1.717783      -1.369804       2.223316                    0.993319       3.897500      11.464151       0.451123       1.359968      -0.689514       0.020155       0.002182      -0.034786       0.040263       0.000530      -0.007300      -0.001090       0.008816       0.020010      -0.007825      -0.003938       0.011763              1.880854       1.913000       0.074773      -0.354209       1.451631      -0.062255       2.277931          -0.000002
           10              H       2.201590       4.010958       7.781513       0.118391       1.036595 0.75004736E+01  0.73180735E+02                                 1.750622                            1.644535      -1.205503       2.309756                    0.995565       3.670074      10.581063       0.464268       1.352162      -0.692317      -0.018399       0.007372      -0.035456       0.040620      -0.002299       0.005455      -0.006406       0.005636       0.033395      -0.010365      -0.004634       0.014999              1.804046       1.864967      -0.034031       0.347783       1.394300      -0.000044       2.152872          -0.000001
           11              H       2.211990       3.388271      11.846651       0.120520       1.155532 0.84968137E+01  0.83467307E+02                                 1.721038                            1.629854      -1.071872       2.368373                    0.997684       3.346087       8.938757       0.531830       1.172392      -0.735163      -0.017684      -0.005472       0.036632       0.041043       0.001349      -0.000271      -0.004624       0.011703       0.053265      -0.015509      -0.002901       0.018410              1.747612       1.848801       0.094941      -0.389392       1.362647      -0.132778       2.031389          -0.000003
           12              H       4.566391       3.468353      11.832532       0.115180       1.194295 0.89739182E+01  0.89607562E+02                                 1.779097                            1.690813      -1.068475       2.365933                    0.997555       3.434201       9.331274       0.513456       1.194649      -0.729745       0.017931      -0.008215       0.035680       0.040768      -0.001934       0.001511      -0.007250       0.012924       0.051665      -0.016796      -0.002147       0.018943              1.809751       1.874702      -0.014582       0.409368       1.445305      -0.066764       2.109246          -0.000003
           13              H      10.743275       3.406479       6.065937       0.100183       1.099305 0.77321879E+01  0.75547812E+02                                 1.783556                            1.640873      -0.991439       2.404773                    0.997689       3.588741      10.146328       0.480074       1.305806      -0.702724       0.042873      -0.004472       0.022301       0.048532      -0.002111       0.001643      -0.001769       0.027081      -0.003560      -0.013334      -0.001166       0.014500              1.863295       2.333542      -0.132630       0.518751       1.394527      -0.049041       1.861816          -0.000001
           14              H      10.757351       3.341162       3.767207       0.129218       1.068709 0.79743368E+01  0.78407529E+02                                 1.743277                            1.666103      -0.989977       2.416471                    0.997802       3.484241       9.837229       0.477203       1.305390      -0.703759       0.033514      -0.002943      -0.016550       0.037493      -0.002086      -0.004097       0.001042       0.024777       0.012723      -0.014710       0.002169       0.012541              1.760794       2.154932      -0.152331      -0.289041       1.398155       0.092140       1.729294          -0.000000
           15              H       6.733015       3.841096       3.825099       0.130381       0.985322 0.72146357E+01  0.70196903E+02                                 1.735847                            1.648250      -1.296064       2.277406                    0.993215       3.729272      10.983014       0.445799       1.412093      -0.680115      -0.033130       0.006882      -0.016688       0.037729      -0.002829       0.003380       0.001495       0.019053       0.019277      -0.013351       0.003561       0.009790              1.774319       2.251529      -0.061384       0.295310       1.379655      -0.053091       1.691773          -0.000001
           16              H       6.852500       3.797583       6.152069       0.101203       1.148893 0.82249330E+01  0.81848313E+02                                 1.856491                            1.707819      -1.082956       2.362541                    0.996454       3.688892      10.624928       0.462856       1.329788      -0.697523      -0.044031       0.003606       0.025023       0.050773       0.000362      -0.004107       0.000310       0.021934      -0.004022      -0.010320      -0.002511       0.012831              1.941167       2.385067      -0.063870      -0.550272       1.420727       0.022351       2.017707          -0.000003
           17              H      10.168922       2.136699       1.685924       0.138518       1.069441 0.76656451E+01  0.73421831E+02                                 1.643985                            1.556948      -0.887264       2.472208                    0.999136       3.163905       8.357993       0.539261       1.185853      -0.732742       0.024115      -0.027581       0.017598       0.040644      -0.015608      -0.000121      -0.002847      -0.004476       0.014984      -0.018429       0.004662       0.013767              1.666865       1.660534      -0.384198       0.261667       1.677905      -0.206720       1.662157           0.000001
           18              H      10.255489       2.430614      13.474684       0.098370       1.290911 0.92221007E+01  0.92404183E+02                                 1.859625                            1.699658      -0.978883       2.411867                    0.997507       3.409284       9.178043       0.520379       1.174693      -0.735297       0.032027      -0.027596      -0.027543       0.050457      -0.019919      -0.001434       0.001952       0.003042       0.007418      -0.021222       0.002141       0.019082              1.939037       1.888685      -0.416258      -0.423216       1.818858       0.377176       2.109569          -0.000002
           19              H       7.436106       5.102268      13.621531       0.088825       1.185158 0.79736006E+01  0.78896381E+02                                 1.898870                            1.678694      -1.259153       2.269226                    0.993483       3.868941      11.186838       0.467071       1.325318      -0.696673      -0.026540       0.028768      -0.023718       0.045766      -0.008824       0.002810      -0.002270       0.000076       0.013289      -0.011048       0.001772       0.009276              2.028672       2.177880      -0.672640       0.427929       1.907017      -0.374534       2.001119          -0.000003
           20              H       7.251099       4.917372       1.825712       0.123875       0.999883 0.71782775E+01  0.70038462E+02                                 1.771825                            1.655782      -1.459671       2.189066                    0.992129       3.928120      11.739295       0.438301       1.432245      -0.674967      -0.022604       0.018558       0.021043       0.036030      -0.009137      -0.002178      -0.001051       0.007291       0.011890      -0.012093       0.003873       0.008220              1.830445       1.806800      -0.387997      -0.219740       1.714548       0.237602       1.969988          -0.000003
           21              H       2.993568       2.998172       6.089941       0.106099       1.012736 0.70542925E+01  0.67636725E+02                                 1.701480                            1.574547      -1.234885       2.282841                    0.994948       3.713148      10.539052       0.484717       1.317919      -0.698249      -0.001908       0.018391       0.032583       0.037464       0.002057      -0.005295       0.004375      -0.012182       0.015982      -0.011314       0.001945       0.009369              1.764247       1.388005      -0.001557      -0.099462       1.761034       0.517717       2.143702          -0.000001
           22              H       2.271930       0.775071       5.995338       0.119598       1.153058 0.85966274E+01  0.84637231E+02                                 1.715660                            1.638158      -1.007465       2.396826                    0.998228       3.334028       8.896766       0.531445       1.170617      -0.735941      -0.019601      -0.015632       0.030862       0.039762       0.006850      -0.012820       0.001534      -0.001997       0.031128      -0.016809      -0.000732       0.017541              1.725507       1.544786       0.189031      -0.319788       1.776390      -0.229727       1.855345           0.000003
           23              H       3.473130       0.504236       2.229543       0.113187       1.234093 0.91134345E+01  0.90622193E+02                                 1.762458                            1.660293      -1.066283       2.364026                    0.997629       3.365464       8.889377       0.543044       1.134276      -0.745224       0.002961      -0.018845      -0.034679       0.039579       0.000448      -0.007679       0.001909      -0.014082       0.052219      -0.017482      -0.001766       0.019248              1.790607       1.379771       0.039516      -0.052372       1.962100       0.437232       2.029949           0.000001
           24              H       4.108782       2.711564       2.233779       0.104643       1.212607 0.89878226E+01  0.89447587E+02                                 1.765327                            1.665941      -1.072750       2.354463                    0.997519       3.457757       9.266275       0.531491       1.157967      -0.738199       0.012020       0.013760      -0.036020       0.040389       0.005408      -0.007512       0.002301      -0.010960       0.049950      -0.017802      -0.000651       0.018452              1.799009       1.553396       0.240892      -0.285720       1.798973      -0.347998       2.044658          -0.000001
           25              H       8.727757       6.784918       6.321509       0.115159       1.096400 0.81365270E+01  0.81230992E+02                                 1.824914                            1.717783      -1.369804       2.223316                    0.993319       3.897500      11.464152       0.451123       1.359968      -0.689514      -0.020155      -0.002182       0.034786       0.040263       0.000530      -0.007300      -0.001090       0.008816       0.020010      -0.007825      -0.003938       0.011763              1.880854       1.913000       0.074773      -0.354209       1.451631      -0.062255       2.277932          -0.000002
           26              H      11.081833       6.808595       6.338453       0.118392       1.036595 0.75004709E+01  0.73180701E+02                                 1.750621                            1.644534      -1.205503       2.309756                    0.995565       3.670073      10.581059       0.464269       1.352162      -0.692317       0.018399      -0.007372       0.035456       0.040620      -0.002299       0.005455      -0.006406       0.005636       0.033395      -0.010365      -0.004634       0.014999              1.804046       1.864966      -0.034031       0.347783       1.394300      -0.000044       2.152871          -0.000001
           27              H      11.071433       7.431282       2.273315       0.120520       1.155532 0.84968083E+01  0.83467242E+02                                 1.721038                            1.629854      -1.071871       2.368374                    0.997684       3.346086       8.938754       0.531830       1.172392      -0.735163       0.017684       0.005472      -0.036632       0.041043       0.001349      -0.000271      -0.004624       0.011703       0.053265      -0.015509      -0.002901       0.018410              1.747612       1.848800       0.094941      -0.389392       1.362646      -0.132777       2.031388          -0.000003
           28              H       8.717032       7.351200       2.287434       0.115180       1.194295 0.89739098E+01  0.89607456E+02                                 1.779096                            1.690812      -1.068474       2.365934                    0.997555       3.434200       9.331270       0.513456       1.194649      -0.729745      -0.017931       0.008215      -0.035680       0.040768      -0.001934       0.001511      -0.007250       0.012924       0.051665      -0.016796      -0.002147       0.018943              1.809750       1.874701      -0.014582       0.409368       1.445304      -0.066764       2.109245          -0.000003
           29              H       2.540148       7.413074       8.054029       0.100184       1.099305 0.77321900E+01  0.75547832E+02                                 1.783556                            1.640872      -0.991439       2.404773                    0.997689       3.588741      10.146326       0.480074       1.305805      -0.702724      -0.042873       0.004472      -0.022301       0.048532      -0.002111       0.001643      -0.001769       0.027081      -0.003560      -0.013334      -0.001166       0.014500              1.863294       2.333541      -0.132630       0.518751       1.394526      -0.049041       1.861815          -0.000001
           30              H       2.526072       7.478391      10.352759       0.129218       1.068709 0.79743410E+01  0.78407580E+02                                 1.743277                            1.666103      -0.989977       2.416471                    0.997802       3.484242       9.837232       0.477203       1.305389      -0.703759      -0.033514       0.002943       0.016550       0.037493      -0.002086      -0.004097       0.001042       0.024777       0.012723      -0.014710       0.002169       0.012541              1.760794       2.154932      -0.152331      -0.289041       1.398156       0.092140       1.729294          -0.000000
           31              H       6.550408       6.978457      10.294867       0.130381       0.985322 0.72146365E+01  0.70196910E+02                                 1.735847                            1.648250      -1.296063       2.277406                    0.993215       3.729272      10.983013       0.445799       1.412093      -0.680115       0.033130      -0.006882       0.016688       0.037729      -0.002829       0.003380       0.001495       0.019053       0.019277      -0.013351       0.003561       0.009790              1.774319       2.251529      -0.061384       0.295310       1.379655      -0.053091       1.691773          -0.000001
           32              H       6.430923       7.021970       7.967897       0.101203       1.148893 0.82249330E+01  0.81848313E+02                                 1.856491                            1.707819      -1.082956       2.362541                    0.996454       3.688892      10.624928       0.462856       1.329788      -0.697523       0.044031      -0.003606      -0.025023       0.050773       0.000362      -0.004107       0.000310       0.021934      -0.004022      -0.010320      -0.002511       0.012831              1.941167       2.385067      -0.063870      -0.550272       1.420727       0.022351       2.017707          -0.000003
           33              H       3.114501       8.682854      12.434042       0.138519       1.069441 0.76656435E+01  0.73421810E+02                                 1.643985                            1.556948      -0.887264       2.472208                    0.999136       3.163905       8.357992       0.539261       1.185853      -0.732742      -0.024115       0.027581      -0.017598       0.040644      -0.015608      -0.000121      -0.002847      -0.004476       0.014984      -0.018429       0.004662       0.013767              1.666865       1.660533      -0.384197       0.261667       1.677904      -0.206720       1.662157           0.000001
           34              H       3.027934       8.388939       0.645282       0.098370       1.290911 0.92220989E+01  0.92404159E+02                                 1.859624                            1.699658      -0.978883       2.411867                    0.997507       3.409284       9.178042       0.520379       1.174693      -0.735297      -0.032027       0.027596       0.027543       0.050457      -0.019919      -0.001434       0.001952       0.003042       0.007418      -0.021222       0.002141       0.019082              1.939037       1.888684      -0.416258      -0.423216       1.818857       0.377176       2.109568          -0.000002
           35              H       5.847317       5.717285       0.498435       0.088825       1.185159 0.79736061E+01  0.78896445E+02                                 1.898871                            1.678695      -1.259153       2.269226                    0.993483       3.868942      11.186840       0.467072       1.325318      -0.696674       0.026540      -0.028768       0.023718       0.045766      -0.008824       0.002810      -0.002270       0.000076       0.013289      -0.011048       0.001772       0.009276              2.028673       2.177881      -0.672640       0.427929       1.907018      -0.374534       2.001119          -0.000003
           36              H       6.032324       5.902181      12.294254       0.123874       0.999884 0.71782804E+01  0.70038494E+02                                 1.771825                            1.655783      -1.459671       2.189066                    0.992129       3.928121      11.739297       0.438301       1.432245      -0.674967       0.022604      -0.018558      -0.021043       0.036030      -0.009137      -0.002178      -0.001051       0.007291       0.011890      -0.012093       0.003873       0.008220              1.830446       1.806800      -0.387997      -0.219741       1.714548       0.237602       1.969988          -0.000003
           37              C       9.171188       6.266902       9.889624       0.599943      22.821370 0.24838534E+03  0.51526001E+04                                 7.512612                            5.643359      -0.099363       2.026983                    0.999448      22.507598      63.791317       0.614080       0.480818      -1.011542      -0.010487      -0.061023       0.000446       0.061919      -0.043128      -0.005362       0.000668       0.150642      -0.100175      -0.070114      -0.033586       0.103700              8.950844       5.463692       2.690326      -0.072944      13.167589      -0.248833       8.221251           0.000001
           38              C       9.595013       7.703200       9.896684      -0.037547      38.360092 0.45299525E+03  0.10674137E+05                                 9.843184                            7.048507       0.070222       2.022086                    0.999308      27.461833      76.998529       0.632026       0.411275      -1.076092       0.007783       0.041060       0.006984       0.042371      -0.010442       0.014223       0.002558      -0.010244       0.025876      -0.022018       0.004981       0.017037             12.282594       7.440300       5.013200      -1.308230      20.264993       0.475334       9.142490          -0.000002
           39              C      10.166071       8.312948       8.832039      -0.104451      34.327042 0.43239879E+03  0.10164835E+05                                 9.239332                            6.976241       0.174092       2.030968                    0.999812      29.099300      84.001020       0.617306       0.422075      -1.059269      -0.009657       0.036706       0.013975       0.040446      -0.014178       0.009942       0.019352       0.011459       0.031037      -0.031627       0.009707       0.021920             10.909228       6.717284       3.424474      -1.461467      16.612444       0.831233       9.397956          -0.000010
           40              C      10.563431       9.660785       8.872987      -0.105503      32.650290 0.39964053E+03  0.92111005E+04                                 8.898158                            6.679531       0.115487       2.013938                    0.999691      28.705507      82.037906       0.634761       0.418653      -1.061476      -0.023403      -0.025673       0.007136       0.035464       0.000469      -0.001893      -0.020569       0.033095       0.019161      -0.031050       0.012654       0.018396             10.572261       5.916761       2.410659      -1.167366      17.395528       2.170942       8.404494          -0.000004
           41              C      10.337153      10.388911       9.940456      -0.005080      36.447403 0.39465423E+03  0.89954893E+04                                 9.567823                            6.581422      -0.025038       2.005584                    0.999241      26.444100      73.219031       0.652896       0.411580      -1.074561      -0.026503      -0.039550       0.008126       0.048298      -0.002083       0.017356      -0.006537       0.035125      -0.023363      -0.020107      -0.009922       0.030028             12.534589       5.911555       3.160651      -1.299399      22.618419       0.801086       9.073794          -0.000007
           42              C       9.871199       9.808803      11.091233      -0.116113      33.148628 0.40990034E+03  0.95079642E+04                                 8.951569                            6.751862      -0.006834       1.966067                    0.999669      29.234483      83.825788       0.633136       0.417062      -1.062450       0.001265      -0.004574      -0.023085       0.023568      -0.014146      -0.000693       0.013363       0.008875       0.080565      -0.030212      -0.000868       0.031080             10.440403       5.852808       3.266412      -1.227697      16.723260      -0.319247       8.745142          -0.000009
           43              C       9.504927       8.504068      11.086997      -0.121704      35.002306 0.44662849E+03  0.10570866E+05                                 9.274167                            7.045855       0.027941       1.968319                    0.999632      29.847836      86.086738       0.620854       0.416824      -1.063978       0.011791       0.005737      -0.027613       0.030568      -0.000460      -0.015862      -0.013944       0.008240       0.117384      -0.028142      -0.017827       0.045969             10.810167       6.258527       3.360821      -0.984375      17.095474       0.942654       9.076499          -0.000009
           44              C       8.493646       1.159735       9.934808       0.610185      23.482886 0.24023910E+03  0.49248880E+04                                 7.652057                            5.517277      -0.033611       2.056087                    0.999493      21.889680      60.969014       0.628805       0.475157      -1.018116       0.013084       0.061209       0.001114       0.062602      -0.038848      -0.010776       0.003918       0.181849      -0.136973      -0.076141      -0.046329       0.122470              9.632697       4.647391       2.217524       0.029690      16.435768       0.122013       7.814933          -0.000002
           45              C       6.271948       3.828014       9.821848       0.586727      23.395491 0.26069366E+03  0.54690722E+04                                 7.618632                            5.764073      -0.116353       2.014502                    0.999447      22.845106      64.932697       0.610890       0.477925      -1.013930       0.065733      -0.014525       0.000026       0.067318       0.002477      -0.001620      -0.002138      -0.173936      -0.082023      -0.073388      -0.027322       0.100710              9.083701      14.122814      -0.230360       0.333116       4.496331       0.052681       8.631959           0.000003
           46              C       4.779736       3.800034       9.802080      -0.031605      37.425577 0.46265528E+03  0.10991022E+05                                 9.760658                            7.174480      -0.093224       1.969736                    0.999173      27.848615      79.142888       0.617975       0.417210      -1.069162      -0.048771      -0.012647      -0.001977       0.050423      -0.006563      -0.004100       0.005498      -0.012071       0.010833      -0.010920      -0.001387       0.012307             12.020740      20.231415       0.334767       0.796135       5.293370      -0.627349      10.537434          -0.000000
           47              C       4.078689       3.924229       8.613179      -0.101066      34.986589 0.46686852E+03  0.11260045E+05                                 9.553890                            7.394499      -0.321545       1.871643                    0.998445      30.326169      90.560233       0.578238       0.439192      -1.042048      -0.018795      -0.013760       0.017877       0.029363      -0.005916      -0.016890       0.001772      -0.050885      -0.013028      -0.033460       0.004681       0.028779             11.175667      17.243404       0.569343       1.457643       5.325558      -0.390170      10.958039          -0.000008
           48              C       2.677658       3.889845       8.594823      -0.110593      35.297566 0.46637860E+03  0.11193150E+05                                 9.470120                            7.285252      -0.033817       1.959871                    0.999511      29.934865      87.829463       0.598013       0.426758      -1.054445       0.016349      -0.008668       0.012515       0.022340      -0.006601       0.016473      -0.003021      -0.030739       0.017012      -0.027133       0.007889       0.019245             11.099543      17.544640       0.879896      -0.900839       5.196332      -0.482688      10.557657          -0.000005
           49              C       1.992223       3.672772       9.802080      -0.022803      38.904629 0.45546714E+03  0.10735458E+05                                 9.927360                            7.044981      -0.018668       1.992148                    0.999274      27.487104      76.810473       0.635929       0.408633      -1.078985       0.051665      -0.007374       0.002484       0.052247      -0.001237       0.001280       0.005469      -0.006020      -0.005300      -0.005897      -0.001341       0.007238             12.611040      22.344032       0.899046      -0.348005       5.178882      -0.736686      10.310208          -0.000006
           50              C       2.686449       3.523299      11.034753      -0.118448      33.887046 0.45170148E+03  0.10717969E+05                                 9.088706                            7.096947       0.038040       1.974503                    0.999593      29.805276      85.988873       0.617337       0.418141      -1.063456       0.008504      -0.000893      -0.018372       0.020264      -0.000865      -0.010629      -0.000749      -0.010233       0.087030      -0.021923      -0.009316       0.031239             10.350673      16.632026       0.678906       0.732682       4.920999      -0.698131       9.498993          -0.000010
           51              C       4.081637       3.578796      11.022045      -0.116326      33.598598 0.45774243E+03  0.10918041E+05                                 9.090283                            7.183064       0.001048       1.964302                    0.999622      29.997864      87.307132       0.607509       0.422697      -1.058577      -0.012300      -0.007642      -0.024611       0.028555      -0.008998       0.012838      -0.003693      -0.015191       0.078115      -0.026835      -0.003480       0.030315             10.307433      16.195282       0.829169      -0.435809       5.115615      -0.647738       9.611402          -0.000010
           52              C      11.372834       3.624636       9.800668       0.585267      24.817002 0.26253429E+03  0.54937262E+04                                 7.863089                            5.730802      -0.028278       2.044275                    0.999623      22.536849      63.083656       0.623949       0.469111      -1.023045      -0.066533      -0.008673      -0.000702       0.067100      -0.007211       0.000320      -0.000526      -0.193934      -0.107859      -0.079260      -0.035953       0.115213              9.673316      16.071000       0.521046      -0.406894       4.390186      -0.129683       8.558761           0.000002
           53              C       9.920069       3.490036       5.599979       0.103916      26.053983 0.33088513E+03  0.72854680E+04                                 7.735161                            6.139123       0.203301       2.087628                    0.999685      25.734737      72.229829       0.651267       0.427137      -1.054619      -0.050742       0.008478       0.013812       0.053267       0.006336       0.007941      -0.006733      -0.024055      -0.097344      -0.035084       0.004905       0.030179              8.650641       9.602050      -0.754926       0.173279       4.369362       0.044499      11.980511          -0.000001
           54              C       9.936788       3.459713       4.231754      -0.179244      32.822820 0.45817077E+03  0.10931886E+05                                 8.965777                            7.192285       0.046289       1.990523                    0.998730      29.903396      87.074510       0.606318       0.423387      -1.058042      -0.005425       0.011462       0.000933       0.012715       0.003854      -0.014969       0.000560      -0.004566      -0.058253      -0.026215       0.009673       0.016543             10.034665      10.499584      -0.959022       1.663211       5.005052       0.090189      14.599359          -0.000000
           55              C       8.738269       3.606312       3.518696       0.105478      34.881356 0.40881949E+03  0.94425111E+04                                 9.453038                            6.843920      -0.160453       1.966944                    0.999148      26.297071      74.361032       0.617221       0.429645      -1.058395       0.003499       0.007829       0.000611       0.008597      -0.008739       0.003959      -0.001036      -0.027771      -0.000750      -0.017025       0.000230       0.016794             11.762677      10.083517      -0.760390       0.732212       5.072864       0.276685      20.131650          -0.000003
           56              C       7.573344       3.742279       4.258582      -0.175924      33.346397 0.47480644E+03  0.11454451E+05                                 9.165482                            7.394248      -0.074863       1.956903                    0.997658      30.113784      88.782727       0.587957       0.431820      -1.050616      -0.001824       0.009949       0.008133       0.012979      -0.008018       0.012141      -0.003633      -0.023556      -0.038479      -0.021888      -0.000356       0.022244             10.306513      10.906381      -0.651999      -0.890330       5.109933       0.090333      14.903225          -0.000003
           57              C       7.657217       3.731120       5.652222       0.127721      25.522624 0.32153896E+03  0.70464936E+04                                 7.713046                            6.105429       0.118398       2.073655                    0.999035      25.396938      71.689161       0.642890       0.434740      -1.047393       0.044414       0.000745       0.002705       0.044503       0.001060      -0.011535      -0.000863      -0.061500      -0.109580      -0.041168      -0.007877       0.049045              8.692297       9.691692      -0.475527       0.248814       4.292511      -0.246029      12.092688          -0.000005
           58              C       8.715096       3.584623       2.038923       0.120921      35.127991 0.39303203E+03  0.89802912E+04                                 9.472175                            6.694983      -0.120265       1.983153                    0.999212      25.879694      72.558223       0.626818       0.427664      -1.060638       0.002380       0.002772       0.001905       0.004121       0.016762      -0.002787       0.000619       0.024138      -0.023755      -0.017064      -0.007699       0.024763             11.938381       7.492784      -2.535644       0.628601       7.186887       0.526226      21.135472          -0.000006
           59              C       9.561928       2.739391       1.272209      -0.181610      34.348198 0.44288315E+03  0.10397058E+05                                 9.043645                            6.932689       0.299328       2.070268                    0.999892      29.138060      82.059080       0.641120       0.406954      -1.076869      -0.003204      -0.002448      -0.001237       0.004218      -0.013253       0.009218      -0.009776       0.000229      -0.025522      -0.014229      -0.008968       0.023197             10.459968       7.362920      -2.815768      -0.275236       7.502395       0.772859      16.514589          -0.000007
           60              C       9.665532       2.963521      13.994298       0.107283      26.852167 0.30848384E+03  0.66510127E+04                                 7.791819                            5.848963       0.230331       2.097093                    0.999792      25.210055      69.225160       0.683115       0.415869      -1.065398      -0.037833       0.037478      -0.002182       0.053298       0.011942      -0.013479       0.011235      -0.004502      -0.101040      -0.040495       0.011503       0.028992              9.066026       6.790660      -2.531894       0.253618       6.418705      -0.041375      13.988713          -0.000007
           61              C       8.032305       4.513780      14.069134       0.093807      30.450464 0.33472724E+03  0.73827295E+04                                 8.585873                            6.150195       0.258559       2.106549                    0.999540      25.735217      72.017647       0.655333       0.423758      -1.057951       0.041186      -0.031506      -0.014392       0.053815       0.022584       0.009682      -0.007110      -0.001192      -0.089674      -0.035087      -0.002493       0.037581             10.392378       8.104215      -3.418711       0.269087       7.408464       0.172011      15.664454          -0.000011
           62              C       7.857034       4.364497       1.345633      -0.179849      37.718027 0.46440793E+03  0.11140306E+05                                 9.922353                            7.281654      -0.073592       1.954800                    0.998456      30.035431      88.264105       0.596371       0.428146      -1.052999       0.010664      -0.007229      -0.004856       0.013769       0.020679      -0.024730       0.012286      -0.004205      -0.039312      -0.040665       0.011216       0.029449             12.072135       8.508989      -3.050747       1.694044       7.719764      -0.732614      19.987652          -0.000015
           63              C       4.112235       4.552651       4.230342       0.599943      22.821372 0.24838536E+03  0.51526006E+04                                 7.512613                            5.643359      -0.099363       2.026983                    0.999448      22.507599      63.791320       0.614080       0.480818      -1.011542       0.010487       0.061023      -0.000446       0.061919      -0.043128      -0.005362       0.000668       0.150642      -0.100175      -0.070114      -0.033586       0.103700              8.950844       5.463693       2.690326      -0.072944      13.167589      -0.248833       8.221251           0.000000
           64              C       3.688410       3.116353       4.223282      -0.037547      38.360090 0.45299521E+03  0.10674136E+05                                 9.843184                            7.048507       0.070222       2.022086                    0.999308      27.461832      76.998525       0.632026       0.411275      -1.076092      -0.007783      -0.041060      -0.006984       0.042371      -0.010442       0.014223       0.002558      -0.010244       0.025876      -0.022018       0.004981       0.017037             12.282594       7.440300       5.013200      -1.308230      20.264991       0.475333       9.142490          -0.000002
           65              C       3.117352       2.506605       5.287927      -0.104452      34.327042 0.43239878E+03  0.10164835E+05                                 9.239333                            6.976241       0.174092       2.030968                    0.999812      29.099300      84.001023       0.617306       0.422075      -1.059269       0.009657      -0.036706      -0.013975       0.040446      -0.014178       0.009942       0.019352       0.011459       0.031037      -0.031627       0.009707       0.021920             10.909229       6.717284       3.424474      -1.461467      16.612445       0.831233       9.397956          -0.000009
           66              C       2.719992       1.158768       5.246979      -0.105504      32.650297 0.39964062E+03  0.92111031E+04                                 8.898160                            6.679533       0.115486       2.013938                    0.999691      28.705510      82.037921       0.634761       0.418653      -1.061476       0.023403       0.025673      -0.007136       0.035464       0.000469      -0.001893      -0.020569       0.033095       0.019161      -0.031050       0.012654       0.018396             10.572264       5.916763       2.410660      -1.167366      17.395533       2.170943       8.404495          -0.000004
           67              C       2.946270       0.430642       4.179510      -0.005080      36.447392 0.39465412E+03  0.89954859E+04                                 9.567821                            6.581421      -0.025038       2.005584                    0.999241      26.444096      73.219012       0.652896       0.411580      -1.074561       0.026503       0.039550      -0.008126       0.048298      -0.002082       0.017356      -0.006537       0.035125      -0.023363      -0.020107      -0.009922       0.030028             12.534586       5.911554       3.160650      -1.299398      22.618412       0.801086       9.073792          -0.000007
           68              C       3.412224       1.010750       3.028733      -0.116113      33.148628 0.40990035E+03  0.95079645E+04                                 8.951569                            6.751862      -0.006833       1.966067                    0.999669      29.234483      83.825786       0.633136       0.417062      -1.062450      -0.001265       0.004574       0.023085       0.023568      -0.014146      -0.000693       0.013363       0.008876       0.080565      -0.030213      -0.000868       0.031080             10.440403       5.852807       3.266411      -1.227697      16.723260      -0.319247       8.745141          -0.000008
           69              C       3.778496       2.315485       3.032969      -0.121704      35.002307 0.44662851E+03  0.10570866E+05                                 9.274167                            7.045855       0.027940       1.968319                    0.999632      29.847836      86.086738       0.620854       0.416824      -1.063978      -0.011790      -0.005737       0.027613       0.030568      -0.000460      -0.015862      -0.013944       0.008240       0.117384      -0.028142      -0.017827       0.045969             10.810167       6.258527       3.360821      -0.984375      17.095473       0.942654       9.076499          -0.000009
           70              C       4.789777       9.659818       4.185158       0.610185      23.482885 0.24023909E+03  0.49248877E+04                                 7.652057                            5.517277      -0.033611       2.056087                    0.999493      21.889679      60.969011       0.628805       0.475157      -1.018116      -0.013084      -0.061209      -0.001114       0.062602      -0.038848      -0.010776       0.003918       0.181849      -0.136973      -0.076141      -0.046329       0.122470              9.632697       4.647391       2.217524       0.029690      16.435767       0.122013       7.814933          -0.000002
           71              C       7.011475       6.991539       4.298118       0.586727      23.395494 0.26069369E+03  0.54690727E+04                                 7.618633                            5.764073      -0.116353       2.014502                    0.999447      22.845107      64.932698       0.610890       0.477925      -1.013930      -0.065733       0.014525      -0.000026       0.067318       0.002477      -0.001620      -0.002138      -0.173936      -0.082023      -0.073388      -0.027322       0.100710              9.083702      14.122815      -0.230360       0.333116       4.496331       0.052681       8.631959           0.000003
           72              C       8.503687       7.019519       4.317886      -0.031605      37.425577 0.46265525E+03  0.10991022E+05                                 9.760658                            7.174480      -0.093224       1.969736                    0.999173      27.848615      79.142890       0.617975       0.417210      -1.069162       0.048771       0.012647       0.001977       0.050423      -0.006563      -0.004100       0.005498      -0.012071       0.010833      -0.010920      -0.001387       0.012307             12.020740      20.231416       0.334767       0.796135       5.293370      -0.627349      10.537434           0.000000
           73              C       9.204734       6.895324       5.506787      -0.101066      34.986598 0.46686866E+03  0.11260050E+05                                 9.553893                            7.394501      -0.321545       1.871643                    0.998445      30.326174      90.560260       0.578237       0.439192      -1.042048       0.018795       0.013760      -0.017877       0.029363      -0.005917      -0.016890       0.001772      -0.050885      -0.013028      -0.033460       0.004681       0.028780             11.175670      17.243408       0.569343       1.457643       5.325559      -0.390170      10.958041          -0.000008
           74              C      10.605765       6.929708       5.525143      -0.110593      35.297568 0.46637864E+03  0.11193151E+05                                 9.470121                            7.285253      -0.033817       1.959871                    0.999511      29.934866      87.829469       0.598013       0.426758      -1.054445      -0.016349       0.008668      -0.012515       0.022340      -0.006601       0.016473      -0.003021      -0.030739       0.017011      -0.027133       0.007889       0.019245             11.099544      17.544642       0.879897      -0.900840       5.196333      -0.482688      10.557657          -0.000005
           75              C      11.291200       7.146781       4.317886      -0.022803      38.904632 0.45546717E+03  0.10735459E+05                                 9.927361                            7.044981      -0.018669       1.992147                    0.999274      27.487105      76.810479       0.635929       0.408633      -1.078985      -0.051665       0.007374      -0.002484       0.052248      -0.001237       0.001280       0.005469      -0.006020      -0.005300      -0.005897      -0.001341       0.007238             12.611042      22.344036       0.899046      -0.348005       5.178882      -0.736686      10.310208          -0.000006
           76              C      10.596974       7.296254       3.085213      -0.118448      33.887051 0.45170157E+03  0.10717972E+05                                 9.088707                            7.096948       0.038039       1.974503                    0.999593      29.805278      85.988887       0.617337       0.418141      -1.063456      -0.008504       0.000893       0.018372       0.020264      -0.000865      -0.010629      -0.000749      -0.010233       0.087030      -0.021923      -0.009316       0.031239             10.350675      16.632030       0.678906       0.732682       4.921000      -0.698131       9.498994          -0.000010
           77              C       9.201786       7.240757       3.097921      -0.116326      33.598617 0.45774276E+03  0.10918051E+05                                 9.090287                            7.183067       0.001047       1.964301                    0.999622      29.997874      87.307175       0.607509       0.422697      -1.058577       0.012300       0.007642       0.024612       0.028555      -0.008998       0.012838      -0.003693      -0.015191       0.078115      -0.026835      -0.003480       0.030315             10.307438      16.195291       0.829170      -0.435811       5.115618      -0.647738       9.611406          -0.000011
           78              C       1.910589       7.194917       4.319298       0.585267      24.817003 0.26253429E+03  0.54937263E+04                                 7.863089                            5.730802      -0.028278       2.044274                    0.999623      22.536849      63.083658       0.623949       0.469111      -1.023045       0.066533       0.008673       0.000702       0.067100      -0.007211       0.000320      -0.000526      -0.193934      -0.107859      -0.079260      -0.035953       0.115213              9.673317      16.071002       0.521046      -0.406894       4.390187      -0.129683       8.558762           0.000002
           79              C       3.363354       7.329517       8.519987       0.103916      26.053982 0.33088512E+03  0.72854676E+04                                 7.735160                            6.139123       0.203302       2.087628                    0.999685      25.734737      72.229824       0.651267       0.427136      -1.054619       0.050742      -0.008478      -0.013812       0.053267       0.006336       0.007941      -0.006733      -0.024055      -0.097344      -0.035084       0.004905       0.030179              8.650640       9.602049      -0.754926       0.173279       4.369362       0.044499      11.980510          -0.000001
           80              C       3.346635       7.359840       9.888212      -0.179244      32.822820 0.45817077E+03  0.10931885E+05                                 8.965776                            7.192285       0.046289       1.990523                    0.998730      29.903397      87.074510       0.606318       0.423387      -1.058042       0.005425      -0.011462      -0.000933       0.012715       0.003854      -0.014969       0.000560      -0.004566      -0.058253      -0.026215       0.009673       0.016543             10.034664      10.499584      -0.959022       1.663211       5.005052       0.090189      14.599357          -0.000000
           81              C       4.545154       7.213241      10.601270       0.105478      34.881356 0.40881949E+03  0.94425109E+04                                 9.453038                            6.843920      -0.160453       1.966944                    0.999148      26.297071      74.361031       0.617221       0.429645      -1.058395      -0.003499      -0.007829      -0.000611       0.008597      -0.008739       0.003959      -0.001036      -0.027771      -0.000750      -0.017025       0.000230       0.016794             11.762677      10.083517      -0.760390       0.732212       5.072864       0.276685      20.131649          -0.000003
           82              C       5.710079       7.077274       9.861384      -0.175924      33.346404 0.47480656E+03  0.11454455E+05                                 9.165484                            7.394250      -0.074863       1.956902                    0.997658      30.113788      88.782747       0.587957       0.431820      -1.050616       0.001824      -0.009950      -0.008133       0.012979      -0.008018       0.012141      -0.003633      -0.023556      -0.038479      -0.021888      -0.000356       0.022244             10.306515      10.906383      -0.651999      -0.890331       5.109934       0.090333      14.903229          -0.000003
           83              C       5.626206       7.088433       8.467744       0.127721      25.522626 0.32153898E+03  0.70464941E+04                                 7.713046                            6.105429       0.118398       2.073655                    0.999035      25.396939      71.689165       0.642890       0.434740      -1.047393      -0.044414      -0.000745      -0.002705       0.044503       0.001060      -0.011535      -0.000863      -0.061500      -0.109580      -0.041168      -0.007877       0.049045              8.692297       9.691693      -0.475527       0.248814       4.292511      -0.246029      12.092688          -0.000005
           84              C       4.568327       7.234930      12.081043       0.120921      35.127989 0.39303200E+03  0.89802904E+04                                 9.472175                            6.694982      -0.120264       1.983153                    0.999212      25.879693      72.558221       0.626818       0.427664      -1.060638      -0.002380      -0.002772      -0.001905       0.004121       0.016762      -0.002787       0.000619       0.024138      -0.023754      -0.017064      -0.007699       0.024763             11.938381       7.492783      -2.535644       0.628601       7.186887       0.526226      21.135471          -0.000006
           85              C       3.721495       8.080162      12.847757      -0.181610      34.348206 0.44288328E+03  0.10397062E+05                                 9.043646                            6.932690       0.299327       2.070268                    0.999892      29.138064      82.059095       0.641120       0.406954      -1.076869       0.003204       0.002448       0.001237       0.004218      -0.013253       0.009218      -0.009776       0.000229      -0.025522      -0.014229      -0.008968       0.023197             10.459970       7.362921      -2.815768      -0.275237       7.502396       0.772860      16.514592          -0.000007
           86              C       3.617891       7.856032       0.125668       0.107283      26.852170 0.30848387E+03  0.66510136E+04                                 7.791820                            5.848963       0.230331       2.097093                    0.999792      25.210056      69.225165       0.683115       0.415869      -1.065398       0.037833      -0.037478       0.002182       0.053298       0.011942      -0.013479       0.011235      -0.004502      -0.101040      -0.040495       0.011503       0.028992              9.066027       6.790661      -2.531894       0.253618       6.418705      -0.041375      13.988714          -0.000007
           87              C       5.251118       6.305773       0.050832       0.093807      30.450464 0.33472723E+03  0.73827293E+04                                 8.585873                            6.150195       0.258559       2.106548                    0.999540      25.735217      72.017650       0.655333       0.423758      -1.057951      -0.041186       0.031506       0.014392       0.053815       0.022584       0.009682      -0.007110      -0.001192      -0.089674      -0.035087      -0.002493       0.037581             10.392378       8.104215      -3.418711       0.269087       7.408465       0.172011      15.664455          -0.000011
           88              C       5.426389       6.455056      12.774333      -0.179849      37.718030 0.46440797E+03  0.11140307E+05                                 9.922353                            7.281654      -0.073592       1.954800                    0.998456      30.035433      88.264111       0.596372       0.428146      -1.052999      -0.010664       0.007229       0.004856       0.013769       0.020679      -0.024730       0.012286      -0.004205      -0.039312      -0.040665       0.011216       0.029449             12.072135       8.508989      -3.050747       1.694044       7.719764      -0.732614      19.987652          -0.000015
           89              N       8.793006       3.632144       6.308801      -0.193734      33.724163 0.46126909E+03  0.10803670E+05                                 8.721659                            6.957560       0.096910       2.089527                    0.996716      26.370971      71.216972       0.664505       0.393542      -1.099568       0.000972      -0.004431      -0.139059       0.139133      -0.005096      -0.004563       0.001005       0.038882      -0.237400      -0.079291       0.019470       0.059820              9.904358      11.511760      -0.746698       0.088487       5.020357      -0.209928      13.180958           0.000001
           90              N       8.831998       3.721463      13.360312      -0.183307      35.389342 0.43575707E+03  0.10060732E+05                                 9.023517                            6.745394       0.060554       2.079360                    0.997233      26.041310      69.795403       0.677516       0.391563      -1.101093       0.002484      -0.002479       0.136287       0.136332      -0.006198      -0.004884       0.005049      -0.000654      -0.239680      -0.080283       0.033740       0.046544             10.808214       8.506899      -3.514585      -0.231060       8.102017       0.549172      15.815726          -0.000006
           91              N       4.490417       7.187409       7.811165      -0.193734      33.724162 0.46126906E+03  0.10803669E+05                                 8.721659                            6.957560       0.096910       2.089527                    0.996716      26.370970      71.216969       0.664505       0.393542      -1.099568      -0.000972       0.004431       0.139059       0.139133      -0.005096      -0.004563       0.001005       0.038882      -0.237400      -0.079291       0.019470       0.059820              9.904358      11.511760      -0.746698       0.088488       5.020357      -0.209928      13.180958           0.000001
           92              N       4.451425       7.098090       0.759654      -0.183307      35.389336 0.43575698E+03  0.10060729E+05                                 9.023517                            6.745394       0.060554       2.079361                    0.997233      26.041307      69.795395       0.677516       0.391563      -1.101093      -0.002484       0.002479      -0.136287       0.136332      -0.006198      -0.004884       0.005049      -0.000654      -0.239680      -0.080283       0.033740       0.046544             10.808213       8.506898      -3.514584      -0.231060       8.102016       0.549172      15.815725          -0.000006
           93              O       9.018114       5.692784      10.992394      -0.578016      37.828536 0.57785853E+03  0.14184208E+05                                 9.012342                            7.490448       0.198365       2.102774                    0.997160      28.378915      76.075245       0.685326       0.364104      -1.131785       0.008130      -0.005275      -0.032024       0.033458      -0.017133      -0.018509      -0.065082       0.055045      -0.028472      -0.086854       0.037165       0.049689             10.227927       6.753807       1.494863      -1.292239      13.057387      -4.568701      10.872588          -0.000002
           94              O       8.999008       5.725523       8.776971      -0.553067      37.012600 0.59105485E+03  0.14534366E+05                                 8.797615                            7.540443       0.271846       2.145746                    0.995018      27.539151      72.970269       0.690463       0.360742      -1.138774       0.001393      -0.002152       0.017060       0.017252      -0.015504       0.016506       0.053328       0.076602       0.009525      -0.080052       0.035026       0.045026              9.776478       6.695094       1.410083       0.960707      11.871139       3.532392      10.763200          -0.000008
           95              O       8.629928       1.726355       8.830627      -0.566318      35.088624 0.52898050E+03  0.12660614E+05                                 8.481887                            7.075176       0.304905       2.139007                    0.998538      27.710155      72.596801       0.721149       0.354867      -1.142685       0.006707       0.000873       0.027504       0.028323      -0.022840      -0.013932      -0.067844       0.082193      -0.034408      -0.097167       0.043561       0.053606              9.689911       5.612383       1.223691      -0.807638      14.175315      -4.445795       9.282035           0.000001
           96              O       8.639562       1.706361      11.036165      -0.570871      36.229664 0.53463058E+03  0.12843359E+05                                 8.705616                            7.136024       0.248169       2.122182                    0.998047      27.803291      73.226753       0.713824       0.357182      -1.139631       0.000903       0.005210      -0.036575       0.036955      -0.007581       0.007455       0.063488       0.080414      -0.055613      -0.089341       0.039036       0.050305             10.099666       5.793530       1.549951       0.994120      14.573291       4.538483       9.932177          -0.000007
           97              O       6.838837       3.838984      10.937326      -0.551838      38.107303 0.57558266E+03  0.14110143E+05                                 9.089967                            7.498463       0.113281       2.089198                    0.995490      27.885855      74.631559       0.682047       0.366326      -1.130406      -0.000803      -0.012913      -0.025612       0.028695       0.005815       0.060142       0.006514      -0.080833      -0.016361      -0.083839       0.033126       0.050714             10.424930      13.908651      -0.669474       4.588223       6.331876       0.247204      11.034264          -0.000005
           98              O       6.838365       3.854186       8.673895      -0.549337      37.788214 0.58177724E+03  0.14276228E+05                                 9.010622                            7.512893       0.167868       2.109606                    0.995874      27.740062      73.872098       0.686057       0.363822      -1.134249      -0.001317      -0.007310       0.010459       0.012829       0.004037      -0.059662      -0.004876      -0.064449       0.040749      -0.077923       0.024047       0.053876             10.283902      13.840607      -0.578400      -4.417045       6.002436       0.027573      11.008662          -0.000007
           99              O      10.800270       3.593097       8.656951      -0.551517      36.308111 0.54615308E+03  0.13172217E+05                                 8.707177                            7.214864       0.344779       2.161839                    0.997978      27.518182      72.294947       0.710540       0.357415      -1.141009      -0.003521      -0.009420       0.024216       0.026221      -0.000200       0.067905       0.002357      -0.069847       0.014646      -0.087376       0.032362       0.055014              9.956122      13.898790       0.156097       4.202730       5.610372       0.093265      10.359203          -0.000005
          100              O      10.782451       3.562935      10.921794      -0.555378      37.850812 0.55752273E+03  0.13533909E+05                                 9.005473                            7.318247       0.203016       2.111737                    0.997335      27.831031      73.674534       0.700427       0.360232      -1.137254      -0.000711      -0.006097      -0.029445       0.030078      -0.003954      -0.069895       0.000462      -0.078101      -0.024730      -0.092799       0.042118       0.050681             10.456935      14.829502       0.346261      -5.135541       5.762938      -0.413736      10.778365          -0.000006
          101              O       4.265309       5.126769       3.127572      -0.578016      37.828540 0.57785859E+03  0.14184209E+05                                 9.012343                            7.490449       0.198365       2.102774                    0.997160      28.378917      76.075251       0.685326       0.364104      -1.131785      -0.008130       0.005275       0.032024       0.033458      -0.017133      -0.018509      -0.065082       0.055046      -0.028472      -0.086854       0.037165       0.049689             10.227928       6.753807       1.494863      -1.292239      13.057388      -4.568701      10.872589          -0.000002
          102              O       4.284415       5.094030       5.342995      -0.553067      37.012600 0.59105483E+03  0.14534366E+05                                 8.797614                            7.540442       0.271846       2.145746                    0.995018      27.539151      72.970267       0.690463       0.360742      -1.138774      -0.001393       0.002152      -0.017060       0.017252      -0.015504       0.016506       0.053328       0.076602       0.009525      -0.080052       0.035026       0.045026              9.776477       6.695093       1.410083       0.960707      11.871138       3.532392      10.763199          -0.000008
          103              O       4.653495       9.093198       5.289339      -0.566318      35.088621 0.52898044E+03  0.12660612E+05                                 8.481886                            7.075176       0.304905       2.139007                    0.998538      27.710154      72.596796       0.721149       0.354867      -1.142685      -0.006707      -0.000873      -0.027504       0.028323      -0.022840      -0.013932      -0.067844       0.082193      -0.034408      -0.097167       0.043561       0.053606              9.689910       5.612382       1.223691      -0.807638      14.175313      -4.445795       9.282035           0.000001
          104              O       4.643861       9.113192       3.083801      -0.570871      36.229663 0.53463056E+03  0.12843359E+05                                 8.705616                            7.136024       0.248168       2.122182                    0.998047      27.803290      73.226751       0.713824       0.357182      -1.139631      -0.000903      -0.005210       0.036575       0.036955      -0.007581       0.007455       0.063488       0.080414      -0.055614      -0.089341       0.039036       0.050305             10.099666       5.793530       1.549951       0.994119      14.573291       4.538483       9.932177          -0.000007
          105              O       6.444586       6.980569       3.182640      -0.551838      38.107305 0.57558268E+03  0.14110144E+05                                 9.089967                            7.498463       0.113281       2.089198                    0.995490      27.885856      74.631561       0.682047       0.366326      -1.130406       0.000803       0.012913       0.025612       0.028695       0.005815       0.060142       0.006514      -0.080833      -0.016361      -0.083839       0.033126       0.050714             10.424930      13.908652      -0.669474       4.588223       6.331876       0.247204      11.034264          -0.000005
          106              O       6.445058       6.965367       5.446071      -0.549337      37.788214 0.58177723E+03  0.14276227E+05                                 9.010621                            7.512893       0.167869       2.109606                    0.995874      27.740062      73.872097       0.686057       0.363822      -1.134249       0.001317       0.007310      -0.010459       0.012829       0.004037      -0.059662      -0.004876      -0.064449       0.040749      -0.077923       0.024047       0.053876             10.283902      13.840608      -0.578400      -4.417045       6.002435       0.027573      11.008662          -0.000007
          107              O       2.483153       7.226456       5.463015      -0.551517      36.308112 0.54615309E+03  0.13172217E+05                                 8.707177                            7.214864       0.344779       2.161839                    0.997978      27.518182      72.294948       0.710540       0.357415      -1.141009       0.003521       0.009420      -0.024216       0.026221      -0.000200       0.067905       0.002357      -0.069847       0.014646      -0.087376       0.032362       0.055014              9.956122      13.898791       0.156097       4.202730       5.610372       0.093265      10.359204          -0.000005
          108              O       2.500972       7.256618       3.198172      -0.555378      37.850808 0.55752265E+03  0.13533907E+05                                 9.005472                            7.318246       0.203016       2.111737                    0.997335      27.831029      73.674526       0.700427       0.360232      -1.137254       0.000711       0.006097       0.029445       0.030078      -0.003954      -0.069895       0.000462      -0.078101      -0.024730      -0.092799       0.042118       0.050681             10.456934      14.829501       0.346261      -5.135540       5.762937      -0.413736      10.778365          -0.000006

******************************************************
Auxiliary information for the entire system
The total spin magnetic moment of the unit cell is   -0.000386
The total net atomic charge of the unit cell is   -0.000002
Accuracy of reproducing the electrostatic potential in the unit cell:
  The inner radius (bohr) =    5.0000
  The outer radius (bohr) =   12.0000
  Valid grid points have density less than (e/(bohr^3)) =    0.0001
  The number of valid grid points were=        40981
  The rms potential error without charges in kcal/mol is=      6.27262
  The rms potential error with partial charges in kcal/mol is=      0.70590
  The RRMSE value at monopole order=      0.11254
  The rms potential error with partial charges and cloud penetration in kcal/mol is=      0.69349
  The RRMSE value at monopole order with cloud penetration is=      0.11056
  The rms potential error with partial charges and atomic dipoles in kcal/mol is=      0.59724
  The RRMSE value at dipole order=      0.09521
  The rms potential error with partial charges, atomic dipoles and cloud penetration in kcal/mol is=      0.57751
  The RRMSE value at dipole order with cloud penetration=      0.09207

******************************************************
The electron densities and ab initio electrostatic potential were computed in VASP using the PBE functional and
projector augmented wave method. See the main text of the journal article for a description of computational details.
The atomic charges, dipoles, and quadrupoles were computed with the DDEC6 method as described in
(a) T. A. Manz and N. Gabaldon Limas, RSC Adv. 6 (2016) 47771-47801 DOI: 10.1039/c6ra04656h
(b) N. Gabaldon Limas and T. A. Manz, RSC Adv. 8 (2018) 2678-2707 DOI: 10.1039/c7ra11829e.
For each atom in the material, the electron cloud parameters were fit to the spherically averaged atom-in-material
electron density using radial positions for which this density was between 10^-4 and 10^-2 electrons per cubic bohr.
The polarizabilities, dispersion coefficients, and quantum Drude oscillator (QDO) parameters were fit using the MCLF method.
The magnetic structure of the system was optimized in VASP from the default ferromagnetic initial guess using spin polarization.
The atomic spin moments (ASMs) were computed on this optimized magnetic structure using the DDEC6 partition as inputs
to the method of T. A. Manz and D. S. Sholl, J. Chem. Theory Comput. 7 (2011) 4146-4164 DOI: 10.1021/ct200539n.
The RMSE and RRMSE were computed using a uniform grid with Ewald summation.
