# Supplementary material for: A collection of forcefield precursors for metal–organic frameworks
Source: RSC Adv. 2019 Nov 13;9(63):36492–507. doi: 10.1039/c9ra07327b (PMC9075174; doi:10.1039/c9ra07327b)
Supplement: RA-009-C9RA07327B-s3855 [file RA-009-C9RA07327B-s3855.xyz]

  108
jmolscript: load "" {1 1 1} spacegroup "x,y,z" unitcell [{      9.960300     0.000000     0.000000 }, {      0.000000    11.361200     0.000000 }, {      0.000000    -0.394393    14.794844 }]
Co     9.234692     8.108782    12.817365     0.982839
Co     1.208085     8.353992    10.280197     0.968223
Co     4.254542     8.341428     9.374901     0.987012
Co     6.188235     8.096218    11.912069     0.969889
Co     0.725608     2.858025     1.977479     0.981333
Co     8.752215     2.612815     4.514647     0.961441
Co     5.705758     2.625379     5.419943     0.986848
Co     3.772065     2.870589     2.882775     0.969600
Co     0.000000     5.680600     0.000000     1.031774
Co     4.980150    -0.197197     7.397422     1.031234
Co     0.000000     0.000000     0.000000     1.019650
Co     4.980150     5.483404     7.397422     1.009888
H      7.693336     7.127847     9.339985     0.036317
H      2.035885     5.634794    11.520745     0.033269
H      0.560765    -0.065928    10.997008     0.037790
H      6.224191    10.334552    14.049184     0.037591
H      2.102619    11.117551     7.776170     0.037403
H      1.541854     9.091554     1.053393     0.035571
H      2.713186     9.322364    12.852281     0.035566
H      7.016035    10.815417    10.671521     0.033205
H      5.540915     5.154939    11.195258     0.037525
H      1.244041     6.115659     8.143082     0.037524
H      7.082769     5.332659    14.416096     0.037307
H      6.522004     7.753049     6.344029     0.035554
H      2.266964     3.838960     5.454859     0.036160
H      7.924415     5.332013     3.274099     0.033396
H      9.399535    11.032735     3.797836     0.037858
H      3.736109     0.632255     0.745660     0.037521
H      7.857681    -0.150744     7.018674     0.037282
H      8.418446     1.875253    13.741451     0.035516
H      7.247114     1.644443     1.942563     0.035557
H      2.944265     0.151390     4.123323     0.033306
H      4.419385     5.811868     3.599586     0.037503
H      8.716259     4.851148     6.651762     0.037514
H      2.877531     5.634148     0.378748     0.037266
H      3.438296     3.213758     8.450815     0.035480
C      8.372628     7.425293     9.902189     0.536346
C      1.410378     5.921455    12.146567     0.532828
C      0.285861    10.828623    11.753024     0.527800
C      7.130579    10.138760    13.978169     0.531705
C      2.283897    10.390533     8.326538     0.535566
C      1.000014     8.598972     0.480832     0.544423
C      3.392478     9.024918    12.290077     0.536252
C      6.390528    10.528756    10.045699     0.532503
C      5.266011     5.621587    10.439242     0.527238
C      2.150429     6.311451     8.214097     0.532399
C      7.264047     6.059678    13.865728     0.535100
C      5.980164     8.245632     6.916590     0.544058
C      1.587672     3.541514     4.892655     0.534871
C      8.549922     5.045352     2.648277     0.532999
C      9.674439     0.138184     3.041820     0.527788
C      2.829721     0.828047     0.816675     0.531679
C      7.676403     0.576274     6.468306     0.535118
C      8.960286     2.367835    14.314012     0.544316
C      6.567822     1.941889     2.504767     0.535293
C      3.569772     0.438051     4.749145     0.532700
C      4.694289     5.345220     4.355602     0.527324
C      7.809871     4.655356     6.580747     0.531987
C      2.696253     4.907129     0.929116     0.534916
C      3.980136     2.721175     7.878254     0.543994
O      8.071827     7.594870    11.127054    -0.558390
O      9.481210     7.618604     9.384370    -0.496278
O      0.890451     7.058319    11.948168    -0.572620
O      1.176311     5.156915    13.081601    -0.502539
O      0.169325     9.570772    11.631410    -0.568044
O      0.075698     0.130190    12.760553    -0.500413
O      7.464249     9.245472    13.136934    -0.567102
O      7.904494    10.774700    14.713472    -0.511261
O      1.328704     9.908683     8.928245    -0.487408
O      3.501045     9.999609     8.372846    -0.561749
O      0.265940     8.868356    14.455302    -0.572284
O      1.052804     7.379624     0.576999    -0.500765
O      3.091677     8.855340    11.065212    -0.559276
O      4.501060     8.831607    12.807896    -0.497242
O      5.870601     9.391891    10.244098    -0.573026
O      6.156461    -0.067905     9.110665    -0.502313
O      5.149475     6.879439    10.560856    -0.568051
O      5.055848     4.958821     9.431713    -0.497607
O      2.484099     7.204738     9.055332    -0.566379
O      2.924344     5.675511     7.478794    -0.514018
O      6.308854     6.541527    13.264021    -0.488057
O      8.481195     6.450602    13.819420    -0.561761
O      5.246090     7.581855     7.736964    -0.572926
O      6.032954     9.464980     6.820423    -0.502350
O      1.888473     3.371937     3.667790    -0.558026
O      0.479090     3.348203     5.410474    -0.494547
O      9.069849     3.908488     2.846676    -0.571282
O      8.783989     5.809892     1.713243    -0.502637
O      9.790975     1.396035     3.163434    -0.567091
O      9.884602    10.836617     2.034291    -0.500784
O      2.496051     1.721335     1.657910    -0.567135
O      2.055806     0.192107     0.081372    -0.511529
O      8.631596     1.058124     5.866599    -0.486867
O      6.459255     0.967198     6.421998    -0.561555
O      9.694360     2.098451     0.339542    -0.572194
O      8.907496     3.587183    14.217845    -0.500803
O      6.868623     2.111467     3.729632    -0.558528
O      5.459240     2.135200     1.986948    -0.497278
O      4.089699     1.574916     4.550746    -0.572620
O      3.803839    11.034712     5.684179    -0.502373
O      4.810825     4.087368     4.233988    -0.567886
O      4.904452     6.007986     5.363131    -0.497818
O      7.476201     3.762069     5.739512    -0.565442
O      7.035956     5.291296     7.316050    -0.514451
O      3.651446     4.425280     1.530823    -0.488014
O      1.479105     4.516205     0.975424    -0.561678
O      4.714210     3.384952     7.057880    -0.572991
O      3.927346     1.501827     7.974421    -0.502526

The following XYZ coordinates are in angstroms. Other properties are in atomic units.
The sperically averaged electron density of each atom fit to a function of the form exp(a - br)
eigen_1, eigen_2 and eigen_3 are the three eigenvalues of traceless quadrupole moment tensor
  atom number  atomic symbol              X              Y              Z     net charge C6 coefficient C8 coefficient C10 coefficient fluctuating dipole atomic polarizability isotropic forcefield polarizability              a              b squared Pearson coefficient          <r^3>          <r^4>         wp_QDO          m_QDO          q_QDO       dipole_x       dipole_y       dipole_z         dipole            Qxy            Qxz            Qyz     Q(x^2-y^2)  Q(3z^2 - R^2)        eigen_1        eigen_2        eigen_3 static polarizability      alpha(xx)      alpha(xy)      alpha(xz)      alpha(yy)      alpha(yz)      alpha(zz) atomic spin moment
            1             Co       9.234692       8.108782      12.817365       0.982839      80.564473 0.16928433E+04  0.52213316E+05                                15.361665                           13.574851       0.644777       2.083582                    0.995159      44.965199     118.438556       0.486471       0.408211      -1.145162      -0.006653       0.004041      -0.011384       0.013791       0.041961      -0.033592       0.006405       0.095057       0.203901      -0.099373       0.014364       0.085008             16.951926      18.269962       0.703493       0.356814      15.692320      -0.347167      16.893498           2.797489
            2             Co       1.208085       8.353992      10.280197       0.968223      97.934471 0.19401352E+04  0.61455643E+05                                16.807183                           14.047767       0.762971       2.123019                    0.994525      44.681854     116.399668       0.506947       0.381429      -1.173473      -0.000219       0.011409       0.000403       0.011418      -0.049412       0.042651      -0.022463       0.085068      -0.079728      -0.052727      -0.044481       0.097208             19.629963      23.873240       0.510714      -5.218644      15.100192       0.007263      19.916458           2.805174
            3             Co       4.254542       8.341428       9.374901       0.987012      80.516320 0.16912783E+04  0.52138896E+05                                15.340564                           13.556797       0.648557       2.085950                    0.995088      44.872838     118.061395       0.487561       0.407503      -1.145969      -0.006758      -0.003950       0.010054       0.012742      -0.030160       0.050591       0.007639       0.070386       0.233531      -0.089438      -0.012825       0.102263             16.928495      18.241261      -0.703639      -0.358875      15.672695      -0.346657      16.871528           2.803484
            4             Co       6.188235       8.096218      11.912069       0.969889      97.917456 0.19395630E+04  0.61420298E+05                                16.785179                           14.029598       0.771107       2.126098                    0.994469      44.645487     116.210187       0.508253       0.380555      -1.174388      -0.000296      -0.011442      -0.000293       0.011450       0.054762      -0.041913      -0.022054       0.087229      -0.075546      -0.057587      -0.042849       0.100435             19.604031      23.838219      -0.509554       5.209238      15.083620       0.007739      19.890253           2.808652
            5             Co       0.725608       2.858025       1.977479       0.981333      80.700915 0.16963242E+04  0.52343213E+05                                15.370786                           13.582000       0.650345       2.084811                    0.995156      45.028190     118.597851       0.486749       0.407802      -1.145543       0.006812      -0.004029       0.011988       0.014365       0.044109      -0.025802       0.003655       0.101278       0.165708      -0.095831       0.023633       0.072198             16.962975      18.283103       0.704647       0.355407      15.700432      -0.347720      16.905391           2.799106
            6             Co       8.752215       2.612815       4.514647       0.961441      98.236059 0.19474074E+04  0.61761474E+05                                16.868388                           14.095445       0.760884       2.120525                    0.994597      44.843807     117.002848       0.504793       0.382589      -1.172246       0.000382      -0.010047      -0.000227       0.010057      -0.030208       0.029711      -0.018639       0.082920      -0.042552      -0.047457      -0.024472       0.071930             19.705264      23.973586       0.512705      -5.248818      15.150329       0.007339      19.991877           2.797759
            7             Co       5.705758       2.625379       5.419943       0.986848      80.546449 0.16920184E+04  0.52164897E+05                                15.340697                           13.556677       0.651119       2.086730                    0.995048      44.882945     118.072960       0.487753       0.407317      -1.146154       0.006655       0.004034      -0.010424       0.013009      -0.030225       0.049299       0.007620       0.069818       0.216783      -0.086568      -0.010719       0.097287             16.929162      18.245163      -0.704302      -0.360370      15.671296      -0.346658      16.871028           2.804274
            8             Co       3.772065       2.870589       2.882775       0.969600      97.941668 0.19400569E+04  0.61439547E+05                                16.787479                           14.030954       0.773875       2.126797                    0.994474      44.655531     116.237882       0.508255       0.380532      -1.174412       0.000697       0.011429       0.000212       0.011452       0.047436      -0.041527      -0.022216       0.085774      -0.076419      -0.052422      -0.042587       0.095009             19.607514      23.846611      -0.510307       5.209414      15.084968       0.007887      19.890962           2.808773
            9             Co       0.000000       5.680600       0.000000       1.031774      99.450001 0.19873393E+04  0.63145553E+05                                16.669894                           13.990784       0.795891       2.144415                    0.994673      43.652461     112.811800       0.521906       0.369354      -1.186410       0.000017      -0.000073      -0.000011       0.000076      -0.078540       0.050491       0.087300       0.041377       0.011728      -0.148906       0.062243       0.086663             19.296624      16.599574      -0.368088       0.777571      22.811821      -6.036161      18.478476           2.881775
           10             Co       4.980150      -0.197197       7.397422       1.031234      99.467168 0.19875163E+04  0.63154702E+05                                16.675239                           13.994009       0.793791       2.143650                    0.994675      43.661712     112.851226       0.521682       0.369492      -1.186260      -0.000046      -0.000013       0.000065       0.000081       0.083086      -0.045711       0.087987       0.036243       0.010944      -0.149304       0.055836       0.093469             19.304181      16.602968       0.363684      -0.777600      22.827996      -6.035858      18.481580           2.880966
           11             Co       0.000000       0.000000       0.000000       1.019650      91.187760 0.18821998E+04  0.59146318E+05                                16.116486                           13.907044       0.798172       2.144439                    0.994269      43.860073     113.652853       0.505835       0.385332      -1.170965       0.000054       0.000069       0.000014       0.000088      -0.044188      -0.114500      -0.004855       0.011103      -0.167014      -0.139333       0.015989       0.123344             18.248981      15.997383       0.687672       1.063289      21.455381       4.417432      17.294178           2.869984
           12             Co       4.980150       5.483404       7.397422       1.009888      91.342679 0.18861870E+04  0.59320893E+05                                16.157312                           13.939807       0.720521       2.119150                    0.994045      43.996976     114.167605       0.504107       0.386331      -1.169854      -0.000008      -0.000039      -0.000047       0.000062      -0.022772       0.084497      -0.073119      -0.066255      -0.182742      -0.133261       0.006913       0.126348             18.297863      16.036579      -0.688548      -1.066709      21.519798       4.433685      17.337211           2.854349
           13              H       7.693336       7.127847       9.339985       0.036317       1.168577 0.81208040E+01  0.80410820E+02                                 1.854692                            1.677102      -1.121372       2.328083                    0.995823       3.873628      11.064298       0.476255       1.298826      -0.702902      -0.044521      -0.019237      -0.040477       0.063171       0.004487       0.005048      -0.003699       0.006117       0.003400      -0.009222       0.002197       0.007025              1.961499       2.324547       0.328830       0.621602       1.554320       0.304007       2.005631           0.002455
           14              H       2.035885       5.634794      11.520745       0.033269       1.241618 0.89042365E+01  0.88493261E+02                                 1.807607                            1.667181      -0.717992       2.511389                    0.999754       3.521265       9.459341       0.526493       1.170577      -0.735502       0.042206      -0.022117      -0.036937       0.060290      -0.005633      -0.006165       0.004451       0.001147      -0.009540      -0.007315      -0.003915       0.011229              1.867697       1.995051      -0.211747      -0.640955       1.524359       0.149234       2.083681           0.002933
           15              H       0.560765      -0.065928      10.997008       0.037790       1.262341 0.91655199E+01  0.90927149E+02                                 1.764345                            1.644703      -0.796083       2.475039                    0.999518       3.423526       8.921791       0.557854       1.106749      -0.752643       0.017941       0.036782      -0.045701       0.061346       0.005353      -0.001965      -0.008318      -0.011478      -0.007975      -0.007914      -0.005685       0.013599              1.800793       1.489364       0.115231      -0.321272       1.665846      -0.369741       2.247171           0.003004
           16              H       6.224191      10.334552      14.049184       0.037591       1.256231 0.89675036E+01  0.89094262E+02                                 1.800815                            1.656503      -0.883823       2.434216                    0.999012       3.538072       9.438611       0.537259       1.147478      -0.740716      -0.058669       0.014297       0.009347       0.061105      -0.008595      -0.003520       0.001067       0.004709      -0.006843      -0.008092      -0.002863       0.010955              1.858171       2.620580      -0.177213      -0.052080       1.477396       0.142814       1.476537           0.002853
           17              H       2.102619      11.117551       7.776170       0.037403       1.330259 0.94999598E+01  0.96081139E+02                                 1.893649                            1.721462      -0.992384       2.384421                    0.997919       3.659697       9.960378       0.517708       1.169781      -0.734660      -0.020052       0.048716      -0.036543       0.064115      -0.010036       0.004682      -0.009206      -0.002868      -0.008987      -0.010632      -0.006147       0.016779              1.981801       1.624474      -0.066899       0.048470       2.305207      -0.731116       2.015722           0.002869
           18              H       1.541854       9.091554       1.053393       0.035571       1.360999 0.99582881E+01  0.10138991E+03                                 1.891527                            1.741166      -0.961273       2.397806                    0.998177       3.590716       9.642737       0.526950       1.141633      -0.742938       0.039010       0.026695       0.044364       0.064827       0.002344       0.014782       0.001465       0.010979       0.011983      -0.011162      -0.007640       0.018802              1.954393       1.807727       0.362122       0.371597       2.156260       0.463552       1.899192           0.002654
           19              H       2.713186       9.322364      12.852281       0.035566       1.172232 0.81510478E+01  0.80784645E+02                                 1.858249                            1.679968      -1.122869       2.326723                    0.995794       3.881073      11.090361       0.475960       1.298435      -0.702961      -0.044269       0.019165       0.040272       0.062840      -0.004423      -0.004893      -0.003654       0.005996       0.003418      -0.009055       0.002219       0.006836              1.965477       2.329687      -0.329851      -0.623498       1.557007       0.304960       2.009737           0.002492
           20              H       7.016035      10.815417      10.671521       0.033205       1.241506 0.89029383E+01  0.88471697E+02                                 1.807001                            1.666668      -0.718250       2.511173                    0.999753       3.520968       9.456182       0.526792       1.170028      -0.735634       0.042248       0.022153       0.036900       0.060310       0.005690       0.006181       0.004463       0.001139      -0.009644      -0.007346      -0.003949       0.011295              1.867047       1.994336       0.211633       0.640608       1.523884       0.149156       2.082921           0.002930
           21              H       5.540915       5.154939      11.195258       0.037525       1.263997 0.91808344E+01  0.91117333E+02                                 1.765761                            1.645964      -0.796331       2.474580                    0.999511       3.426699       8.932010       0.557696       1.106598      -0.752666       0.018036      -0.036817       0.045787       0.061459      -0.005503       0.001940      -0.008360      -0.011515      -0.007854      -0.008028      -0.005675       0.013703              1.802263       1.490482      -0.115325       0.321636       1.667176      -0.370046       2.249130           0.003028
           22              H       1.244041       6.115659       8.143082       0.037524       1.256173 0.89663625E+01  0.89078969E+02                                 1.800754                            1.656402      -0.883685       2.434427                    0.999010       3.537312       9.435986       0.537280       1.147484      -0.740725      -0.058467      -0.014480      -0.009526       0.060982       0.008604       0.003588       0.000923       0.004508      -0.006887      -0.008156      -0.002771       0.010927              1.858117       2.620654       0.177228       0.052096       1.477279       0.142782       1.476418           0.002825
           23              H       7.082769       5.332659      14.416096       0.037307       1.330934 0.95057782E+01  0.96154640E+02                                 1.894219                            1.721924      -0.992488       2.384197                    0.997916       3.661060       9.964826       0.517669       1.169692      -0.734674      -0.020089      -0.048614       0.036560       0.064058       0.010033      -0.004644      -0.009211      -0.002810      -0.008961      -0.010662      -0.006093       0.016754              1.982423       1.624948       0.066943      -0.048474       2.305940      -0.731472       2.016381           0.002890
           24              H       6.522004       7.753049       6.344029       0.035554       1.362481 0.99719287E+01  0.10157041E+03                                 1.893396                            1.742739      -0.962457       2.397224                    0.998164       3.593055       9.653127       0.526504       1.142133      -0.742807       0.039079      -0.026776      -0.044022       0.064669      -0.002416      -0.014786       0.001284       0.010743       0.011697      -0.011307      -0.007403       0.018711              1.956402       1.809432      -0.362656      -0.372124       2.158744       0.464255       1.901031           0.002642
           25              H       2.266964       3.838960       5.454859       0.036160       1.170004 0.81331447E+01  0.80564877E+02                                 1.856188                            1.678351      -1.122358       2.327374                    0.995802       3.876976      11.076628       0.476081       1.298788      -0.702896       0.044536       0.019151       0.040452       0.063139       0.004523       0.005032      -0.003641       0.006257       0.003622      -0.009229       0.002157       0.007072              1.963151       2.326643       0.329203       0.622292       1.555475       0.304357       2.007334           0.002425
           26              H       7.924415       5.332013       3.274099       0.033396       1.241039 0.88993077E+01  0.88433250E+02                                 1.807187                            1.666840      -0.717606       2.511687                    0.999756       3.520247       9.456441       0.526482       1.170747      -0.735465      -0.042226       0.022026       0.036984       0.060299      -0.005625      -0.006163       0.004427       0.001202      -0.009439      -0.007281      -0.003925       0.011206              1.867238       1.994559      -0.211670      -0.640704       1.524029       0.149191       2.083126           0.002910
           27              H       9.399535      11.032735       3.797836       0.037858       1.262522 0.91674685E+01  0.90955042E+02                                 1.764842                            1.645147      -0.794815       2.475696                    0.999525       3.423683       8.923815       0.557619       1.107111      -0.752550      -0.017928      -0.036654       0.045729       0.061287       0.005329      -0.001979      -0.008263      -0.011519      -0.007942      -0.007846      -0.005713       0.013559              1.801306       1.489748       0.115266      -0.321402       1.666304      -0.369872       2.247867           0.002986
           28              H       3.736109       0.632255       0.745660       0.037521       1.256713 0.89717634E+01  0.89147087E+02                                 1.801205                            1.656839      -0.884317       2.433876                    0.999008       3.539100       9.441882       0.537233       1.147398      -0.740730       0.058645      -0.014256      -0.009333       0.061070      -0.008592      -0.003533       0.001068       0.004716      -0.006806      -0.008099      -0.002855       0.010954              1.858586       2.621210      -0.177242      -0.052077       1.477702       0.142872       1.476846           0.002849
           29              H       7.857681      -0.150744       7.018674       0.037282       1.331301 0.95089525E+01  0.96194454E+02                                 1.894541                            1.722196      -0.993508       2.383780                    0.997905       3.661377       9.965978       0.517637       1.169671      -0.734680       0.020055      -0.048678       0.036477       0.064049      -0.010039       0.004689      -0.009194      -0.002864      -0.009036      -0.010621      -0.006159       0.016780              1.982776       1.625203      -0.066915       0.048473       2.306390      -0.731651       2.016734           0.002858
           30              H       8.418446       1.875253      13.741451       0.035516       1.361125 0.99593194E+01  0.10140141E+03                                 1.891486                            1.741134      -0.961328       2.397720                    0.998176       3.590970       9.642960       0.527019       1.141474      -0.742976      -0.039000      -0.026687      -0.044338       0.064800       0.002344       0.014775       0.001460       0.010968       0.011963      -0.011160      -0.007630       0.018791              1.954344       1.807695       0.362102       0.371588       2.156177       0.463520       1.899160           0.002665
           31              H       7.247114       1.644443       1.942563       0.035557       1.172551 0.81540887E+01  0.80822631E+02                                 1.858555                            1.680263      -1.122610       2.326737                    0.995791       3.881972      11.093608       0.475925       1.298405      -0.702962       0.044252      -0.019155      -0.040209       0.062785      -0.004444      -0.004837      -0.003585       0.006098       0.003539      -0.009013       0.002183       0.006830              1.965797       2.330113      -0.329890      -0.623532       1.557260       0.304977       2.010016           0.002496
           32              H       2.944265       0.151390       4.123323       0.033306       1.240970 0.88982772E+01  0.88414069E+02                                 1.806535                            1.666277      -0.718221       2.511281                    0.999754       3.520038       9.453173       0.526830       1.170092      -0.735621      -0.042302      -0.022128      -0.036907       0.060343       0.005677       0.006178       0.004469       0.001211      -0.009613      -0.007332      -0.003957       0.011289              1.866547       1.993808       0.211557       0.640357       1.523513       0.149113       2.082320           0.002938
           33              H       4.419385       5.811868       3.599586       0.037503       1.264340 0.91840091E+01  0.91157935E+02                                 1.766171                            1.646322      -0.796292       2.474581                    0.999512       3.427219       8.934200       0.557591       1.106696      -0.752640      -0.018021       0.036783      -0.045786       0.061433      -0.005499       0.001942      -0.008350      -0.011508      -0.007869      -0.008018      -0.005675       0.013693              1.802688       1.490796      -0.115362       0.321756       1.667557      -0.370170       2.249710           0.003030
           34              H       8.716259       4.851148       6.651762       0.037514       1.256261 0.89671060E+01  0.89086326E+02                                 1.800643                            1.656319      -0.883899       2.434218                    0.999010       3.537499       9.435834       0.537379       1.147273      -0.740774       0.058420       0.014435       0.009500       0.060922       0.008577       0.003585       0.000967       0.004514      -0.006783      -0.008126      -0.002774       0.010900              1.857996       2.620451       0.177197       0.052090       1.477198       0.142765       1.476339           0.002821
           35              H       2.877531       5.634148       0.378748       0.037266       1.331352 0.95093391E+01  0.96199505E+02                                 1.894571                            1.722210      -0.993016       2.383892                    0.997911       3.661747       9.967099       0.517643       1.169642      -0.734683       0.020087       0.048586      -0.036546       0.064029       0.010013      -0.004644      -0.009207      -0.002801      -0.008994      -0.010649      -0.006089       0.016737              1.982812       1.625234       0.066950      -0.048475       2.306419      -0.731687       2.016782           0.002892
           36              H       3.438296       3.213758       8.450815       0.035480       1.362920 0.99758544E+01  0.10162048E+03                                 1.893779                            1.743061      -0.962562       2.397107                    0.998161       3.593812       9.655667       0.526464       1.142106      -0.742811      -0.039071       0.026769       0.043990       0.064639      -0.002417      -0.014771       0.001287       0.010733       0.011670      -0.011296      -0.007395       0.018691              1.956814       1.809790      -0.362765      -0.372236       2.159225       0.464390       1.901427           0.002662
           37              C       8.372628       7.425293       9.902189       0.536346      19.362633 0.21195378E+03  0.42279123E+04                                 6.590035                            5.121714       0.278313       2.160436                    0.999666      21.975590      61.169715       0.661608       0.464110      -1.020043       0.042456       0.017086       0.047742       0.066134      -0.042228       0.029363      -0.040024      -0.191412      -0.159752      -0.092102      -0.049718       0.141820              7.346333       9.788066       0.985325      -0.546618       4.037922       0.972895       8.213010          -0.004629
           38              C       1.410378       5.921455      12.146567       0.532828      18.906563 0.20152575E+03  0.39568001E+04                                 6.370429                            4.927091       0.479363       2.223776                    0.999766      21.680486      59.248472       0.690575       0.451733      -1.030260      -0.048850       0.028153       0.036064       0.066929       0.054548       0.071647       0.068160       0.094758      -0.079791      -0.099514      -0.040258       0.139772              7.106647       5.469126      -0.858155      -1.769526       7.985202      -2.603975       7.865613          -0.009209
           39              C       0.285861      10.828623      11.753024       0.527800      18.959176 0.20380982E+03  0.40212932E+04                                 6.430990                            4.996475       0.310736       2.167117                    0.999795      21.915769      60.447652       0.675821       0.459339      -1.023836      -0.017509      -0.043863       0.043460       0.064181      -0.010159       0.053719      -0.028752       0.172206      -0.183931      -0.093337      -0.040019       0.133356              7.142667       4.193549      -0.183243      -1.305058       8.686100       1.906132       8.548353          -0.004600
           40              C       7.130579      10.138760      13.978169       0.531705      19.920531 0.20522697E+03  0.40495684E+04                                 6.619447                            4.983686       0.373219       2.186821                    0.999816      21.835748      59.904597       0.683965       0.453835      -1.028627       0.062346      -0.031338       0.000026       0.069779      -0.002106      -0.025581      -0.110223      -0.082584       0.080313      -0.093197      -0.045793       0.138990              7.539786       8.034510       0.681901       1.169046       7.281444       3.712917       7.303403          -0.009203
           41              C       2.283897      10.390533       8.326538       0.535566      19.838291 0.20948129E+03  0.41643404E+04                                 6.666196                            5.081024       0.175006       2.120013                    0.999726      22.063165      61.211971       0.666679       0.462156      -1.021613       0.025197      -0.052601       0.032127       0.066587       0.002746       0.046546       0.100317      -0.087479       0.168419      -0.100051      -0.044878       0.144929              7.508920       9.390657       0.665861      -1.928696       6.740866      -2.806903       6.395236          -0.007059
           42              C       1.000014       8.598972       0.480832       0.544423      19.605432 0.20823465E+03  0.41406351E+04                                 6.648321                            5.089332       0.177529       2.122014                    0.999709      22.120503      61.731371       0.660377       0.466444      -1.017472      -0.051966      -0.023493      -0.037757       0.068396      -0.001364      -0.086837       0.004615       0.162774       0.103622      -0.098842      -0.038642       0.137485              7.501935       5.155508      -0.275745       1.598842      11.558711      -0.435827       5.791585          -0.005730
           43              C       3.392478       9.024918      12.290077       0.536252      19.368473 0.21199569E+03  0.42290414E+04                                 6.590736                            5.121619       0.277561       2.159925                    0.999669      21.984918      61.201774       0.661717       0.464001      -1.020083       0.042417      -0.017090      -0.047588       0.065999       0.042319      -0.029240      -0.039936      -0.191605      -0.160121      -0.092064      -0.049878       0.141941              7.347422       9.789923      -0.986097       0.545017       4.038445       0.973503       8.213899          -0.004528
           44              C       6.390528      10.528756      10.045699       0.532503      18.910313 0.20157664E+03  0.39579520E+04                                 6.370296                            4.927071       0.481071       2.224237                    0.999767      21.684258      59.255175       0.690728       0.451615      -1.030353      -0.048697      -0.028333      -0.036294       0.067018      -0.054311      -0.071405       0.068242       0.094519      -0.079786      -0.099538      -0.039889       0.139426              7.106498       5.468839       0.857941       1.769310       7.985004      -2.604157       7.865651          -0.009306
           45              C       5.266011       5.621587      10.439242       0.527238      18.982463 0.20410406E+03  0.40287279E+04                                 6.436488                            5.000231       0.304243       2.164561                    0.999792      21.935863      60.523963       0.675507       0.459367      -1.023776      -0.017741       0.044292      -0.043754       0.064737       0.009531      -0.053171      -0.029151       0.171976      -0.183284      -0.093536      -0.039252       0.132787              7.149171       4.196771       0.183639       1.306543       8.693842       1.908870       8.556901          -0.005181
           46              C       2.150429       6.311451       8.214097       0.532399      19.903141 0.20500954E+03  0.40440654E+04                                 6.614879                            4.980480       0.372729       2.186620                    0.999806      21.823513      59.855252       0.684325       0.453732      -1.028721       0.061588       0.031145      -0.000146       0.069015       0.002083       0.025960      -0.111083      -0.084561       0.081825      -0.093882      -0.046616       0.140498              7.534376       8.029560      -0.681246      -1.167964       7.275846       3.709427       7.297721          -0.007683
           47              C       7.264047       6.059678      13.865728       0.535100      19.844665 0.20955309E+03  0.41660874E+04                                 6.666834                            5.081328       0.175776       2.120167                    0.999725      22.069904      61.231232       0.666776       0.462053      -1.021679       0.024988       0.052849      -0.032197       0.066739      -0.002550      -0.046643       0.100000      -0.087522       0.168283      -0.100123      -0.044482       0.144605              7.509716       9.391884      -0.665463       1.928880       6.741349      -2.807160       6.395917          -0.007457
           48              C       5.980164       8.245632       6.916590       0.544058      19.614857 0.20833006E+03  0.41431273E+04                                 6.650381                            5.090291       0.177911       2.121946                    0.999710      22.131447      61.772223       0.660336       0.466406      -1.017463      -0.051223       0.023385       0.038213       0.068051       0.000878       0.086982       0.004136       0.161808       0.102390      -0.098131      -0.039142       0.137273              7.504716       5.156913       0.275669      -1.599491      11.563993      -0.435683       5.793242          -0.005625
           49              C       1.587672       3.541514       4.892655       0.534871      19.384991 0.21223786E+03  0.42350195E+04                                 6.594510                            5.124694       0.276877       2.159677                    0.999657      21.994074      61.232648       0.661499       0.464028      -1.020083      -0.042474      -0.017420      -0.048137       0.066518      -0.041967       0.029461      -0.039771      -0.190237      -0.159070      -0.091793      -0.049222       0.141015              7.351680       9.796369       0.986359      -0.546848       4.040331       0.973666       8.218339          -0.006771
           50              C       8.549922       5.045352       2.648277       0.532999      18.902665 0.20147938E+03  0.39556703E+04                                 6.370003                            4.926838       0.479240       2.223864                    0.999766      21.675768      59.234339       0.690525       0.451791      -1.030225       0.048846      -0.028107      -0.035889       0.066813       0.054622       0.071747       0.067891       0.094914      -0.079369      -0.099246      -0.040545       0.139791              7.106109       5.468581      -0.858090      -1.769133       7.985027      -2.603991       7.864720          -0.009426
           51              C       9.674439       0.138184       3.041820       0.527788      18.958338 0.20379567E+03  0.40210718E+04                                 6.431828                            4.996993       0.308692       2.166563                    0.999789      21.915079      60.452450       0.675625       0.459466      -1.023733       0.017405       0.043860      -0.043305       0.064047      -0.010358       0.053630      -0.028420       0.172291      -0.183260      -0.092875      -0.040405       0.133280              7.143654       4.194042      -0.183496      -1.305420       8.687560       1.906553       8.549361          -0.005070
           52              C       2.829721       0.828047       0.816675       0.531679      19.926190 0.20528951E+03  0.40512347E+04                                 6.621310                            4.984892       0.371174       2.186098                    0.999816      21.840875      59.927835       0.683769       0.453916      -1.028550      -0.062443       0.031262      -0.000016       0.069831      -0.002050      -0.025565      -0.110259      -0.082283       0.080471      -0.093199      -0.045772       0.138971              7.542025       8.036907       0.682247       1.169509       7.283643       3.714214       7.305526          -0.009401
           53              C       7.676403       0.576274       6.468306       0.535118      19.845364 0.20955991E+03  0.41663124E+04                                 6.667572                            5.081784       0.176358       2.120331                    0.999729      22.069491      61.233401       0.666664       0.462121      -1.021628      -0.025301       0.052514      -0.032105       0.066548       0.002741       0.046563       0.100327      -0.087560       0.168527      -0.100093      -0.044878       0.144971              7.510690       9.392485       0.666322      -1.929474       6.742537      -2.808046       6.397049          -0.007351
           54              C       8.960286       2.367835      14.314012       0.544316      19.606818 0.20825339E+03  0.41411138E+04                                 6.648654                            5.089607       0.177374       2.121960                    0.999708      22.122130      61.737338       0.660349       0.466453      -1.017465       0.051952       0.023590       0.037795       0.068439      -0.001281      -0.086792       0.004660       0.162833       0.103478      -0.098855      -0.038596       0.137450              7.502263       5.155819      -0.275775       1.598984      11.558980      -0.436034       5.791990          -0.005821
           55              C       6.567822       1.941889       2.504767       0.535293      19.384320 0.21219705E+03  0.42341871E+04                                 6.594816                            5.124456       0.276413       2.159425                    0.999657      21.998176      61.252704       0.661436       0.464074      -1.020013      -0.042443       0.017380       0.047475       0.066010       0.042250      -0.029082      -0.039600      -0.190731      -0.160160      -0.091637      -0.049749       0.141386              7.352170       9.797091      -0.986558       0.546394       4.040555       0.974037       8.218863          -0.005928
           56              C       3.569772       0.438051       4.749145       0.532700      18.906127 0.20153011E+03  0.39568038E+04                                 6.369532                            4.926652       0.481245       2.224376                    0.999765      21.680313      59.242334       0.690727       0.451643      -1.030338       0.048627       0.028338       0.036299       0.066972      -0.054353      -0.071489       0.068204       0.094731      -0.079887      -0.099564      -0.039980       0.139544              7.105530       5.468240       0.857764       1.769031       7.983943      -2.603724       7.864406          -0.009259
           57              C       4.694289       5.345220       4.355602       0.527324      18.981731 0.20409296E+03  0.40284982E+04                                 6.436628                            5.000311       0.303786       2.164444                    0.999790      21.935470      60.524974       0.675451       0.459407      -1.023743       0.017809      -0.044273       0.043734       0.064729       0.009538      -0.053143      -0.029094       0.172059      -0.183161      -0.093467      -0.039326       0.132793              7.149311       4.196912       0.183671       1.306700       8.694050       1.908734       8.556971          -0.005195
           58              C       7.809871       4.655356       6.580747       0.531987      19.908237 0.20506964E+03  0.40454609E+04                                 6.615301                            4.980698       0.374346       2.187047                    0.999806      21.827482      59.863519       0.684430       0.453639      -1.028796      -0.061580      -0.030927       0.000085       0.068910       0.001953       0.025811      -0.110907      -0.084209       0.082447      -0.093577      -0.046712       0.140288              7.534947       8.029800      -0.681544      -1.168243       7.276528       3.710026       7.298514          -0.008205
           59              C       2.696253       4.907129       0.929116       0.534916      19.847698 0.20958841E+03  0.41669877E+04                                 6.667388                            5.081655       0.176341       2.120322                    0.999725      22.073320      61.243242       0.666771       0.462034      -1.021684      -0.024927      -0.052866       0.032241       0.066751      -0.002524      -0.046687       0.099904      -0.087606       0.168203      -0.100150      -0.044375       0.144525              7.510405       9.392592      -0.665538       1.929005       6.742095      -2.807573       6.396528          -0.007464
           60              C       3.980136       2.721175       7.878254       0.543994      19.617147 0.20835782E+03  0.41438620E+04                                 6.650995                            5.090697       0.177402       2.121746                    0.999709      22.134282      61.783671       0.660290       0.466419      -1.017446       0.051187      -0.023452      -0.038262       0.068075       0.000835       0.086965       0.004190       0.161823       0.102319      -0.098133      -0.039125       0.137258              7.505424       5.157445       0.275523      -1.599706      11.564937      -0.435698       5.793890          -0.005724
           61              O       8.071827       7.594870      11.127054      -0.558390      40.452699 0.63722143E+03  0.16016723E+05                                 9.406123                            7.880330       0.008516       2.032326                    0.998854      28.680470      77.615178       0.666796       0.365451      -1.131567       0.032278      -0.016028      -0.058690       0.068872      -0.030229      -0.030654      -0.001021      -0.104829       0.093490      -0.083872       0.034575       0.049298             10.393645      10.363306      -0.425753      -1.396955       5.914281       1.608577      14.903346           0.056593
           62              O       9.481210       7.618604       9.384370      -0.496278      32.620590 0.45463835E+03  0.10460451E+05                                 8.039161                            6.530396       0.551440       2.237200                    0.999188      26.363690      67.371173       0.756794       0.351758      -1.147016      -0.043693       0.005492       0.037246       0.057676      -0.003976      -0.040913      -0.035716      -0.003669      -0.233371      -0.099731       0.042981       0.056750              9.055036      15.218554       1.419606      -2.118878       5.191651       0.144702       6.754902           0.038315
           63              O       0.890451       7.058319      11.948168      -0.572620      42.393170 0.68062751E+03  0.17365499E+05                                 9.648714                            8.127060       0.018700       2.029576                    0.998614      29.017898      78.725733       0.659690       0.363906      -1.134490       0.019681      -0.060862       0.030436       0.070837       0.001345       0.058557       0.001445      -0.043252      -0.158664      -0.089317       0.040749       0.048568             10.620811       8.947166      -2.980760      -0.689153      14.266296      -3.209221       8.648972           0.051074
           64              O       1.176311       5.156915      13.081601      -0.502539      32.480096 0.44044264E+03  0.10047790E+05                                 7.972932                            6.401015       0.537232       2.226356                    0.999312      26.391258      67.024022       0.769636       0.348851      -1.150084      -0.004044       0.041865      -0.038289       0.056878       0.064536       0.038586      -0.039016       0.017091       0.091085      -0.102820       0.048013       0.054807              9.073175       5.819081       1.051225      -2.123726       9.186851      -5.190770      12.213595           0.034012
           65              O       0.169325       9.570772      11.631410      -0.568044      43.870869 0.68814751E+03  0.17653106E+05                                 9.967957                            8.233524      -0.142676       1.981382                    0.997905      29.210153      80.164743       0.646317       0.369421      -1.127194      -0.002156       0.064354       0.016745       0.066531      -0.005501       0.038867       0.012738      -0.034097      -0.170462      -0.076013       0.028967       0.047047             11.121132       8.178912       0.003029      -1.714230      16.303540       2.235434       8.880944           0.056267
           66              O       0.075698       0.130190      12.760553      -0.500413      34.083389 0.46545297E+03  0.10773142E+05                                 8.281105                            6.622362       0.533949       2.228361                    0.998911      26.512279      67.967822       0.748959       0.353331      -1.145659       0.007766      -0.038734      -0.042129       0.057753      -0.028564       0.018414       0.058743       0.094203       0.037742      -0.096193       0.046282       0.049910              9.427602       5.480031      -1.129137      -1.524118       9.528502       5.093332      13.274273           0.033364
           67              O       7.464249       9.245472      13.136934      -0.567102      45.118679 0.67106133E+03  0.17053792E+05                                10.084801                            8.053428       0.062981       2.046126                    0.998198      28.892062      78.122238       0.664992       0.362435      -1.136115      -0.003506       0.050118       0.056287       0.075448      -0.004739      -0.029789       0.002035      -0.102497       0.146044      -0.082520       0.026746       0.055774             11.622744       9.765181      -0.823197       0.536474      12.608836       6.445188      12.494214           0.051170
           68              O       7.904494      10.774700      14.713472      -0.511261      35.647845 0.49326943E+03  0.11575446E+05                                 8.534125                            6.824137       0.554356       2.232820                    0.998977      26.741022      68.864992       0.737242       0.354032      -1.145922      -0.023065      -0.046504      -0.029038       0.059480       0.052904       0.044920      -0.026741      -0.055662       0.044548      -0.092629       0.040268       0.052361              9.745484      10.414152       3.466084       3.359651       9.468712       4.361685       9.353588           0.036365
           69              O       1.328704       9.908683       8.928245      -0.487408      32.371643 0.43819592E+03  0.99818950E+04                                 7.965427                            6.388859       0.612972       2.260080                    0.999390      26.071212      66.122293       0.769754       0.349309      -1.149922       0.048589       0.004645      -0.028226       0.056384       0.059237      -0.035993       0.038400      -0.009116       0.097954      -0.097011       0.042094       0.054916              9.041649      10.700922       2.789851      -4.092591       7.409039      -3.195555       9.014986           0.040584
           70              O       3.501045       9.999609       8.372846      -0.561749      41.269014 0.64882110E+03  0.16367561E+05                                 9.518558                            7.932699      -0.075821       2.005003                    0.998175      28.775711      77.789949       0.667573       0.363704      -1.133923      -0.073267       0.011018       0.000781       0.074095      -0.012009       0.011417       0.060725       0.044672       0.008874      -0.075443       0.023623       0.051821             10.562084      14.310797      -1.198612      -1.188041       9.722636      -2.755562       7.652819           0.059830
           71              O       0.265940       8.868356      14.455302      -0.572284      42.476796 0.68804410E+03  0.17641455E+05                                 9.775747                            8.223803      -0.118860       1.988480                    0.997807      29.253874      80.140522       0.648078       0.368604      -1.128351       0.026140      -0.046201       0.048484       0.071892      -0.022891      -0.019757      -0.043396       0.061498       0.051616      -0.072159       0.028339       0.043819             10.858767       8.401456      -1.938897       3.081295      13.281995      -0.877008      10.892851           0.061211
           72              O       1.052804       7.379624       0.576999      -0.500765      35.504613 0.46956043E+03  0.10892326E+05                                 8.531419                            6.652734       0.558387       2.238691                    0.999075      26.470721      67.940957       0.747028       0.353460      -1.145531      -0.015055       0.055400      -0.009827       0.058244      -0.010290      -0.079912      -0.004588      -0.033358      -0.093210      -0.098191       0.032246       0.065945              9.907095       5.700313       0.006016       0.364469      18.340031      -1.356977       5.680941           0.036361
           73              O       3.091677       8.855340      11.065212      -0.559276      40.495939 0.63802679E+03  0.16041519E+05                                 9.410530                            7.883502       0.017152       2.034431                    0.998903      28.702183      77.676881       0.666912       0.365284      -1.131732       0.031945       0.015885       0.058760       0.068743       0.030568       0.030923      -0.001405      -0.105282       0.090868      -0.084032       0.034553       0.049479             10.398863      10.368060       0.426059       1.397321       5.916743       1.609800      14.911786           0.056075
           74              O       4.501060       8.831607      12.807896      -0.497242      32.659698 0.45525533E+03  0.10478227E+05                                 8.045460                            6.534707       0.555349       2.238070                    0.999205      26.380638      67.426611       0.756563       0.351745      -1.147023      -0.043768      -0.005441      -0.037313       0.057771       0.003981       0.041058      -0.035535      -0.004192      -0.233400      -0.099741       0.043000       0.056741              9.062788      15.233631      -1.421559       2.120546       5.195249       0.144955       6.759485           0.038030
           75              O       5.870601       9.391891      10.244098      -0.573026      42.413880 0.68102693E+03  0.17378828E+05                                 9.653748                            8.131165       0.011881       2.027461                    0.998591      29.023498      78.756774       0.659291       0.364060      -1.134332       0.019822       0.060728      -0.030632       0.070846      -0.000692      -0.058113       0.000792      -0.043068      -0.157561      -0.088677       0.040739       0.047938             10.626638       8.951330       2.982138       0.689482      14.274173      -3.211908       8.654409           0.051016
           76              O       6.156461      -0.067905       9.110665      -0.502313      32.476657 0.44037101E+03  0.10045841E+05                                 7.972816                            6.400910       0.534627       2.225625                    0.999308      26.387628      67.015802       0.769560       0.348896      -1.150036      -0.003979      -0.041784       0.038121       0.056700      -0.064383      -0.038147      -0.039140       0.016383       0.091070      -0.102513       0.048287       0.054227              9.073097       5.818803      -1.051205       2.123427       9.187199      -5.190770      12.213289           0.033873
           77              O       5.149475       6.879439      10.560856      -0.568051      43.898205 0.68861624E+03  0.17669068E+05                                 9.974679                            8.238453      -0.147853       1.979850                    0.997860      29.216568      80.205074       0.645839       0.369611      -1.126990      -0.001370      -0.064197      -0.017368       0.066519       0.005985      -0.038087       0.013291      -0.034902      -0.169617      -0.075456       0.027981       0.047474             11.129229       8.183433      -0.003232       1.715486      16.316670       2.237801       8.887583           0.056669
           78              O       5.055848       4.958821       9.431713      -0.497607      34.029776 0.46445476E+03  0.10745095E+05                                 8.276846                            6.618507       0.511313       2.222221                    0.998844      26.471224      67.863993       0.748568       0.353678      -1.145290       0.009612       0.038889       0.041337       0.057562       0.024550      -0.018147       0.060512       0.092366       0.044533      -0.095752       0.043934       0.051818              9.423209       5.477179       1.128913       1.523697       9.523724       5.091500      13.268724           0.034638
           79              O       2.484099       7.204738       9.055332      -0.566379      45.087251 0.67048441E+03  0.17035200E+05                                10.080275                            8.050120       0.060937       2.045648                    0.998178      28.878367      78.072196       0.665120       0.362449      -1.136122      -0.003520      -0.050632      -0.056083       0.075639       0.005244       0.029870       0.000785      -0.102089       0.147294      -0.082603       0.026593       0.056011             11.617452       9.759684       0.821759      -0.536866      12.603208       6.442335      12.489464           0.053131
           80              O       2.924344       5.675511       7.478794      -0.514018      35.719027 0.49454664E+03  0.11612238E+05                                 8.540733                            6.829335       0.574133       2.237770                    0.999057      26.788293      68.993683       0.737593       0.353656      -1.146294      -0.021484       0.046588       0.030685       0.059779      -0.052436      -0.045293      -0.032175      -0.059103       0.042657      -0.095303       0.040638       0.054665              9.753025      10.422808      -3.469002      -3.362165       9.476140       4.364952       9.360125           0.032826
           81              O       6.308854       6.541527      13.264021      -0.488057      32.405339 0.43872018E+03  0.99969835E+04                                 7.971328                            6.393156       0.615687       2.260773                    0.999395      26.083365      66.166947       0.769397       0.349361      -1.149861       0.048751      -0.004718       0.028399       0.056617      -0.059000       0.036187       0.038209      -0.008960       0.097113      -0.096730       0.042131       0.054600              9.048751      10.709532      -2.792010       4.096627       7.414427      -3.198450       9.022295           0.040197
           82              O       8.481195       6.450602      13.819420      -0.561761      41.274604 0.64890529E+03  0.16369765E+05                                 9.517477                            7.931641      -0.071344       2.006114                    0.998218      28.781284      77.798207       0.667835       0.363560      -1.134066      -0.073000      -0.010538      -0.000606       0.073759       0.012037      -0.010575       0.060373       0.046063       0.009034      -0.075332       0.024149       0.051183             10.560834      14.310768       1.198935       1.187827       9.720263      -2.754668       7.651471           0.059531
           83              O       5.246090       7.581855       7.736964      -0.572926      42.491593 0.68824216E+03  0.17646977E+05                                 9.775503                            8.222782      -0.108303       1.991546                    0.997826      29.262364      80.152525       0.648410       0.368407      -1.128555       0.027635       0.044964      -0.047739       0.071166       0.024127       0.019674      -0.042583       0.062604       0.051110      -0.072430       0.029474       0.042956             10.859337       8.400580       1.940113      -3.081400      13.285076      -0.878394      10.892357           0.060570
           84              O       6.032954       9.464980       6.820423      -0.502350      35.582565 0.47073458E+03  0.10926643E+05                                 8.543893                            6.661029       0.559836       2.238538                    0.999081      26.501400      68.047058       0.746548       0.353458      -1.145506      -0.014844      -0.055641       0.010231       0.058488       0.010289       0.079834      -0.004559      -0.033068      -0.094782      -0.098254       0.032339       0.065915              9.922942       5.707710      -0.006533      -0.365239      18.372643      -1.359231       5.688474           0.035806
           85              O       1.888473       3.371937       3.667790      -0.558026      40.464958 0.63739909E+03  0.16022976E+05                                 9.409613                            7.882685       0.008502       2.032397                    0.998848      28.682378      77.635294       0.666509       0.365568      -1.131429      -0.032583       0.015900       0.058965       0.069219      -0.029922      -0.030599      -0.001146      -0.104311       0.094622      -0.083664       0.034799       0.048865             10.397965      10.368144      -0.425775      -1.397539       5.916132       1.609539      14.909620           0.056881
           86              O       0.479090       3.348203       5.410474      -0.494547      32.586848 0.45401387E+03  0.10442516E+05                                 8.033742                            6.525779       0.553420       2.238072                    0.999192      26.347256      67.318136       0.757083       0.351744      -1.147025       0.043461      -0.005827      -0.036961       0.057349      -0.004041      -0.041121      -0.036038      -0.002047      -0.229964      -0.099088       0.042454       0.056634              9.049132      15.209127       1.418885      -2.117983       5.188465       0.144264       6.749803           0.039426
           87              O       9.069849       3.908488       2.846676      -0.571282      42.348345 0.67973036E+03  0.17337351E+05                                 9.643424                            8.122732       0.015449       2.028970                    0.998594      28.997891      78.666344       0.659722       0.363998      -1.134388      -0.020070       0.060574      -0.030009       0.070516       0.001769       0.058604       0.001721      -0.044255      -0.157901      -0.089352       0.040200       0.049152             10.614870       8.942186      -2.978338      -0.688639      14.258192      -3.207493       8.644232           0.051614
           88              O       8.783989       5.809892       1.713243      -0.502637      32.481900 0.44050278E+03  0.10049456E+05                                 7.972976                            6.401204       0.537434       2.226336                    0.999313      26.394053      67.031030       0.769673       0.348824      -1.150112       0.003956      -0.041947       0.038333       0.056961       0.064580       0.038700      -0.039022       0.017595       0.091210      -0.102950       0.047920       0.055030              9.073061       5.819246       1.051225      -2.123716       9.186858      -5.190509      12.213077           0.034262
           89              O       9.790975       1.396035       3.163434      -0.567091      43.846152 0.68764631E+03  0.17637093E+05                                 9.964141                            8.230157      -0.141128       1.981926                    0.997927      29.201318      80.134177       0.646490       0.369388      -1.127216       0.002219      -0.064288      -0.016141       0.066321      -0.005373       0.038920       0.012332      -0.033341      -0.172310      -0.076351       0.029475       0.046876             11.117049       8.176395       0.002641      -1.713936      16.297198       2.234842       8.877552           0.056493
           90              O       9.884602      10.836617       2.034291      -0.500784      34.098234 0.46571518E+03  0.10780713E+05                                 8.283263                            6.623954       0.533773       2.228129                    0.998911      26.519698      67.991275       0.748917       0.353302      -1.145684      -0.007683       0.038880       0.042313       0.057975      -0.028695       0.018418       0.058688       0.094292       0.037766      -0.096230       0.046291       0.049939              9.430127       5.481419      -1.129682      -1.524946       9.531123       5.094870      13.277838           0.033496
           91              O       2.496051       1.721335       1.657910      -0.567135      45.140383 0.67142592E+03  0.17065321E+05                                10.087260                            8.054969       0.065278       2.046563                    0.998225      28.901511      78.152167       0.665011       0.362377      -1.136164       0.003376      -0.049990      -0.056240       0.075322      -0.004796      -0.030015       0.002179      -0.102832       0.144319      -0.082533       0.027155       0.055378             11.625916       9.768083      -0.823427       0.536556      12.612231       6.447407      12.497433           0.051139
           92              O       2.055806       0.192107       0.081372      -0.511529      35.661905 0.49349016E+03  0.11581993E+05                                 8.536385                            6.825647       0.554650       2.232833                    0.998976      26.746517      68.884596       0.737158       0.354030      -1.145917       0.023019       0.046732       0.029264       0.059751       0.052878       0.044904      -0.026679      -0.055546       0.044510      -0.092550       0.040230       0.052320              9.748300      10.417154       3.467376       3.360797       9.471540       4.363310       9.356207           0.036387
           93              O       8.631596       1.058124       5.866599      -0.486867      32.374454 0.43822117E+03  0.99827453E+04                                 7.965945                            6.388990       0.612850       2.259891                    0.999404      26.071873      66.127723       0.769745       0.349303      -1.149911      -0.048724      -0.004189       0.027631       0.056170       0.059389      -0.035672       0.038990      -0.010049       0.099147      -0.097399       0.041675       0.055724              9.042449      10.701673       2.790499      -4.093348       7.409595      -3.196141       9.016079           0.040381
           94              O       6.459255       0.967198       6.421998      -0.561555      41.273019 0.64887791E+03  0.16369405E+05                                 9.519181                            7.933025      -0.074753       2.005249                    0.998187      28.777561      77.796741       0.667560       0.363702      -1.133921       0.073413      -0.010992      -0.000872       0.074236      -0.011995       0.011403       0.060676       0.044773       0.009453      -0.075405       0.023570       0.051834             10.562995      14.312566      -1.198601      -1.188643       9.722911      -2.755838       7.653507           0.060263
           95              O       9.694360       2.098451       0.339542      -0.572194      42.487972 0.68826341E+03  0.17648399E+05                                 9.776796                            8.224610      -0.117235       1.988763                    0.997835      29.259974      80.158968       0.648109       0.368559      -1.128391      -0.026016       0.046256      -0.048339       0.071785      -0.023131      -0.019938      -0.043463       0.061050       0.052110      -0.072277       0.028280       0.043997             10.859942       8.402484      -1.939182       3.081766      13.283195      -0.877378      10.894148           0.061382
           96              O       8.907496       3.587183      14.217845      -0.500803      35.505441 0.46957912E+03  0.10892893E+05                                 8.531584                            6.652921       0.558632       2.238794                    0.999072      26.471038      67.942689       0.747007       0.353466      -1.145524       0.015118      -0.055515       0.009948       0.058390      -0.010304      -0.079849      -0.004589      -0.033348      -0.093352      -0.098147       0.032261       0.065886              9.907194       5.700500       0.006084       0.364523      18.339923      -1.357200       5.681160           0.036392
           97              O       6.868623       2.111467       3.729632      -0.558528      40.488462 0.63784444E+03  0.16035385E+05                                 9.407406                            7.880641       0.025829       2.036911                    0.998944      28.702661      77.668045       0.667270       0.365123      -1.131885      -0.031720      -0.015628      -0.058669       0.068501       0.030060       0.030525      -0.001941      -0.104274       0.092794      -0.083525       0.035228       0.048297             10.395404      10.365222       0.426086       1.398494       5.914736       1.608988      14.906253           0.056400
           98              O       5.459240       2.135200       1.986948      -0.497278      32.676952 0.45549956E+03  0.10485461E+05                                 8.048946                            6.536896       0.551944       2.236908                    0.999201      26.385060      67.447440       0.756345       0.351792      -1.146962       0.044094       0.005499       0.037544       0.058173       0.003858       0.040848      -0.035512      -0.003288      -0.232569      -0.099373       0.042738       0.056636              9.067296      15.242757      -1.422403       2.122020       5.197092       0.144982       6.762041           0.038183
           99              O       4.089699       1.574916       4.550746      -0.572620      42.403232 0.68084614E+03  0.17373263E+05                                 9.652854                            8.130697       0.010124       2.027011                    0.998588      29.018455      78.743909       0.659228       0.364114      -1.134276      -0.019905      -0.060610       0.030598       0.070754      -0.000781      -0.058187       0.000935      -0.043196      -0.157566      -0.088763       0.040715       0.048048             10.625498       8.950981       2.981414       0.689527      14.272043      -3.211434       8.653470           0.051208
          100              O       3.803839      11.034712       5.684179      -0.502373      32.473833 0.44034566E+03  0.10045072E+05                                 7.972138                            6.400571       0.535163       2.225784                    0.999310      26.387724      67.014407       0.769612       0.348879      -1.150055       0.003929       0.041840      -0.038122       0.056739      -0.064438      -0.038172      -0.039150       0.016607       0.091081      -0.102589       0.048295       0.054294              9.072102       5.818488      -1.051114       2.123290       9.186266      -5.189863      12.211551           0.033918
          101              O       4.810825       4.087368       4.233988      -0.567886      43.887686 0.68841170E+03  0.17662193E+05                                 9.972381                            8.236654      -0.144320       1.980974                    0.997872      29.213052      80.187065       0.645989       0.369560      -1.127049       0.001632       0.064111       0.017265       0.066415       0.005858      -0.038113       0.013167      -0.034416      -0.170263      -0.075556       0.028256       0.047300             11.126605       8.181978      -0.003438       1.714898      16.312896       2.237099       8.884941           0.056630
          102              O       4.904452       6.007986       5.363131      -0.497818      34.035799 0.46456298E+03  0.10748228E+05                                 8.277727                            6.619218       0.511358       2.222184                    0.998843      26.474166      67.873615       0.748538       0.353671      -1.145294      -0.009541      -0.039009      -0.041402       0.057679       0.024556      -0.018132       0.060497       0.092283       0.044739      -0.095720       0.043892       0.051828              9.424161       5.477827       1.129171       1.524148       9.524588       5.091928      13.270070           0.034595
          103              O       7.476201       3.762069       5.739512      -0.565442      45.058624 0.66992400E+03  0.17017440E+05                                10.076119                            8.046613       0.063088       2.046457                    0.998182      28.867776      78.036043       0.665282       0.362437      -1.136130       0.003907       0.050470       0.055501       0.075118       0.005485       0.029602       0.000743      -0.102421       0.144551      -0.082277       0.027228       0.055049             11.612819       9.755472       0.820530      -0.537291      12.598041       6.439888      12.484944           0.053239
          104              O       7.035956       5.291296       7.316050      -0.514451      35.735805 0.49483197E+03  0.11620620E+05                                 8.543096                            6.831079       0.574517       2.237690                    0.999061      26.797202      69.021755       0.737535       0.353632      -1.146313       0.021567      -0.046762      -0.030915       0.060063      -0.052417      -0.045276      -0.032137      -0.058929       0.042574      -0.095224       0.040634       0.054590              9.755835      10.426095      -3.470230      -3.363371       9.478747       4.366313       9.362664           0.032804
          105              O       3.651446       4.425280       1.530823      -0.488014      32.413636 0.43884491E+03  0.10000660E+05                                 7.973139                            6.394448       0.615228       2.260625                    0.999397      26.084789      66.175996       0.769241       0.349403      -1.149812      -0.048848       0.004565      -0.028388       0.056682      -0.059038       0.036012       0.038135      -0.009044       0.097450      -0.096673       0.042074       0.054599              9.050943      10.712354      -2.792852       4.097775       7.416198      -3.199387       9.024277           0.040138
          106              O       1.479105       4.516205       0.975424      -0.561678      41.289019 0.64916957E+03  0.16378187E+05                                 9.519524                            7.933110      -0.070929       2.006029                    0.998241      28.787990      77.821865       0.667788       0.363547      -1.134071       0.072808       0.010413       0.000671       0.073552       0.012045      -0.010346       0.059981       0.046980       0.009063      -0.075177       0.024557       0.050621             10.563341      14.314029       1.199194       1.188132       9.722673      -2.755773       7.653322           0.059776
          107              O       4.714210       3.384952       7.057880      -0.572991      42.499872 0.68840109E+03  0.17652016E+05                                 9.776425                            8.223443      -0.106817       1.991893                    0.997840      29.266463      80.165137       0.648420       0.368381      -1.128578      -0.027573      -0.044976       0.047633       0.071078       0.024324       0.019742      -0.042615       0.062302       0.051398      -0.072501       0.029496       0.043005             10.860446       8.401646       1.940332      -3.081871      13.286223      -0.878666      10.893468           0.060537
          108              O       3.927346       1.501827       7.974421      -0.502526      35.591499 0.47087279E+03  0.10930710E+05                                 8.545376                            6.662072       0.559626       2.238422                    0.999080      26.504760      68.059499       0.746475       0.353465      -1.145494       0.014899       0.055717      -0.010354       0.058597       0.010276       0.079826      -0.004573      -0.033099      -0.094974      -0.098277       0.032389       0.065888              9.924726       5.708653      -0.006890      -0.365311      18.376081      -1.359562       5.689444           0.035743

******************************************************
Auxiliary information for the entire system
The total spin magnetic moment of the unit cell is   36.031857
The total net atomic charge of the unit cell is   0.000001
Accuracy of reproducing the electrostatic potential in the unit cell:
  The inner radius (bohr) =    5.0000
  The outer radius (bohr) =   12.0000
  Valid grid points have density less than (e/(bohr^3)) =    0.0001
  The number of valid grid points were=        37184
  The rms potential error without charges in kcal/mol is=      3.05699
  The rms potential error with partial charges in kcal/mol is=      0.76327
  The RRMSE value at monopole order=      0.24968
  The rms potential error with partial charges and cloud penetration in kcal/mol is=      0.74798
  The RRMSE value at monopole order with cloud penetration is=      0.24468
  The rms potential error with partial charges and atomic dipoles in kcal/mol is=      0.73014
  The RRMSE value at dipole order=      0.23884
  The rms potential error with partial charges, atomic dipoles and cloud penetration in kcal/mol is=      0.71035
  The RRMSE value at dipole order with cloud penetration=      0.23237

******************************************************
The electron densities and ab initio electrostatic potential were computed in VASP using the PBE functional and
projector augmented wave method. See the main text of the journal article for a description of computational details.
The atomic charges, dipoles, and quadrupoles were computed with the DDEC6 method as described in
(a) T. A. Manz and N. Gabaldon Limas, RSC Adv. 6 (2016) 47771-47801 DOI: 10.1039/c6ra04656h
(b) N. Gabaldon Limas and T. A. Manz, RSC Adv. 8 (2018) 2678-2707 DOI: 10.1039/c7ra11829e.
For each atom in the material, the electron cloud parameters were fit to the spherically averaged atom-in-material
electron density using radial positions for which this density was between 10^-4 and 10^-2 electrons per cubic bohr.
The polarizabilities, dispersion coefficients, and quantum Drude oscillator (QDO) parameters were fit using the MCLF method.
The magnetic structure of the system was optimized in VASP from the default ferromagnetic initial guess using spin polarization.
The atomic spin moments (ASMs) were computed on this optimized magnetic structure using the DDEC6 partition as inputs
to the method of T. A. Manz and D. S. Sholl, J. Chem. Theory Comput. 7 (2011) 4146-4164 DOI: 10.1021/ct200539n.
The RMSE and RRMSE were computed using a uniform grid with Ewald summation.
