# Supplementary material for: A collection of forcefield precursors for metal–organic frameworks
Source: RSC Adv. 2019 Nov 13;9(63):36492–507. doi: 10.1039/c9ra07327b (PMC9075174; doi:10.1039/c9ra07327b)
Supplement: RA-009-C9RA07327B-s3856 [file RA-009-C9RA07327B-s3856.xyz]

  108
jmolscript: load "" {1 1 1} spacegroup "x,y,z" unitcell [{      9.935000     0.000000     0.000000 }, {      0.000000    11.323000     0.000000 }, {      0.000000    -0.300578    14.704928 }]
Co     9.200207     2.704270     9.317484     0.970634
Co     1.194684     2.477221    11.850113     0.968993
Co     4.232707     2.506363    12.739908     0.970713
Co     6.162184     2.733412    10.207279     0.973624
Co     0.734793     8.318152     5.387444     0.970195
Co     8.740316     8.545201     2.854815     0.970522
Co     5.702293     8.516059     1.965020     0.971190
Co     3.772816     8.289010     4.497649     0.972022
Co     0.000000    -0.150289     7.352464     1.027236
Co     4.967500     5.661500     0.000000     1.024036
Co     0.000000     5.511211     7.352464     1.023996
Co     4.967500     0.000000     0.000000     1.025093
H      7.672801     3.716477    12.782994     0.035046
H      6.223284     0.465724     8.125943     0.032242
H      0.566295    10.848561    11.134571     0.034652
H      2.032701     5.163913    10.605194     0.029345
H      2.109201    -0.246198    14.371126     0.033995
H      1.495218     2.110240     6.277534     0.029584
H      2.705301     1.494156     9.274398     0.035000
H      1.255784     4.744909    13.931449     0.032225
H      5.533795     5.685072    10.922821     0.034538
H      7.000201     0.046720    11.452198     0.029262
H      7.076701     5.456831     7.686266     0.033971
H      6.462718     3.400971     1.074930     0.029463
H      2.262200     7.305945     1.921934     0.035116
H      3.711716    10.556698     6.578985     0.032240
H      9.368705     0.173861     3.570357     0.034633
H      7.902299     5.858509     4.099734     0.029372
H      7.825800    11.268620     0.333802     0.034049
H      8.439783     8.912182     8.427394     0.029575
H      7.229700     9.528266     5.430530     0.034981
H      8.679216     6.277513     0.773479     0.032241
H      4.401205     5.337350     3.782107     0.034525
H      2.934799    10.975702     3.252730     0.029279
H      2.858300     5.565591     7.018662     0.033991
H      3.472283     7.621451    13.629998     0.029473
C      8.349374     3.416607    12.219795     0.534135
C      7.129356     0.664819     8.190645     0.539475
C      0.295069    -0.000468    10.381679     0.533609
C      1.395868     4.884404     9.987587     0.535788
C      2.287037     0.474104    13.809398     0.541956
C      0.969656     2.603193     6.867201     0.549819
C      3.381874     1.794026     9.837597     0.534626
C      2.161856     4.545814    13.866747     0.539230
C      5.262570     5.211101    11.675713     0.533546
C      6.363368     0.326229    12.069805     0.535813
C      7.254537     4.736529     8.247994     0.542311
C      5.937156     2.908018     0.485263     0.549532
C      1.585626     7.605815     2.485133     0.534318
C      2.805644    10.357603     6.514283     0.539416
C      9.639931    11.022890     4.323249     0.533621
C      8.539133     6.138018     4.717341     0.535789
C      7.647963    10.548318     0.895530     0.542174
C      8.965344     8.419229     7.837727     0.549742
C      6.553126     9.228396     4.867331     0.534403
C      7.773144     6.476608     0.838181     0.539346
C      4.672431     5.811321     3.029215     0.533494
C      3.571633    10.696193     2.635123     0.535818
C      2.680463     6.285893     6.456934     0.542158
C      3.997844     8.114404    14.219665     0.549588
O      9.453153     3.234097    12.728586    -0.489037
O      8.041389     3.236579    11.000757    -0.560709
O      7.449263     1.563095     9.003827    -0.563422
O      7.894351     0.015007     7.464221    -0.518321
O      0.160947     1.250253    10.515494    -0.565392
O      0.105311    10.674173     9.362628    -0.503521
O      0.878254     3.754719    10.191986    -0.567645
O      1.153454     5.653875     9.070000    -0.501465
O      1.324336     0.955320    13.200614    -0.500749
O      3.483211     0.860408    13.744696    -0.553419
O      1.038207     3.818972     6.771619    -0.506957
O      0.260297     1.937763     7.680384    -0.565667
O      4.485653     1.976536     9.328806    -0.490474
O      3.073889     1.974054    11.056635    -0.560146
O      2.481763     3.647538    13.053565    -0.562087
O      2.926851     5.195626    14.593171    -0.518299
O      5.128447     3.960380    11.541898    -0.565526
O      5.072811     5.859460    12.694764    -0.502511
O      5.845754     1.455914    11.865406    -0.568215
O      6.120954    10.879758    12.987392    -0.501517
O      6.291836     4.255313     8.856778    -0.501003
O      8.450711     4.350225     8.312696    -0.553511
O      6.005708     1.692239     0.580845    -0.507797
O      5.227797     3.272870    14.377008    -0.566018
O      0.481848     7.788325     1.976342    -0.489408
O      1.893611     7.785843     3.704171    -0.560541
O      2.485737     9.459327     5.701101    -0.562983
O      2.040649    11.007415     7.240707    -0.518226
O      9.774053     9.772169     4.189434    -0.565452
O      9.829689     0.348249     5.342300    -0.503474
O      9.056746     7.267703     4.512942    -0.567700
O      8.781547     5.368547     5.634928    -0.501447
O      8.610665    10.067102     1.504314    -0.500555
O      6.451789    10.162014     0.960232    -0.553448
O      8.896793     7.203450     7.933309    -0.507122
O      9.674703     9.084659     7.024544    -0.565789
O      5.449348     9.045886     5.376122    -0.490167
O      6.861111     9.048368     3.648293    -0.560486
O      7.453237     7.374884     1.651363    -0.562444
O      7.008149     5.826796     0.111757    -0.518330
O      4.806553     7.062042     3.163030    -0.565551
O      4.862189     5.162962     2.010164    -0.502691
O      4.089246     9.566508     2.839522    -0.568066
O      3.814047     0.142664     1.717536    -0.501470
O      3.643165     6.767109     5.848150    -0.500808
O      1.484289     6.672197     6.392232    -0.553431
O      3.929293     9.330183    14.124083    -0.507710
O      4.707203     7.749552     0.327920    -0.566055

The following XYZ coordinates are in angstroms. Other properties are in atomic units.
The sperically averaged electron density of each atom fit to a function of the form exp(a - br)
eigen_1, eigen_2 and eigen_3 are the three eigenvalues of traceless quadrupole moment tensor
  atom number  atomic symbol              X              Y              Z     net charge C6 coefficient C8 coefficient C10 coefficient fluctuating dipole atomic polarizability isotropic forcefield polarizability              a              b squared Pearson coefficient          <r^3>          <r^4>         wp_QDO          m_QDO          q_QDO       dipole_x       dipole_y       dipole_z         dipole            Qxy            Qxz            Qyz     Q(x^2-y^2)  Q(3z^2 - R^2)        eigen_1        eigen_2        eigen_3 static polarizability      alpha(xx)      alpha(xy)      alpha(xz)      alpha(yy)      alpha(yz)      alpha(zz) atomic spin moment
            1             Co       9.200207       2.704270       9.317484       0.970634      79.868855 0.16769647E+04  0.51622108E+05                                15.286150                           13.518995       0.657596       2.086257                    0.995148      45.159989     118.987383       0.486853       0.408692      -1.144375      -0.005602      -0.002967       0.013619       0.015022      -0.036225       0.022746      -0.001013       0.071898       0.113749      -0.070579       0.013723       0.056857             16.858113      18.165377      -0.667386      -0.296494      15.642212      -0.296761      16.766750           2.788006
            2             Co       1.194684       2.477221      11.850113       0.968993      96.551771 0.18940187E+04  0.59667068E+05                                16.721198                           13.937235       0.754784       2.121940                    0.994441      44.596859     116.063298       0.505540       0.384592      -1.170426      -0.001483      -0.009173       0.000663       0.009316       0.004323      -0.016648      -0.022630       0.073707      -0.003861      -0.047482       0.001913       0.045569             19.551207      23.662269      -0.609930       5.229291      15.161357      -0.154362      19.829994           2.802842
            3             Co       4.232707       2.506363      12.739908       0.970713      79.791171 0.16750537E+04  0.51553141E+05                                15.282949                           13.516698       0.655049       2.085602                    0.995124      45.140618     118.958988       0.486560       0.409019      -1.144045      -0.004877       0.002942      -0.013757       0.014889       0.034190      -0.024575       0.001062       0.065419       0.112189      -0.067151       0.010975       0.056176             16.854191      18.161576       0.667602       0.298106      15.638673      -0.296364      16.762325           2.786603
            4             Co       6.162184       2.733412      10.207279       0.973624      96.451375 0.18915320E+04  0.59554872E+05                                16.688667                           13.911472       0.756481       2.123497                    0.994385      44.527338     115.758677       0.507036       0.383675      -1.171405      -0.001859       0.010699      -0.000498       0.010870      -0.015142       0.030996      -0.026090       0.073746      -0.051822      -0.050223      -0.014415       0.064639             19.511666      23.613035       0.609091      -5.211917      15.133953      -0.153295      19.788009           2.810984
            5             Co       0.734793       8.318152       5.387444       0.970195      79.904408 0.16779042E+04  0.51657169E+05                                15.288231                           13.520795       0.658141       2.086296                    0.995137      45.181529     119.042998       0.486939       0.408572      -1.144483       0.005425       0.002891      -0.013951       0.015245      -0.035265       0.020958      -0.002130       0.069985       0.098511      -0.066488       0.013117       0.053371             16.860369      18.168201      -0.667579      -0.297035      15.644259      -0.296837      16.768648           2.788391
            6             Co       8.740316       8.545201       2.854815       0.970522      96.532680 0.18935504E+04  0.59642098E+05                                16.709445                           13.927997       0.755518       2.122497                    0.994422      44.578353     115.963729       0.506172       0.384177      -1.170870       0.001473       0.009548      -0.000514       0.009674       0.008136      -0.019709      -0.024913       0.075492      -0.017467      -0.049251      -0.001950       0.051201             19.536816      23.644595      -0.609487       5.223045      15.151125      -0.153764      19.814727           2.805782
            7             Co       5.702293       8.516059       1.965020       0.971190      79.817135 0.16756573E+04  0.51572641E+05                                15.281325                           13.515210       0.656751       2.086226                    0.995119      45.139356     118.928681       0.486833       0.408782      -1.144294       0.005060      -0.003016       0.013414       0.014650       0.033828      -0.026586       0.001482       0.062736       0.122490      -0.067948       0.008976       0.058972             16.852416      18.159097       0.667448       0.297835      15.637137      -0.296367      16.761014           2.788175
            8             Co       3.772816       8.289010       4.497649       0.972022      96.498878 0.18926647E+04  0.59601016E+05                                16.696263                           13.917352       0.758106       2.123711                    0.994393      44.549932     115.837527       0.506822       0.383770      -1.171302       0.001707      -0.010296       0.000517       0.010449      -0.012002       0.026549      -0.025916       0.073791      -0.037264      -0.049426      -0.009423       0.058849             19.521030      23.625016       0.609213      -5.216188      15.140334      -0.153421      19.797741           2.808627
            9             Co       0.000000      -0.150289       7.352464       1.027236      88.319272 0.17826510E+04  0.55320441E+05                                15.867627                           13.606710       0.780825       2.143234                    0.993905      43.598819     112.656897       0.506775       0.389467      -1.166615      -0.000021      -0.000049       0.000000       0.000054      -0.001375       0.094217      -0.057407      -0.066637      -0.187333      -0.141568       0.036465       0.105103             18.012940      15.789487      -0.621588      -1.083596      21.017437       4.273293      17.231895           2.876171
           10             Co       4.967500       5.661500       0.000000       1.024036      88.361207 0.17837762E+04  0.55370364E+05                                15.880134                           13.616988       0.780208       2.142501                    0.993938      43.635297     112.808166       0.506193       0.389810      -1.166227       0.000008      -0.000018       0.000014       0.000024       0.015334      -0.084561      -0.069419      -0.064422      -0.165636      -0.130538       0.012843       0.117695             18.027656      15.800475       0.620825       1.084082      21.037765       4.277513      17.244728           2.871219
           11             Co       0.000000       5.511211       7.352464       1.023996      97.328724 0.19339573E+04  0.61067322E+05                                16.565944                           13.907200       0.801186       2.146423                    0.994435      43.644325     112.649086       0.517226       0.375028      -1.181224      -0.000037      -0.000020       0.000049       0.000065       0.034639      -0.076314       0.083732       0.040161       0.092709      -0.132288       0.021100       0.111188             19.167662      16.511835       0.455756      -0.778126      22.664615      -5.819878      18.326535           2.872314
           12             Co       4.967500       0.000000       0.000000       1.025093      97.283772 0.19327765E+04  0.61020334E+05                                16.560316                           13.902434       0.800423       2.146371                    0.994427      43.626965     112.593032       0.517347       0.375000      -1.181253       0.000027       0.000012       0.000020       0.000036      -0.035960       0.076526       0.084482       0.038471       0.091755      -0.133649       0.022533       0.111116             19.161060      16.506273      -0.452943       0.777227      22.657940      -5.814867      18.318969           2.873774
           13              H       7.672801       3.716477      12.782994       0.035046       1.170097 0.81141340E+01  0.80300934E+02                                 1.853915                            1.674565      -1.108578       2.333359                    0.995897       3.869996      11.038627       0.477568       1.295964      -0.703529      -0.043702       0.019276       0.039878       0.062223      -0.004732      -0.005311      -0.003396       0.006992       0.004357      -0.009486       0.001834       0.007652              1.961645       2.324987      -0.334173      -0.625563       1.555112       0.309423       2.004836           0.002435
           14              H       6.223284       0.465724       8.125943       0.032242       1.276119 0.91282302E+01  0.91050897E+02                                 1.815968                            1.668165      -0.881396       2.431783                    0.999005       3.563303       9.509776       0.537138       1.143201      -0.741765      -0.058054      -0.014239      -0.008671       0.060400       0.008088       0.003241       0.001109       0.004123      -0.005923      -0.007607      -0.002594       0.010201              1.874455       2.649465       0.183515       0.045138       1.490238       0.145141       1.483663           0.002903
           15              H       0.566295      10.848561      11.134571       0.034652       1.269443 0.92179673E+01  0.91507574E+02                                 1.764968                            1.644816      -0.770308       2.484899                    0.999637       3.430041       8.919265       0.560600       1.100603      -0.754271       0.018173      -0.037816       0.046724       0.062797      -0.005218       0.002051      -0.007904      -0.011620      -0.006445      -0.007415      -0.005774       0.013188              1.800955       1.485347      -0.117467       0.315282       1.674068      -0.377746       2.243451           0.002882
           16              H       2.032701       5.163913      10.605194       0.029345       1.247411 0.89428950E+01  0.88937030E+02                                 1.808515                            1.666803      -0.702310       2.514518                    0.999803       3.541393       9.503768       0.528664       1.164988      -0.736687       0.043581       0.022642       0.036018       0.060904       0.005213       0.006075       0.004082       0.001632      -0.007928      -0.006829      -0.003774       0.010603              1.870086       2.014674       0.208226       0.649412       1.517401       0.138979       2.078183           0.002823
           17              H       2.109201      -0.246198      14.371126       0.033995       1.340954 0.95752697E+01  0.97063055E+02                                 1.905209                            1.729248      -0.991109       2.383414                    0.997804       3.684826      10.049933       0.515951       1.171102      -0.734234      -0.019311      -0.049272       0.038760       0.065597       0.008874      -0.005033      -0.009114      -0.004194      -0.008444      -0.009600      -0.006530       0.016130              1.995439       1.633635       0.070139      -0.054323       2.304510      -0.744683       2.048171           0.002822
           18              H       1.495218       2.110240       6.277534       0.029584       1.389049 0.10207211E+02  0.10457449E+03                                 1.917139                            1.762073      -1.004047       2.375950                    0.997757       3.636207       9.797466       0.524102       1.140701      -0.743042       0.037576      -0.026369      -0.044773       0.064124      -0.002146      -0.014600       0.001416       0.009071       0.013773      -0.011321      -0.006990       0.018311              1.982335       1.807251      -0.358460      -0.380658       2.195313       0.485745       1.944440           0.002728
           19              H       2.705301       1.494156       9.274398       0.035000       1.169968 0.81129470E+01  0.80285742E+02                                 1.853744                            1.674426      -1.108049       2.333598                    0.995906       3.869633      11.037127       0.477597       1.295939      -0.703537      -0.043620      -0.019355      -0.039793       0.062135       0.004708       0.005259      -0.003378       0.006903       0.004294      -0.009414       0.001842       0.007572              1.961458       2.324797       0.334131       0.625454       1.554981       0.309367       2.004595           0.002481
           20              H       1.255784       4.744909      13.931449       0.032225       1.275929 0.91263555E+01  0.91025380E+02                                 1.815661                            1.667899      -0.881387       2.431798                    0.999007       3.562601       9.506815       0.537239       1.143072      -0.741804      -0.058035       0.014272       0.008715       0.060396      -0.008076      -0.003250       0.001096       0.004106      -0.005882      -0.007606      -0.002576       0.010182              1.874126       2.648987      -0.183488      -0.045145       1.489985       0.145090       1.483405           0.002894
           21              H       5.533795       5.685072      10.922821       0.034538       1.269806 0.92211052E+01  0.91544159E+02                                 1.765072                            1.644904      -0.771189       2.484371                    0.999632       3.430738       8.920593       0.560698       1.100347      -0.754335       0.018178       0.037858      -0.046715       0.062817       0.005249      -0.002027      -0.007947      -0.011540      -0.006478      -0.007475      -0.005733       0.013208              1.801062       1.485425       0.117478      -0.315314       1.674172      -0.377778       2.243589           0.002886
           22              H       7.000201       0.046720      11.452198       0.029262       1.247204 0.89408742E+01  0.88909196E+02                                 1.808095                            1.666442      -0.702534       2.514393                    0.999802       3.540990       9.501326       0.528820       1.164748      -0.736747       0.043620      -0.022678      -0.035980       0.060923      -0.005204      -0.006086       0.004108       0.001646      -0.007984      -0.006854      -0.003767       0.010621              1.869641       2.014189      -0.208153      -0.649199       1.517060       0.138936       2.077676           0.002840
           23              H       7.076701       5.456831       7.686266       0.033971       1.340448 0.95708277E+01  0.97006447E+02                                 1.904741                            1.728860      -0.990208       2.383843                    0.997814       3.684052      10.047112       0.516004       1.171120      -0.734233      -0.019310       0.049257      -0.038815       0.065618      -0.008860       0.005030      -0.009118      -0.004149      -0.008451      -0.009609      -0.006506       0.016115              1.994924       1.633245      -0.070147       0.054324       2.303895      -0.744407       2.047632           0.002814
           24              H       6.462718       3.400971       1.074930       0.029463       1.390357 0.10219057E+02  0.10472707E+03                                 1.918320                            1.763072      -1.004828       2.375457                    0.997749       3.638313       9.804860       0.523959       1.140671      -0.743041       0.037559       0.026365       0.044651       0.064027       0.002146       0.014622       0.001359       0.008995       0.013674      -0.011377      -0.006920       0.018297              1.983603       1.808309       0.358769       0.380980       2.196875       0.486179       1.945624           0.002745
           25              H       2.262200       7.305945       1.921934       0.035116       1.169621 0.81101790E+01  0.80251538E+02                                 1.853395                            1.674150      -1.108055       2.333661                    0.995904       3.868970      11.034783       0.477632       1.295955      -0.703535       0.043702      -0.019294      -0.039858       0.062215      -0.004730      -0.005300      -0.003394       0.006998       0.004341      -0.009477       0.001835       0.007643              1.961061       2.324242      -0.334016      -0.625266       1.554720       0.309273       2.004220           0.002453
           26              H       3.711716      10.556698       6.578985       0.032240       1.276038 0.91275254E+01  0.91041913E+02                                 1.815883                            1.668096      -0.881377       2.431791                    0.999005       3.563152       9.509204       0.537153       1.143194      -0.741768       0.058065       0.014231       0.008676       0.060409       0.008079       0.003237       0.001112       0.004139      -0.005910      -0.007599      -0.002593       0.010193              1.874364       2.649316       0.183504       0.045138       1.490175       0.145129       1.483600           0.002902
           27              H       9.368705       0.173861       3.570357       0.034633       1.269533 0.92187782E+01  0.91517901E+02                                 1.765075                            1.644905      -0.770448       2.484821                    0.999636       3.430187       8.919840       0.560575       1.100626      -0.754265      -0.018176       0.037824      -0.046713       0.062794      -0.005224       0.002048      -0.007908      -0.011606      -0.006429      -0.007423      -0.005766       0.013189              1.801067       1.485427      -0.117480       0.315313       1.674172      -0.377785       2.243603           0.002886
           28              H       7.902299       5.858509       4.099734       0.029372       1.247194 0.89409684E+01  0.88912776E+02                                 1.808294                            1.666614      -0.702241       2.514573                    0.999803       3.541006       9.502351       0.528700       1.164975      -0.736691      -0.043592      -0.022655      -0.036014       0.060914       0.005211       0.006078       0.004084       0.001622      -0.007936      -0.006835      -0.003768       0.010604              1.869850       2.014419       0.208192       0.649294       1.517228       0.138962       2.077905           0.002828
           29              H       7.825800      11.268620       0.333802       0.034049       1.340602 0.95722633E+01  0.97025679E+02                                 1.904961                            1.729045      -0.990823       2.383606                    0.997808       3.684255      10.048261       0.515947       1.171195      -0.734214       0.019310       0.049291      -0.038782       0.065624       0.008877      -0.005031      -0.009120      -0.004178      -0.008446      -0.009611      -0.006522       0.016133              1.995166       1.633430       0.070140      -0.054327       2.304184      -0.744532       2.047884           0.002831
           30              H       8.439783       8.912182       8.427394       0.029575       1.389016 0.10206915E+02  0.10457051E+03                                 1.917086                            1.762029      -1.004084       2.375921                    0.997757       3.636222       9.797402       0.524117       1.140678      -0.743047      -0.037566       0.026372       0.044768       0.064116      -0.002147      -0.014602       0.001414       0.009052       0.013763      -0.011328      -0.006978       0.018307              1.982278       1.807201      -0.358441      -0.380634       2.195251       0.485718       1.944382           0.002741
           31              H       7.229700       9.528266       5.430530       0.034981       1.170147 0.81144827E+01  0.80305058E+02                                 1.853947                            1.674592      -1.108236       2.333483                    0.995901       3.870090      11.038856       0.477569       1.295950      -0.703533       0.043625       0.019332       0.039799       0.062135       0.004715       0.005257      -0.003378       0.006937       0.004330      -0.009426       0.001843       0.007583              1.961685       2.325078       0.334184       0.625557       1.555138       0.309421       2.004838           0.002463
           32              H       8.679216       6.277513       0.773479       0.032241       1.275930 0.91263863E+01  0.91026528E+02                                 1.815731                            1.667955      -0.881410       2.431826                    0.999006       3.562610       9.507144       0.537200       1.143144      -0.741786       0.058042      -0.014267      -0.008708       0.060400      -0.008076      -0.003252       0.001087       0.004104      -0.005906      -0.007606      -0.002577       0.010183              1.874201       2.649109      -0.183496      -0.045144       1.490038       0.145101       1.483457           0.002898
           33              H       4.401205       5.337350       3.782107       0.034525       1.269799 0.92210823E+01  0.91544288E+02                                 1.765106                            1.644936      -0.771054       2.484448                    0.999633       3.430727       8.920713       0.560672       1.100392      -0.754323      -0.018177      -0.037845       0.046718       0.062811       0.005243      -0.002028      -0.007937      -0.011556      -0.006465      -0.007465      -0.005737       0.013202              1.801098       1.485453       0.117479      -0.315322       1.674203      -0.377782       2.243638           0.002891
           34              H       2.934799      10.975702       3.252730       0.029279       1.247277 0.89415820E+01  0.88918809E+02                                 1.808231                            1.666559      -0.702522       2.514400                    0.999802       3.541148       9.502172       0.528772       1.164818      -0.736730      -0.043614       0.022675       0.035987       0.060921      -0.005211      -0.006082       0.004101       0.001646      -0.007958      -0.006843      -0.003776       0.010619              1.869786       2.014347      -0.208174      -0.649271       1.517167       0.138946       2.077843           0.002841
           35              H       2.858300       5.565591       7.018662       0.033991       1.340550 0.95717522E+01  0.97018262E+02                                 1.904831                            1.728938      -0.990372       2.383754                    0.997813       3.684236      10.047775       0.515995       1.171112      -0.734234       0.019310      -0.049251       0.038809       0.065610      -0.008863       0.005027      -0.009119      -0.004160      -0.008471      -0.009611      -0.006508       0.016119              1.995021       1.633324      -0.070149       0.054323       2.304003      -0.744452       2.047735           0.002813
           36              H       3.472283       7.621451      13.629998       0.029473       1.390216 0.10217767E+02  0.10471030E+03                                 1.918180                            1.762955      -1.004707       2.375530                    0.997750       3.638076       9.803982       0.523981       1.140663      -0.743044      -0.037568      -0.026363      -0.044646       0.064028       0.002140       0.014621       0.001360       0.009008       0.013677      -0.011372      -0.006927       0.018299              1.983450       1.808181       0.358729       0.380941       2.196688       0.486124       1.945481           0.002748
           37              C       8.349374       3.416607      12.219795       0.534135      19.203088 0.20893777E+03  0.41539429E+04                                 6.552638                            5.084949       0.283946       2.163336                    0.999711      21.924117      60.977893       0.663858       0.464074      -1.019793       0.039740      -0.017678      -0.049716       0.066057       0.042192      -0.030275      -0.041743      -0.190394      -0.152265      -0.092573      -0.048615       0.141189              7.304880       9.774492      -0.964631       0.538834       4.022210       1.005682       8.117939          -0.008902
           38              C       7.129356       0.664819       8.190645       0.539475      19.598317 0.19912939E+03  0.39035981E+04                                 6.556709                            4.915951       0.368131       2.188174                    0.999801      21.699175      59.527588       0.686539       0.455104      -1.026892       0.061568       0.030928       0.001506       0.068916       0.001348       0.026691      -0.110922      -0.078720       0.091891      -0.093785      -0.046242       0.140027              7.477613       7.928716      -0.702812      -1.190727       7.341073       3.706905       7.163049          -0.009388
           39              C       0.295069      -0.000468      10.381679       0.533609      18.852166 0.20194818E+03  0.39759052E+04                                 6.407011                            4.974359       0.303380       2.165898                    0.999784      21.856237      60.241375       0.677087       0.459479      -1.023636      -0.016240       0.039889      -0.042855       0.060757       0.014729      -0.048278      -0.028622       0.168643      -0.176290      -0.089236      -0.039612       0.128848              7.114810       4.153920       0.111837       1.252271       8.602148       1.902353       8.588361          -0.006775
           40              C       1.395868       4.884404       9.987587       0.535788      18.738130 0.19791696E+03  0.38705378E+04                                 6.339582                            4.888963       0.482363       2.226802                    0.999731      21.591281      58.992507       0.691570       0.452879      -1.029047      -0.046667      -0.026351      -0.034983       0.064000      -0.057443      -0.075144       0.069055       0.094010      -0.063409      -0.098844      -0.045087       0.143931              7.082089       5.473663       0.815313       1.779440       7.962178      -2.653412       7.810427          -0.008997
           41              C       2.287037       0.474104      13.809398       0.541956      19.673585 0.20672998E+03  0.40983074E+04                                 6.635677                            5.049921       0.180706       2.123208                    0.999717      22.015280      61.102942       0.667895       0.462591      -1.020819       0.021659       0.050995      -0.032348       0.064156      -0.002817      -0.044010       0.099821      -0.091187       0.162113      -0.098412      -0.045209       0.143621              7.478589       9.340475      -0.638469       1.869506       6.684378      -2.821290       6.410913          -0.009232
           42              C       0.969656       2.603193       6.867201       0.549819      19.341820 0.20276000E+03  0.40079468E+04                                 6.591475                            5.023339       0.176205       2.123403                    0.999663      22.003226      61.369154       0.663945       0.466696      -1.016590      -0.048009       0.025793       0.037690       0.066262      -0.005460       0.087394       0.003653       0.163791       0.089206      -0.097476      -0.040283       0.137759              7.452142       5.039282       0.330090      -1.575482      11.542446      -0.443567       5.774699          -0.006785
           43              C       3.381874       1.794026       9.837597       0.534626      19.198918 0.20887673E+03  0.41525403E+04                                 6.552654                            5.084912       0.284434       2.163608                    0.999711      21.921086      60.973554       0.663704       0.464203      -1.019694       0.039794       0.017571       0.049177       0.065656      -0.042324       0.030023      -0.041630      -0.190705      -0.153072      -0.092457      -0.048951       0.141408              7.304901       9.774445       0.964421      -0.539334       4.022150       1.005652       8.118107          -0.008338
           44              C       2.161856       4.545814      13.866747       0.539230      19.594603 0.19909008E+03  0.39024067E+04                                 6.554491                            4.914448       0.372265       2.189492                    0.999797      21.695166      59.502009       0.686898       0.454916      -1.027058       0.061394      -0.030813      -0.001511       0.068709      -0.001324      -0.026728      -0.110951      -0.078961       0.092414      -0.093776      -0.046392       0.140168              7.475011       7.925856       0.702470       1.190173       7.338610       3.705525       7.160566          -0.009379
           45              C       5.262570       5.211101      11.675713       0.533546      18.855388 0.20198831E+03  0.39767998E+04                                 6.407002                            4.974332       0.304716       2.166189                    0.999791      21.858150      60.242828       0.677211       0.459383      -1.023714      -0.016355      -0.039827       0.042980       0.060835      -0.014620       0.048279      -0.028892       0.168858      -0.176681      -0.089602      -0.039386       0.128989              7.114844       4.153879      -0.111795      -1.252282       8.602266       1.902336       8.588386          -0.006399
           46              C       6.363368       0.326229      12.069805       0.535813      18.736425 0.19790097E+03  0.38700975E+04                                 6.338842                            4.888562       0.483014       2.226988                    0.999727      21.590502      58.986949       0.691650       0.452841      -1.029082      -0.046570       0.026404       0.035227       0.064085       0.057429       0.075089       0.069294       0.094088      -0.063891      -0.099134      -0.044882       0.144017              7.081162       5.473093      -0.815122      -1.779257       7.960830      -2.652916       7.809564          -0.008722
           47              C       7.254537       4.736529       8.247994       0.542311      19.668670 0.20667520E+03  0.40969452E+04                                 6.634681                            5.049359       0.179875       2.123043                    0.999715      22.011362      61.089783       0.667911       0.462610      -1.020810       0.021589      -0.051096       0.032396       0.064237       0.002815       0.044023       0.099691      -0.091101       0.162033      -0.098349      -0.045126       0.143475              7.477307       9.339033       0.638109      -1.868909       6.683267      -2.820550       6.409619          -0.009022
           48              C       5.937156       2.908018       0.485263       0.549532      19.349589 0.20284413E+03  0.40101386E+04                                 6.593563                            5.024569       0.174018       2.122561                    0.999659      22.011634      61.402300       0.663808       0.466731      -1.016542      -0.047859      -0.025840      -0.037782       0.066225       0.005583      -0.087333       0.003628       0.163421       0.088873      -0.097254      -0.040325       0.137579              7.454731       5.040780      -0.330157       1.576117      11.546872      -0.443649       5.776541          -0.006958
           49              C       1.585626       7.605815       2.485133       0.534318      19.202120 0.20892713E+03  0.41537412E+04                                 6.553006                            5.085293       0.283612       2.163290                    0.999709      21.923192      60.978394       0.663732       0.464161      -1.019730      -0.039752       0.017654       0.049595       0.065966       0.042240      -0.030197      -0.041732      -0.190435      -0.152509      -0.092517      -0.048729       0.141246              7.305240       9.774891      -0.964491       0.539279       4.022381       1.005672       8.118449          -0.008873
           50              C       2.805644      10.357603       6.514283       0.539416      19.598652 0.19913463E+03  0.39037048E+04                                 6.556671                            4.915936       0.368646       2.188338                    0.999801      21.699085      59.526285       0.686561       0.455090      -1.026906      -0.061569      -0.030931      -0.001473       0.068918       0.001345       0.026671      -0.110908      -0.078657       0.092047      -0.093759      -0.046252       0.140011              7.477565       7.928591      -0.702806      -1.190731       7.341051       3.706922       7.163053          -0.009530
           51              C       9.639931      11.022890       4.323249       0.533621      18.852118 0.20194755E+03  0.39758911E+04                                 6.406972                            4.974334       0.303577       2.165946                    0.999786      21.856349      60.241732       0.677092       0.459476      -1.023638       0.016239      -0.039877       0.042880       0.060767       0.014718      -0.048311      -0.028660       0.168694      -0.176376      -0.089303      -0.039595       0.128898              7.114752       4.153911       0.111775       1.252252       8.602073       1.902188       8.588272          -0.006794
           52              C       8.539133       6.138018       4.717341       0.535789      18.737472 0.19791204E+03  0.38703933E+04                                 6.339284                            4.888814       0.482658       2.226900                    0.999731      21.590819      58.989675       0.691603       0.452862      -1.029063       0.046635       0.026349       0.035036       0.064005      -0.057441      -0.075136       0.069105       0.094031      -0.063531      -0.098908      -0.045046       0.143954              7.081703       5.473438       0.815260       1.779349       7.961698      -2.653180       7.809973          -0.009032
           53              C       7.647963      10.548318       0.895530       0.542174      19.670835 0.20669992E+03  0.40975553E+04                                 6.635139                            5.049621       0.180635       2.123247                    0.999717      22.012673      61.094195       0.667902       0.462603      -1.020814      -0.021675      -0.050980       0.032365       0.064158      -0.002838      -0.043986       0.099826      -0.091065       0.162064      -0.098353      -0.045243       0.143596              7.477905       9.339662      -0.638330       1.869214       6.683779      -2.820924       6.410274          -0.009176
           54              C       8.965344       8.419229       7.837727       0.549742      19.343027 0.20277544E+03  0.40083447E+04                                 6.591820                            5.023585       0.175819       2.123268                    0.999661      22.004614      61.374555       0.663916       0.466706      -1.016580       0.048038      -0.025840      -0.037683       0.066298      -0.005490       0.087348       0.003683       0.163753       0.089225      -0.097469      -0.040233       0.137702              7.452547       5.039520       0.330120      -1.575537      11.543139      -0.443647       5.774982          -0.006885
           55              C       6.553126       9.228396       4.867331       0.534403      19.201862 0.20891522E+03  0.41534961E+04                                 6.553139                            5.085249       0.284015       2.163406                    0.999711      21.923939      60.982864       0.663708       0.464179      -1.019708      -0.039765      -0.017592      -0.049328       0.065757      -0.042289       0.030070      -0.041644      -0.190617      -0.152871      -0.092469      -0.048871       0.141341              7.305470       9.775358       0.964575      -0.539188       4.022445       1.005746       8.118605          -0.008577
           56              C       7.773144       6.476608       0.838181       0.539346      19.593968 0.19908141E+03  0.39022336E+04                                 6.554588                            4.914514       0.371441       2.189238                    0.999798      21.694991      59.503467       0.686850       0.454948      -1.027030      -0.061374       0.030808       0.001552       0.068690      -0.001296      -0.026750      -0.111003      -0.079004       0.092363      -0.093812      -0.046419       0.140232              7.475112       7.926075       0.702464       1.190178       7.338659       3.705507       7.160601          -0.009350
           57              C       4.672431       5.811321       3.029215       0.533494      18.855725 0.20199228E+03  0.39769272E+04                                 6.407248                            4.974495       0.304335       2.166081                    0.999789      21.858795      60.246452       0.677172       0.459404      -1.023695       0.016325       0.039830      -0.042972       0.060824      -0.014630       0.048251      -0.028860       0.168774      -0.176519      -0.089526      -0.039389       0.128916              7.115132       4.154027      -0.111841      -1.252354       8.602620       1.902493       8.588749          -0.006536
           58              C       3.571633      10.696193       2.635123       0.535818      18.736809 0.19790451E+03  0.38702021E+04                                 6.339024                            4.888658       0.483083       2.227027                    0.999729      21.590770      58.988850       0.691629       0.452851      -1.029071       0.046567      -0.026414      -0.035196       0.064070       0.057404       0.075094       0.069244       0.094003      -0.063765      -0.099057      -0.044905       0.143963              7.081397       5.473234      -0.815156      -1.779305       7.961129      -2.653061       7.809829          -0.008831
           59              C       2.680463       6.285893       6.456934       0.542158      19.671090 0.20670428E+03  0.40976678E+04                                 6.635159                            5.049669       0.180116       2.123096                    0.999715      22.013361      61.096523       0.667900       0.462602      -1.020814      -0.021602       0.051122      -0.032352       0.064240       0.002786       0.044005       0.099678      -0.091145       0.162023      -0.098358      -0.045100       0.143459              7.477885       9.339782       0.638196      -1.869167       6.683716      -2.820808       6.410157          -0.009249
           60              C       3.997844       8.114404      14.219665       0.549588      19.348918 0.20283681E+03  0.40099541E+04                                 6.593426                            5.024494       0.173936       2.122546                    0.999658      22.010982      61.399994       0.663811       0.466734      -1.016541       0.047813       0.025811       0.037807       0.066194       0.005571      -0.087366       0.003603       0.163445       0.088897      -0.097264      -0.040355       0.137619              7.454556       5.040670      -0.330209       1.576070      11.546587      -0.443702       5.776412          -0.006861
           61              O       9.453153       3.234097      12.728586      -0.489037      32.329124 0.44696413E+03  0.10243164E+05                                 7.995770                            6.479000       0.542858       2.237705                    0.999085      26.209428      66.907358       0.758875       0.352188      -1.146334      -0.047185      -0.004704      -0.037996       0.060763       0.004874       0.038232      -0.037651      -0.003324      -0.222587      -0.096560       0.041831       0.054730              9.011388      15.198630      -1.393611       2.085826       5.154515       0.165237       6.681018           0.040141
           62              O       8.041389       3.236579      11.000757      -0.560709      40.436166 0.63689790E+03  0.16005029E+05                                 9.396233                            7.874124       0.028375       2.038507                    0.998891      28.681251      77.584436       0.667657       0.365061      -1.131977       0.034078       0.016871       0.059484       0.070600       0.029629       0.029902      -0.004209      -0.103596       0.094783      -0.083300       0.037502       0.045798             10.376397      10.378609       0.455031       1.447242       5.935973       1.683288      14.814610           0.057767
           63              O       7.449263       1.563095       9.003827      -0.563422      44.701713 0.65764492E+03  0.16639535E+05                                10.027722                            7.979878       0.047032       2.042617                    0.998306      28.777530      77.807536       0.666690       0.363105      -1.134850      -0.001333      -0.049404      -0.055090       0.074010       0.003249       0.029776      -0.005399      -0.101555       0.142426      -0.081572       0.026482       0.055090             11.564658       9.665462       0.823472      -0.557671      12.779348       6.446068      12.249163           0.051490
           64              O       7.894351       0.015007       7.464221      -0.518321      36.177332 0.49730258E+03  0.11693790E+05                                 8.615129                            6.849792       0.574450       2.238254                    0.998981      26.808829      69.108072       0.736218       0.353806      -1.146113      -0.024131       0.047130       0.030355       0.061033      -0.055381      -0.042359      -0.029284      -0.057706       0.045923      -0.094236       0.038946       0.055290              9.869745      10.510122      -3.572744      -3.409509       9.709979       4.472069       9.389133           0.035239
           65              O       0.160947       1.250253      10.515494      -0.565392      43.543338 0.68170292E+03  0.17448981E+05                                 9.918213                            8.195079      -0.122357       1.988008                    0.997972      29.150386      79.946146       0.647722       0.369439      -1.127033      -0.002816      -0.065468      -0.015695       0.067382       0.006366      -0.037015       0.011089      -0.029178      -0.178642      -0.076112       0.030237       0.045875             11.059609       8.146082      -0.063727       1.687022      16.158620       2.331358       8.874125           0.056893
           66              O       0.105311      10.674173       9.362628      -0.503521      34.271040 0.46549232E+03  0.10774815E+05                                 8.310371                            6.621940       0.509832       2.220999                    0.998914      26.491186      67.927160       0.749065       0.353256      -1.145663       0.007644       0.038357       0.040403       0.056233       0.026530      -0.018771       0.055193       0.094101       0.032425      -0.092265       0.041739       0.050525              9.474873       5.455598       1.061959       1.494972       9.456237       5.111926      13.512784           0.035995
           67              O       0.878254       3.754719      10.191986      -0.567645      42.157174 0.67259284E+03  0.17112837E+05                                 9.612841                            8.079406       0.001304       2.025894                    0.998530      28.896173      78.334441       0.661452       0.363947      -1.134246       0.019551       0.062125      -0.028733       0.071185      -0.003197      -0.058738       0.001245      -0.046336      -0.153914      -0.089016       0.039037       0.049979             10.593495       8.901223       2.945937       0.683950      14.202581      -3.259355       8.676681           0.053235
           68              O       1.153454       5.653875       9.070000      -0.501465      32.305705 0.43453611E+03  0.98803705E+04                                 7.940731                            6.355432       0.546930       2.231381                    0.999399      26.287112      66.665483       0.772793       0.348574      -1.150227      -0.005304      -0.040484       0.040152       0.057265      -0.064990      -0.040493      -0.036619       0.020671       0.091545      -0.103061       0.044954       0.058108              9.049927       5.795834      -1.094459       2.146270       9.212832      -5.210406      12.141115           0.032653
           69              O       1.324336       0.955320      13.200614      -0.500749      33.086931 0.44945043E+03  0.10302914E+05                                 8.081961                            6.468209       0.611772       2.255184                    0.999411      26.300773      66.904840       0.765438       0.349074      -1.150167       0.049935      -0.004225       0.025975       0.056445      -0.058805       0.037883       0.037031      -0.009312       0.092778      -0.096467       0.043332       0.053136              9.189762      10.884934      -2.816312       4.183751       7.479282      -3.262929       9.205069           0.041734
           70              O       3.483211       0.860408      13.744696      -0.553419      40.597523 0.63208529E+03  0.15852872E+05                                 9.421703                            7.834973      -0.081078       2.005133                    0.998386      28.602282      77.276820       0.670569       0.364192      -1.132732      -0.071958      -0.009846      -0.001166       0.072638       0.008803      -0.013042       0.063579       0.030534       0.020977      -0.073426       0.013996       0.059430             10.455947      14.209020       1.210618       1.091198       9.601240      -2.736952       7.557581           0.059088
           71              O       1.038207       3.818972       6.771619      -0.506957      35.805837 0.47101659E+03  0.10935711E+05                                 8.580435                            6.663596       0.548566       2.235357                    0.999042      26.512749      68.102029       0.746247       0.353519      -1.145364      -0.013802      -0.056244       0.006563       0.058283       0.009879       0.077321      -0.007548      -0.036363      -0.093193      -0.096600       0.034564       0.062036              9.987605       5.719806       0.060791      -0.366320      18.553425      -1.356944       5.689584           0.037997
           72              O       0.260297       1.937763       7.680384      -0.565667      42.036477 0.67276315E+03  0.17160053E+05                                 9.708361                            8.134383      -0.113855       1.991464                    0.997889      29.092418      79.596752       0.651075       0.368823      -1.127724       0.027320       0.045063      -0.048936       0.071915       0.021437       0.025395      -0.042776       0.060859       0.046524      -0.072145       0.024370       0.047775             10.803670       8.273611       1.923140      -3.042137      13.357584      -0.956566      10.779813           0.061106
           73              O       4.485653       1.976536       9.328806      -0.490474      32.377399 0.44776563E+03  0.10266419E+05                                 8.004646                            6.485649       0.535651       2.235159                    0.999075      26.227431      66.975409       0.758316       0.352280      -1.146228      -0.047669       0.004449       0.038819       0.061637      -0.004725      -0.037712      -0.037238      -0.004257      -0.225895      -0.096938       0.042110       0.054828              9.021885      15.217857       1.395419      -2.087931       5.159544       0.165689       6.688252           0.039535
           74              O       3.073889       1.974054      11.056635      -0.560146      40.410304 0.63640865E+03  0.15988527E+05                                 9.388781                            7.868173       0.037690       2.041190                    0.998933      28.676312      77.542885       0.668330       0.364790      -1.132268       0.033776      -0.016846      -0.058985       0.070028      -0.029488      -0.029417      -0.004694      -0.103335       0.095751      -0.083091       0.038019       0.045072             10.367785      10.369398      -0.454844      -1.447432       5.931511       1.681394      14.802445           0.057832
           75              O       2.481763       3.647538      13.053565      -0.562087      44.637157 0.65649484E+03  0.16603225E+05                                10.019259                            7.973677       0.043385       2.042021                    0.998272      28.751048      77.719910       0.666849       0.363176      -1.134790      -0.001574       0.049381       0.054835       0.073809      -0.003227      -0.029437      -0.005539      -0.101567       0.141031      -0.081232       0.026651       0.054581             11.554519       9.656312      -0.822486       0.557120      12.768498       6.439848      12.238748           0.052435
           76              O       2.926851       5.195626      14.593171      -0.518299      36.172286 0.49725410E+03  0.11692349E+05                                 8.614172                            6.849397       0.574145       2.238112                    0.998989      26.808681      69.106478       0.736250       0.353800      -1.146120      -0.023792      -0.047290      -0.030428       0.061059       0.055553       0.042347      -0.030316      -0.057603       0.046385      -0.094791       0.039135       0.055656              9.868358      10.508954       3.572040       3.408790       9.708591       4.470822       9.387528           0.034786
           77              O       5.128447       3.960380      11.541898      -0.565526      43.534545 0.68153222E+03  0.17443005E+05                                 9.915947                            8.193442      -0.117012       1.989708                    0.997977      29.147128      79.925816       0.647879       0.369384      -1.127108      -0.002705       0.065136       0.016222       0.067180      -0.006447       0.037185       0.011178      -0.028755      -0.177335      -0.075893       0.030407       0.045486             11.056926       8.143731       0.063997      -1.685983      16.155491       2.330518       8.871556           0.056788
           78              O       5.072811       5.859460      12.694764      -0.502511      34.247103 0.46507177E+03  0.10762988E+05                                 8.308295                            6.620407       0.500393       2.218435                    0.998892      26.474377      67.884485       0.748880       0.353412      -1.145500       0.008075      -0.038605      -0.040157       0.056287      -0.025719       0.018620       0.055427       0.094166       0.034810      -0.092237       0.041953       0.050284              9.472464       5.454366      -1.061793      -1.494622       9.453785       5.110409      13.509241           0.036370
           79              O       5.845754       1.455914      11.865406      -0.568215      42.176998 0.67303089E+03  0.17126304E+05                                 9.614399                            8.081039       0.006400       2.027209                    0.998560      28.906703      78.361344       0.661526       0.363857      -1.134346       0.019315      -0.062082       0.029326       0.071325       0.003090       0.058727       0.001421      -0.045486      -0.154814      -0.089050       0.039279       0.049772             10.595020       8.902773      -2.946247      -0.684276      14.203857      -3.259746       8.678431           0.053076
           80              O       6.120954      10.879758      12.987392      -0.501517      32.304922 0.43452362E+03  0.98800331E+04                                 7.940649                            6.355482       0.546562       2.231299                    0.999398      26.286355      66.663772       0.772763       0.348590      -1.150212      -0.005259       0.040533      -0.040189       0.057322       0.064938       0.040389      -0.036608       0.020310       0.091170      -0.102909       0.045016       0.057893              9.049747       5.795822       1.094407      -2.146231       9.212538      -5.210061      12.140880           0.032649
           81              O       6.291836       4.255313       8.856778      -0.501003      33.087130 0.44946971E+03  0.10303406E+05                                 8.082031                            6.468466       0.611846       2.255311                    0.999403      26.300804      66.903776       0.765407       0.349087      -1.150164       0.049835       0.004338      -0.026497       0.056607       0.058747      -0.037930       0.036409      -0.008222       0.092396      -0.096075       0.043438       0.052637              9.189677      10.885079       2.816054      -4.183377       7.479467      -3.262681       9.204485           0.041979
           82              O       8.450711       4.350225       8.312696      -0.553511      40.603855 0.63221290E+03  0.15856804E+05                                 9.422364                            7.835531      -0.081448       2.004936                    0.998392      28.605504      77.286222       0.670578       0.364170      -1.132754      -0.071801       0.009824       0.001112       0.072479      -0.008782       0.012885       0.063362       0.030714       0.020408      -0.073246       0.014158       0.059089             10.456686      14.209493      -1.210402      -1.091125       9.602333      -2.737527       7.558232           0.058840
           83              O       6.005708       1.692239       0.580845      -0.507797      35.843624 0.47157501E+03  0.10952105E+05                                 8.586752                            6.667800       0.548215       2.235011                    0.999041      26.526087      68.150741       0.745957       0.353546      -1.145322      -0.013806       0.056435      -0.006699       0.058484      -0.009868      -0.077108      -0.007600      -0.036480      -0.093521      -0.096463       0.034686       0.061777              9.995569       5.723599      -0.060500       0.366724      18.569687      -1.358068       5.693422           0.037752
           84              O       5.227797       3.272870      14.377008      -0.566018      42.041178 0.67281641E+03  0.17160980E+05                                 9.706603                            8.132566      -0.103546       1.994458                    0.997937      29.097272      79.597336       0.651434       0.368629      -1.127923       0.027544      -0.044860       0.048710       0.071720      -0.021757      -0.025167      -0.042672       0.061160       0.047441      -0.072285       0.024678       0.047607             10.801948       8.272158      -1.923500       3.041764      13.355915      -0.957316      10.777772           0.060774
           85              O       0.481848       7.788325       1.976342      -0.489408      32.342423 0.44719186E+03  0.10249706E+05                                 7.997836                            6.480589       0.541915       2.237266                    0.999086      26.216082      66.929027       0.758791       0.352181      -1.146338       0.047349       0.004617       0.038148       0.060980       0.004853       0.038150      -0.037561      -0.003704      -0.223124      -0.096612       0.041859       0.054752              9.013775      15.202820      -1.393893       2.086372       5.155656       0.165371       6.682848           0.040075
           86              O       1.893611       7.785843       3.704171      -0.560541      40.432511 0.63683037E+03  0.16002567E+05                                 9.394509                            7.872745       0.032677       2.039747                    0.998909      28.681850      77.578817       0.667852       0.364972      -1.132070      -0.034031      -0.016870      -0.059406       0.070511       0.029617       0.029712      -0.004343      -0.103622       0.095091      -0.083274       0.037654       0.045620             10.374376      10.376559       0.455004       1.447323       5.934932       1.682801      14.811637           0.057800
           87              O       2.485737       9.459327       5.701101      -0.562983      44.689454 0.65742189E+03  0.16632616E+05                                10.026397                            7.978896       0.045059       2.042102                    0.998302      28.772224      77.792259       0.666679       0.363139      -1.134814       0.001393       0.049289       0.055063       0.073914       0.003253       0.029752      -0.005315      -0.101652       0.141649      -0.081496       0.026674       0.054822             11.563056       9.664131       0.823349      -0.557639      12.777548       6.445009      12.247489           0.051631
           88              O       2.040649      11.007415       7.240707      -0.518226      36.173921 0.49725214E+03  0.11692300E+05                                 8.614609                            6.849452       0.574776       2.238388                    0.998981      26.807643      69.103955       0.736235       0.353807      -1.146113       0.024145      -0.047210      -0.030299       0.061072      -0.055368      -0.042337      -0.029320      -0.057709       0.045997      -0.094233       0.038950       0.055283              9.869088      10.509508      -3.572436      -3.409276       9.709257       4.471642       9.388500           0.035304
           89              O       9.774053       9.772169       4.189434      -0.565452      43.546573 0.68176550E+03  0.17450859E+05                                 9.918344                            8.195230      -0.120400       1.988560                    0.997981      29.152205      79.949903       0.647747       0.369418      -1.127056       0.002763       0.065439       0.015873       0.067393       0.006423      -0.037119       0.010977      -0.028838      -0.178330      -0.076064       0.030401       0.045663             11.059698       8.146152      -0.063875       1.686893      16.158963       2.331182       8.873980           0.056863
           90              O       9.829689       0.348249       5.342300      -0.503474      34.270343 0.46548217E+03  0.10774537E+05                                 8.310317                            6.621925       0.509608       2.220942                    0.998912      26.490742      67.926211       0.749055       0.353262      -1.145656      -0.007676      -0.038399      -0.040410       0.056271       0.026531      -0.018783       0.055188       0.094144       0.032371      -0.092275       0.041718       0.050557              9.474785       5.455574       1.061931       1.494933       9.456115       5.111796      13.512665           0.036052
           91              O       9.056746       7.267703       4.512942      -0.567700      42.164699 0.67275682E+03  0.17117943E+05                                 9.613566                            8.080127       0.003067       2.026331                    0.998544      28.900204      78.345866       0.661459       0.363923      -1.134271      -0.019435      -0.062087       0.028935       0.071202      -0.003213      -0.058634       0.001353      -0.046029      -0.154500      -0.088986       0.039010       0.049977             10.594214       8.902081       2.946134       0.684159      14.203285      -3.259405       8.677276           0.053286
           92              O       8.781547       5.368547       5.634928      -0.501447      32.302802 0.43449474E+03  0.98791648E+04                                 7.940105                            6.355035       0.546883       2.231369                    0.999399      26.286596      66.662617       0.772837       0.348564      -1.150239       0.005260       0.040517      -0.040149       0.057282      -0.064974      -0.040463      -0.036625       0.020620       0.091575      -0.103037       0.044973       0.058065              9.049116       5.795426      -1.094310       2.146037       9.212033      -5.209759      12.139889           0.032619
           93              O       8.610665      10.067102       1.504314      -0.500555      33.078554 0.44932282E+03  0.10299190E+05                                 8.080513                            6.467229       0.611239       2.255083                    0.999409      26.297859      66.893392       0.765512       0.349067      -1.150180      -0.049767       0.004374      -0.026110       0.056371      -0.058728       0.037908       0.036846      -0.008891       0.092422      -0.096279       0.043354       0.052926              9.187974      10.882874      -2.815616       4.182687       7.477902      -3.262070       9.203145           0.042052
           94              O       6.451789      10.162014       0.960232      -0.553448      40.598935 0.63212123E+03  0.15854042E+05                                 9.422099                            7.835366      -0.081880       2.004904                    0.998382      28.602682      77.279243       0.670528       0.364208      -1.132717       0.071965       0.009923       0.001166       0.072656       0.008828      -0.013108       0.063625       0.030203       0.020878      -0.073404       0.013874       0.059531             10.456354      14.209166       1.210606       1.091112       9.601892      -2.737246       7.558003           0.059053
           95              O       8.896793       7.203450       7.933309      -0.507122      35.810987 0.47109589E+03  0.10938049E+05                                 8.581334                            6.664226       0.548902       2.235455                    0.999041      26.514526      68.108892       0.746198       0.353526      -1.145354       0.013852       0.056296      -0.006541       0.058343       0.009885       0.077252      -0.007573      -0.036478      -0.093179      -0.096559       0.034624       0.061935              9.988709       5.720381       0.060771      -0.366381      18.555579      -1.357233       5.690166           0.037907
           96              O       9.674703       9.084659       7.024544      -0.565789      42.044339 0.67291622E+03  0.17164768E+05                                 9.708877                            8.134746      -0.111426       1.992092                    0.997905      29.096902      79.608385       0.651135       0.368772      -1.127774      -0.027251      -0.045051       0.048929       0.071877       0.021597       0.025434      -0.042816       0.060530       0.046633      -0.072183       0.024433       0.047750             10.804292       8.274010       1.923193      -3.042310      13.358515      -0.956601      10.780352           0.061032
           97              O       5.449348       9.045886       5.376122      -0.490167      32.369604 0.44762895E+03  0.10262422E+05                                 8.003003                            6.484348       0.538581       2.236084                    0.999082      26.225136      66.965034       0.758453       0.352246      -1.146264       0.047545      -0.004524      -0.038563       0.061384      -0.004756      -0.037883      -0.037354      -0.004057      -0.224860      -0.096814       0.042003       0.054811              9.019986      15.214488       1.395114      -2.087627       5.158582       0.165594       6.686888           0.039652
           98              O       6.861111       9.048368       3.648293      -0.560486      40.428363 0.63675179E+03  0.15999556E+05                                 9.392168                            7.870835       0.036797       2.040847                    0.998931      28.682939      77.570654       0.668137       0.364840      -1.132211      -0.033856       0.016837       0.059160       0.070212      -0.029576      -0.029523      -0.004584      -0.103530       0.095260      -0.083181       0.037858       0.045322             10.371697      10.373681      -0.454978      -1.447525       5.933459       1.682185      14.807951           0.057727
           99              O       7.453237       7.374884       1.651363      -0.562444      44.655044 0.65681344E+03  0.16613197E+05                                10.021429                            7.975298       0.045053       2.042378                    0.998283      28.758590      77.743236       0.666825       0.363147      -1.134820       0.001524      -0.049481      -0.054813       0.073859      -0.003282      -0.029499      -0.005644      -0.101481       0.141861      -0.081343       0.026459       0.054884             11.557100       9.658619      -0.822743       0.557257      12.771241       6.441437      12.241440           0.052321
          100              O       7.008149       5.826796       0.111757      -0.518330      36.174116 0.49728056E+03  0.11693124E+05                                 8.614410                            6.849534       0.573856       2.237999                    0.998990      26.809387      69.108695       0.736250       0.353795      -1.146124       0.023776       0.047231       0.030483       0.061035       0.055560       0.042357      -0.030308      -0.057597       0.046329      -0.094795       0.039131       0.055664              9.868673      10.509184       3.572145       3.408852       9.708971       4.471071       9.387864           0.034765
          101              O       4.806553       7.062042       3.163030      -0.565551      43.542187 0.68167407E+03  0.17447603E+05                                 9.917096                            8.194261      -0.117699       1.989418                    0.997981      29.150499      79.938170       0.647848       0.369381      -1.127107       0.002642      -0.065162      -0.016085       0.067170      -0.006422       0.037059       0.011258      -0.029016      -0.177486      -0.075874       0.030235       0.045640             11.058314       8.144730       0.063862      -1.686363      16.157459       2.331047       8.872753           0.056793
          102              O       4.862189       5.162962       2.010164      -0.502691      34.251805 0.46514763E+03  0.10765196E+05                                 8.309073                            6.620944       0.500736       2.218515                    0.998894      26.476204      67.890850       0.748850       0.353411      -1.145499      -0.008103       0.038602       0.040164       0.056293      -0.025691       0.018596       0.055425       0.094060       0.034885      -0.092188       0.041968       0.050220              9.473411       5.454798      -1.061933      -1.494813       9.454854       5.111079      13.510581           0.036260
          103              O       4.089246       9.566508       2.839522      -0.568066      42.174476 0.67296877E+03  0.17124530E+05                                 9.614624                            8.081132       0.003855       2.026484                    0.998548      28.904797      78.358749       0.661457       0.363899      -1.134300      -0.019467       0.062065      -0.029192       0.071296       0.003067       0.058716       0.001245      -0.045715      -0.154308      -0.088979       0.039263       0.049715             10.595346       8.902951      -2.946346      -0.684243      14.204460      -3.259976       8.678628           0.053183
          104              O       3.814047       0.142664       1.717536      -0.501470      32.305636 0.43453348E+03  0.98803272E+04                                 7.940868                            6.355604       0.546648       2.231331                    0.999398      26.286217      66.663961       0.772745       0.348595      -1.150206       0.005218      -0.040474       0.040163       0.057257       0.064943       0.040406      -0.036618       0.020314       0.091160      -0.102925       0.045018       0.057907              9.050053       5.795940       1.094443      -2.146264       9.212883      -5.210350      12.141335           0.032642
          105              O       3.643165       6.767109       5.848150      -0.500808      33.085651 0.44943844E+03  0.10302546E+05                                 8.081912                            6.468316       0.611691       2.255266                    0.999406      26.299663      66.901194       0.765400       0.349095      -1.150153      -0.049860      -0.004301       0.026342       0.056555       0.058719      -0.037937       0.036517      -0.008494       0.092436      -0.096117       0.043393       0.052725              9.189589      10.884994       2.816056      -4.183462       7.479281      -3.262651       9.204491           0.041958
          106              O       1.484289       6.672197       6.392232      -0.553431      40.606962 0.63226713E+03  0.15858516E+05                                 9.422726                            7.835775      -0.081019       2.005011                    0.998399      28.607239      77.291950       0.670578       0.364162      -1.132760       0.071830      -0.009785      -0.001080       0.072501      -0.008782       0.012911       0.063279       0.031046       0.020551      -0.073259       0.014290       0.058969             10.457115      14.210183      -1.210512      -1.091280       9.602614      -2.737642       7.558549           0.058941
          107              O       3.929293       9.330183      14.124083      -0.507710      35.841294 0.47154210E+03  0.10951141E+05                                 8.586380                            6.667553       0.547995       2.234942                    0.999042      26.525321      68.147980       0.745973       0.353544      -1.145324       0.013747      -0.056397       0.006679       0.058431      -0.009858      -0.077122      -0.007612      -0.036436      -0.093535      -0.096470       0.034670       0.061800              9.995098       5.723377      -0.060631       0.366718      18.568709      -1.358053       5.693209           0.037780
          108              O       4.707203       7.749552       0.327920      -0.566055      42.043748 0.67286805E+03  0.17162625E+05                                 9.706998                            8.132906      -0.103292       1.994519                    0.997936      29.098358      79.601049       0.651417       0.368632      -1.127921      -0.027641       0.044858      -0.048646       0.071712      -0.021673      -0.025125      -0.042700       0.061324       0.047272      -0.072290       0.024687       0.047603             10.802379       8.272427      -1.923608       3.041876      13.356516      -0.957395      10.778193           0.060773

******************************************************
Auxiliary information for the entire system
The total spin magnetic moment of the unit cell is   35.993468
The total net atomic charge of the unit cell is   -0.000003
Accuracy of reproducing the electrostatic potential in the unit cell:
  The inner radius (bohr) =    5.0000
  The outer radius (bohr) =   12.0000
  Valid grid points have density less than (e/(bohr^3)) =    0.0001
  The number of valid grid points were=        35268
  The rms potential error without charges in kcal/mol is=      2.88261
  The rms potential error with partial charges in kcal/mol is=      0.80563
  The RRMSE value at monopole order=      0.27948
  The rms potential error with partial charges and cloud penetration in kcal/mol is=      0.79165
  The RRMSE value at monopole order with cloud penetration is=      0.27463
  The rms potential error with partial charges and atomic dipoles in kcal/mol is=      0.77019
  The RRMSE value at dipole order=      0.26719
  The rms potential error with partial charges, atomic dipoles and cloud penetration in kcal/mol is=      0.75108
  The RRMSE value at dipole order with cloud penetration=      0.26056

******************************************************
The electron densities and ab initio electrostatic potential were computed in VASP using the PBE functional and
projector augmented wave method. See the main text of the journal article for a description of computational details.
The atomic charges, dipoles, and quadrupoles were computed with the DDEC6 method as described in
(a) T. A. Manz and N. Gabaldon Limas, RSC Adv. 6 (2016) 47771-47801 DOI: 10.1039/c6ra04656h
(b) N. Gabaldon Limas and T. A. Manz, RSC Adv. 8 (2018) 2678-2707 DOI: 10.1039/c7ra11829e.
For each atom in the material, the electron cloud parameters were fit to the spherically averaged atom-in-material
electron density using radial positions for which this density was between 10^-4 and 10^-2 electrons per cubic bohr.
The polarizabilities, dispersion coefficients, and quantum Drude oscillator (QDO) parameters were fit using the MCLF method.
The magnetic structure of the system was optimized in VASP from the default ferromagnetic initial guess using spin polarization.
The atomic spin moments (ASMs) were computed on this optimized magnetic structure using the DDEC6 partition as inputs
to the method of T. A. Manz and D. S. Sholl, J. Chem. Theory Comput. 7 (2011) 4146-4164 DOI: 10.1021/ct200539n.
The RMSE and RRMSE were computed using a uniform grid with Ewald summation.
