# Supplementary material for: A collection of forcefield precursors for metal–organic frameworks
Source: RSC Adv. 2019 Nov 13;9(63):36492–507. doi: 10.1039/c9ra07327b (PMC9075174; doi:10.1039/c9ra07327b)
Supplement: RA-009-C9RA07327B-s3857 [file RA-009-C9RA07327B-s3857.xyz]

  126
jmolscript: load "" {1 1 1} spacegroup "x,y,z" unitcell [{      6.987500     0.000000     0.000000 }, {     -2.329174    15.583194     0.000000 }, {      2.329174     7.791597    13.495442 }]
Cu     2.988528     7.500893     1.326467     0.823094
Cu     5.317700     5.189905     6.336245     0.791015
Cu     0.659364    10.683994     5.832730     0.825359
Cu     3.998972    15.873898    12.168975     0.823061
Cu     1.669800    18.184886     7.159197     0.791064
Cu     6.328136    12.690797     7.662712     0.825285
H      5.440933     7.530579     3.836754     0.143510
H      5.912589     6.424951     2.825946     0.143787
H     -0.528490     8.696981     1.875866     0.107826
H      0.169559    10.494502     0.630237     0.118425
H      2.215038    19.919997    12.539965     0.114637
H      0.214516    20.046221    11.379357     0.100763
H      5.534101    18.529197    11.742384     0.134866
H      0.782601     7.349034     5.055393     0.143688
H      1.254258     7.026462     6.518298     0.144512
H      1.800680     5.067655     5.025703     0.107634
H      2.498732     3.090147     4.091818     0.118346
H     -0.114134    16.483123     3.469678     0.113949
H      4.872846    15.414896     3.940669     0.101761
H      3.204930    16.487798     5.072937     0.135388
H      3.111766     8.495178     4.603295     0.143830
H      3.583422     9.923378     4.151198     0.144417
H      4.129846     9.610156     6.593873     0.106930
H      4.827899     9.790142     8.773387     0.118611
H      4.544208    10.346462    10.981241     0.114535
H      2.543687    11.288466    11.670858     0.101834
H      0.875769    11.732587    10.175563     0.134935
H      1.546567    15.844212     9.658688     0.143537
H      1.074911    16.949840    10.669496     0.143809
H      7.515990    14.677810    11.619576     0.107834
H      6.817941    12.880289    12.865205     0.118431
H      4.772462     3.454794     0.955477     0.114673
H      6.772984     3.328570     2.116085     0.100781
H      1.453399     4.845594     1.753058     0.134877
H      6.204899    16.025757     8.440049     0.143690
H      5.733242    16.348329     6.977144     0.144511
H      5.186820    18.307136     8.469739     0.107645
H      4.488768    20.284644     9.403624     0.118360
H      7.101634     6.891668    10.025764     0.113956
H      2.114654     7.959895     9.554773     0.101767
H      3.782570     6.886993     8.422505     0.135386
H      3.875734    14.879613     8.892147     0.143787
H      3.404078    13.451413     9.344244     0.144367
H      2.857654    13.764635     6.901569     0.106915
H      2.159601    13.584649     4.722055     0.118588
H      2.443292    13.028329     2.514201     0.114487
H      4.443813    12.086325     1.824584     0.101798
H     -0.875769    11.642204     3.319879     0.134907
C      3.986835     6.118975     3.482769     0.638853
C      5.164926     6.984777     3.084923    -0.259581
C      5.610727     8.679216     1.494755     0.103036
C      5.344502     9.601585     0.417819    -0.070726
C     -0.627715    10.539148     0.155063    -0.119430
C      1.535854    19.308279    12.707173    -0.131518
C      0.340292    19.370923    12.007300    -0.045683
C      6.327183    18.457436    12.222417    -0.233681
C      6.477415    17.415856    13.155222     0.321443
C      6.316003     7.748276     6.454870     0.638496
C      0.506595     6.970830     5.903986    -0.260821
C      0.952398     4.746485     5.231643     0.099457
C      7.673675     3.352646     4.971316    -0.067021
C      1.701458     2.656311     4.290741    -0.119367
C     -0.793319    16.933789     3.915837    -0.127157
C      4.998620    16.296359     4.211523    -0.047185
C      3.998011    16.939399     4.895067    -0.232572
C      4.148242    18.268022     5.330700     0.316294
C      1.657666     9.507540     3.557803     0.639355
C      2.835760     9.419184     4.506533    -0.260635
C      3.281564     9.949090     6.769044     0.105659
C      3.015341    10.420560     8.106307    -0.071277
C      4.030626    10.179332     9.049639    -0.119652
C      3.865023    10.507514    10.367873    -0.129606
C      2.669461    11.082300    10.772062    -0.047544
C      1.668851    11.352746     9.873400    -0.232650
C      1.819081    11.065704     8.504963     0.320540
C      3.000665    17.255816    10.012673     0.638877
C      1.822574    16.390014    10.410519    -0.259583
C      1.376773    14.695575    12.000687     0.103030
C      1.642998    13.773206    13.077623    -0.070716
C      7.615215    12.835643    13.340379    -0.119433
C      5.451646     4.066512     0.788269    -0.131522
C      6.647208     4.003868     1.488142    -0.045671
C      0.660317     4.917355     1.273025    -0.233676
C      0.510085     5.958935     0.340220     0.321442
C      0.671497    15.626515     7.040572     0.638475
C     -0.506595    16.403961     7.591456    -0.260831
C      6.035102    18.628306     8.263799     0.099455
C     -0.686175    20.022145     8.524126    -0.067015
C      5.286042    20.718480     9.204701    -0.119358
C      7.780819     6.441002     9.579605    -0.127158
C      1.988880     7.078432     9.283919    -0.047200
C      2.989489     6.435392     8.600375    -0.232570
C      2.839258     5.106769     8.164742     0.316303
C      5.329834    13.867251     9.937639     0.639332
C      4.151740    13.955607     8.988909    -0.260627
C      3.705936    13.425701     6.726398     0.105626
C      3.972159    12.954231     5.389135    -0.071296
C      2.956874    13.195459     4.445803    -0.119671
C      3.122477    12.867277     3.127569    -0.129626
C      4.318039    12.292491     2.723380    -0.047571
C      5.318649    12.022045     3.622042    -0.232681
C      5.168419    12.309087     4.990479     0.320521
N      4.774324     7.841931     1.964666    -0.232803
N      7.103495     5.572083     5.721797    -0.224825
N      2.445159     9.960778     5.808978    -0.233887
N      2.213176    15.532860    11.530776    -0.232788
N     -0.115995    17.802708     7.773645    -0.224812
N      4.542341    13.414013     7.686464    -0.233890
O      2.931023     6.234914     2.791262    -0.554781
O      4.090949     5.359995     4.448368    -0.569180
O      5.526417    16.482033    13.294900    -0.533993
O      5.260192     7.091444     6.700217    -0.549297
O      6.420116     8.963999     6.629366    -0.571420
O      3.197243    18.855898     6.069575    -0.511480
O      0.601855    10.048433     4.003963    -0.553740
O      1.761779     9.050797     2.417708    -0.571220
O      0.868081    11.411651     7.626409    -0.533867
O      4.056477    17.139877    10.704180    -0.554759
O      2.896551    18.014796     9.047074    -0.569172
O      1.461083     6.892758     0.200542    -0.533994
O      1.727308    16.283347     6.795225    -0.549288
O      0.567384    14.410792     6.866076    -0.571392
O      3.790257     4.518893     7.425867    -0.511478
O      6.385645    13.326358     9.491479    -0.553801
O      5.225721    14.323994    11.077734    -0.571296
O      6.119419    11.963140     5.869033    -0.533890

The following XYZ coordinates are in angstroms. Other properties are in atomic units.
The sperically averaged electron density of each atom fit to a function of the form exp(a - br)
eigen_1, eigen_2 and eigen_3 are the three eigenvalues of traceless quadrupole moment tensor
  atom number  atomic symbol              X              Y              Z     net charge C6 coefficient C8 coefficient C10 coefficient fluctuating dipole atomic polarizability isotropic forcefield polarizability              a              b squared Pearson coefficient          <r^3>          <r^4>         wp_QDO          m_QDO          q_QDO       dipole_x       dipole_y       dipole_z         dipole            Qxy            Qxz            Qyz     Q(x^2-y^2)  Q(3z^2 - R^2)        eigen_1        eigen_2        eigen_3 static polarizability      alpha(xx)      alpha(xy)      alpha(xz)      alpha(yy)      alpha(yz)      alpha(zz) atomic spin moment
            1             Cu       2.988528       7.500893       1.326467       0.823094      59.041377 0.10392699E+04  0.28349190E+05                                12.913482                           11.041289       1.227728       2.312529                    0.996658      41.131624     101.595558       0.510448       0.439888      -1.124948      -0.130935       0.021504      -0.012370       0.133265       0.026324       0.017497      -0.086860      -0.003677       0.058859      -0.094082       0.000165       0.093916             14.606157      16.301805       1.451907       2.834110      10.087664      -1.219846      17.429002           0.631801
            2             Cu       5.317700       5.189905       6.336245       0.791015      61.030354 0.10829130E+04  0.29876494E+05                                13.245890                           11.308323       1.151351       2.281257                    0.996739      41.773783     104.125924       0.501344       0.442827      -1.121895      -0.129878      -0.020758      -0.013994       0.132268       0.003778      -0.028134       0.029447      -0.104594      -0.216440      -0.088507      -0.005108       0.093616             15.001174      16.745434       1.793092      -2.756061      17.114009      -2.668428      11.144080           0.010979
            3             Cu       0.659364      10.683994       5.832730       0.825359      58.920028 0.10366821E+04  0.28259543E+05                                12.894391                           11.026369       1.231047       2.314088                    0.996694      41.089396     101.440167       0.510900       0.439795      -1.125065      -0.130812       0.000574       0.025309       0.133239      -0.028357       0.013926       0.055486       0.049867       0.223306      -0.093924      -0.000341       0.094265             14.583158      16.273943      -3.171172      -0.157726      14.516580       3.780280      12.958952          -0.638387
            4             Cu       3.998972      15.873898      12.168975       0.823061      59.043053 0.10393066E+04  0.28350442E+05                                12.913696                           11.041462       1.227642       2.312500                    0.996657      41.132314     101.597706       0.510445       0.439887      -1.124949       0.130957      -0.021524       0.012355       0.133288       0.026315       0.017486      -0.086842      -0.003695       0.058861      -0.094054       0.000151       0.093903             14.606407      16.302081       1.451917       2.834110      10.087847      -1.219863      17.429293          -0.631583
            5             Cu       1.669800      18.184886       7.159197       0.791064      61.026095 0.10828212E+04  0.29873373E+05                                13.245446                           11.307975       1.151435       2.281296                    0.996739      41.771974     104.120862       0.501342       0.442837      -1.121886       0.129888       0.020773       0.013977       0.132279       0.003789      -0.028212       0.029466      -0.104629      -0.216811      -0.088662      -0.005033       0.093695             15.000646      16.744829       1.793017      -2.755938      17.113393      -2.668320      11.143715          -0.010623
            6             Cu       6.328136      12.690797       7.662712       0.825285      58.924964 0.10367867E+04  0.28263355E+05                                12.895638                           11.027351       1.230705       2.313956                    0.996695      41.090044     101.446425       0.510843       0.439829      -1.125033       0.130825      -0.000537      -0.025324       0.133255      -0.028469       0.013960       0.055570       0.050015       0.223478      -0.094116      -0.000241       0.094357             14.584649      16.275588      -3.171575      -0.157713      14.518066       3.780800      12.960293           0.638737
            7              H       5.440933       7.530579       3.836754       0.143510       0.822221 0.61537850E+01  0.57573543E+02                                 1.553129                            1.531352      -1.044425       2.402921                    0.995189       3.528664      10.209324       0.458127       1.429023      -0.677709       0.009955       0.021766       0.020672       0.031626       0.000649       0.003291       0.003554      -0.014696       0.010020      -0.009843       0.001238       0.008605              1.562120       1.388187       0.060458       0.163301       1.452073       0.247523       1.846102           0.000605
            8              H       5.912589       6.424951       2.825946       0.143787       0.863323 0.65857879E+01  0.62808147E+02                                 1.612006                            1.589386      -1.227208       2.308993                    0.993911       3.689552      10.855854       0.446494       1.438408      -0.675105       0.022476      -0.012471      -0.009362       0.027356      -0.001921      -0.000184      -0.005214       0.001453      -0.001597      -0.006031       0.000924       0.005106              1.618418       1.776104      -0.349405      -0.199182       1.578609       0.125476       1.500540           0.000404
            9              H      -0.528490       8.696981       1.875866       0.107826       0.869517 0.62967408E+01  0.59440608E+02                                 1.616669                            1.552929      -1.244888       2.292046                    0.994323       3.776981      11.092423       0.451772       1.436213      -0.674691       0.034791      -0.003876       0.018923       0.039794      -0.001993       0.002619      -0.008431      -0.005426       0.002802      -0.006969      -0.003831       0.010800              1.651117       2.035583       0.091911       0.308904       1.367409      -0.034007       1.550357           0.003364
           10              H       0.169559      10.494502       0.630237       0.118425       1.022494 0.74678904E+01  0.72728183E+02                                 1.733339                            1.642457      -1.084656       2.369941                    0.996748       3.594034      10.326548       0.464280       1.354632      -0.692528       0.036607       0.004570       0.019207       0.041592       0.012438       0.005836      -0.007264       0.015050      -0.018872      -0.018405       0.000615       0.017791              1.769639       2.093754      -0.007732       0.402863       1.425111      -0.056317       1.790054           0.000086
           11              H       2.215038      19.919997      12.539965       0.114637       1.017295 0.71671494E+01  0.66987909E+02                                 1.542709                            1.469238      -0.721179       2.534168                    0.999887       3.061506       7.791772       0.580212       1.129455      -0.747425       0.027818       0.022280      -0.008242       0.036581       0.007942       0.007905      -0.014979       0.010747      -0.013184      -0.022896       0.011109       0.011788              1.553522       1.695578       0.377886      -0.124147       1.603925      -0.143725       1.361063           0.000027
           12              H       0.214516      20.046221      11.379357       0.100763       1.139836 0.80581037E+01  0.79418301E+02                                 1.807256                            1.660203      -1.181295       2.312821                    0.994804       3.661202      10.340491       0.484504       1.282688      -0.707031      -0.001682       0.027449      -0.024935       0.037122       0.008468       0.002865      -0.011638       0.003612      -0.020655      -0.017414       0.003535       0.013878              1.885457       1.448938      -0.103411       0.158137       2.033660      -0.701663       2.173775           0.000161
           13              H       5.534101      18.529197      11.742384       0.134866       1.007006 0.72830164E+01  0.70645066E+02                                 1.724964                            1.627707      -1.284774       2.278397                    0.995136       3.629767      10.486002       0.462875       1.364182      -0.689743      -0.028889       0.004837      -0.018233       0.034503      -0.002657       0.003198      -0.010859       0.002909      -0.011513      -0.012796       0.001344       0.011453              1.759373       2.115804       0.037726       0.449737       1.411277      -0.069696       1.751040          -0.000065
           14              H       0.782601       7.349034       5.055393       0.143688       0.822898 0.61579373E+01  0.57600820E+02                                 1.551516                            1.529855      -1.035450       2.406394                    0.995386       3.525005      10.185413       0.459427       1.425267      -0.678406       0.009753       0.006858      -0.029172       0.031514       0.002601      -0.002262      -0.000889      -0.009724       0.024937      -0.009887       0.001095       0.008792              1.560456       1.386960       0.111002      -0.133832       1.531502      -0.293777       1.762906           0.000068
           15              H       1.254258       7.026462       6.518298       0.144512       0.860556 0.65612141E+01  0.62534547E+02                                 1.610750                            1.588229      -1.233126       2.307168                    0.993769       3.686744      10.855080       0.445756       1.441695      -0.674513       0.022080      -0.001909       0.015470       0.027028       0.000789       0.001751       0.002703      -0.002659      -0.015091      -0.006093       0.001071       0.005021              1.617126       1.774645       0.002236       0.401557       1.410407      -0.028858       1.666326           0.000015
           16              H       1.800680       5.067655       5.025703       0.107634       0.872863 0.63254688E+01  0.59763876E+02                                 1.618699                            1.554720      -1.237440       2.293905                    0.994395       3.781906      11.102071       0.452394       1.432990      -0.675250       0.034871       0.018382      -0.006246       0.039911       0.003300       0.000456       0.004884      -0.011753      -0.015898      -0.006953      -0.003891       0.010844              1.653271       2.038652       0.221935      -0.234624       1.535827      -0.062336       1.385333           0.000099
           17              H       2.498732       3.090147       4.091818       0.118346       1.020308 0.74468619E+01  0.72452367E+02                                 1.729051                            1.638767      -1.074904       2.374334                    0.996914       3.586651      10.291044       0.465516       1.352361      -0.693009       0.036970       0.014605      -0.013425       0.041956      -0.001272      -0.013688       0.004393       0.010107      -0.033548      -0.018396       0.000609       0.017788              1.765089       2.087718       0.351023      -0.193815       1.743143      -0.129257       1.464405          -0.000010
           18              H      -0.114134      16.483123       3.469678       0.113949       1.020042 0.71869542E+01  0.67194282E+02                                 1.542650                            1.468928      -0.719192       2.533739                    0.999880       3.065382       7.793362       0.581877       1.125868      -0.748299       0.028186      -0.018233      -0.015512       0.036980       0.002766      -0.010822       0.008210      -0.001266      -0.049519      -0.022999       0.011070       0.011930              1.553548       1.695871      -0.297066      -0.265658       1.546111       0.177347       1.418660          -0.000001
           19              H       4.872846      15.414896       3.940669       0.101761       1.132268 0.79947656E+01  0.78636193E+02                                 1.799390                            1.653850      -1.171837       2.318019                    0.995020       3.647526      10.290440       0.485369       1.282973      -0.707015      -0.002006      -0.035554      -0.011369       0.037381      -0.001900      -0.008777       0.009410      -0.000219      -0.031477      -0.017272       0.003343       0.013929              1.876747       1.443677       0.187198       0.010378       2.730923       0.287901       1.455641          -0.000021
           20              H       3.204930      16.487798       5.072937       0.135388       1.004868 0.72632493E+01  0.70401525E+02                                 1.722199                            1.625274      -1.278307       2.281498                    0.995228       3.624408      10.464754       0.463342       1.363809      -0.689829      -0.029098      -0.018545       0.004712       0.034825       0.003945       0.000915       0.007379      -0.003287      -0.029828      -0.012773       0.001355       0.011418              1.756486       2.111963       0.369636      -0.256845       1.723646      -0.111985       1.433848          -0.000010
           21              H       3.111766       8.495178       4.603295       0.143830       0.820627 0.61385551E+01  0.57396357E+02                                 1.551387                            1.529696      -1.045692       2.402913                    0.995239       3.524141      10.193661       0.458260       1.429472      -0.677646       0.009962      -0.028717       0.008567       0.031580      -0.003106      -0.001083      -0.002808      -0.016098       0.005711      -0.009799       0.001133       0.008666              1.560336       1.386791      -0.171411      -0.029250       1.959392       0.046708       1.334826          -0.000650
           22              H       3.583422       9.923378       4.151198       0.144417       0.861334 0.65669423E+01  0.62588656E+02                                 1.610178                            1.587651      -1.227063       2.309533                    0.993844       3.685316      10.842828       0.446473       1.439389      -0.674935       0.022343       0.014547      -0.006185       0.027369       0.001075      -0.001538       0.002637       0.006311       0.012710      -0.006241       0.000956       0.005285              1.616554       1.773980       0.346511      -0.202634       1.626816      -0.096329       1.448865          -0.000401
           23              H       4.129846       9.610156       6.593873       0.106930       0.872625 0.63219549E+01  0.59718975E+02                                 1.618186                            1.554145      -1.236505       2.294442                    0.994468       3.780068      11.093523       0.452566       1.432726      -0.675320       0.035190      -0.014470      -0.012825       0.040152      -0.001270      -0.002930       0.003609       0.002860       0.028045      -0.007019      -0.003829       0.010848              1.652745       2.038317      -0.314336      -0.075205       1.476399       0.096421       1.443519          -0.003449
           24              H       4.827899       9.790142       8.773387       0.118611       1.021176 0.74553932E+01  0.72568928E+02                                 1.731281                            1.640642      -1.088547       2.368572                    0.996667       3.589809      10.308422       0.464769       1.353906      -0.692690       0.036640      -0.018983      -0.005724       0.041660      -0.011202       0.007838       0.002807       0.022847       0.004440      -0.018391       0.000637       0.017754              1.767459       2.090967      -0.344369      -0.207720       1.648108       0.185818       1.563303          -0.000053
           25              H       4.544208      10.346462      10.981241       0.114535       1.020130 0.71892163E+01  0.67226428E+02                                 1.543075                            1.469434      -0.720735       2.533083                    0.999885       3.066719       7.799562       0.581565       1.126288      -0.748166       0.027886      -0.004153       0.023446       0.036669      -0.010908       0.003114       0.006891       0.024993       0.028911      -0.023144       0.011050       0.012094              1.553936       1.696155      -0.081495       0.389848       1.297429      -0.033390       1.668223           0.000022
           26              H       2.543687      11.288466      11.670858       0.101834       1.132097 0.79938882E+01  0.78632660E+02                                 1.799877                            1.654265      -1.172421       2.317657                    0.995052       3.648611      10.296937       0.485041       1.283758      -0.706842      -0.001708       0.008116       0.036281       0.037217      -0.006657       0.005862       0.002088       0.019939       0.028759      -0.017310       0.003495       0.013816              1.877292       1.444118      -0.084677      -0.167383       1.525552       0.408434       2.662205          -0.000125
           27              H       0.875769      11.732587      10.175563       0.134935       1.006030 0.72724822E+01  0.70502534E+02                                 1.722307                            1.625337      -1.273577       2.283062                    0.995297       3.625925      10.464716       0.463819       1.362183      -0.690141      -0.028944       0.013228       0.013789       0.034682      -0.001412      -0.003692       0.003570       0.015509       0.026358      -0.012780       0.001500       0.011279              1.756607       2.112120      -0.407324      -0.191775       1.603352       0.181551       1.554350           0.000084
           28              H       1.546567      15.844212       9.658688       0.143537       0.822158 0.61531939E+01  0.57566770E+02                                 1.553070                            1.531295      -1.044486       2.402915                    0.995190       3.528501      10.208823       0.458127       1.429054      -0.677704      -0.009956      -0.021773      -0.020674       0.031632       0.000649       0.003290       0.003555      -0.014694       0.010014      -0.009841       0.001235       0.008606              1.562060       1.388137       0.060454       0.163289       1.452021       0.247510       1.846021          -0.000600
           29              H       1.074911      16.949840      10.669496       0.143809       0.863336 0.65859262E+01  0.62809835E+02                                 1.612021                            1.589400      -1.227254       2.308971                    0.993910       3.689590      10.856020       0.446493       1.438403      -0.675105      -0.022477       0.012467       0.009362       0.027355      -0.001920      -0.000184      -0.005214       0.001456      -0.001598      -0.006031       0.000925       0.005105              1.618433       1.776124      -0.349411      -0.199185       1.578623       0.125476       1.500552          -0.000401
           30              H       7.515990      14.677810      11.619576       0.107834       0.869475 0.62963607E+01  0.59436217E+02                                 1.616631                            1.552895      -1.244922       2.292042                    0.994323       3.776881      11.092112       0.451771       1.436236      -0.674688      -0.034796       0.003872      -0.018925       0.039799      -0.001993       0.002619      -0.008430      -0.005426       0.002806      -0.006968      -0.003831       0.010799              1.651077       2.035528       0.091908       0.308892       1.367381      -0.034005       1.550321          -0.003359
           31              H       6.817941      12.880289      12.865205       0.118431       1.022490 0.74678707E+01  0.72728129E+02                                 1.733353                            1.642469      -1.084743       2.369907                    0.996747       3.594049      10.326687       0.464271       1.354655      -0.692524      -0.036610      -0.004567      -0.019208       0.041595       0.012438       0.005836      -0.007264       0.015051      -0.018866      -0.018406       0.000615       0.017791              1.769654       2.093772      -0.007732       0.402868       1.425121      -0.056317       1.790069          -0.000074
           32              H       4.772462       3.454794       0.955477       0.114673       1.017266 0.71669032E+01  0.66985011E+02                                 1.542671                            1.469204      -0.721168       2.534176                    0.999887       3.061466       7.791627       0.580224       1.129442      -0.747427      -0.027820      -0.022276       0.008247       0.036581       0.007942       0.007904      -0.014979       0.010746      -0.013183      -0.022896       0.011108       0.011787              1.553482       1.695531       0.377868      -0.124141       1.603883      -0.143718       1.361032           0.000007
           33              H       6.772984       3.328570       2.116085       0.100781       1.139837 0.80581094E+01  0.79418347E+02                                 1.807249                            1.660198      -1.181302       2.312819                    0.994804       3.661198      10.340469       0.484507       1.282679      -0.707033       0.001680      -0.027446       0.024938       0.037122       0.008468       0.002864      -0.011637       0.003613      -0.020656      -0.017412       0.003534       0.013878              1.885450       1.448934      -0.103411       0.158136       2.033651      -0.701657       2.173765          -0.000148
           34              H       1.453399       4.845594       1.753058       0.134877       1.006971 0.72827173E+01  0.70641568E+02                                 1.724940                            1.627685      -1.284818       2.278386                    0.995136       3.629703      10.485835       0.462871       1.364202      -0.689739       0.028891      -0.004834       0.018238       0.034507      -0.002658       0.003197      -0.010859       0.002913      -0.011512      -0.012797       0.001344       0.011453              1.759348       2.115770       0.037725       0.449726       1.411259      -0.069694       1.751014           0.000074
           35              H       6.204899      16.025757       8.440049       0.143690       0.822870 0.61576660E+01  0.57597705E+02                                 1.551490                            1.529830      -1.035458       2.406399                    0.995386       3.524933      10.185187       0.459426       1.425284      -0.678403      -0.009756      -0.006870       0.029167       0.031513       0.002602      -0.002262      -0.000890      -0.009730       0.024931      -0.009889       0.001098       0.008791              1.560429       1.386938       0.111000      -0.133829       1.531477      -0.293770       1.762873          -0.000061
           36              H       5.733242      16.348329       6.977144       0.144511       0.860510 0.65607679E+01  0.62529277E+02                                 1.610704                            1.588186      -1.233111       2.307187                    0.993768       3.686616      10.854640       0.445757       1.441715      -0.674510      -0.022081       0.001899      -0.015470       0.027028       0.000791       0.001752       0.002704      -0.002663      -0.015093      -0.006094       0.001069       0.005025              1.617079       1.774590       0.002237       0.401538       1.410370      -0.028856       1.666277          -0.000009
           37              H       5.186820      18.307136       8.469739       0.107645       0.872858 0.63254254E+01  0.59763391E+02                                 1.618694                            1.554716      -1.237448       2.293903                    0.994395       3.781894      11.102046       0.452394       1.432992      -0.675250      -0.034869      -0.018381       0.006242       0.039908       0.003301       0.000456       0.004884      -0.011753      -0.015902      -0.006955      -0.003891       0.010846              1.653266       2.038645       0.221935      -0.234622       1.535823      -0.062336       1.385329          -0.000093
           38              H       4.488768      20.284644       9.403624       0.118360       1.020306 0.74468333E+01  0.72451908E+02                                 1.729034                            1.638752      -1.074835       2.374362                    0.996915       3.586634      10.290931       0.465524       1.352340      -0.693013      -0.036967      -0.014603       0.013425       0.041953      -0.001272      -0.013687       0.004394       0.010107      -0.033544      -0.018395       0.000608       0.017787              1.765071       2.087695       0.351018      -0.193811       1.743126      -0.129256       1.464392           0.000025
           39              H       7.101634       6.891668      10.025764       0.113956       1.020051 0.71870388E+01  0.67195251E+02                                 1.542654                            1.468931      -0.719189       2.533736                    0.999880       3.065408       7.793431       0.581880       1.125860      -0.748301      -0.028184       0.018229       0.015515       0.036977       0.002767      -0.010822       0.008210      -0.001264      -0.049516      -0.022999       0.011070       0.011929              1.553551       1.695876      -0.297065      -0.265658       1.546113       0.177346       1.418664           0.000037
           40              H       2.114654       7.959895       9.554773       0.101767       1.132339 0.79953891E+01  0.78643764E+02                                 1.799446                            1.653898      -1.171905       2.317974                    0.995019       3.647670      10.290900       0.485369       1.282948      -0.707019       0.002007       0.035549       0.011372       0.037377      -0.001900      -0.008777       0.009409      -0.000217      -0.031475      -0.017272       0.003343       0.013929              1.876806       1.443717       0.187206       0.010378       2.731020       0.287913       1.455681           0.000033
           41              H       3.782570       6.886993       8.422505       0.135386       1.004921 0.72637227E+01  0.70407229E+02                                 1.722249                            1.625318      -1.278322       2.281480                    0.995227       3.624532      10.465179       0.463339       1.363794      -0.689831       0.029098       0.018539      -0.004711       0.034823       0.003943       0.000914       0.007381      -0.003285      -0.029825      -0.012774       0.001357       0.011417              1.756538       2.112032       0.369651      -0.256858       1.723696      -0.111990       1.433886           0.000020
           42              H       3.875734      14.879613       8.892147       0.143787       0.820668 0.61389228E+01  0.57400502E+02                                 1.551425                            1.529732      -1.045617       2.402932                    0.995239       3.524227      10.193884       0.458261       1.429452      -0.677650      -0.009958       0.028712      -0.008571       0.031575      -0.003106      -0.001083      -0.002807      -0.016099       0.005716      -0.009800       0.001135       0.008666              1.560376       1.386821      -0.171420      -0.029251       1.959452       0.046711       1.334854           0.000655
           43              H       3.404078      13.451413       9.344244       0.144367       0.861359 0.65671391E+01  0.62590690E+02                                 1.610184                            1.587656      -1.226888       2.309599                    0.993845       3.685321      10.842680       0.446483       1.439355      -0.674943      -0.022342      -0.014547       0.006182       0.027367       0.001079      -0.001538       0.002637       0.006310       0.012709      -0.006242       0.000958       0.005284              1.616560       1.773987       0.346517      -0.202636       1.626824      -0.096331       1.448868           0.000404
           44              H       2.857654      13.764635       6.901569       0.106915       0.872606 0.63217941E+01  0.59717224E+02                                 1.618186                            1.554144      -1.236549       2.294428                    0.994467       3.780049      11.093535       0.452557       1.432760      -0.675314      -0.035185       0.014476       0.012825       0.040150      -0.001270      -0.002930       0.003608       0.002860       0.028047      -0.007020      -0.003829       0.010848              1.652745       2.038320      -0.314338      -0.075206       1.476398       0.096421       1.443516           0.003453
           45              H       2.159601      13.584649       4.722055       0.118588       1.021154 0.74551774E+01  0.72566231E+02                                 1.731258                            1.640621      -1.088554       2.368572                    0.996668       3.589740      10.308148       0.464772       1.353910      -0.692690      -0.036638       0.018988       0.005725       0.041661      -0.011199       0.007838       0.002807       0.022846       0.004442      -0.018389       0.000637       0.017753              1.767435       2.090937      -0.344363      -0.207717       1.648086       0.185815       1.563283           0.000066
           46              H       2.443292      13.028329       2.514201       0.114487       1.020173 0.71895959E+01  0.67230918E+02                                 1.543134                            1.469486      -0.720759       2.533069                    0.999885       3.066784       7.799802       0.581546       1.126309      -0.748162      -0.027884       0.004159      -0.023448       0.036669      -0.010910       0.003113       0.006893       0.024995       0.028915      -0.023146       0.011053       0.012094              1.553996       1.696225      -0.081501       0.389873       1.297472      -0.033392       1.668290           0.000011
           47              H       4.443813      12.086325       1.824584       0.101798       1.132091 0.79938585E+01  0.78632495E+02                                 1.799901                            1.654286      -1.172446       2.317649                    0.995051       3.648622      10.297062       0.485025       1.283796      -0.706835       0.001710      -0.008112      -0.036284       0.037219      -0.006659       0.005863       0.002090       0.019943       0.028764      -0.017313       0.003496       0.013817              1.877318       1.444136      -0.084679      -0.167386       1.525571       0.408442       2.662247           0.000135
           48              H      -0.875769      11.642204       3.319879       0.134907       1.006066 0.72727945E+01  0.70506184E+02                                 1.722335                            1.625363      -1.273485       2.283093                    0.995297       3.625999      10.464910       0.463820       1.362167      -0.690145       0.028943      -0.013220      -0.013792       0.034680      -0.001415      -0.003690       0.003570       0.015508       0.026359      -0.012780       0.001501       0.011279              1.756636       2.112157      -0.407334      -0.191779       1.603377       0.181555       1.554375          -0.000075
           49              C       3.986835       6.118975       3.482769       0.638853      21.560452 0.23965610E+03  0.49314343E+04                                 7.218231                            5.572586      -0.106712       2.029685                    0.999566      22.038824      62.383121       0.612583       0.485911      -1.008026      -0.044556      -0.034574       0.003866       0.056529      -0.017248      -0.036398       0.061417      -0.044224      -0.039977      -0.066343      -0.018939       0.085282              8.258137       8.317394       0.743502       0.892270       7.119364      -3.834179       9.337652           0.000853
           50              C       5.164926       6.984777       3.084923      -0.259581      28.416280 0.45984788E+03  0.11044456E+05                                 8.236966                            7.202429      -0.402167       1.862788                    0.995948      30.585512      91.027315       0.602838       0.423034      -1.052272      -0.006912       0.065374      -0.074335       0.099233      -0.010847       0.014782      -0.035411      -0.037213       0.048600      -0.031308      -0.021736       0.053044              8.959691       8.402356       0.771027      -0.753663       8.369787      -2.559379      10.106930           0.004072
           51              C       5.610727       8.679216       1.494755       0.103036      27.571495 0.34875492E+03  0.78552140E+04                                 8.316915                            6.526055      -0.269088       1.943823                    0.996391      26.681706      78.141947       0.593822       0.457944      -1.026568      -0.014711       0.004825      -0.005991       0.016601      -0.039818      -0.012954       0.048110      -0.050237       0.063034      -0.060071      -0.018167       0.078238              9.314350       8.320689       1.792166      -0.411283       9.130285      -4.492489      10.492075          -0.001770
           52              C       5.344502       9.601585       0.417819      -0.070726      36.825428 0.49366185E+03  0.11978667E+05                                 9.718612                            7.519325      -0.181180       1.940567                    0.998718      28.798581      84.065714       0.587716       0.429496      -1.056178       0.027573       0.004915       0.019090       0.033895       0.015410       0.002685      -0.042068      -0.036443       0.006562      -0.040269      -0.013539       0.053807             10.964031      10.851862       1.951824       1.694243       9.894985      -4.024790      12.145245           0.001814
           53              C      -0.627715      10.539148       0.155063      -0.119430      32.107132 0.46340319E+03  0.11145593E+05                                 8.938165                            7.332586      -0.106576       1.934632                    0.999105      30.379173      90.326100       0.585296       0.435097      -1.045435      -0.022709       0.008014      -0.005712       0.024749       0.015998       0.017710       0.013237       0.042505       0.040641      -0.034577      -0.003626       0.038204              9.618657       9.535992       1.707234       0.732594       9.179213      -3.365593      10.140764          -0.001404
           54              C       1.535854      19.308279      12.707173      -0.131518      28.913731 0.41141949E+03  0.95372417E+04                                 8.129027                            6.759618       0.306944       2.073259                    0.999802      28.909961      82.450976       0.634421       0.416477      -1.064471      -0.013911      -0.019539      -0.003919       0.024303       0.022712       0.004954      -0.021964       0.027619      -0.013483      -0.038340       0.007937       0.030403              8.556631       8.679060       0.971754       1.463049       7.813961      -2.923270       9.176870          -0.000014
           55              C       0.340292      19.370923      12.007300      -0.045683      28.877584 0.40299993E+03  0.93373831E+04                                 8.267806                            6.777904       0.089828       2.012959                    0.999643      28.559619      82.682539       0.618399       0.427481      -1.052628       0.003819      -0.025619       0.014511       0.029690       0.001872      -0.008419      -0.008542      -0.002617       0.003772      -0.010833      -0.002472       0.013306              8.824272       8.981894       1.278678       1.564157       8.362112      -3.211227       9.128810          -0.000921
           56              C       6.327183      18.457436      12.222417      -0.233681      33.891620 0.48483915E+03  0.11757765E+05                                 9.142004                            7.408317      -0.015220       1.961077                    0.998799      30.979158      91.572411       0.594985       0.424495      -1.055121       0.007414       0.011486      -0.012887       0.018788       0.003351       0.002729       0.014950       0.035331      -0.030140      -0.026359       0.002746       0.023613              9.822926      10.143856       2.355845       0.920497       9.644641      -3.605219       9.680282           0.004219
           57              C       6.477415      17.415856      13.155222       0.321443      28.405307 0.34548071E+03  0.77404957E+04                                 8.440229                            6.503478      -0.075682       2.006944                    0.999669      25.275702      73.128009       0.595473       0.459091      -1.028927      -0.077594      -0.057332       0.000375       0.096478       0.017274      -0.021384       0.006575       0.014069      -0.021477      -0.030507       0.001512       0.028994              9.435493      10.581372       2.576983       1.554130       8.790188      -2.576818       8.934921          -0.000387
           58              C       6.316003       7.748276       6.454870       0.638496      21.557080 0.23960176E+03  0.49300417E+04                                 7.218310                            5.572501      -0.111405       2.028466                    0.999571      22.033829      62.367463       0.612497       0.486006      -1.007975      -0.043855       0.021468       0.027607       0.056092      -0.023098       0.033512      -0.011494       0.038648       0.214686      -0.066018      -0.019280       0.085298              8.258558       8.316311       0.404676      -1.089778      12.105927       0.956078       4.353435           0.000327
           59              C       0.506595       6.970830       5.903986      -0.260821      28.431125 0.46024741E+03  0.11055823E+05                                 8.239792                            7.205916      -0.399748       1.863435                    0.995980      30.585455      91.017544       0.602682       0.423076      -1.052305      -0.007761      -0.096544      -0.019972       0.098893       0.018447       0.000361       0.014610      -0.071314      -0.057105      -0.031588      -0.020930       0.052518              8.962258       8.408373      -1.032810      -0.292442      11.890103       0.527221       6.588298           0.000061
           60              C       0.952398       4.746485       5.231643       0.099457      27.620229 0.34949805E+03  0.78746836E+04                                 8.320573                            6.528768      -0.260927       1.946020                    0.996435      26.701677      78.166708       0.594386       0.457350      -1.027091      -0.013376      -0.007692      -0.002087       0.015570       0.008597       0.040342      -0.027146      -0.014054       0.175060      -0.060020      -0.018361       0.078381              9.317924       8.330841      -1.257512      -1.350358      14.039791       1.659062       5.583139           0.000191
           61              C       7.673675       3.352646       4.971316      -0.067021      36.712423 0.49214377E+03  0.11933157E+05                                 9.701685                            7.510340      -0.184905       1.939904                    0.998770      28.748325      83.900415       0.587739       0.429792      -1.055950       0.027191       0.014149      -0.013959       0.033681      -0.004152      -0.014500       0.027796      -0.059897      -0.069834      -0.040494      -0.012519       0.053013             10.941383      10.827730       0.491051      -2.528015      15.037564       1.035112       6.958856           0.000089
           62              C       1.701458       2.656311       4.290741      -0.119367      32.102963 0.46354235E+03  0.11149829E+05                                 8.940752                            7.337304      -0.110066       1.933882                    0.999098      30.366990      90.294830       0.584672       0.435527      -1.045173      -0.021102      -0.008001      -0.004192       0.022954       0.006919      -0.023125      -0.024382       0.024033      -0.017277      -0.034720      -0.003671       0.038391              9.620003       9.536687      -0.222172      -1.843359      12.815624       1.266938       6.507698          -0.000038
           63              C      -0.793319      16.933789       3.915837      -0.127157      28.755258 0.40853670E+03  0.94524163E+04                                 8.096191                            6.733610       0.311618       2.076256                    0.999796      28.802526      82.027774       0.636060       0.416194      -1.064805      -0.013580       0.006276       0.018861       0.024073      -0.007421      -0.021453       0.007688       0.001273      -0.085610      -0.037715       0.007960       0.029755              8.521227       8.646711       0.773432      -1.568236      11.314295       0.869506       5.602674           0.000005
           64              C       4.998620      16.296359       4.211523      -0.047185      28.930194 0.40419846E+03  0.93719565E+04                                 8.278617                            6.789530       0.086686       2.011723                    0.999650      28.589666      82.795216       0.617667       0.427677      -1.052525       0.003016       0.025487       0.015223       0.029840      -0.008671       0.002300       0.004092      -0.010259      -0.018655      -0.010747      -0.002745       0.013492              8.834093       8.994755       0.714052      -1.892624      11.726824       1.272853       5.780700          -0.000038
           65              C       3.998011      16.939399       4.895067      -0.232572      33.879996 0.48485165E+03  0.11758916E+05                                 9.142622                            7.411201      -0.020301       1.959561                    0.998795      30.978163      91.592403       0.594495       0.424815      -1.054854       0.007469      -0.016393      -0.003456       0.018342       0.000438      -0.003351      -0.007303       0.044520       0.006148      -0.025243       0.003376       0.021868              9.822028      10.143682      -0.378002      -2.499516      12.790448       1.784146       6.531953           0.000002
           66              C       4.148242      18.268022       5.330700       0.316294      28.489854 0.34679326E+03  0.77759785E+04                                 8.454600                            6.514712      -0.033165       2.017423                    0.999519      25.300142      73.187537       0.595211       0.458935      -1.029186      -0.076671       0.028435       0.048390       0.095019      -0.027023      -0.005954      -0.001237       0.020504       0.000326      -0.029615       0.000160       0.029456              9.451577      10.601324       0.052597      -3.018170      11.146959       1.229484       6.606449          -0.000002
           67              C       1.657666       9.507540       3.557803       0.639355      21.555616 0.23961900E+03  0.49305932E+04                                 7.217879                            5.572873      -0.103771       2.030572                    0.999505      22.036877      62.381800       0.612435       0.486036      -1.007937      -0.043646       0.013370      -0.031899       0.055689       0.040225       0.003631      -0.049220      -0.065750      -0.103601      -0.066661      -0.018595       0.085256              8.257068       8.317042      -1.143767       0.199750       5.461303       2.875586      10.992860          -0.001015
           68              C       2.835760       9.419184       4.506533      -0.260635      28.425444 0.46010985E+03  0.11051299E+05                                 8.235617                            7.202308      -0.396687       1.864301                    0.996022      30.584876      91.000205       0.603172       0.422779      -1.052528      -0.006564       0.031061       0.094127       0.099337      -0.007973      -0.016939       0.020023      -0.010892       0.127267      -0.031633      -0.021336       0.052969              8.957117       8.402514       0.266090       1.044195       7.454205       2.029511      11.014631          -0.004083
           69              C       3.281564       9.949090       6.769044       0.105659      27.479117 0.34730955E+03  0.78136877E+04                                 8.295253                            6.510046      -0.264488       1.945923                    0.996382      26.621882      77.894223       0.594955       0.457596      -1.026875      -0.015045       0.001853       0.005743       0.016210       0.031036      -0.027740      -0.021352      -0.095318      -0.076812      -0.059363      -0.018367       0.077731              9.288985       8.302401      -0.540655       1.750396       6.245004       2.826369      13.319550           0.001466
           70              C       3.015341      10.420560       8.106307      -0.071277      36.880081 0.49458380E+03  0.12008974E+05                                 9.735938                            7.532811      -0.191657       1.936885                    0.998754      28.835052      84.253559       0.586320       0.430235      -1.055518       0.027978      -0.018845      -0.005845       0.034235      -0.009902       0.011315       0.014754       0.011477       0.148636      -0.040020      -0.013405       0.053425             10.983345      10.870307      -2.447478       0.844745       8.112166       2.993550      13.967561          -0.001918
           71              C       4.030626      10.179332       9.049639      -0.119652      32.107630 0.46351626E+03  0.11148142E+05                                 8.935028                            7.331207      -0.103311       1.935475                    0.999109      30.379698      90.304473       0.585668       0.434828      -1.045677      -0.022476       0.000947       0.009927       0.024589      -0.023366       0.005807       0.011569       0.000337      -0.087030      -0.035018      -0.003107       0.038125              9.614417       9.532005      -1.487344       1.111709       6.983531       2.098006      12.327716           0.001380
           72              C       3.865023      10.507514      10.367873      -0.129606      28.837885 0.41000599E+03  0.94963070E+04                                 8.115834                            6.749087       0.305468       2.073757                    0.999804      28.859042      82.270555       0.634761       0.416611      -1.064384      -0.014907       0.013401      -0.014327       0.024639      -0.015020       0.017074       0.014376       0.040180       0.027909      -0.037820       0.007977       0.029843              8.542288       8.666028      -1.749430       0.113737       6.293375       2.046008      10.667461           0.000031
           73              C       2.669461      11.082300      10.772062      -0.047544      28.951232 0.40453060E+03  0.93824404E+04                                 8.285219                            6.794162       0.083338       2.010609                    0.999643      28.603994      82.873709       0.617149       0.427909      -1.052286       0.003034       0.000365      -0.029703       0.029860       0.006591       0.006130       0.003960       0.004577       0.024556      -0.011077      -0.002218       0.013295              8.841614       9.002312      -1.998393       0.328094       6.170042       1.940791      11.352488           0.000890
           74              C       1.668851      11.352746       9.873400      -0.232650      33.871574 0.48450361E+03  0.11748423E+05                                 9.142097                            7.409032      -0.022100       1.959222                    0.998852      30.966578      91.551623       0.594520       0.424871      -1.054813       0.007467       0.005255       0.015855       0.018296      -0.003983       0.002641      -0.006671       0.019562      -0.073075      -0.025988       0.002920       0.023068              9.822597      10.142873      -1.974888       1.579245       6.549830       1.818629      12.775089          -0.004216
           75              C       1.819081      11.065704       8.504963       0.320540      28.399449 0.34541389E+03  0.77381253E+04                                 8.436294                            6.500841      -0.071628       2.008081                    0.999703      25.272563      73.099401       0.595908       0.458808      -1.029152      -0.076488       0.027828      -0.049786       0.095412       0.009952       0.026032      -0.004833       0.011133      -0.028264      -0.030581       0.001282       0.029299              9.430710      10.575855      -2.632665       1.454977       6.664074       1.349883      11.052201           0.000288
           76              C       3.000665      17.255816      10.012673       0.638877      21.560299 0.23965404E+03  0.49313816E+04                                 7.218205                            5.572568      -0.106711       2.029691                    0.999566      22.038694      62.382708       0.612583       0.485912      -1.008025       0.044559       0.034560      -0.003877       0.056524      -0.017254      -0.036396       0.061419      -0.044222      -0.039971      -0.066339      -0.018947       0.085285              8.258108       8.317361       0.743482       0.892272       7.119343      -3.834169       9.337620          -0.000754
           77              C       1.822574      16.390014      10.410519      -0.259583      28.416021 0.45984288E+03  0.11044291E+05                                 8.236889                            7.202369      -0.402206       1.862785                    0.995947      30.585138      91.025629       0.602844       0.423031      -1.052275       0.006920      -0.065386       0.074336       0.099243      -0.010848       0.014774      -0.035413      -0.037206       0.048573      -0.031297      -0.021742       0.053039              8.959601       8.402299       0.770997      -0.753666       8.369722      -2.559354      10.106783          -0.004056
           78              C       1.376773      14.695575      12.000687       0.103030      27.571129 0.34874998E+03  0.78550834E+04                                 8.316916                            6.526067      -0.269209       1.943795                    0.996390      26.681412      78.141270       0.593813       0.457952      -1.026562       0.014716      -0.004827       0.005989       0.016605      -0.039813      -0.012970       0.048118      -0.050234       0.063059      -0.060067      -0.018184       0.078250              9.314345       8.320684       1.792178      -0.411296       9.130296      -4.492481      10.492057           0.001690
           79              C       1.642998      13.773206      13.077623      -0.070716      36.824776 0.49365298E+03  0.11978385E+05                                 9.718463                            7.519227      -0.181121       1.940592                    0.998718      28.798217      84.064128       0.587724       0.429493      -1.056181      -0.027584      -0.004902      -0.019080       0.033896       0.015409       0.002683      -0.042070      -0.036426       0.006600      -0.040268      -0.013538       0.053806             10.963850      10.851716       1.951804       1.694212       9.894821      -4.024695      12.145012          -0.001822
           80              C       7.615215      12.835643      13.340379      -0.119433      32.107348 0.46340769E+03  0.11145740E+05                                 8.938240                            7.332647      -0.106678       1.934601                    0.999105      30.379346      90.327070       0.585290       0.435100      -1.045433       0.022700      -0.007993       0.005733       0.024739       0.016002       0.017708       0.013233       0.042510       0.040685      -0.034587      -0.003618       0.038205              9.618734       9.536084       1.707242       0.732624       9.179265      -3.365605      10.140854           0.001365
           81              C       5.451646       4.066512       0.788269      -0.131522      28.914167 0.41142838E+03  0.95375015E+04                                 8.129113                            6.759697       0.306918       2.073247                    0.999802      28.910270      82.452154       0.634416       0.416477      -1.064470       0.013896       0.019565       0.003952       0.024320       0.022711       0.004951      -0.021970       0.027623      -0.013470      -0.038344       0.007940       0.030404              8.556715       8.679137       0.971733       1.463089       7.814021      -2.923293       9.176988           0.000041
           82              C       6.647208       4.003868       1.488142      -0.045671      28.877634 0.40300112E+03  0.93374216E+04                                 8.267827                            6.777924       0.089791       2.012948                    0.999643      28.559678      82.682878       0.618397       0.427483      -1.052627      -0.003835       0.025641      -0.014484       0.029698       0.001874      -0.008421      -0.008542      -0.002607       0.003766      -0.010833      -0.002473       0.013306              8.824290       8.981912       1.278674       1.564166       8.362122      -3.211228       9.128835           0.000881
           83              C       0.660317       4.917355       1.273025      -0.233676      33.891539 0.48483890E+03  0.11757761E+05                                 9.142007                            7.408329      -0.015290       1.961059                    0.998799      30.979075      91.572251       0.594983       0.424497      -1.055120      -0.007427      -0.011467       0.012910       0.018796       0.003353       0.002723       0.014945       0.035346      -0.030125      -0.026357       0.002740       0.023616              9.822922      10.143861       2.355857       0.920482       9.644634      -3.605206       9.680272          -0.004204
           84              C       0.510085       5.958935       0.340220       0.321442      28.405294 0.34548100E+03  0.77405024E+04                                 8.440223                            6.503478      -0.075687       2.006943                    0.999669      25.275696      73.127956       0.595474       0.459091      -1.028927       0.077591       0.057340      -0.000367       0.096480       0.017272      -0.021391       0.006573       0.014093      -0.021461      -0.030508       0.001504       0.029004              9.435482      10.581378       2.576993       1.554110       8.790171      -2.576809       8.934898           0.000332
           85              C       0.671497      15.626515       7.040572       0.638475      21.556639 0.23959640E+03  0.49298964E+04                                 7.218211                            5.572440      -0.111349       2.028495                    0.999571      22.033341      62.365553       0.612501       0.486006      -1.007977       0.043857      -0.021470      -0.027609       0.056095      -0.023102       0.033497      -0.011497       0.038685       0.214644      -0.066025      -0.019255       0.085280              8.258438       8.316167       0.404689      -1.089754      12.105770       0.956061       4.353376          -0.000230
           86              C      -0.506595      16.403961       7.591456      -0.260831      28.430754 0.46024092E+03  0.11055623E+05                                 8.239734                            7.205881      -0.399781       1.863432                    0.995979      30.585028      91.015948       0.602682       0.423078      -1.052305       0.007747       0.096522       0.019966       0.098869       0.018462       0.000357       0.014609      -0.071361      -0.057179      -0.031607      -0.020949       0.052556              8.962186       8.408272      -1.032774      -0.292442      11.890042       0.527205       6.588244          -0.000045
           87              C       6.035102      18.628306       8.263799       0.099455      27.620311 0.34949974E+03  0.78747288E+04                                 8.320573                            6.528771      -0.260928       1.946019                    0.996435      26.701725      78.166805       0.594388       0.457348      -1.027092       0.013365       0.007700       0.002077       0.015564       0.008607       0.040337      -0.027143      -0.014065       0.175040      -0.060024      -0.018346       0.078370              9.317922       8.330830      -1.257493      -1.350348      14.039801       1.659046       5.583137          -0.000258
           88              C      -0.686175      20.022145       8.524126      -0.067015      36.712407 0.49214339E+03  0.11933148E+05                                 9.701694                            7.510345      -0.184925       1.939897                    0.998770      28.748315      83.900463       0.587737       0.429793      -1.055949      -0.027195      -0.014152       0.013952       0.033682      -0.004149      -0.014501       0.027804      -0.059902      -0.069809      -0.040494      -0.012523       0.053017             10.941399      10.827732       0.491073      -2.528009      15.037607       1.035098       6.958857          -0.000076
           89              C       5.286042      20.718480       9.204701      -0.119358      32.102786 0.46353926E+03  0.11149737E+05                                 8.940729                            7.337289      -0.110049       1.933889                    0.999098      30.366878      90.294458       0.584672       0.435528      -1.045172       0.021105       0.008004       0.004200       0.022959       0.006923      -0.023120      -0.024378       0.024040      -0.017240      -0.034710      -0.003678       0.038388              9.619978       9.536659      -0.222157      -1.843347      12.815595       1.266920       6.507679           0.000003
           90              C       7.780819       6.441002       9.579605      -0.127158      28.755489 0.40854059E+03  0.94525367E+04                                 8.096258                            6.733661       0.311599       2.076248                    0.999796      28.802699      82.028628       0.636055       0.416197      -1.064803       0.013590      -0.006290      -0.018844       0.024070      -0.007418      -0.021453       0.007690       0.001288      -0.085572      -0.037705       0.007954       0.029751              8.521297       8.646803       0.773458      -1.568254      11.314372       0.869496       5.602717           0.000032
           91              C       1.988880       7.078432       9.283919      -0.047200      28.931114 0.40421342E+03  0.93723975E+04                                 8.278779                            6.789646       0.086688       2.011712                    0.999650      28.590409      82.797998       0.617663       0.427676      -1.052525      -0.003009      -0.025501      -0.015203       0.029841      -0.008667       0.002302       0.004100      -0.010264      -0.018644      -0.010751      -0.002739       0.013490              8.834273       8.994946       0.714064      -1.892672      11.727064       1.272879       5.780808           0.000006
           92              C       2.989489       6.435392       8.600375      -0.232570      33.880432 0.48485831E+03  0.11759132E+05                                 9.142722                            7.411266      -0.020314       1.959551                    0.998795      30.978525      91.594040       0.594490       0.424816      -1.054851      -0.007466       0.016376       0.003464       0.018328       0.000440      -0.003357      -0.007292       0.044542       0.006178      -0.025252       0.003376       0.021876              9.822142      10.143839      -0.378008      -2.499568      12.790563       1.784161       6.532024           0.000024
           93              C       2.839258       5.106769       8.164742       0.316303      28.489659 0.34679019E+03  0.77758981E+04                                 8.454589                            6.514701      -0.033182       2.017421                    0.999519      25.300039      73.187352       0.595208       0.458937      -1.029184       0.076669      -0.028424      -0.048395       0.095016      -0.027014      -0.005957      -0.001235       0.020508       0.000355      -0.029611       0.000167       0.029444              9.451569      10.601316       0.052609      -3.018167      11.146951       1.229477       6.606441          -0.000069
           94              C       5.329834      13.867251       9.937639       0.639332      21.555545 0.23961761E+03  0.49305632E+04                                 7.217894                            5.572877      -0.103857       2.030537                    0.999505      22.036936      62.382199       0.612431       0.486039      -1.007935       0.043650      -0.013366       0.031900       0.055692       0.040231       0.003634      -0.049220      -0.065752      -0.103546      -0.066659      -0.018595       0.085254              8.257093       8.317042      -1.143785       0.199724       5.461334       2.875617      10.992903           0.001119
           95              C       4.151740      13.955607       8.988909      -0.260627      28.424757 0.46009498E+03  0.11050850E+05                                 8.235476                            7.202185      -0.396568       1.864339                    0.996024      30.584400      90.998323       0.603178       0.422778      -1.052529       0.006558      -0.031057      -0.094134       0.099341      -0.007966      -0.016939       0.020012      -0.010881       0.127240      -0.031621      -0.021334       0.052955              8.956959       8.402375       0.266067       1.044151       7.454134       2.029456      11.014368           0.004097
           96              C       3.705936      13.425701       6.726398       0.105626      27.478788 0.34730494E+03  0.78135369E+04                                 8.295092                            6.509930      -0.264312       1.945981                    0.996383      26.621543      77.892307       0.594972       0.457586      -1.026883       0.015050      -0.001829      -0.005764       0.016219       0.031023      -0.027752      -0.021348      -0.095307      -0.076779      -0.059369      -0.018346       0.077715              9.288796       8.302273      -0.540659       1.750356       6.244882       2.826287      13.319234          -0.001535
           97              C       3.972159      12.954231       5.389135      -0.071296      36.880400 0.49458951E+03  0.12009146E+05                                 9.735990                            7.532859      -0.191589       1.936900                    0.998754      28.835226      84.254149       0.586317       0.430235      -1.055518      -0.027960       0.018882       0.005843       0.034240      -0.009905       0.011316       0.014746       0.011495       0.148633      -0.040024      -0.013397       0.053421             10.983394      10.870339      -2.447479       0.844766       8.112199       2.993556      13.967643           0.001911
           98              C       2.956874      13.195459       4.445803      -0.119671      32.107441 0.46351283E+03  0.11148013E+05                                 8.934901                            7.331109      -0.103125       1.935531                    0.999109      30.379541      90.303105       0.585682       0.434819      -1.045685       0.022486      -0.000904      -0.009931       0.024598      -0.023368       0.005799       0.011572       0.000362      -0.087001      -0.035010      -0.003114       0.038123              9.614276       9.531860      -1.487325       1.111693       6.983420       2.097959      12.327549          -0.001417
           99              C       3.122477      12.867277       3.127569      -0.129626      28.838118 0.41000942E+03  0.94963978E+04                                 8.115821                            6.749067       0.305541       2.073770                    0.999804      28.859318      82.271158       0.634770       0.416605      -1.064389       0.014922      -0.013358       0.014316       0.024618      -0.015032       0.017080       0.014382       0.040202       0.027937      -0.037842       0.007985       0.029857              8.542276       8.666045      -1.749437       0.113776       6.293345       2.045975      10.667437          -0.000006
          100              C       4.318039      12.292491       2.723380      -0.047571      28.951588 0.40453675E+03  0.93826227E+04                                 8.285291                            6.794213       0.083311       2.010595                    0.999643      28.604274      82.874807       0.617147       0.427909      -1.052286      -0.003015      -0.000331       0.029695       0.029849       0.006587       0.006132       0.003969       0.004591       0.024590      -0.011081      -0.002226       0.013307              8.841694       9.002405      -1.998418       0.328113       6.170086       1.940797      11.352592          -0.000925
          101              C       5.318649      12.022045       3.622042      -0.232681      33.872357 0.48451632E+03  0.11748802E+05                                 9.142185                            7.409086      -0.021971       1.959247                    0.998853      30.967178      91.553495       0.594523       0.424866      -1.054817      -0.007445      -0.005210      -0.015869       0.018287      -0.003990       0.002634      -0.006664       0.019580      -0.073059      -0.025979       0.002904       0.023075              9.822700      10.142955      -1.974903       1.579269       6.549881       1.818650      12.775263           0.004220
          102              C       5.168419      12.309087       4.990479       0.320521      28.399736 0.34541793E+03  0.77382352E+04                                 8.436321                            6.500858      -0.071586       2.008085                    0.999703      25.272776      73.100008       0.595911       0.458805      -1.029154       0.076507      -0.027791       0.049785       0.095416       0.009949       0.026035      -0.004833       0.011140      -0.028214      -0.030576       0.001273       0.029302              9.430736      10.575828      -2.632638       1.455006       6.664073       1.349891      11.052308          -0.000337
          103              N       4.774324       7.841931       1.964666      -0.232803      39.713253 0.56471367E+03  0.13966245E+05                                 9.745264                            7.720261       0.011341       2.008503                    0.999723      28.837481      81.035171       0.625731       0.395792      -1.093798       0.129686      -0.029365       0.102897       0.168133      -0.012100      -0.005982      -0.069140      -0.087761       0.109622      -0.067897      -0.032625       0.100522             11.056407      10.330402       2.727787      -1.414410      10.710563      -5.433796      12.128256           0.063239
          104              N       7.103495       5.572083       5.721797      -0.224825      39.436936 0.55979959E+03  0.13813765E+05                                 9.698867                            7.684657       0.019633       2.012677                    0.999740      28.711646      80.577462       0.627450       0.395592      -1.093994       0.128263       0.103415      -0.024588       0.166585       0.000514       0.010728       0.029521      -0.154891      -0.093746      -0.065723      -0.034052       0.099775             11.002505      10.292868      -2.575384      -1.652215      16.380929       2.094202       6.333718           0.000845
          105              N       2.445159       9.960778       5.808978      -0.233887      39.738069 0.56523063E+03  0.13981907E+05                                 9.749053                            7.724010       0.009186       2.007753                    0.999703      28.846464      81.062683       0.625567       0.395814      -1.093808       0.129308      -0.074504      -0.077774       0.168286       0.010971      -0.008234       0.039610      -0.035549       0.263435      -0.067567      -0.032791       0.100359             11.059984      10.335117      -0.138313       3.072127       7.070464       3.331164      15.774371          -0.064084
          106              N       2.213176      15.532860      11.530776      -0.232788      39.712431 0.56470059E+03  0.13965833E+05                                 9.745128                            7.720169       0.011260       2.008490                    0.999723      28.837075      81.033648       0.625736       0.395792      -1.093799      -0.129701       0.029348      -0.102918       0.168154      -0.012111      -0.005988      -0.069136      -0.087764       0.109642      -0.067909      -0.032611       0.100521             11.056240      10.330267       2.727739      -1.414384      10.710428      -5.433695      12.128026          -0.063346
          107              N      -0.115995      17.802708       7.773645      -0.224812      39.436560 0.55979372E+03  0.13813611E+05                                 9.698903                            7.684693       0.019670       2.012680                    0.999740      28.711484      80.577482       0.627438       0.395600      -1.093987      -0.128218      -0.103395       0.024547       0.166532       0.000523       0.010710       0.029512      -0.154857      -0.093755      -0.065694      -0.034062       0.099756             11.002541      10.292892      -2.575384      -1.652213      16.380996       2.094191       6.333737          -0.000964
          108              N       4.542341      13.414013       7.686464      -0.233890      39.736856 0.56520882E+03  0.13981267E+05                                 9.748989                            7.723962       0.009298       2.007787                    0.999703      28.845895      81.061438       0.625556       0.395824      -1.093798      -0.129240       0.074495       0.077767       0.168227       0.010961      -0.008235       0.039603      -0.035516       0.263404      -0.067544      -0.032800       0.100344             11.059915      10.335068      -0.138337       3.072106       7.070434       3.331140      15.774244           0.063977
          109              O       2.931023       6.234914       2.791262      -0.554781      38.134725 0.59745998E+03  0.14720903E+05                                 8.915474                            7.551110       0.350154       2.161458                    0.996720      27.730293      73.376379       0.694603       0.357885      -1.141863       0.005532      -0.013116       0.015723       0.021210      -0.028573       0.051725      -0.004612       0.006951       0.031626      -0.055623      -0.008080       0.063703              9.786261      11.692130      -0.190153       3.599831       6.781489      -2.240138      10.885162           0.052525
          110              O       4.090949       5.359995       4.448368      -0.569180      40.128212 0.57851362E+03  0.14131650E+05                                 9.261722                            7.449022       0.525473       2.221205                    0.996440      27.647378      72.706632       0.697125       0.359680      -1.141086      -0.017367      -0.009546      -0.013696       0.024090      -0.045944      -0.006250       0.003995      -0.072549       0.113466      -0.077580       0.032418       0.045162             10.749959       7.768214      -0.773670       1.806250      10.006691      -6.559055      14.474971           0.011034
          111              O       5.526417      16.482033      13.294900      -0.533993      51.261373 0.72561549E+03  0.18896659E+05                                11.126783                            8.475604      -0.378821       1.903407                    0.997206      29.552389      82.199302       0.633522       0.371250      -1.123776       0.058593       0.068200      -0.011828       0.090688       0.073445      -0.001736      -0.013893      -0.015178       0.015316      -0.077178       0.003948       0.073229             12.932059      16.303306       6.603591       0.796498      11.323846      -0.830264      11.169024           0.020567
          112              O       5.260192       7.091444       6.700217      -0.549297      37.990477 0.59460067E+03  0.14633622E+05                                 8.893045                            7.532457       0.350745       2.162615                    0.996577      27.669239      73.184692       0.695505       0.357832      -1.141848       0.006653       0.017021       0.002095       0.018395       0.060123      -0.000554      -0.006425      -0.014221      -0.024871      -0.056705      -0.008347       0.065052              9.761420      11.655885       3.203902      -1.628755      11.774698      -0.654055       5.853676           0.000316
          113              O       6.420116       8.963999       6.629366      -0.571420      40.195445 0.57971016E+03  0.14167323E+05                                 9.270187                            7.455318       0.527289       2.220999                    0.996559      27.679850      72.793957       0.697070       0.359545      -1.141264      -0.018466      -0.008244       0.016116       0.025859       0.016797       0.043262      -0.010193      -0.082879       0.078444      -0.076929       0.031463       0.045467             10.760497       7.773920       1.948109      -0.233274      19.058164       1.349458       5.449407          -0.000680
          114              O       3.197243      18.855898       6.069575      -0.511480      50.159315 0.70727465E+03  0.18296121E+05                                10.960737                            8.359847      -0.341563       1.920081                    0.996994      29.192736      80.849747       0.638992       0.370544      -1.124642       0.060295      -0.047312      -0.055602       0.094687      -0.034193      -0.063722       0.004922      -0.034619      -0.033515      -0.079624       0.009944       0.069680             12.730873      16.032186      -2.566301      -6.008423      11.750263       0.476407      10.410171           0.000407
          115              O       0.601855      10.048433       4.003963      -0.553740      38.134774 0.59756676E+03  0.14725248E+05                                 8.918668                            7.554748       0.343862       2.159694                    0.996553      27.724052      73.381334       0.693977       0.358166      -1.141557       0.005852      -0.007800      -0.020291       0.022512      -0.031024      -0.050851       0.011118      -0.003953       0.000400      -0.055994      -0.008395       0.064388              9.788873      11.695578      -3.022183      -1.963125       7.920834       2.896321       9.750207          -0.052754
          116              O       1.761779       9.050797       2.417708      -0.571220      40.106942 0.57822144E+03  0.14120655E+05                                 9.253120                            7.443215       0.532843       2.223260                    0.996571      27.652531      72.675386       0.698051       0.359301      -1.141554      -0.018393       0.018042      -0.001718       0.025822       0.029061      -0.036861       0.006157      -0.091691       0.056288      -0.077931       0.031754       0.046178             10.738551       7.759633      -1.172972      -1.565940       7.668089       5.204779      16.787932          -0.010287
          117              O       0.868081      11.411651       7.626409      -0.533867      51.234037 0.72518771E+03  0.18881360E+05                                11.120525                            8.471292      -0.376328       1.904287                    0.997212      29.544377      82.148435       0.633933       0.371091      -1.123979       0.059659      -0.023616       0.066644       0.092511      -0.035012       0.065106       0.006240      -0.003692       0.052476      -0.077340       0.003310       0.074030             12.924374      16.292632      -3.988297       5.318097      10.483887       0.347323      11.996603          -0.021006
          118              O       4.056477      17.139877      10.704180      -0.554759      38.134250 0.59745056E+03  0.14720618E+05                                 8.915427                            7.551071       0.349966       2.161411                    0.996719      27.729987      73.375516       0.694601       0.357887      -1.141861      -0.005517       0.013098      -0.015730       0.021200      -0.028582       0.051730      -0.004587       0.006956       0.031616      -0.055642      -0.008060       0.063701              9.786210      11.692054      -0.190169       3.599815       6.781475      -2.240138      10.885100          -0.052503
          119              O       2.896551      18.014796       9.047074      -0.569172      40.128515 0.57851870E+03  0.14131806E+05                                 9.261772                            7.449058       0.525407       2.221186                    0.996439      27.647462      72.706958       0.697123       0.359680      -1.141086       0.017371       0.009534       0.013680       0.024079      -0.045950      -0.006265       0.003996      -0.072576       0.113462      -0.077593       0.032416       0.045177             10.750024       7.768256      -0.773683       1.806263      10.006769      -6.559110      14.475048          -0.011009
          120              O       1.461083       6.892758       0.200542      -0.533994      51.261443 0.72561651E+03  0.18896703E+05                                11.126821                            8.475632      -0.378898       1.903384                    0.997206      29.552379      82.199454       0.633518       0.371252      -1.123774      -0.058574      -0.068213       0.011842       0.090687       0.073445      -0.001742      -0.013887      -0.015158       0.015308      -0.077175       0.003945       0.073230             12.932105      16.303373       6.603609       0.796466      11.323867      -0.830286      11.169074          -0.020575
          121              O       1.727308      16.283347       6.795225      -0.549288      37.989126 0.59457723E+03  0.14632917E+05                                 8.892917                            7.532376       0.350783       2.162632                    0.996577      27.668604      73.182951       0.695499       0.357838      -1.141842      -0.006658      -0.017050      -0.002103       0.018424       0.060095      -0.000564      -0.006400      -0.014300      -0.024997      -0.056657      -0.008391       0.065048              9.761260      11.655691       3.203811      -1.628717      11.774487      -0.654040       5.853602          -0.000306
          122              O       0.567384      14.410792       6.866076      -0.571392      40.191741 0.57964658E+03  0.14165371E+05                                 9.269640                            7.454918       0.527368       2.221046                    0.996559      27.678435      72.789037       0.697088       0.359545      -1.141264       0.018453       0.008237      -0.016106       0.025841       0.016809       0.043249      -0.010195      -0.082828       0.078398      -0.076901       0.031453       0.045448             10.759825       7.773456       1.947987      -0.233256      19.056894       1.349348       5.449126           0.000703
          123              O       3.790257       4.518893       7.425867      -0.511478      50.159287 0.70727324E+03  0.18296087E+05                                10.960767                            8.359863      -0.341536       1.920088                    0.996995      29.192672      80.849734       0.638988       0.370546      -1.124640      -0.060317       0.047282       0.055589       0.094678      -0.034194      -0.063713       0.004940      -0.034665      -0.033565      -0.079624       0.009942       0.069682             12.730916      16.032263      -2.566288      -6.008460      11.750278       0.476397      10.410207          -0.000443
          124              O       6.385645      13.326358       9.491479      -0.553801      38.136096 0.59759019E+03  0.14725989E+05                                 8.918898                            7.554910       0.344089       2.159741                    0.996555      27.724608      73.383528       0.693967       0.358168      -1.141554      -0.005882       0.007817       0.020255       0.022494      -0.031026      -0.050845       0.011131      -0.003941       0.000533      -0.055979      -0.008416       0.064395              9.789152      11.695832      -3.022276      -1.963207       7.921067       2.896485       9.750558           0.052769
          125              O       5.225721      14.323994      11.077734      -0.571296      40.109198 0.57826004E+03  0.14121831E+05                                 9.253429                            7.443431       0.532997       2.223286                    0.996572      27.653501      72.678494       0.698046       0.359298      -1.141557       0.018402      -0.018055       0.001698       0.025836       0.029039      -0.036865       0.006168      -0.091666       0.056262      -0.077915       0.031760       0.046155             10.738943       7.759888      -1.173047      -1.566048       7.668366       5.205027      16.788575           0.010297
          126              O       6.119419      11.963140       5.869033      -0.533890      51.234569 0.72519696E+03  0.18881657E+05                                11.120567                            8.471326      -0.376198       1.904320                    0.997212      29.544640      82.149228       0.633934       0.371089      -1.123980      -0.059682       0.023699      -0.066610       0.092523      -0.035022       0.065094       0.006255      -0.003688       0.052520      -0.077344       0.003322       0.074022             12.924411      16.292571      -3.988231       5.318168      10.483890       0.347340      11.996771           0.020930

******************************************************
Auxiliary information for the entire system
The total spin magnetic moment of the unit cell is   0.000693
The total net atomic charge of the unit cell is   -0.000002
Accuracy of reproducing the electrostatic potential in the unit cell:
  The inner radius (bohr) =    5.0000
  The outer radius (bohr) =   12.0000
  Valid grid points have density less than (e/(bohr^3)) =    0.0001
  The number of valid grid points were=        18740
  The rms potential error without charges in kcal/mol is=      1.66499
  The rms potential error with partial charges in kcal/mol is=      0.73268
  The RRMSE value at monopole order=      0.44005
  The rms potential error with partial charges and cloud penetration in kcal/mol is=      0.73662
  The RRMSE value at monopole order with cloud penetration is=      0.44242
  The rms potential error with partial charges and atomic dipoles in kcal/mol is=      0.21711
  The RRMSE value at dipole order=      0.13040
  The rms potential error with partial charges, atomic dipoles and cloud penetration in kcal/mol is=      0.21369
  The RRMSE value at dipole order with cloud penetration=      0.12834

******************************************************
The electron densities and ab initio electrostatic potential were computed in VASP using the PBE functional and
projector augmented wave method. See the main text of the journal article for a description of computational details.
The atomic charges, dipoles, and quadrupoles were computed with the DDEC6 method as described in
(a) T. A. Manz and N. Gabaldon Limas, RSC Adv. 6 (2016) 47771-47801 DOI: 10.1039/c6ra04656h
(b) N. Gabaldon Limas and T. A. Manz, RSC Adv. 8 (2018) 2678-2707 DOI: 10.1039/c7ra11829e.
For each atom in the material, the electron cloud parameters were fit to the spherically averaged atom-in-material
electron density using radial positions for which this density was between 10^-4 and 10^-2 electrons per cubic bohr.
The polarizabilities, dispersion coefficients, and quantum Drude oscillator (QDO) parameters were fit using the MCLF method.
The magnetic structure of the system was optimized in VASP from the default ferromagnetic initial guess using spin polarization.
The atomic spin moments (ASMs) were computed on this optimized magnetic structure using the DDEC6 partition as inputs
to the method of T. A. Manz and D. S. Sholl, J. Chem. Theory Comput. 7 (2011) 4146-4164 DOI: 10.1021/ct200539n.
The RMSE and RRMSE were computed using a uniform grid with Ewald summation.
