# Supplementary material for: A collection of forcefield precursors for metal–organic frameworks
Source: RSC Adv. 2019 Nov 13;9(63):36492–507. doi: 10.1039/c9ra07327b (PMC9075174; doi:10.1039/c9ra07327b)
Supplement: RA-009-C9RA07327B-s3858 [file RA-009-C9RA07327B-s3858.xyz]

  100
jmolscript: load "" {1 1 1} spacegroup "x,y,z" unitcell [{     11.055200     0.000000     0.000000 }, {     -5.372880     9.680178     0.000000 }, {     -4.397730    -3.526870    16.724273 }]
Eu    -0.258301     2.513389     6.334486     1.387773
Eu    -0.973163     0.689067     1.587635     1.357283
Eu     1.542891     3.639919    10.389787     1.387771
Eu    -8.797447     5.464241    15.136638     1.357283
H     -2.324211     8.125448     3.906790     0.123571
H     -1.073792     6.200031     4.411863     0.117715
H     -2.742568     4.269680     1.254320     0.113468
H      7.125469     6.217909     0.700747     0.114226
H     -0.396984     0.657236    11.797302     0.122120
H     -1.050367    -1.305018    12.862638     0.116059
H      2.190676     7.426357     9.760286     0.118488
H     -2.807214    -0.305187     8.644777     0.122616
H      3.564861    -0.411090    10.248634     0.113880
H      1.899170    -1.147515     6.639536     0.117040
H     -0.745613     2.162739    14.678894     0.127481
H      3.056621     6.084872     1.946705     0.113511
H      3.608801    -1.972140    12.817483     0.123570
H      2.358382    -0.046723    12.312410     0.117715
H      4.027158     1.883628    15.469953     0.113468
H     -5.840879    -0.064601    16.023526     0.114226
H      1.681574     5.496072     4.926971     0.122120
H      2.334957     7.458326     3.861635     0.116059
H     -0.906086    -1.273049     6.963987     0.118488
H      4.091804     6.458495     8.079496     0.122616
H     -2.280271     6.564398     6.475639     0.113879
H     -0.614580     7.300823    10.084737     0.117039
H      2.030203     3.990569     2.045379     0.127480
H     -1.772031     0.068436    14.777568     0.113511
C     -4.170594     8.488445     1.983499     0.580347
C     -3.265146     7.337089     2.274501    -0.003551
C     -2.404804     7.347821     3.366596    -0.099779
C     -1.659618     6.203767     3.664288    -0.101104
C     -1.776024     5.057258     2.858178    -0.022720
C     -2.641811     5.054000     1.781135    -0.099138
C     -3.365955     6.205453     1.466719    -0.113008
C     -1.090685     3.786866     3.291337     0.605122
C     -1.146952     1.644454     9.378972     0.590661
C     -1.561902     0.385454    10.148289    -0.019136
C     -1.023720     0.075449    11.384213    -0.102583
C     -1.412587    -1.092235    12.009700    -0.092251
C     -2.327194    -1.971833    11.415989    -0.024334
C     -2.861573    -1.668335    10.165013    -0.093954
C     -2.469806    -0.504335     9.511094    -0.098278
C     -8.063870     6.411989    12.073253     0.595541
C      1.890521     0.774108     8.539414     0.591757
C      2.632143    -0.540858     8.435723    -0.012642
C      3.471988    -0.952513     9.474301    -0.101516
C      2.490666    -1.391477     7.341956    -0.101105
C     -0.366251     3.946437    16.640652     0.577226
C     -0.966939     2.565496    16.689152    -0.012534
C     -1.075635     1.822365    15.503401    -0.097456
C      2.962257     5.573818     1.152302    -0.099400
C      5.455184    -2.335137    14.740774     0.580345
C      4.549736    -1.183781    14.449772    -0.003550
C      3.689394    -1.194513    13.357677    -0.099779
C      2.944208    -0.050459    13.059985    -0.101104
C      3.060614     1.096050    13.866095    -0.022720
C      3.926401     1.099308    14.943138    -0.099138
C      4.650545    -0.052145    15.257554    -0.113008
C      2.375275     2.366442    13.432936     0.605123
C      2.431542     4.508854     7.345301     0.590658
C      2.846492     5.767854     6.575984    -0.019136
C      2.308310     6.077859     5.340060    -0.102583
C      2.697177     7.245543     4.714573    -0.092250
C      3.611784     8.125141     5.308284    -0.024334
C      4.146163     7.821643     6.559260    -0.093954
C      3.754396     6.657643     7.213179    -0.098278
C      9.348460    -0.258681     4.651020     0.595545
C     -0.605931     5.379200     8.184859     0.591754
C     -1.347553     6.694166     8.288550    -0.012645
C     -2.187398     7.105821     7.249972    -0.101503
C     -1.206076     7.544785     9.382317    -0.101093
C      1.650841     2.206871     0.083621     0.577226
C      2.251529     3.587812     0.035121    -0.012535
C      2.360225     4.330943     1.220872    -0.097453
C     -1.677667     0.579490    15.571971    -0.099397
O      0.763142    -0.502271     2.923403    -0.490800
O     -4.516091     8.712371     0.779351    -0.614499
O     -0.378990     3.813289     4.318207    -0.562055
O     -1.289679     2.754111     2.565503    -0.574054
O     -1.590182     1.798233     8.199911    -0.523144
O     -0.413043     2.448269    10.006133    -0.522699
O      2.271526     5.601675    11.412644    -0.545366
O     -7.619288     6.209367    13.259004    -0.513506
O      1.035169     0.990440     7.614561    -0.526392
O      2.227590     1.546474     9.462594    -0.538617
O      3.815019     8.261312     0.903111    -0.514418
O      0.321463     4.229863    15.627161    -0.485864
O      0.521448     6.655579    13.800870    -0.490797
O      5.800681    -2.559063    15.944922    -0.614498
O      1.663580     2.340019    12.406066    -0.562055
O      2.574269     3.399197    14.158770    -0.574056
O      2.874772     4.355075     8.524362    -0.523139
O      1.697633     3.705039     6.718140    -0.522696
O     -0.986936     0.551633     5.311629    -0.545368
O      8.903878    -0.056059     3.465269    -0.513508
O      0.249421     5.162868     9.109712    -0.526385
O     -0.943000     4.606834     7.261679    -0.538614
O     -2.530429    -2.108004    15.821162    -0.514416
O      0.963127     1.923445     1.097112    -0.485863

The following XYZ coordinates are in angstroms. Other properties are in atomic units.
The sperically averaged electron density of each atom fit to a function of the form exp(a - br)
eigen_1, eigen_2 and eigen_3 are the three eigenvalues of traceless quadrupole moment tensor
  atom number  atomic symbol              X              Y              Z     net charge C6 coefficient C8 coefficient C10 coefficient fluctuating dipole atomic polarizability isotropic forcefield polarizability              a              b squared Pearson coefficient          <r^3>          <r^4>         wp_QDO          m_QDO          q_QDO       dipole_x       dipole_y       dipole_z         dipole            Qxy            Qxz            Qyz     Q(x^2-y^2)  Q(3z^2 - R^2)        eigen_1        eigen_2        eigen_3 static polarizability      alpha(xx)      alpha(xy)      alpha(xz)      alpha(yy)      alpha(yz)      alpha(zz) atomic spin moment
            1             Eu      -0.258301       2.513389       6.334486       1.387773     244.090804 0.56648222E+04  0.22822545E+06                                27.004376                           21.507590       0.363213       1.815213                    0.999321      92.669611     248.966980       0.496478       0.306216      -1.274119       0.000007      -0.006870      -0.012116       0.013928      -0.075902      -0.060140       0.002329       0.242058      -0.387622      -0.142210      -0.075129       0.217339             32.767568      21.442720       3.579783       4.456267      41.631698      -0.868534      35.228285          -0.001205
            2             Eu      -0.973163       0.689067       1.587635       1.357283     234.595840 0.56894228E+04  0.22999958E+06                                26.470965                           21.592984       0.368220       1.810075                    0.999294      94.028077     254.978433       0.493014       0.307318      -1.270017      -0.026036       0.021503       0.006188       0.034330      -0.023276       0.073648      -0.030158       0.172083      -0.247267      -0.113034      -0.042433       0.155467             31.817698      21.208449      -0.246997      -4.677825      39.100134      -0.161725      35.144510           0.011385
            3             Eu       1.542891       3.639919      10.389787       1.387771     244.090716 0.56648205E+04  0.22822536E+06                                27.004367                           21.507584       0.363216       1.815213                    0.999321      92.669619     248.966973       0.496478       0.306216      -1.274119      -0.000006       0.006872       0.012111       0.013924      -0.075902      -0.060139       0.002329       0.242056      -0.387619      -0.142209      -0.075129       0.217338             32.767557      21.442719       3.579794       4.456262      41.631688      -0.868522      35.228264          -0.001206
            4             Eu      -8.797447       5.464241      15.136638       1.357283     234.595868 0.56894237E+04  0.22999963E+06                                26.470968                           21.592986       0.368220       1.810075                    0.999294      94.028083     254.978461       0.493014       0.307318      -1.270017       0.026035      -0.021499      -0.006190       0.034327      -0.023276       0.073647      -0.030157       0.172082      -0.247266      -0.113032      -0.042433       0.155466             31.817698      21.208453      -0.246989      -4.677832      39.100115      -0.161737      35.144526           0.011390
            5              H      -2.324211       8.125448       3.906790       0.123571       1.203397 0.89810002E+01  0.89447803E+02                                 1.779304                            1.686350      -0.950967       2.433497                    0.998248       3.314172       8.912533       0.517916       1.187413      -0.732882       0.005072       0.033612       0.024430       0.041861       0.001039       0.010282       0.007326      -0.017908       0.000639      -0.016122       0.001297       0.014825              1.801695       1.487185      -0.027162       0.098328       2.042678       0.424179       1.875222           0.000072
            6              H      -1.073792       6.200031       4.411863       0.117715       1.107987 0.79210061E+01  0.77932373E+02                                 1.792086                            1.660347      -1.177584       2.320070                    0.995483       3.646395      10.376275       0.477001       1.305115      -0.702172       0.025372       0.001652       0.032219       0.041043       0.000377       0.011594       0.007030      -0.000658       0.007885      -0.012952      -0.001491       0.014443              1.869054       1.912649      -0.094839       0.530453       1.498468       0.029774       2.196046           0.000150
            7              H      -2.742568       4.269680       1.254320       0.113468       1.250346 0.93635218E+01  0.94983129E+02                                 1.862655                            1.746914      -1.235572       2.285755                    0.995193       3.612091      10.059626       0.494042       1.222180      -0.721883      -0.007904      -0.030946      -0.020731       0.038077       0.003511       0.007453       0.007689      -0.004602      -0.002639      -0.009705      -0.003037       0.012742              1.906134       1.511097      -0.071664       0.086689       2.198545       0.491351       2.008762           0.000416
            8              H       7.125469       6.217909       0.700747       0.114226       1.112999 0.81557729E+01  0.81069819E+02                                 1.818921                            1.702176      -1.186710       2.314442                    0.994949       3.718589      10.739466       0.462527       1.332217      -0.696509      -0.024478      -0.001834      -0.032008       0.040336      -0.002672       0.012042       0.006352      -0.003036       0.007250      -0.014949       0.001854       0.013095              1.878476       1.882384      -0.148907       0.525102       1.566466       0.010789       2.186578           0.000062
            9              H      -0.396984       0.657236      11.797302       0.122120       1.037212 0.73049043E+01  0.70647026E+02                                 1.735642                            1.610446      -1.103105       2.355150                    0.997089       3.608548      10.283387       0.475683       1.331401      -0.696539       0.025040       0.023004       0.018771       0.038839       0.005330       0.008122      -0.000340      -0.002940       0.020490      -0.011585       0.000226       0.011359              1.805007       1.928283       0.485488       0.301788       1.797121       0.220054       1.689617           0.000518
           10              H      -1.050367      -1.305018      12.862638       0.116059       1.217229 0.90724076E+01  0.91484071E+02                                 1.853446                            1.738612      -1.050305       2.380404                    0.997098       3.532504       9.871277       0.486149       1.249436      -0.716519       0.017139      -0.007637       0.036278       0.040843       0.005207       0.013113      -0.001865       0.000208       0.017861      -0.014737      -0.000771       0.015508              1.895943       1.644109       0.044637       0.281315       1.600945      -0.152189       2.442777           0.000626
           11              H       2.190676       7.426357       9.760286       0.118488       1.051140 0.76171753E+01  0.74887534E+02                                 1.788579                            1.673438      -1.266760       2.279710                    0.993812       3.783614      11.085193       0.451891       1.378658      -0.686384      -0.027231      -0.022815      -0.019069       0.040319       0.007140       0.010328      -0.000297       0.003446       0.013780      -0.012803      -0.000919       0.013722              1.852167       1.971794       0.486983       0.265704       1.871413       0.233891       1.713293           0.000561
           12              H      -2.807214      -0.305187       8.644777       0.122616       1.222951 0.93986633E+01  0.95386838E+02                                 1.841768                            1.758391      -1.126397       2.346143                    0.996525       3.509260       9.761586       0.489201       1.233662      -0.720516      -0.017841       0.007227      -0.038119       0.042703       0.004393       0.014851      -0.003875       0.005814       0.018729      -0.015718      -0.002497       0.018215              1.862435       1.616172       0.031394       0.230221       1.622323      -0.148717       2.348810           0.000587
           13              H       3.564861      -0.411090      10.248634       0.113880       1.212780 0.89026300E+01  0.89391640E+02                                 1.842240                            1.714779      -1.206706       2.301586                    0.995376       3.606862      10.073334       0.492491       1.238596      -0.717740       0.006394       0.020950       0.031111       0.038048      -0.002304       0.007042       0.006201      -0.000807       0.015864      -0.010543      -0.000306       0.010850              1.902520       1.502454      -0.095039       0.051308       1.844050       0.518808       2.361056           0.000202
           14              H       1.899170      -1.147515       6.639536       0.117040       1.082923 0.78583085E+01  0.76935133E+02                                 1.749791                            1.643844      -1.008371       2.400491                    0.997459       3.543157       9.961370       0.485162       1.289506      -0.706365      -0.025602       0.007860      -0.030364       0.040488      -0.003303       0.011944       0.002735      -0.002001       0.019833      -0.013588      -0.000714       0.014302              1.796871       1.892935      -0.246273       0.439324       1.542265      -0.099069       1.955413           0.000697
           15              H      -0.745613       2.162739      14.678894       0.127481       1.148616 0.84067404E+01  0.83172542E+02                                 1.786914                            1.677868      -0.976588       2.424133                    0.997986       3.399461       9.409698       0.492986       1.255797      -0.715604       0.013966       0.013601      -0.037648       0.042396       0.003727      -0.005059      -0.001719      -0.010845       0.039089      -0.013809      -0.000588       0.014398              1.827626       1.622067       0.229147      -0.355668       1.657067      -0.232311       2.203744           0.000361
           16              H       3.056621       6.084872       1.946705       0.113511       1.093685 0.78558473E+01  0.76898278E+02                                 1.756721                            1.638341      -1.088038       2.357585                    0.996645       3.594226      10.101218       0.488355       1.281289      -0.707557       0.002957       0.018934       0.033320       0.038438       0.006915      -0.003678       0.003384      -0.004254       0.029995      -0.013295       0.002205       0.011089              1.811362       1.421289       0.158032       0.037869       1.774176       0.493391       2.238621           0.000291
           17              H       3.608801      -1.972140      12.817483       0.123570       1.203400 0.89810307E+01  0.89448191E+02                                 1.779309                            1.686353      -0.950967       2.433497                    0.998248       3.314176       8.912551       0.517915       1.187414      -0.732882      -0.005072      -0.033612      -0.024430       0.041861       0.001039       0.010282       0.007326      -0.017908       0.000638      -0.016122       0.001297       0.014825              1.801700       1.487188      -0.027162       0.098328       2.042684       0.424180       1.875227           0.000071
           18              H       2.358382      -0.046723      12.312410       0.117715       1.107987 0.79210130E+01  0.77932454E+02                                 1.792086                            1.660348      -1.177585       2.320069                    0.995483       3.646397      10.376280       0.477002       1.305115      -0.702172      -0.025372      -0.001652      -0.032219       0.041043       0.000377       0.011594       0.007030      -0.000658       0.007886      -0.012951      -0.001492       0.014443              1.869054       1.912649      -0.094839       0.530453       1.498468       0.029774       2.196047           0.000151
           19              H       4.027158       1.883628      15.469953       0.113468       1.250348 0.93635463E+01  0.94983431E+02                                 1.862656                            1.746916      -1.235577       2.285752                    0.995193       3.612095      10.059637       0.494042       1.222179      -0.721884       0.007904       0.030946       0.020731       0.038077       0.003512       0.007453       0.007689      -0.004602      -0.002638      -0.009704      -0.003038       0.012742              1.906136       1.511098      -0.071664       0.086689       2.198547       0.491352       2.008764           0.000417
           20              H      -5.840879      -0.064601      16.023526       0.114226       1.112998 0.81557646E+01  0.81069711E+02                                 1.818920                            1.702175      -1.186708       2.314444                    0.994949       3.718587      10.739457       0.462527       1.332217      -0.696509       0.024478       0.001834       0.032008       0.040336      -0.002672       0.012042       0.006352      -0.003036       0.007250      -0.014949       0.001854       0.013095              1.878475       1.882383      -0.148907       0.525101       1.566465       0.010789       2.186577           0.000061
           21              H       1.681574       5.496072       4.926971       0.122120       1.037211 0.73048954E+01  0.70646924E+02                                 1.735641                            1.610445      -1.103103       2.355151                    0.997089       3.608546      10.283383       0.475683       1.331402      -0.696539      -0.025040      -0.023004      -0.018771       0.038839       0.005331       0.008122      -0.000340      -0.002940       0.020490      -0.011585       0.000226       0.011359              1.805007       1.928283       0.485488       0.301788       1.797121       0.220054       1.689617           0.000517
           22              H       2.334957       7.458326       3.861635       0.116059       1.217230 0.90724164E+01  0.91484175E+02                                 1.853446                            1.738612      -1.050309       2.380402                    0.997098       3.532506       9.871281       0.486149       1.249435      -0.716519      -0.017139       0.007637      -0.036278       0.040843       0.005207       0.013113      -0.001865       0.000208       0.017861      -0.014736      -0.000772       0.015508              1.895943       1.644109       0.044637       0.281315       1.600945      -0.152189       2.442777           0.000626
           23              H      -0.906086      -1.273049       6.963987       0.118488       1.051144 0.76172074E+01  0.74887922E+02                                 1.788582                            1.673440      -1.266766       2.279707                    0.993812       3.783622      11.085219       0.451891       1.378656      -0.686384       0.027231       0.022815       0.019069       0.040319       0.007140       0.010328      -0.000297       0.003446       0.013780      -0.012803      -0.000919       0.013722              1.852170       1.971798       0.486984       0.265705       1.871416       0.233891       1.713296           0.000562
           24              H       4.091804       6.458495       8.079496       0.122616       1.222950 0.93986544E+01  0.95386747E+02                                 1.841769                            1.758392      -1.126391       2.346146                    0.996525       3.509258       9.761588       0.489200       1.233665      -0.720515       0.017841      -0.007227       0.038119       0.042703       0.004393       0.014851      -0.003875       0.005814       0.018729      -0.015718      -0.002496       0.018215              1.862436       1.616172       0.031395       0.230221       1.622324      -0.148718       2.348811           0.000586
           25              H      -2.280271       6.564398       6.475639       0.113879       1.212791 0.89027236E+01  0.89392800E+02                                 1.842250                            1.714787      -1.206712       2.301583                    0.995376       3.606876      10.073380       0.492490       1.238593      -0.717740      -0.006394      -0.020950      -0.031111       0.038048      -0.002305       0.007042       0.006201      -0.000807       0.015864      -0.010544      -0.000306       0.010850              1.902530       1.502460      -0.095039       0.051308       1.844060       0.518815       2.361072           0.000201
           26              H      -0.614580       7.300823      10.084737       0.117039       1.082928 0.78583479E+01  0.76935610E+02                                 1.749796                            1.643848      -1.008372       2.400490                    0.997459       3.543163       9.961390       0.485162       1.289505      -0.706365       0.025602      -0.007861       0.030364       0.040488      -0.003303       0.011945       0.002735      -0.002001       0.019833      -0.013588      -0.000714       0.014302              1.796876       1.892941      -0.246274       0.439328       1.542268      -0.099071       1.955419           0.000697
           27              H       2.030203       3.990569       2.045379       0.127480       1.148621 0.84067793E+01  0.83173010E+02                                 1.786918                            1.677871      -0.976593       2.424130                    0.997986       3.399467       9.409715       0.492986       1.255795      -0.715605      -0.013966      -0.013601       0.037648       0.042396       0.003727      -0.005059      -0.001719      -0.010845       0.039089      -0.013809      -0.000588       0.014398              1.827630       1.622070       0.229148      -0.355670       1.657070      -0.232312       2.203749           0.000361
           28              H      -1.772031       0.068436      14.777568       0.113511       1.093689 0.78558770E+01  0.76898633E+02                                 1.756723                            1.638344      -1.088042       2.357582                    0.996645       3.594231      10.101233       0.488355       1.281288      -0.707557      -0.002957      -0.018934      -0.033320       0.038438       0.006915      -0.003678       0.003384      -0.004254       0.029995      -0.013295       0.002205       0.011090              1.811365       1.421291       0.158033       0.037869       1.774179       0.493393       2.238626           0.000291
           29              C      -4.170594       8.488445       1.983499       0.580347      24.259783 0.25163413E+03  0.52192376E+04                                 7.724361                            5.622795      -0.090462       2.028297                    0.999270      22.400599      62.783607       0.626762       0.471158      -1.020144      -0.035485       0.045273      -0.021569       0.061433       0.103651       0.001043      -0.000651       0.028074      -0.138999      -0.081470      -0.046294       0.127764              9.323875       7.996807      -4.694135       1.398131      10.270191      -1.066515       9.704628          -0.005330
           30              C      -3.265146       7.337089       2.274501      -0.003551      36.885589 0.42691418E+03  0.99037087E+04                                 9.566178                            6.834349      -0.021844       2.000260                    0.999175      26.811004      74.396552       0.643523       0.410284      -1.077593       0.023264      -0.039460       0.016284       0.048615       0.006443      -0.016378      -0.009656      -0.000936       0.020524      -0.015781      -0.007970       0.023751             11.756122      11.267960      -5.718037       4.388227      13.887171      -0.695048      10.113236           0.022419
           31              C      -2.404804       7.347821       3.366596      -0.099779      32.719754 0.41634436E+03  0.96805373E+04                                 8.865947                            6.803675       0.145454       2.023212                    0.999702      28.849852      82.414091       0.631820       0.416932      -1.064139      -0.002295      -0.022555      -0.007202       0.023788       0.016413      -0.007116       0.014465      -0.015574       0.014996      -0.026913       0.005369       0.021544             10.122617       9.668637      -3.695841       4.085458      10.810065      -0.369175       9.889148           0.011746
           32              C      -1.659618       6.203767       3.664288      -0.101104      34.364832 0.44648609E+03  0.10574272E+05                                 9.220380                            7.089095       0.067593       1.995146                    0.999641      29.315719      84.778490       0.612715       0.422090      -1.059879      -0.020594      -0.000331      -0.016298       0.026265       0.015512       0.005386      -0.001279       0.031701       0.030714      -0.027574       0.008232       0.019343             10.512673       9.182453      -3.622289       3.206795      12.580455       0.825956       9.775113           0.001283
           33              C      -1.776024       5.057258       2.858178      -0.022720      36.738873 0.43813371E+03  0.10226715E+05                                 9.502343                            6.907869       0.030584       2.011997                    0.999252      27.143750      75.469985       0.642486       0.408425      -1.079176      -0.024775       0.043593      -0.012627       0.051707       0.006979      -0.008909       0.004123       0.017955      -0.002831      -0.014764      -0.000546       0.015310             11.450189       9.649422      -4.530206       4.028424      14.345511      -0.262132      10.355636           0.027149
           34              C      -2.641811       5.054000       1.781135      -0.099138      34.165124 0.42977604E+03  0.10106138E+05                                 9.219606                            6.980153      -0.029242       1.964760                    0.999563      29.396886      85.376832       0.612695       0.425127      -1.055446      -0.008009       0.020757       0.014965       0.026813       0.019903      -0.020013       0.010338       0.001704       0.015850      -0.034332       0.010752       0.023580             10.624333       9.590417      -4.133513       3.873384      12.123604      -0.125178      10.158979           0.005041
           35              C      -3.365955       6.205453       1.466719      -0.113008      34.218671 0.44423553E+03  0.10515417E+05                                 9.188526                            7.056584       0.130988       2.014202                    0.999727      29.452795      85.357172       0.615582       0.420346      -1.060197       0.012845      -0.009813       0.023708       0.028694       0.010650       0.007372      -0.000269       0.033125       0.031989      -0.025180       0.005386       0.019794             10.508235       9.021366      -4.314350       2.897535      13.269540       0.569798       9.233800           0.008295
           36              C      -1.090685       3.786866       3.291337       0.605122      24.974007 0.25211202E+03  0.52209804E+04                                 7.814982                            5.619728      -0.054949       2.039892                    0.999379      22.151397      61.625061       0.629621       0.469752      -1.022989       0.033530      -0.061534       0.018318       0.072431       0.034269      -0.068201      -0.005226       0.103583      -0.018665      -0.066951      -0.038654       0.105605              9.339038       6.979281      -2.405431       2.773962      11.496230       0.692685       9.541602          -0.003148
           37              C      -1.146952       1.644454       9.378972       0.590661      23.776119 0.26857549E+03  0.56545303E+04                                 7.630469                            5.838755      -0.146597       2.005394                    0.999281      22.627693      63.617046       0.611182       0.475998      -1.018904       0.010771       0.064670      -0.030458       0.072290      -0.066159      -0.026978       0.033535       0.067138      -0.107277      -0.066548      -0.037393       0.103941              8.820756       6.806696       3.212095       0.561071      10.417768      -1.885895       9.237803          -0.003827
           38              C      -1.561902       0.385454      10.148289      -0.019136      36.201172 0.44942167E+03  0.10557944E+05                                 9.444540                            7.018481       0.077790       2.027930                    0.999334      27.278848      76.109624       0.634333       0.411020      -1.077384      -0.016085      -0.039660       0.028748       0.051556      -0.003674      -0.002957       0.013732       0.000569      -0.018484      -0.016130       0.001414       0.014716             11.241390       8.721738       4.793636       0.667414      13.456878      -3.401387      11.545554           0.020755
           39              C      -1.023720       0.075449      11.384213      -0.102583      33.037253 0.43017965E+03  0.10106169E+05                                 8.991528                            6.970227       0.102926       2.011152                    0.999705      29.098393      84.148105       0.615594       0.423521      -1.057682      -0.013337      -0.015058      -0.006302       0.021079      -0.001632       0.000397       0.020494       0.018298      -0.011567      -0.026160       0.010972       0.015188             10.124748       8.157029       3.659912       0.969816      10.938000      -2.735754      11.279214           0.002543
           40              C      -1.412587      -1.092235      12.009700      -0.092251      33.030576 0.42243831E+03  0.98715163E+04                                 8.943355                            6.867183       0.097284       2.006446                    0.999732      28.997847      83.417632       0.626124       0.418625      -1.061603      -0.010650       0.010705      -0.025519       0.029652      -0.017270       0.007839       0.006103       0.021671       0.044992      -0.029765       0.010575       0.019191             10.145648       8.520078       4.570827       0.874404      11.722861      -1.834156      10.194004           0.010484
           41              C      -2.327194      -1.971833      11.415989      -0.024334      36.548634 0.43980829E+03  0.10283228E+05                                 9.495480                            6.943045       0.052952       2.022094                    0.999294      27.147517      75.727888       0.637341       0.411025      -1.076666       0.009926       0.044050      -0.020397       0.049547      -0.004471      -0.004979       0.008374       0.014279       0.013380      -0.013538       0.000185       0.013353             11.359547       8.599294       4.852789       0.883248      13.763820      -3.189267      11.715527           0.013575
           42              C      -2.861573      -1.668335      10.165013      -0.093954      33.142457 0.44442207E+03  0.10537108E+05                                 9.056920                            7.110081       0.026932       1.987672                    0.999494      29.300571      85.413143       0.605613       0.426565      -1.054691       0.014573       0.017499       0.007699       0.024039      -0.005903      -0.003940       0.018488       0.028386      -0.028299      -0.027985       0.005451       0.022534             10.183149       8.010124       3.587054       0.938676      11.069747      -2.619789      11.469577           0.005986
           43              C      -2.469806      -0.504335       9.511094      -0.098278      32.612388 0.43900811E+03  0.10365534E+05                                 8.914156                            7.037858       0.005123       1.975975                    0.999488      29.364444      85.116262       0.613122       0.423097      -1.058004       0.008037      -0.009347       0.019403       0.022987      -0.025118       0.005508       0.005128       0.031896       0.014037      -0.033436       0.005771       0.027665             10.005327       8.341832       4.449533       0.721144      11.768553      -1.719005       9.905595           0.013972
           44              C      -8.063870       6.411989      12.073253       0.595541      25.531005 0.26666224E+03  0.56006417E+04                                 7.963156                            5.799795      -0.151096       2.003744                    0.999173      22.508944      63.074581       0.616503       0.473037      -1.021148      -0.020315      -0.062352       0.028182       0.071377      -0.055019      -0.031694       0.028334       0.102126      -0.076626      -0.067848      -0.032999       0.100847              9.442818       6.330885       3.101375       0.764367      10.881477      -1.655856      11.116092          -0.005623
           45              C       1.890521       0.774108       8.539414       0.591757      23.970706 0.25871181E+03  0.54025365E+04                                 7.682540                            5.729626      -0.084402       2.031083                    0.999245      22.442825      63.083361       0.616392       0.475847      -1.017780      -0.031787       0.064738       0.000873       0.072126       0.051398      -0.057775      -0.037103       0.071000       0.032798      -0.068783      -0.037427       0.106210              9.065316       8.034021      -3.267435       1.784204      11.367414       1.581305       7.794512          -0.004111
           46              C       2.632143      -0.540858       8.435723      -0.012642      36.937797 0.43334645E+03  0.10081168E+05                                 9.550320                            6.866730       0.056419       2.022676                    0.999317      26.933799      74.614388       0.645260       0.408034      -1.080084       0.027149      -0.036254      -0.008311       0.046048       0.014016       0.000040      -0.004497       0.012588      -0.019203      -0.014085      -0.004714       0.018799             11.672359       9.934846      -5.984235       1.705566      15.336561       2.008401       9.745669           0.030049
           47              C       3.471988      -0.952513       9.474301      -0.101516      33.825578 0.42665554E+03  0.10002337E+05                                 9.125978                            6.929206       0.046287       1.989722                    0.999649      29.200442      84.342204       0.619100       0.422008      -1.058677       0.006133      -0.013496      -0.021905       0.026450       0.023469      -0.006345       0.008419       0.006947       0.030936      -0.031526       0.012877       0.018649             10.483356       9.455767      -4.970139       1.902447      12.093578       1.282020       9.900722           0.006224
           48              C       2.490666      -1.391477       7.341956      -0.101105      33.610521 0.42529970E+03  0.99520987E+04                                 9.053253                            6.891741       0.101301       2.006969                    0.999711      29.048473      83.536733       0.625018       0.418788      -1.061827       0.014577      -0.013151       0.021652       0.029228       0.015720       0.012297      -0.016185       0.026019       0.019693      -0.033612       0.012992       0.020620             10.401240       8.944340      -4.470186       1.183616      12.746452       2.700432       9.512928           0.010069
           49              C      -0.366251       3.946437      16.640652       0.577226      24.336514 0.26183312E+03  0.54710388E+04                                 7.712144                            5.728024      -0.040832       2.043173                    0.999393      22.387217      62.456498       0.623799       0.469912      -1.023423       0.023137       0.065691      -0.002865       0.069705      -0.046897       0.065328      -0.027289       0.089166       0.014874      -0.067200      -0.042761       0.109961              9.119552       7.113018       3.552871      -1.780298      12.014774       0.727386       8.230863          -0.007507
           50              C      -0.966939       2.565496      16.689152      -0.012534      36.541720 0.43301752E+03  0.10080209E+05                                 9.500995                            6.882653       0.035117       2.016516                    0.999201      26.974430      74.960585       0.641364       0.410240      -1.077708      -0.022495      -0.046034       0.001338       0.051254      -0.011686      -0.001914       0.003236       0.026057      -0.023592      -0.014433      -0.007294       0.021728             11.509526       8.302993       5.905977      -1.210336      15.719055       0.420107      10.506529           0.035739
           51              C      -1.075635       1.822365      15.503401      -0.097456      32.663716 0.41957388E+03  0.97801673E+04                                 8.880249                            6.841986       0.160419       2.029336                    0.999744      28.845058      82.660572       0.628031       0.418396      -1.062590      -0.006722      -0.009912       0.015629       0.019690      -0.012966      -0.006990      -0.009816       0.018479       0.046612      -0.027038       0.007910       0.019128             10.093050       7.472036       4.529812      -0.779236      12.820002       1.245340       9.987113           0.010160
           52              C       2.962257       5.573818       1.152302      -0.099400      33.624859 0.42685811E+03  0.10009776E+05                                 9.100098                            6.941699       0.063829       1.995677                    0.999693      29.144694      84.233775       0.617001       0.423330      -1.057690      -0.006916      -0.017768      -0.020204       0.027780      -0.013628       0.004005       0.016067       0.017046       0.038205      -0.028689       0.008272       0.020417             10.381435       7.852434       4.898951      -1.432414      12.875949      -0.048243      10.415921           0.007427
           53              C       5.455184      -2.335137      14.740774       0.580345      24.259794 0.25163428E+03  0.52192417E+04                                 7.724365                            5.622798      -0.090461       2.028298                    0.999270      22.400599      62.783613       0.626761       0.471158      -1.020144       0.035485      -0.045273       0.021569       0.061433       0.103651       0.001043      -0.000651       0.028074      -0.138999      -0.081470      -0.046294       0.127765              9.323880       7.996810      -4.694138       1.398134      10.270196      -1.066518       9.704634          -0.005332
           54              C       4.549736      -1.183781      14.449772      -0.003550      36.885538 0.42691354E+03  0.99036899E+04                                 9.566170                            6.834345      -0.021843       2.000261                    0.999175      26.810980      74.396468       0.643523       0.410284      -1.077593      -0.023264       0.039460      -0.016284       0.048615       0.006443      -0.016378      -0.009656      -0.000936       0.020524      -0.015781      -0.007970       0.023751             11.756111      11.267948      -5.718028       4.388224      13.887155      -0.695046      10.113230           0.022418
           55              C       3.689394      -1.194513      13.357677      -0.099779      32.719747 0.41634421E+03  0.96805332E+04                                 8.865946                            6.803674       0.145455       2.023213                    0.999702      28.849849      82.414089       0.631820       0.416932      -1.064139       0.002295       0.022555       0.007202       0.023788       0.016413      -0.007117       0.014465      -0.015574       0.014997      -0.026913       0.005369       0.021544             10.122615       9.668633      -3.695838       4.085456      10.810065      -0.369172       9.889147           0.011746
           56              C       2.944208      -0.050459      13.059985      -0.101104      34.364840 0.44648622E+03  0.10574276E+05                                 9.220381                            7.089096       0.067592       1.995145                    0.999641      29.315725      84.778511       0.612715       0.422090      -1.059879       0.020594       0.000331       0.016298       0.026265       0.015512       0.005386      -0.001279       0.031702       0.030716      -0.027575       0.008232       0.019343             10.512674       9.182452      -3.622289       3.206794      12.580457       0.825958       9.775113           0.001283
           57              C       3.060614       1.096050      13.866095      -0.022720      36.738866 0.43813363E+03  0.10226712E+05                                 9.502340                            6.907868       0.030582       2.011996                    0.999252      27.143749      75.469974       0.642486       0.408425      -1.079176       0.024775      -0.043593       0.012627       0.051707       0.006980      -0.008910       0.004123       0.017956      -0.002831      -0.014765      -0.000547       0.015312             11.450184       9.649417      -4.530201       4.028422      14.345502      -0.262130      10.355633           0.027151
           58              C       3.926401       1.099308      14.943138      -0.099138      34.165119 0.42977597E+03  0.10106136E+05                                 9.219604                            6.980152      -0.029244       1.964759                    0.999563      29.396887      85.376830       0.612695       0.425127      -1.055446       0.008009      -0.020757      -0.014965       0.026813       0.019904      -0.020013       0.010337       0.001705       0.015850      -0.034333       0.010752       0.023581             10.624330       9.590413      -4.133510       3.873383      12.123599      -0.125175      10.158978           0.005042
           59              C       4.650545      -0.052145      15.257554      -0.113008      34.218654 0.44423529E+03  0.10515410E+05                                 9.188523                            7.056582       0.130988       2.014202                    0.999727      29.452783      85.357126       0.615582       0.420346      -1.060197      -0.012845       0.009813      -0.023708       0.028694       0.010650       0.007372      -0.000269       0.033125       0.031989      -0.025180       0.005386       0.019794             10.508232       9.021362      -4.314347       2.897534      13.269535       0.569799       9.233797           0.008295
           60              C       2.375275       2.366442      13.432936       0.605123      24.974056 0.25211259E+03  0.52209946E+04                                 7.814988                            5.619733      -0.054945       2.039893                    0.999379      22.151425      61.625138       0.629621       0.469751      -1.022989      -0.033530       0.061535      -0.018318       0.072432       0.034270      -0.068203      -0.005226       0.103585      -0.018665      -0.066952      -0.038655       0.105607              9.339045       6.979287      -2.405433       2.773964      11.496238       0.692685       9.541611          -0.003147
           61              C       2.431542       4.508854       7.345301       0.590658      23.776125 0.26857559E+03  0.56545326E+04                                 7.630470                            5.838756      -0.146600       2.005393                    0.999281      22.627691      63.617035       0.611182       0.475998      -1.018904      -0.010773      -0.064670       0.030457       0.072290      -0.066159      -0.026977       0.033535       0.067136      -0.107276      -0.066548      -0.037392       0.103940              8.820757       6.806697       3.212096       0.561071      10.417770      -1.885897       9.237804          -0.003828
           62              C       2.846492       5.767854       6.575984      -0.019136      36.201158 0.44942148E+03  0.10557939E+05                                 9.444541                            7.018481       0.077789       2.027929                    0.999334      27.278839      76.109608       0.634333       0.411021      -1.077384       0.016084       0.039660      -0.028748       0.051556      -0.003673      -0.002957       0.013732       0.000569      -0.018483      -0.016130       0.001414       0.014716             11.241390       8.721737       4.793635       0.667414      13.456878      -3.401388      11.545554           0.020755
           63              C       2.308310       6.077859       5.340060      -0.102583      33.037247 0.43017956E+03  0.10106166E+05                                 8.991526                            6.970226       0.102928       2.011152                    0.999705      29.098388      84.148083       0.615594       0.423521      -1.057682       0.013337       0.015058       0.006302       0.021080      -0.001632       0.000398       0.020494       0.018298      -0.011566      -0.026159       0.010972       0.015188             10.124746       8.157028       3.659912       0.969816      10.937999      -2.735753      11.279210           0.002542
           64              C       2.697177       7.245543       4.714573      -0.092250      33.030577 0.42243828E+03  0.98715160E+04                                 8.943357                            6.867184       0.097282       2.006445                    0.999732      28.997847      83.417644       0.626124       0.418625      -1.061603       0.010649      -0.010705       0.025519       0.029652      -0.017271       0.007839       0.006104       0.021672       0.044991      -0.029766       0.010576       0.019190             10.145650       8.520081       4.570830       0.874405      11.722865      -1.834156      10.194004           0.010484
           65              C       3.611784       8.125141       5.308284      -0.024334      36.548691 0.43980898E+03  0.10283248E+05                                 9.495488                            6.943050       0.052949       2.022093                    0.999294      27.147545      75.727986       0.637341       0.411024      -1.076666      -0.009926      -0.044050       0.020397       0.049548      -0.004471      -0.004980       0.008374       0.014279       0.013378      -0.013538       0.000185       0.013353             11.359558       8.599301       4.852794       0.883248      13.763835      -3.189272      11.715537           0.013576
           66              C       4.146163       7.821643       6.559260      -0.093954      33.142487 0.44442247E+03  0.10537120E+05                                 9.056925                            7.110084       0.026932       1.987672                    0.999494      29.300593      85.413226       0.605613       0.426564      -1.054691      -0.014573      -0.017500      -0.007699       0.024039      -0.005903      -0.003939       0.018488       0.028387      -0.028297      -0.027986       0.005451       0.022535             10.183155       8.010128       3.587057       0.938677      11.069754      -2.619791      11.469584           0.005987
           67              C       3.754396       6.657643       7.213179      -0.098278      32.612368 0.43900773E+03  0.10365524E+05                                 8.914156                            7.037857       0.005123       1.975975                    0.999488      29.364426      85.116224       0.613122       0.423097      -1.058004      -0.008038       0.009347      -0.019402       0.022987      -0.025118       0.005507       0.005127       0.031897       0.014038      -0.033436       0.005771       0.027664             10.005327       8.341831       4.449533       0.721144      11.768554      -1.719008       9.905595           0.013971
           68              C       9.348460      -0.258681       4.651020       0.595545      25.531108 0.26666344E+03  0.56006738E+04                                 7.963178                            5.799809      -0.151094       2.003743                    0.999173      22.509009      63.074827       0.616502       0.473037      -1.021148       0.020315       0.062353      -0.028182       0.071378      -0.055021      -0.031696       0.028336       0.102128      -0.076627      -0.067850      -0.033000       0.100850              9.442845       6.330901       3.101385       0.764367      10.881509      -1.655864      11.116124          -0.005622
           69              C      -0.605931       5.379200       8.184859       0.591754      23.970755 0.25871248E+03  0.54025545E+04                                 7.682552                            5.729635      -0.084408       2.031081                    0.999245      22.442855      63.083483       0.616391       0.475847      -1.017780       0.031786      -0.064738      -0.000874       0.072126       0.051397      -0.057774      -0.037102       0.070998       0.032797      -0.068781      -0.037427       0.106209              9.065329       8.034033      -3.267441       1.784207      11.367432       1.581306       7.794523          -0.004113
           70              C      -1.347553       6.694166       8.288550      -0.012645      36.937956 0.43334866E+03  0.10081233E+05                                 9.550350                            6.866751       0.056415       2.022674                    0.999317      26.933861      74.614619       0.645258       0.408034      -1.080084      -0.027148       0.036253       0.008310       0.046048       0.014014       0.000041      -0.004496       0.012589      -0.019204      -0.014084      -0.004714       0.018798             11.672398       9.934880      -5.984262       1.705569      15.336618       2.008408       9.745695           0.030049
           71              C      -2.187398       7.105821       7.249972      -0.101503      33.825226 0.42664998E+03  0.10002172E+05                                 9.125904                            6.929151       0.046302       1.989729                    0.999649      29.200266      84.341482       0.619104       0.422007      -1.058678      -0.006134       0.013496       0.021905       0.026450       0.023468      -0.006345       0.008419       0.006946       0.030936      -0.031525       0.012877       0.018648             10.483269       9.455680      -4.970086       1.902426      12.093476       1.282022       9.900651           0.006223
           72              C      -1.206076       7.544785       9.382317      -0.101093      33.610176 0.42529436E+03  0.99519399E+04                                 9.053180                            6.891688       0.101315       2.006975                    0.999711      29.048298      83.536014       0.625022       0.418787      -1.061828      -0.014577       0.013151      -0.021652       0.029228       0.015718       0.012298      -0.016185       0.026019       0.019691      -0.033611       0.012991       0.020620             10.401153       8.944270      -4.470142       1.183616      12.746334       2.700398       9.512855           0.010068
           73              C       1.650841       2.206871       0.083621       0.577226      24.336545 0.26183355E+03  0.54710498E+04                                 7.712151                            5.728029      -0.040832       2.043173                    0.999393      22.387233      62.456552       0.623799       0.469912      -1.023423      -0.023136      -0.065691       0.002865       0.069705      -0.046897       0.065328      -0.027289       0.089168       0.014873      -0.067201      -0.042761       0.109962              9.119559       7.113024       3.552875      -1.780300      12.014784       0.727386       8.230869          -0.007509
           74              C       2.251529       3.587812       0.035121      -0.012535      36.541747 0.43301797E+03  0.10080222E+05                                 9.500997                            6.882655       0.035118       2.016516                    0.999201      26.974444      74.960615       0.641364       0.410239      -1.077708       0.022496       0.046034      -0.001338       0.051254      -0.011686      -0.001914       0.003236       0.026057      -0.023592      -0.014433      -0.007295       0.021728             11.509528       8.302995       5.905978      -1.210337      15.719058       0.420106      10.506531           0.035738
           75              C       2.360225       4.330943       1.220872      -0.097453      32.663622 0.41957237E+03  0.97801222E+04                                 8.880226                            6.841969       0.160424       2.029338                    0.999744      28.845015      82.660377       0.628032       0.418395      -1.062591       0.006723       0.009912      -0.015628       0.019690      -0.012966      -0.006990      -0.009816       0.018478       0.046612      -0.027038       0.007910       0.019128             10.093024       7.472017       4.529798      -0.779238      12.819965       1.245331       9.987091           0.010160
           76              C      -1.677667       0.579490      15.571971      -0.099397      33.624770 0.42685669E+03  0.10009734E+05                                 9.100078                            6.941684       0.063832       1.995678                    0.999693      29.144652      84.233591       0.617002       0.423330      -1.057691       0.006916       0.017768       0.020204       0.027780      -0.013628       0.004005       0.016066       0.017045       0.038205      -0.028689       0.008272       0.020417             10.381412       7.852415       4.898937      -1.432408      12.875918      -0.048238      10.415902           0.007427
           77              O       0.763142      -0.502271       2.923403      -0.490800      30.404793 0.46223101E+03  0.10691033E+05                                 7.697131                            6.646039       0.526185       2.239018                    0.997489      26.359006      67.779192       0.739005       0.358342      -1.140454       0.022546      -0.010303      -0.004413       0.025178       0.023002      -0.040691       0.028052       0.004698      -0.017474      -0.062275       0.021438       0.040837              8.422602       7.143697      -2.611999      -2.041341       8.318734       2.260474       9.805375           0.131994
           78              O      -4.516091       8.712371       0.779351      -0.614499      46.047448 0.69811966E+03  0.17932952E+05                                10.293544                            8.264752      -0.020990       2.015769                    0.997076      29.500457      80.420942       0.649865       0.366911      -1.131667       0.002922      -0.016848       0.052935       0.055628       0.047069       0.016705      -0.015352       0.021206       0.039984      -0.061630       0.019539       0.042091             12.121571       8.772067      -2.152849       3.902143      10.212658      -3.806702      17.379990           0.100452
           79              O      -0.378990       3.813289       4.318207      -0.562055      38.938553 0.53477407E+03  0.12789760E+05                                 9.031054                            7.102064       0.591038       2.245412                    0.997438      27.198446      70.427571       0.724076       0.353696      -1.147602      -0.004604       0.025520      -0.046082       0.052878       0.030008      -0.001744       0.005821       0.089671       0.086133      -0.068686       0.029090       0.039595             10.511653       8.647345      -0.509997       4.891522       7.460599      -0.920930      15.427015           0.083448
           80              O      -1.289679       2.754111       2.565503      -0.574054      41.191937 0.56239097E+03  0.13638342E+05                                 9.418429                            7.301440       0.481742       2.195103                    0.998251      27.869606      72.977327       0.710514       0.355476      -1.144675       0.014531       0.051990       0.037031       0.065463       0.020194      -0.016172       0.034411       0.025764      -0.019197      -0.052226       0.024004       0.028222             11.092858       6.273172      -1.173919      -0.294276      16.906739       5.235084      10.098665           0.129796
           81              O      -1.590182       1.798233       8.199911      -0.523144      29.444114 0.45645503E+03  0.10526550E+05                                 7.480431                            6.560785       0.467981       2.205942                    0.998165      26.843541      68.972165       0.751057       0.353627      -1.143993      -0.020670      -0.007182       0.042283       0.047609      -0.029601       0.019286       0.019812       0.008088       0.108818      -0.056253       0.011679       0.044574              8.017650       5.907636       0.329889       0.708624       6.855285      -1.985125      11.290030           0.148776
           82              O      -0.413043       2.448269      10.006133      -0.522699      34.479072 0.50652017E+03  0.12017675E+05                                 8.455131                            7.011066       0.243653       2.134513                    0.996410      27.250049      71.573638       0.709381       0.363917      -1.133113      -0.051173      -0.033454      -0.013584       0.062629      -0.023131       0.018723       0.023532       0.019219      -0.017557      -0.045070       0.016712       0.028358              9.550717       9.368514       4.519620       1.643844      12.052106       1.556804       7.231532           0.167216
           83              O       2.271526       5.601675      11.412644      -0.545366      40.971641 0.55856588E+03  0.13521219E+05                                 9.395217                            7.305067       0.454481       2.202071                    0.996510      27.350807      71.532455       0.706251       0.358266      -1.142547       0.011530       0.062135       0.023239       0.067333      -0.013133       0.008379       0.036091       0.064536      -0.024743      -0.058182       0.019160       0.039022             10.989752       8.509513       4.642390       2.687136      13.979318       3.956733      10.480424           0.131682
           84              O      -7.619288       6.209367      13.259004      -0.513506      32.270881 0.45834925E+03  0.10579413E+05                                 8.012396                            6.574959       0.351590       2.169646                    0.997519      26.790820      68.828973       0.750274       0.353688      -1.144135       0.012640       0.019278      -0.040659       0.046739      -0.012491       0.021691       0.012970       0.015344       0.115865      -0.040405      -0.007145       0.047550              9.068708       5.930817       0.429350       0.239825       6.949800      -2.319911      14.325508           0.186269
           85              O       1.035169       0.990440       7.614561      -0.526392      38.040034 0.58027221E+03  0.14202627E+05                                 9.011617                            7.510437       0.289651       2.145166                    0.997059      27.551858      72.815646       0.686498       0.364527      -1.135891       0.033707      -0.029768       0.033824       0.056270       0.023838       0.012740      -0.006387       0.039196       0.039127      -0.039817       0.010214       0.029603             10.108913      11.154716      -2.846869       4.073454       9.153171      -1.922333      10.018850           0.191275
           86              O       2.227590       1.546474       9.462594      -0.538617      34.462385 0.51369501E+03  0.12209915E+05                                 8.408843                            7.028737       0.402582       2.183797                    0.997719      27.283987      71.327433       0.714526       0.360646      -1.137620       0.007798      -0.036226      -0.027171       0.045950       0.047578      -0.014826       0.013542       0.019177       0.084803      -0.066824       0.030410       0.036414              9.444649       6.158616      -0.394247       0.537480      12.342665       4.194991       9.832665           0.098043
           87              O       3.815019       8.261312       0.903111      -0.514418      32.574379 0.48838768E+03  0.11451012E+05                                 8.069870                            6.827973       0.470277       2.208198                    0.998092      26.915768      69.653761       0.729755       0.357973      -1.140900       0.004122      -0.041286      -0.019771       0.045961      -0.029263      -0.001847       0.024033       0.015030       0.075599      -0.047460       0.006973       0.040487              8.939419       5.965816       0.993555      -0.282596      11.139387       4.010455       9.713053           0.171685
           88              O       0.321463       4.229863      15.627161      -0.485864      34.875870 0.52084946E+03  0.12432117E+05                                 8.548706                            7.138858       0.161005       2.115382                    0.996996      26.856496      70.529178       0.699353       0.366924      -1.131877      -0.040391      -0.012075       0.018047       0.045858      -0.025026      -0.006010      -0.001589       0.038297       0.048847      -0.039951       0.014200       0.025752              9.610166       9.214454       2.898624      -3.835139       9.290474      -2.378734      10.325569           0.183918
           89              O       0.521448       6.655579      13.800870      -0.490797      30.404681 0.46222892E+03  0.10690972E+05                                 7.697110                            6.646023       0.526190       2.239020                    0.997489      26.358957      67.779011       0.739006       0.358342      -1.140455      -0.022547       0.010303       0.004413       0.025179       0.023000      -0.040690       0.028051       0.004696      -0.017470      -0.062272       0.021437       0.040835              8.422578       7.143677      -2.611990      -2.041334       8.318711       2.260467       9.805346           0.132003
           90              O       5.800681      -2.559063      15.944922      -0.614498      46.047345 0.69811778E+03  0.17932891E+05                                10.293530                            8.264741      -0.020989       2.015770                    0.997076      29.500417      80.420800       0.649865       0.366911      -1.131667      -0.002923       0.016848      -0.052935       0.055628       0.047068       0.016705      -0.015352       0.021206       0.039984      -0.061629       0.019539       0.042090             12.121553       8.772054      -2.152845       3.902137      10.212643      -3.806697      17.379961           0.100455
           91              O       1.663580       2.340019      12.406066      -0.562055      38.938563 0.53477436E+03  0.12789764E+05                                 9.031037                            7.102052       0.591051       2.245415                    0.997438      27.198497      70.427621       0.724079       0.353695      -1.147603       0.004603      -0.025518       0.046082       0.052877       0.030010      -0.001744       0.005818       0.089681       0.086140      -0.068692       0.029092       0.039600             10.511633       8.647330      -0.509995       4.891512       7.460583      -0.920927      15.426985           0.083452
           92              O       2.574269       3.399197      14.158770      -0.574056      41.191988 0.56239205E+03  0.13638369E+05                                 9.418413                            7.301430       0.481756       2.195107                    0.998251      27.869692      72.977458       0.710518       0.355474      -1.144677      -0.014531      -0.051990      -0.037031       0.065463       0.020199      -0.016180       0.034414       0.025761      -0.019202      -0.052234       0.024010       0.028224             11.092837       6.273162      -1.173915      -0.294275      16.906701       5.235073      10.098647           0.129792
           93              O       2.874772       4.355075       8.524362      -0.523139      29.444016 0.45645311E+03  0.10526498E+05                                 7.480433                            6.560788       0.467972       2.205940                    0.998165      26.843413      68.971889       0.751054       0.353628      -1.143992       0.020670       0.007183      -0.042283       0.047610      -0.029595       0.019285       0.019814       0.008074       0.108798      -0.056245       0.011676       0.044569              8.017654       5.907638       0.329889       0.708623       6.855289      -1.985128      11.290034           0.148783
           94              O       1.697633       3.705039       6.718140      -0.522696      34.478947 0.50651799E+03  0.12017608E+05                                 8.455103                            7.011044       0.243660       2.134516                    0.996410      27.250018      71.573470       0.709384       0.363917      -1.133113       0.051173       0.033455       0.013584       0.062629      -0.023130       0.018726       0.023532       0.019218      -0.017553      -0.045071       0.016714       0.028357              9.550684       9.368482       4.519602       1.643838      12.052062       1.556799       7.231509           0.167224
           95              O      -0.986936       0.551633       5.311629      -0.545368      40.971814 0.55856878E+03  0.13521302E+05                                 9.395219                            7.305068       0.454492       2.202075                    0.996510      27.350923      71.532700       0.706254       0.358264      -1.142549      -0.011530      -0.062133      -0.023241       0.067332      -0.013133       0.008376       0.036099       0.064542      -0.024766      -0.058191       0.019163       0.039029             10.989753       8.509515       4.642391       2.687136      13.979321       3.956734      10.480424           0.131680
           96              O       8.903878      -0.056059       3.465269      -0.513508      32.271004 0.45835147E+03  0.10579473E+05                                 8.012393                            6.574957       0.351604       2.169649                    0.997519      26.790963      68.829289       0.750278       0.353686      -1.144137      -0.012638      -0.019276       0.040658       0.046738      -0.012499       0.021689       0.012966       0.015357       0.115883      -0.040414      -0.007139       0.047553              9.068705       5.930815       0.429349       0.239826       6.949797      -2.319910      14.325503           0.186271
           97              O       0.249421       5.162868       9.109712      -0.526385      38.039789 0.58026759E+03  0.14202490E+05                                 9.011598                            7.510423       0.289649       2.145167                    0.997059      27.551714      72.815286       0.686496       0.364529      -1.135890      -0.033707       0.029770      -0.033823       0.056271       0.023838       0.012740      -0.006381       0.039181       0.039117      -0.039809       0.010209       0.029600             10.108891      11.154692      -2.846860       4.073445       9.153151      -1.922330      10.018829           0.191291
           98              O      -0.943000       4.606834       7.261679      -0.538614      34.462339 0.51369424E+03  0.12209891E+05                                 8.408830                            7.028727       0.402587       2.183798                    0.997719      27.283985      71.327388       0.714528       0.360645      -1.137620      -0.007799       0.036227       0.027171       0.045951       0.047578      -0.014823       0.013543       0.019178       0.084808      -0.066824       0.030413       0.036412              9.444633       6.158606      -0.394245       0.537479      12.342644       4.194984       9.832649           0.098054
           99              O      -2.530429      -2.108004      15.821162      -0.514416      32.574305 0.48838640E+03  0.11450973E+05                                 8.069851                            6.827959       0.470285       2.208201                    0.998092      26.915760      69.653682       0.729756       0.357972      -1.140901      -0.004122       0.041286       0.019771       0.045961      -0.029264      -0.001846       0.024035       0.015030       0.075600      -0.047461       0.006974       0.040487              8.939396       5.965802       0.993550      -0.282596      11.139358       4.010443       9.713029           0.171691
          100              O       0.963127       1.923445       1.097112      -0.485863      34.875815 0.52084852E+03  0.12432087E+05                                 8.548689                            7.138845       0.161011       2.115384                    0.996996      26.856495      70.529114       0.699355       0.366924      -1.131878       0.040392       0.012075      -0.018047       0.045858      -0.025026      -0.006010      -0.001591       0.038299       0.048848      -0.039952       0.014201       0.025752              9.610145       9.214435       2.898617      -3.835130       9.290454      -2.378729      10.325547           0.183924

******************************************************
Auxiliary information for the entire system
The total spin magnetic moment of the unit cell is   3.905359
The total net atomic charge of the unit cell is   0.000003
Accuracy of reproducing the electrostatic potential in the unit cell:
  The inner radius (bohr) =    5.0000
  The outer radius (bohr) =   12.0000
  Valid grid points have density less than (e/(bohr^3)) =    0.0001
  The number of valid grid points were=        98532
  The rms potential error without charges in kcal/mol is=      3.18348
  The rms potential error with partial charges in kcal/mol is=      0.81128
  The RRMSE value at monopole order=      0.25484
  The rms potential error with partial charges and cloud penetration in kcal/mol is=      0.81048
  The RRMSE value at monopole order with cloud penetration is=      0.25459
  The rms potential error with partial charges and atomic dipoles in kcal/mol is=      0.50036
  The RRMSE value at dipole order=      0.15717
  The rms potential error with partial charges, atomic dipoles and cloud penetration in kcal/mol is=      0.49109
  The RRMSE value at dipole order with cloud penetration=      0.15426

******************************************************
The electron densities and ab initio electrostatic potential were computed in VASP using the PBE functional and
projector augmented wave method. See the main text of the journal article for a description of computational details.
The atomic charges, dipoles, and quadrupoles were computed with the DDEC6 method as described in
(a) T. A. Manz and N. Gabaldon Limas, RSC Adv. 6 (2016) 47771-47801 DOI: 10.1039/c6ra04656h
(b) N. Gabaldon Limas and T. A. Manz, RSC Adv. 8 (2018) 2678-2707 DOI: 10.1039/c7ra11829e.
For each atom in the material, the electron cloud parameters were fit to the spherically averaged atom-in-material
electron density using radial positions for which this density was between 10^-4 and 10^-2 electrons per cubic bohr.
The polarizabilities, dispersion coefficients, and quantum Drude oscillator (QDO) parameters were fit using the MCLF method.
The magnetic structure of the system was optimized in VASP from the default ferromagnetic initial guess using spin polarization.
The atomic spin moments (ASMs) were computed on this optimized magnetic structure using the DDEC6 partition as inputs
to the method of T. A. Manz and D. S. Sholl, J. Chem. Theory Comput. 7 (2011) 4146-4164 DOI: 10.1021/ct200539n.
The RMSE and RRMSE were computed using a uniform grid with Ewald summation.
