# Supplementary material for: A collection of forcefield precursors for metal–organic frameworks
Source: RSC Adv. 2019 Nov 13;9(63):36492–507. doi: 10.1039/c9ra07327b (PMC9075174; doi:10.1039/c9ra07327b)
Supplement: RA-009-C9RA07327B-s3859 [file RA-009-C9RA07327B-s3859.xyz]

  148
jmolscript: load "" {1 1 1} spacegroup "x,y,z" unitcell [{     13.941000     0.000000     0.000000 }, {      0.728526    15.057386     0.000000 }, {      0.728526     2.026105    14.920448 }]
Cu    11.463765     3.174634     5.710055     0.792527
Cu     8.838270     3.276616     5.817930     0.799898
Cu     3.934287    13.908857     9.210393     0.792655
Cu     6.559782    13.806875     9.102518     0.799814
H     12.276164     3.147353     9.948955     0.109771
H     12.342818     3.310908    12.328766     0.114630
H      8.594439     4.781678    12.137784     0.109919
H      8.498850     4.225688    10.050414     0.102054
H     12.551581     3.534577    14.208743     0.120840
H     11.934252     1.908778     1.626329     0.124855
H      8.248929     3.869807     1.508457     0.134415
H      8.851016     5.369524    14.171442     0.111484
H      8.632440    14.208418     6.466522     0.126407
H      8.557513    11.891114     6.488903     0.112432
H     12.433344    11.592449     5.087873     0.117934
H     12.603196    13.920464     5.122190     0.124494
H      8.787750     9.795532     6.979786     0.109661
H      8.579569     7.529584     6.726138     0.105470
H     12.058969     7.351183     4.680545     0.121553
H     12.216015     9.704414     4.811844     0.115541
H      6.453688     5.158511     5.155015     0.092854
H      4.200623     5.207542     5.028191     0.130005
H      4.188305     1.279993     6.099479     0.130068
H      6.469678     1.387191     6.090527     0.089203
H      2.135069     4.813948     4.303057     0.129350
H     13.780331     4.756201     4.443309     0.096450
H     13.832326     1.784482     6.964865     0.080716
H      2.222685     1.678997     6.897723     0.130533
H      3.121888    13.936138     4.971493     0.109846
H      3.055234    13.772583     2.591682     0.114706
H      6.803613    12.301813     2.782664     0.109983
H      6.899202    12.857803     4.870034     0.102115
H      2.846471    13.548914     0.711705     0.120921
H      3.463800    15.174713    13.294119     0.124921
H      7.149123    13.213684    13.411991     0.134546
H      6.547036    11.713967     0.749006     0.111577
H      6.765612     2.875073     8.453926     0.126473
H      6.840539     5.192377     8.431545     0.112520
H      2.964708     5.491042     9.832575     0.117986
H      2.794856     3.163027     9.798258     0.124552
H      6.610302     7.287959     7.940662     0.109750
H      6.818483     9.553907     8.194310     0.105529
H      3.339083     9.732308    10.239903     0.121601
H      3.182037     7.379077    10.108604     0.115613
H      8.944364    11.924980     9.765433     0.092868
H     11.197429    11.875949     9.892257     0.130040
H     11.209747    15.803498     8.820969     0.130119
H      8.928374    15.696300     8.829921     0.089212
H     13.262983    12.269543    10.617391     0.129361
H      1.617721    12.327290    10.477139     0.096433
H      1.565726    15.299009     7.955583     0.080728
H     13.175367    15.404494     8.022725     0.130591
C     10.297312     3.442718     8.276373     0.587409
C     10.384543     3.670000     9.750513    -0.020316
C     11.504323     3.434632    10.423425    -0.102643
C     11.579848     3.610954    11.843852    -0.154855
C     10.554871     4.182202    12.469018     0.075967
C      9.365488     4.406224    11.712552    -0.124671
C      9.328531     4.121650    10.503995    -0.085851
C     10.653536     4.437601    13.950619     0.057251
C     11.853578     3.979236    14.666800    -0.156981
C     11.181050     2.199762     1.119034    -0.101618
C     10.099157     2.887500     1.781501    -0.023621
C      8.936153     3.383218     1.074272    -0.102288
C      9.621165     5.106514    14.651880    -0.146296
C     10.116848     3.072304     3.242213     0.593516
C     10.771371    15.770802     5.841355     0.588288
C     10.688157    14.281567     5.874180    -0.050140
C      9.387415    13.675805     6.236747    -0.093697
C      9.364035    12.328169     6.236747    -0.142762
C     10.508924    11.500325     5.839863     0.060277
C     11.702413    12.116834     5.401202    -0.149165
C     11.811260    13.489082     5.416123    -0.099945
C     10.403414    10.011149     5.839863     0.069193
C      9.423339     9.324497     6.460554    -0.141829
C      9.338804     7.956655     6.356111    -0.095928
C     10.213850     7.215315     5.775705    -0.015348
C     11.387288     7.864383     5.122190    -0.110532
C     11.471095     9.251049     5.187840    -0.157651
C     10.154501     5.750061     5.719008     0.604281
C      5.981670     4.359416     5.357933     0.091918
C      4.645539     4.408617     5.287807    -0.190125
C      3.912841     3.246284     5.610088     0.108011
C      4.628321     2.100082     5.907005    -0.186861
C      6.001699     2.189123     5.908497     0.115599
C      2.445519     3.232530     5.608596     0.103719
C      1.701709     4.168361     4.849146    -0.193305
C     14.281475     4.113252     4.931208     0.091964
C      0.356041     2.382554     6.390428     0.108901
C      1.758234     2.327132     6.381476    -0.192938
C      5.100740    13.640773     6.644075     0.587400
C      5.013509    13.413491     5.169935    -0.020278
C      3.893729    13.648859     4.497023    -0.102557
C      3.818204    13.472537     3.076596    -0.154765
C      4.843181    12.901289     2.451430     0.075982
C      6.032564    12.677267     3.207896    -0.124594
C      6.069521    12.961841     4.416453    -0.085768
C      4.744516    12.645890     0.969829     0.057319
C      3.544474    13.104255     0.253648    -0.156888
C      4.217002    14.883729    13.801414    -0.101557
C      5.298895    14.195991    13.138947    -0.023613
C      6.461899    13.700273    13.846176    -0.102207
C      5.776887    11.976977     0.268568    -0.146212
C      5.281204    14.011187    11.678235     0.593504
C      4.626681     1.312689     9.079093     0.588284
C      4.709895     2.801924     9.046268    -0.050113
C      6.010637     3.407686     8.683701    -0.093583
C      6.034017     4.755322     8.683701    -0.142660
C      4.889128     5.583166     9.080585     0.060306
C      3.695639     4.966657     9.519246    -0.149077
C      3.586792     3.594409     9.504325    -0.099881
C      4.994638     7.072342     9.080585     0.069247
C      5.974713     7.758994     8.459894    -0.141705
C      6.059248     9.126836     8.564337    -0.095820
C      5.184202     9.868176     9.144743    -0.015339
C      4.010764     9.219108     9.798258    -0.110479
C      3.926957     7.832442     9.732608    -0.157566
C      5.243551    11.333430     9.201440     0.604266
C      9.416382    12.724075     9.562515     0.091906
C     10.752513    12.674874     9.632641    -0.190077
C     11.485211    13.837207     9.310360     0.108013
C     10.769731    14.983409     9.013443    -0.186756
C      9.396353    14.894368     9.011951     0.115654
C     12.952533    13.850961     9.311852     0.103763
C     13.696343    12.915130    10.071302    -0.193279
C      1.116577    12.970239     9.989240     0.091939
C      1.101011    14.700937     8.530020     0.108935
C     13.639818    14.756359     8.538972    -0.192832
N      6.726251     3.263451     5.692151    -0.228868
N     13.594793     3.197866     5.663802    -0.212025
N      8.671801    13.820040     9.228297    -0.228942
N      1.803259    13.885625     9.256646    -0.212150
O     11.359864     3.285231     7.637777    -0.544330
O      9.157044     3.379738     7.757141    -0.537229
O     11.276071     3.058201     3.770397    -0.543525
O      9.073304     3.229676     3.868872    -0.532320
O      9.017133     1.350832     5.911481    -0.517108
O     11.207780     1.227425     5.801070    -0.556941
O      9.029641     5.207732     5.750341    -0.537670
O     11.230693     5.135609     5.629485    -0.542294
O      4.038188    13.798260     7.282671    -0.544175
O      6.241008    13.703753     7.163307    -0.536994
O      4.121981    14.025290    11.150051    -0.543329
O      6.324748    13.853815    11.051576    -0.532166
O      6.380919    15.732659     9.008967    -0.516921
O      4.190272    15.856066     9.119378    -0.556763
O      6.368411    11.875759     9.170107    -0.537456
O      4.167359    11.947882     9.290963    -0.542161

The following XYZ coordinates are in angstroms. Other properties are in atomic units.
The sperically averaged electron density of each atom fit to a function of the form exp(a - br)
eigen_1, eigen_2 and eigen_3 are the three eigenvalues of traceless quadrupole moment tensor
  atom number  atomic symbol              X              Y              Z     net charge C6 coefficient C8 coefficient C10 coefficient fluctuating dipole atomic polarizability isotropic forcefield polarizability              a              b squared Pearson coefficient          <r^3>          <r^4>         wp_QDO          m_QDO          q_QDO       dipole_x       dipole_y       dipole_z         dipole            Qxy            Qxz            Qyz     Q(x^2-y^2)  Q(3z^2 - R^2)        eigen_1        eigen_2        eigen_3 static polarizability      alpha(xx)      alpha(xy)      alpha(xz)      alpha(yy)      alpha(yz)      alpha(zz) atomic spin moment
            1             Cu      11.463765       3.174634       5.710055       0.792527      71.661560 0.11708898E+04  0.32803335E+05                                14.672797                           11.653986       1.266527       2.315869                    0.993918      41.948564     103.938726       0.502620       0.434975      -1.131642       0.081783       0.001154      -0.000871       0.081796       0.004823       0.011852      -0.003066      -0.351949       0.352175      -0.235138       0.114659       0.120479             19.242576      18.238431       0.185234       0.577933      19.672603       0.392141      19.816694           0.704463
            2             Cu       8.838270       3.276616       5.817930       0.799898      69.295030 0.11293384E+04  0.31332563E+05                                14.315210                           11.433435       1.363438       2.350603                    0.994854      41.509570     102.115143       0.508597       0.434071      -1.133032      -0.077056       0.003217      -0.000908       0.077128       0.007378       0.003711      -0.002752      -0.360092       0.330728      -0.235360       0.109815       0.125545             18.673137      17.150856       0.672356      -0.266545      20.095024       0.500120      18.773529          -0.713173
            3             Cu       3.934287      13.908857       9.210393       0.792655      71.653985 0.11708050E+04  0.32799842E+05                                14.670600                           11.652634       1.267108       2.316057                    0.993921      41.947086     103.927858       0.502718       0.434905      -1.131706      -0.081815      -0.001153       0.000868       0.081827       0.004815       0.011851      -0.003079      -0.351852       0.352115      -0.235079       0.114615       0.120464             19.238815      18.235893       0.185285       0.577561      19.668477       0.391876      19.812076           0.703942
            4             Cu       6.559782      13.806875       9.102518       0.799814      69.298733 0.11294611E+04  0.31336731E+05                                14.315393                           11.433842       1.363651       2.350643                    0.994855      41.511476     102.120125       0.508603       0.434055      -1.133046       0.077146      -0.003214       0.000896       0.077218       0.007377       0.003678      -0.002753      -0.360163       0.330819      -0.235410       0.109844       0.125566             18.672679      17.151491       0.672152      -0.266735      20.094015       0.500024      18.772532          -0.712822
            5              H      12.276164       3.147353       9.948955       0.109771       1.177048 0.85269810E+01  0.84000005E+02                                 1.754758                            1.639910      -0.999619       2.394891                    0.998285       3.414124       9.191181       0.525710       1.182704      -0.732140       0.032450      -0.007434      -0.020554       0.039124      -0.007340      -0.002326       0.001344       0.026232       0.000899      -0.015213      -0.000114       0.015327              1.827752       2.096689      -0.258989      -0.397617       1.495240       0.227290       1.891326           0.000205
            6              H      12.342818       3.310908      12.328766       0.114630       1.140114 0.81188978E+01  0.78448345E+02                                 1.671813                            1.565084      -0.940533       2.425784                    0.998491       3.270034       8.519392       0.560286       1.131382      -0.745562       0.027865      -0.016132       0.018801       0.037285      -0.013108       0.002720       0.000617       0.019344       0.009222      -0.017978       0.002839       0.015139              1.721129       1.847620      -0.196110       0.348157       1.337616      -0.029149       1.978150          -0.000070
            7              H       8.594439       4.781678      12.137784       0.109919       1.193744 0.87070343E+01  0.85630984E+02                                 1.731446                            1.628617      -0.865177       2.458234                    0.998883       3.299505       8.677720       0.545188       1.142350      -0.743627      -0.031337       0.012942       0.009572       0.035229      -0.009697       0.001378       0.006040       0.026309       0.004115      -0.018906       0.003224       0.015682              1.759951       1.846902      -0.269196      -0.261976       1.470729       0.258988       1.962224           0.000083
            8              H       8.498850       4.225688      10.050414       0.102054       1.076586 0.74488426E+01  0.71917144E+02                                 1.732466                            1.586392      -1.176464       2.307746                    0.995507       3.634033      10.127477       0.500725       1.266961      -0.709882      -0.030787       0.001333      -0.013305       0.033566      -0.004900       0.000755       0.002246       0.017616       0.005476      -0.011414       0.002243       0.009170              1.838799       2.234972      -0.103784       0.609313       1.350699       0.007432       1.930726          -0.000182
            9              H      12.551581       3.534577      14.208743       0.120840       1.118410 0.79632987E+01  0.76627474E+02                                 1.658721                            1.557303      -0.889175       2.457546                    0.998818       3.218727       8.387679       0.557352       1.142049      -0.743291       0.031385      -0.019518      -0.015771       0.040183      -0.013314       0.001326       0.004178       0.019415       0.005803      -0.018367       0.002818       0.015549              1.706902       1.709331      -0.256097      -0.247112       1.420299       0.249705       1.991074          -0.000095
           10              H      11.934252       1.908778       1.626329       0.124855       1.183267 0.86671726E+01  0.85336897E+02                                 1.741779                            1.640832      -1.018278       2.401193                    0.997858       3.264700       8.655774       0.534029       1.164882      -0.738308       0.036101      -0.014024       0.021995       0.044540      -0.013954       0.002653      -0.000599       0.021574       0.003491      -0.018240       0.000755       0.017484              1.794712       1.928008      -0.204384       0.418853       1.421958      -0.086729       2.034169           0.000196
           11              H       8.248929       3.869807       1.508457       0.134415       1.117985 0.80518814E+01  0.77638692E+02                                 1.663081                            1.571908      -0.896321       2.465228                    0.998918       3.129289       8.143848       0.551997       1.150769      -0.742412      -0.032375       0.021955       0.017803       0.042978      -0.013874       0.001645       0.006812       0.014340      -0.000780      -0.018015       0.001961       0.016054              1.697741       1.705411      -0.299364      -0.300929       1.522994       0.258776       1.864819          -0.000124
           12              H       8.851016       5.369524      14.171442       0.111484       1.172378 0.85633581E+01  0.83853126E+02                                 1.708917                            1.612841      -0.948279       2.423826                    0.998352       3.287998       8.623580       0.549111       1.139123      -0.744289      -0.033134       0.010650      -0.012363       0.036934      -0.012967       0.001252       0.004373       0.019452       0.004963      -0.018051       0.002617       0.015435              1.746078       1.795723      -0.169838       0.382276       1.389185      -0.023800       2.053326           0.000109
           13              H       8.632440      14.208418       6.466522       0.126407       1.024986 0.73826870E+01  0.72430508E+02                                 1.794680                            1.674535      -1.415530       2.213801                    0.992832       3.880592      11.571824       0.438322       1.424313      -0.676930      -0.035432       0.022837       0.009538       0.043219      -0.009251      -0.004408       0.002564      -0.001684      -0.026429      -0.010234      -0.004472       0.014706              1.903917       2.212037      -0.406908      -0.128096       1.981173       0.138251       1.518540          -0.000154
           14              H       8.557513      11.891114       6.488903       0.112432       1.086265 0.80503304E+01  0.79977081E+02                                 1.810143                            1.707016      -1.184033       2.316824                    0.994302       3.747661      10.916100       0.454215       1.357352      -0.691396      -0.035745      -0.011754       0.011809       0.039437       0.004018      -0.007106      -0.000092       0.005766      -0.033744      -0.013622       0.001271       0.012350              1.887911       2.152171       0.279218      -0.135885       2.030984      -0.102941       1.480577           0.000116
           15              H      12.433344      11.592449       5.087873       0.117934       1.131394 0.80902813E+01  0.78198539E+02                                 1.676374                            1.572789      -0.880387       2.457874                    0.998764       3.242172       8.482097       0.552666       1.146591      -0.742168       0.031505      -0.016291      -0.013627       0.037996      -0.001360      -0.011727       0.000691       0.008621      -0.039449      -0.017924       0.002095       0.015829              1.725669       1.814198      -0.281402      -0.212372       1.995957       0.179599       1.366851          -0.000101
           16              H      12.603196      13.920464       5.122190       0.124494       1.131728 0.81959128E+01  0.79716717E+02                                 1.698253                            1.601293      -0.944030       2.434304                    0.998482       3.252679       8.620680       0.536758       1.173210      -0.735701       0.037236       0.017127      -0.015028       0.043654       0.001131      -0.012359      -0.002131       0.011051      -0.035642      -0.017337       0.000329       0.017008              1.762445       2.054444       0.382721      -0.224520       1.786750      -0.104399       1.446141           0.000205
           17              H       8.787750       9.795532       6.979786       0.109661       1.068318 0.74904288E+01  0.72421070E+02                                 1.727260                            1.598086      -1.002457       2.396144                    0.997447       3.549309       9.899122       0.495476       1.278572      -0.708248      -0.020948       0.016750       0.021554       0.034409      -0.000832      -0.011590       0.003730      -0.007644      -0.014936      -0.015138       0.004367       0.010772              1.801116       1.818494      -0.281413      -0.384101       2.029042       0.238051       1.555811           0.000055
           18              H       8.579569       7.529584       6.726138       0.105470       1.085374 0.76009184E+01  0.73586062E+02                                 1.731039                            1.597135      -1.014915       2.388836                    0.997270       3.540632       9.806003       0.502723       1.258485      -0.712727      -0.028553      -0.015610       0.010386       0.034158       0.001447      -0.009509      -0.000955       0.003373      -0.024301      -0.012944       0.002019       0.010925              1.810570       2.050826       0.378894      -0.402020       1.896972      -0.150966       1.483911          -0.000201
           19              H      12.058969       7.351183       4.680545       0.121553       1.217166 0.88265681E+01  0.87361611E+02                                 1.777746                            1.657110      -1.005269       2.401838                    0.998060       3.310999       8.820761       0.530439       1.166654      -0.737534       0.032474      -0.022193      -0.020845       0.044515       0.000524      -0.015816       0.006123       0.006505      -0.025908      -0.019769       0.002054       0.017715              1.845744       1.879829      -0.414996      -0.300143       2.109179       0.242177       1.548223           0.000122
           20              H      12.216015       9.704414       4.811844       0.115541       1.198823 0.87263243E+01  0.86041830E+02                                 1.750439                            1.640258      -0.989402       2.406685                    0.998060       3.320189       8.801248       0.537283       1.156177      -0.739898       0.033449       0.014885      -0.014719       0.039459       0.000660      -0.015063       0.001389       0.007775      -0.033751      -0.019275       0.001850       0.017426              1.803149       1.867036       0.352018      -0.261327       2.089083      -0.122119       1.453330          -0.000114
           21              H       6.453688       5.158511       5.155015       0.092854       1.325038 0.95887405E+01  0.96945828E+02                                 1.889327                            1.732224      -0.919062       2.431345                    0.998547       3.430439       9.253817       0.516251       1.173486      -0.736040       0.021541       0.040708      -0.012137       0.047629      -0.001101      -0.001327      -0.010556      -0.015136      -0.043093      -0.017935      -0.000261       0.018196              1.994008       2.131965       0.599638      -0.137950       2.318197      -0.180634       1.531863           0.000034
           22              H       4.200623       5.207542       5.028191       0.130005       1.141252 0.83264693E+01  0.80961849E+02                                 1.682988                            1.597370      -0.896191       2.458213                    0.998946       3.180710       8.312282       0.548157       1.149162      -0.742675      -0.013481       0.031688      -0.008960       0.035583      -0.000319       0.000278      -0.010001      -0.010283      -0.045331      -0.018335       0.002404       0.015931              1.709488       1.807562      -0.286693       0.154258       1.933572      -0.196729       1.387330          -0.000007
           23              H       4.188305       1.279993       6.099479       0.130068       0.929571 0.66816131E+01  0.63981306E+02                                 1.688881                            1.600492      -1.321410       2.265803                    0.992646       3.749829      11.071871       0.444915       1.437663      -0.674889      -0.015611      -0.031387       0.011363       0.036850       0.002817       0.000687      -0.007835       0.000284      -0.036287      -0.015154       0.004874       0.010281              1.753183       1.761282       0.305629      -0.066691       2.119796      -0.097341       1.378472          -0.000025
           24              H       6.469678       1.387191       6.090527       0.089203       1.093671 0.77701296E+01  0.76318717E+02                                 1.802499                            1.663195      -1.010161       2.391166                    0.996586       3.709149      10.653813       0.467105       1.335024      -0.696034       0.022055      -0.041540       0.009230       0.047929      -0.003502       0.001579      -0.004103      -0.013524      -0.026082      -0.009625      -0.003221       0.012845              1.914476       2.016235      -0.515161       0.090652       2.288839      -0.137684       1.438354           0.000026
           25              H       2.135069       4.813948       4.303057       0.129350       1.150045 0.83475738E+01  0.81011165E+02                                 1.673815                            1.584676      -0.928410       2.444257                    0.998640       3.169365       8.205895       0.559461       1.128111      -0.748024       0.014761       0.025359      -0.023629       0.037674      -0.001143      -0.001487      -0.016815       0.001668      -0.012467      -0.018649       0.003074       0.015575              1.697969       1.815358       0.255897      -0.174502       1.691988      -0.332648       1.586559          -0.000008
           26              H      13.780331       4.756201       4.443309       0.096450       1.378814 0.98294987E+01  0.99920817E+02                                 1.938765                            1.751482      -0.985816       2.407719                    0.997390       3.428258       9.249700       0.514838       1.170338      -0.737104      -0.025435       0.033911      -0.024074       0.048749      -0.000776       0.001662      -0.019730      -0.000243      -0.017336      -0.021624       0.002628       0.018996              2.064168       2.326959      -0.564305       0.379399       2.088981      -0.408966       1.776563          -0.000047
           27              H      13.832326       1.784482       6.964865       0.080716       1.166604 0.79508700E+01  0.78769382E+02                                 1.897483                            1.690480      -1.210087       2.292212                    0.993633       3.883228      11.307202       0.458698       1.347834      -0.692389      -0.026239      -0.026534       0.028019       0.046665       0.002944      -0.003310      -0.010056       0.004070      -0.004787      -0.011480       0.000454       0.011026              2.040536       2.151051       0.440370      -0.410080       2.086942      -0.588740       1.883616          -0.000051
           28              H       2.222685       1.678997       6.897723       0.130533       0.978501 0.69381642E+01  0.67159847E+02                                 1.751637                            1.632332      -1.384379       2.228259                    0.992714       3.871520      11.545318       0.439377       1.440136      -0.673664       0.018594      -0.024254       0.018797       0.035879      -0.002889      -0.000854      -0.010549       0.002349      -0.019428      -0.013884       0.004007       0.009878              1.835431       2.041271      -0.278352       0.209340       1.827029      -0.350300       1.637994           0.000043
           29              H       3.121888      13.936138       4.971493       0.109846       1.176688 0.85236947E+01  0.83959085E+02                                 1.754375                            1.639576      -0.999150       2.395160                    0.998288       3.413435       9.188696       0.525775       1.182678      -0.732148      -0.032459       0.007443       0.020552       0.039133      -0.007338      -0.002330       0.001344       0.026233       0.000902      -0.015213      -0.000114       0.015327              1.827330       2.096211      -0.258905      -0.397482       1.494940       0.227205       1.890839           0.000206
           30              H       3.055234      13.772583       2.591682       0.114706       1.139697 0.81150725E+01  0.78400623E+02                                 1.671270                            1.564609      -0.940133       2.426002                    0.998495       3.269268       8.516272       0.560439       1.131229      -0.745601      -0.027872       0.016138      -0.018798       0.037292      -0.013108       0.002722       0.000615       0.019343       0.009204      -0.017974       0.002832       0.015142              1.720544       1.847018      -0.196025       0.347999       1.337239      -0.029157       1.977376          -0.000072
           31              H       6.803613      12.301813       2.782664       0.109983       1.193362 0.87035384E+01  0.85587729E+02                                 1.731073                            1.628290      -0.864756       2.458479                    0.998886       3.298822       8.675381       0.545245       1.142349      -0.743630       0.031352      -0.012941      -0.009568       0.035241      -0.009696       0.001374       0.006039       0.026310       0.004100      -0.018902       0.003218       0.015684              1.759559       1.846516      -0.269124      -0.261909       1.470444       0.258895       1.961716           0.000083
           32              H       6.899202      12.857803       4.870034       0.102115       1.076331 0.74466978E+01  0.71891324E+02                                 1.732215                            1.586183      -1.176342       2.307853                    0.995509       3.633468      10.125572       0.500748       1.266992      -0.709877       0.030803      -0.001330       0.013301       0.033578      -0.004898       0.000755       0.002247       0.017605       0.005478      -0.011409       0.002245       0.009164              1.838512       2.234625      -0.103772       0.609171       1.350529       0.007421       1.930382          -0.000184
           33              H       2.846471      13.548914       0.711705       0.120921       1.117981 0.79594025E+01  0.76579526E+02                                 1.658203                            1.556850      -0.888835       2.457747                    0.998822       3.217950       8.384693       0.557480       1.141943      -0.743319      -0.031394       0.019523       0.015770       0.040192      -0.013314       0.001321       0.004178       0.019407       0.005783      -0.018361       0.002810       0.015550              1.706343       1.708810      -0.255989      -0.247012       1.419901       0.249581       1.990319          -0.000096
           34              H       3.463800      15.174713      13.294119       0.124921       1.182955 0.86643500E+01  0.85302408E+02                                 1.741511                            1.640597      -1.017864       2.401429                    0.997862       3.264159       8.654082       0.534050       1.164928      -0.738299      -0.036112       0.014028      -0.021991       0.044548      -0.013953       0.002658      -0.000597       0.021570       0.003497      -0.018239       0.000756       0.017483              1.794419       1.927712      -0.204345       0.418752       1.421765      -0.086716       2.033781           0.000200
           35              H       7.149123      13.213684      13.411991       0.134546       1.117232 0.80448254E+01  0.77550245E+02                                 1.661982                            1.570936      -0.895852       2.465477                    0.998922       3.128205       8.138786       0.552341       1.150355      -0.742511       0.032382      -0.021957      -0.017797       0.042981      -0.013875       0.001642       0.006809       0.014331      -0.000804      -0.018009       0.001951       0.016057              1.696581       1.704279      -0.299062      -0.300612       1.522042       0.258491       1.863421          -0.000126
           36              H       6.547036      11.713967       0.749006       0.111577       1.171923 0.85590883E+01  0.83799870E+02                                 1.708399                            1.612380      -0.947872       2.424063                    0.998356       3.287177       8.620503       0.549227       1.139039      -0.744311       0.033142      -0.010651       0.012365       0.036942      -0.012963       0.001254       0.004370       0.019455       0.004948      -0.018047       0.002612       0.015435              1.745528       1.795202      -0.169775       0.382113       1.388816      -0.023814       2.052566           0.000109
           37              H       6.765612       2.875073       8.453926       0.126473       1.024744 0.73805566E+01  0.72404605E+02                                 1.794433                            1.674324      -1.415470       2.213878                    0.992834       3.880032      11.569871       0.438337       1.424364      -0.676921       0.035446      -0.022835      -0.009545       0.043232      -0.009254      -0.004406       0.002564      -0.001701      -0.026427      -0.010233      -0.004475       0.014708              1.903637       2.211704      -0.406807      -0.128062       1.980851       0.138220       1.518355          -0.000152
           38              H       6.840539       5.192377       8.431545       0.112520       1.085933 0.80472637E+01  0.79939321E+02                                 1.809823                            1.706731      -1.183992       2.316913                    0.994304       3.746941      10.913648       0.454235       1.357417      -0.691385       0.035765       0.011752      -0.011815       0.039457       0.004026      -0.007104      -0.000093       0.005770      -0.033737      -0.013619       0.001263       0.012355              1.887563       2.151775       0.279159      -0.135846       2.030560      -0.102921       1.480354           0.000120
           39              H       2.964708       5.491042       9.832575       0.117986       1.131098 0.80875659E+01  0.78164877E+02                                 1.676010                            1.572470      -0.880122       2.458027                    0.998767       3.241620       8.479947       0.552757       1.146511      -0.742189      -0.031516       0.016289       0.013624       0.038003      -0.001362      -0.011725       0.000692       0.008626      -0.039446      -0.017921       0.002091       0.015830              1.725277       1.813814      -0.281332      -0.212314       1.995424       0.179543       1.366593          -0.000102
           40              H       2.794856       3.163027       9.798258       0.124552       1.131439 0.81932859E+01  0.79684641E+02                                 1.697960                            1.601035      -0.943632       2.434528                    0.998485       3.252177       8.618947       0.536803       1.173208      -0.735703      -0.037251      -0.017122       0.015021       0.043663       0.001135      -0.012359      -0.002129       0.011053      -0.035652      -0.017339       0.000329       0.017010              1.762126       2.054068       0.382609      -0.224467       1.786392      -0.104369       1.445916           0.000207
           41              H       6.610302       7.287959       7.940662       0.109750       1.067965 0.74873648E+01  0.72384321E+02                                 1.726928                            1.597800      -1.002255       2.396312                    0.997450       3.548559       9.896668       0.495500       1.278636      -0.708236       0.020962      -0.016755      -0.021562       0.034424      -0.000837      -0.011582       0.003731      -0.007639      -0.014926      -0.015127       0.004357       0.010771              1.800752       1.818156      -0.281342      -0.384009       2.028560       0.237989       1.555539           0.000057
           42              H       6.818483       9.553907       8.194310       0.105529       1.085111 0.75985928E+01  0.73557512E+02                                 1.730735                            1.596872      -1.014721       2.388980                    0.997272       3.540013       9.803709       0.502775       1.258457      -0.712735       0.028568       0.015604      -0.010396       0.034171       0.001448      -0.009503      -0.000954       0.003371      -0.024296      -0.012938       0.002019       0.010919              1.810231       2.050460       0.378792      -0.401932       1.896561      -0.150931       1.483672          -0.000203
           43              H       3.339083       9.732308      10.239903       0.121601       1.216975 0.88247850E+01  0.87338965E+02                                 1.777516                            1.656907      -1.005048       2.401964                    0.998062       3.310629       8.819330       0.530492       1.166604      -0.737547      -0.032484       0.022187       0.020845       0.044519       0.000524      -0.015814       0.006120       0.006503      -0.025915      -0.019767       0.002055       0.017713              1.845492       1.879598      -0.414926      -0.300099       2.108838       0.242133       1.548039           0.000125
           44              H       3.182037       7.379077      10.108604       0.115613       1.198394 0.87223140E+01  0.85990935E+02                                 1.749895                            1.639783      -0.989104       2.406862                    0.998063       3.319454       8.798227       0.537419       1.156039      -0.739933      -0.033456      -0.014885       0.014720       0.039465       0.000662      -0.015059       0.001387       0.007783      -0.033733      -0.019267       0.001843       0.017424              1.802564       1.866463       0.351862      -0.261218       2.088300      -0.122073       1.452929          -0.000113
           45              H       8.944364      11.924980       9.765433       0.092868       1.324714 0.95857561E+01  0.96904777E+02                                 1.888715                            1.731716      -0.918821       2.431438                    0.998549       3.430038       9.251176       0.516451       1.173163      -0.736116      -0.021529      -0.040716       0.012124       0.047626      -0.001100      -0.001325      -0.010564      -0.015143      -0.043100      -0.017941      -0.000264       0.018205              1.993319       2.131168       0.599306      -0.137873       2.317359      -0.180540       1.531429           0.000031
           46              H      11.197429      11.875949       9.892257       0.130040       1.140920 0.83232840E+01  0.80921607E+02                                 1.682510                            1.596941      -0.895952       2.458336                    0.998948       3.180263       8.310125       0.548305       1.148985      -0.742717       0.013483      -0.031694       0.008950       0.035586      -0.000320       0.000278      -0.010003      -0.010288      -0.045322      -0.018333       0.002400       0.015934              1.708993       1.807009      -0.286569       0.154192       1.932989      -0.196642       1.386983          -0.000002
           47              H      11.209747      15.803498       8.820969       0.130119       0.929362 0.66797424E+01  0.63959137E+02                                 1.688665                            1.600301      -1.321382       2.265864                    0.992649       3.749318      11.070119       0.444927       1.437722      -0.674880       0.015611       0.031399      -0.011372       0.036863       0.002820       0.000689      -0.007833       0.000285      -0.036278      -0.015151       0.004871       0.010281              1.752951       1.761038       0.305573      -0.066675       2.119498      -0.097315       1.378319          -0.000026
           48              H       8.928374      15.696300       8.829921       0.089212       1.093624 0.77697265E+01  0.76313768E+02                                 1.802449                            1.663155      -1.010156       2.391180                    0.996586       3.709038      10.653425       0.467109       1.335030      -0.696033      -0.022044       0.041551      -0.009245       0.047936      -0.003506       0.001579      -0.004101      -0.013520      -0.026097      -0.009628      -0.003219       0.012847              1.914417       2.016160      -0.515133       0.090649       2.288771      -0.137674       1.438319           0.000025
           49              H      13.262983      12.269543      10.617391       0.129361       1.150047 0.83476434E+01  0.81012582E+02                                 1.673882                            1.584737      -0.928314       2.444316                    0.998641       3.169297       8.205946       0.559417       1.128188      -0.748006      -0.014764      -0.025361       0.023628       0.037676      -0.001139      -0.001491      -0.016812       0.001663      -0.012474      -0.018646       0.003073       0.015574              1.698037       1.815427       0.255915      -0.174518       1.692062      -0.332672       1.586621          -0.000001
           50              H       1.617721      12.327290      10.477139       0.096433       1.378998 0.98311239E+01  0.99942071E+02                                 1.938991                            1.751669      -0.985732       2.407734                    0.997390       3.428475       9.250687       0.514788       1.170394      -0.737091       0.025424      -0.033913       0.024073       0.048744      -0.000775       0.001661      -0.019729      -0.000241      -0.017355      -0.021626       0.002632       0.018994              2.064415       2.327256      -0.564400       0.379462       2.089232      -0.409042       1.776758          -0.000040
           51              H       1.565726      15.299009       7.955583       0.080728       1.166572 0.79505563E+01  0.78765107E+02                                 1.897412                            1.690419      -1.210018       2.292246                    0.993634       3.883078      11.306499       0.458720       1.347790      -0.692398       0.026228       0.026543      -0.028024       0.046666       0.002944      -0.003310      -0.010052       0.004067      -0.004785      -0.011476       0.000452       0.011023              2.040452       2.150936       0.440350      -0.410060       2.086870      -0.588723       1.883549          -0.000049
           52              H      13.175367      15.404494       8.022725       0.130591       0.978273 0.69361715E+01  0.67136029E+02                                 1.751412                            1.632136      -1.384364       2.228318                    0.992716       3.870975      11.543467       0.439386       1.440204      -0.673653      -0.018599       0.024262      -0.018801       0.035889      -0.002890      -0.000854      -0.010544       0.002343      -0.019436      -0.013881       0.004005       0.009876              1.835185       2.040960      -0.278300       0.209302       1.826798      -0.350233       1.637796           0.000042
           53              C      10.297312       3.442718       8.276373       0.587409      23.787611 0.24833381E+03  0.51467303E+04                                 7.720836                            5.627164      -0.027396       2.049767                    0.999573      22.454013      63.427091       0.618068       0.478161      -1.013837      -0.004535       0.000279      -0.060465       0.060636       0.002413      -0.002986      -0.025800      -0.132924      -0.225294      -0.078878      -0.028833       0.107711              9.755835       8.993689      -0.191338       0.402390       5.012994       1.614385      15.260823           0.000213
           54              C      10.384543       3.670000       9.750513      -0.020316      36.798524 0.40160903E+03  0.91929639E+04                                 9.610133                            6.641939       0.103542       2.047304                    0.999473      26.504981      73.514471       0.649586       0.411925      -1.074466      -0.017190       0.017664       0.034472       0.042377       0.013647      -0.009178      -0.001391       0.003033      -0.018864      -0.014618      -0.004696       0.019314             12.731079       9.725774      -1.288020       1.066460       6.163677       3.253330      22.303786          -0.000571
           55              C      11.504323       3.434632      10.423425      -0.102643      34.602271 0.41844450E+03  0.97501666E+04                                 9.276087                            6.833414       0.102235       2.002680                    0.999718      29.106300      83.474431       0.628150       0.418474      -1.062225      -0.008791       0.019809       0.040409       0.045854      -0.007251      -0.030841      -0.002660      -0.001422      -0.044575      -0.037634       0.008110       0.029524             11.596844       9.987735      -1.190222       1.376617       5.793801       2.446011      19.008996          -0.000916
           56              C      11.579848       3.610954      11.843852      -0.154855      36.106353 0.43175218E+03  0.10132465E+05                                 9.550282                            6.935983       0.068409       1.988839                    0.999709      29.603837      85.018091       0.624616       0.417843      -1.063342      -0.000235      -0.015526      -0.037341       0.040441      -0.003405       0.025648      -0.012210       0.030334       0.013238      -0.025437      -0.011321       0.036758             12.226455       8.988813      -1.632737       0.100574       6.222956       3.189796      21.467595          -0.000276
           57              C      10.554871       4.182202      12.469018       0.075967      40.862329 0.41045997E+03  0.94697950E+04                                10.498559                            6.790581      -0.126824       1.966099                    0.999398      26.652658      74.804420       0.630176       0.421283      -1.065866      -0.015692       0.005436      -0.012994       0.021086       0.001017       0.008271       0.000433      -0.005973       0.062516      -0.015399      -0.007346       0.022745             15.775177       9.767530      -1.061289       2.382128       6.859126       4.610851      30.698874          -0.000196
           58              C       9.365488       4.406224      11.712552      -0.124671      33.794659 0.37542110E+03  0.85273740E+04                                 9.116033                            6.472072       0.154593       2.032581                    0.999791      28.431174      80.931273       0.644481       0.418407      -1.060551       0.019447      -0.013144       0.002254       0.023580      -0.005900      -0.015574      -0.001421       0.018992      -0.097564      -0.036607       0.005743       0.030864             11.640213       8.879767      -0.882997       2.761490       5.686466       2.798197      20.354407           0.000406
           59              C       9.328531       4.121650      10.503995      -0.085851      33.156259 0.36517612E+03  0.82646953E+04                                 9.075823                            6.440913       0.065213       2.007587                    0.999840      28.182393      80.945126       0.635269       0.426014      -1.052309       0.035968      -0.018223       0.004253       0.040545       0.008798       0.009175      -0.021247      -0.001558      -0.134570      -0.052656       0.019753       0.032903             11.450074       9.502716      -1.167349       1.007030       5.831879       3.232053      19.015626           0.000726
           60              C      10.653536       4.437601      13.950619       0.057251      44.923514 0.46879224E+03  0.11157074E+05                                11.136912                            7.250149      -0.139809       1.951211                    0.999226      27.571025      78.047819       0.612056       0.420479      -1.068654       0.003172      -0.000333       0.019889       0.020143      -0.012529       0.005832       0.010888       0.025883       0.083436      -0.034347       0.004045       0.030302             16.868739       9.558336      -1.549830       1.387715       7.570365       4.928674      33.477515           0.000831
           61              C      11.853578       3.979236      14.666800      -0.156981      39.926546 0.48108214E+03  0.11591243E+05                                10.226523                            7.347467       0.050137       1.973639                    0.999562      30.520105      88.599708       0.604099       0.420811      -1.062235      -0.000518       0.002362       0.010642       0.010913      -0.031858      -0.011528       0.013591       0.039644      -0.021984      -0.035467      -0.010942       0.046409             13.495507       9.169305      -1.431053       1.959999       6.385491       2.504188      24.931725          -0.000769
           62              C      11.181050       2.199762       1.119034      -0.101618      38.065275 0.45471132E+03  0.10812119E+05                                 9.900781                            7.143726      -0.004719       1.961835                    0.999621      29.814739      86.231828       0.612049       0.420867      -1.061258      -0.016349       0.007523      -0.013042       0.022226      -0.019952       0.012628      -0.005475       0.047355      -0.030558      -0.025922      -0.013909       0.039831             12.917921       8.840240      -1.687306       0.188775       6.440523       2.963624      23.472999          -0.000154
           63              C      10.099157       2.887500       1.781501      -0.023621      43.882802 0.47147422E+03  0.11203883E+05                                10.847616                            7.192456      -0.043058       1.985256                    0.999083      27.607564      77.344523       0.626423       0.411460      -1.077631       0.006117      -0.014561      -0.054227       0.056480       0.002850       0.008868       0.007174       0.028053       0.024371      -0.019935       0.000671       0.019264             15.910153       9.501290      -1.757779       0.757071       6.937454       3.147730      31.291715          -0.000218
           64              C       8.936153       3.383218       1.074272      -0.102288      36.145385 0.43398039E+03  0.10185568E+05                                 9.532274                            6.952501       0.063913       1.990179                    0.999628      29.243959      83.657362       0.624810       0.417680      -1.064731       0.001881      -0.010918      -0.009941       0.014885      -0.014066      -0.004639       0.003973       0.026597      -0.039873      -0.015357      -0.011495       0.026852             12.290129       8.197060      -1.591337       1.311411       6.389984       2.380694      22.283342           0.001665
           65              C       9.621165       5.106514      14.651880      -0.146296      38.771668 0.45000543E+03  0.10687892E+05                                10.038058                            7.118379       0.024019       1.969526                    0.999648      30.163901      87.604715       0.610740       0.422256      -1.058850       0.008807      -0.006221       0.028338       0.030320      -0.018703       0.021091      -0.009066       0.044761      -0.039368      -0.023653      -0.021147       0.044800             13.275948       8.352298      -1.628930      -0.142109       6.837393       3.892629      24.638153           0.000312
           66              C      10.116848       3.072304       3.242213       0.593516      25.068886 0.24399286E+03  0.50329563E+04                                 8.032454                            5.569278      -0.066275       2.037771                    0.999651      22.322349      62.842801       0.622885       0.476707      -1.014924       0.001096       0.006073       0.058538       0.058863      -0.001701       0.004224      -0.022126      -0.166291      -0.260897      -0.089559      -0.039364       0.128923             10.985656       8.470966      -0.280104      -0.070841       4.784789       1.818616      19.701212          -0.000400
           67              C      10.771371      15.770802       5.841355       0.588288      22.957216 0.24502596E+03  0.50770131E+04                                 7.569855                            5.609756      -0.145445       2.007084                    0.999567      22.774840      64.985679       0.613766       0.481623      -1.008854       0.002071       0.062172      -0.014158       0.063797      -0.000856      -0.000186       0.001879       0.055845       0.334874      -0.083766      -0.027877       0.111643              9.524078       9.067203       0.445493      -0.157934      14.926320      -0.390166       4.578711          -0.000360
           68              C      10.688157      14.281567       5.874180      -0.050140      41.700133 0.51868617E+03  0.12642517E+05                                10.476072                            7.580848      -0.047008       1.975329                    0.999038      28.526009      81.338550       0.604805       0.415492      -1.073384      -0.005228      -0.058855       0.001018       0.059096       0.003172       0.003784      -0.008351      -0.000843      -0.062280      -0.023425       0.009270       0.014156             13.805972      11.363941       1.196301      -1.621124      23.739915       0.353449       6.314060          -0.000616
           69              C       9.387415      13.675805       6.236747      -0.093697      35.785118 0.48457333E+03  0.11792797E+05                                 9.727175                            7.541811      -0.351069       1.861606                    0.998221      30.520249      91.462086       0.571776       0.440173      -1.041778       0.012007      -0.005329      -0.007501       0.015127      -0.008806       0.009357      -0.008418       0.032595       0.064487      -0.029987       0.001813       0.028173             12.009576      11.679142       1.024282      -1.215779      18.275801       0.541881       6.073785           0.001271
           70              C       9.364035      12.328169       6.236747      -0.142762      37.788343 0.48736781E+03  0.11857037E+05                                 9.999233                            7.492011      -0.147858       1.920957                    0.998253      30.785721      91.715615       0.582929       0.431888      -1.048577       0.016755       0.014485      -0.001231       0.022183       0.017052      -0.008683      -0.004555       0.040962       0.016219      -0.029407       0.001297       0.028110             12.690961      10.748206      -1.563592      -1.250904      21.356729       1.300158       5.967947           0.000305
           71              C      10.508924      11.500325       5.839863       0.060277      43.352729 0.46193969E+03  0.10957911E+05                                10.840783                            7.191605      -0.128676       1.955808                    0.999130      27.417691      77.586268       0.614987       0.419853      -1.068631      -0.003816       0.016750       0.000433       0.017184       0.000168      -0.013698       0.003226      -0.031851      -0.061098      -0.028730       0.002377       0.026353             15.882490      10.939416       0.727404      -1.664110      30.457073       0.635332       6.250980           0.000249
           72              C      11.702413      12.116834       5.401202      -0.149165      36.142741 0.44870489E+03  0.10635695E+05                                 9.529639                            7.079828       0.087104       1.990995                    0.999698      29.967451      86.584911       0.616858       0.418905      -1.062318      -0.000035       0.022845      -0.002321       0.022963      -0.020448      -0.011142       0.006919       0.027825      -0.032467      -0.019478      -0.014489       0.033967             11.847039       9.831687       2.191050      -1.568811      20.118640       0.283352       5.590790          -0.000605
           73              C      11.811260      13.489082       5.416123      -0.099945      34.633715 0.44579862E+03  0.10549030E+05                                 9.268178                            7.072556       0.037853       1.979627                    0.999585      29.570338      85.349112       0.615158       0.420771      -1.061201      -0.014867      -0.014717       0.005778       0.021703       0.007306      -0.016395      -0.004977       0.045308      -0.017066      -0.021528      -0.012406       0.033934             11.246595       9.720097       0.475091      -1.524780      18.318935       0.730666       5.700751          -0.000804
           74              C      10.403414      10.011149       5.839863       0.069193      41.895177 0.42899153E+03  0.10002191E+05                                10.611626                            6.927714      -0.143832       1.955922                    0.999315      27.018534      76.107139       0.626177       0.419530      -1.067514       0.009378      -0.013584      -0.014432       0.021926      -0.005141      -0.001504       0.007167      -0.017101      -0.055474      -0.019869      -0.000721       0.020590             15.811197       9.443019       1.527377      -2.152550      31.271738       0.027170       6.718834          -0.000353
           75              C       9.423339       9.324497       6.460554      -0.141829      39.319713 0.42508320E+03  0.99669314E+04                                10.145739                            6.920263       0.101488       2.005317                    0.999746      29.480352      85.454796       0.618324       0.422477      -1.057252       0.003549      -0.042085      -0.005263       0.042561      -0.024022      -0.001526       0.012607       0.004488       0.005712      -0.027566       0.000510       0.027056             13.911429       9.140341       1.937071      -2.397752      25.895566       0.077281       6.698380           0.000599
           76              C       9.338804       7.956655       6.356111      -0.095928      37.124025 0.38537798E+03  0.88360857E+04                                 9.796212                            6.611766       0.058360       1.998094                    0.999760      28.737052      82.953347       0.627992       0.425382      -1.053179       0.012014       0.039942      -0.008364       0.042540       0.020161       0.010261      -0.014946       0.032741       0.036191      -0.038376       0.016406       0.021970             13.406551       9.077082      -0.428404      -2.298248      24.821051       1.480583       6.321520           0.000374
           77              C      10.213850       7.215315       5.775705      -0.015348      41.814179 0.41153803E+03  0.94718490E+04                                10.487338                            6.720750      -0.020850       2.005131                    0.999205      26.691132      74.077713       0.646583       0.411582      -1.075380       0.019704       0.040046      -0.005769       0.045002       0.013312       0.015955      -0.008306       0.016465      -0.010165      -0.025400       0.003043       0.022357             15.658856       9.419331      -0.464649      -2.188842      30.886873       1.331692       6.670365          -0.001491
           78              C      11.387288       7.864383       5.122190      -0.110532      37.812650 0.46471206E+03  0.11086866E+05                                 9.815787                            7.190988       0.064370       1.981673                    0.999628      29.826072      85.817853       0.615257       0.417277      -1.065770      -0.022447       0.000530       0.016615       0.027932      -0.010439      -0.029911       0.012788       0.039420      -0.036446      -0.031244      -0.014943       0.046187             12.514699       9.026543       0.755809      -2.157238      22.200332       0.220636       6.317222          -0.001244
           79              C      11.471095       9.251049       5.187840      -0.157651      39.536839 0.47855638E+03  0.11521156E+05                                10.148915                            7.319463       0.018883       1.962884                    0.999576      30.568487      88.854013       0.606019       0.419814      -1.062318      -0.011408      -0.001556       0.012600       0.017068       0.017122      -0.031967      -0.009159       0.038209      -0.060090      -0.035796      -0.015326       0.051122             13.161059       9.064708      -0.381007      -2.042468      24.046205       1.199801       6.372265          -0.000406
           80              C      10.154501       5.750061       5.719008       0.604281      25.198717 0.23717011E+03  0.48562520E+04                                 8.046222                            5.488674      -0.081929       2.037238                    0.999605      22.014664      61.690099       0.627999       0.476328      -1.015419      -0.001474      -0.056905      -0.006124       0.057252       0.001394      -0.001796      -0.002730       0.036917       0.378924      -0.081699      -0.044664       0.126363             11.201269       8.899920       0.159246      -0.362331      20.083666       0.533587       4.620221           0.000181
           81              C       5.981670       4.359416       5.357933       0.091918      27.116431 0.33025304E+03  0.72704959E+04                                 7.914855                            6.113838       0.132621       2.054657                    0.999771      26.116457      73.375648       0.655506       0.424436      -1.055941       0.017915      -0.056232       0.017175       0.061465       0.009162      -0.010197       0.005310      -0.055728       0.066344      -0.042244       0.016552       0.025692              9.364789      14.439894       0.470602       0.147604       8.830335      -1.088367       4.824140           0.000550
           82              C       4.645539       4.408617       5.287807      -0.190125      33.557010 0.43466058E+03  0.10212159E+05                                 9.015894                            6.947755       0.181527       2.029231                    0.999668      29.606381      84.918241       0.625992       0.416457      -1.064820      -0.006388      -0.004857       0.011773       0.014248      -0.008937      -0.000024      -0.006104      -0.040488       0.001623      -0.022474      -0.000944       0.023418             10.789426      17.640462       1.595580       0.260442       9.414653      -1.247279       5.313162          -0.000310
           83              C       3.912841       3.246284       5.610088       0.108011      36.897162 0.40907455E+03  0.94558987E+04                                 9.860214                            6.857128      -0.166374       1.963432                    0.999321      26.380566      74.782205       0.614741       0.431036      -1.056867       0.009304       0.008181       0.009955       0.015893       0.004050       0.000521      -0.001747       0.013993       0.043101      -0.015379       0.000901       0.014479             13.639365      25.414912       0.485460       0.499224       9.851058      -1.184561       5.652123           0.000684
           84              C       4.628321       2.100082       5.907005      -0.186861      35.207899 0.48097118E+03  0.11655542E+05                                 9.543003                            7.462430      -0.127682       1.936328                    0.997961      30.449819      90.352239       0.582130       0.434183      -1.047844       0.008653      -0.001824       0.010653       0.013845       0.008759      -0.007352      -0.007917      -0.007930       0.047731      -0.017698      -0.003961       0.021659             11.673732      18.484715      -0.653516       0.640253      10.837283      -1.039282       5.699197          -0.000357
           85              C       6.001699       2.189123       5.908497       0.115599      26.677944 0.32678338E+03  0.72078139E+04                                 7.978025                            6.176001       0.041588       2.039072                    0.999373      25.934006      74.022823       0.634419       0.437710      -1.043093       0.000612       0.043334      -0.010004       0.044478      -0.018491      -0.003305       0.005842      -0.040614       0.161630      -0.054411      -0.000288       0.054700              9.671500      14.702408       0.629797      -0.094873       9.490219      -0.835116       4.821874           0.000611
           86              C       2.445519       3.232530       5.608596       0.103719      37.682488 0.40313260E+03  0.92695392E+04                                 9.941824                            6.766828      -0.103408       1.982606                    0.999258      26.233934      73.780425       0.625377       0.425945      -1.061724      -0.009529       0.006519      -0.001129       0.011600      -0.002124       0.001493       0.011224      -0.003786      -0.025611      -0.014917       0.002551       0.012365             13.902795      26.417987      -0.183799       0.751289       8.197446      -2.340878       7.092954          -0.000548
           87              C       1.701709       4.168361       4.849146      -0.193305      36.077846 0.43632448E+03  0.10231120E+05                                 9.399321                            6.902520       0.239897       2.042817                    0.999782      29.563634      83.907908       0.637904       0.409484      -1.072452       0.008858      -0.006780       0.002842       0.011511       0.010383      -0.008948      -0.019339      -0.025445       0.008767      -0.018366      -0.012661       0.031027             11.699738      20.249607      -1.258724       1.109203       7.894103      -2.475007       6.955503           0.000300
           88              C      14.281475       4.113252       4.931208       0.091964      29.085564 0.32679161E+03  0.71540692E+04                                 8.242388                            6.025757       0.196039       2.074967                    0.999792      25.883560      71.816995       0.671491       0.416662      -1.063991      -0.015026      -0.043940       0.037339       0.059587      -0.008920       0.010346       0.004421      -0.051708       0.058886      -0.039201       0.016279       0.022922             10.173027      16.799615      -0.531034       0.223952       7.519369      -2.364718       6.200098          -0.000495
           89              C       0.356041       2.382554       6.390428       0.108901      30.285467 0.32494212E+03  0.71254453E+04                                 8.565501                            6.057796       0.228346       2.095056                    0.999715      25.714287      72.130111       0.659547       0.423501      -1.056404      -0.004249       0.036537      -0.024586       0.044244       0.019540      -0.011561       0.031381      -0.049315       0.065665      -0.049674      -0.000002       0.049675             11.058572      18.270317      -0.306200       0.024344       7.957563      -2.903784       6.947835          -0.000585
           90              C       1.758234       2.327132       6.381476      -0.192938      39.784250 0.48523638E+03  0.11752648E+05                                10.270881                            7.428371      -0.015377       1.968311                    0.998665      30.349806      89.229561       0.593005       0.426447      -1.055451      -0.007426       0.008042      -0.002776       0.011293      -0.016842       0.009405       0.009161      -0.012439       0.022050      -0.026589       0.011060       0.015528             13.470481      23.851758       0.816033      -0.598568       9.014477      -2.734145       7.545207           0.000410
           91              C       5.100740      13.640773       6.644075       0.587400      23.787768 0.24834142E+03  0.51468919E+04                                 7.720686                            5.627160      -0.027115       2.049857                    0.999573      22.453758      63.424968       0.618087       0.478146      -1.013852       0.004530      -0.000245       0.060451       0.060621       0.002415      -0.002996      -0.025814      -0.132892      -0.225421      -0.078924      -0.028795       0.107719              9.755309       8.993782      -0.191372       0.402274       5.012849       1.614211      15.259298           0.000226
           92              C       5.013509      13.413491       5.169935      -0.020278      36.794938 0.40158553E+03  0.91922181E+04                                 9.609235                            6.641608       0.103823       2.047407                    0.999473      26.503953      73.508871       0.649627       0.411907      -1.074486       0.017202      -0.017617      -0.034479       0.042368       0.013644      -0.009178      -0.001384       0.003055      -0.018840      -0.014618      -0.004690       0.019307             12.729176       9.724935      -1.287953       1.066219       6.163100       3.252713      22.299493          -0.000581
           93              C       3.893729      13.648859       4.497023      -0.102557      34.596206 0.41837853E+03  0.97481472E+04                                 9.274786                            6.832773       0.102560       2.002821                    0.999718      29.103189      83.460703       0.628199       0.418462      -1.062243       0.008793      -0.019768      -0.040431       0.045856      -0.007234      -0.030829      -0.002661      -0.001437      -0.044646      -0.037634       0.008130       0.029505             11.594643       9.986514      -1.190043       1.376475       5.793012       2.445333      19.004401          -0.000912
           94              C       3.818204      13.472537       3.076596      -0.154765      36.098420 0.43166673E+03  0.10129808E+05                                 9.548487                            6.935076       0.068813       1.989000                    0.999709      29.600219      85.000862       0.624695       0.417816      -1.063375       0.000230       0.015549       0.037357       0.040464      -0.003393       0.025631      -0.012202       0.030305       0.013164      -0.025423      -0.011301       0.036725             12.223387       8.987230      -1.632470       0.100373       6.221832       3.188812      21.461098          -0.000278
           95              C       4.843181      12.901289       2.451430       0.075982      40.857789 0.41043526E+03  0.94689968E+04                                10.497492                            6.790239      -0.126568       1.966186                    0.999398      26.651541      74.798174       0.630217       0.421266      -1.065886       0.015695      -0.005424       0.012985       0.021080       0.001025       0.008267       0.000440      -0.005977       0.062497      -0.015398      -0.007340       0.022738             15.772465       9.766513      -1.061190       2.381784       6.858279       4.609795      30.692604          -0.000195
           96              C       6.032564      12.677267       3.207896      -0.124594      33.788227 0.37535486E+03  0.85254073E+04                                 9.114685                            6.471397       0.155038       2.032767                    0.999791      28.427755      80.916688       0.644537       0.418394      -1.060570      -0.019415       0.013170      -0.002244       0.023567      -0.005883      -0.015552      -0.001433       0.018991      -0.097632      -0.036617       0.005762       0.030855             11.637953       8.878502      -0.882899       2.760919       5.685643       2.797468      20.349713           0.000405
           97              C       6.069521      12.961841       4.416453      -0.085768      33.150716 0.36511925E+03  0.82630303E+04                                 9.074744                            6.440394       0.065428       2.007707                    0.999840      28.179197      80.932301       0.635302       0.426012      -1.052318      -0.035943       0.018258      -0.004277       0.040541       0.008803       0.009147      -0.021240      -0.001591      -0.134648      -0.052666       0.019736       0.032930             11.448256       9.501643      -1.167268       1.006722       5.831213       3.231423      19.011912           0.000724
           98              C       4.744516      12.645890       0.969829       0.057319      44.916843 0.46874489E+03  0.11155583E+05                                11.135603                            7.249704      -0.139623       1.951286                    0.999226      27.569281      78.039733       0.612090       0.420470      -1.068668      -0.003163       0.000337      -0.019880       0.020133      -0.012516       0.005827       0.010879       0.025868       0.083342      -0.034315       0.004045       0.030270             16.865502       9.557166      -1.549604       1.387700       7.569271       4.927321      33.470070           0.000836
           99              C       3.544474      13.104255       0.253648      -0.156888      39.917510 0.48097991E+03  0.11588022E+05                                10.224698                            7.346523       0.050503       1.973795                    0.999562      30.516142      88.581765       0.604165       0.420793      -1.062260       0.000500      -0.002354      -0.010653       0.010921      -0.031838      -0.011515       0.013576       0.039603      -0.022043      -0.035429      -0.010952       0.046381             13.492371       9.167774      -1.430789       1.959676       6.384360       2.503303      24.924979          -0.000771
          100              C       4.217002      14.883729      13.801414      -0.101557      38.059631 0.45465491E+03  0.10810359E+05                                 9.899617                            7.143191      -0.004349       1.961978                    0.999621      29.812274      86.220853       0.612088       0.420856      -1.061273       0.016341      -0.007521       0.013061       0.022230      -0.019959       0.012618      -0.005462       0.047354      -0.030617      -0.025915      -0.013921       0.039836             12.915792       8.839279      -1.687123       0.188645       6.439762       2.962969      23.468337          -0.000148
          101              C       5.298895      14.195991      13.138947      -0.023613      43.879521 0.47146065E+03  0.11203376E+05                                10.846684                            7.192140      -0.042775       1.985342                    0.999083      27.607273      77.340722       0.626470       0.411436      -1.077657      -0.006113       0.014564       0.054240       0.056493       0.002833       0.008875       0.007180       0.028102       0.024460      -0.019972       0.000688       0.019285             15.907825       9.500297      -1.757587       0.756727       6.936752       3.147122      31.286425          -0.000222
          102              C       6.461899      13.700273      13.846176      -0.102207      36.138061 0.43390765E+03  0.10183229E+05                                 9.530521                            6.951677       0.064346       1.990334                    0.999628      29.240617      83.639700       0.624892       0.417651      -1.064771      -0.001872       0.010925       0.009956       0.014899      -0.014052      -0.004638       0.003953       0.026594      -0.039976      -0.015354      -0.011500       0.026854             12.287177       8.195517      -1.590849       1.311645       6.388738       2.379587      22.277275           0.001664
          103              C       5.776887      11.976977       0.268568      -0.146212      38.762832 0.44991745E+03  0.10685138E+05                                10.036187                            7.117516       0.024334       1.969665                    0.999648      30.160039      87.586955       0.610806       0.422236      -1.058877      -0.008792       0.006222      -0.028346       0.030324      -0.018673       0.021069      -0.009061       0.044736      -0.039410      -0.023640      -0.021123       0.044763             13.272586       8.350891      -1.628600      -0.141873       6.836072       3.891211      24.630795           0.000309
          104              C       5.281204      14.011187      11.678235       0.593504      25.069724 0.24400757E+03  0.50332933E+04                                 8.032377                            5.569312      -0.066019       2.037838                    0.999651      22.322521      62.841775       0.622911       0.476684      -1.014945      -0.001099      -0.006066      -0.058540       0.058864      -0.001694       0.004219      -0.022132      -0.166269      -0.261017      -0.089598      -0.039334       0.128932             10.985117       8.471042      -0.280132      -0.071089       4.784638       1.818428      19.699670          -0.000387
          105              C       4.626681       1.312689       9.079093       0.588284      22.958101 0.24504017E+03  0.50773539E+04                                 7.569897                            5.609840      -0.145290       2.007123                    0.999568      22.775044      64.985424       0.613778       0.481609      -1.008866      -0.002078      -0.062166       0.014117       0.063782      -0.000866      -0.000182       0.001871       0.055939       0.334874      -0.083813      -0.027830       0.111643              9.523918       9.067448       0.445437      -0.157938      14.925630      -0.390158       4.578676          -0.000347
          106              C       4.709895       2.801924       9.046268      -0.050113      41.697066 0.51866314E+03  0.12641713E+05                                10.475203                            7.580461      -0.046770       1.975412                    0.999038      28.525308      81.333605       0.604851       0.415468      -1.073408       0.005205       0.058853      -0.001068       0.059093       0.003166       0.003786      -0.008342      -0.000853      -0.062394      -0.023455       0.009286       0.014168             13.804219      11.363134       1.196169      -1.620988      23.735962       0.353410       6.313559          -0.000595
          107              C       6.010637       3.407686       8.683701      -0.093583      35.781666 0.48453072E+03  0.11791505E+05                                 9.726725                            7.541644      -0.351318       1.861568                    0.998220      30.517964      91.454371       0.571763       0.440192      -1.041766      -0.011992       0.005352       0.007472       0.015109      -0.008770       0.009382      -0.008424       0.032629       0.064528      -0.029994       0.001794       0.028200             12.008698      11.678771       1.024435      -1.215639      18.273769       0.541803       6.073555           0.001275
          108              C       6.034017       4.755322       8.683701      -0.142660      37.783318 0.48730763E+03  0.11855183E+05                                 9.998437                            7.491655      -0.148040       1.920953                    0.998250      30.782698      91.704502       0.582931       0.431900      -1.048572      -0.016728      -0.014499       0.001215       0.022171       0.017021      -0.008660      -0.004537       0.040978       0.016302      -0.029407       0.001337       0.028070             12.689457      10.747474      -1.563361      -1.250740      21.353365       1.299943       5.967532           0.000319
          109              C       4.889128       5.583166       9.080585       0.060306      43.348506 0.46191458E+03  0.10957092E+05                                10.839831                            7.191296      -0.128443       1.955892                    0.999130      27.416677      77.580893       0.615019       0.419840      -1.068647       0.003810      -0.016733      -0.000449       0.017167       0.000175      -0.013681       0.003226      -0.031827      -0.061089      -0.028711       0.002372       0.026339             15.880104      10.938525       0.727218      -1.663964      30.451384       0.635213       6.250401           0.000268
          110              C       3.695639       4.966657       9.519246      -0.149077      36.136625 0.44863504E+03  0.10633526E+05                                 9.528320                            7.079153       0.087416       1.991129                    0.999698      29.964532      86.571755       0.616909       0.418891      -1.062337       0.000007      -0.022862       0.002287       0.022976      -0.020431      -0.011124       0.006917       0.027858      -0.032436      -0.019483      -0.014467       0.033950             11.844822       9.830509       2.190556      -1.568630      20.113857       0.283288       5.590100          -0.000596
          111              C       3.586792       3.594409       9.504325      -0.099881      34.630050 0.44575991E+03  0.10547820E+05                                 9.267396                            7.072205       0.038006       1.979700                    0.999585      29.568401      85.340609       0.615183       0.420765      -1.061211       0.014841       0.014742      -0.005831       0.021716       0.007294      -0.016390      -0.004959       0.045352      -0.017059      -0.021540      -0.012401       0.033941             11.245221       9.719407       0.474837      -1.524675      18.315918       0.730627       5.700338          -0.000800
          112              C       4.994638       7.072342       9.080585       0.069247      41.890035 0.42895619E+03  0.10001068E+05                                10.610487                            6.927298      -0.143552       1.956023                    0.999316      27.016994      76.099350       0.626220       0.419514      -1.067534      -0.009378       0.013568       0.014422       0.021910      -0.005146      -0.001496       0.007171      -0.017050      -0.055423      -0.019855      -0.000710       0.020564             15.808474       9.441993       1.527012      -2.152329      31.265337       0.027131       6.718092          -0.000340
          113              C       5.974713       7.758994       8.459894      -0.141705      39.309974 0.42498402E+03  0.99639159E+04                                10.143867                            6.919343       0.101794       2.005481                    0.999745      29.475762      85.435482       0.618387       0.422463      -1.057272      -0.003525       0.042091       0.005250       0.042563      -0.023999      -0.001486       0.012589       0.004507       0.005746      -0.027557       0.000553       0.027004             13.908102       9.138790       1.936578      -2.397374      25.888274       0.077209       6.697242           0.000616
          114              C       6.059248       9.126836       8.564337      -0.095820      37.116247 0.38530458E+03  0.88338691E+04                                 9.794547                            6.610954       0.058704       1.998244                    0.999760      28.733472      82.937039       0.628064       0.425359      -1.053207      -0.011999      -0.039961       0.008350       0.042551       0.020135       0.010274      -0.014935       0.032790       0.036254      -0.038375       0.016383       0.021992             13.403572       9.075716      -0.428655      -2.297946      24.814487       1.480342       6.320513           0.000372
          115              C       5.184202       9.868176       9.144743      -0.015339      41.810770 0.41152812E+03  0.94714338E+04                                10.486206                            6.720349      -0.020516       2.005227                    0.999206      26.690861      74.072913       0.646658       0.411543      -1.075420      -0.019709      -0.040051       0.005762       0.045008       0.013310       0.015932      -0.008305       0.016440      -0.010276      -0.025384       0.003046       0.022338             15.656143       9.418367      -0.464908      -2.188686      30.880434       1.331498       6.669629          -0.001487
          116              C       4.010764       9.219108       9.798258      -0.110479      37.806802 0.46464842E+03  0.11084828E+05                                 9.814344                            7.190224       0.064703       1.981790                    0.999628      29.824024      85.806412       0.615333       0.417246      -1.065803       0.022435      -0.000548      -0.016624       0.027928      -0.010430      -0.029913       0.012770       0.039456      -0.036468      -0.031240      -0.014954       0.046194             12.512284       9.025355       0.755515      -2.156962      22.195127       0.220599       6.316371          -0.001238
          117              C       3.926957       7.832442       9.732608      -0.157566      39.528278 0.47845855E+03  0.11518026E+05                                10.146991                            7.318429       0.019183       1.963008                    0.999576      30.564865      88.835832       0.606107       0.419781      -1.062356       0.011385       0.001564      -0.012601       0.017054       0.017107      -0.031930      -0.009152       0.038226      -0.060009      -0.035746      -0.015339       0.051085             13.157907       9.063074      -0.381212      -2.042072      24.039504       1.199595       6.371142          -0.000404
          118              C       5.243551      11.333430       9.201440       0.604266      25.199599 0.23718630E+03  0.48566225E+04                                 8.046128                            5.488725      -0.081673       2.037305                    0.999605      22.014870      61.689102       0.628025       0.476304      -1.015441       0.001466       0.056905       0.006113       0.057251       0.001397      -0.001800      -0.002731       0.037000       0.378951      -0.081745      -0.044627       0.126372             11.200684       8.900009       0.159158      -0.362362      20.081977       0.533500       4.620066           0.000191
          119              C       9.416382      12.724075       9.562515       0.091906      27.116774 0.33026818E+03  0.72708555E+04                                 7.914713                            6.113904       0.132609       2.054629                    0.999771      26.116880      73.375090       0.655519       0.424426      -1.055956      -0.017892       0.056215      -0.017256       0.061465       0.009161      -0.010194       0.005299      -0.055789       0.066262      -0.042257       0.016587       0.025670              9.364435      14.439214       0.470229       0.147707       8.829986      -1.088262       4.824106           0.000539
          120              C      10.752513      12.674874       9.632641      -0.190077      33.554524 0.43463422E+03  0.10211321E+05                                 9.015317                            6.947510       0.181467       2.029228                    0.999667      29.604973      84.911534       0.626012       0.416453      -1.064829       0.006386       0.004832      -0.011851       0.014303      -0.008936      -0.000016      -0.006095      -0.040510       0.001681      -0.022492      -0.000924       0.023415             10.788508      17.638688       1.595370       0.260498       9.413949      -1.247106       5.312888          -0.000307
          121              C      11.485211      13.837207       9.310360       0.108013      36.895214 0.40906003E+03  0.94554629E+04                                 9.859842                            6.857009      -0.166337       1.963459                    0.999321      26.379816      74.779269       0.614747       0.431036      -1.056868      -0.009294      -0.008197      -0.009999       0.015923       0.004059       0.000536      -0.001736       0.013974       0.043101      -0.015375       0.000896       0.014478             13.638569      25.413227       0.485182       0.499375       9.850561      -1.184432       5.651919           0.000680
          122              C      10.769731      14.983409       9.013443      -0.186756      35.204014 0.48091719E+03  0.11653924E+05                                 9.542531                            7.462202      -0.128021       1.936270                    0.997959      30.447206      90.343759       0.582116       0.434205      -1.047828      -0.008667       0.001829      -0.010711       0.013899       0.008738      -0.007332      -0.007897      -0.007941       0.047842      -0.017699      -0.003957       0.021657             11.672988      18.483248      -0.653547       0.640301      10.836746      -1.039147       5.698971          -0.000360
          123              C       9.396353      14.894368       9.011951       0.115654      26.676136 0.32676320E+03  0.72072587E+04                                 7.977696                            6.175847       0.041431       2.039040                    0.999373      25.932989      74.019388       0.634422       0.437715      -1.043090      -0.000588      -0.043343       0.009934       0.044471      -0.018467      -0.003308       0.005836      -0.040669       0.161610      -0.054412      -0.000280       0.054692              9.670965      14.701380       0.629745      -0.094816       9.489818      -0.835019       4.821697           0.000602
          124              C      12.952533      13.850961       9.311852       0.103763      37.679474 0.40310251E+03  0.92686740E+04                                 9.941369                            6.766635      -0.103296       1.982668                    0.999259      26.232598      73.775966       0.625378       0.425953      -1.061719       0.009515      -0.006523       0.001119       0.011590      -0.002123       0.001507       0.011239      -0.003828      -0.025560      -0.014917       0.002528       0.012389             13.901849      26.415782      -0.183986       0.751417       8.197112      -2.340782       7.092654          -0.000544
          125              C      13.696343      12.915130      10.071302      -0.193279      36.076852 0.43631015E+03  0.10230731E+05                                 9.399293                            6.902510       0.239934       2.042848                    0.999782      29.562862      83.906321       0.637888       0.409496      -1.072441      -0.008861       0.006773      -0.002848       0.011511       0.010390      -0.008948      -0.019312      -0.025462       0.008753      -0.018376      -0.012633       0.031009             11.699625      20.249280      -1.258702       1.109179       7.894113      -2.475023       6.955481           0.000309
          126              C       1.116577      12.970239       9.989240       0.091939      29.086387 0.32680321E+03  0.71543950E+04                                 8.242482                            6.025813       0.196213       2.075003                    0.999792      25.884413      71.820002       0.671496       0.416655      -1.063994       0.015007       0.043948      -0.037346       0.059593      -0.008919       0.010349       0.004391      -0.051734       0.058848      -0.039205       0.016314       0.022892             10.173069      16.799548      -0.531038       0.223951       7.519495      -2.364799       6.200163          -0.000483
          127              C       1.101011      14.700937       8.530020       0.108935      30.282855 0.32491597E+03  0.71247032E+04                                 8.564922                            6.057501       0.228597       2.095152                    0.999716      25.713104      72.125109       0.659573       0.423494      -1.056412       0.004229      -0.036532       0.024592       0.044241       0.019527      -0.011549       0.031370      -0.049361       0.065688      -0.049670      -0.000008       0.049677             11.057571      18.268160      -0.306125       0.024312       7.957134      -2.903656       6.947419          -0.000577
          128              C      13.639818      14.756359       8.538972      -0.192832      39.778694 0.48516744E+03  0.11750566E+05                                10.270139                            7.428016      -0.015628       1.968291                    0.998662      30.346655      89.218864       0.592999       0.426467      -1.055438       0.007427      -0.008031       0.002768       0.011283      -0.016818       0.009397       0.009212      -0.012466       0.022081      -0.026592       0.011027       0.015565             13.469195      23.848963       0.815947      -0.598472       9.013920      -2.733946       7.544703           0.000409
          129              N       6.726251       3.263451       5.692151      -0.228868      38.083769 0.51903569E+03  0.12530822E+05                                 9.537408                            7.431767       0.014016       2.039795                    0.997727      27.608898      75.901040       0.635778       0.399042      -1.094865      -0.146317       0.002383      -0.013056       0.146918      -0.005250      -0.005419      -0.008724      -0.147371       0.073148      -0.086361       0.022813       0.063548             11.759931      17.817895       0.637571      -0.369864      11.314536      -1.305406       6.147363          -0.000348
          130              N      13.594793       3.197866       5.663802      -0.212025      39.044825 0.48427024E+03  0.11478073E+05                                 9.695968                            7.148532       0.070337       2.062290                    0.998213      27.057536      73.441033       0.653052       0.395710      -1.098360       0.150604       0.006174      -0.011571       0.151174       0.005459      -0.001469      -0.009259      -0.135419       0.141530      -0.091526       0.036345       0.055181             12.475440      19.891970      -0.618105       0.623655       9.426127      -3.351684       8.108224          -0.000045
          131              N       8.671801      13.820040       9.228297      -0.228942      38.085864 0.51907957E+03  0.12532130E+05                                 9.537618                            7.432003       0.014056       2.039781                    0.997728      27.610266      75.905231       0.635779       0.399033      -1.094872       0.146336      -0.002397       0.012984       0.146930      -0.005256      -0.005412      -0.008721      -0.147327       0.073085      -0.086329       0.022794       0.063535             11.760063      17.818234       0.637507      -0.369860      11.314494      -1.305313       6.147462          -0.000357
          132              N       1.803259      13.885625       9.256646      -0.212150      39.048524 0.48433045E+03  0.11479829E+05                                 9.696385                            7.148860       0.070556       2.062318                    0.998215      27.059545      73.446957       0.653054       0.395697      -1.098372      -0.150634      -0.006170       0.011572       0.151204       0.005462      -0.001471      -0.009267      -0.135383       0.141481      -0.091500       0.036325       0.055176             12.475830      19.892469      -0.617957       0.623511       9.426531      -3.351861       8.108490          -0.000040
          133              O      11.359864       3.285231       7.637777      -0.544330      38.611147 0.57155096E+03  0.14008495E+05                                 9.213871                            7.481092       0.147833       2.082503                    0.998087      28.302155      76.124153       0.680555       0.367203      -1.127974      -0.024817       0.006196      -0.007884       0.026766      -0.007995      -0.056935      -0.001876      -0.066462      -0.045394      -0.078010       0.034434       0.043576             11.051811      11.611612      -0.998308      -4.625831       6.708563       0.964914      14.835257           0.047286
          134              O       9.157044       3.379738       7.757141      -0.537229      39.730763 0.60729964E+03  0.15057310E+05                                 9.325927                            7.690895       0.218884       2.120390                    0.996361      27.806557      74.335430       0.676363       0.365243      -1.133598       0.016851      -0.000408      -0.006998       0.018251       0.014064       0.046932      -0.010300      -0.036049      -0.107650      -0.070759       0.028903       0.041856             11.152065      13.194652       0.191348       4.241368       6.805938       0.631151      13.455604          -0.049068
          135              O      11.276071       3.058201       3.770397      -0.543525      38.306609 0.56216507E+03  0.13680910E+05                                 9.128516                            7.348679       0.248765       2.112831                    0.998891      28.091247      74.563332       0.698665       0.360235      -1.136754      -0.028722      -0.002062       0.007184       0.029678       0.007190       0.057378       0.000495      -0.041425      -0.066151      -0.073766       0.029347       0.044419             11.283490      11.351312       0.401631       5.190898       6.016764       1.016370      16.482394           0.063854
          136              O       9.073304       3.229676       3.868872      -0.532320      37.558067 0.53133289E+03  0.12765652E+05                                 9.017269                            7.161076       0.273838       2.126264                    0.999131      27.715507      73.398055       0.704383       0.361927      -1.133988       0.026192       0.006622       0.000585       0.027022       0.000447      -0.057208      -0.009871      -0.105478      -0.085295      -0.091163       0.022665       0.068497             11.205357      10.258807      -0.763538      -5.213037       5.979528       1.375608      17.377736          -0.046513
          137              O       9.017133       1.350832       5.911481      -0.517108      38.414172 0.55499866E+03  0.13525824E+05                                 9.244228                            7.432159       0.033561       2.062037                    0.997020      27.701100      74.703200       0.673387       0.373224      -1.121520       0.018475       0.002372      -0.004813       0.019239      -0.044649       0.003365       0.006357       0.002745       0.168107      -0.073057       0.016551       0.056506             11.269907      11.675911      -4.644138      -0.092481      15.912923      -0.523075       6.220886          -0.047339
          138              O      11.207780       1.227425       5.801070      -0.556941      40.209919 0.60916554E+03  0.15146493E+05                                 9.461290                            7.716560       0.161564       2.086476                    0.997264      28.540020      76.923087       0.672026       0.366559      -1.130237      -0.026426       0.008570      -0.009453       0.029346       0.062100       0.007156       0.006472       0.027557       0.079130      -0.076802       0.022997       0.053805             11.523677      13.190575       5.070024      -0.050232      14.676439      -0.853709       6.704018           0.056224
          139              O       9.029641       5.207732       5.750341      -0.537670      38.696335 0.54708718E+03  0.13231162E+05                                 9.199226                            7.269320       0.249673       2.122705                    0.998366      27.741387      73.539168       0.699201       0.362212      -1.134568       0.029383      -0.014816      -0.009145       0.034154       0.064016       0.008152       0.002741       0.014290       0.113407      -0.083410       0.032935       0.050475             11.564388      11.996780       5.541572      -0.275363      16.630262       0.185617       6.066122          -0.058449
          140              O      11.230693       5.135609       5.629485      -0.542294      39.493767 0.55411830E+03  0.13461392E+05                                 9.373044                            7.345827       0.197168       2.101479                    0.998207      28.020401      74.759367       0.690412       0.365183      -1.130795      -0.022996      -0.006940      -0.003824       0.024322      -0.064928       0.003517      -0.003025       0.007258       0.168739      -0.093153       0.035853       0.057299             11.919493      11.673908      -5.676496      -0.507318      18.075234       0.334284       6.009337           0.046488
          141              O       4.038188      13.798260       7.282671      -0.544175      38.604216 0.57143486E+03  0.14004883E+05                                 9.212653                            7.480265       0.147682       2.082495                    0.998086      28.299869      76.114954       0.680605       0.367196      -1.127983       0.024764      -0.006167       0.007830       0.026695      -0.007994      -0.056927      -0.001884      -0.066411      -0.045406      -0.077989       0.034434       0.043555             11.049980      11.610346      -0.998152      -4.625090       6.707681       0.964626      14.831914           0.047292
          142              O       6.241008      13.703753       7.163307      -0.536994      39.722314 0.60714614E+03  0.15052542E+05                                 9.324680                            7.690000       0.218547       2.120357                    0.996357      27.803026      74.323444       0.676392       0.365250      -1.133593      -0.016767       0.000435       0.006940       0.018152       0.014061       0.046937      -0.010314      -0.036026      -0.107654      -0.070764       0.028919       0.041845             11.150230      13.193116       0.191207       4.240482       6.804999       0.630947      13.452576          -0.049088
          143              O       4.121981      14.025290      11.150051      -0.543329      38.298347 0.56203060E+03  0.13676767E+05                                 9.127080                            7.347745       0.248746       2.112877                    0.998891      28.088552      74.552884       0.698720       0.360230      -1.136763       0.028663       0.002066      -0.007135       0.029610       0.007183       0.057363       0.000494      -0.041341      -0.066203      -0.073738       0.029323       0.044415             11.281161      11.349680       0.401501       5.189644       6.015782       1.015962      16.478020           0.063854
          144              O       6.324748      13.853815      11.051576      -0.532166      37.551279 0.53122474E+03  0.12762358E+05                                 9.016033                            7.160250       0.273788       2.126279                    0.999131      27.713557      73.390037       0.704440       0.361917      -1.134000      -0.026139      -0.006599      -0.000560       0.026965       0.000460      -0.057210      -0.009870      -0.105477      -0.085356      -0.091167       0.022659       0.068508             11.203327      10.257659      -0.763419      -5.212246       5.978683       1.375180      17.373639          -0.046513
          145              O       6.380919      15.732659       9.008967      -0.516921      38.407777 0.55489078E+03  0.13522527E+05                                 9.243231                            7.431476       0.033338       2.062019                    0.997019      27.698485      74.694105       0.673414       0.373228      -1.121518      -0.018406      -0.002329       0.004773       0.019157      -0.044650       0.003361       0.006349       0.002763       0.168116      -0.073060       0.016552       0.056508             11.268387      11.674833      -4.643608      -0.092480      15.910148      -0.522951       6.220181          -0.047350
          146              O       4.190272      15.856066       9.119378      -0.556763      40.203297 0.60904896E+03  0.15142838E+05                                 9.460225                            7.715820       0.161349       2.086457                    0.997262      28.537625      76.914176       0.672060       0.366558      -1.130239       0.026365      -0.008495       0.009408       0.029254       0.062077       0.007146       0.006459       0.027584       0.079007      -0.076761       0.022971       0.053791             11.522060      13.189294       5.069195      -0.050262      14.673664      -0.853594       6.703221           0.056239
          147              O       6.368411      11.875759       9.170107      -0.537456      38.685811 0.54691958E+03  0.13226026E+05                                 9.197363                            7.268084       0.249555       2.122726                    0.998365      27.738134      73.526269       0.699282       0.362199      -1.134583      -0.029316       0.014778       0.009115       0.034072       0.064011       0.008135       0.002744       0.014325       0.113398      -0.083405       0.032941       0.050464             11.561429      11.994402       5.539949      -0.275402      16.625004       0.185439       6.064882          -0.058450
          148              O       4.167359      11.947882       9.290963      -0.542161      39.487331 0.55401940E+03  0.13458337E+05                                 9.371872                            7.345086       0.197060       2.101475                    0.998207      28.018654      74.751956       0.690462       0.365174      -1.130806       0.022938       0.006882       0.003811       0.024249      -0.064915       0.003522      -0.003018       0.007300       0.168664      -0.093129       0.035853       0.057275             11.917522      11.672682      -5.675584      -0.507285      18.071343       0.334197       6.008540           0.046489

******************************************************
Auxiliary information for the entire system
The total spin magnetic moment of the unit cell is   0.002817
The total net atomic charge of the unit cell is   -0.000003
Accuracy of reproducing the electrostatic potential in the unit cell:
  The inner radius (bohr) =    5.0000
  The outer radius (bohr) =   12.0000
  Valid grid points have density less than (e/(bohr^3)) =    0.0001
  The number of valid grid points were=       268711
  The rms potential error without charges in kcal/mol is=      3.83542
  The rms potential error with partial charges in kcal/mol is=      0.67664
  The RRMSE value at monopole order=      0.17642
  The rms potential error with partial charges and cloud penetration in kcal/mol is=      0.68739
  The RRMSE value at monopole order with cloud penetration is=      0.17922
  The rms potential error with partial charges and atomic dipoles in kcal/mol is=      0.35623
  The RRMSE value at dipole order=      0.09288
  The rms potential error with partial charges, atomic dipoles and cloud penetration in kcal/mol is=      0.34634
  The RRMSE value at dipole order with cloud penetration=      0.09030

******************************************************
The electron densities and ab initio electrostatic potential were computed in VASP using the PBE functional and
projector augmented wave method. See the main text of the journal article for a description of computational details.
The atomic charges, dipoles, and quadrupoles were computed with the DDEC6 method as described in
(a) T. A. Manz and N. Gabaldon Limas, RSC Adv. 6 (2016) 47771-47801 DOI: 10.1039/c6ra04656h
(b) N. Gabaldon Limas and T. A. Manz, RSC Adv. 8 (2018) 2678-2707 DOI: 10.1039/c7ra11829e.
For each atom in the material, the electron cloud parameters were fit to the spherically averaged atom-in-material
electron density using radial positions for which this density was between 10^-4 and 10^-2 electrons per cubic bohr.
The polarizabilities, dispersion coefficients, and quantum Drude oscillator (QDO) parameters were fit using the MCLF method.
The magnetic structure of the system was optimized in VASP from the default ferromagnetic initial guess using spin polarization.
The atomic spin moments (ASMs) were computed on this optimized magnetic structure using the DDEC6 partition as inputs
to the method of T. A. Manz and D. S. Sholl, J. Chem. Theory Comput. 7 (2011) 4146-4164 DOI: 10.1021/ct200539n.
The RMSE and RRMSE were computed using a uniform grid with Ewald summation.
