# Supplementary material for: A collection of forcefield precursors for metal–organic frameworks
Source: RSC Adv. 2019 Nov 13;9(63):36492–507. doi: 10.1039/c9ra07327b (PMC9075174; doi:10.1039/c9ra07327b)
Supplement: RA-009-C9RA07327B-s3860 [file RA-009-C9RA07327B-s3860.xyz]

  672
jmolscript: load "" {1 1 1} spacegroup "x,y,z" unitcell [{     14.189400     0.000000     0.000000 }, {      7.094678    25.776043     0.000000 }, {      7.094692     3.197067    25.992418 }]
Cu    22.516150    12.855344    23.010308     0.314663
Cu    17.800449     7.534771    25.540670     0.227084
Cu    13.189040     5.859461    10.289878     0.346982
Cu     8.326758     4.828278    15.978319     0.314908
Cu    17.800449    10.148851    13.447957     0.226944
Cu     6.094339     8.627094     2.706331     0.347231
Cu     5.862620    16.117766     2.982110     0.314624
Cu    10.578321    21.438339     0.451748     0.227070
Cu    15.189730    23.113649    15.702540     0.346680
Cu    20.052012    24.144832    10.014099     0.314651
Cu    10.578321    18.824259    12.544461     0.226955
Cu    22.284431    20.346016    23.286087     0.347230
H     21.417462    16.455395    19.845211     0.191785
H     22.243284    17.355280    20.874511     0.190601
H     23.012351    16.530246    19.741241     0.203625
H     11.216704    13.619436    23.151447     0.104862
H     13.271330    12.581481    23.640104     0.136851
H     11.226640     9.312002    24.762977     0.127169
H      9.294043    10.334271    24.167750     0.082693
H     21.688483    11.412311    25.555745     0.088673
H     12.678222     8.118875     0.938326     0.127686
H     18.270254    14.426189    24.869546     0.130997
H     20.238324    14.540760    23.663497     0.088827
H      5.545210     5.213080    17.256366     0.101406
H     18.881826     5.839421    19.288973     0.133891
H      8.253963     7.685806    20.112933     0.123855
H      9.021611     7.111057    18.038738     0.104983
H     15.792789    11.712636    15.109393     0.085998
H     14.209251    13.178494    14.935243     0.131075
H     15.697719    14.155061    11.265114     0.128767
H     17.286933    12.527614    11.613412     0.092096
H     16.886792    10.017185    23.874036     0.091703
H     14.921559    11.134126    23.335993     0.128605
H      5.924070     5.710612     0.072779     0.120735
H      7.858086     4.546076     0.517249     0.107092
H      9.736761     5.672131     1.897447     0.087168
H     10.311431     6.024707     4.156188     0.125620
H     13.750943     4.059252     3.516774     0.130177
H     13.101070     3.754313     1.310018     0.092360
H     14.860552     5.575749     7.652168     0.093750
H     14.440547     5.309833     5.406423     0.123338
H     10.500150     5.038067     6.235581     0.132688
H     10.998198     5.388085     8.473528     0.093631
H     14.331287     4.825554    12.806464     0.077822
H     16.269560     4.336810    13.778581     0.128168
H     11.094684     8.693843     2.448486     0.134506
H     16.134759     6.322918     9.682176     0.091298
H     10.407918     5.166056    11.530237     0.084233
H      9.426013     3.511655    12.770075     0.121819
H     19.784255    26.995887    12.096871     0.123551
H     13.609049     3.003345    10.963602     0.090170
H      9.218844     8.341282     9.578206     0.202460
H      9.313912     8.859542    11.088366     0.186323
H     10.037571     9.674543     9.918707     0.198560
H     18.684593     5.281427    23.931219     0.106253
H     19.621094     4.986717    21.807639     0.131852
H     20.370291     8.962562    21.586703     0.112362
H     19.432371     9.257271    23.710284     0.098907
H     14.322753    27.004270    19.143416     0.192266
H     15.148577    26.104385    18.114116     0.189972
H     15.917642    26.929419    19.247386     0.202660
H     11.216714     4.064186    15.837180     0.103259
H     13.271338     5.102141    15.348523     0.136914
H     11.226643     8.371620    14.225650     0.127023
H      9.294048     7.349351    14.820877     0.083549
H      7.499090     6.271311    13.432882     0.089175
H      5.583521     6.367680    12.057883     0.127620
H     18.270266     3.257433    14.119081     0.131840
H      6.048935     3.142862    15.325130     0.088257
H     19.734602    12.470542    21.732261     0.101674
H     18.881820    11.844201    19.699654     0.133845
H      8.253962     9.997816    18.875694     0.124172
H      9.021607    10.572565    20.949889     0.105861
H     15.792792     5.970986    23.879234     0.086063
H     14.209256     4.505128    24.053384     0.130930
H      8.603033     0.331494     1.731095     0.128809
H     10.192244     1.958941     1.382797     0.090845
H     16.886795     7.666437    15.114591     0.092166
H     14.921564     6.549496    15.652634     0.129409
H     13.018764     8.775943    12.923430     0.120847
H     14.952779     9.940479    12.478960     0.107016
H     16.831457     8.814424    11.098762     0.085029
H     17.406128     8.461848     8.840021     0.127083
H      6.656237    10.427303     9.479435     0.129842
H      6.006361    10.732242    11.686191     0.092904
H      7.765850     8.910806     5.344041     0.094055
H      7.345843     9.176722     7.589786     0.123926
H     17.594847     9.448488     6.760628     0.132357
H      3.903495     9.098470     4.522681     0.095733
H      7.236586     9.661001     0.189745     0.077168
H     16.269550    13.346812    25.210046     0.127621
H     18.189385     5.792712    10.547723     0.134977
H      9.040059     8.163637     3.314033     0.090049
H      3.313217     9.320499     1.465972     0.084597
H     16.520709    10.974900     0.226134     0.119696
H      5.594869    13.266711     0.899338     0.123809
H      6.514343    11.483210     2.032607     0.090108
H     16.313547     6.145273     3.418003     0.202133
H      2.219217     5.627013     1.907843     0.186012
H      2.942877     4.812012     3.077502     0.197428
H     18.684588    12.402195    15.057408     0.105169
H     19.621088    12.696905    17.180988     0.132473
H     20.370292     8.721060    17.401924     0.113588
H     19.432373     8.426351    15.278343     0.097023
H      6.961308    12.517715     6.147207     0.191783
H      6.135486    11.617830     5.117907     0.190596
H      5.366419    12.442864     6.251177     0.203621
H     17.162066    15.353674     2.840971     0.104858
H     15.107440    16.391629     2.352314     0.136847
H     17.152130    19.661108     1.229441     0.127165
H     19.084727    18.638839     1.824668     0.082687
H      6.690287    17.560799     0.436673     0.088673
H     15.700548    20.854235    25.054092     0.127686
H     10.108516    14.546921     1.122872     0.130993
H      8.140446    14.432350     2.328921     0.088826
H      8.644160    23.760030     8.736052     0.101402
H      9.496944    23.133689     6.703445     0.133878
H     20.124807    21.287304     5.879485     0.123838
H     19.357159    21.862053     7.953680     0.104973
H     12.585981    17.260474    10.883025     0.086008
H     14.169519    15.794616    11.057175     0.131076
H     12.681051    14.818049    14.727304     0.128758
H     11.091837    16.445496    14.379006     0.092093
H     11.491978    18.955925     2.118382     0.091705
H     13.457211    17.838984     2.656425     0.128605
H     22.454700    23.262498    25.919639     0.120733
H     20.520684    24.427034    25.475169     0.107088
H     18.642009    23.300979    24.094971     0.087163
H     18.067339    22.948403    21.836230     0.125614
H     14.627827    24.913858    22.475644     0.130171
H     15.277700    25.218797    24.682400     0.092345
H     13.518218    23.397361    18.340250     0.093743
H     13.938223    23.663277    20.585995     0.123323
H     17.878620    23.935043    19.756837     0.132673
H     17.380572    23.585025    17.518890     0.093625
H     14.047483    24.147556    13.185954     0.077815
H     12.109210    24.636300    12.213837     0.128154
H     17.284086    20.279267    23.543932     0.134504
H     12.244011    22.650192    16.310242     0.091282
H     17.970852    23.807054    14.462181     0.084240
H     18.952757    25.461455    13.222343     0.121819
H      8.594515     1.977223    13.895547     0.123525
H     14.769721    25.969765    15.028816     0.090161
H     19.159926    20.631828    16.414212     0.202439
H     19.064858    20.113568    14.904052     0.186318
H     18.341199    19.298567    16.073711     0.198540
H      9.694177    23.691683     2.061199     0.106242
H      8.757676    23.986393     4.184779     0.131845
H      8.008479    20.010548     4.405715     0.112363
H      8.946399    19.715839     2.282134     0.098900
H     14.056017     1.968840     6.849002     0.192253
H     13.230193     2.868725     7.878302     0.189942
H     12.461128     2.043691     6.745032     0.202643
H     17.162056    24.908924    10.155238     0.103243
H     15.107432    23.870969    10.643895     0.136899
H     17.152127    20.601490    11.766768     0.126995
H     19.084722    21.623759    11.171541     0.083533
H     20.879680    22.701799    12.559536     0.089176
H     22.795249    22.605430    13.934535     0.127612
H     10.108504    25.715677    11.873337     0.131823
H     22.329835    25.830248    10.667288     0.088248
H      8.644168    16.502568     4.260157     0.101670
H      9.496950    17.128909     6.292764     0.133841
H     20.124808    18.975294     7.116724     0.124173
H     19.357163    18.400545     5.042529     0.105862
H     12.585978    23.002124     2.113184     0.086075
H     14.169514    24.467982     1.939034     0.130939
H     19.775737    28.641616    24.261323     0.128800
H     18.186526    27.014169    24.609621     0.090843
H     11.491975    21.306673    10.877827     0.092163
H     13.457206    22.423614    10.339784     0.129406
H     15.360006    20.197167    13.068988     0.120847
H     13.425991    19.032631    13.513458     0.107004
H     11.547313    20.158686    14.893656     0.085038
H     10.972642    20.511262    17.152397     0.127080
H     21.722533    18.545807    16.512983     0.129840
H     22.372409    18.240868    14.306227     0.092903
H     20.612920    20.062304    20.648377     0.094051
H     21.032927    19.796388    18.402632     0.123927
H     10.783923    19.524622    19.231790     0.132355
H     24.475275    19.874640    21.469737     0.095729
H     21.142184    19.312109    25.802673     0.077166
H     12.109220    15.626298     0.782372     0.127620
H     10.189385    23.180398    15.444695     0.134959
H     19.338711    20.809473    22.678385     0.090046
H     25.065553    19.652611    24.526446     0.084598
H     11.858061    17.998210    25.766284     0.119698
H     22.783901    15.706399    25.093080     0.123805
H     21.864427    17.489900    23.959811     0.090105
H     12.065223    22.827837    22.574415     0.202136
H     26.159553    23.346097    24.084575     0.186017
H     25.435893    24.161098    22.914916     0.197426
H      9.694182    16.570915    10.935010     0.105164
H      8.757682    16.276205     8.811430     0.132471
H      8.008478    20.252050     8.590494     0.113597
H      8.946397    20.546759    10.714075     0.097032
C     22.366734    15.389808    21.261798     0.454306
C     22.250380    16.526110    20.357262    -0.503150
C     11.225219    12.713458    23.434764     0.094769
C     12.458278    12.106443    23.759669    -0.167729
C     12.472468    10.798799    24.256124     0.110832
C     11.263532    10.187767    24.401682    -0.184942
C     10.108514    10.805772    24.040387     0.066909
C     20.990364    12.046521    25.430982     0.052561
C     12.723627     8.750747     0.228733    -0.173916
C     11.659422     9.561973    -0.028592     0.104351
C     18.951346    13.782607    25.022901    -0.150596
C     20.143255    13.852561    24.313308     0.107203
C      6.085825     5.728682    17.843795     0.089692
C     19.765825     6.097721    19.062839    -0.159918
C     20.509349     6.844988    19.982971     0.090505
C      7.686388     7.196620    19.530703    -0.184374
C      8.150382     6.839510    18.303861     0.068251
C     15.757315    12.208634    14.301028     0.072870
C     14.830747    13.090894    14.223051    -0.147814
C     14.711555    13.963541    13.081984     0.109594
C     15.693462    13.662599    12.081276    -0.172989
C     16.634220    12.667445    12.289215     0.083961
C     16.085091     9.781864    24.328903     0.096443
C     14.917302    10.458155    24.001399    -0.166497
C     13.782151    10.136955    24.638213     0.097067
C     13.816206     9.133669    25.597333    -0.164484
C     14.959872     8.457418    25.883250     0.075290
C     10.564003     5.341239     2.224951     0.080780
C     10.901711     5.542594     3.589553    -0.158777
C     12.100715     5.026894     4.112001     0.116889
C     12.909512     4.394620     3.225659    -0.157257
C     12.524979     4.226415     1.900046     0.060249
C     13.960944     5.483235     7.361053     0.086864
C     13.712630     5.327937     6.014646    -0.164291
C     12.408625     5.193401     5.528587     0.106115
C     11.402596     5.181194     6.498105    -0.154470
C     11.706249     5.366784     7.839313     0.083446
C     15.127313     5.048646    12.336002     0.065702
C     16.269559     4.768727    12.931228    -0.171054
C     10.386633     9.385378     0.673204     0.112575
C     10.308591     8.858649     1.944233    -0.178705
C     16.158882     5.899053    10.532128     0.094930
C     10.891777     4.361384    11.673195     0.068880
C     10.290147     3.373463    12.400983    -0.180376
C     10.965564     2.133116    12.606323     0.106645
C     12.198623     2.028313    12.026692    -0.156671
C     12.739238     3.107708    11.330095     0.100567
C     11.001033     7.992487    10.430757     0.436299
C      9.793514     8.783352    10.238413    -0.493811
C     19.027976     6.024555    23.455558     0.096572
C     19.581363     5.853712    22.192326    -0.134931
C     20.077991     6.946316    21.498329     0.091663
C     20.021232     8.214278    22.062364    -0.174154
C     19.467845     8.390276    23.325596     0.045882
C      8.177346     2.293814    17.726829     0.453211
C     15.155671    26.933555    18.631365    -0.501385
C     11.225227     4.970164    15.553863     0.096651
C     12.458285     5.577179    15.228958    -0.166824
C     12.472474     6.884823    14.732503     0.108207
C     11.263536     7.495855    14.586945    -0.183323
C     10.108520     6.877850    14.948240     0.066317
C      6.800972     5.637101    13.557645     0.052385
C      5.628927     5.735808    12.767476    -0.175406
C      4.564723     4.924582    13.024801     0.107202
C      4.761956     3.901015    13.965726    -0.153227
C      5.953866     3.831061    14.675319     0.109492
C     20.275219    11.954940    21.144832     0.089764
C     19.765820    11.585901    19.925788    -0.160814
C     20.509346    10.838634    19.005656     0.091628
C      7.686385    10.487002    19.457924    -0.185823
C      8.150378    10.844112    20.684766     0.067038
C     15.757319     5.474988    24.687599     0.073876
C     14.830752     4.592728    24.765576    -0.148258
C     14.711561     3.720081    25.906643     0.109528
C      8.598776     0.823956     0.914933    -0.173546
C      9.539532     1.819110     0.706994     0.087360
C     16.085094     7.901758    14.659724     0.095192
C     14.917307     7.225467    14.987228    -0.167266
C     13.782155     7.546667    14.350414     0.098862
C     13.816209     8.549953    13.391294    -0.165180
C     14.959874     9.226204    13.105377     0.075309
C     17.658698     9.145316    10.771258     0.084280
C     17.996406     8.943961     9.406656    -0.162281
C      5.006010     9.459661     8.884208     0.118229
C      5.814806    10.091935     9.770550    -0.157746
C     19.619672    10.260140    11.096163     0.058988
C      6.866242     9.003320     5.635156     0.085505
C      6.617927     9.158618     6.981563    -0.164756
C      5.313921     9.293154     7.467622     0.107972
C      4.307893     9.305361     6.498105    -0.153050
C      4.611546     9.119771     5.156896     0.078124
C      8.032611     9.437909     0.660207     0.067810
C      9.174858     9.717828     0.064981    -0.171440
C     17.481334     5.101177    12.323005     0.111234
C     17.403292     5.627906    11.051976    -0.179400
C      9.064181     8.587502     2.464081     0.095058
C      3.797075    10.125171     1.323014     0.066406
C      3.195443    11.113092     0.595226    -0.175917
C      3.870858    12.353439     0.389886     0.104433
C      5.103916    12.458242     0.969517    -0.154904
C      5.644533    11.378847     1.666114     0.099686
C      3.906336     6.494068     2.565452     0.435522
C      2.698818     5.703203     2.757796    -0.491928
C     19.027972    11.659067    15.533069     0.097018
C     19.581358    11.829910    16.796301    -0.135282
C     20.077988    10.737306    17.490298     0.092614
C     20.021232     9.469344    16.926263    -0.177070
C     19.467846     9.293346    15.663031     0.050180
C      6.012036    13.583302     4.730620     0.454295
C      6.128390    12.447000     5.635156    -0.503148
C     17.153551    16.259652     2.557654     0.094763
C     15.920492    16.866667     2.232749    -0.167734
C     15.906302    18.174311     1.736294     0.110830
C     17.115238    18.785343     1.590736    -0.184940
C     18.270256    18.167338     1.952031     0.066910
C      7.388406    16.926589     0.561436     0.052563
C     15.655143    20.222363    25.763685    -0.173916
C      9.624656    16.214070     0.028592     0.104349
C      9.427424    15.190503     0.969517    -0.150600
C      8.235515    15.120549     1.679110     0.107199
C     22.292945    23.244428     8.148623     0.089670
C      8.612945    22.875389     6.929579    -0.159934
C      7.869421    22.128122     6.009447     0.090478
C     20.692382    21.776490     6.461715    -0.184391
C     20.228388    22.133600     7.688557     0.068238
C     12.621455    16.764476    11.691390     0.072877
C     13.548023    15.882216    11.769367    -0.147807
C     13.667215    15.009569    12.910434     0.109582
C     12.685308    15.310511    13.911142    -0.172991
C     11.744550    16.305665    13.703203     0.083959
C     12.293679    19.191246     1.663515     0.096446
C     13.461468    18.514955     1.991019    -0.166484
C     14.596619    18.836155     1.354205     0.097068
C     14.562564    19.839441     0.395085    -0.164487
C     13.418898    20.515692     0.109168     0.075282
C     17.814767    23.631871    23.767467     0.080769
C     17.477059    23.430516    22.402865    -0.158790
C     16.278055    23.946216    21.880417     0.116892
C     15.469258    24.578490    22.766759    -0.157273
C     15.853791    24.746695    24.092372     0.060246
C     14.417826    23.489875    18.631365     0.086830
C     14.666140    23.645173    19.977772    -0.164315
C     15.970145    23.779709    20.463831     0.106091
C     16.976174    23.791916    19.494314    -0.154494
C     16.672521    23.606326    18.153105     0.083423
C     13.251457    23.924464    13.656416     0.065677
C     12.109211    24.204383    13.061190    -0.171076
C     17.992137    19.587732    25.319214     0.112575
C     18.070179    20.114461    24.048185    -0.178707
C     12.219888    23.074057    15.460290     0.094887
C     17.486993    24.611726    14.319223     0.068881
C     18.088623    25.599647    13.591435    -0.180368
C     17.413206    26.839994    13.386095     0.106609
C     16.180147    26.944797    13.965726    -0.156686
C     15.639532    25.865402    14.662323     0.100540
C     17.377737    20.980623    15.561661     0.436216
C     18.585256    20.189758    15.754005    -0.493807
C      9.350794    22.948555     2.536860     0.096552
C      8.797407    23.119398     3.800092    -0.134939
C      8.300779    22.026794     4.494089     0.091670
C      8.357538    20.758832     3.930054    -0.174159
C      8.910925    20.582834     2.666822     0.045868
C     20.201424    26.679296     8.265589     0.453130
C     13.223099     2.039555     7.361053    -0.501372
C     17.153543    24.002946    10.438555     0.096621
C     15.920485    23.395931    10.763460    -0.166841
C     15.906296    22.088287    11.259915     0.108185
C     17.115234    21.477255    11.405473    -0.183331
C     18.270250    22.095260    11.044178     0.066300
C     21.577798    23.336009    12.434773     0.052368
C     22.749843    23.237302    13.224942    -0.175430
C     23.814047    24.048528    12.967617     0.107195
C     23.616814    25.072095    12.026692    -0.153258
C     22.424904    25.142049    11.317099     0.109467
C      8.103551    17.018170     4.847586     0.089758
C      8.612950    17.387209     6.066630    -0.160819
C      7.869424    18.134476     6.986762     0.091629
C     20.692385    18.486108     6.534494    -0.185811
C     20.228392    18.128998     5.307652     0.067035
C     12.621451    23.498122     1.304819     0.073875
C     13.548018    24.380382     1.226842    -0.148256
C     13.667209    25.253029     0.085775     0.109519
C     19.779994    28.149154    25.077485    -0.173548
C     18.839238    27.154000    25.285424     0.087357
C     12.293676    21.071352    11.332694     0.095191
C     13.461463    21.747643    11.005190    -0.167262
C     14.596615    21.426443    11.642004     0.098877
C     14.562561    20.423157    12.601124    -0.165176
C     13.418896    19.746906    12.887041     0.075296
C     10.720072    19.827794    15.221160     0.084289
C     10.382364    20.029149    16.585762    -0.162281
C     23.372760    19.513449    17.108210     0.118220
C     22.563964    18.881175    16.221868    -0.157751
C      8.759098    18.712970    14.896255     0.058990
C     21.512528    19.969790    20.357262     0.085498
C     21.760843    19.814492    19.010855    -0.164762
C     23.064849    19.679956    18.524796     0.107975
C     24.070877    19.667749    19.494314    -0.153057
C     23.767224    19.853339    20.835522     0.078117
C     20.346159    19.535201    25.332211     0.067809
C     19.203912    19.255282    25.927437    -0.171442
C     10.897436    23.871933    13.669413     0.111209
C     10.975478    23.345204    14.940442    -0.179427
C     19.314589    20.385608    23.528337     0.095056
C     24.581695    18.847939    24.669404     0.066409
C     10.993927    17.860018    25.397192    -0.175916
C     24.507912    16.619671    25.602532     0.104430
C     23.274854    16.514868    25.022901    -0.154906
C     22.734237    17.594263    24.326304     0.099685
C     24.472434    22.479042    23.426966     0.435519
C     25.679952    23.269907    23.234622    -0.491928
C      9.350798    17.314043    10.459349     0.097005
C      8.797412    17.143200     9.196117    -0.135282
C      8.300782    18.235804     8.502120     0.092607
C      8.357538    19.503766     9.066155    -0.177060
C      8.910924    19.679764    10.329387     0.050186
N     22.468898    14.494081    21.942799    -0.421862
N     10.046080    12.035149    23.515341    -0.209634
N     21.140771    13.031744    24.492655    -0.216057
N      7.382736     6.086069    17.438313    -0.250124
N     16.688140    11.895384    13.367901    -0.207415
N     16.129078     8.821139    25.256833    -0.215257
N     11.357191     4.714041     1.421785    -0.199813
N     12.984714     5.515546     8.273387    -0.212509
N     14.983999     5.623989    11.103961    -0.206845
N     12.130512     4.265232    11.142950    -0.218290
N     11.907736     7.347027    10.526929    -0.420943
N     18.969798     7.295415    24.022193    -0.217924
N      8.279509     3.189541    17.045828    -0.421425
N     10.046087     5.648473    15.473286    -0.210991
N      6.951380     4.651878    14.495972    -0.216809
N     21.572131    11.597553    21.550314    -0.249756
N     16.688143     5.788238    25.620726    -0.209838
N     16.129081     8.862483    13.731794    -0.214668
N     18.451885     9.772514    11.574424    -0.199866
N      5.890011     8.971009     4.722822    -0.210798
N      7.889298     8.862566     1.892248    -0.207135
N      5.035809    10.221323     1.853259    -0.217040
N      4.813038     7.139528     2.469280    -0.420313
N     18.969797    10.388207    14.966434    -0.219087
N      5.909872    14.479029     4.049619    -0.421854
N     18.332690    16.937961     2.477077    -0.209628
N      7.237999    15.941366     1.499763    -0.216050
N     20.996034    22.887041     8.554105    -0.250072
N     11.690630    17.077726    12.624517    -0.207403
N     12.249692    20.151971     0.735585    -0.215254
N     17.021579    24.259069    24.570633    -0.199814
N     15.394056    23.457564    17.719031    -0.212452
N     13.394771    23.349121    14.888457    -0.206797
N     16.248258    24.707878    14.849468    -0.218197
N     16.471034    21.626083    15.465489    -0.420920
N      9.408972    21.677695     1.970225    -0.217930
N     20.099261    25.783569     8.946590    -0.421394
N     18.332683    23.324637    10.519132    -0.210953
N     21.427390    24.321232    11.496446    -0.216773
N      6.806639    17.375557     4.442104    -0.249751
N     11.690627    23.184872     0.371692    -0.209820
N     12.249689    20.110627    12.260624    -0.214681
N      9.926885    19.200596    14.417994    -0.199864
N     22.488759    20.002101    21.269596    -0.210801
N     20.489472    20.110544    24.100170    -0.207136
N     23.342961    18.751787    24.139159    -0.217036
N     23.565732    21.833582    23.523138    -0.420312
N      9.408973    18.584903    11.025984    -0.219092
P     13.059912    12.282409     6.116016     1.642369
P      5.965220     2.204146     6.880193     1.645829
P     15.318858    16.690701    19.876402     1.642372
P     22.413550    26.768964    19.112225     1.645830
W     15.067851    15.237225     6.305501     2.448094
W     16.273386    12.517539     4.618073     2.435027
W     11.919650    15.145276     4.350871     2.438283
W     11.799039    14.993944     8.038935     2.430558
W     16.075301    12.453657     8.032177     2.435267
W     13.202374    12.506456     2.568571     2.430597
W     12.771725    12.145440     9.677757     2.443230
W     14.261331     9.428391     4.333976     2.445554
W     10.141011    12.228139     4.080030     2.439236
W      9.912277    12.155648     7.769914     2.442558
W     14.142707     9.306602     7.757177     2.450246
W     11.249347     9.226463     5.950964     2.432105
W     15.067843    25.025373     6.690708     2.447470
W      9.178694     1.969016     8.378136     2.435890
W     11.919640    25.117322     8.645338     2.437014
W     11.799031    25.268654     4.957274     2.430624
W      8.980610     2.032898     4.964032     2.435775
W      6.107682     1.980099    10.427638     2.431077
W      5.677034     2.341115     3.318452     2.445830
W      7.166634     5.058164     8.662233     2.448890
W      3.046319     2.258416     8.916179     2.442113
W      2.817586     2.330907     5.226295     2.441061
W      7.048011     5.179953     5.239032     2.448990
W      4.154650     5.260092     7.045245     2.429889
W     13.310919    13.735885    19.686917     2.448082
W     12.105384    16.455571    21.374345     2.435034
W     16.459120    13.827834    21.641547     2.438292
W     16.579731    13.979166    17.953483     2.430566
W     12.303469    16.519453    17.960241     2.435263
W     15.176396    16.466654    23.423847     2.430613
W     15.607045    16.827670    16.314661     2.443237
W     14.117439    19.544719    21.658442     2.445560
W     18.237759    16.744971    21.912388     2.439245
W     18.466493    16.817462    18.222504     2.442567
W     14.236063    19.666508    18.235241     2.450227
W     17.129423    19.746647    20.041454     2.432103
W     13.310927     3.947737    19.301710     2.447466
W     19.200076    27.004094    17.614282     2.435898
W     16.459130     3.855788    17.347080     2.437029
W     16.579739     3.704456    21.035144     2.430627
W     19.398160    26.940212    21.028386     2.435784
W     22.271088    26.993011    15.564780     2.431084
W     22.701736    26.631995    22.673966     2.445840
W     21.212136    23.914946    17.330185     2.448881
W     25.332451    26.714694    17.076239     2.442114
W     25.561184    26.642203    20.766123     2.441072
W     21.330759    23.793157    20.753386     2.448988
W     24.224120    23.713018    18.947173     2.429884
O     15.728934    16.785688     6.373341    -0.673804
O     16.048198    14.318304     7.688557    -0.871965
O     13.593431    15.300471     7.584588    -0.910467
O     13.718298    15.421214     4.982747    -0.922398
O     16.209957    14.400743     5.047728    -0.877177
O     14.485946    12.866271     6.214787    -0.951189
O     17.638832    12.470815     3.649335    -0.670814
O     17.001727    12.252342     6.357745    -0.883413
O     14.887507    12.871282     3.342625    -0.909568
O     15.635290    10.730673     4.590261    -0.915715
O     11.474953    16.667374     3.755904    -0.691388
O     12.706595    14.335880     2.801983    -0.890234
O     10.335546    14.151133     3.940451    -0.892972
O     11.416777    15.241583     6.162802    -0.918128
O     12.394429    12.800870     4.865781    -0.946184
O     11.318869    16.483812     8.697063    -0.684466
O     10.141151    13.989889     8.120031    -0.877441
O     12.337669    14.007835     9.565210    -0.873861
O     12.239764    12.706022     7.342858    -0.945498
O     17.372070    12.322820     9.131136    -0.684687
O     15.476368    10.649294     7.805523    -0.926842
O     14.539866    12.640485     9.157129    -0.919423
O     13.570731    12.437362     0.904536    -0.677411
O     13.494110    10.689170     3.184071    -0.914030
O     11.316036    12.102895     2.607040    -0.880051
O     12.925112    11.904073    11.363885    -0.698828
O     13.173428    10.440050     8.954388    -0.923457
O     10.917312    11.834115     9.391061    -0.892966
O     14.991093     8.315436     3.269846    -0.715500
O     14.761224     8.724840     6.074428    -0.872031
O     12.529232     8.677242     4.639647    -0.885143
O     13.128022    10.746021     6.056233    -0.947239
O      8.615793    12.007765     3.363419    -0.680051
O      9.675740    12.499252     5.913275    -0.919471
O     10.627851    10.494773     4.642246    -0.917861
O      8.316395    11.902170     8.309776    -0.700406
O     10.487375    10.413052     7.205098    -0.924503
O     14.756967     8.121645     8.798433    -0.686829
O     12.445514     8.550024     7.272679    -0.873834
O     10.088655     7.980471     5.827500    -0.675338
O     15.728929    23.476910     6.622868    -0.673134
O     16.048188    25.944294     5.307652    -0.871833
O     13.593423    24.962127     5.411621    -0.910493
O     13.718289    24.841384     8.013462    -0.922593
O     16.209947    25.861855     7.948481    -0.877594
O      7.391256     1.620284     6.781422    -0.951058
O     10.544140     2.015740     9.346874    -0.670774
O      9.907036     2.234213     6.638464    -0.884239
O      7.792815     1.615273     9.653584    -0.908977
O      8.540595     3.755882     8.405948    -0.917139
O     11.474946    23.595224     9.240305    -0.691239
O     12.706584    25.926718    10.194226    -0.890216
O     10.335535    26.111465     9.055758    -0.892480
O     11.416768    25.021015     6.833407    -0.917956
O      5.299738     1.685685     8.130428    -0.946845
O     11.318863    23.778786     4.299146    -0.683649
O     10.141141    26.272709     4.876178    -0.877809
O      5.242982     0.478720     3.430999    -0.874925
O      5.145074     1.780533     5.653351    -0.946076
O     10.277380     2.163735     3.865073    -0.685468
O      8.381674     3.837261     5.190686    -0.926240
O      7.445176     1.846070     3.839080    -0.919546
O      6.476038     2.049193    12.091673    -0.677710
O      6.399414     3.797385     9.812138    -0.914213
O      4.221342     2.383660    10.389169    -0.881243
O      5.830422     2.582482     1.632324    -0.699865
O      6.078735     4.046505     4.041821    -0.923921
O      3.822621     2.652440     3.605148    -0.892919
O      7.896394     6.171119     9.726363    -0.716918
O      7.666526     5.761715     6.921781    -0.871911
O      5.434534     5.809313     8.356562    -0.885626
O      6.033328     3.740534     6.939976    -0.948253
O     15.710500     2.478790     9.632790    -0.681445
O      2.581049     1.987303     7.082934    -0.920211
O      3.533155     3.991782     8.353963    -0.917704
O     15.411104     2.584385     4.686433    -0.699695
O      3.392681     4.073503     5.791111    -0.922926
O      7.662270     6.364910     4.197776    -0.686618
O      5.350817     5.936531     5.723530    -0.872967
O     17.183356     6.506084     7.168709    -0.675314
O     12.649836    12.187422    19.619077    -0.673823
O     12.330572    14.654806    18.303861    -0.871968
O     14.785339    13.672639    18.407830    -0.910463
O     14.660472    13.551896    21.009671    -0.922396
O     12.168813    14.572367    20.944690    -0.877182
O     13.892824    16.106839    19.777631    -0.951188
O     10.739938    16.502295    22.343083    -0.670816
O     11.377043    16.720768    19.634673    -0.883410
O     13.491263    16.101828    22.649793    -0.909572
O     12.743480    18.242437    21.402157    -0.915712
O     16.903817    12.305736    22.236514    -0.691395
O     15.672175    14.637230    23.190435    -0.890240
O     18.043224    14.821977    22.051967    -0.892980
O     16.961993    13.731527    19.829616    -0.918132
O     15.984341    16.172240    21.126637    -0.946184
O     17.059901    12.489298    17.295355    -0.684479
O     18.237619    14.983221    17.872387    -0.877449
O     16.041101    14.965275    16.427208    -0.873863
O     16.139006    16.267088    18.649560    -0.945500
O     11.006700    16.650290    16.861282    -0.684677
O     12.902402    18.323816    18.186895    -0.926841
O     13.838904    16.332625    16.835289    -0.919423
O     14.808039    16.535748    25.087882    -0.677404
O     14.884660    18.283940    22.808347    -0.914029
O     17.062734    16.870215    23.385378    -0.880046
O     15.453658    17.069037    14.628533    -0.698801
O     15.205342    18.533060    17.038030    -0.923437
O     17.461458    17.138995    16.601357    -0.892949
O     13.387677    20.657674    22.722572    -0.715488
O     13.617546    20.248270    19.917990    -0.872025
O     15.849538    20.295868    21.352771    -0.885132
O     15.250748    18.227089    19.936185    -0.947241
O     19.762977    16.965345    22.628999    -0.680046
O     18.703030    16.473858    20.079143    -0.919477
O     17.750919    18.478337    21.350172    -0.917858
O     20.062375    17.070940    17.682642    -0.700393
O     17.891395    18.560058    18.787320    -0.924492
O     13.621803    20.851465    17.193985    -0.686767
O     15.933256    20.423086    18.719739    -0.873803
O     18.290115    20.992639    20.164918    -0.675320
O     12.649841     5.496200    19.369550    -0.673158
O     12.330582     3.028816    20.684766    -0.871839
O     14.785347     4.010983    20.580797    -0.910481
O     14.660481     4.131726    17.978956    -0.922598
O     12.168823     3.111255    18.043937    -0.877628
O     20.987514    27.352826    19.210996    -0.951056
O     17.834630    26.957370    16.645544    -0.670781
O     18.471734    26.738897    19.353954    -0.884239
O     20.585955    27.357837    16.338834    -0.908988
O     19.838175    25.217228    17.586470    -0.917121
O     16.903824     5.377886    16.752113    -0.691270
O     15.672186     3.046392    15.798192    -0.890246
O     18.043235     2.861645    16.936660    -0.892513
O     16.962002     3.952095    19.159011    -0.917964
O     23.079032    27.287425    17.861990    -0.946843
O     17.059907     5.194324    21.693272    -0.683657
O     18.237629     2.700401    21.116240    -0.877825
O     23.135788    28.494390    22.561419    -0.874922
O     23.233696    27.192577    20.339067    -0.946077
O     18.101390    26.809375    22.127345    -0.685453
O     19.997096    25.135849    20.801732    -0.926228
O     20.933594    27.127040    22.153338    -0.919544
O     21.902732    26.923917    13.900745    -0.677693
O     21.979356    25.175725    16.180280    -0.914192
O     24.157428    26.589450    15.603249    -0.881221
O     22.548348    26.390628    24.360094    -0.699847
O     22.300035    24.926605    21.950597    -0.923916
O     24.556149    26.320670    22.387270    -0.892913
O     20.482376    22.801991    16.266055    -0.716868
O     20.712244    23.211395    19.070637    -0.871899
O     22.944236    23.163797    17.635856    -0.885606
O     22.345442    25.232576    19.052442    -0.948256
O     12.668270    26.494320    16.359628    -0.681425
O     25.797721    26.985807    18.909484    -0.920224
O     24.845615    24.981328    17.638455    -0.917676
O     12.967666    26.388725    21.305985    -0.699683
O     24.986089    24.899607    20.201307    -0.922919
O     20.716500    22.608200    21.794642    -0.686602
O     23.027953    23.036579    20.268888    -0.872965
O     11.195414    22.467026    18.823709    -0.675285

The following XYZ coordinates are in angstroms. Other properties are in atomic units.
The sperically averaged electron density of each atom fit to a function of the form exp(a - br)
eigen_1, eigen_2 and eigen_3 are the three eigenvalues of traceless quadrupole moment tensor
  atom number  atomic symbol              X              Y              Z     net charge C6 coefficient C8 coefficient C10 coefficient fluctuating dipole atomic polarizability isotropic forcefield polarizability              a              b squared Pearson coefficient          <r^3>          <r^4>         wp_QDO          m_QDO          q_QDO       dipole_x       dipole_y       dipole_z         dipole            Qxy            Qxz            Qyz     Q(x^2-y^2)  Q(3z^2 - R^2)        eigen_1        eigen_2        eigen_3 static polarizability      alpha(xx)      alpha(xy)      alpha(xz)      alpha(yy)      alpha(yz)      alpha(zz) atomic spin moment
            1             Cu      22.516150      12.855344      23.010308       0.314663      97.917727 0.18324745E+04  0.57923193E+05                                18.188935                           14.812094       1.017763       2.118502                    0.996491      52.826643     143.045339       0.431584       0.448979      -1.112978      -0.013858       0.052589      -0.054105       0.076714      -0.013671      -0.002223      -0.057957      -0.030008      -0.089639      -0.066428      -0.000492       0.066919             21.568895      26.782320      -1.462200       1.946661      17.169567      -0.834134      20.754798           0.000024
            2             Cu      17.800449       7.534771      25.540670       0.227084     100.324915 0.19425307E+04  0.62277623E+05                                18.493471                           15.173965       1.064816       2.118341                    0.996047      54.604559     148.705442       0.429814       0.444490      -1.116248      -0.030632      -0.010840       0.004843       0.032852      -0.015109      -0.013637      -0.026050      -0.007508       0.110696      -0.043381      -0.005081       0.048461             22.360910      17.867211       0.516102      -2.417158      18.630034       6.161373      30.585486           0.000052
            3             Cu      13.189040       5.859461      10.289878       0.346982      95.588173 0.18147411E+04  0.57200737E+05                                17.938015                           14.751522       1.052234       2.137868                    0.995631      51.975424     140.360120       0.432144       0.449666      -1.112993      -0.024918       0.063376      -0.014658       0.069659      -0.040078      -0.022748      -0.030898       0.003845      -0.174395      -0.079466       0.010061       0.069405             21.598532      23.451488      -1.748300       5.300301      19.477879      -5.137452      21.866227           0.000120
            4             Cu       8.326758       4.828278      15.978319       0.314908      97.929593 0.18327621E+04  0.57934919E+05                                18.191276                           14.813937       1.016877       2.118204                    0.996416      52.827314     143.053304       0.431525       0.449020      -1.112946      -0.013192      -0.053129       0.054149       0.076999       0.013433       0.002626      -0.058579      -0.030131      -0.091536      -0.067373      -0.000074       0.067446             21.571962      26.788891       1.465827      -1.950971      17.169196      -0.832237      20.757798          -0.000119
            5             Cu      17.800449      10.148851      13.447957       0.226944     100.305890 0.19419806E+04  0.62255524E+05                                18.491481                           15.171538       1.062033       2.117757                    0.996107      54.599325     148.685463       0.429860       0.444473      -1.116259      -0.030268       0.009827      -0.005063       0.032224       0.015693       0.012967      -0.025351      -0.007424       0.110816      -0.043323      -0.004540       0.047864             22.359353      17.865692      -0.514295       2.415655      18.629065       6.161503      30.583303           0.000075
            6             Cu       6.094339       8.627094       2.706331       0.347231      95.498656 0.18126769E+04  0.57116569E+05                                17.924595                           14.741121       1.056198       2.139237                    0.995695      51.952958     140.253129       0.432407       0.449544      -1.113124      -0.025593      -0.063602       0.014794       0.070136       0.040739       0.022758      -0.030430       0.003720      -0.172505      -0.078918       0.009196       0.069722             21.581675      23.438692       1.745717      -5.298122      19.460024      -5.129870      21.846308           0.000071
            7             Cu       5.862620      16.117766       2.982110       0.314624      97.920763 0.18325455E+04  0.57926061E+05                                18.189359                           14.812428       1.017744       2.118486                    0.996492      52.827489     143.048905       0.431577       0.448982      -1.112975       0.013859      -0.052583       0.054109       0.076713      -0.013675      -0.002229      -0.057965      -0.030003      -0.089650      -0.066439      -0.000486       0.066925             21.569401      26.782952      -1.462216       1.946736      17.169971      -0.834128      20.755281          -0.000008
            8             Cu      10.578321      21.438339       0.451748       0.227070     100.326618 0.19425654E+04  0.62279048E+05                                18.493715                           15.174127       1.064819       2.118337                    0.996047      54.604924     148.707104       0.429810       0.444491      -1.116246       0.030627       0.010837      -0.004844       0.032846      -0.015106      -0.013638      -0.026048      -0.007521       0.110661      -0.043373      -0.005078       0.048452             22.361278      17.867456       0.516075      -2.417284      18.630218       6.161526      30.586160           0.000044
            9             Cu      15.189730      23.113649      15.702540       0.346680      95.607317 0.18151960E+04  0.57219392E+05                                17.941280                           14.754109       1.051918       2.137709                    0.995634      51.979744     140.382940       0.432069       0.449711      -1.112951       0.024892      -0.063440       0.014679       0.069712      -0.039970      -0.022772      -0.030993       0.003838      -0.174394      -0.079516       0.010214       0.069301             21.602626      23.455956      -1.748706       5.301513      19.481452      -5.138655      21.870470           0.000093
           10             Cu      20.052012      24.144832      10.014099       0.314651      97.950723 0.18332456E+04  0.57954475E+05                                18.194262                           14.816232       1.016778       2.118107                    0.996420      52.833016     143.077650       0.431473       0.449041      -1.112924       0.013207       0.053106      -0.054151       0.076988       0.013455       0.002634      -0.058600      -0.030119      -0.091509      -0.067393      -0.000071       0.067463             21.575669      26.793795       1.466115      -1.951381      17.171914      -0.832371      20.761296          -0.000058
           11             Cu      10.578321      18.824259      12.544461       0.226955     100.306171 0.19419869E+04  0.62255757E+05                                18.491470                           15.171525       1.062099       2.117774                    0.996107      54.599529     148.685900       0.429862       0.444471      -1.116261       0.030270      -0.009815       0.005063       0.032222       0.015675       0.012978      -0.025343      -0.007434       0.110797      -0.043307      -0.004550       0.047857             22.359342      17.865755      -0.514242       2.415695      18.629064       6.161473      30.583206           0.000052
           12             Cu      22.284431      20.346016      23.286087       0.347230      95.498300 0.18126694E+04  0.57116276E+05                                17.924564                           14.741101       1.056182       2.139234                    0.995695      51.952830     140.252737       0.432407       0.449544      -1.113124       0.025592       0.063603      -0.014791       0.070136       0.040734       0.022759      -0.030428       0.003721      -0.172483      -0.078912       0.009198       0.069714             21.581630      23.438648       1.745707      -5.298119      19.459974      -5.129832      21.846269           0.000072
           13              H      21.417462      16.455395      19.845211       0.191785       0.965216 0.69595089E+01  0.66659876E+02                                 1.681548                            1.589509      -1.305112       2.285997                    0.996941       3.426711       9.796366       0.469723       1.361377      -0.690975      -0.014670      -0.000727      -0.012162       0.019070       0.003125       0.002377       0.001090      -0.000976      -0.004484      -0.003439      -0.001387       0.004826              1.726110       2.201054       0.033429       0.451702       1.382194      -0.043963       1.595081           0.000001
           14              H      22.243284      17.355280      20.874511       0.190601       0.838386 0.61908216E+01  0.58534346E+02                                 1.623949                            1.573626      -1.459105       2.221070                    0.993302       3.656284      10.953575       0.431874       1.499982      -0.663516       0.000321       0.014686       0.009931       0.017732      -0.000399       0.000281       0.004673      -0.006688       0.016102      -0.006089      -0.002157       0.008246              1.638295       1.352865       0.025791      -0.000211       2.070976       0.231731       1.491043          -0.000002
           15              H      23.012351      16.530246      19.741241       0.203625       0.906676 0.64925111E+01  0.61070670E+02                                 1.623929                            1.546440      -0.987512       2.454992                    0.998727       3.187551       9.008488       0.471413       1.381289      -0.688986       0.015846       0.000659      -0.016385       0.022804      -0.002086      -0.006696       0.000537       0.000930       0.009547      -0.006452      -0.001880       0.008332              1.666079       2.009589       0.072460      -0.449440       1.360147      -0.105377       1.628502           0.000001
           16              H      11.216704      13.619436      23.151447       0.104862       1.012766 0.72689262E+01  0.70794706E+02                                 1.760970                            1.647329      -1.250113       2.288775                    0.993811       3.797502      11.156935       0.449215       1.399979      -0.682189       0.003726       0.047313      -0.016399       0.050213       0.003450       0.003303      -0.004069      -0.003734      -0.043295      -0.015819       0.004536       0.011282              1.808071       1.515409      -0.004826      -0.013561       2.346401      -0.393761       1.562404          -0.000001
           17              H      13.271330      12.581481      23.640104       0.136851       0.872156 0.61784102E+01  0.57610557E+02                                 1.583900                            1.513367      -0.981650       2.431819                    0.997234       3.440186       9.796499       0.472539       1.390090      -0.685380       0.033778       0.022889      -0.008586       0.041696       0.006159       0.000822      -0.005996      -0.000763      -0.037437      -0.014533       0.001514       0.013019              1.610532       1.970449       0.248936      -0.056401       1.535194      -0.119048       1.325952           0.000000
           18              H      11.226640       9.312002      24.762977       0.127169       1.116856 0.81834887E+01  0.79383870E+02                                 1.669514                            1.591481      -0.887581       2.462035                    0.998997       3.202272       8.412670       0.544022       1.160635      -0.739376      -0.001272      -0.034001       0.011634       0.035958       0.004066      -0.000711      -0.009455      -0.007558      -0.045542      -0.018218       0.002429       0.015790              1.678132       1.519070      -0.071968       0.086105       2.042806      -0.312936       1.472519           0.000011
           19              H       9.294043      10.334271      24.167750       0.082693       1.361126 0.99584369E+01  0.10208733E+03                                 1.948566                            1.783090      -0.997617       2.386200                    0.997550       3.594364       9.904322       0.499044       1.197255      -0.729153      -0.036208      -0.026852       0.008413       0.045857       0.007818      -0.001940      -0.011911      -0.005537      -0.044774      -0.019723       0.000387       0.019335              2.032010       2.754353       0.429594      -0.023964       1.781062      -0.029805       1.560613           0.000006
           20              H      21.688483      11.412311      25.555745       0.088673       1.220912 0.89679450E+01  0.90310687E+02                                 1.864641                            1.733272      -0.974728       2.400199                    0.997763       3.624806      10.174440       0.484159       1.256238      -0.714426       0.032319      -0.032447       0.011947       0.047330      -0.009305      -0.003821      -0.014024      -0.003724      -0.016763      -0.019130       0.002476       0.016654              1.923701       2.352655      -0.503931       0.012442       1.852647      -0.057434       1.565801          -0.000001
           21              H      12.678222       8.118875       0.938326       0.127686       1.022222 0.75499491E+01  0.73748130E+02                                 1.735729                            1.653832      -1.043073       2.392258                    0.996810       3.584642      10.323992       0.461561       1.358532      -0.691847      -0.000013      -0.021032       0.032565       0.038766      -0.006785      -0.004372      -0.014133      -0.000902      -0.000327      -0.017567       0.002981       0.014585              1.773160       1.568170       0.049056      -0.124132       1.773035      -0.431624       1.978274          -0.000001
           22              H      18.270254      14.426189      24.869546       0.130997       0.964104 0.70517477E+01  0.68008215E+02                                 1.695483                            1.618707      -1.120374       2.363047                    0.995266       3.597581      10.441136       0.455796       1.393384      -0.684526      -0.026979       0.031409      -0.003385       0.041544      -0.009805      -0.005581      -0.004216      -0.001332      -0.022842      -0.013830       0.000167       0.013663              1.730998       1.932693      -0.343318       0.085439       1.749454      -0.187584       1.510848          -0.000002
           23              H      20.238324      14.540760      23.663497       0.088827       1.092505 0.78434266E+01  0.77896258E+02                                 1.848320                            1.706121      -1.311433       2.241944                    0.993420       4.012430      11.923877       0.443149       1.391698      -0.682854       0.003305       0.034466      -0.028727       0.044989      -0.000562      -0.002560      -0.006805      -0.002690      -0.001551      -0.007228      -0.000387       0.007615              1.933968       1.636872       0.099659      -0.121825       2.060889      -0.583682       2.104142          -0.000001
           24              H       5.545210       5.213080      17.256366       0.101406       1.054302 0.74971315E+01  0.73490220E+02                                 1.797874                            1.663479      -1.272087       2.272385                    0.993756       3.843196      11.280731       0.451441       1.384111      -0.685007      -0.030754      -0.027978      -0.025528       0.048788       0.007981       0.000388       0.004939       0.004501       0.011506      -0.011164       0.002286       0.008878              1.873206       1.791015       0.346967       0.342219       1.809554       0.486014       2.019049          -0.000002
           25              H      18.881826       5.839421      19.288973       0.133891       1.123834 0.84417782E+01  0.84631262E+02                                 1.835580                            1.737918      -1.302261       2.277100                    0.993604       3.642543      10.561653       0.455358       1.341702      -0.695338      -0.036924      -0.009255       0.008457       0.038994      -0.001096      -0.004142       0.006506       0.014098      -0.007708      -0.011024       0.000594       0.010430              1.845009       2.274673       0.384786      -0.232080       1.588258      -0.014389       1.672097           0.000006
           26              H       8.253963       7.685806      20.112933       0.123855       1.176640 0.88013497E+01  0.87444484E+02                                 1.766320                            1.679740      -1.000789       2.407980                    0.997787       3.350098       9.075080       0.512810       1.202171      -0.728720       0.028213       0.017299       0.022912       0.040251       0.011146       0.000387       0.007204       0.023429       0.007675      -0.019423       0.003753       0.015669              1.789159       1.698251       0.248385       0.247424       1.814957       0.401588       1.854268           0.000009
           27              H       9.021611       7.111057      18.038738       0.104983       1.233455 0.90412884E+01  0.90510462E+02                                 1.836679                            1.711156      -0.867100       2.467439                    0.998742       3.382961       9.224122       0.503799       1.214452      -0.726260       0.046808       0.014289      -0.006948       0.049431       0.013634       0.000189       0.007571       0.022728      -0.000699      -0.019992       0.001473       0.018520              1.874805       2.425546       0.152601      -0.428893       1.526314       0.028833       1.672553           0.000004
           28              H      15.792789      11.712636      15.109393       0.085998       1.298884 0.98991062E+01  0.10199655E+03                                 1.932158                            1.811905      -1.118259       2.335480                    0.995604       3.694144      10.426901       0.477981       1.243673      -0.717515      -0.000353      -0.018507       0.043529       0.047302      -0.006853      -0.011670      -0.015336       0.005605       0.026646      -0.023346       0.002921       0.020425              1.965551       1.551347      -0.140025       0.179134       1.958998      -0.375004       2.386308           0.000010
           29              H      14.209251      13.178494      14.935243       0.131075       1.061098 0.77824963E+01  0.75409280E+02                                 1.691788                            1.613064      -0.762778       2.528671                    0.999619       3.248931       8.855165       0.504179       1.253763      -0.716999      -0.022984       0.002779       0.031653       0.039216      -0.005057      -0.011609      -0.005229       0.005743       0.022318      -0.015086      -0.000628       0.015714              1.707211       1.680231      -0.231628      -0.334220       1.550128       0.180127       1.891273           0.000011
           30              H      15.697719      14.155061      11.265114       0.128767       1.172842 0.88613733E+01  0.89084690E+02                                 1.828506                            1.736044      -1.072482       2.379228                    0.996105       3.507635       9.878183       0.477697       1.275415      -0.710818      -0.001040       0.019244      -0.036571       0.041338      -0.004939      -0.004318      -0.013476      -0.000575       0.017225      -0.015885       0.000185       0.015700              1.843638       1.513150      -0.158906       0.050373       1.780757      -0.305055       2.237006           0.000010
           31              H      17.286933      12.527614      11.613412       0.092096       1.355096 0.10040083E+02  0.10385176E+03                                 1.985382                            1.822001      -1.217795       2.290506                    0.994393       3.738305      10.584131       0.477572       1.239913      -0.717808       0.032886      -0.004120      -0.036022       0.048950      -0.004203      -0.011029      -0.006280       0.007841       0.003705      -0.014462       0.001034       0.013428              2.060692       2.079162      -0.304334      -0.633915       1.693824       0.239928       2.409089           0.000009
           32              H      16.886792      10.017185      23.874036       0.091703       1.203292 0.88885479E+01  0.89857801E+02                                 1.884025                            1.752908      -1.147311       2.325264                    0.995241       3.753469      10.768010       0.467371       1.296340      -0.704533       0.036193       0.015787      -0.026907       0.047783       0.002672      -0.006204      -0.009993       0.013780      -0.004959      -0.014254       0.000599       0.013655              1.931462       2.378754       0.135210      -0.518908       1.654486      -0.155666       1.761144           0.000007
           33              H      14.921559      11.134126      23.335993       0.128605       1.113042 0.81137791E+01  0.80433300E+02                                 1.809636                            1.692112      -1.232473       2.301453                    0.994917       3.640088      10.449551       0.466903       1.323324      -0.698674       0.000043       0.024212      -0.028160       0.037138      -0.004382       0.000774      -0.007828       0.002426       0.010522      -0.009433      -0.000286       0.009720              1.855112       1.598765      -0.034338      -0.048033       2.032489      -0.578786       1.934084           0.000007
           34              H       5.924070       5.710612       0.072779       0.120735       1.125416 0.85498606E+01  0.85746199E+02                                 1.813532                            1.730633      -1.205724       2.309821                    0.994557       3.672613      10.553323       0.464909       1.313658      -0.700990      -0.027049      -0.010946       0.021175       0.036053       0.001492      -0.004388      -0.013345       0.009264      -0.007240      -0.016453       0.003497       0.012956              1.823397       2.172010       0.032011      -0.341979       1.551179      -0.171246       1.747001           0.000003
           35              H       7.858086       4.546076       0.517249       0.107092       1.049903 0.74634487E+01  0.72828380E+02                                 1.777337                            1.649129      -1.085411       2.365809                    0.995988       3.688967      10.683510       0.459350       1.366473      -0.689560      -0.007750      -0.036517       0.033410       0.050098       0.000435      -0.004589      -0.015474       0.002668      -0.000143      -0.016633       0.000901       0.015732              1.853149       1.472141      -0.088898       0.033143       2.220822      -0.540187       1.866483           0.000003
           36              H       9.736761       5.672131       1.897447       0.087168       1.099534 0.80657485E+01  0.80603101E+02                                 1.850928                            1.726759      -1.393990       2.205379                    0.992277       4.019195      11.950660       0.442129       1.386277      -0.684053      -0.041569       0.013547      -0.010733       0.045019      -0.010890       0.001242       0.004162       0.018894      -0.006057      -0.014851      -0.000597       0.015447              1.922925       2.272777      -0.340517       0.453404       1.659099      -0.117622       1.836899           0.000001
           37              H      10.311431       6.024707       4.156188       0.125620       0.901202 0.65615428E+01  0.62770752E+02                                 1.670180                            1.597258      -1.379709       2.227493                    0.992740       3.897788      11.637922       0.439116       1.458061      -0.670123      -0.024115       0.021070       0.023875       0.039944      -0.010325      -0.001216       0.004514       0.004068       0.013202      -0.013161       0.002430       0.010731              1.706022       1.700766      -0.251216      -0.194227       1.634133       0.174213       1.783168          -0.000001
           38              H      13.750943       4.059252       3.516774       0.130177       0.999771 0.69298473E+01  0.65997270E+02                                 1.682497                            1.560168      -1.062606       2.381357                    0.997292       3.483403       9.780287       0.488263       1.317196      -0.699946       0.031126      -0.016784       0.013465       0.037839      -0.008636       0.000213       0.004324       0.014246       0.008260      -0.013560       0.003339       0.010221              1.753751       2.218130      -0.311151       0.363628       1.444455      -0.101409       1.598667           0.000002
           39              H      13.101070       3.754313       1.310018       0.092360       1.342246 0.99259523E+01  0.10063756E+03                                 1.862089                            1.732778      -0.986850       2.396608                    0.997827       3.390273       8.985545       0.532566       1.134344      -0.746650       0.031433      -0.028357      -0.024964       0.049147      -0.017466      -0.001563       0.006954       0.018462       0.001291      -0.021229       0.000456       0.020773              1.896428       1.904066      -0.294459      -0.338641       1.696638       0.380452       2.088580           0.000017
           40              H      14.860552       5.575749       7.652168       0.093750       1.044032 0.72802965E+01  0.71071769E+02                                 1.807699                            1.654193      -1.272464       2.268142                    0.993178       3.927248      11.625547       0.445147       1.409466      -0.679710       0.043985       0.008858       0.013700       0.046913       0.002209       0.003273       0.001751       0.020587       0.021987      -0.014285       0.003699       0.010586              1.929739       2.634874       0.112087       0.421187       1.477930       0.035038       1.676411          -0.000004
           41              H      14.440547       5.309833       5.406423       0.123338       0.941725 0.68353847E+01  0.65384737E+02                                 1.664098                            1.588688      -1.053470       2.385481                    0.996019       3.617220      10.442117       0.462431       1.384668      -0.685866       0.028667       0.001015      -0.021035       0.035571       0.003017      -0.003697       0.002836       0.023337       0.013694      -0.014900       0.003439       0.011461              1.701397       1.978335       0.005978      -0.329010       1.375039      -0.005141       1.750818          -0.000002
           42              H      10.500150       5.038067       6.235581       0.132688       0.869125 0.61041042E+01  0.57305423E+02                                 1.633825                            1.543803      -1.308488       2.274977                    0.992969       3.714362      10.958966       0.445594       1.464175      -0.669934      -0.040059      -0.006446      -0.007574       0.041275       0.003121      -0.002166       0.001422       0.021669       0.002417      -0.011911       0.000671       0.011240              1.696908       2.184044       0.190061       0.228883       1.375850      -0.010729       1.530830          -0.000002
           43              H      10.998198       5.388085       8.473528       0.093631       1.035637 0.75997960E+01  0.74652573E+02                                 1.768807                            1.670646      -1.196633       2.306326                    0.993699       3.826591      11.195789       0.452757       1.377204      -0.686762      -0.040212       0.001565       0.028088       0.049075       0.001437      -0.005402       0.001185       0.026794       0.015567      -0.016175       0.002080       0.014096              1.820349       2.028031       0.064532      -0.456371       1.443682      -0.042534       1.989333          -0.000006
           44              H      14.331287       4.825554      12.806464       0.077822       1.131149 0.83980437E+01  0.84550740E+02                                 1.868288                            1.748300      -1.259633       2.262310                    0.992794       4.023464      11.904436       0.445740       1.364850      -0.688545      -0.031623      -0.014375       0.027210       0.044125       0.001724      -0.007244      -0.013757       0.016844       0.024386      -0.019498       0.000802       0.018697              1.946859       2.504979       0.245223      -0.391212       1.546647      -0.084751       1.788952          -0.000005
           45              H      16.269560       4.336810      13.778581       0.128168       0.954052 0.67761250E+01  0.65165682E+02                                 1.722277                            1.612450      -1.342369       2.248909                    0.992873       3.821546      11.336906       0.442635       1.438873      -0.674218      -0.002605      -0.019673       0.029702       0.035721       0.000214      -0.002768      -0.007142       0.014414       0.007646      -0.012050       0.003450       0.008600              1.789604       1.549143      -0.055853       0.045661       1.585572      -0.471442       2.234098          -0.000004
           46              H      11.094684       8.693843       2.448486       0.134506       0.891499 0.64135733E+01  0.60818342E+02                                 1.647173                            1.572171      -1.282890       2.286742                    0.993188       3.692331      10.866036       0.446931       1.445209      -0.673684       0.032372       0.002688       0.023200       0.039918       0.001657       0.003629      -0.005591       0.018944       0.001626      -0.012611       0.002084       0.010528              1.692647       1.982250      -0.050115       0.330404       1.373932      -0.068289       1.721758          -0.000001
           47              H      16.134759       6.322918       9.682176       0.091298       0.985060 0.68503717E+01  0.65967587E+02                                 1.749314                            1.612041      -1.250646       2.277271                    0.993361       3.917805      11.577477       0.447116       1.422556      -0.677085      -0.002194       0.023745      -0.041577       0.047929       0.001177       0.001288      -0.011185       0.008534       0.014163      -0.013676       0.002063       0.011613              1.853481       1.560087      -0.040257       0.123112       1.703397      -0.477239       2.296957          -0.000003
           48              H      10.407918       5.166056      11.530237       0.084233       1.122605 0.84318428E+01  0.84510797E+02                                 1.827131                            1.729519      -1.136033       2.325196                    0.995695       3.825164      11.091524       0.459364       1.330330      -0.696786      -0.027195       0.033891      -0.008223       0.044224      -0.009566      -0.008953      -0.006414       0.006613      -0.027322      -0.018134       0.002797       0.015337              1.862609       1.756938      -0.367831       0.062217       2.259117      -0.248144       1.571771          -0.000007
           49              H       9.426013       3.511655      12.770075       0.121819       0.988802 0.72560658E+01  0.70718706E+02                                 1.739632                            1.651752      -1.273390       2.279158                    0.993568       3.794173      11.192617       0.445711       1.410002      -0.680198      -0.034408       0.004508       0.009890       0.036083      -0.004990      -0.004969      -0.007757       0.003373      -0.034752      -0.016549       0.005474       0.011075              1.791152       2.236946      -0.032841      -0.381198       1.532550      -0.047896       1.603959          -0.000008
           50              H      19.784255      26.995887      12.096871       0.123551       0.927452 0.67006014E+01  0.64172717E+02                                 1.681140                            1.598284      -1.285295       2.275748                    0.993201       3.776228      11.130268       0.447347       1.429635      -0.676213       0.021550      -0.028307       0.003708       0.035769      -0.006713      -0.006085      -0.008168       0.007532      -0.024824      -0.016339       0.004411       0.011927              1.718542       1.710265      -0.318842      -0.011684       2.006320      -0.153924       1.439039          -0.000006
           51              H      13.609049       3.003345      10.963602       0.090170       1.046046 0.74348750E+01  0.72698917E+02                                 1.786093                            1.654208      -1.194451       2.302250                    0.994341       3.862825      11.309378       0.453852       1.380186      -0.685769       0.043436      -0.009917      -0.018623       0.048289      -0.007335      -0.006574      -0.005350       0.007425      -0.030739      -0.015626       0.001894       0.013732              1.881702       2.490907      -0.013652      -0.427430       1.523777       0.008056       1.630422          -0.000007
           52              H       9.218844       8.341282       9.578206       0.202460       0.817909 0.57182155E+01  0.52212380E+02                                 1.521807                            1.455496      -0.897609       2.493611                    0.999397       3.158244       8.852477       0.482837       1.389289      -0.686598      -0.012160      -0.009152      -0.015105       0.021443       0.000731       0.004663       0.005522       0.000473       0.004411      -0.006573      -0.001409       0.007982              1.550750       1.677234       0.210908       0.338670       1.434747       0.156034       1.540269          -0.000003
           53              H       9.313912       8.859542      11.088366       0.186323       0.937035 0.65854928E+01  0.60400911E+02                                 1.486970                            1.424728      -0.762431       2.538486                    0.999968       2.866679       7.281691       0.577755       1.155865      -0.741418      -0.009414       0.003073       0.010335       0.014313      -0.002034      -0.004307       0.000578       0.000342       0.015201      -0.005367      -0.001867       0.007234              1.503676       1.504788      -0.035667      -0.323234       1.246094      -0.000204       1.760147          -0.000001
           54              H      10.037571       9.674543       9.918707       0.198560       0.904022 0.62378119E+01  0.58418767E+02                                 1.643051                            1.529981      -1.244417       2.323255                    0.997421       3.364413       9.663655       0.464745       1.407250      -0.681936       0.006828       0.018706      -0.007808       0.021389       0.000479      -0.004822       0.001887       0.000043      -0.010483      -0.006768       0.002025       0.004743              1.703741       1.426797       0.229523      -0.081975       2.233841      -0.399443       1.450585           0.000001
           55              H      18.684593       5.281427      23.931219       0.106253       1.316262 0.98626975E+01  0.10110365E+03                                 1.929476                            1.796698      -1.042050       2.385279                    0.997214       3.503905       9.730723       0.486798       1.227400      -0.722902      -0.019056      -0.046118       0.016889       0.052681       0.003800      -0.002418      -0.006120      -0.039835      -0.013331      -0.018315      -0.005596       0.023912              1.961089       1.736760       0.359113      -0.334624       2.172037      -0.329588       1.974470           0.000015
           56              H      19.621094       4.986717      21.807639       0.131852       1.149743 0.83639515E+01  0.82808274E+02                                 1.796761                            1.678561      -1.145106       2.348485                    0.995771       3.457302       9.635624       0.489722       1.263263      -0.713125       0.000010      -0.039191      -0.015009       0.041967      -0.005888      -0.009602       0.001993      -0.025442      -0.002981      -0.018287       0.002616       0.015671              1.866892       1.451533       0.034859      -0.062612       2.392431       0.473157       1.756714           0.000006
           57              H      20.370291       8.962562      21.586703       0.112362       1.129396 0.82351269E+01  0.82822800E+02                                 1.886031                            1.744696      -1.551825       2.135308                    0.990704       4.082717      12.225716       0.439365       1.386119      -0.683260       0.011537       0.027736      -0.015840       0.033960       0.002948      -0.007771       0.001596      -0.016355       0.000813      -0.013421       0.004852       0.008569              1.931356       1.586394       0.382049      -0.297923       2.357311      -0.380099       1.850364           0.000005
           58              H      19.432371       9.257271      23.710284       0.098907       1.159963 0.83360437E+01  0.83357573E+02                                 1.876001                            1.725759      -1.163321       2.324343                    0.994947       3.755388      10.895937       0.457182       1.339775      -0.695177      -0.000381       0.045864       0.011861       0.047375       0.002208      -0.007131      -0.000407      -0.030673      -0.007693      -0.017563       0.000739       0.016824              1.973891       1.528120      -0.009216      -0.119640       2.551228       0.552601       1.842325           0.000004
           59              H      14.322753      27.004270      19.143416       0.192266       0.964436 0.69523297E+01  0.66581930E+02                                 1.681582                            1.589399      -1.312186       2.283408                    0.996869       3.425587       9.796321       0.469368       1.362595      -0.690738      -0.014445       0.000709       0.011865       0.018707      -0.003008      -0.002475       0.001086      -0.001067      -0.004634      -0.003513      -0.001272       0.004785              1.726233       2.201914      -0.033603      -0.451842       1.381977      -0.043843       1.594809          -0.000002
           60              H      15.148577      26.104385      18.114116       0.189972       0.841529 0.62187912E+01  0.58854757E+02                                 1.626620                            1.576008      -1.455102       2.221968                    0.993236       3.662329      10.970606       0.432104       1.497760      -0.663879       0.000320      -0.014781      -0.010012       0.017855       0.000419      -0.000074       0.004694      -0.007026       0.016691      -0.006334      -0.002095       0.008428              1.641030       1.354692      -0.025613       0.000396       2.074957       0.232675       1.493441          -0.000006
           61              H      15.917642      26.929419      19.247386       0.202660       0.911562 0.65381552E+01  0.61633909E+02                                 1.632690                            1.554167      -0.992214       2.453051                    0.998750       3.199525       9.064694       0.468997       1.385388      -0.688184       0.016090      -0.001047       0.016393       0.022993       0.002304       0.006837       0.000720       0.000826       0.009553      -0.006644      -0.001897       0.008541              1.675400       2.022083      -0.073215       0.453680       1.366607      -0.106431       1.637508          -0.000003
           62              H      11.216714       4.064186      15.837180       0.103259       1.013622 0.72735390E+01  0.70823643E+02                                 1.759408                            1.645924      -1.240729       2.292696                    0.993901       3.794228      11.132074       0.450369       1.396706      -0.682851       0.003884      -0.048077       0.016748       0.051059      -0.003369      -0.003453      -0.003978      -0.003877      -0.042951      -0.015732       0.004555       0.011177              1.806407       1.513941       0.004810       0.013561       2.344253      -0.393290       1.561026          -0.000007
           63              H      13.271338       5.102141      15.348523       0.136914       0.873417 0.61898681E+01  0.57751257E+02                                 1.586138                            1.515282      -0.987842       2.429158                    0.997209       3.444265       9.814943       0.471943       1.391031      -0.685180       0.033583      -0.022976       0.008659       0.041602      -0.006107      -0.000915      -0.005786      -0.000663      -0.037475      -0.014447       0.001546       0.012900              1.612881       1.973873      -0.249893       0.056651       1.537288      -0.119365       1.327480          -0.000003
           64              H      11.226643       8.371620      14.225650       0.127023       1.115040 0.81655198E+01  0.79153443E+02                                 1.666403                            1.588696      -0.879163       2.465437                    0.999076       3.200276       8.400078       0.545119       1.159122      -0.739735      -0.001433       0.034260      -0.011653       0.036216      -0.004104       0.000658      -0.009500      -0.007532      -0.045486      -0.018233       0.002425       0.015809              1.674966       1.516387       0.071747      -0.085852       2.038500      -0.311964       1.470010           0.000008
           65              H       9.294048       7.349351      14.820877       0.083549       1.358733 0.99380933E+01  0.10183954E+03                                 1.947478                            1.782194      -1.001770       2.385024                    0.997485       3.590626       9.896187       0.498718       1.198500      -0.728872      -0.035978       0.026685      -0.008178       0.045535      -0.007765       0.001938      -0.012159      -0.005440      -0.044335      -0.019790       0.000441       0.019349              2.030821       2.752433      -0.429202       0.023959       1.780119      -0.029765       1.559913          -0.000001
           66              H       7.499090       6.271311      13.432882       0.089175       1.220337 0.89634473E+01  0.90272130E+02                                 1.865902                            1.734260      -0.987364       2.395437                    0.997709       3.623470      10.177718       0.483329       1.258301      -0.713990       0.032239       0.032175      -0.011610       0.047004       0.009112       0.003803      -0.014080      -0.003695      -0.016023      -0.019015       0.002483       0.016532              1.925085       2.354613       0.504685      -0.012517       1.853982      -0.057518       1.566661          -0.000006
           67              H       5.583521       6.367680      12.057883       0.127620       1.021098 0.75385271E+01  0.73592454E+02                                 1.732870                            1.651363      -1.036002       2.395167                    0.996843       3.580617      10.301884       0.462519       1.356532      -0.692254      -0.000003       0.021066      -0.032840       0.039016       0.006767       0.004176      -0.014013      -0.001095      -0.000261      -0.017328       0.002773       0.014555              1.770137       1.565943      -0.048873       0.123789       1.769940      -0.430145       1.974528          -0.000004
           68              H      18.270266       3.257433      14.119081       0.131840       0.961831 0.70309676E+01  0.67750707E+02                                 1.692152                            1.615809      -1.113593       2.365986                    0.995333       3.591107      10.414396       0.456469       1.392503      -0.684706      -0.026991      -0.031163       0.003356       0.041363       0.009736       0.005610      -0.004207      -0.001703      -0.021970      -0.013731       0.000271       0.013460              1.727479       1.928453       0.341875      -0.085008       1.745811      -0.186909       1.508172          -0.000007
           69              H       6.048935       3.142862      15.325130       0.088257       1.095387 0.78667517E+01  0.78171540E+02                                 1.849968                            1.707401      -1.308038       2.242660                    0.993400       4.015997      11.930634       0.443554       1.389654      -0.683230       0.003267      -0.034383       0.029081       0.045150       0.000500       0.002650      -0.006865      -0.002816      -0.002260      -0.007360      -0.000343       0.007703              1.935811       1.638090      -0.099805       0.122047       2.063012      -0.584888       2.106332          -0.000006
           70              H      19.734602      12.470542      21.732261       0.101674       1.057497 0.75284124E+01  0.73930615E+02                                 1.806925                            1.671013      -1.299034       2.260962                    0.993403       3.860457      11.370225       0.448433       1.390874      -0.683646      -0.030316       0.027833       0.025088       0.048199      -0.008057      -0.000624       0.004841       0.004619       0.011690      -0.011175       0.002153       0.009022              1.883113       1.800188      -0.350126      -0.345303       1.818966       0.490325       2.030185           0.000003
           71              H      18.881820      11.844201      19.699654       0.133845       1.125289 0.84569447E+01  0.84837711E+02                                 1.838636                            1.740644      -1.294927       2.279882                    0.993667       3.646443      10.583012       0.454457       1.343500      -0.694971      -0.036937       0.009150      -0.008441       0.038979       0.000930       0.004238       0.006430       0.014580      -0.007645      -0.011124       0.000524       0.010599              1.848101       2.278858      -0.385867       0.232750       1.590697      -0.014450       1.674748           0.000008
           72              H       8.253962       9.997816      18.875694       0.124172       1.174059 0.87774411E+01  0.87142608E+02                                 1.763230                            1.677050      -1.000315       2.408489                    0.997761       3.346954       9.061502       0.513438       1.201588      -0.728851       0.028523      -0.017246      -0.023025       0.040511      -0.011098      -0.000139       0.007075       0.023175       0.007763      -0.019297       0.003883       0.015414              1.785962       1.695352      -0.247530      -0.246569       1.811673       0.400179       1.850861           0.000010
           73              H       9.021607      10.572565      20.949889       0.105861       1.232017 0.90283707E+01  0.90354459E+02                                 1.835744                            1.710290      -0.868313       2.467509                    0.998749       3.380538       9.218025       0.503738       1.214959      -0.726139       0.046207      -0.014411       0.006815       0.048880      -0.013621      -0.000220       0.007586       0.022926      -0.001431      -0.019963       0.001276       0.018687              1.873866       2.424313      -0.152538       0.428499       1.525630       0.028792       1.671656           0.000009
           74              H      15.792792       5.970986      23.879234       0.086063       1.300573 0.99167995E+01  0.10225335E+03                                 1.936329                            1.815491      -1.128330       2.331559                    0.995567       3.697196      10.448951       0.476598       1.246373      -0.716924      -0.000885       0.018802      -0.043285       0.047200       0.006974       0.011522      -0.015127       0.005893       0.027418      -0.023270       0.002950       0.020320              1.969919       1.554249       0.140603      -0.179805       1.963336      -0.376366       2.392171           0.000011
           75              H      14.209256       4.505128      24.053384       0.130930       1.061272 0.77869421E+01  0.75488552E+02                                 1.694769                            1.615803      -0.773794       2.524846                    0.999520       3.249680       8.869083       0.502517       1.257306      -0.716252      -0.022790      -0.002680      -0.031726       0.039155       0.005021       0.011620      -0.005245       0.005843       0.022475      -0.015085      -0.000686       0.015771              1.710266       1.683141       0.232325       0.334975       1.552888       0.180638       1.894768           0.000011
           76              H       8.603033       0.331494       1.731095       0.128809       1.171468 0.88505638E+01  0.88963639E+02                                 1.828572                            1.736199      -1.074284       2.378614                    0.996146       3.506195       9.878795       0.477095       1.277201      -0.710452      -0.001017      -0.019231       0.036507       0.041275       0.004943       0.004328      -0.013460      -0.000725       0.016739      -0.015848       0.000214       0.015634              1.843670       1.513309       0.158979      -0.050349       1.780831      -0.304878       2.236870           0.000011
           77              H      10.192244       1.958941       1.382797       0.090845       1.362984 0.10107888E+02  0.10473020E+03                                 1.993335                            1.828340      -1.227562       2.285824                    0.994233       3.746942      10.617901       0.476661       1.240181      -0.717762       0.033157       0.004128       0.036022       0.049133       0.004242       0.011217      -0.006431       0.007793       0.004562      -0.014699       0.001022       0.013677              2.069418       2.088019       0.306438       0.638691       1.699708       0.241791       2.420528           0.000010
           78              H      16.886795       7.666437      15.114591       0.092166       1.201120 0.88699616E+01  0.89627256E+02                                 1.882248                            1.751482      -1.151896       2.323905                    0.995152       3.749882      10.756833       0.467376       1.296943      -0.704417       0.036388      -0.015833       0.026574       0.047759      -0.002581       0.006179      -0.009935       0.013603      -0.004662      -0.014146       0.000627       0.013518              1.929548       2.375956      -0.134852       0.517889       1.653149      -0.155377       1.759539           0.000004
           79              H      14.921564       6.549496      15.652634       0.129409       1.111548 0.81009558E+01  0.80282432E+02                                 1.808794                            1.691371      -1.237852       2.299423                    0.994895       3.637746      10.444683       0.466712       1.324258      -0.698482       0.000067      -0.023884       0.027918       0.036741       0.004336      -0.000798      -0.007761       0.002511       0.010442      -0.009366      -0.000271       0.009637              1.854242       1.598084       0.034377       0.047966       2.031481      -0.578350       1.933162           0.000004
           80              H      13.018764       8.775943      12.923430       0.120847       1.125500 0.85504448E+01  0.85746945E+02                                 1.813009                            1.730215      -1.213010       2.306692                    0.994492       3.671839      10.548141       0.465193       1.312933      -0.701140      -0.027221       0.010593      -0.021211       0.036098      -0.001524       0.004142      -0.013417       0.008869      -0.007091      -0.016381       0.003491       0.012890              1.822855       2.171163      -0.031921       0.341696       1.550867      -0.171134       1.746534           0.000001
           81              H      14.952779       9.940479      12.478960       0.107016       1.050493 0.74683380E+01  0.72887598E+02                                 1.777935                            1.649603      -1.086373       2.365134                    0.996006       3.690030      10.687229       0.459315       1.366363      -0.689578      -0.007851       0.036576      -0.033323       0.050099      -0.000530       0.004395      -0.015602       0.002799      -0.000224      -0.016732       0.000949       0.015783              1.853816       1.472546       0.088942      -0.033164       2.221729      -0.540555       1.867173           0.000002
           82              H      16.831457       8.814424      11.098762       0.085029       1.106089 0.81171499E+01  0.81175469E+02                                 1.851374                            1.726901      -1.367213       2.214778                    0.992564       4.020931      11.926411       0.444552       1.377725      -0.685705      -0.042543      -0.013846       0.010857       0.046037       0.011112      -0.001213       0.004158       0.018695      -0.006051      -0.014933      -0.000621       0.015555              1.923487       2.274036       0.341019      -0.453985       1.659303      -0.117878       1.837122          -0.000001
           83              H      17.406128       8.461848       8.840021       0.127083       0.897207 0.65291126E+01  0.62411177E+02                                 1.668475                            1.595874      -1.393080       2.222913                    0.992561       3.894704      11.641165       0.438050       1.462765      -0.669283      -0.023971      -0.020898      -0.023663       0.039640       0.010053       0.001201       0.004567       0.004051       0.012979      -0.012884       0.002318       0.010566              1.704221       1.698905       0.250510       0.193409       1.632501       0.173526       1.781256          -0.000002
           84              H       6.656237      10.427303       9.479435       0.129842       1.001056 0.69394695E+01  0.66102005E+02                                 1.682805                            1.560369      -1.050845       2.385677                    0.997357       3.484479       9.779525       0.488718       1.315709      -0.700247       0.030933       0.016775      -0.013084       0.037542       0.008738      -0.000365       0.004201       0.014509       0.007446      -0.013578       0.003170       0.010408              1.754107       2.218800       0.311334      -0.363853       1.444650      -0.101499       1.598870           0.000001
           85              H       6.006361      10.732242      11.686191       0.092904       1.342031 0.99257414E+01  0.10065543E+03                                 1.863932                            1.734392      -0.994941       2.394141                    0.997857       3.388165       8.986841       0.531458       1.136483      -0.746146       0.031339       0.028370       0.024828       0.049025       0.017425       0.001472       0.006936       0.018513       0.000881      -0.021165       0.000401       0.020764              1.898332       1.905975       0.294914       0.339130       1.698226       0.381021       2.090796           0.000013
           86              H       7.765850       8.910806       5.344041       0.094055       1.046211 0.73008247E+01  0.71356439E+02                                 1.813432                            1.658901      -1.287343       2.261625                    0.992915       3.939808      11.687845       0.443348       1.413514      -0.678899       0.043881      -0.008897      -0.013584       0.046789      -0.002116      -0.003330       0.001568       0.020486       0.022291      -0.014245       0.003636       0.010609              1.936266       2.645303      -0.112588      -0.423401       1.482034       0.035185       1.681461          -0.000003
           87              H       7.345843       9.176722       7.589786       0.123926       0.938965 0.68105333E+01  0.65090522E+02                                 1.661374                            1.586250      -1.052731       2.386526                    0.996019       3.610672      10.420158       0.462568       1.385458      -0.685739       0.028573      -0.000728       0.020916       0.035417      -0.003067       0.003535       0.002729       0.023462       0.013589      -0.014914       0.003515       0.011399              1.698521       1.974603      -0.005970       0.328227       1.373021      -0.005109       1.747937          -0.000002
           88              H      17.594847       9.448488       6.760628       0.132357       0.869939 0.61118901E+01  0.57419065E+02                                 1.637454                            1.546761      -1.323257       2.268766                    0.992752       3.722437      11.000596       0.444143       1.467920      -0.669246      -0.040236       0.006299       0.007451       0.041402      -0.003192       0.002140       0.001467       0.021319       0.002474      -0.011789       0.000715       0.011074              1.700948       2.190681      -0.190991      -0.230128       1.378354      -0.010650       1.533809          -0.000002
           89              H       3.903495       9.098470       4.522681       0.095733       1.028155 0.75348799E+01  0.73861129E+02                                 1.761045                            1.664198      -1.193447       2.309075                    0.993724       3.811075      11.141163       0.453317       1.378367      -0.686573      -0.039467      -0.002041      -0.027832       0.048336      -0.001464       0.005541       0.000801       0.026507       0.015010      -0.015897       0.001754       0.014143              1.811980       2.017677      -0.063981       0.451867       1.438712      -0.042166       1.979550          -0.000005
           90              H       7.236586       9.661001       0.189745       0.077168       1.133129 0.84124189E+01  0.84697805E+02                                 1.867298                            1.747322      -1.247529       2.266807                    0.993035       4.021833      11.884237       0.446991       1.360994      -0.689308      -0.031754       0.014444      -0.027450       0.044390      -0.001701       0.007280      -0.013730       0.017224       0.024584      -0.019642       0.000900       0.018742              1.945815       2.503712      -0.245190       0.391241       1.545790      -0.084737       1.787942          -0.000002
           91              H      16.269550      13.346812      25.210046       0.127621       0.957017 0.67998849E+01  0.65420868E+02                                 1.722261                            1.612480      -1.326786       2.254269                    0.993055       3.822236      11.323978       0.443990       1.433899      -0.675117      -0.002735       0.019653      -0.029885       0.035873      -0.000226       0.002608      -0.007010       0.014380       0.008455      -0.011979       0.003535       0.008444              1.789548       1.549193       0.055849      -0.045636       1.585530      -0.471336       2.233920          -0.000000
           92              H      18.189385       5.792712      10.547723       0.134977       0.890243 0.64041318E+01  0.60723771E+02                                 1.647604                            1.572574      -1.290736       2.283880                    0.993069       3.693327      10.878650       0.446081       1.448083      -0.673157       0.032456      -0.002395      -0.022853       0.039767      -0.001661      -0.003660      -0.005395       0.018609       0.002125      -0.012378       0.002029       0.010349              1.693098       1.982722       0.050137      -0.330553       1.374289      -0.068325       1.722282          -0.000003
           93              H       9.040059       8.163637       3.314033       0.090049       0.987960 0.68729670E+01  0.66209943E+02                                 1.749426                            1.612175      -1.238463       2.281608                    0.993562       3.918167      11.563738       0.448349       1.418114      -0.677919      -0.002170      -0.024250       0.041837       0.048405      -0.001237      -0.001189      -0.011048       0.008706       0.014357      -0.013622       0.002125       0.011497              1.853597       1.560352       0.040279      -0.123204       1.703555      -0.477129       2.296885          -0.000002
           94              H       3.313217       9.320499       1.465972       0.084597       1.121965 0.84239999E+01  0.84368494E+02                                 1.822239                            1.725445      -1.118686       2.332177                    0.995725       3.818743      11.049870       0.461455       1.325303      -0.697810      -0.027328      -0.033839       0.008502       0.044319       0.009607       0.009069      -0.006455       0.006478      -0.027462      -0.018275       0.002885       0.015389              1.857403       1.752401       0.365710      -0.061771       2.251662      -0.246793       1.568145          -0.000004
           95              H      16.520709      10.974900       0.226134       0.119696       0.994122 0.72982050E+01  0.71184818E+02                                 1.740934                            1.652614      -1.253818       2.285816                    0.993787       3.797150      11.181306       0.447483       1.403325      -0.681462      -0.035205      -0.004788      -0.010239       0.036975       0.005016       0.004913      -0.007801       0.003256      -0.035023      -0.016614       0.005478       0.011136              1.792652       2.240027       0.033083       0.382300       1.533008      -0.047746       1.604922          -0.000003
           96              H       5.594869      13.266711       0.899338       0.123809       0.927890 0.67042193E+01  0.64215189E+02                                 1.681465                            1.598551      -1.284704       2.275902                    0.993157       3.776696      11.131849       0.447384       1.429341      -0.676257       0.021290       0.028387      -0.003467       0.035653       0.006671       0.006079      -0.008348       0.007944      -0.024037      -0.016393       0.004521       0.011872              1.718876       1.710582       0.319125       0.011638       2.006889      -0.153973       1.439156          -0.000002
           97              H       6.514343      11.483210       2.032607       0.090108       1.047977 0.74538442E+01  0.72958643E+02                                 1.790918                            1.658299      -1.205217       2.297477                    0.994114       3.872680      11.358134       0.452307       1.383492      -0.685098       0.043480       0.009702       0.017954       0.048031       0.007545       0.006767      -0.005352       0.007418      -0.030299      -0.015723       0.001844       0.013879              1.887067       2.499062       0.013726       0.429369       1.527549       0.008031       1.634588          -0.000003
           98              H      16.313547       6.145273       3.418003       0.202133       0.816174 0.57025208E+01  0.52029623E+02                                 1.519455                            1.453396      -0.901535       2.492081                    0.999356       3.153375       8.833436       0.483270       1.389097      -0.686670      -0.011938       0.009191       0.015160       0.021373      -0.000761      -0.004751       0.005551       0.000353       0.004060      -0.006644      -0.001397       0.008041              1.548287       1.674345      -0.210250      -0.337824       1.432473       0.155613       1.538041          -0.000002
           99              H       2.219217       5.627013       1.907843       0.186012       0.938672 0.66000508E+01  0.60567643E+02                                 1.488591                            1.426228      -0.764230       2.537528                    0.999969       2.869332       7.290343       0.577499       1.155744      -0.741440      -0.009386      -0.003270      -0.010419       0.014399       0.002149       0.004308       0.000518       0.000381       0.015378      -0.005500      -0.001778       0.007278              1.505318       1.506583       0.035790       0.323740       1.247346      -0.000144       1.762026           0.000003
          100              H       2.942877       4.812012       3.077502       0.197428       0.903988 0.62354172E+01  0.58362538E+02                                 1.639742                            1.527176      -1.224419       2.331435                    0.997450       3.361121       9.636189       0.466545       1.402633      -0.682826       0.006725      -0.019256       0.008231       0.021995      -0.000494       0.004850       0.001884       0.000199      -0.010864      -0.006851       0.002027       0.004824              1.700148       1.424184      -0.228760       0.081737       2.228290      -0.398178       1.447971           0.000002
          101              H      18.684588      12.402195      15.057408       0.105169       1.312775 0.98287612E+01  0.10062949E+03                                 1.922393                            1.790742      -1.025168       2.391614                    0.997348       3.501883       9.706564       0.488969       1.223484      -0.723764      -0.019212       0.046761      -0.017263       0.053420      -0.003735       0.002388      -0.005898      -0.040001      -0.013447      -0.018364      -0.005535       0.023899              1.953658       1.730756      -0.356811       0.332518       2.163204      -0.327461       1.967013           0.000015
          102              H      19.621088      12.696905      17.180988       0.132473       1.150090 0.83673642E+01  0.82864670E+02                                 1.798535                            1.679977      -1.154382       2.345021                    0.995678       3.457419       9.642646       0.488963       1.264880      -0.712775      -0.000099       0.038951       0.014987       0.041735       0.006037       0.009697       0.001976      -0.025178      -0.003248      -0.018289       0.002597       0.015692              1.868893       1.452656      -0.034891       0.062678       2.395543       0.474180       1.758479           0.000009
          103              H      20.370292       8.721060      17.401924       0.113588       1.122765 0.81768543E+01  0.82062507E+02                                 1.876171                            1.736709      -1.541962       2.140151                    0.990794       4.064849      12.145591       0.441213       1.383245      -0.683851       0.011341      -0.027413       0.015657       0.033545      -0.003173       0.007749       0.001551      -0.016359       0.000730      -0.013454       0.004800       0.008654              1.920795       1.579012      -0.378345       0.295208       2.342586      -0.376156       1.840787           0.000003
          104              H      19.432373       8.426351      15.278343       0.097023       1.167821 0.83985221E+01  0.84096318E+02                                 1.880110                            1.728790      -1.153021       2.326714                    0.995123       3.764364      10.911181       0.458373       1.334482      -0.696220      -0.000482      -0.046624      -0.012370       0.048240      -0.002404       0.007062      -0.000478      -0.030700      -0.007976      -0.017516       0.000591       0.016925              1.978646       1.530522       0.009335       0.119960       2.559186       0.555467       1.846231           0.000000
          105              H       6.961308      12.517715       6.147207       0.191783       0.965212 0.69594713E+01  0.66659399E+02                                 1.681542                            1.589503      -1.305094       2.286005                    0.996941       3.426699       9.796310       0.469725       1.361375      -0.690976       0.014671       0.000728       0.012161       0.019070       0.003126       0.002377       0.001090      -0.000976      -0.004483      -0.003439      -0.001388       0.004826              1.726103       2.201044       0.033430       0.451699       1.382189      -0.043962       1.595075           0.000001
          106              H       6.135486      11.617830       5.117907       0.190596       0.838399 0.61909436E+01  0.58535737E+02                                 1.623960                            1.573636      -1.459088       2.221073                    0.993302       3.656312      10.953650       0.431876       1.499972      -0.663518      -0.000321      -0.014685      -0.009931       0.017731      -0.000398       0.000281       0.004673      -0.006689       0.016102      -0.006089      -0.002157       0.008246              1.638306       1.352873       0.025791      -0.000212       2.070993       0.231733       1.491052          -0.000002
          107              H       5.366419      12.442864       6.251177       0.203621       0.906688 0.64926115E+01  0.61071781E+02                                 1.623934                            1.546445      -0.987506       2.454991                    0.998727       3.187568       9.008515       0.471416       1.381277      -0.688988      -0.015846      -0.000658       0.016385       0.022803      -0.002086      -0.006696       0.000538       0.000930       0.009546      -0.006452      -0.001880       0.008331              1.666085       2.009597       0.072461      -0.449443       1.360151      -0.105378       1.628508           0.000001
          108              H      17.162066      15.353674       2.840971       0.104858       1.012776 0.72690145E+01  0.70795784E+02                                 1.760982                            1.647338      -1.250120       2.288770                    0.993811       3.797528      11.157030       0.449214       1.399979      -0.682189      -0.003726      -0.047312       0.016399       0.050212       0.003451       0.003303      -0.004069      -0.003734      -0.043295      -0.015819       0.004536       0.011283              1.808084       1.515419      -0.004826      -0.013561       2.346419      -0.393765       1.562413          -0.000001
          109              H      15.107440      16.391629       2.352314       0.136847       0.872164 0.61784875E+01  0.57611463E+02                                 1.583911                            1.513376      -0.981660       2.431812                    0.997234       3.440211       9.796589       0.472538       1.390090      -0.685380      -0.033778      -0.022889       0.008585       0.041696       0.006159       0.000822      -0.005996      -0.000763      -0.037438      -0.014533       0.001515       0.013019              1.610543       1.970464       0.248939      -0.056401       1.535205      -0.119050       1.325960           0.000000
          110              H      17.152130      19.661108       1.229441       0.127165       1.116868 0.81835898E+01  0.79385007E+02                                 1.669518                            1.591484      -0.887607       2.462021                    0.998997       3.202290       8.412695       0.544026       1.160625      -0.739378       0.001272       0.034000      -0.011633       0.035958       0.004066      -0.000711      -0.009455      -0.007557      -0.045541      -0.018218       0.002429       0.015789              1.678135       1.519072      -0.071968       0.086105       2.042812      -0.312937       1.472521           0.000011
          111              H      19.084727      18.638839       1.824668       0.082687       1.361124 0.99584216E+01  0.10208725E+03                                 1.948576                            1.783099      -0.997617       2.386203                    0.997550       3.594358       9.904345       0.499038       1.197269      -0.729150       0.036210       0.026853      -0.008412       0.045858       0.007818      -0.001939      -0.011911      -0.005535      -0.044774      -0.019722       0.000388       0.019335              2.032021       2.754371       0.429599      -0.023964       1.781072      -0.029805       1.560621           0.000005
          112              H       6.690287      17.560799       0.436673       0.088673       1.220902 0.89678494E+01  0.90309478E+02                                 1.864630                            1.733264      -0.974725       2.400201                    0.997763       3.624786      10.174368       0.484160       1.256239      -0.714426      -0.032319       0.032448      -0.011945       0.047329      -0.009304      -0.003821      -0.014023      -0.003724      -0.016764      -0.019130       0.002476       0.016654              1.923690       2.352639      -0.503927       0.012443       1.852638      -0.057433       1.565793          -0.000001
          113              H      15.700548      20.854235      25.054092       0.127686       1.022219 0.75499100E+01  0.73747622E+02                                 1.735722                            1.653825      -1.043061       2.392263                    0.996810       3.584630      10.323935       0.461563       1.358528      -0.691847       0.000014       0.021034      -0.032563       0.038766      -0.006785      -0.004372      -0.014133      -0.000902      -0.000326      -0.017567       0.002982       0.014585              1.773153       1.568163       0.049056      -0.124131       1.773028      -0.431622       1.978266          -0.000001
          114              H      10.108516      14.546921       1.122872       0.130993       0.964123 0.70519226E+01  0.68010335E+02                                 1.695505                            1.618727      -1.120396       2.363034                    0.995266       3.597629      10.441314       0.455793       1.393384      -0.684526       0.026980      -0.031408       0.003386       0.041543      -0.009805      -0.005581      -0.004216      -0.001332      -0.022842      -0.013830       0.000167       0.013663              1.731021       1.932720      -0.343325       0.085441       1.749477      -0.187588       1.510867          -0.000002
          115              H       8.140446      14.432350       2.328921       0.088826       1.092510 0.78434715E+01  0.77896816E+02                                 1.848325                            1.706126      -1.311438       2.241941                    0.993420       4.012443      11.923924       0.443149       1.391698      -0.682854      -0.003305      -0.034464       0.028728       0.044989      -0.000562      -0.002560      -0.006806      -0.002690      -0.001551      -0.007228      -0.000387       0.007615              1.933973       1.636877       0.099660      -0.121826       2.060894      -0.583685       2.104149          -0.000001
          116              H       8.644160      23.760030       8.736052       0.101402       1.054314 0.74972412E+01  0.73491552E+02                                 1.797887                            1.663490      -1.272083       2.272384                    0.993756       3.843225      11.280829       0.451440       1.384108      -0.685007       0.030749       0.027979       0.025529       0.048786       0.007982       0.000386       0.004940       0.004503       0.011509      -0.011166       0.002288       0.008878              1.873220       1.791027       0.346969       0.342222       1.809566       0.486020       2.019068          -0.000000
          117              H       9.496944      23.133689       6.703445       0.133878       1.123892 0.84423073E+01  0.84637608E+02                                 1.835613                            1.737948      -1.302287       2.277076                    0.993604       3.642644      10.561895       0.455366       1.341663      -0.695345       0.036922       0.009255      -0.008456       0.038992      -0.001095      -0.004143       0.006507       0.014099      -0.007706      -0.011025       0.000595       0.010430              1.845043       2.274714       0.384796      -0.232084       1.588286      -0.014388       1.672128           0.000007
          118              H      20.124807      21.287304       5.879485       0.123838       1.176721 0.88021255E+01  0.87454193E+02                                 1.766405                            1.679817      -1.000836       2.407947                    0.997787       3.350240       9.075593       0.512797       1.202175      -0.728719      -0.028212      -0.017298      -0.022910       0.040249       0.011147       0.000384       0.007205       0.023428       0.007673      -0.019424       0.003755       0.015669              1.789246       1.698331       0.248402       0.247439       1.815047       0.401618       1.854361           0.000010
          119              H      19.357159      21.862053       7.953680       0.104973       1.233516 0.90418521E+01  0.90517677E+02                                 1.836753                            1.711220      -0.867180       2.467399                    0.998742       3.383054       9.224509       0.503784       1.214467      -0.726257      -0.046806      -0.014285       0.006952       0.049429       0.013632       0.000189       0.007572       0.022729      -0.000693      -0.019993       0.001475       0.018518              1.874882       2.425656       0.152608      -0.428924       1.526368       0.028836       1.672623           0.000005
          120              H      12.585981      17.260474      10.883025       0.086008       1.298861 0.98988872E+01  0.10199362E+03                                 1.932127                            1.811879      -1.118252       2.335488                    0.995604       3.694090      10.426679       0.477987       1.243664      -0.717517       0.000353       0.018510      -0.043529       0.047302      -0.006852      -0.011670      -0.015338       0.005606       0.026647      -0.023346       0.002920       0.020426              1.965519       1.551326      -0.140020       0.179129       1.958966      -0.374996       2.386266           0.000010
          121              H      14.169519      15.794616      11.057175       0.131076       1.061087 0.77823810E+01  0.75407771E+02                                 1.691766                            1.613044      -0.762757       2.528681                    0.999619       3.248899       8.855012       0.504187       1.253751      -0.717001       0.022984      -0.002777      -0.031653       0.039216      -0.005057      -0.011609      -0.005229       0.005743       0.022316      -0.015086      -0.000628       0.015714              1.707189       1.680210      -0.231622      -0.334215       1.550107       0.180124       1.891249           0.000011
          122              H      12.681051      14.818049      14.727304       0.128758       1.172890 0.88618526E+01  0.89090942E+02                                 1.828575                            1.736106      -1.072506       2.379212                    0.996104       3.507735       9.878627       0.477681       1.275438      -0.710813       0.001040      -0.019243       0.036571       0.041337      -0.004940      -0.004317      -0.013475      -0.000575       0.017227      -0.015886       0.000186       0.015700              1.843709       1.513202      -0.158916       0.050377       1.780824      -0.305073       2.237100           0.000011
          123              H      11.091837      16.445496      14.379006       0.092093       1.355140 0.10040507E+02  0.10385756E+03                                 1.985451                            1.822059      -1.217825       2.290491                    0.994392       3.738388      10.584548       0.477555       1.239940      -0.717802      -0.032886       0.004122       0.036022       0.048949      -0.004203      -0.011029      -0.006280       0.007842       0.003707      -0.014462       0.001033       0.013428              2.060767       2.079236      -0.304352      -0.633948       1.693880       0.239942       2.409184           0.000009
          124              H      11.491978      18.955925       2.118382       0.091705       1.203282 0.88884455E+01  0.89856292E+02                                 1.883997                            1.752884      -1.147323       2.325261                    0.995241       3.753427      10.767777       0.467382       1.296318      -0.704538      -0.036195      -0.015787       0.026907       0.047784       0.002672      -0.006204      -0.009992       0.013780      -0.004957      -0.014254       0.000599       0.013655              1.931432       2.378715       0.135209      -0.518898       1.654462      -0.155662       1.761119           0.000007
          125              H      13.457211      17.838984       2.656425       0.128605       1.113053 0.81138267E+01  0.80433288E+02                                 1.809589                            1.692070      -1.232492       2.301440                    0.994917       3.640040      10.449126       0.466932       1.323250      -0.698689      -0.000043      -0.024212       0.028160       0.037137      -0.004382       0.000774      -0.007826       0.002425       0.010524      -0.009432      -0.000286       0.009719              1.855063       1.598722      -0.034337      -0.048030       2.032433      -0.578765       1.934032           0.000007
          126              H      22.454700      23.262498      25.919639       0.120733       1.125434 0.85500301E+01  0.85748253E+02                                 1.813543                            1.730644      -1.205738       2.309811                    0.994557       3.672644      10.553405       0.464911       1.313648      -0.700992       0.027049       0.010944      -0.021175       0.036052       0.001492      -0.004388      -0.013345       0.009263      -0.007241      -0.016453       0.003497       0.012956              1.823408       2.172026       0.032010      -0.341981       1.551187      -0.171247       1.747011           0.000003
          127              H      20.520684      24.427034      25.475169       0.107088       1.049924 0.74636378E+01  0.72830698E+02                                 1.777359                            1.649149      -1.085429       2.365796                    0.995987       3.689021      10.683707       0.459348       1.366471      -0.689560       0.007749       0.036516      -0.033410       0.050096       0.000435      -0.004589      -0.015474       0.002669      -0.000144      -0.016633       0.000901       0.015732              1.853173       1.472160      -0.088901       0.033144       2.220853      -0.540196       1.866507           0.000003
          128              H      18.642009      23.300979      24.094971       0.087163       1.099547 0.80658602E+01  0.80604510E+02                                 1.850943                            1.726771      -1.394003       2.205371                    0.992277       4.019230      11.950792       0.442127       1.386278      -0.684053       0.041568      -0.013547       0.010734       0.045018      -0.010890       0.001242       0.004162       0.018894      -0.006056      -0.014851      -0.000596       0.015447              1.922942       2.272798      -0.340521       0.453409       1.659112      -0.117623       1.836915           0.000001
          129              H      18.067339      22.948403      21.836230       0.125614       0.901215 0.65616703E+01  0.62772270E+02                                 1.670197                            1.597273      -1.379716       2.227486                    0.992740       3.897829      11.638069       0.439114       1.458059      -0.670123       0.024114      -0.021070      -0.023876       0.039943      -0.010326      -0.001215       0.004514       0.004069       0.013204      -0.013162       0.002430       0.010731              1.706039       1.700783      -0.251220      -0.194229       1.634149       0.174215       1.783187          -0.000002
          130              H      14.627827      24.913858      22.475644       0.130171       0.999797 0.69300888E+01  0.66000243E+02                                 1.682535                            1.560202      -1.062635       2.381339                    0.997291       3.483484       9.780612       0.488254       1.317207      -0.699943      -0.031125       0.016782      -0.013466       0.037838      -0.008637       0.000213       0.004324       0.014248       0.008261      -0.013561       0.003340       0.010222              1.753792       2.218184      -0.311160       0.363642       1.444485      -0.101411       1.598706           0.000001
          131              H      15.277700      25.218797      24.682400       0.092345       1.342377 0.99271692E+01  0.10065348E+03                                 1.862254                            1.732919      -0.986923       2.396570                    0.997826       3.390429       8.986263       0.532525       1.134390      -0.746639      -0.031433       0.028356       0.024966       0.049146      -0.017465      -0.001563       0.006953       0.018463       0.001295      -0.021229       0.000457       0.020771              1.896600       1.904237      -0.294500      -0.338687       1.696780       0.380506       2.088784           0.000015
          132              H      13.518218      23.397361      18.340250       0.093743       1.044045 0.72804144E+01  0.71073255E+02                                 1.807719                            1.654210      -1.272499       2.268123                    0.993178       3.927295      11.625739       0.445143       1.409472      -0.679709      -0.043982      -0.008859      -0.013704       0.046912       0.002208       0.003273       0.001751       0.020588       0.021991      -0.014286       0.003700       0.010586              1.929762       2.634907       0.112088       0.421197       1.477945       0.035039       1.676433          -0.000005
          133              H      13.938223      23.663277      20.585995       0.123323       0.941763 0.68357413E+01  0.65389023E+02                                 1.664143                            1.588730      -1.053498       2.385459                    0.996018       3.617333      10.442525       0.462425       1.384668      -0.685866      -0.028666      -0.001015       0.021034       0.035569       0.003017      -0.003696       0.002837       0.023338       0.013694      -0.014901       0.003441       0.011460              1.701444       1.978393       0.005978      -0.329019       1.375073      -0.005140       1.750866          -0.000003
          134              H      17.878620      23.935043      19.756837       0.132673       0.869157 0.61043802E+01  0.57308641E+02                                 1.633861                            1.543835      -1.308495       2.274965                    0.992969       3.714454      10.959285       0.445591       1.464170      -0.669934       0.040058       0.006445       0.007573       0.041274       0.003122      -0.002167       0.001422       0.021669       0.002418      -0.011911       0.000672       0.011240              1.696947       2.184099       0.190068       0.228888       1.375878      -0.010729       1.530864          -0.000003
          135              H      17.380572      23.585025      17.518890       0.093625       1.035644 0.75998731E+01  0.74653601E+02                                 1.768824                            1.670661      -1.196676       2.306306                    0.993698       3.826624      11.195946       0.452752       1.377215      -0.686760       0.040207      -0.001568      -0.028091       0.049074       0.001438      -0.005401       0.001185       0.026794       0.015568      -0.016175       0.002080       0.014095              1.820367       2.028052       0.064533      -0.456376       1.443694      -0.042534       1.989354          -0.000007
          136              H      14.047483      24.147556      13.185954       0.077815       1.131153 0.83980832E+01  0.84551255E+02                                 1.868295                            1.748306      -1.259644       2.262304                    0.992794       4.023481      11.904503       0.445739       1.364853      -0.688544       0.031624       0.014370      -0.027207       0.044123       0.001725      -0.007242      -0.013756       0.016846       0.024385      -0.019498       0.000803       0.018695              1.946868       2.504993       0.245222      -0.391212       1.546653      -0.084750       1.788959          -0.000006
          137              H      12.109210      24.636300      12.213837       0.128154       0.954087 0.67764360E+01  0.65169398E+02                                 1.722315                            1.612484      -1.342384       2.248894                    0.992873       3.821643      11.337244       0.442632       1.438867      -0.674219       0.002604       0.019670      -0.029702       0.035720       0.000215      -0.002769      -0.007144       0.014416       0.007645      -0.012052       0.003450       0.008602              1.789645       1.549180      -0.055856       0.045662       1.585605      -0.471456       2.234150          -0.000004
          138              H      17.284086      20.279267      23.543932       0.134504       0.891505 0.64136283E+01  0.60818991E+02                                 1.647180                            1.572177      -1.282893       2.286739                    0.993188       3.692347      10.866093       0.446931       1.445208      -0.673684      -0.032372      -0.002687      -0.023199       0.039917       0.001658       0.003629      -0.005591       0.018944       0.001626      -0.012611       0.002084       0.010528              1.692654       1.982259      -0.050115       0.330406       1.373937      -0.068290       1.721765          -0.000002
          139              H      12.244011      22.650192      16.310242       0.091282       0.985100 0.68507222E+01  0.65971763E+02                                 1.749356                            1.612077      -1.250641       2.277264                    0.993361       3.917907      11.577824       0.447114       1.422547      -0.677086       0.002199      -0.023744       0.041573       0.047926       0.001175       0.001288      -0.011186       0.008541       0.014161      -0.013678       0.002066       0.011612              1.853527       1.560125      -0.040260       0.123119       1.703436      -0.477255       2.297019          -0.000004
          140              H      17.970852      23.807054      14.462181       0.084240       1.122536 0.84311897E+01  0.84502641E+02                                 1.827065                            1.729460      -1.135995       2.325226                    0.995696       3.825007      11.090974       0.459368       1.330343      -0.696784       0.027190      -0.033897       0.008219       0.044225      -0.009566      -0.008952      -0.006414       0.006612      -0.027319      -0.018133       0.002797       0.015336              1.862541       1.756875      -0.367813       0.062214       2.259029      -0.248128       1.571718          -0.000008
          141              H      18.952757      25.461455      13.222343       0.121819       0.988804 0.72560897E+01  0.70719074E+02                                 1.739642                            1.651761      -1.273437       2.279138                    0.993567       3.794192      11.192724       0.445707       1.410012      -0.680196       0.034407      -0.004514      -0.009894       0.036085      -0.004989      -0.004967      -0.007757       0.003374      -0.034759      -0.016550       0.005474       0.011076              1.791163       2.236964      -0.032844      -0.381201       1.532557      -0.047894       1.603967          -0.000007
          142              H       8.594515       1.977223      13.895547       0.123525       0.927516 0.67011659E+01  0.64179314E+02                                 1.681197                            1.598335      -1.285244       2.275754                    0.993201       3.776368      11.130693       0.447347       1.429607      -0.676218      -0.021551       0.028302      -0.003712       0.035766      -0.006712      -0.006087      -0.008166       0.007528      -0.024825      -0.016337       0.004411       0.011926              1.718601       1.710325      -0.318858      -0.011685       2.006395      -0.153934       1.439084          -0.000007
          143              H      14.769721      25.969765      15.028816       0.090161       1.046089 0.74352574E+01  0.72703687E+02                                 1.786148                            1.654255      -1.194536       2.302205                    0.994340       3.862947      11.309864       0.453843       1.380194      -0.685767      -0.043436       0.009909       0.018620       0.048287      -0.007335      -0.006576      -0.005350       0.007427      -0.030739      -0.015627       0.001894       0.013734              1.881763       2.490997      -0.013651      -0.427451       1.523822       0.008054       1.630471          -0.000007
          144              H      19.159926      20.631828      16.414212       0.202439       0.817964 0.57186853E+01  0.52217600E+02                                 1.521855                            1.455539      -0.897596       2.493599                    0.999397       3.158362       8.852808       0.482840       1.389257      -0.686603       0.012156       0.009155       0.015102       0.021440       0.000732       0.004662       0.005521       0.000471       0.004409      -0.006571      -0.001410       0.007980              1.550800       1.677292       0.210918       0.338687       1.434791       0.156041       1.540318          -0.000004
          145              H      19.064858      20.113568      14.904052       0.186318       0.937062 0.65857343E+01  0.60403752E+02                                 1.487004                            1.424759      -0.762446       2.538475                    0.999968       2.866736       7.281902       0.577745       1.155873      -0.741416       0.009410      -0.003069      -0.010338       0.014312      -0.002033      -0.004306       0.000576       0.000341       0.015202      -0.005366      -0.001867       0.007232              1.503712       1.504824      -0.035668      -0.323245       1.246120      -0.000205       1.760192          -0.000002
          146              H      18.341199      19.298567      16.073711       0.198540       0.904076 0.62382561E+01  0.58423866E+02                                 1.643102                            1.530024      -1.244381       2.323258                    0.997421       3.364529       9.664011       0.464744       1.407229      -0.681939      -0.006832      -0.018704       0.007806       0.021388       0.000480      -0.004822       0.001886       0.000042      -0.010483      -0.006768       0.002026       0.004742              1.703796       1.426839       0.229534      -0.081979       2.233921      -0.399464       1.450628           0.000001
          147              H       9.694177      23.691683       2.061199       0.106242       1.316305 0.98631064E+01  0.10110898E+03                                 1.929523                            1.796740      -1.042063       2.385267                    0.997214       3.503989       9.731039       0.486791       1.227405      -0.722901       0.019056       0.046117      -0.016889       0.052680       0.003801      -0.002419      -0.006120      -0.039836      -0.013330      -0.018316      -0.005596       0.023912              1.961137       1.736801       0.359124      -0.334637       2.172089      -0.329596       1.974522           0.000016
          148              H       8.757676      23.986393       4.184779       0.131845       1.149748 0.83640138E+01  0.82809174E+02                                 1.796780                            1.678578      -1.145100       2.348488                    0.995771       3.457325       9.635754       0.489714       1.263280      -0.713121      -0.000011       0.039190       0.015011       0.041966      -0.005888      -0.009603       0.001994      -0.025442      -0.002981      -0.018287       0.002616       0.015671              1.866913       1.451547       0.034859      -0.062614       2.392456       0.473164       1.756736           0.000008
          149              H       8.008479      20.010548       4.405715       0.112363       1.129382 0.82350051E+01  0.82821360E+02                                 1.886025                            1.744691      -1.551814       2.135316                    0.990704       4.082702      12.225699       0.439363       1.386132      -0.683258      -0.011538      -0.027735       0.015841       0.033960       0.002948      -0.007771       0.001595      -0.016354       0.000813      -0.013421       0.004852       0.008568              1.931349       1.586389       0.382046      -0.297922       2.357300      -0.380096       1.850359           0.000005
          150              H       8.946399      19.715839       2.282134       0.098900       1.159972 0.83361194E+01  0.83358479E+02                                 1.876006                            1.725765      -1.163310       2.324344                    0.994947       3.755408      10.895988       0.457183       1.339771      -0.695178       0.000380      -0.045864      -0.011861       0.047374       0.002209      -0.007131      -0.000407      -0.030674      -0.007694      -0.017564       0.000739       0.016825              1.973897       1.528124      -0.009215      -0.119641       2.551235       0.552603       1.842332           0.000004
          151              H      14.056017       1.968840       6.849002       0.192253       0.964452 0.69524638E+01  0.66583442E+02                                 1.681592                            1.589407      -1.312132       2.283426                    0.996869       3.425619       9.796384       0.469371       1.362582      -0.690740       0.014446      -0.000716      -0.011864       0.018707      -0.003009      -0.002475       0.001087      -0.001067      -0.004634      -0.003513      -0.001273       0.004786              1.726243       2.201927      -0.033604      -0.451846       1.381984      -0.043843       1.594819          -0.000001
          152              H      13.230193       2.868725       7.878302       0.189942       0.841607 0.62194971E+01  0.58862816E+02                                 1.626684                            1.576067      -1.455006       2.221985                    0.993236       3.662494      10.971052       0.432111       1.497701      -0.663888      -0.000320       0.014776       0.010013       0.017852       0.000419      -0.000074       0.004694      -0.007029       0.016689      -0.006335      -0.002094       0.008429              1.641096       1.354740      -0.025615       0.000396       2.075053       0.232687       1.493495          -0.000004
          153              H      12.461128       2.043691       6.745032       0.202643       0.911593 0.65384135E+01  0.61636806E+02                                 1.632709                            1.554184      -0.992169       2.453061                    0.998750       3.199584       9.064824       0.469002       1.385363      -0.688189      -0.016091       0.001040      -0.016391       0.022993       0.002305       0.006836       0.000721       0.000826       0.009548      -0.006644      -0.001896       0.008540              1.675420       2.022109      -0.073216       0.453689       1.366623      -0.106433       1.637529          -0.000001
          154              H      17.162056      24.908924      10.155238       0.103243       1.013681 0.72740663E+01  0.70830057E+02                                 1.759472                            1.645980      -1.240769       2.292665                    0.993900       3.794380      11.132618       0.450363       1.396699      -0.682852      -0.003880       0.048073      -0.016749       0.051055      -0.003370      -0.003453      -0.003980      -0.003877      -0.042950      -0.015732       0.004555       0.011178              1.806475       1.513995       0.004809       0.013562       2.344351      -0.393313       1.561081          -0.000005
          155              H      15.107432      23.870969      10.643895       0.136899       0.873458 0.61902306E+01  0.57755444E+02                                 1.586181                            1.515320      -0.987848       2.429144                    0.997209       3.444372       9.815294       0.471940       1.391020      -0.685181      -0.033582       0.022975      -0.008657       0.041600      -0.006107      -0.000915      -0.005787      -0.000663      -0.037478      -0.014448       0.001547       0.012901              1.612926       1.973934      -0.249904       0.056653       1.537330      -0.119370       1.327513          -0.000003
          156              H      17.152127      20.601490      11.766768       0.126995       1.115213 0.81671695E+01  0.79173948E+02                                 1.666624                            1.588895      -0.879290       2.465367                    0.999075       3.200554       8.401226       0.545061       1.159178      -0.739721       0.001434      -0.034257       0.011655       0.036214      -0.004104       0.000657      -0.009501      -0.007527      -0.045485      -0.018234       0.002427       0.015807              1.675191       1.516584       0.071766      -0.085872       2.038797      -0.312029       1.470192           0.000007
          157              H      19.084722      21.623759      11.171541       0.083533       1.358828 0.99389700E+01  0.10185110E+03                                 1.947592                            1.782291      -1.001892       2.384960                    0.997484       3.590794       9.896881       0.498695       1.198525      -0.728866       0.035979      -0.026681       0.008176       0.045532      -0.007765       0.001937      -0.012160      -0.005438      -0.044336      -0.019790       0.000442       0.019348              2.030946       2.752629      -0.429233       0.023957       1.780216      -0.029767       1.559995           0.000000
          158              H      20.879680      22.701799      12.559536       0.089176       1.220366 0.89637267E+01  0.90275749E+02                                 1.865937                            1.734291      -0.987447       2.395396                    0.997708       3.623541      10.178000       0.483323       1.258307      -0.713989      -0.032240      -0.032174       0.011604       0.047003       0.009111       0.003804      -0.014080      -0.003693      -0.016023      -0.019016       0.002485       0.016531              1.925124       2.354668       0.504700      -0.012514       1.854014      -0.057519       1.566690          -0.000006
          159              H      22.795249      22.605430      13.934535       0.127612       1.021150 0.75390185E+01  0.73598410E+02                                 1.732920                            1.651409      -1.036035       2.395139                    0.996843       3.580742      10.302306       0.462516       1.356519      -0.692256       0.000005      -0.021065       0.032836       0.039012       0.006768       0.004177      -0.014013      -0.001093      -0.000263      -0.017329       0.002775       0.014554              1.770189       1.565990      -0.048875       0.123796       1.769990      -0.430162       1.974588          -0.000004
          160              H      10.108504      25.715677      11.873337       0.131823       0.961918 0.70317789E+01  0.67760504E+02                                 1.692250                            1.615897      -1.113666       2.365933                    0.995332       3.591333      10.415216       0.456458       1.392495      -0.684707       0.026991       0.031157      -0.003357       0.041359       0.009736       0.005611      -0.004209      -0.001702      -0.021969      -0.013733       0.000273       0.013460              1.727581       1.928572       0.341903      -0.085016       1.745912      -0.186928       1.508257          -0.000006
          161              H      22.329835      25.830248      10.667288       0.088248       1.095423 0.78670718E+01  0.78175521E+02                                 1.850006                            1.707433      -1.308062       2.242642                    0.993400       4.016092      11.930980       0.443550       1.389651      -0.683231      -0.003269       0.034377      -0.029085       0.045148       0.000501       0.002650      -0.006867      -0.002816      -0.002262      -0.007362      -0.000343       0.007705              1.935853       1.638125      -0.099808       0.122053       2.063056      -0.584906       2.106380          -0.000005
          162              H       8.644168      16.502568       4.260157       0.101670       1.057508 0.75284985E+01  0.73931638E+02                                 1.806933                            1.671020      -1.299024       2.260964                    0.993403       3.860476      11.370278       0.448433       1.390869      -0.683647       0.030316      -0.027832      -0.025088       0.048198      -0.008057      -0.000624       0.004841       0.004619       0.011690      -0.011176       0.002153       0.009022              1.883122       1.800195      -0.350129      -0.345305       1.818975       0.490328       2.030195           0.000002
          163              H       9.496950      17.128909       6.292764       0.133841       1.125301 0.84570311E+01  0.84838500E+02                                 1.838620                            1.740630      -1.294928       2.279877                    0.993667       3.646440      10.582878       0.454470       1.343465      -0.694978       0.036937      -0.009149       0.008441       0.038978       0.000930       0.004238       0.006430       0.014580      -0.007645      -0.011124       0.000524       0.010600              1.848085       2.278834      -0.385861       0.232747       1.590685      -0.014450       1.674735           0.000008
          164              H      20.124808      18.975294       7.116724       0.124173       1.174056 0.87774132E+01  0.87142322E+02                                 1.763235                            1.677054      -1.000346       2.408480                    0.997760       3.346938       9.061479       0.513434       1.201597      -0.728849      -0.028523       0.017250       0.023026       0.040513      -0.011098      -0.000139       0.007074       0.023176       0.007766      -0.019298       0.003884       0.015414              1.785967       1.695356      -0.247532      -0.246571       1.811680       0.400182       1.850866           0.000009
          165              H      19.357163      18.400545       5.042529       0.105862       1.232023 0.90284146E+01  0.90354900E+02                                 1.835739                            1.710287      -0.868309       2.467510                    0.998749       3.380534       9.217978       0.503742       1.214948      -0.726142      -0.046206       0.014413      -0.006815       0.048879      -0.013621      -0.000220       0.007586       0.022925      -0.001431      -0.019964       0.001276       0.018687              1.873861       2.424303      -0.152537       0.428497       1.525627       0.028793       1.671652           0.000008
          166              H      12.585978      23.002124       2.113184       0.086075       1.300557 0.99166267E+01  0.10225085E+03                                 1.936289                            1.815456      -1.128337       2.331558                    0.995567       3.697145      10.448682       0.476611       1.246347      -0.716930       0.000883      -0.018802       0.043285       0.047200       0.006974       0.011522      -0.015128       0.005893       0.027417      -0.023270       0.002950       0.020320              1.969877       1.554222       0.140598      -0.179798       1.963294      -0.376354       2.392115           0.000011
          167              H      14.169514      24.467982       1.939034       0.130939       1.061264 0.77868570E+01  0.75487426E+02                                 1.694751                            1.615785      -0.773781       2.524852                    0.999520       3.249655       8.868961       0.502525       1.257293      -0.716254       0.022789       0.002680       0.031727       0.039155       0.005020       0.011621      -0.005245       0.005844       0.022473      -0.015085      -0.000687       0.015772              1.710247       1.683123       0.232320       0.334971       1.552870       0.180635       1.894747           0.000011
          168              H      19.775737      28.641616      24.261323       0.128800       1.171508 0.88509542E+01  0.88968683E+02                                 1.828625                            1.736247      -1.074298       2.378603                    0.996145       3.506273       9.879127       0.477084       1.277215      -0.710449       0.001017       0.019231      -0.036506       0.041274       0.004944       0.004328      -0.013459      -0.000725       0.016741      -0.015848       0.000214       0.015634              1.843724       1.513348       0.158987      -0.050352       1.780882      -0.304891       2.236943           0.000010
          169              H      18.186526      27.014169      24.609621       0.090843       1.363005 0.10108092E+02  0.10473300E+03                                 1.993369                            1.828369      -1.227576       2.285818                    0.994233       3.746982      10.618103       0.476653       1.240194      -0.717759      -0.033158      -0.004129      -0.036021       0.049132       0.004243       0.011216      -0.006430       0.007792       0.004566      -0.014699       0.001022       0.013677              2.069454       2.088056       0.306447       0.638707       1.699735       0.241798       2.420573           0.000009
          170              H      11.491975      21.306673      10.877827       0.092163       1.201145 0.88701793E+01  0.89629819E+02                                 1.882256                            1.751488      -1.151905       2.323897                    0.995152       3.749914      10.756873       0.467383       1.296921      -0.704422      -0.036388       0.015836      -0.026571       0.047759      -0.002581       0.006179      -0.009936       0.013603      -0.004662      -0.014147       0.000627       0.013519              1.929557       2.375970      -0.134853       0.517893       1.653155      -0.155377       1.759546           0.000004
          171              H      13.457206      22.423614      10.339784       0.129406       1.111578 0.81011976E+01  0.80285031E+02                                 1.808785                            1.691363      -1.237879       2.299404                    0.994894       3.637765      10.444582       0.466729       1.324207      -0.698492      -0.000065       0.023885      -0.027915       0.036739       0.004336      -0.000798      -0.007761       0.002512       0.010444      -0.009366      -0.000270       0.009637              1.854233       1.598077       0.034377       0.047966       2.031469      -0.578345       1.933151           0.000004
          172              H      15.360006      20.197167      13.068988       0.120847       1.125503 0.85505002E+01  0.85747838E+02                                 1.813029                            1.730233      -1.213063       2.306670                    0.994491       3.671881      10.548362       0.465185       1.312952      -0.701136       0.027222      -0.010588       0.021212       0.036098      -0.001523       0.004142      -0.013417       0.008870      -0.007095      -0.016382       0.003492       0.012890              1.822875       2.171190      -0.031917       0.341695       1.550882      -0.171137       1.746552           0.000001
          173              H      13.425991      19.032631      13.513458       0.107004       1.050536 0.74687089E+01  0.72892026E+02                                 1.777971                            1.649634      -1.086354       2.365131                    0.996006       3.690116      10.687491       0.459315       1.366346      -0.689581       0.007852      -0.036572       0.033322       0.050096      -0.000530       0.004396      -0.015601       0.002799      -0.000229      -0.016732       0.000950       0.015783              1.853855       1.472575       0.088947      -0.033166       2.221780      -0.540572       1.867211           0.000002
          174              H      11.547313      20.158686      14.893656       0.085038       1.106053 0.81168195E+01  0.81171378E+02                                 1.851340                            1.726871      -1.302014       2.244149                    0.993079       4.020845      11.926117       0.444553       1.377734      -0.685704       0.042543       0.013849      -0.010859       0.046040       0.011113      -0.001213       0.004157       0.018696      -0.006052      -0.014933      -0.000622       0.015556              1.923451       2.273991       0.341010      -0.453973       1.659275      -0.117874       1.837086          -0.000001
          175              H      10.972642      20.511262      17.152397       0.127080       0.897217 0.65291957E+01  0.62412151E+02                                 1.668484                            1.595883      -1.393083       2.222910                    0.992561       3.894723      11.641227       0.438049       1.462761      -0.669284       0.023971       0.020900       0.023661       0.039639       0.010053       0.001201       0.004567       0.004049       0.012980      -0.012884       0.002318       0.010566              1.704230       1.698914       0.250513       0.193410       1.632511       0.173527       1.781266          -0.000003
          176              H      21.722533      18.545807      16.512983       0.129840       1.001067 0.69395666E+01  0.66103222E+02                                 1.682822                            1.560384      -1.050838       2.385679                    0.997357       3.484513       9.779671       0.488713       1.315716      -0.700246      -0.030934      -0.016773       0.013082       0.037542       0.008738      -0.000365       0.004200       0.014510       0.007447      -0.013579       0.003170       0.010409              1.754126       2.218827       0.311338      -0.363859       1.444664      -0.101501       1.598887           0.000001
          177              H      22.372409      18.240868      14.306227       0.092903       1.342075 0.99261578E+01  0.10066091E+03                                 1.863990                            1.734442      -0.994964       2.394129                    0.997857       3.388215       8.987087       0.531443       1.136500      -0.746142      -0.031340      -0.028367      -0.024830       0.049024       0.017424       0.001473       0.006935       0.018514       0.000880      -0.021164       0.000401       0.020764              1.898393       1.906036       0.294928       0.339146       1.698276       0.381040       2.090866           0.000012
          178              H      20.612920      20.062304      20.648377       0.094051       1.046221 0.73009180E+01  0.71357603E+02                                 1.813446                            1.658913      -1.287363       2.261614                    0.992915       3.939841      11.687976       0.443346       1.413516      -0.678898      -0.043880       0.008897       0.013585       0.046789      -0.002116      -0.003329       0.001568       0.020485       0.022293      -0.014245       0.003636       0.010609              1.936282       2.645328      -0.112589      -0.423406       1.482045       0.035185       1.681474          -0.000003
          179              H      21.032927      19.796388      18.402632       0.123927       0.938958 0.68104726E+01  0.65089832E+02                                 1.661370                            1.586246      -1.052747       2.386521                    0.996018       3.610662      10.420138       0.462567       1.385464      -0.685737      -0.028572       0.000728      -0.020917       0.035418      -0.003066       0.003535       0.002730       0.023462       0.013589      -0.014914       0.003515       0.011399              1.698517       1.974598      -0.005970       0.328226       1.373018      -0.005109       1.747934          -0.000003
          180              H      10.783923      19.524622      19.231790       0.132355       0.869942 0.61119170E+01  0.57419405E+02                                 1.637460                            1.546767      -1.323272       2.268759                    0.992752       3.722452      11.000663       0.444141       1.467924      -0.669246       0.040236      -0.006298      -0.007452       0.041402      -0.003192       0.002140       0.001467       0.021319       0.002474      -0.011789       0.000715       0.011074              1.700955       2.190690      -0.190992      -0.230130       1.378359      -0.010650       1.533816          -0.000002
          181              H      24.475275      19.874640      21.469737       0.095729       1.028163 0.75349524E+01  0.73862038E+02                                 1.761055                            1.664207      -1.193460       2.309067                    0.993723       3.811099      11.141258       0.453315       1.378369      -0.686572       0.039466       0.002042       0.027832       0.048336      -0.001464       0.005541       0.000801       0.026507       0.015009      -0.015898       0.001754       0.014143              1.811991       2.017690      -0.063982       0.451871       1.438720      -0.042166       1.979564          -0.000005
          182              H      21.142184      19.312109      25.802673       0.077166       1.133118 0.84123141E+01  0.84696468E+02                                 1.867287                            1.747312      -1.247516       2.266814                    0.993036       4.021804      11.884124       0.446992       1.360995      -0.689308       0.031755      -0.014443       0.027451       0.044391      -0.001701       0.007280      -0.013730       0.017223       0.024583      -0.019642       0.000900       0.018741              1.945802       2.503694      -0.245188       0.391238       1.545781      -0.084736       1.787931          -0.000002
          183              H      12.109220      15.626298       0.782372       0.127620       0.957013 0.67998521E+01  0.65420472E+02                                 1.722257                            1.612477      -1.326785       2.254270                    0.993056       3.822225      11.323937       0.443990       1.433900      -0.675117       0.002735      -0.019653       0.029885       0.035873      -0.000226       0.002608      -0.007011       0.014380       0.008455      -0.011980       0.003535       0.008444              1.789544       1.549190       0.055849      -0.045636       1.585527      -0.471334       2.233914          -0.000000
          184              H      10.189385      23.180398      15.444695       0.134959       0.890297 0.64046181E+01  0.60729489E+02                                 1.647662                            1.572627      -1.290744       2.283862                    0.993068       3.693475      10.879158       0.446078       1.448069      -0.673159      -0.032455       0.002394       0.022849       0.039764      -0.001662      -0.003660      -0.005396       0.018610       0.002131      -0.012379       0.002031       0.010349              1.693159       1.982797       0.050138      -0.330568       1.374332      -0.068328       1.722347          -0.000004
          185              H      19.338711      20.809473      22.678385       0.090046       0.987965 0.68730106E+01  0.66210457E+02                                 1.749431                            1.612179      -1.238463       2.281607                    0.993562       3.918178      11.563772       0.448349       1.418112      -0.677919       0.002170       0.024251      -0.041836       0.048405      -0.001236      -0.001189      -0.011048       0.008706       0.014356      -0.013622       0.002125       0.011497              1.853603       1.560356       0.040279      -0.123205       1.703560      -0.477131       2.296892          -0.000003
          186              H      25.065553      19.652611      24.526446       0.084598       1.121959 0.84239452E+01  0.84367823E+02                                 1.822235                            1.725441      -1.118683       2.332180                    0.995725       3.818729      11.049827       0.461454       1.325305      -0.697809       0.027328       0.033840      -0.008501       0.044319       0.009607       0.009069      -0.006455       0.006478      -0.027461      -0.018275       0.002885       0.015389              1.857398       1.752396       0.365709      -0.061771       2.251657      -0.246792       1.568142          -0.000004
          187              H      11.858061      17.998210      25.766284       0.119698       0.994124 0.72982277E+01  0.71185118E+02                                 1.740938                            1.652618      -1.253832       2.285810                    0.993787       3.797159      11.181351       0.447482       1.403327      -0.681461       0.035205       0.004789       0.010240       0.036975       0.005016       0.004913      -0.007801       0.003256      -0.035024      -0.016614       0.005478       0.011136              1.792657       2.240033       0.033083       0.382302       1.533012      -0.047746       1.604925          -0.000003
          188              H      22.783901      15.706399      25.093080       0.123805       0.927899 0.67043003E+01  0.64216138E+02                                 1.681473                            1.598558      -1.284700       2.275901                    0.993157       3.776716      11.131911       0.447384       1.429337      -0.676258      -0.021291      -0.028386       0.003469       0.035652       0.006671       0.006079      -0.008347       0.007943      -0.024037      -0.016393       0.004521       0.011872              1.718885       1.710591       0.319128       0.011638       2.006901      -0.153974       1.439163          -0.000002
          189              H      21.864427      17.489900      23.959811       0.090105       1.047983 0.74539016E+01  0.72959338E+02                                 1.790925                            1.658305      -1.205221       2.297474                    0.994114       3.872694      11.358182       0.452306       1.383491      -0.685098      -0.043480      -0.009701      -0.017953       0.048031       0.007546       0.006767      -0.005352       0.007418      -0.030298      -0.015724       0.001844       0.013880              1.887075       2.499075       0.013726       0.429372       1.527554       0.008031       1.634594          -0.000003
          190              H      12.065223      22.827837      22.574415       0.202136       0.816170 0.57024841E+01  0.52029210E+02                                 1.519451                            1.453392      -0.901536       2.492081                    0.999356       3.153364       8.833402       0.483270       1.389098      -0.686670       0.011939      -0.009191      -0.015159       0.021373      -0.000761      -0.004751       0.005551       0.000353       0.004060      -0.006644      -0.001397       0.008041              1.548282       1.674340      -0.210249      -0.337823       1.432469       0.155612       1.538037          -0.000003
          191              H      26.159553      23.346097      24.084575       0.186017       0.938654 0.65998947E+01  0.60565908E+02                                 1.488579                            1.426217      -0.764208       2.537544                    0.999969       2.869298       7.290260       0.577497       1.155754      -0.741438       0.009387       0.003269       0.010420       0.014401       0.002149       0.004309       0.000518       0.000382       0.015379      -0.005500      -0.001778       0.007278              1.505306       1.506571       0.035790       0.323736       1.247336      -0.000144       1.762011           0.000001
          192              H      25.435893      24.161098      22.914916       0.197426       0.903989 0.62354278E+01  0.58362644E+02                                 1.639742                            1.527176      -1.224388       2.331447                    0.997450       3.361121       9.636180       0.466546       1.402630      -0.682826      -0.006724       0.019256      -0.008231       0.021994      -0.000494       0.004850       0.001884       0.000199      -0.010865      -0.006851       0.002028       0.004824              1.700148       1.424184      -0.228760       0.081737       2.228290      -0.398177       1.447970           0.000001
          193              H       9.694182      16.570915      10.935010       0.105164       1.312814 0.98291203E+01  0.10063390E+03                                 1.922412                            1.790758      -1.025206       2.391589                    0.997347       3.501952       9.706734       0.488974       1.223462      -0.723768       0.019212      -0.046759       0.017262       0.053418      -0.003735       0.002388      -0.005898      -0.040002      -0.013447      -0.018365      -0.005535       0.023900              1.953676       1.730771      -0.356815       0.332523       2.163225      -0.327463       1.967033           0.000014
          194              H       8.757682      16.276205       8.811430       0.132471       1.150111 0.83675216E+01  0.82866311E+02                                 1.798524                            1.679968      -1.154397       2.345007                    0.995678       3.457437       9.642584       0.488977       1.264842      -0.712783       0.000099      -0.038949      -0.014987       0.041733       0.006037       0.009696       0.001976      -0.025177      -0.003250      -0.018288       0.002597       0.015692              1.868881       1.452648      -0.034890       0.062678       2.395526       0.474177       1.758470           0.000008
          195              H       8.008478      20.252050       8.590494       0.113597       1.122718 0.81764478E+01  0.82057612E+02                                 1.876142                            1.736684      -1.541965       2.140160                    0.990794       4.064771      12.145396       0.441208       1.383274      -0.683846      -0.011344       0.027415      -0.015656       0.033547      -0.003173       0.007748       0.001551      -0.016358       0.000732      -0.013453       0.004800       0.008653              1.920765       1.578991      -0.378337       0.295201       2.342545      -0.376149       1.840759           0.000003
          196              H       8.946397      20.546759      10.714075       0.097032       1.167764 0.83980297E+01  0.84090237E+02                                 1.880061                            1.728748      -1.152998       2.326735                    0.995123       3.764259      10.910837       0.458374       1.334497      -0.696218       0.000479       0.046627       0.012371       0.048242      -0.002404       0.007061      -0.000478      -0.030700      -0.007980      -0.017515       0.000590       0.016925              1.978592       1.530488       0.009334       0.119954       2.559107       0.555443       1.846181           0.000001
          197              C      22.366734      15.389808      21.261798       0.454306      27.405646 0.27389535E+03  0.57477457E+04                                 8.232263                            5.889904       0.436242       2.209635                    0.999818      22.041554      60.239472       0.614512       0.474967      -1.027817       0.001755       0.077818      -0.051638       0.093409       0.005556      -0.000023       0.048677       0.052184       0.022112      -0.063549       0.022130       0.041419              9.499873       5.483020      -0.270941       0.378516      13.705460      -6.637558       9.311139           0.000009
          198              C      22.250380      16.526110      20.357262      -0.503150      29.577427 0.44125755E+03  0.10393302E+05                                 7.977964                            6.697914       0.030131       1.997910                    0.994430      31.132744      89.045424       0.682066       0.381257      -1.089947       0.005392      -0.036289       0.021445       0.042495      -0.005837       0.003534      -0.029823      -0.061166       0.061277      -0.041359      -0.009343       0.050701              8.715460       8.665063       0.097530       0.150134       9.726302      -2.607248       7.755014          -0.000001
          199              C      11.225219      12.713458      23.434764       0.094769      28.445835 0.37494867E+03  0.85407232E+04                                 8.342375                            6.632288       0.031026       2.026664                    0.999025      26.727408      76.973889       0.611219       0.439933      -1.044051      -0.025281      -0.041345      -0.003324       0.048576       0.018682      -0.009236      -0.000269      -0.034143       0.067501      -0.037719       0.012656       0.025063              9.410872      12.959804      -0.331023       1.089735       9.665703      -2.174411       5.607109          -0.000002
          200              C      12.458278      12.106443      23.759669      -0.167729      33.453963 0.46798542E+03  0.11189590E+05                                 9.048300                            7.236479       0.287350       2.074987                    0.999238      29.345397      84.651896       0.610479       0.419617      -1.063803      -0.004574       0.000858      -0.015339       0.016029       0.026023      -0.010271       0.009299       0.001974       0.010607      -0.033036       0.008710       0.024327             10.221660      13.150013      -2.235050       1.702429      11.088880      -3.141678       6.426086           0.000001
          201              C      12.472468      10.798799      24.256124       0.110832      34.463843 0.40206364E+03  0.92362284E+04                                 9.364015                            6.780878      -0.062225       1.999671                    0.999335      26.039992      73.133202       0.621724       0.428853      -1.060218      -0.005973      -0.000947      -0.008242       0.010223      -0.007038      -0.006353      -0.004406       0.007793       0.039704      -0.016361       0.000759       0.015602             11.380306      17.034408      -3.711285       2.738769      10.868986      -2.891304       6.237525          -0.000002
          202              C      11.263532      10.187767      24.401682      -0.184942      33.024140 0.42083869E+03  0.98123189E+04                                 8.907582                            6.825242       0.186524       2.031363                    0.999790      29.416079      84.176201       0.632846       0.415099      -1.065205       0.001533       0.008962      -0.009311       0.013014       0.000190      -0.005194      -0.006283      -0.061397       0.014235      -0.033778       0.003849       0.029929             10.119168      15.558748      -1.958313       2.236409       8.943887      -2.045492       5.854869           0.000019
          203              C      10.108514      10.805772      24.040387       0.066909      27.936488 0.33936768E+03  0.75227972E+04                                 8.058069                            6.173206       0.266536       2.088295                    0.999853      26.600603      75.013911       0.656168       0.421097      -1.057941       0.022613       0.043648      -0.020815       0.053383       0.028224      -0.016686       0.007526      -0.009749       0.039420      -0.040985       0.015480       0.025505              9.167063      13.220478      -1.430185       1.929353       8.739677      -2.003317       5.541035           0.000006
          204              C      20.990364      12.046521      25.430982       0.052561      28.826452 0.37960223E+03  0.86418372E+04                                 8.234406                            6.542896       0.323949       2.100320                    0.999809      27.231824      77.475446       0.636189       0.422905      -1.058260      -0.010908       0.049255      -0.018304       0.053666      -0.017180       0.032318      -0.000458      -0.017665      -0.000632      -0.040425       0.006349       0.034076              9.282780      11.723983      -0.761378      -3.141122       7.233556      -2.069962       8.890800          -0.000003
          205              C      12.723627       8.750747       0.228733      -0.173916      33.534295 0.47384316E+03  0.11409089E+05                                 9.119575                            7.327137       0.063996       1.993151                    0.999168      30.146439      88.379303       0.598721       0.424879      -1.056390       0.012029       0.024899       0.011934       0.030118       0.011034       0.005315      -0.005513      -0.029060       0.057038      -0.028725       0.007747       0.020978             10.323444      13.948715      -0.901999      -3.510920       7.358993      -1.976973       9.662623           0.000004
          206              C      11.659422       9.561973      -0.028592       0.104351      33.467094 0.40061988E+03  0.92267727E+04                                 9.230339                            6.807175      -0.102390       1.989350                    0.999306      26.220407      74.575796       0.613135       0.433743      -1.053552       0.007083       0.007297       0.005336       0.011484       0.003777       0.007803       0.008363       0.011827       0.051392      -0.016817      -0.005304       0.022121             11.360026      15.948020       0.735971      -5.081677       7.849325      -3.073907      10.282732          -0.000009
          207              C      18.951346      13.782607      25.022901      -0.150596      34.192259 0.47240497E+03  0.11373411E+05                                 9.319338                            7.371933      -0.040454       1.973560                    0.998082      29.635383      87.066707       0.589726       0.431399      -1.051673       0.014778       0.011875       0.014309       0.023752      -0.008564       0.018221       0.023093      -0.013595      -0.019750      -0.035262       0.008423       0.026839             10.806135      12.748495       0.239585      -3.796270       8.535197      -3.578648      11.134714           0.000002
          208              C      20.143255      13.852561      24.313308       0.107203      26.789158 0.34193003E+03  0.76459774E+04                                 8.081593                            6.378518      -0.056321       2.009890                    0.998147      26.356398      76.336443       0.613871       0.446204      -1.035627       0.022824      -0.025064       0.032341       0.046852       0.018844       0.029358       0.027667      -0.059151       0.056724      -0.052065      -0.007016       0.059081              9.213990      11.450022      -0.991718      -2.655748       7.491330      -2.250302       8.700618          -0.000001
          209              C       6.085825       5.728682      17.843795       0.089692      28.202751 0.37345325E+03  0.84884306E+04                                 8.234923                            6.582299       0.090573       2.043571                    0.998994      26.722621      76.590311       0.619391       0.435061      -1.048162       0.045411       0.007020       0.009878       0.047000      -0.001790       0.021365      -0.024317      -0.019495      -0.067944      -0.041886       0.006284       0.035602              9.170529       9.484051       1.255498      -1.653887       6.877626       3.076687      11.149910          -0.000001
          210              C      19.765825       6.097721      19.062839      -0.159918      32.166805 0.43599044E+03  0.10274997E+05                                 8.799981                            6.974566       0.148361       2.029001                    0.998941      29.400493      85.098929       0.621173       0.418397      -1.061123       0.009389      -0.008769      -0.002954       0.013183      -0.010479      -0.002551      -0.023191      -0.000480      -0.084252      -0.039142       0.009738       0.029403              9.850507       8.817295       1.733304      -1.346227       7.554253       3.787585      13.179971           0.000009
          211              C      20.509349       6.844988      19.982971       0.090505      36.611392 0.46301803E+03  0.10955226E+05                                 9.641795                            7.214124       0.011534       2.012672                    0.999131      26.690137      74.655708       0.614161       0.421503      -1.070962      -0.000659       0.002469       0.000474       0.002599      -0.007987      -0.019519       0.014511      -0.022293      -0.050831      -0.031750       0.000419       0.031331             11.495733       9.467168       1.310707      -3.256021       7.598659       3.776347      17.421372          -0.000002
          212              C       7.686388       7.196620      19.530703      -0.184374      33.320604 0.47122672E+03  0.11285412E+05                                 8.943231                            7.221979       0.174656       2.019587                    0.999775      30.268920      87.358184       0.616176       0.415063      -1.066817      -0.004079      -0.022686      -0.000442       0.023054       0.017479       0.031847       0.005812       0.015848      -0.054482      -0.037397      -0.006095       0.043493              9.821772       9.718295       0.740700      -2.874186       7.513532       3.216581      12.233488           0.000012
          213              C       8.150382       6.839510      18.303861       0.068251      27.194213 0.35179675E+03  0.78605080E+04                                 7.887742                            6.288277       0.191481       2.064516                    0.999771      26.745348      75.463326       0.650346       0.421505      -1.058795      -0.025892      -0.041657      -0.013523       0.050878       0.007966       0.019786      -0.019085       0.010996      -0.089283      -0.044534       0.017147       0.027388              8.716804       8.890742       0.558731      -2.070438       6.861295       3.241229      10.398376           0.000002
          214              C      15.757315      12.208634      14.301028       0.072870      26.300999 0.32655598E+03  0.72065347E+04                                 7.841796                            6.141641      -0.015063       2.009156                    0.999368      26.505818      75.845955       0.640759       0.433154      -1.045101       0.039382       0.014812      -0.045456       0.061940       0.039599       0.000331       0.001778      -0.003436       0.072823      -0.051786       0.023687       0.028099              8.697812       7.660183      -4.081078      -0.833875       9.691960       0.083692       8.741294           0.000011
          215              C      14.830747      13.090894      14.223051      -0.147814      31.368569 0.40946454E+03  0.95077405E+04                                 8.712672                            6.809522       0.124554       2.031608                    0.998875      28.755036      82.846647       0.621150       0.424667      -1.056281       0.002542       0.018061      -0.007504       0.019722       0.034458      -0.006132       0.024520       0.024245       0.055930      -0.053637       0.018095       0.035542              9.673856       8.338686      -4.829884       0.078137      11.297366      -0.975593       9.385516           0.000010
          216              C      14.711555      13.963541      13.081984       0.109594      37.448484 0.44483471E+03  0.10468117E+05                                 9.899600                            7.149649      -0.076941       1.994226                    0.999237      26.476942      74.976301       0.603996       0.430925      -1.060175      -0.000429      -0.007706       0.007228       0.010574       0.005937       0.006793       0.005465      -0.008585       0.011700      -0.010496      -0.002399       0.012894             11.843787      11.010465      -7.424190      -0.165909      14.564504      -0.623286       9.956391          -0.000006
          217              C      15.693462      13.662599      12.081276      -0.172989      33.757602 0.47159580E+03  0.11332742E+05                                 9.145800                            7.301961      -0.019053       1.966807                    0.998750      30.166756      88.129811       0.601175       0.423975      -1.057768      -0.003627      -0.019156      -0.001870       0.019586       0.022470       0.010135      -0.015730      -0.018747       0.036670      -0.036614       0.011269       0.025345             10.089720       9.278025      -4.944965      -1.041199      10.647468       0.092048      10.343667           0.000015
          218              C      16.634220      12.667445      12.289215       0.083961      26.461609 0.33195997E+03  0.73315748E+04                                 7.820536                            6.143200       0.166502       2.067201                    0.999688      26.326112      74.550036       0.650519       0.426319      -1.052748      -0.023547      -0.010745       0.035969       0.044313       0.037436      -0.002121       0.023401       0.015905       0.030483      -0.049919       0.009949       0.039970              8.588368       7.605438      -3.491033      -1.014217       8.663492      -1.201970       9.496176           0.000017
          219              C      16.085091       9.781864      24.328903       0.096443      26.093535 0.33882910E+03  0.75142874E+04                                 7.737695                            6.208248       0.167996       2.069294                    0.999725      26.202383      74.114132       0.647456       0.426568      -1.053633      -0.025448      -0.023441       0.023635       0.041901       0.027306      -0.009859       0.023651      -0.021061       0.068419      -0.047537       0.009333       0.038204              8.453960       9.767947      -1.816213      -0.620307       8.720324      -2.908693       6.873608           0.000020
          220              C      14.917302      10.458155      24.001399      -0.166497      31.425536 0.43127972E+03  0.10159884E+05                                 8.749243                            7.006758      -0.011461       1.978793                    0.999001      29.515564      86.062529       0.609074       0.426881      -1.053372       0.012617      -0.008231      -0.004661       0.015769       0.004972       0.008432       0.010900      -0.050762       0.071087      -0.038613       0.006590       0.032023              9.555245      12.352034      -2.139470      -0.553238       8.873282      -2.983381       7.440420           0.000018
          221              C      13.782151      10.136955      24.638213       0.097067      33.648442 0.39727932E+03  0.91067047E+04                                 9.195312                            6.726103      -0.109063       1.983966                    0.999294      26.147414      73.557665       0.625718       0.427034      -1.060453       0.003128      -0.006288       0.006128       0.009321      -0.001369       0.010320       0.005664      -0.012007      -0.023973      -0.016821       0.004921       0.011900             11.034364      15.146767      -4.134303       1.256186       9.907187      -3.806183       8.049137           0.000014
          222              C      13.816206       9.133669      25.597333      -0.164484      33.019376 0.44557524E+03  0.10578631E+05                                 9.040240                            7.109023       0.017824       1.983643                    0.998975      29.792048      87.101214       0.606551       0.425334      -1.054721       0.013766       0.008454      -0.003247       0.016478       0.028544      -0.007709       0.007319       0.003403       0.030141      -0.036061       0.012460       0.023601             10.151628      11.443509      -3.731701       0.683787      10.621370      -3.991991       8.390006           0.000006
          223              C      14.959872       8.457418      25.883250       0.075290      26.929387 0.36049131E+03  0.81218100E+04                                 7.966421                            6.441531       0.216877       2.085705                    0.999560      26.547282      75.753998       0.629845       0.431633      -1.050232       0.032873       0.020768      -0.027038       0.047360       0.024309      -0.010904       0.010833      -0.025416       0.074206      -0.043098       0.014172       0.028926              8.785511       9.772041      -2.419380      -0.090100       9.603158      -3.027593       6.981335           0.000011
          224              C      10.564003       5.341239       2.224951       0.080780      27.538828 0.35774160E+03  0.80877053E+04                                 8.217994                            6.499269      -0.034659       2.004365                    0.998318      27.029098      78.627446       0.611870       0.442783      -1.037975       0.031955      -0.032996      -0.003136       0.046041       0.017120      -0.002788      -0.011344      -0.008326      -0.114711      -0.040264       0.002033       0.038231              9.415285       8.618484      -1.790098       1.842118       6.413227       1.542265      13.214143           0.000003
          225              C      10.901711       5.542594       3.589553      -0.158777      35.801796 0.50512171E+03  0.12374793E+05                                 9.677851                            7.656672      -0.159843       1.930773                    0.997157      30.265990      89.896685       0.574445       0.435227      -1.048640       0.003263      -0.010594      -0.007958       0.013646       0.012713      -0.023318       0.005545      -0.030409      -0.050746      -0.038174       0.009656       0.028518             11.327261      10.820931      -1.766610       3.722461       7.201436       0.783267      15.959415          -0.000001
          226              C      12.100715       5.026894       4.112001       0.116889      33.219511 0.39397733E+03  0.90460575E+04                                 9.222961                            6.780761      -0.125797       1.987111                    0.999232      26.039961      74.220178       0.609538       0.437640      -1.050023      -0.001616      -0.008274       0.002040       0.008673       0.016163       0.002242      -0.000412      -0.007164      -0.034532      -0.013212      -0.009133       0.022345             11.101617       9.753046      -1.548099       3.288194       6.170591       1.244935      17.381213           0.000003
          227              C      12.909512       4.394620       3.225659      -0.157257      33.344527 0.43491677E+03  0.10225953E+05                                 9.020627                            6.978630       0.214039       2.052629                    0.999577      29.025228      83.450026       0.620359       0.419919      -1.061966      -0.021471      -0.017129       0.002717       0.027601       0.002261       0.011923      -0.015581      -0.014714      -0.089739      -0.037456       0.010789       0.026667             10.235768      10.244192      -1.686347       2.198580       6.039319       1.633646      14.423791           0.000003
          228              C      12.524979       4.226415       1.900046       0.060249      27.884627 0.34591096E+03  0.76815970E+04                                 7.979520                            6.198735       0.248504       2.080153                    0.999839      26.564101      74.251304       0.662134       0.416556      -1.063981      -0.056977       0.005793       0.010377       0.058203      -0.012637      -0.021660       0.000277      -0.009472      -0.090643      -0.039998       0.008331       0.031667              8.988518       9.181715      -1.434707       2.308941       5.452684       1.408603      12.331154           0.000015
          229              C      13.960944       5.483235       7.361053       0.086864      26.969173 0.36679892E+03  0.83488834E+04                                 8.132609                            6.625448      -0.085702       1.989541                    0.998360      27.091057      79.212097       0.599614       0.448780      -1.033943      -0.042441       0.021687       0.011622       0.049057      -0.002814       0.002188      -0.007625      -0.022182      -0.094962      -0.032719       0.004423       0.028295              9.109093      11.304708       0.533059       0.962332       5.265720       0.150408      10.756849          -0.000007
          230              C      13.712630       5.327937       6.014646      -0.164291      32.965335 0.46701827E+03  0.11200130E+05                                 9.020829                            7.274347       0.073084       2.007991                    0.997743      29.623345      86.574228       0.601079       0.424899      -1.056747      -0.005897       0.015747       0.008186       0.018701      -0.001844      -0.019643       0.005158      -0.032696      -0.068021      -0.035556       0.006800       0.028756             10.283918      12.591651       0.461671       2.802038       5.596991       0.282785      12.663112          -0.000003
          231              C      12.408625       5.193401       5.528587       0.106115      34.201202 0.41074569E+03  0.95287128E+04                                 9.418415                            6.936101      -0.085739       2.000129                    0.999266      26.285714      75.277826       0.601113       0.439227      -1.049199      -0.001734       0.008873       0.000294       0.009045      -0.011305       0.001950       0.008467      -0.021895      -0.023292      -0.015782      -0.005584       0.021365             11.438876      11.737420       0.772488       3.237089       5.404748       0.350989      17.174459           0.000001
          232              C      11.402596       5.181194       6.498105      -0.154470      32.882565 0.48346503E+03  0.11717318E+05                                 9.094526                            7.474433      -0.111250       1.950442                    0.997240      29.884092      88.337996       0.583204       0.433334      -1.049592       0.001482       0.008504       0.003983       0.009507      -0.002595       0.004428      -0.001161      -0.010440      -0.110867      -0.037357       0.012974       0.024383             10.108153      11.269566       1.363846       0.559093       5.720464      -0.105395      13.334428          -0.000004
          233              C      11.706249       5.366784       7.839313       0.083446      27.069801 0.37387225E+03  0.85372041E+04                                 8.108413                            6.660832      -0.040827       2.003153                    0.997887      27.102660      78.967206       0.602766       0.445005      -1.037756       0.040240       0.021847      -0.005035       0.046065       0.002545      -0.011831      -0.005513      -0.021109      -0.108299      -0.039432       0.009742       0.029690              9.001541      10.718271       1.028940       0.985284       5.094323       0.085837      11.192030          -0.000008
          234              C      15.127313       5.048646      12.336002       0.065702      27.971473 0.36468724E+03  0.82929433E+04                                 8.295353                            6.567188      -0.061440       1.986309                    0.999086      27.479184      80.438590       0.607363       0.443475      -1.036509       0.020885       0.015082      -0.052618       0.058586       0.016640      -0.028795       0.006120      -0.057479       0.016301      -0.051195       0.020505       0.030690              9.595006      12.810370      -0.432556       1.504413       5.629443      -2.329453      10.345206          -0.000006
          235              C      16.269559       4.768727      12.931228      -0.171054      32.722137 0.43810423E+03  0.10359518E+05                                 8.986537                            7.041289       0.051700       2.003771                    0.998291      29.397244      85.832148       0.610360       0.424383      -1.055094       0.007892      -0.010587      -0.014719       0.019774       0.000841      -0.011196       0.003694      -0.059147       0.017162      -0.035528       0.008163       0.027365             10.436643      14.966550      -0.749211       1.262979       5.974329      -2.527179      10.369050          -0.000009
          236              C      10.386633       9.385378       0.673204       0.112575      33.849192 0.39828195E+03  0.91544730E+04                                 9.308033                            6.787981      -0.011568       2.022702                    0.999457      25.957243      73.620467       0.614245       0.433832      -1.054078      -0.006590       0.014649       0.006036       0.017160      -0.000250       0.000563       0.004474      -0.018302      -0.055668      -0.019107       0.000143       0.018964             11.591557      16.848205       1.269143      -3.655044       5.828131      -2.512600      12.098335           0.000007
          237              C      10.308591       8.858649       1.944233      -0.178705      33.846574 0.47825405E+03  0.11570277E+05                                 9.270239                            7.426660      -0.114253       1.945887                    0.997498      30.152167      89.317960       0.585412       0.432474      -1.049151      -0.003743       0.025120       0.016046       0.030042       0.004992       0.017171       0.016389      -0.007500      -0.044555      -0.028765       0.002245       0.026519             10.773739      13.402534       1.651968      -1.849355       6.428013      -2.591634      12.490671          -0.000005
          238              C      16.158882       5.899053      10.532128       0.094930      28.263875 0.36456212E+03  0.82964654E+04                                 8.454041                            6.642112      -0.176796       1.963810                    0.997553      27.030883      79.377690       0.593079       0.453808      -1.029678      -0.027216      -0.022417       0.039031       0.052599      -0.003368      -0.005687       0.010862      -0.080540       0.026594      -0.045362       0.005389       0.039973              9.901250      13.436728      -0.699504       0.848681       6.322378      -2.669546       9.944645          -0.000005
          239              C      10.891777       4.361384      11.673195       0.068880      27.149397 0.36667924E+03  0.83291525E+04                                 8.055276                            6.539796       0.093219       2.035236                    0.999437      27.304173      79.245352       0.616479       0.437394      -1.042646       0.041062      -0.029333      -0.029713       0.058561      -0.022382       0.018101       0.018793       0.005880       0.016496      -0.040198       0.019011       0.021187              9.038748      10.090081       0.823498      -2.624229       9.659843      -2.933829       7.366321          -0.000011
          240              C      10.290147       3.373463      12.400983      -0.180376      33.554857 0.49259359E+03  0.11985654E+05                                 9.157074                            7.494360       0.018732       1.978791                    0.998628      30.462257      90.006862       0.588737       0.427574      -1.053888       0.001264      -0.019270      -0.015201       0.024576      -0.003477       0.001867       0.012536       0.040302       0.003685      -0.026779       0.006902       0.019877             10.286968      10.275362       0.937029      -2.706963      11.912580      -3.885358       8.672962          -0.000016
          241              C      10.965564       2.133116      12.606323       0.106645      33.508901 0.40676919E+03  0.93892960E+04                                 9.207368                            6.838947       0.020680       2.028492                    0.999306      26.150679      74.077047       0.615403       0.431183      -1.056781      -0.005023       0.002361      -0.011855       0.013090      -0.003537       0.008968      -0.002381      -0.002056       0.036485      -0.011597      -0.004676       0.016273             11.326744      11.174261       2.483544      -4.145610      12.848368      -5.444381       9.957603          -0.000007
          242              C      12.198623       2.028313      12.026692      -0.156671      33.684162 0.46474779E+03  0.11154945E+05                                 9.223005                            7.311231      -0.043667       1.970792                    0.998472      29.722497      87.483774       0.591645       0.431315      -1.050640      -0.001040       0.006473      -0.019176       0.020266      -0.010446       0.031098       0.001741       0.007196       0.050452      -0.031618      -0.007740       0.039358             10.705653      12.017909       1.428187      -3.528071      11.184208      -3.802767       8.914842          -0.000016
          243              C      12.739238       3.107708      11.330095       0.100567      26.737547 0.35175539E+03  0.79108912E+04                                 8.051429                            6.452791      -0.008033       2.021403                    0.998514      26.480815      76.578039       0.613530       0.443901      -1.038371      -0.047270       0.014606      -0.005663       0.049798      -0.005921       0.020501       0.030458       0.041296       0.054902      -0.048157       0.006154       0.042003              9.210903      10.310860       0.729072      -2.317200      10.321209      -2.901910       7.000639          -0.000008
          244              C      11.001033       7.992487      10.430757       0.436299      26.187184 0.27041513E+03  0.56635213E+04                                 7.996881                            5.873620       0.614067       2.275286                    0.999777      22.027205      60.381577       0.611278       0.478423      -1.024702      -0.068896       0.063506      -0.040422       0.102047       0.040407      -0.010798       0.000465      -0.030782       0.059214      -0.054246       0.018662       0.035584              9.117505      12.753848      -5.797571       1.615351       9.415814      -1.521392       5.182854          -0.000004
          245              C       9.793514       8.783352      10.238413      -0.493811      28.976324 0.41936013E+03  0.97109382E+04                                 7.805051                            6.499657       0.409881       2.122846                    0.996444      30.243539      84.577322       0.700176       0.377768      -1.097147       0.040224      -0.022719      -0.005085       0.046476      -0.040779      -0.005242       0.005391       0.032652      -0.091039      -0.031727      -0.027974       0.059701              8.471727       9.971849      -1.265152       0.451421       8.707916      -1.217855       6.735416          -0.000006
          246              C      19.027976       6.024555      23.455558       0.096572      28.513081 0.35066333E+03  0.78370439E+04                                 8.254101                            6.330292      -0.011607       2.009711                    0.999252      26.427808      74.831027       0.639522       0.428537      -1.053324      -0.029932       0.047552      -0.012619       0.057588       0.004566       0.040001      -0.006651      -0.007334      -0.079623      -0.053289       0.017860       0.035428              9.574295       6.088094       0.658294      -3.270746      10.339744       2.300132      12.295048           0.000031
          247              C      19.581363       5.853712      22.192326      -0.134931      33.283602 0.43336826E+03  0.10199046E+05                                 9.077392                            7.007835       0.002445       1.984757                    0.998998      29.210586      84.524136       0.612437       0.424954      -1.056877      -0.040817       0.008977      -0.008111       0.042573      -0.014956       0.017761       0.007824       0.013288      -0.114288      -0.045027       0.007942       0.037086             10.279825       6.760576       1.326991      -3.595137      11.179332       1.324674      12.899568           0.000021
          248              C      20.077991       6.946316      21.498329       0.091663      35.790684 0.41899974E+03  0.96959767E+04                                 9.494939                            6.856777      -0.010937       2.011484                    0.999242      26.321766      73.472613       0.629029       0.420782      -1.068463      -0.015152      -0.000891      -0.003002       0.015472       0.009051      -0.011098       0.017130       0.048789       0.005166      -0.036421       0.008162       0.028259             11.512944       6.489690       0.750224      -4.163152      12.134143       2.564958      15.915000           0.000018
          249              C      20.021232       8.214278      22.062364      -0.174154      37.016638 0.47048787E+03  0.11313391E+05                                 9.720871                            7.269926       0.023020       1.974878                    0.998816      30.441157      89.318534       0.604671       0.421253      -1.058170      -0.020014      -0.008485       0.004593       0.022219       0.011116       0.009102      -0.017480       0.017579      -0.063309      -0.033917       0.009185       0.024733             11.431937       6.627606       0.660629      -3.912457      13.247949       2.890791      14.420255           0.000017
          250              C      19.467845       8.390276      23.325596       0.045882      30.685875 0.38456252E+03  0.87956623E+04                                 8.627004                            6.604438       0.165648       2.047752                    0.999698      27.563420      78.966069       0.629605       0.425340      -1.055248      -0.026468      -0.048563       0.005320       0.055563       0.002687       0.019470      -0.002573      -0.026542      -0.077907      -0.036651       0.010116       0.026535              9.888030       6.452184       0.820602      -3.716789      10.935688       1.496748      12.276218           0.000018
          251              C       8.177346       2.293814      17.726829       0.453211      27.434167 0.27421934E+03  0.57557315E+04                                 8.235038                            5.891307       0.435953       2.209302                    0.999816      22.054840      60.264416       0.614819       0.474631      -1.028090       0.001626      -0.077712       0.051425       0.093201      -0.005497       0.000601       0.049221       0.052997       0.021682      -0.064357       0.022783       0.041574              9.503564       5.483696       0.269330      -0.377152      13.711207      -6.641927       9.315790          -0.000011
          252              C      15.155671      26.933555      18.631365      -0.501385      29.529559 0.44027509E+03  0.10364895E+05                                 7.968845                            6.689131       0.029249       1.997901                    0.994422      31.107317      88.964436       0.682682       0.381107      -1.090001       0.006651       0.036710      -0.021561       0.043089       0.006165      -0.002662      -0.029521      -0.061348       0.062441      -0.041696      -0.008791       0.050487              8.705518       8.658328      -0.098972      -0.144739       9.711263      -2.600191       7.746962          -0.000010
          253              C      11.225227       4.970164      15.553863       0.096651      28.381815 0.37390074E+03  0.85102749E+04                                 8.329019                            6.622704       0.033992       2.028064                    0.999005      26.684955      76.803630       0.611749       0.439892      -1.044152      -0.026395       0.039637       0.004373       0.047822      -0.019172       0.009442      -0.000729      -0.036795       0.064329      -0.038477       0.013744       0.024734              9.395133      12.937505       0.329865      -1.087519       9.649582      -2.169708       5.598313          -0.000011
          254              C      12.458285       5.577179      15.228958      -0.166824      33.384442 0.46680722E+03  0.11152612E+05                                 9.029498                            7.222265       0.293696       2.077092                    0.999291      29.309399      84.470756       0.611824       0.419026      -1.064348      -0.005568      -0.001052       0.014971       0.016008      -0.025354       0.010543       0.009357       0.003898       0.010549      -0.032636       0.008850       0.023787             10.199542      13.123955       2.224898      -1.696571      11.062816      -3.132489       6.411856          -0.000008
          255              C      12.472474       6.884823      14.732503       0.108207      34.524804 0.40292384E+03  0.92601783E+04                                 9.370878                            6.785357      -0.054821       2.001670                    0.999268      26.070631      73.216261       0.621951       0.428503      -1.060521      -0.005487      -0.000009       0.008628       0.010225       0.006771       0.006155      -0.004285       0.007220       0.044205      -0.016563      -0.000216       0.016779             11.389407      17.050184       3.716225      -2.742301      10.875886      -2.893445       6.242152          -0.000003
          256              C      11.263536       7.495855      14.586945      -0.183323      33.018919 0.42071760E+03  0.98090197E+04                                 8.908760                            6.825950       0.188968       2.032121                    0.999771      29.407939      84.157301       0.632564       0.415305      -1.065048       0.002756      -0.009545       0.009734       0.013909       0.000176       0.005070      -0.006524      -0.061285       0.014052      -0.033672       0.003670       0.030003             10.121163      15.564699       1.960772      -2.238355       8.942757      -2.044922       5.856032           0.000009
          257              C      10.108520       6.877850      14.948240       0.066317      27.944985 0.33950926E+03  0.75267904E+04                                 8.059352                            6.174135       0.264918       2.087694                    0.999845      26.607639      75.040288       0.656170       0.421048      -1.057962       0.023239      -0.044527       0.020732       0.054337      -0.028226       0.016594       0.007212      -0.010483       0.041260      -0.041125       0.015564       0.025561              9.168767      13.223725       1.431878      -1.930662       8.740127      -2.003333       5.542448          -0.000001
          258              C       6.800972       5.637101      13.557645       0.052385      28.808046 0.37931900E+03  0.86328650E+04                                 8.226343                            6.536623       0.328287       2.101528                    0.999797      27.223151      77.412700       0.637121       0.422409      -1.058682      -0.011771      -0.049077       0.017920       0.053555       0.016736      -0.032553      -0.000491      -0.017529      -0.001149      -0.040436       0.006408       0.034028              9.273305      11.712592       0.762520       3.136118       7.227406      -2.067100       8.879915          -0.000012
          259              C       5.628927       5.735808      12.767476      -0.175406      33.591137 0.47487318E+03  0.11440349E+05                                 9.131301                            7.336820       0.059645       1.991528                    0.999138      30.176986      88.500180       0.598102       0.425079      -1.056243       0.013088      -0.023982      -0.012424       0.030013      -0.012231      -0.005701      -0.006174      -0.029696       0.057450      -0.029951       0.008426       0.021526             10.336947      13.970709       0.903901       3.516364       7.366775      -1.976953       9.673355          -0.000005
          260              C       4.564723       4.924582      13.024801       0.107202      33.393783 0.39952366E+03  0.91960170E+04                                 9.221286                            6.800918      -0.101242       1.990243                    0.999293      26.183622      74.469843       0.612950       0.434134      -1.053224       0.007093      -0.007170      -0.005941       0.011706      -0.003508      -0.007933       0.008220       0.011678       0.050433      -0.016475      -0.005375       0.021850             11.348298      15.931249      -0.734957       5.075815       7.841773      -3.070093      10.271872          -0.000008
          261              C       4.761956       3.901015      13.965726      -0.153227      34.276334 0.47391079E+03  0.11418052E+05                                 9.331855                            7.382090      -0.037082       1.973857                    0.998081      29.679572      87.211284       0.589545       0.431215      -1.051850       0.015336      -0.011755      -0.014502       0.024160       0.008071      -0.018004       0.023219      -0.014584      -0.019983      -0.034994       0.007680       0.027314             10.821072      12.764349      -0.243735       3.803598       8.545535      -3.585226      11.153330          -0.000009
          262              C       5.953866       3.831061      14.675319       0.109492      26.737689 0.34107849E+03  0.76223516E+04                                 8.072711                            6.371636      -0.059256       2.009401                    0.998177      26.324922      76.227860       0.614034       0.446353      -1.035518       0.022374       0.025234      -0.032892       0.047109      -0.018565      -0.029348       0.027593      -0.059319       0.055217      -0.051917      -0.006897       0.058814              9.203402      11.433788       0.989607       2.651812       7.485116      -2.249771       8.691301          -0.000010
          263              C      20.275219      11.954940      21.144832       0.089764      28.157647 0.37268652E+03  0.84656771E+04                                 8.220360                            6.569647       0.096431       2.045622                    0.999072      26.698265      76.467682       0.620893       0.434282      -1.048753       0.045405      -0.007243      -0.009892       0.047031       0.002040      -0.021643      -0.024512      -0.019766      -0.067104      -0.041964       0.005961       0.036003              9.154735       9.465652      -1.256712       1.643798       6.868263       3.073908      11.130288           0.000001
          264              C      19.765820      11.585901      19.925788      -0.160814      32.162377 0.43590432E+03  0.10271656E+05                                 8.796074                            6.971003       0.150940       2.029749                    0.998973      29.399058      85.067605       0.621765       0.418052      -1.061425       0.008749       0.009231       0.003376       0.013159       0.010083       0.003074      -0.023842      -0.000573      -0.084430      -0.039744       0.010439       0.029305              9.846702       8.813788      -1.733624       1.344586       7.551420       3.786300      13.174900           0.000017
          265              C      20.509346      10.838634      19.005656       0.091628      36.582300 0.46252410E+03  0.10940764E+05                                 9.638163                            7.210950       0.013546       2.013488                    0.999159      26.674981      74.607062       0.614202       0.421582      -1.070898      -0.000852      -0.002199       0.000346       0.002383       0.007791       0.017831       0.014944      -0.022187      -0.050497      -0.030378      -0.000478       0.030856             11.492202       9.463872      -1.310872       3.253643       7.596185       3.774844      17.416548          -0.000010
          266              C       7.686385      10.487002      19.457924      -0.185823      33.396002 0.47257914E+03  0.11326160E+05                                 8.957501                            7.233239       0.177120       2.019777                    0.999789      30.310837      87.517709       0.615567       0.415167      -1.066727      -0.004041       0.022711       0.000832       0.023083      -0.016984      -0.032158       0.005984       0.014960      -0.053703      -0.037561      -0.005644       0.043205              9.837878       9.733961      -0.740224       2.881610       7.525352       3.221322      12.254321           0.000018
          267              C       8.150378      10.844112      20.684766       0.067038      27.190179 0.35172275E+03  0.78583012E+04                                 7.886190                            6.286850       0.190475       2.064316                    0.999778      26.744315      75.453360       0.650550       0.421402      -1.058878      -0.026293       0.041662       0.011837       0.050667      -0.006984      -0.019454      -0.019335       0.010246      -0.087835      -0.043960       0.017413       0.026547              8.715233       8.889514      -0.558567       2.069259       6.860618       3.240343      10.395568           0.000008
          268              C      15.757319       5.474988      24.687599       0.073876      26.287828 0.32630173E+03  0.71993790E+04                                 7.837300                            6.137132      -0.006715       2.011517                    0.999324      26.499447      75.814688       0.641339       0.432855      -1.045302       0.040250      -0.014900       0.045946       0.062874      -0.039197      -0.000978       0.002189      -0.003132       0.071312      -0.051122       0.022687       0.028436              8.693375       7.656683       4.079456       0.832672       9.686831       0.081453       8.736610           0.000011
          269              C      14.830752       4.592728      24.765576      -0.148258      31.408936 0.41005269E+03  0.95254093E+04                                 8.721309                            6.814791       0.121483       2.030318                    0.998828      28.778477      82.948565       0.620820       0.424714      -1.056185       0.002233      -0.017826       0.006769       0.019198      -0.034291       0.006787       0.025401       0.025082       0.055427      -0.054258       0.018620       0.035639              9.684585       8.347423       4.836682      -0.079158      11.310607      -0.977496       9.395724           0.000010
          270              C      14.711561       3.720081      25.906643       0.109528      37.466004 0.44501888E+03  0.10473739E+05                                 9.902573                            7.151058      -0.078577       1.993556                    0.999215      26.485560      75.010092       0.603934       0.430917      -1.060160      -0.000526       0.007780      -0.007508       0.010824      -0.006540      -0.007225       0.005093      -0.008453       0.012473      -0.011182      -0.002022       0.013204             11.848059      11.013332       7.426523       0.164895      14.569494      -0.625405       9.961352          -0.000006
          271              C       8.598776       0.823956       0.914933      -0.173546      33.779309 0.47202870E+03  0.11345565E+05                                 9.149532                            7.305057      -0.017254       1.967132                    0.998745      30.176138      88.162009       0.601088       0.423946      -1.057804      -0.004338       0.018528       0.001569       0.019094      -0.022543      -0.009580      -0.015537      -0.018267       0.038070      -0.036419       0.011083       0.025336             10.094309       9.283255       4.948088       1.043512      10.651597       0.094847      10.348074           0.000016
          272              C       9.539532       1.819110       0.706994       0.087360      26.350248 0.33015044E+03  0.72810574E+04                                 7.796316                            6.123851       0.175474       2.070799                    0.999665      26.255718      74.277031       0.652011       0.425960      -1.053056      -0.023589       0.010860      -0.035387       0.043893      -0.036061       0.002859       0.023429       0.017375       0.031167      -0.049321       0.010895       0.038425              8.561940       7.585269       3.477778       1.018015       8.631905      -1.194656       9.468645           0.000018
          273              C      16.085094       7.901758      14.659724       0.095192      26.142505 0.33965105E+03  0.75374030E+04                                 7.747996                            6.216481       0.171768       2.069935                    0.999716      26.236259      74.244413       0.646889       0.426665      -1.053527      -0.026093       0.023327      -0.023192       0.041986      -0.026957       0.009700       0.023885      -0.021133       0.070343      -0.047480       0.008756       0.038723              8.465232       9.779199       1.820550       0.619640       8.734030      -2.913231       6.882467           0.000015
          274              C      14.917307       7.225467      14.987228      -0.167266      31.437876 0.43149858E+03  0.10166207E+05                                 8.750502                            7.007713      -0.007090       1.979920                    0.999019      29.523170      86.086279       0.609147       0.426780      -1.053446       0.012958       0.008917       0.003983       0.016226      -0.004759      -0.008618       0.012080      -0.050166       0.069807      -0.038118       0.005336       0.032783              9.556616      12.353702       2.140227       0.553137       8.874661      -2.983650       7.441484           0.000013
          275              C      13.782155       7.546667      14.350414       0.098862      33.603141 0.39660419E+03  0.90880802E+04                                 9.190960                            6.723222      -0.113605       1.982928                    0.999328      26.122683      73.494283       0.625407       0.427394      -1.060146       0.002257       0.005891      -0.006101       0.008776       0.001706      -0.011354       0.005511      -0.011367      -0.024162      -0.017729       0.006144       0.011585             11.028870      15.139852       4.131667      -1.255141       9.901511      -3.803501       8.045247           0.000008
          276              C      13.816209       8.549953      13.391294      -0.165180      33.053845 0.44616424E+03  0.10596401E+05                                 9.047256                            7.114547       0.021178       1.984383                    0.998962      29.811886      87.182526       0.606194       0.425433      -1.054631       0.013602      -0.008158       0.002944       0.016132      -0.028650       0.007447       0.007122       0.003616       0.031343      -0.036201       0.012690       0.023511             10.159660      11.451828       3.735767      -0.685124      10.630464      -3.995465       8.396687           0.000003
          277              C      14.959874       9.226204      13.105377       0.075309      26.924082 0.36038741E+03  0.81188583E+04                                 7.964976                            6.440238       0.221739       2.087168                    0.999552      26.544869      75.743477       0.629963       0.431584      -1.050265       0.032546      -0.020210       0.027162       0.046962      -0.023948       0.010568       0.010940      -0.024702       0.076994      -0.042947       0.013220       0.029726              8.783884       9.769251       2.418351       0.090337       9.601816      -3.027644       6.980587           0.000008
          278              C      17.658698       9.145316      10.771258       0.084280      27.422824 0.35575775E+03  0.80315482E+04                                 8.196197                            6.482603      -0.031569       2.006394                    0.998314      26.955750      78.354696       0.612471       0.442971      -1.037882       0.029808       0.031621       0.003818       0.043624      -0.017489       0.002177      -0.011393      -0.007184      -0.113863      -0.040047       0.001834       0.038213              9.389105       8.599043       1.786978      -1.836977       6.396689       1.536098      13.171584           0.000001
          279              C      17.996406       8.943961       9.406656      -0.162281      35.954337 0.50795100E+03  0.12461791E+05                                 9.704046                            7.677660      -0.161115       1.929280                    0.997155      30.348269      90.212096       0.573694       0.435178      -1.048644       0.003877       0.011210       0.009065       0.014929      -0.013347       0.023190       0.005397      -0.031398      -0.049419      -0.038208       0.009098       0.029111             11.358449      10.849708       1.769115      -3.736418       7.220764       0.784272      16.004875          -0.000001
          280              C       5.006010       9.459661       8.884208       0.118229      33.187238 0.39353743E+03  0.90337319E+04                                 9.218321                            6.778043      -0.131135       1.985603                    0.999228      26.025453      74.177692       0.609496       0.437778      -1.049905      -0.001248       0.009090      -0.000177       0.009177      -0.014947      -0.001536      -0.000555      -0.006296      -0.035088      -0.012483      -0.008648       0.021131             11.095257       9.747609       1.547549      -3.284212       6.168378       1.245118      17.369785           0.000002
          281              C       5.814806      10.091935       9.770550      -0.157746      33.310094 0.43433116E+03  0.10208293E+05                                 9.013463                            6.973198       0.212254       2.052243                    0.999570      29.005888      83.366488       0.620726       0.419831      -1.062069      -0.020690       0.017845      -0.001952       0.027392      -0.002064      -0.012665      -0.015807      -0.013691      -0.089854      -0.037928       0.011529       0.026399             10.227501      10.236927       1.685823      -2.195938       6.035080       1.632454      14.410497           0.000001
          282              C      19.619672      10.260140      11.096163       0.058988      27.896971 0.34612413E+03  0.76873713E+04                                 7.980115                            6.199219       0.250968       2.080766                    0.999832      26.575070      74.282461       0.662349       0.416364      -1.064123      -0.056783      -0.005902      -0.010611       0.058067       0.012009       0.021394      -0.000289      -0.009876      -0.089171      -0.039515       0.008899       0.030617              8.989124       9.181656       1.434754      -2.308218       5.453202       1.409501      12.332514           0.000012
          283              C       6.866242       9.003320       5.635156       0.085505      26.979624 0.36695679E+03  0.83527842E+04                                 8.131291                            6.623448      -0.080635       1.990868                    0.998381      27.096836      79.212145       0.600213       0.448316      -1.034283      -0.043014      -0.021657      -0.011737       0.049568       0.002810      -0.002302      -0.007971      -0.022581      -0.096387      -0.033275       0.004473       0.028802              9.108294      11.310638      -0.533847      -0.964396       5.264113       0.150506      10.750132          -0.000006
          284              C       6.617927       9.158618       6.981563      -0.164756      32.958426 0.46698814E+03  0.11197772E+05                                 9.015469                            7.270945       0.080294       2.010018                    0.997868      29.614538      86.505459       0.601690       0.424529      -1.057115      -0.005826      -0.015549      -0.009008       0.018891       0.001129       0.018445       0.005126      -0.032842      -0.066525      -0.034254       0.005891       0.028363             10.277284      12.582342      -0.461240      -2.802511       5.594112       0.282717      12.655398          -0.000003
          285              C       5.313921       9.293154       7.467622       0.107972      34.163656 0.41020870E+03  0.95133844E+04                                 9.414940                            6.934067      -0.084220       2.000838                    0.999306      26.261665      75.203822       0.600860       0.439544      -1.048984      -0.001719      -0.009621      -0.000222       0.009775       0.010890      -0.002073       0.008677      -0.020827      -0.021480      -0.015575      -0.004985       0.020560             11.434333      11.731967      -0.771796      -3.235649       5.402677       0.350740      17.168354           0.000001
          286              C       4.307893       9.305361       6.498105      -0.153050      32.793750 0.48172774E+03  0.11663142E+05                                 9.071537                            7.454581      -0.103673       1.953429                    0.997252      29.830727      88.095931       0.584812       0.432590      -1.050185       0.000338      -0.008663      -0.005721       0.010387       0.002033      -0.004903      -0.000623      -0.010962      -0.109226      -0.036896       0.012808       0.024088             10.082395      11.245432      -1.359690      -0.563443       5.705172      -0.103526      13.296580          -0.000004
          287              C       4.611546       9.119771       5.156896       0.078124      27.261373 0.37731416E+03  0.86370588E+04                                 8.152331                            6.696606      -0.053234       1.997543                    0.997898      27.231942      79.486771       0.600352       0.445695      -1.037175       0.041081      -0.021529       0.005267       0.046679      -0.003387       0.011093      -0.005358      -0.023598      -0.110989      -0.039931       0.008428       0.031503              9.051754      10.778872      -1.038371      -1.005978       5.123365       0.085651      11.253025          -0.000007
          288              C       8.032611       9.437909       0.660207       0.067810      27.896866 0.36343625E+03  0.82568509E+04                                 8.279690                            6.555614      -0.060583       1.987221                    0.999056      27.426097      80.228639       0.607981       0.443435      -1.036601       0.020438      -0.015332       0.052818       0.058673      -0.016896       0.028482       0.006040      -0.057322       0.017988      -0.051081       0.020573       0.030508              9.575841      12.783740       0.430690      -1.499291       5.619393      -2.324606      10.324389           0.000000
          289              C       9.174858       9.717828       0.064981      -0.171440      32.735252 0.43829581E+03  0.10365179E+05                                 8.989290                            7.043925       0.047703       2.002577                    0.998309      29.404057      85.856667       0.610103       0.424515      -1.055012       0.007587       0.011106       0.014061       0.019458      -0.001054       0.010498       0.003095      -0.059290       0.016405      -0.035148       0.007797       0.027352             10.439636      14.970183       0.749480      -1.263447       5.976076      -2.528106      10.372650          -0.000003
          290              C      17.481334       5.101177      12.323005       0.111234      33.879655 0.39871881E+03  0.91665471E+04                                 9.311327                            6.789895      -0.005569       2.024302                    0.999464      25.972021      73.657981       0.614436       0.433601      -1.054273      -0.007036      -0.014335      -0.006565       0.017266      -0.000553      -0.001270       0.004656      -0.018197      -0.055167      -0.019045       0.000144       0.018901             11.596027      16.856390      -1.269291       3.656026       5.829736      -2.513120      12.101955           0.000002
          291              C      17.403292       5.627906      11.051976      -0.179400      33.866163 0.47868647E+03  0.11583100E+05                                 9.272564                            7.428920      -0.111051       1.946552                    0.997505      30.165382      89.359789       0.585465       0.432346      -1.049251      -0.004275      -0.025270      -0.015343       0.029871      -0.005500      -0.017525       0.016269      -0.007927      -0.043643      -0.028663       0.001670       0.026993             10.775925      13.404243      -1.651371       1.847715       6.429207      -2.591903      12.494324          -0.000008
          292              C       9.064181       8.587502       2.464081       0.095058      28.279655 0.36474123E+03  0.83029001E+04                                 8.462777                            6.648486      -0.190624       1.959672                    0.997567      27.048435      79.482391       0.592065       0.454456      -1.029145      -0.026964       0.021682      -0.037434       0.050975       0.003151       0.004468       0.010193      -0.080380       0.030777      -0.045745       0.006795       0.038950              9.912300      13.453528       0.701738      -0.851870       6.329239      -2.672292       9.954134          -0.000001
          293              C       3.797075      10.125171       1.323014       0.066406      27.242063 0.36828459E+03  0.83757728E+04                                 8.079177                            6.559668       0.080539       2.030692                    0.999456      27.363998      79.498582       0.614686       0.438139      -1.042077       0.041826       0.028978       0.029869       0.059003       0.022525      -0.016929       0.019874       0.006449       0.017342      -0.040402       0.019810       0.020592              9.065963      10.123397      -0.832154       2.635881       9.684098      -2.943139       7.390393          -0.000007
          294              C       3.195443      11.113092       0.595226      -0.175917      33.373322 0.48907248E+03  0.11877124E+05                                 9.120559                            7.464799       0.026288       1.982392                    0.998658      30.353376      89.561240       0.590301       0.427262      -1.054217      -0.000433       0.018286       0.015234       0.023804       0.003180      -0.000772       0.011593       0.040975       0.003180      -0.026212       0.006008       0.020204             10.244600      10.239197      -0.930855       2.697916      11.859170      -3.863860       8.635432          -0.000004
          295              C       3.870858      12.353439       0.389886       0.104433      33.572144 0.40772853E+03  0.94167456E+04                                 9.217638                            6.846457       0.021244       2.028140                    0.999353      26.179772      74.174222       0.615155       0.431114      -1.056850      -0.006275      -0.002502       0.011190       0.013071       0.003104      -0.009619      -0.002747      -0.003826       0.036677      -0.012321      -0.004404       0.016725             11.339373      11.187463      -2.487482       4.151586      12.860610      -5.450783       9.970045           0.000000
          296              C       5.103916      12.458242       0.969517      -0.154904      33.621399 0.46365899E+03  0.11122022E+05                                 9.211330                            7.302414      -0.042350       1.971607                    0.998490      29.685997      87.342883       0.592046       0.431286      -1.050683      -0.002901      -0.007172       0.018192       0.019769       0.010010      -0.030728       0.001493       0.008663       0.049291      -0.030634      -0.008432       0.039066             10.691533      12.003113      -1.426126       3.523770      11.168478      -3.796203       8.903009          -0.000004
          297              C       5.644533      11.378847       1.666114       0.099686      26.754509 0.35200748E+03  0.79177777E+04                                 8.052867                            6.453195      -0.012081       2.020008                    0.998604      26.490483      76.605529       0.613798       0.443638      -1.038550      -0.047097      -0.014014       0.006334       0.049544       0.005988      -0.019591       0.030493       0.039892       0.056022      -0.047604       0.006218       0.041387              9.212879      10.316891      -0.728035       2.319016      10.320641      -2.901014       7.001104          -0.000004
          298              C       3.906336       6.494068       2.565452       0.435522      26.213915 0.27075418E+03  0.56722044E+04                                 8.000392                            5.876091       0.612944       2.274477                    0.999779      22.041914      60.423558       0.611359       0.478226      -1.024842      -0.069897      -0.063862       0.040300       0.102898      -0.040653       0.010267       0.000717      -0.030511       0.059278      -0.054362       0.018949       0.035413              9.121291      12.760510       5.800050      -1.614996       9.418910      -1.521238       5.184453          -0.000001
          299              C       2.698818       5.703203       2.757796      -0.491928      28.960394 0.41905443E+03  0.97028684E+04                                 7.806713                            6.501637       0.403661       2.121235                    0.996361      30.228257      84.552420       0.699311       0.378274      -1.096692       0.040338       0.021608       0.005510       0.046092       0.038984       0.004775       0.005242       0.033709      -0.092965      -0.032114      -0.026379       0.058493              8.473167       9.975421       1.267134      -0.450299       8.706855      -1.217684       6.737226          -0.000002
          300              C      19.027972      11.659067      15.533069       0.097018      28.536690 0.35101107E+03  0.78474047E+04                                 8.263340                            6.337705      -0.017410       2.007916                    0.999218      26.436156      74.887122       0.638449       0.429116      -1.052882      -0.031011      -0.046527       0.011691       0.057123      -0.004625      -0.039327      -0.007600      -0.006620      -0.080267      -0.052904       0.017823       0.035081              9.586218       6.094744      -0.655200       3.275238      10.348340       2.310552      12.315570           0.000030
          301              C      19.581358      11.829910      16.796301      -0.135282      33.256381 0.43291496E+03  0.10185164E+05                                 9.069469                            7.001478       0.005077       1.985689                    0.998967      29.197885      84.459195       0.613102       0.424627      -1.057137      -0.041275      -0.009806       0.007054       0.043006       0.014499      -0.018253       0.007325       0.013193      -0.113786      -0.044917       0.008094       0.036823             10.271358       6.753671      -1.324180       3.590459      11.172215       1.327208      12.888189           0.000023
          302              C      20.077988      10.737306      17.490298       0.092614      35.778026 0.41878901E+03  0.96905967E+04                                 9.495470                            6.857145      -0.014986       2.010395                    0.999249      26.314681      73.468642       0.628678       0.421039      -1.068221      -0.015358       0.000851       0.003579       0.015792      -0.008826       0.011617       0.016773       0.047112       0.002907      -0.035437       0.007328       0.028109             11.514026       6.490609      -0.750071       4.164408      12.131162       2.564748      15.920307           0.000020
          303              C      20.021232       9.469344      16.926263      -0.177070      37.146838 0.47265994E+03  0.11378948E+05                                 9.746227                            7.290315       0.017997       1.972581                    0.998826      30.500772      89.551850       0.603362       0.421672      -1.057885      -0.020359       0.009152      -0.005044       0.022885      -0.010669      -0.008934      -0.017742       0.017927      -0.064742      -0.034258       0.009521       0.024736             11.462698       6.643304      -0.657107       3.922412      13.280587       2.911360      14.464204           0.000012
          304              C      19.467846       9.293346      15.663031       0.050180      30.512810 0.38183174E+03  0.87165362E+04                                 8.590420                            6.577672       0.175502       2.051915                    0.999688      27.470358      78.591246       0.631438       0.424917      -1.055646      -0.025938       0.047748      -0.006027       0.054672      -0.002785      -0.018649      -0.002984      -0.027572      -0.077730      -0.036091       0.009041       0.027050              9.844827       6.422348      -0.814382       3.693842      10.896443       1.497206      12.215690           0.000014
          305              C       6.012036      13.583302       4.730620       0.454295      27.405841 0.27389738E+03  0.57477973E+04                                 8.232286                            5.889916       0.436272       2.209644                    0.999818      22.041655      60.239734       0.614513       0.474965      -1.027818      -0.001753      -0.077818       0.051643       0.093412       0.005557      -0.000023       0.048675       0.052182       0.022107      -0.063547       0.022130       0.041417              9.499901       5.483030      -0.270938       0.378514      13.705512      -6.637582       9.311161           0.000010
          306              C       6.128390      12.447000       5.635156      -0.503148      29.577472 0.44125799E+03  0.10393315E+05                                 7.977969                            6.697915       0.030150       1.997914                    0.994430      31.132810      89.045629       0.682066       0.381257      -1.089947      -0.005391       0.036293      -0.021448       0.042500      -0.005837       0.003533      -0.029818      -0.061163       0.061273      -0.041356      -0.009339       0.050695              8.715465       8.665058       0.097533       0.150128       9.726317      -2.607248       7.755019          -0.000004
          307              C      17.153551      16.259652       2.557654       0.094763      28.446053 0.37495170E+03  0.85408085E+04                                 8.342405                            6.632305       0.031040       2.026665                    0.999025      26.727556      76.974367       0.611220       0.439931      -1.044052       0.025281       0.041345       0.003325       0.048575       0.018682      -0.009234      -0.000271      -0.034145       0.067497      -0.037718       0.012656       0.025062              9.410910      12.959861      -0.331021       1.089746       9.665743      -2.174419       5.607125          -0.000002
          308              C      15.920492      16.866667       2.232749      -0.167734      33.454313 0.46799080E+03  0.11189751E+05                                 9.048355                            7.236515       0.287348       2.074982                    0.999238      29.345623      84.652693       0.610478       0.419617      -1.063803       0.004574      -0.000857       0.015336       0.016027       0.026025      -0.010270       0.009297       0.001977       0.010594      -0.033035       0.008704       0.024331             10.221725      13.150092      -2.235062       1.702445      11.088959      -3.141704       6.426124          -0.000000
          309              C      15.906302      18.174311       1.736294       0.110830      34.463936 0.40206529E+03  0.92362668E+04                                 9.363986                            6.780861      -0.062229       1.999666                    0.999335      26.040083      73.133226       0.621730       0.428849      -1.060221       0.005974       0.000945       0.008240       0.010221      -0.007038      -0.006351      -0.004407       0.007794       0.039697      -0.016361       0.000761       0.015599             11.380268      17.034306      -3.711270       2.738767      10.868981      -2.891308       6.237516          -0.000002
          310              C      17.115238      18.785343       1.590736      -0.184940      33.024012 0.42083688E+03  0.98122586E+04                                 8.907525                            6.825204       0.186535       2.031365                    0.999790      29.416065      84.175864       0.632852       0.415096      -1.065208      -0.001533      -0.008961       0.009312       0.013014       0.000192      -0.005191      -0.006282      -0.061399       0.014232      -0.033778       0.003848       0.029930             10.119098      15.558618      -1.958293       2.236396       8.943841      -2.045482       5.854834           0.000018
          311              C      18.270256      18.167338       1.952031       0.066910      27.936333 0.33936543E+03  0.75227333E+04                                 8.058034                            6.173181       0.266533       2.088296                    0.999853      26.600493      75.013482       0.656170       0.421097      -1.057942      -0.022612      -0.043646       0.020820       0.053383       0.028224      -0.016682       0.007529      -0.009748       0.039413      -0.040983       0.015482       0.025501              9.167020      13.220405      -1.430164       1.929341       8.739645      -2.003307       5.541010           0.000006
          312              C       7.388406      16.926589       0.561436       0.052563      28.826314 0.37960026E+03  0.86417795E+04                                 8.234379                            6.542879       0.323953       2.100323                    0.999809      27.231720      77.475038       0.636190       0.422905      -1.058261       0.010913      -0.049246       0.018315       0.053662      -0.017178       0.032316      -0.000455      -0.017667      -0.000637      -0.040424       0.006352       0.034071              9.282744      11.723921      -0.761374      -3.141104       7.233540      -2.069956       8.890771          -0.000005
          313              C      15.655143      20.222363      25.763685      -0.173916      33.534205 0.47384199E+03  0.11409049E+05                                 9.119544                            7.327118       0.064028       1.993161                    0.999168      30.146385      88.378966       0.598723       0.424878      -1.056391      -0.012024      -0.024890      -0.011925       0.030105       0.011033       0.005313      -0.005512      -0.029066       0.057040      -0.028727       0.007749       0.020978             10.323401      13.948636      -0.901998      -3.510897       7.358980      -1.976967       9.662588           0.000004
          314              C       9.624656      16.214070       0.028592       0.104349      33.467071 0.40061978E+03  0.92267669E+04                                 9.230324                            6.807167      -0.102362       1.989359                    0.999307      26.220399      74.575679       0.613137       0.433742      -1.053553      -0.007081      -0.007291      -0.005330       0.011476       0.003777       0.007800       0.008363       0.011826       0.051392      -0.016817      -0.005303       0.022119             11.360000      15.947959       0.735969      -5.081661       7.849324      -3.073908      10.282717          -0.000010
          315              C       9.427424      15.190503       0.969517      -0.150600      34.192437 0.47240763E+03  0.11373489E+05                                 9.319354                            7.371940      -0.040433       1.973564                    0.998082      29.635516      87.067117       0.589727       0.431398      -1.051674      -0.014776      -0.011868      -0.014303       0.023743      -0.008565       0.018221       0.023092      -0.013596      -0.019753      -0.035263       0.008425       0.026838             10.806154      12.748514       0.239575      -3.796274       8.535218      -3.578654      11.134729           0.000002
          316              C       8.235515      15.120549       1.679110       0.107199      26.789265 0.34193154E+03  0.76460187E+04                                 8.081607                            6.378526      -0.056311       2.009892                    0.998147      26.356467      76.336648       0.613871       0.446203      -1.035628      -0.022821       0.025070      -0.032333       0.046849       0.018846       0.029356       0.027667      -0.059150       0.056728      -0.052065      -0.007016       0.059081              9.214008      11.450047      -0.991725      -2.655760       7.491343      -2.250300       8.700633          -0.000002
          317              C      22.292945      23.244428       8.148623       0.089670      28.203393 0.37346230E+03  0.84886863E+04                                 8.235028                            6.582362       0.090601       2.043573                    0.998994      26.723007      76.591599       0.619390       0.435059      -1.048164      -0.045419      -0.007009      -0.009877       0.047006      -0.001792       0.021362      -0.024303      -0.019492      -0.067914      -0.041870       0.006281       0.035589              9.170677       9.484187       1.255495      -1.653954       6.877709       3.076760      11.150133          -0.000002
          318              C       8.612945      22.875389       6.929579      -0.159934      32.167975 0.43600791E+03  0.10275515E+05                                 8.800169                            6.974687       0.148362       2.028986                    0.998941      29.401327      85.101891       0.621170       0.418395      -1.061124      -0.009397       0.008773       0.002951       0.013190      -0.010470      -0.002555      -0.023190      -0.000456      -0.084263      -0.039145       0.009755       0.029390              9.850746       8.817478       1.733340      -1.346270       7.554421       3.787708      13.180339           0.000014
          319              C       7.869421      22.128122       6.009447       0.090478      36.612637 0.46303396E+03  0.10955699E+05                                 9.641980                            7.214220       0.011543       2.012666                    0.999131      26.690721      74.657694       0.614160       0.421500      -1.070964       0.000650      -0.002454      -0.000476       0.002583      -0.007976      -0.019528       0.014522      -0.022273      -0.050769      -0.031748       0.000425       0.031324             11.496009       9.467375       1.310726      -3.256155       7.598798       3.776451      17.421854          -0.000010
          320              C      20.692382      21.776490       6.461715      -0.184391      33.321715 0.47124370E+03  0.11285936E+05                                 8.943443                            7.222113       0.174657       2.019576                    0.999775      30.269665      87.361203       0.616169       0.415063      -1.066815       0.004082       0.022694       0.000441       0.023062       0.017491       0.031846       0.005820       0.015848      -0.054488      -0.037397      -0.006106       0.043503              9.822036       9.718544       0.740722      -2.874302       7.513708       3.216692      12.233857           0.000016
          321              C      20.228388      22.133600       7.688557       0.068238      27.194645 0.35180181E+03  0.78606594E+04                                 7.887853                            6.288335       0.191434       2.064499                    0.999771      26.745623      75.464596       0.650340       0.421507      -1.058792       0.025886       0.041667       0.013525       0.050884       0.007964       0.019775      -0.019082       0.010994      -0.089267      -0.044522       0.017144       0.027378              8.716955       8.890876       0.558733      -2.070519       6.861387       3.241312      10.398601           0.000004
          322              C      12.621455      16.764476      11.691390       0.072877      26.300805 0.32655342E+03  0.72064665E+04                                 7.841785                            6.141640      -0.015116       2.009144                    0.999368      26.505656      75.845520       0.640755       0.433157      -1.045099      -0.039377      -0.014805       0.045458       0.061937       0.039601       0.000332       0.001779      -0.003435       0.072808      -0.051786       0.023682       0.028104              8.697796       7.660166      -4.081059      -0.833877       9.691945       0.083696       8.741277           0.000010
          323              C      13.548023      15.882216      11.769367      -0.147807      31.368287 0.40946046E+03  0.95076174E+04                                 8.712611                            6.809483       0.124588       2.031621                    0.998875      28.754858      82.845881       0.621153       0.424666      -1.056281      -0.002540      -0.018055       0.007506       0.019718       0.034463      -0.006134       0.024518       0.024240       0.055928      -0.053640       0.018097       0.035543              9.673782       8.338616      -4.829826       0.078126      11.297274      -0.975585       9.385455           0.000009
          324              C      13.667215      15.009569      12.910434       0.109582      37.448725 0.44483828E+03  0.10468216E+05                                 9.899613                            7.149656      -0.076911       1.994234                    0.999237      26.477056      74.976530       0.603999       0.430923      -1.060177       0.000428       0.007707      -0.007228       0.010575       0.005929       0.006790       0.005462      -0.008588       0.011692      -0.010491      -0.002396       0.012886             11.843803      11.010476      -7.424197      -0.165922      14.564522      -0.623279       9.956411          -0.000006
          325              C      12.685308      15.310511      13.911142      -0.172991      33.757918 0.47160005E+03  0.11332878E+05                                 9.145863                            7.301991      -0.019048       1.966805                    0.998750      30.166982      88.130809       0.601173       0.423975      -1.057768       0.003628       0.019159       0.001869       0.019589       0.022469       0.010135      -0.015730      -0.018750       0.036684      -0.036615       0.011268       0.025346             10.089800       9.278090      -4.945020      -1.041199      10.647560       0.092025      10.343751           0.000016
          326              C      11.744550      16.305665      13.703203       0.083959      26.461757 0.33196130E+03  0.73316186E+04                                 7.820583                            6.143218       0.166476       2.067193                    0.999688      26.326219      74.550651       0.650516       0.426320      -1.052747       0.023548       0.010749      -0.035967       0.044313       0.037436      -0.002120       0.023403       0.015903       0.030478      -0.049919       0.009947       0.039972              8.588433       7.605495      -3.491070      -1.014235       8.663556      -1.201984       9.496248           0.000018
          327              C      12.293679      19.191246       1.663515       0.096446      26.093347 0.33882646E+03  0.75142004E+04                                 7.737602                            6.208187       0.167999       2.069295                    0.999725      26.202266      74.113213       0.647466       0.426563      -1.053638       0.025446       0.023441      -0.023638       0.041901       0.027304      -0.009859       0.023652      -0.021057       0.068423      -0.047535       0.009331       0.038205              8.453848       9.767824      -1.816174      -0.620310       8.720196      -2.908642       6.873525           0.000020
          328              C      13.461468      18.514955       1.991019      -0.166484      31.424903 0.43126902E+03  0.10159537E+05                                 8.749011                            7.006594      -0.011419       1.978805                    0.999001      29.515281      86.060420       0.609093       0.426871      -1.053381      -0.012617       0.008228       0.004658       0.015767       0.004971       0.008431       0.010903      -0.050763       0.071103      -0.038616       0.006588       0.032028              9.554979      12.351684      -2.139397      -0.553224       8.873030      -2.983282       7.440222           0.000019
          329              C      14.596619      18.836155       1.354205       0.097068      33.648552 0.39728103E+03  0.91067434E+04                                 9.195290                            6.726091      -0.109074       1.983960                    0.999294      26.147469      73.557544       0.625723       0.427030      -1.060456      -0.003130       0.006287      -0.006132       0.009323      -0.001369       0.010319       0.005663      -0.012005      -0.023974      -0.016820       0.004922       0.011898             11.034337      15.146708      -4.134315       1.256209       9.907184      -3.806182       8.049120           0.000014
          330              C      14.562564      19.839441       0.395085      -0.164487      33.019687 0.44557946E+03  0.10578753E+05                                 9.040275                            7.109041       0.017818       1.983636                    0.998975      29.792273      87.101904       0.606553       0.425332      -1.054722      -0.013766      -0.008460       0.003245       0.016480       0.028543      -0.007710       0.007318       0.003410       0.030137      -0.036060       0.012459       0.023602             10.151676      11.443587      -3.731753       0.683810      10.621418      -3.992001       8.390022           0.000006
          331              C      13.418898      20.515692       0.109168       0.075282      26.929781 0.36049715E+03  0.81219759E+04                                 7.966489                            6.441575       0.216860       2.085694                    0.999561      26.547573      75.755034       0.629843       0.431632      -1.050233      -0.032876      -0.020770       0.027034       0.047361       0.024307      -0.010903       0.010830      -0.025418       0.074203      -0.043096       0.014172       0.028924              8.785593       9.772157      -2.419424      -0.090096       9.603239      -3.027614       6.981383           0.000011
          332              C      17.814767      23.631871      23.767467       0.080769      27.539192 0.35774651E+03  0.80878437E+04                                 8.218053                            6.499301      -0.034634       2.004367                    0.998319      27.029352      78.628311       0.611871       0.442781      -1.037976      -0.031958       0.032993       0.003140       0.046040       0.017117      -0.002784      -0.011345      -0.008325      -0.114711      -0.040264       0.002037       0.038227              9.415367       8.618561      -1.790121       1.842133       6.413276       1.542285      13.214265           0.000003
          333              C      17.477059      23.430516      22.402865      -0.158790      35.802334 0.50512982E+03  0.12375041E+05                                 9.677927                            7.656717      -0.159816       1.930777                    0.997157      30.266319      89.897832       0.574446       0.435225      -1.048642      -0.003266       0.010592       0.007955       0.013643       0.012708      -0.023319       0.005548      -0.030407      -0.050724      -0.038171       0.009661       0.028510             11.327367      10.821026      -1.766630       3.722499       7.201491       0.783282      15.959583          -0.000003
          334              C      16.278055      23.946216      21.880417       0.116892      33.219867 0.39398041E+03  0.90461511E+04                                 9.223033                            6.780790      -0.125823       1.987099                    0.999232      26.040149      74.220949       0.609536       0.437640      -1.050022       0.001616       0.008269      -0.002037       0.008668       0.016164       0.002240      -0.000410      -0.007155      -0.034538      -0.013210      -0.009136       0.022346             11.101729       9.753121      -1.548109       3.288226       6.170635       1.244971      17.381432          -0.000001
          335              C      15.469258      24.578490      22.766759      -0.157273      33.345440 0.43492947E+03  0.10226334E+05                                 9.020792                            6.978727       0.214028       2.052616                    0.999577      29.025766      83.452096       0.620355       0.419918      -1.061966       0.021468       0.017121      -0.002719       0.027594       0.002258       0.011929      -0.015579      -0.014700      -0.089730      -0.037455       0.010796       0.026659             10.235982      10.244350      -1.686369       2.198629       6.039418       1.633716      14.424179           0.000001
          336              C      15.853791      24.746695      24.092372       0.060246      27.884886 0.34591277E+03  0.76816589E+04                                 7.979578                            6.198744       0.248477       2.080141                    0.999839      26.564350      74.252469       0.662133       0.416555      -1.063980       0.056977      -0.005799      -0.010373       0.058203      -0.012635      -0.021663       0.000278      -0.009467      -0.090626      -0.039995       0.008330       0.031665              8.988601       9.181773      -1.434746       2.308890       5.452732       1.408667      12.331297           0.000013
          337              C      14.417826      23.489875      18.631365       0.086830      26.969884 0.36680995E+03  0.83491896E+04                                 8.132706                            6.625510      -0.085635       1.989554                    0.998361      27.091493      79.213403       0.599617       0.448775      -1.033947       0.042438      -0.021698      -0.011628       0.049061      -0.002814       0.002198      -0.007620      -0.022172      -0.094919      -0.032705       0.004422       0.028283              9.109217      11.304844       0.533059       0.962363       5.265756       0.150413      10.757050          -0.000009
          338              C      14.666140      23.645173      19.977772      -0.164315      32.966599 0.46703870E+03  0.11200750E+05                                 9.021040                            7.274490       0.073126       2.007987                    0.997744      29.624221      86.577473       0.601075       0.424897      -1.056748       0.005902      -0.015756      -0.008183       0.018709      -0.001844      -0.019650       0.005162      -0.032672      -0.068005      -0.035556       0.006812       0.028744             10.284185      12.592000       0.461687       2.802153       5.597109       0.282800      12.663445          -0.000006
          339              C      15.970145      23.779709      20.463831       0.106091      34.202066 0.41075615E+03  0.95290138E+04                                 9.418525                            6.936153      -0.085717       2.000126                    0.999266      26.286186      75.279343       0.601115       0.439222      -1.049202       0.001733      -0.008881      -0.000298       0.009053      -0.011304       0.001951       0.008472      -0.021874      -0.023252      -0.015780      -0.005573       0.021353             11.439039      11.737599       0.772507       3.237142       5.404800       0.351010      17.174717          -0.000004
          340              C      16.976174      23.791916      19.494314      -0.154494      32.883647 0.48348344E+03  0.11717877E+05                                 9.094693                            7.474548      -0.111180       1.950450                    0.997241      29.884846      88.340681       0.583202       0.433331      -1.049594      -0.001482      -0.008515      -0.003978       0.009515      -0.002590       0.004430      -0.001158      -0.010414      -0.110871      -0.037359       0.012989       0.024370             10.108359      11.269815       1.363889       0.559086       5.720560      -0.105395      13.334703          -0.000007
          341              C      16.672521      23.606326      18.153105       0.083423      27.070274 0.37387952E+03  0.85374071E+04                                 8.108485                            6.660875      -0.040788       2.003159                    0.997888      27.102924      78.968012       0.602767       0.445002      -1.037759      -0.040239      -0.021862       0.005026       0.046070       0.002545      -0.011831      -0.005509      -0.021113      -0.108247      -0.039416       0.009733       0.029682              9.001637      10.718381       1.028952       0.985328       5.094349       0.085847      11.192182          -0.000011
          342              C      13.251457      23.924464      13.656416       0.065677      27.972069 0.36469547E+03  0.82931748E+04                                 8.295455                            6.567246      -0.061431       1.986306                    0.999086      27.479529      80.439734       0.607363       0.443473      -1.036510      -0.020878      -0.015101       0.052614       0.058585       0.016640      -0.028795       0.006121      -0.057449       0.016289      -0.051183       0.020503       0.030680              9.595158      12.810617      -0.432592       1.504490       5.629501      -2.329489      10.345354          -0.000011
          343              C      12.109211      24.204383      13.061190      -0.171076      32.723409 0.43812349E+03  0.10360096E+05                                 8.986761                            7.041435       0.051720       2.003761                    0.998292      29.398122      85.835460       0.610354       0.424382      -1.055093      -0.007897       0.010570       0.014713       0.019762       0.000838      -0.011196       0.003681      -0.059134       0.017196      -0.035526       0.008177       0.027349             10.436940      14.967043      -0.749244       1.263028       5.974463      -2.527246      10.369313          -0.000011
          344              C      17.992137      19.587732      25.319214       0.112575      33.849115 0.39828110E+03  0.91544478E+04                                 9.308019                            6.787974      -0.011560       2.022704                    0.999457      25.957209      73.620332       0.614245       0.433832      -1.054078       0.006590      -0.014642      -0.006033       0.017153      -0.000251       0.000563       0.004474      -0.018308      -0.055668      -0.019108       0.000140       0.018967             11.591533      16.848152       1.269141      -3.655036       5.828127      -2.512601      12.098319           0.000007
          345              C      18.070179      20.114461      24.048185      -0.178707      33.846572 0.47825407E+03  0.11570277E+05                                 9.270234                            7.426656      -0.114245       1.945889                    0.997498      30.152175      89.317960       0.585412       0.432473      -1.049151       0.003743      -0.025111      -0.016043       0.030032       0.004991       0.017171       0.016390      -0.007501      -0.044554      -0.028765       0.002246       0.026519             10.773732      13.402521       1.651965      -1.849351       6.428016      -2.591634      12.490659          -0.000006
          346              C      12.219888      23.074057      15.460290       0.094887      28.264901 0.36457704E+03  0.82968762E+04                                 8.454158                            6.642181      -0.176644       1.963845                    0.997554      27.031508      79.379441       0.593086       0.453799      -1.029685       0.027224       0.022408      -0.039034       0.052602      -0.003378      -0.005676       0.010849      -0.080517       0.026626      -0.045354       0.005402       0.039952              9.901412      13.437008      -0.699532       0.848733       6.322438      -2.669582       9.944791          -0.000009
          347              C      17.486993      24.611726      14.319223       0.068881      27.148574 0.36666649E+03  0.83287807E+04                                 8.055136                            6.539699       0.093231       2.035256                    0.999437      27.303363      79.242301       0.616482       0.437397      -1.042646      -0.041073       0.029313       0.029685       0.058544      -0.022371       0.018097       0.018796       0.005863       0.016530      -0.040190       0.019011       0.021179              9.038588      10.089926       0.823495      -2.624206       9.659641      -2.933750       7.366195          -0.000015
          348              C      18.088623      25.599647      13.591435      -0.180368      33.554416 0.49258733E+03  0.11985467E+05                                 9.157016                            7.494330       0.018720       1.978790                    0.998628      30.462015      90.006099       0.588736       0.427576      -1.053887      -0.001284       0.019252       0.015173       0.024546      -0.003485       0.001870       0.012544       0.040294       0.003684      -0.026783       0.006908       0.019875             10.286887      10.275320       0.936971      -2.706933      11.912457      -3.885270       8.672883          -0.000014
          349              C      17.413206      26.839994      13.386095       0.106609      33.509463 0.40677755E+03  0.93895275E+04                                 9.207421                            6.838982       0.020733       2.028505                    0.999306      26.150977      74.077798       0.615407       0.431179      -1.056785       0.005012      -0.002375       0.011833       0.013069      -0.003530       0.008956      -0.002397      -0.002061       0.036472      -0.011583      -0.004682       0.016265             11.326809      11.174356       2.483545      -4.145644      12.848414      -5.444395       9.957657          -0.000015
          350              C      16.180147      26.944797      13.965726      -0.156686      33.684761 0.46475636E+03  0.11155189E+05                                 9.223035                            7.311235      -0.043504       1.970830                    0.998473      29.722961      87.484976       0.591653       0.431308      -1.050645       0.001028      -0.006491       0.019147       0.020243      -0.010458       0.031103       0.001742       0.007191       0.050435      -0.031630      -0.007730       0.039360             10.705702      12.017987       1.428205      -3.528104      11.184240      -3.802789       8.914879          -0.000015
          351              C      15.639532      25.865402      14.662323       0.100540      26.738045 0.35176205E+03  0.79110747E+04                                 8.051511                            6.452836      -0.008023       2.021402                    0.998514      26.481054      76.578774       0.613530       0.443898      -1.038372       0.047256      -0.014621       0.005639       0.049787      -0.005909       0.020498       0.030449       0.041299       0.054913      -0.048145       0.006144       0.042001              9.211020      10.310987       0.729114      -2.317251      10.321350      -2.901974       7.000722          -0.000014
          352              C      17.377737      20.980623      15.561661       0.436216      26.188553 0.27043010E+03  0.56638997E+04                                 7.997055                            5.873710       0.614187       2.275308                    0.999777      22.027915      60.383395       0.611286       0.478411      -1.024711       0.068910      -0.063506       0.040412       0.102052       0.040397      -0.010800       0.000458      -0.030775       0.059195      -0.054232       0.018650       0.035582              9.117732      12.754207      -5.797777       1.615413       9.416039      -1.521445       5.182951          -0.000007
          353              C      18.585256      20.189758      15.754005      -0.493807      28.976927 0.41936901E+03  0.97112082E+04                                 7.805169                            6.499732       0.409926       2.122845                    0.996446      30.244113      84.579577       0.700170       0.377769      -1.097145      -0.040237       0.022729       0.005079       0.046492      -0.040760      -0.005242       0.005388       0.032628      -0.091018      -0.031715      -0.027961       0.059676              8.471868       9.972022      -1.265183       0.451436       8.708059      -1.217891       6.735524          -0.000007
          354              C       9.350794      22.948555       2.536860       0.096552      28.514077 0.35067659E+03  0.78374305E+04                                 8.254339                            6.330442      -0.011636       2.009693                    0.999252      26.428408      74.833661       0.639509       0.428541      -1.053319       0.029929      -0.047553       0.012618       0.057587       0.004572       0.039997      -0.006651      -0.007344      -0.079621      -0.053287       0.017866       0.035421              9.574605       6.088269       0.658303      -3.270889      10.340036       2.300234      12.295510           0.000033
          355              C       8.797407      23.119398       3.800092      -0.134939      33.284081 0.43337404E+03  0.10199232E+05                                 9.077530                            7.007914       0.002414       1.984747                    0.998997      29.210799      84.525400       0.612429       0.424958      -1.056873       0.040814      -0.008976       0.008115       0.042570      -0.014955       0.017757       0.007829       0.013291      -0.114273      -0.045023       0.007941       0.037082             10.280013       6.760683       1.326995      -3.595251      11.179463       1.324708      12.899892           0.000024
          356              C       8.300779      22.026794       4.494089       0.091670      35.791009 0.41900150E+03  0.96960456E+04                                 9.495067                            6.856837      -0.011004       2.011464                    0.999242      26.321819      73.473316       0.629019       0.420788      -1.068457       0.015145       0.000893       0.003000       0.015466       0.009053      -0.011092       0.017131       0.048799       0.005133      -0.036423       0.008161       0.028263             11.513148       6.489797       0.750213      -4.163287      12.134247       2.565017      15.915401           0.000019
          357              C       8.357538      20.758832       3.930054      -0.174159      37.016939 0.47049165E+03  0.11313510E+05                                 9.720935                            7.269960       0.022991       1.974869                    0.998816      30.441294      89.319182       0.604668       0.421253      -1.058169       0.020005       0.008485      -0.004593       0.022211       0.011116       0.009099      -0.017481       0.017583      -0.063304      -0.033916       0.009183       0.024733             11.432034       6.627650       0.660616      -3.912513      13.248015       2.890840      14.420437           0.000017
          358              C       8.910925      20.582834       2.666822       0.045868      30.686441 0.38457039E+03  0.87958922E+04                                 8.627115                            6.604509       0.165626       2.047739                    0.999698      27.563773      78.967452       0.629601       0.425340      -1.055247       0.026463       0.048565      -0.005323       0.055562       0.002689       0.019469      -0.002572      -0.026551      -0.077911      -0.036651       0.010111       0.026540              9.888176       6.452264       0.820611      -3.716858      10.935831       1.496780      12.276433           0.000019
          359              C      20.201424      26.679296       8.265589       0.453130      27.435543 0.27423381E+03  0.57560990E+04                                 8.235202                            5.891388       0.436115       2.209343                    0.999816      22.055574      60.266331       0.614828       0.474619      -1.028099      -0.001623       0.077712      -0.051448       0.093213      -0.005496       0.000599       0.049208       0.052984       0.021677      -0.064340       0.022776       0.041564              9.503777       5.483780       0.269334      -0.377156      13.711568      -6.642119       9.315984          -0.000002
          360              C      13.223099       2.039555       7.361053      -0.501372      29.530035 0.44028159E+03  0.10365096E+05                                 7.968935                            6.689185       0.029334       1.997912                    0.994424      31.107814      88.966323       0.682678       0.381107      -1.090000      -0.006651      -0.036733       0.021567       0.043112       0.006163      -0.002660      -0.029498      -0.061343       0.062426      -0.041690      -0.008771       0.050461              8.705629       8.658397      -0.098977      -0.144734       9.711436      -2.600240       7.747055          -0.000007
          361              C      17.153543      24.002946      10.438555       0.096621      28.382908 0.37391593E+03  0.85107054E+04                                 8.329184                            6.622796       0.034019       2.028058                    0.999006      26.685690      76.806081       0.611751       0.439886      -1.044155       0.026403      -0.039637      -0.004376       0.047826      -0.019165       0.009436      -0.000741      -0.036802       0.064317      -0.038470       0.013736       0.024734              9.395357      12.937836       0.329888      -1.087566       9.649819      -2.169781       5.598415          -0.000010
          362              C      15.920485      23.395931      10.763460      -0.166841      33.385579 0.46682387E+03  0.11153109E+05                                 9.029659                            7.222357       0.293746       2.077091                    0.999292      29.310154      84.473327       0.611825       0.419021      -1.064350       0.005570       0.001045      -0.014959       0.015997      -0.025365       0.010542       0.009349       0.003917       0.010524      -0.032639       0.008836       0.023803             10.199756      13.124252       2.224943      -1.696620      11.063051      -3.132572       6.411965          -0.000007
          363              C      15.906296      22.088287      11.259915       0.108185      34.525819 0.40293514E+03  0.92605092E+04                                 9.371052                            6.785441      -0.054856       2.001655                    0.999268      26.071125      73.218089       0.621948       0.428501      -1.060521       0.005490       0.000020      -0.008617       0.010217       0.006775       0.006148      -0.004297       0.007236       0.044159      -0.016566      -0.000198       0.016764             11.389671      17.050633       3.716295      -2.742377      10.876116      -2.893524       6.242265          -0.000008
          364              C      17.115234      21.477255      11.405473      -0.183331      33.020245 0.42073345E+03  0.98095179E+04                                 8.909063                            6.826109       0.188878       2.032083                    0.999771      29.408808      84.161360       0.632550       0.415308      -1.065042      -0.002758       0.009553      -0.009724       0.013908       0.000172       0.005066      -0.006537      -0.061291       0.014050      -0.033674       0.003662       0.030012             10.121563      15.565296       1.960908      -2.238480       8.943164      -2.045066       5.856229           0.000010
          365              C      18.270250      22.095260      11.044178       0.066300      27.945805 0.33951783E+03  0.75270447E+04                                 8.059555                            6.174232       0.264849       2.087667                    0.999845      26.608138      75.042568       0.656160       0.421051      -1.057958      -0.023233       0.044532      -0.020735       0.054340      -0.028223       0.016586       0.007208      -0.010462       0.041242      -0.041112       0.015555       0.025558              9.169054      13.224194       1.432005      -1.930776       8.740383      -2.003429       5.542586          -0.000002
          366              C      21.577798      23.336009      12.434773       0.052368      28.808871 0.37933048E+03  0.86331954E+04                                 8.226488                            6.536708       0.328242       2.101504                    0.999797      27.223685      77.414635       0.637119       0.422408      -1.058683       0.011774       0.049066      -0.017940       0.053554       0.016742      -0.032544      -0.000491      -0.017508      -0.001161      -0.040424       0.006398       0.034026              9.273500      11.712885       0.762536       3.136244       7.227511      -2.067140       8.880106          -0.000007
          367              C      22.749843      23.237302      13.224942      -0.175430      33.592538 0.47489508E+03  0.11441010E+05                                 9.131508                            7.336950       0.059681       1.991521                    0.999139      30.177947      88.503555       0.598101       0.425074      -1.056245      -0.013077       0.023976       0.012413       0.029999      -0.012227      -0.005692      -0.006189      -0.029698       0.057467      -0.029951       0.008412       0.021539             10.337219      13.971126       0.903922       3.516511       7.366928      -1.977006       9.673602          -0.000008
          368              C      23.814047      24.048528      12.967617       0.107195      33.394628 0.39953287E+03  0.91962846E+04                                 9.221413                            6.800975      -0.101216       1.990241                    0.999293      26.184087      74.471454       0.612950       0.434131      -1.053225      -0.007096       0.007163       0.005926       0.011696      -0.003506      -0.007928       0.008211       0.011690       0.050442      -0.016477      -0.005368       0.021845             11.348503      15.931572      -0.734982       5.075951       7.841884      -3.070160      10.272055          -0.000008
          369              C      23.616814      25.072095      12.026692      -0.153258      34.277899 0.47393426E+03  0.11418762E+05                                 9.332081                            7.382224      -0.037021       1.973857                    0.998082      29.680638      87.215052       0.589546       0.431209      -1.051853      -0.015328       0.011735       0.014495       0.024141       0.008081      -0.018002       0.023209      -0.014570      -0.020011      -0.034994       0.007696       0.027298             10.821373      12.764746      -0.243728       3.803740       8.545744      -3.585336      11.153629          -0.000012
          370              C      22.424904      25.142049      11.317099       0.109467      26.738517 0.34108956E+03  0.76226572E+04                                 8.072829                            6.371698      -0.059172       2.009416                    0.998178      26.325486      76.229667       0.614038       0.446348      -1.035522      -0.022372      -0.025250       0.032873       0.047103      -0.018568      -0.029336       0.027585      -0.059317       0.055248      -0.051914      -0.006892       0.058805              9.203571      11.434047       0.989634       2.651919       7.485215      -2.249801       8.691452          -0.000005
          371              C       8.103551      17.018170       4.847586       0.089758      28.157847 0.37268953E+03  0.84657613E+04                                 8.220385                            6.569664       0.096446       2.045624                    0.999072      26.698406      76.468118       0.620893       0.434281      -1.048754      -0.045404       0.007248       0.009889       0.047030       0.002039      -0.021643      -0.024508      -0.019766      -0.067103      -0.041962       0.005962       0.036000              9.154765       9.465668      -1.256715       1.643802       6.868294       3.073929      11.130332           0.000004
          372              C       8.612950      17.387209       6.066630      -0.160819      32.162603 0.43590778E+03  0.10271754E+05                                 8.796098                            6.971021       0.150942       2.029746                    0.998973      29.399233      85.068077       0.621766       0.418051      -1.061426      -0.008747      -0.009224      -0.003378       0.013153       0.010081       0.003077      -0.023842      -0.000571      -0.084429      -0.039745       0.010443       0.029302              9.846733       8.813786      -1.733620       1.344590       7.551450       3.786326      13.174962           0.000016
          373              C       7.869424      18.134476       6.986762       0.091629      36.582363 0.46252516E+03  0.10940795E+05                                 9.638172                            7.210959       0.013508       2.013476                    0.999159      26.675011      74.607162       0.614201       0.421582      -1.070898       0.000855       0.002207      -0.000349       0.002393       0.007788       0.017830       0.014942      -0.022193      -0.050493      -0.030376      -0.000477       0.030853             11.492215       9.463866      -1.310875       3.253647       7.596197       3.774847      17.416582          -0.000008
          374              C      20.692385      18.486108       6.534494      -0.185811      33.395631 0.47257288E+03  0.11325972E+05                                 8.957436                            7.233191       0.177073       2.019767                    0.999789      30.310621      87.516939       0.615569       0.415167      -1.066727       0.004048      -0.022695      -0.000837       0.023068      -0.016984      -0.032157       0.005983       0.014957      -0.053694      -0.037560      -0.005643       0.043203              9.837805       9.733866      -0.740231       2.881565       7.525318       3.221306      12.254230           0.000017
          375              C      20.228392      18.128998       5.307652       0.067035      27.190261 0.35172415E+03  0.78583401E+04                                 7.886207                            6.286865       0.190463       2.064311                    0.999778      26.744369      75.453542       0.650549       0.421403      -1.058878       0.026297      -0.041650      -0.011843       0.050661      -0.006988      -0.019453      -0.019331       0.010240      -0.087834      -0.043958       0.017414       0.026544              8.715253       8.889507      -0.558566       2.069258       6.860651       3.240369      10.395601           0.000009
          376              C      12.621451      23.498122       1.304819       0.073875      26.287884 0.32630269E+03  0.71994067E+04                                 7.837331                            6.137161      -0.006763       2.011503                    0.999324      26.499448      75.814768       0.641334       0.432858      -1.045300      -0.040254       0.014903      -0.045943       0.062875      -0.039198      -0.000980       0.002191      -0.003133       0.071300      -0.051121       0.022682       0.028439              8.693408       7.656723       4.079478       0.832679       9.686872       0.081468       8.736629           0.000012
          377              C      13.548018      24.380382       1.226842      -0.148256      31.408896 0.41005226E+03  0.95253919E+04                                 8.721285                            6.814776       0.121497       2.030321                    0.998828      28.778465      82.948367       0.620822       0.424713      -1.056186      -0.002238       0.017830      -0.006766       0.019202      -0.034294       0.006789       0.025400       0.025081       0.055429      -0.054261       0.018622       0.035639              9.684553       8.347396       4.836656      -0.079154      11.310564      -0.977493       9.395700           0.000010
          378              C      13.667209      25.253029       0.085775       0.109519      37.466145 0.44502097E+03  0.10473796E+05                                 9.902580                            7.151062      -0.078562       1.993560                    0.999215      26.485628      75.010223       0.603935       0.430915      -1.060161       0.000521      -0.007776       0.007511       0.010823      -0.006535      -0.007224       0.005091      -0.008454       0.012468      -0.011178      -0.002021       0.013199             11.848068      11.013340       7.426527       0.164902      14.569499      -0.625402       9.961365          -0.000006
          379              C      19.779994      28.149154      25.077485      -0.173548      33.779438 0.47203022E+03  0.11345614E+05                                 9.149549                            7.305060      -0.017231       1.967137                    0.998745      30.176261      88.162499       0.601089       0.423945      -1.057804       0.004335      -0.018524      -0.001564       0.019089      -0.022543      -0.009582      -0.015536      -0.018270       0.038082      -0.036421       0.011085       0.025336             10.094334       9.283272       4.948107       1.043505      10.651622       0.094825      10.348108           0.000016
          380              C      18.839238      27.154000      25.285424       0.087357      26.350297 0.33015072E+03  0.72810665E+04                                 7.796328                            6.123851       0.175483       2.070803                    0.999665      26.255740      74.277156       0.652011       0.425960      -1.053056       0.023584      -0.010859       0.035389       0.043892      -0.036058       0.002857       0.023432       0.017374       0.031160      -0.049318       0.010891       0.038427              8.561960       7.585291       3.477799       1.018015       8.631925      -1.194664       9.468664           0.000018
          381              C      12.293676      21.071352      11.332694       0.095191      26.142792 0.33965529E+03  0.75375150E+04                                 7.748007                            6.216487       0.171744       2.069920                    0.999716      26.236528      74.245075       0.646894       0.426661      -1.053531       0.026091      -0.023317       0.023209       0.041989      -0.026960       0.009705       0.023881      -0.021127       0.070340      -0.047482       0.008765       0.038717              8.465248       9.779262       1.820553       0.619649       8.734020      -2.913217       6.882462           0.000014
          382              C      13.461463      21.747643      11.005190      -0.167262      31.437895 0.43149767E+03  0.10166167E+05                                 8.750444                            7.007661      -0.007105       1.979912                    0.999019      29.523266      86.086122       0.609156       0.426775      -1.053451      -0.012957      -0.008902      -0.003969       0.016214      -0.004753      -0.008621       0.012077      -0.050163       0.069816      -0.038118       0.005337       0.032781              9.556565      12.353699       2.140227       0.553129       8.874578      -2.983609       7.441416           0.000012
          383              C      14.596615      21.426443      11.642004       0.098877      33.603384 0.39660524E+03  0.90881245E+04                                 9.191060                            6.723268      -0.113709       1.982896                    0.999328      26.122735      73.494887       0.625398       0.427399      -1.060141      -0.002259      -0.005879       0.006115       0.008779       0.001699      -0.011352       0.005514      -0.011373      -0.024153      -0.017726       0.006135       0.011591             11.029037      15.140177       4.131784      -1.255206       9.901618      -3.803539       8.045316           0.000008
          384              C      14.562561      20.423157      12.601124      -0.165176      33.054289 0.44616991E+03  0.10596588E+05                                 9.047395                            7.114634       0.021046       1.984342                    0.998962      29.812090      87.183833       0.606184       0.425438      -1.054626      -0.013603       0.008178      -0.002931       0.016140      -0.028646       0.007444       0.007125       0.003628       0.031330      -0.036195       0.012686       0.023509             10.159849      11.452102       3.735915      -0.685191      10.630647      -3.995531       8.396796           0.000001
          385              C      13.418896      19.746906      12.887041       0.075296      26.924634 0.36039516E+03  0.81190773E+04                                 7.965059                            6.440283       0.221777       2.087171                    0.999553      26.545308      75.744961       0.629965       0.431581      -1.050267      -0.032550       0.020223      -0.027151       0.046965      -0.023947       0.010574       0.010932      -0.024713       0.076986      -0.042948       0.013227       0.029721              8.783997       9.769399       2.418422       0.090317       9.601941      -3.027690       6.980652           0.000007
          386              C      10.720072      19.827794      15.221160       0.084289      27.422481 0.35575281E+03  0.80314096E+04                                 8.196151                            6.482576      -0.031610       2.006387                    0.998314      26.955476      78.353794       0.612470       0.442974      -1.037881      -0.029815      -0.031607      -0.003822       0.043619      -0.017491       0.002178      -0.011396      -0.007195      -0.113861      -0.040048       0.001830       0.038218              9.389049       8.598988       1.786966      -1.836962       6.396666       1.536083      13.171494          -0.000000
          387              C      10.382364      20.029149      16.585762      -0.162281      35.954308 0.50795083E+03  0.12461785E+05                                 9.704035                            7.677655      -0.161107       1.929282                    0.997155      30.348271      90.212064       0.573695       0.435178      -1.048645      -0.003881      -0.011200      -0.009071       0.014925      -0.013343       0.023191       0.005393      -0.031400      -0.049422      -0.038207       0.009097       0.029110             11.358434      10.849690       1.769125      -3.736399       7.220773       0.784256      16.004838          -0.000003
          388              C      23.372760      19.513449      17.108210       0.118220      33.187462 0.39354047E+03  0.90338131E+04                                 9.218330                            6.778046      -0.131100       1.985612                    0.999228      26.025570      74.177916       0.609500       0.437775      -1.049908       0.001246      -0.009087       0.000175       0.009173      -0.014944      -0.001537      -0.000556      -0.006291      -0.035064      -0.012478      -0.008647       0.021124             11.095270       9.747619       1.547555      -3.284203       6.168387       1.245118      17.369805           0.000000
          389              C      22.563964      18.881175      16.221868      -0.157751      33.310355 0.43433481E+03  0.10208401E+05                                 9.013501                            6.973218       0.212284       2.052249                    0.999570      29.006053      83.367056       0.620726       0.419830      -1.062070       0.020687      -0.017835       0.001949       0.027383      -0.002062      -0.012664      -0.015809      -0.013679      -0.089852      -0.037928       0.011533       0.026395             10.227554      10.236975       1.685828      -2.195949       6.035102       1.632464      14.410584           0.000001
          390              C       8.759098      18.712970      14.896255       0.058990      27.896964 0.34612346E+03  0.76873565E+04                                 7.980119                            6.199213       0.250970       2.080768                    0.999832      26.575089      74.282639       0.662349       0.416364      -1.064123       0.056777       0.005915       0.010607       0.058062       0.012004       0.021398      -0.000292      -0.009871      -0.089166      -0.039517       0.008905       0.030611              8.989135       9.181667       1.434762      -2.308199       5.453209       1.409512      12.332528           0.000010
          391              C      21.512528      19.969790      20.357262       0.085498      26.979835 0.36696012E+03  0.83528796E+04                                 8.131326                            6.623472      -0.080629       1.990867                    0.998381      27.097009      79.212767       0.600212       0.448316      -1.034284       0.043015       0.021658       0.011738       0.049569       0.002809      -0.002302      -0.007971      -0.022577      -0.096384      -0.033274       0.004475       0.028799              9.108339      11.310706      -0.533851      -0.964410       5.264134       0.150507      10.750176          -0.000005
          392              C      21.760843      19.814492      19.010855      -0.164762      32.958576 0.46699063E+03  0.11197846E+05                                 9.015487                            7.270957       0.080300       2.010019                    0.997868      29.614629      86.505746       0.601691       0.424528      -1.057115       0.005826       0.015551       0.009006       0.018891       0.001128       0.018445       0.005127      -0.032841      -0.066512      -0.034252       0.005892       0.028360             10.277309      12.582369      -0.461243      -2.802523       5.594122       0.282720      12.655437          -0.000004
          393              C      23.064849      19.679956      18.524796       0.107975      34.163739 0.41020948E+03  0.95134090E+04                                 9.414960                            6.934077      -0.084228       2.000833                    0.999306      26.261708      75.204023       0.600859       0.439545      -1.048983       0.001718       0.009622       0.000222       0.009777       0.010891      -0.002071       0.008677      -0.020826      -0.021489      -0.015574      -0.004988       0.020562             11.434362      11.731987      -0.771799      -3.235655       5.402687       0.350741      17.168412           0.000000
          394              C      24.070877      19.667749      19.494314      -0.153057      32.794001 0.48173197E+03  0.11663271E+05                                 9.071580                            7.454610      -0.103674       1.953426                    0.997252      29.830898      88.096582       0.584811       0.432589      -1.050185      -0.000337       0.008665       0.005719       0.010387       0.002032      -0.004904      -0.000623      -0.010959      -0.109218      -0.036894       0.012809       0.024084             10.082449      11.245490      -1.359704      -0.563454       5.705199      -0.103524      13.296658          -0.000003
          395              C      23.767224      19.853339      20.835522       0.078117      27.261563 0.37731701E+03  0.86371421E+04                                 8.152365                            6.696627      -0.053229       1.997542                    0.997899      27.232104      79.487372       0.600351       0.445694      -1.037175      -0.041081       0.021531      -0.005266       0.046680      -0.003387       0.011094      -0.005357      -0.023594      -0.110987      -0.039931       0.008430       0.031501              9.051796      10.778928      -1.038382      -1.005983       5.123385       0.085653      11.253074          -0.000006
          396              C      20.346159      19.535201      25.332211       0.067809      27.896781 0.36343504E+03  0.82568146E+04                                 8.279673                            6.555602      -0.060574       1.987225                    0.999056      27.426017      80.228306       0.607982       0.443435      -1.036601      -0.020438       0.015337      -0.052815       0.058672      -0.016897       0.028483       0.006040      -0.057322       0.017989      -0.051082       0.020573       0.030508              9.575818      12.783708       0.430689      -1.499288       5.619385      -2.324601      10.324360          -0.000000
          397              C      19.203912      19.255282      25.927437      -0.171442      32.735232 0.43829565E+03  0.10365174E+05                                 8.989291                            7.043927       0.047694       2.002575                    0.998309      29.404038      85.856612       0.610103       0.424516      -1.055011      -0.007587      -0.011101      -0.014058       0.019453      -0.001055       0.010498       0.003094      -0.059288       0.016402      -0.035147       0.007796       0.027351             10.439634      14.970178       0.749479      -1.263448       5.976079      -2.528107      10.372645          -0.000004
          398              C      10.897436      23.871933      13.669413       0.111209      33.880823 0.39873248E+03  0.91669406E+04                                 9.311496                            6.789979      -0.005568       2.024290                    0.999464      25.972636      73.660054       0.614436       0.433597      -1.054276       0.007045       0.014320       0.006565       0.017257      -0.000553      -0.001267       0.004642      -0.018170      -0.055150      -0.019036       0.000154       0.018882             11.596288      16.856813      -1.269337       3.656156       5.829833      -2.513184      12.102219          -0.000010
          399              C      10.975478      23.345204      14.940442      -0.179427      33.867500 0.47870744E+03  0.11583734E+05                                 9.272750                            7.429037      -0.110944       1.946567                    0.997506      30.166317      89.363026       0.585466       0.432341      -1.049255       0.004273       0.025260       0.015329       0.029855      -0.005496      -0.017534       0.016266      -0.007894      -0.043634      -0.028667       0.001677       0.026989             10.776173      13.404565      -1.651420       1.847786       6.429323      -2.591974      12.494631          -0.000010
          400              C      19.314589      20.385608      23.528337       0.095056      28.279649 0.36474117E+03  0.83028978E+04                                 8.462772                            6.648483      -0.190610       1.959676                    0.997567      27.048433      79.482353       0.592065       0.454456      -1.029145       0.026963      -0.021676       0.037437       0.050974       0.003150       0.004468       0.010194      -0.080381       0.030779      -0.045746       0.006795       0.038951              9.912294      13.453522       0.701733      -0.851872       6.329238      -2.672289       9.954122          -0.000001
          401              C      24.581695      18.847939      24.669404       0.066409      27.241921 0.36828226E+03  0.83757061E+04                                 8.079156                            6.559652       0.080538       2.030694                    0.999456      27.363874      79.498147       0.614686       0.438139      -1.042077      -0.041829      -0.028975      -0.029863       0.059000       0.022525      -0.016928       0.019876       0.006447       0.017352      -0.040403       0.019807       0.020596              9.065939      10.123369      -0.832152       2.635877       9.684073      -2.943129       7.390376          -0.000008
          402              C      10.993927      17.860018      25.397192      -0.175916      33.373233 0.48907093E+03  0.11877078E+05                                 9.120549                            7.464791       0.026280       1.982391                    0.998658      30.353318      89.561064       0.590301       0.427262      -1.054216       0.000428      -0.018281      -0.015225       0.023795       0.003181      -0.000773       0.011594       0.040972       0.003185      -0.026212       0.006011       0.020202             10.244588      10.239186      -0.930851       2.697913      11.859156      -3.863850       8.635423          -0.000004
          403              C      24.507912      16.619671      25.602532       0.104430      33.572136 0.40772839E+03  0.94167408E+04                                 9.217636                            6.846455       0.021253       2.028143                    0.999353      26.179761      74.174162       0.615155       0.431114      -1.056850       0.006272       0.002506      -0.011183       0.013064       0.003104      -0.009619      -0.002748      -0.003826       0.036681      -0.012321      -0.004405       0.016726             11.339370      11.187465      -2.487478       4.151586      12.860603      -5.450778       9.970042           0.000000
          404              C      23.274854      16.514868      25.022901      -0.154906      33.621325 0.46365753E+03  0.11121975E+05                                 9.211302                            7.302391      -0.042321       1.971616                    0.998490      29.685956      87.342614       0.592049       0.431285      -1.050684       0.002897       0.007176      -0.018183       0.019762       0.010011      -0.030730       0.001493       0.008663       0.049294      -0.030636      -0.008432       0.039069             10.691501      12.003082      -1.426116       3.523760      11.168442      -3.796188       8.902979          -0.000004
          405              C      22.734237      17.594263      24.326304       0.099685      26.754467 0.35200666E+03  0.79177525E+04                                 8.052853                            6.453182      -0.012067       2.020012                    0.998604      26.490437      76.605301       0.613800       0.443638      -1.038551       0.047094       0.014017      -0.006328       0.049542       0.005987      -0.019592       0.030492       0.039894       0.056029      -0.047605       0.006217       0.041388              9.212863      10.316879      -0.728034       2.319015      10.320619      -2.901007       7.001091          -0.000004
          406              C      24.472434      22.479042      23.426966       0.435519      26.213932 0.27075442E+03  0.56722107E+04                                 8.000397                            5.876095       0.612950       2.274478                    0.999779      22.041917      60.423569       0.611359       0.478226      -1.024842       0.069899       0.063860      -0.040295       0.102896      -0.040653       0.010266       0.000717      -0.030509       0.059285      -0.054362       0.018950       0.035411              9.121297      12.760519       5.800053      -1.614996       9.418916      -1.521238       5.184456          -0.000003
          407              C      25.679952      23.269907      23.234622      -0.491928      28.960289 0.41905254E+03  0.97028094E+04                                 7.806680                            6.501611       0.403700       2.121248                    0.996361      30.228162      84.551962       0.699314       0.378272      -1.096693      -0.040337      -0.021608      -0.005509       0.046090       0.038984       0.004774       0.005238       0.033708      -0.092967      -0.032113      -0.026380       0.058493              8.473133       9.975381       1.267129      -0.450300       8.706821      -1.217678       6.737195          -0.000003
          408              C       9.350798      17.314043      10.459349       0.097005      28.537361 0.35102051E+03  0.78476684E+04                                 8.263444                            6.337776      -0.017440       2.007898                    0.999218      26.436639      74.888739       0.638448       0.429114      -1.052883       0.031010       0.046529      -0.011691       0.057125      -0.004631      -0.039323      -0.007601      -0.006626      -0.080268      -0.052903       0.017828       0.035075              9.586347       6.094822      -0.655199       3.275301      10.348462       2.310596      12.315758           0.000028
          409              C       8.797412      17.143200       9.196117      -0.135282      33.256489 0.43291588E+03  0.10185179E+05                                 9.069431                            7.001444       0.005087       1.985687                    0.998968      29.198040      84.459285       0.613109       0.424623      -1.057142       0.041274       0.009808      -0.007055       0.043006       0.014497      -0.018254       0.007330       0.013192      -0.113791      -0.044920       0.008098       0.036822             10.271319       6.753642      -1.324156       3.590466      11.172133       1.327205      12.888182           0.000023
          410              C       8.300782      18.235804       8.502120       0.092607      35.778069 0.41879028E+03  0.96906237E+04                                 9.495437                            6.857127      -0.014967       2.010399                    0.999249      26.314737      73.468548       0.628683       0.421036      -1.068224       0.015356      -0.000851      -0.003577       0.015790      -0.008831       0.011617       0.016771       0.047107       0.002918      -0.035436       0.007330       0.028106             11.513981       6.490589      -0.750069       4.164403      12.131075       2.564716      15.920279           0.000017
          411              C       8.357538      19.503766       9.066155      -0.177060      37.146161 0.47265094E+03  0.11378675E+05                                 9.746127                            7.290257       0.017967       1.972579                    0.998825      30.500345      89.550334       0.603363       0.421674      -1.057884       0.020348      -0.009150       0.005050       0.022875      -0.010671      -0.008940      -0.017736       0.017935      -0.064745      -0.034257       0.009515       0.024742             11.462568       6.643245      -0.657114       3.922369      13.280414       2.911290      14.464044           0.000013
          412              C       8.910924      19.679764      10.329387       0.050186      30.512369 0.38182610E+03  0.87163762E+04                                 8.590365                            6.577645       0.175493       2.051920                    0.999688      27.470031      78.590199       0.631436       0.424919      -1.055644       0.025928      -0.047747       0.006031       0.054667      -0.002791      -0.018649      -0.002986      -0.027565      -0.077739      -0.036093       0.009043       0.027049              9.844755       6.422322      -0.814391       3.693819      10.896345       1.497163      12.215599           0.000012
          413              N      22.468898      14.494081      21.942799      -0.421862      45.420776 0.57833449E+03  0.14243366E+05                                10.196396                            7.658446       0.837361       2.254580                    0.999072      29.932586      81.200967       0.653942       0.380306      -1.116031       0.016422      -0.068062       0.060144       0.092301       0.020059      -0.016231       0.080458       0.100724      -0.022659      -0.113823       0.055670       0.058153             11.611247       7.267771       0.473496       0.090145      16.649658      -6.979940      10.916312          -0.000003
          414              N      10.046080      12.035149      23.515341      -0.209634      37.793046 0.53233939E+03  0.12945963E+05                                 9.404122                            7.448365       0.025452       2.021773                    0.999438      28.216383      78.097867       0.644460       0.390809      -1.099534       0.105628      -0.054206       0.021723       0.120696       0.034637      -0.016374      -0.011816      -0.042528      -0.014982      -0.040454      -0.008943       0.049398             10.821316      15.575709      -0.150684       2.019380      10.333547      -2.130601       6.554693          -0.000011
          415              N      21.140771      13.031744      24.492655      -0.216057      36.388154 0.53404171E+03  0.13013317E+05                                 9.172031                            7.485308      -0.010455       2.008264                    0.999432      28.362958      78.890170       0.638878       0.393437      -1.096378      -0.115443      -0.007986       0.066289       0.133361      -0.024660       0.025060      -0.008337      -0.098667       0.093998      -0.075618       0.024128       0.051490             10.340173      12.034577      -1.534402      -2.749966       8.602454      -2.236544      10.383489          -0.000010
          416              N       7.382736       6.086069      17.438313      -0.250124      38.796458 0.59729465E+03  0.14885919E+05                                 9.493722                            7.864256       0.102685       2.032309                    0.999609      28.982726      80.080383       0.632938       0.388292      -1.106035      -0.040023       0.013627       0.153864       0.159567       0.019997       0.029737       0.014489       0.023292      -0.249260      -0.090167       0.018443       0.071724             10.528355      11.637663       0.828162      -1.809001       9.079126       3.892629      10.868276          -0.000016
          417              N      16.688140      11.895384      13.367901      -0.207415      35.921970 0.52038011E+03  0.12567184E+05                                 9.079894                            7.382329       0.021142       2.031404                    0.999127      27.655854      75.958530       0.645790       0.392733      -1.099605      -0.091396       0.076374      -0.010559       0.119574       0.022242      -0.023818       0.006374      -0.028889       0.113608      -0.051898       0.006797       0.045101             10.046028       8.089535      -3.594384      -1.227724      10.748447      -0.687626      11.300103          -0.000008
          418              N      16.129078       8.821139      25.256833      -0.215257      35.337138 0.54871829E+03  0.13429515E+05                                 8.980499                            7.599261       0.026542       2.024960                    0.999279      28.190040      77.965213       0.634119       0.394661      -1.098168      -0.119696       0.049239      -0.024243       0.131679       0.022026      -0.031608      -0.011105      -0.054543       0.063419      -0.055241       0.007678       0.047564              9.678696       9.737711      -1.412415      -0.856777      10.825608      -3.529959       8.472768           0.000005
          419              N      11.357191       4.714041       1.421785      -0.199813      36.676504 0.51544598E+03  0.12470761E+05                                 9.289825                            7.379082      -0.164197       1.959361                    0.999285      28.296562      78.865459       0.639063       0.396144      -1.092625       0.021174      -0.002992       0.117488       0.119418      -0.010500       0.004024       0.008083       0.014656      -0.150942      -0.051589       0.013627       0.037962             10.761919      10.610897      -1.801673       2.296861       7.238598       2.395585      14.436263           0.000009
          420              N      12.984714       5.515546       8.273387      -0.212509      35.952095 0.55264241E+03  0.13593689E+05                                 9.130107                            7.646959      -0.104255       1.981311                    0.999215      28.491033      79.837239       0.627550       0.396794      -1.093138      -0.028222       0.011186      -0.120983       0.124734      -0.000109      -0.021365      -0.001541       0.047298      -0.144343      -0.052706       0.000452       0.052255             10.175486      12.525604       0.996479       0.164961       6.096150      -0.060620      11.904704           0.000003
          421              N      14.983999       5.623989      11.103961      -0.206845      38.377527 0.54145113E+03  0.13250191E+05                                 9.564331                            7.554576      -0.022723       2.010554                    0.999114      28.322594      79.156361       0.633215       0.395268      -1.094214       0.105125      -0.037414       0.042447       0.119385       0.030692      -0.021834      -0.023884      -0.028078       0.102514      -0.051260      -0.007405       0.058665             11.378237      15.318588       0.026708       1.236216       6.787370      -2.922746      12.028753          -0.000000
          422              N      12.130512       4.265232      11.142950      -0.218290      36.168740 0.54613979E+03  0.13405880E+05                                 9.233654                            7.640893      -0.102172       1.984382                    0.998683      28.506307      80.027658       0.622442       0.400881      -1.089379      -0.063780      -0.099686       0.056077       0.130957      -0.033757       0.011337       0.027970       0.048670      -0.062995      -0.056570       0.004344       0.052226             10.509502      12.302987       0.548274      -2.543331      11.388262      -2.914758       7.837259          -0.000005
          423              N      11.907736       7.347027      10.526929      -0.420943      44.983031 0.61916616E+03  0.15550433E+05                                10.219882                            8.024315       0.595473       2.172042                    0.999038      30.535427      84.342724       0.625361       0.389978      -1.106254       0.073571      -0.045004      -0.027618       0.090558       0.084744      -0.017093       0.004263      -0.091923       0.146447      -0.122476       0.049348       0.073128             11.433280      13.900285      -6.315856       1.340984      13.055761      -1.610309       7.343792          -0.000012
          424              N      18.969798       7.295415      24.022193      -0.217924      40.870398 0.55660133E+03  0.13659025E+05                                 9.860867                            7.564465       0.019303       2.007573                    0.999625      28.676934      79.189118       0.647422       0.385517      -1.105600       0.025626      -0.010471      -0.122856       0.125936       0.017155      -0.006640      -0.004467      -0.038582      -0.138995      -0.047254      -0.002176       0.049430             11.651112       7.781754       1.046311      -4.405292      13.299646       1.972009      13.871937           0.000014
          425              N       8.279509       3.189541      17.045828      -0.421425      45.329919 0.57688516E+03  0.14197307E+05                                10.178897                            7.645593       0.841330       2.256013                    0.999111      29.905691      81.071257       0.654976       0.379983      -1.116382       0.016349       0.067931      -0.059997       0.092095      -0.020642       0.016387       0.080890       0.100548      -0.022693      -0.114351       0.056166       0.058185             11.590976       7.254167      -0.471269      -0.090378      16.619767      -6.967323      10.898994          -0.000015
          426              N      10.046087       5.648473      15.473286      -0.210991      37.879239 0.53381674E+03  0.12992211E+05                                 9.421168                            7.461043       0.021834       2.020078                    0.999409      28.257225      78.268027       0.643542       0.391055      -1.099249       0.105336       0.053845      -0.022343       0.120392      -0.035013       0.016337      -0.011022      -0.042426      -0.015961      -0.040731      -0.008638       0.049369             10.842155      15.609051       0.155350      -2.026356      10.350436      -2.134735       6.566979          -0.000018
          427              N       6.951380       4.651878      14.495972      -0.216809      36.400823 0.53430133E+03  0.13020063E+05                                 9.170780                            7.484666      -0.005389       2.009737                    0.999380      28.367603      78.881343       0.639277       0.393179      -1.096656      -0.114509       0.008270      -0.066502       0.132677       0.023679      -0.025414      -0.008439      -0.099447       0.095211      -0.075903       0.024362       0.051541             10.338442      12.032704       1.534833       2.749112       8.601608      -2.235944      10.381014          -0.000006
          428              N      21.572131      11.597553      21.550314      -0.249756      38.833744 0.59799732E+03  0.14908247E+05                                 9.501349                            7.870159       0.101298       2.031708                    0.999596      28.996376      80.138672       0.632528       0.388418      -1.105913      -0.039175      -0.014595      -0.154768       0.160315      -0.020582      -0.030081       0.014581       0.022443      -0.249028      -0.090233       0.018126       0.072107             10.537335      11.647118      -0.828916       1.809095       9.088924       3.897414      10.875964          -0.000010
          429              N      16.688143       5.788238      25.620726      -0.209838      35.992224 0.52165916E+03  0.12604706E+05                                 9.088023                            7.388629       0.021225       2.031021                    0.999148      27.689141      76.048279       0.645934       0.392439      -1.099907      -0.090744      -0.076250       0.010832       0.119021      -0.022755       0.022669       0.006435      -0.029023       0.114126      -0.051906       0.007288       0.044618             10.055616       8.096778       3.598096       1.230725      10.757991      -0.686337      11.312080          -0.000008
          430              N      16.129081       8.862483      13.731794      -0.214668      35.325627 0.54846363E+03  0.13422036E+05                                 8.979393                            7.598055       0.024250       2.024460                    0.999239      28.184828      77.953089       0.634085       0.394719      -1.098102      -0.119959      -0.049511       0.024146       0.132002      -0.021865       0.032040      -0.010532      -0.054578       0.063985      -0.055612       0.008262       0.047350              9.677577       9.736482       1.412766       0.856374      10.824747      -3.529698       8.471503           0.000002
          431              N      18.451885       9.772514      11.574424      -0.199866      36.712217 0.51605763E+03  0.12489824E+05                                 9.297911                            7.385090      -0.166973       1.958238                    0.999318      28.309990      78.927986       0.638562       0.396319      -1.092455       0.021664       0.003777      -0.118023       0.120055       0.010523      -0.004546       0.008346       0.015367      -0.149133      -0.051145       0.013259       0.037886             10.772127      10.619232       1.802475      -2.300176       7.244559       2.399044      14.452589           0.000007
          432              N       5.890011       8.971009       4.722822      -0.210798      35.874357 0.55105474E+03  0.13544505E+05                                 9.116228                            7.634984      -0.100854       1.982716                    0.999266      28.453950      79.696117       0.628181       0.396691      -1.093240      -0.028448      -0.010811       0.122284       0.126014      -0.000337       0.021128      -0.001112       0.047720      -0.142685      -0.052060      -0.000065       0.052125             10.160060      12.512208      -0.995578      -0.165495       6.086973      -0.059639      11.880998           0.000005
          433              N       7.889298       8.862566       1.892248      -0.207135      38.421748 0.54220631E+03  0.13273806E+05                                 9.572356                            7.560547      -0.026425       2.009131                    0.999071      28.341994      79.235860       0.632852       0.395342      -1.094121       0.105629       0.036704      -0.041425       0.119251      -0.031099       0.022036      -0.023834      -0.026247       0.101483      -0.051054      -0.007584       0.058638             11.388419      15.334769      -0.026298      -1.238864       6.792950      -2.925114      12.037537          -0.000001
          434              N       5.035809      10.221323       1.853259      -0.217040      36.093317 0.54470263E+03  0.13361604E+05                                 9.220873                            7.630907      -0.096046       1.986866                    0.998709      28.468632      79.891209       0.622849       0.400889      -1.089389      -0.064046       0.099903      -0.056453       0.131414       0.034280      -0.011215       0.027585       0.048147      -0.062801      -0.056316       0.003838       0.052477             10.493532      12.286398      -0.542741       2.538170      11.369872      -2.906561       7.824326           0.000004
          435              N       4.813038       7.139528       2.469280      -0.420313      44.922493 0.61808427E+03  0.15515723E+05                                10.209192                            8.016007       0.600021       2.173719                    0.999036      30.512703      84.246143       0.625867       0.389852      -1.106397       0.073152       0.044729       0.027803       0.090138      -0.085204       0.017518       0.003970      -0.091978       0.148034      -0.123188       0.049671       0.073517             11.420955      13.886944       6.308743      -1.338657      13.040096      -1.607147       7.335825          -0.000010
          436              N      18.969797      10.388207      14.966434      -0.219087      40.949819 0.55791728E+03  0.13700170E+05                                 9.875354                            7.575001       0.018718       2.006958                    0.999611      28.707489      79.313607       0.646730       0.385680      -1.105421       0.025472       0.012088       0.122792       0.125987      -0.015887       0.006342      -0.004239      -0.039337      -0.137666      -0.046751      -0.001873       0.048625             11.669930       7.793631      -1.044759       4.415170      13.314987       1.980281      13.901172           0.000012
          437              N       5.909872      14.479029       4.049619      -0.421854      45.420755 0.57833343E+03  0.14243336E+05                                10.196391                            7.658439       0.837370       2.254582                    0.999072      29.932571      81.200948       0.653942       0.380306      -1.116031      -0.016419       0.068066      -0.060139       0.092300       0.020059      -0.016230       0.080457       0.100725      -0.022666      -0.113823       0.055669       0.058154             11.611241       7.267761       0.473496       0.090146      16.649661      -6.979935      10.916301          -0.000006
          438              N      18.332690      16.937961       2.477077      -0.209628      37.792925 0.53233699E+03  0.12945891E+05                                 9.404101                            7.448347       0.025443       2.021771                    0.999438      28.216324      78.097673       0.644461       0.390809      -1.099534      -0.105626       0.054207      -0.021720       0.120693       0.034640      -0.016371      -0.011816      -0.042526      -0.014986      -0.040454      -0.008945       0.049399             10.821288      15.575657      -0.150660       2.019373      10.333532      -2.130592       6.554675          -0.000011
          439              N       7.237999      15.941366       1.499763      -0.216050      36.387965 0.53403831E+03  0.13013212E+05                                 9.171994                            7.485279      -0.010449       2.008267                    0.999432      28.362866      78.889818       0.638880       0.393437      -1.096379       0.115446       0.007993      -0.066281       0.133360      -0.024661       0.025061      -0.008336      -0.098671       0.093992      -0.075619       0.024128       0.051491             10.340126      12.034512      -1.534403      -2.749942       8.602429      -2.236530      10.383437          -0.000011
          440              N      20.996034      22.887041       8.554105      -0.250072      38.794953 0.59726374E+03  0.14884971E+05                                 9.493528                            7.864084       0.102633       2.032303                    0.999609      28.981927      80.077957       0.632940       0.388295      -1.106032       0.040011      -0.013604      -0.153856       0.159555       0.019999       0.029734       0.014495       0.023291      -0.249263      -0.090168       0.018442       0.071726             10.528157      11.637435       0.828169      -1.808965       9.078936       3.892557      10.868101          -0.000016
          441              N      11.690630      17.077726      12.624517      -0.207403      35.921924 0.52037910E+03  0.12567162E+05                                 9.079914                            7.382341       0.021092       2.031388                    0.999127      27.655807      75.958566       0.645787       0.392735      -1.099603       0.091402      -0.076370       0.010561       0.119575       0.022250      -0.023815       0.006376      -0.028891       0.113610      -0.051904       0.006804       0.045100             10.046055       8.089542      -3.594379      -1.227710      10.748478      -0.687667      11.300144          -0.000008
          442              N      12.249692      20.151971       0.735585      -0.215254      35.337174 0.54871914E+03  0.13429541E+05                                 8.980504                            7.599270       0.026523       2.024954                    0.999279      28.190066      77.965323       0.634118       0.394662      -1.098167       0.119694      -0.049242       0.024241       0.131678       0.022026      -0.031610      -0.011106      -0.054540       0.063419      -0.055241       0.007676       0.047565              9.678694       9.737749      -1.412411      -0.856798      10.825574      -3.529931       8.472760           0.000006
          443              N      17.021579      24.259069      24.570633      -0.199814      36.676665 0.51544735E+03  0.12470806E+05                                 9.289862                            7.379095      -0.164202       1.959359                    0.999285      28.296631      78.865782       0.639062       0.396144      -1.092624      -0.021176       0.002989      -0.117486       0.119417      -0.010502       0.004023       0.008084       0.014659      -0.150934      -0.051587       0.013624       0.037963             10.761977      10.610979      -1.801709       2.296864       7.238629       2.395597      14.436324           0.000005
          444              N      15.394056      23.457564      17.719031      -0.212452      35.949950 0.55259935E+03  0.13592372E+05                                 9.129780                            7.646682      -0.104270       1.981322                    0.999215      28.489896      79.833429       0.627559       0.396796      -1.093136       0.028218      -0.011201       0.120959       0.124711      -0.000104      -0.021365      -0.001533       0.047308      -0.144345      -0.052706       0.000446       0.052260             10.175123      12.525202       0.996425       0.164950       6.095905      -0.060603      11.904264          -0.000012
          445              N      13.394771      23.349121      14.888457      -0.206797      38.375473 0.54141432E+03  0.13249062E+05                                 9.563979                            7.554305      -0.022676       2.010580                    0.999114      28.321639      79.152956       0.633228       0.395267      -1.094215      -0.105114       0.037394      -0.042449       0.119370       0.030684      -0.021836      -0.023901      -0.028068       0.102526      -0.051252      -0.007427       0.058678             11.377810      15.317989       0.026712       1.236132       6.787121      -2.922620      12.028320          -0.000018
          446              N      16.248258      24.707878      14.849468      -0.218197      36.165273 0.54607516E+03  0.13403894E+05                                 9.233109                            7.640469      -0.102190       1.984403                    0.998683      28.504437      80.021152       0.622456       0.400884      -1.089377       0.063759       0.099653      -0.056084       0.130925      -0.033761       0.011342       0.027971       0.048664      -0.062979      -0.056573       0.004348       0.052225             10.508848      12.302225       0.548117      -2.543130      11.387554      -2.914493       7.836765          -0.000002
          447              N      16.471034      21.626083      15.465489      -0.420920      44.981702 0.61913804E+03  0.15549544E+05                                10.219624                            8.024085       0.595623       2.172089                    0.999038      30.534930      84.340738       0.625376       0.389973      -1.106258      -0.073570       0.045014       0.027603       0.090558       0.084738      -0.017101       0.004261      -0.091900       0.146450      -0.122466       0.049347       0.073119             11.433006      13.900026      -6.315748       1.340972      13.055389      -1.610254       7.343605          -0.000020
          448              N       9.408972      21.677695       1.970225      -0.217930      40.871125 0.55661104E+03  0.13659339E+05                                 9.861013                            7.564548       0.019281       2.007563                    0.999625      28.677208      79.190403       0.647415       0.385519      -1.105597      -0.025631       0.010471       0.122854       0.125935       0.017156      -0.006645      -0.004465      -0.038585      -0.138982      -0.047251      -0.002178       0.049429             11.651324       7.781868       1.046309      -4.405405      13.299836       1.972082      13.872267           0.000013
          449              N      20.099261      25.783569       8.946590      -0.421394      45.330370 0.57688723E+03  0.14197380E+05                                10.178936                            7.645592       0.841412       2.256026                    0.999112      29.905848      81.071922       0.654977       0.379982      -1.116383      -0.016343      -0.067945       0.059978       0.092093      -0.020645       0.016389       0.080891       0.100557      -0.022700      -0.114356       0.056165       0.058192             11.591037       7.254175      -0.471260      -0.090380      16.619881      -6.967387      10.899056          -0.000010
          450              N      18.332683      23.324637      10.519132      -0.210953      37.878747 0.53380408E+03  0.12991847E+05                                 9.421125                            7.460973       0.021767       2.020058                    0.999410      28.256961      78.267538       0.643542       0.391057      -1.099245      -0.105328      -0.053844       0.022341       0.120383      -0.035019       0.016337      -0.011021      -0.042418      -0.015963      -0.040734      -0.008639       0.049372             10.842139      15.608991       0.155351      -2.026355      10.350468      -2.134760       6.566957          -0.000017
          451              N      21.427390      24.321232      11.496446      -0.216773      36.400267 0.53428855E+03  0.13019694E+05                                 9.170728                            7.484602      -0.005459       2.009717                    0.999380      28.367345      78.880865       0.639276       0.393181      -1.096653       0.114509      -0.008289       0.066476       0.132665       0.023690      -0.025410      -0.008442      -0.099443       0.095213      -0.075904       0.024358       0.051545             10.338410      12.032691       1.534847       2.749123       8.601574      -2.235939      10.380963          -0.000017
          452              N       6.806639      17.375557       4.442104      -0.249751      38.833548 0.59799336E+03  0.14908124E+05                                 9.501320                            7.870135       0.101300       2.031711                    0.999596      28.996281      80.138369       0.632529       0.388418      -1.105913       0.039176       0.014601       0.154762       0.160310      -0.020582      -0.030078       0.014582       0.022440      -0.249029      -0.090232       0.018127       0.072105             10.537304      11.647066      -0.828913       1.809089       9.088913       3.897410      10.875932          -0.000012
          453              N      11.690627      23.184872       0.371692      -0.209820      35.991698 0.52164967E+03  0.12604423E+05                                 9.087955                            7.388577       0.021194       2.031016                    0.999148      27.688852      76.047391       0.645934       0.392441      -1.099906       0.090740       0.076251      -0.010829       0.119018      -0.022761       0.022667       0.006437      -0.029020       0.114128      -0.051910       0.007292       0.044618             10.055540       8.096724       3.598058       1.230701      10.757887      -0.686357      11.312007          -0.000008
          454              N      12.249689      20.110627      12.260624      -0.214681      35.326427 0.54847856E+03  0.13422500E+05                                 8.979529                            7.598161       0.024249       2.024452                    0.999239      28.185277      77.954765       0.634080       0.394720      -1.098101       0.119959       0.049523      -0.024137       0.132005      -0.021859       0.032041      -0.010533      -0.054573       0.063959      -0.055604       0.008259       0.047345              9.677732       9.736691       1.412823       0.856387      10.824908      -3.529735       8.471598           0.000002
          455              N       9.926885      19.200596      14.417994      -0.199864      36.712135 0.51605654E+03  0.12489791E+05                                 9.297898                            7.385084      -0.166951       1.958245                    0.999318      28.309939      78.927811       0.638562       0.396319      -1.092455      -0.021669      -0.003765       0.118020       0.120052       0.010521      -0.004546       0.008342       0.015366      -0.149145      -0.051148       0.013262       0.037886             10.772112      10.619241       1.802477      -2.300186       7.244554       2.399022      14.452539           0.000006
          456              N      22.488759      20.002101      21.269596      -0.210801      35.874521 0.55105745E+03  0.13544591E+05                                 9.116257                            7.635004      -0.100861       1.982712                    0.999266      28.454047      79.696494       0.628180       0.396692      -1.093239       0.028448       0.010811      -0.122284       0.126014      -0.000337       0.021128      -0.001111       0.047725      -0.142679      -0.052058      -0.000069       0.052126             10.160097      12.512266      -0.995586      -0.165502       6.086990      -0.059636      11.881036           0.000003
          457              N      20.489472      20.110544      24.100170      -0.207136      38.421636 0.54220461E+03  0.13273751E+05                                 9.572329                            7.560529      -0.026407       2.009137                    0.999071      28.341938      79.235588       0.632854       0.395342      -1.094121      -0.105628      -0.036700       0.041427       0.119250      -0.031099       0.022035      -0.023834      -0.026244       0.101481      -0.051053      -0.007584       0.058638             11.388384      15.334726      -0.026304      -1.238856       6.792934      -2.925101      12.037492          -0.000002
          458              N      23.342961      18.751787      24.139159      -0.217036      36.093035 0.54469746E+03  0.13361442E+05                                 9.220822                            7.630869      -0.096040       1.986871                    0.998709      28.468467      79.890562       0.622851       0.400889      -1.089389       0.064045      -0.099902       0.056457       0.131413       0.034280      -0.011215       0.027586       0.048147      -0.062796      -0.056317       0.003840       0.052477             10.493470      12.286329      -0.542727       2.538152      11.369802      -2.906534       7.824280           0.000004
          459              N      23.565732      21.833582      23.523138      -0.420312      44.922245 0.61808008E+03  0.15515589E+05                                10.209150                            8.015976       0.600029       2.173724                    0.999036      30.512605      84.245751       0.625869       0.389852      -1.106397      -0.073151      -0.044731      -0.027796       0.090136      -0.085203       0.017517       0.003971      -0.091975       0.148043      -0.123187       0.049674       0.073513             11.420907      13.886889       6.308712      -1.338647      13.040038      -1.607131       7.335795          -0.000010
          460              N       9.408973      18.584903      11.025984      -0.219092      40.950457 0.55792753E+03  0.13700491E+05                                 9.875458                            7.575073       0.018703       2.006947                    0.999611      28.707781      79.314723       0.646726       0.385680      -1.105421      -0.025476      -0.012086      -0.122793       0.125989      -0.015888       0.006343      -0.004234      -0.039336      -0.137676      -0.046755      -0.001871       0.048626             11.670065       7.793728      -1.044752       4.415247      13.315107       1.980329      13.901359           0.000011
          461              P      13.059912      12.282409       6.116016       1.642369      35.537428 0.57137428E+03  0.14746519E+05                                11.369021                            9.634559      -0.149882       1.757567                    0.999741      47.995424     156.856723       0.389550       0.609220      -0.943770       0.001566      -0.003174      -0.000101       0.003541       0.004558      -0.000472       0.002016       0.001725       0.000990      -0.005411       0.000724       0.004687             12.578459      12.600242      -0.214051       0.318011      12.538090      -0.659239      12.597045          -0.000001
          462              P       5.965220       2.204146       6.880193       1.645829      35.451236 0.56957050E+03  0.14685918E+05                                11.344825                            9.614990      -0.145720       1.759868                    0.999758      47.842224     156.196796       0.390275       0.608669      -0.944139       0.000810       0.003164       0.000067       0.003266      -0.004270       0.001229       0.001419       0.002855       0.004124      -0.005685       0.001856       0.003829             12.550955      12.572256       0.213394      -0.317147      12.511098      -0.656984      12.569512          -0.000004
          463              P      15.318858      16.690701      19.876402       1.642372      35.537413 0.57137409E+03  0.14746514E+05                                11.369017                            9.634556      -0.149882       1.757567                    0.999741      47.995471     156.856889       0.389550       0.609220      -0.943770      -0.001566       0.003174       0.000101       0.003541       0.004557      -0.000471       0.002016       0.001731       0.000995      -0.005411       0.000725       0.004686             12.578456      12.600241      -0.214044       0.318009      12.538099      -0.659229      12.597027          -0.000000
          464              P      22.413550      26.768964      19.112225       1.645830      35.451272 0.56957116E+03  0.14685940E+05                                11.344830                            9.614994      -0.145720       1.759867                    0.999758      47.842285     156.197030       0.390275       0.608669      -0.944140      -0.000810      -0.003163      -0.000067       0.003266      -0.004270       0.001230       0.001418       0.002863       0.004130      -0.005687       0.001857       0.003829             12.550962      12.572269       0.213387      -0.317143      12.511116      -0.656981      12.569501          -0.000005
          465              W      15.067851      15.237225       6.305501       2.448094     101.953565 0.21578478E+04  0.67512957E+05                                15.874913                           14.104449       2.824175       2.608963                    0.999835      71.081754     162.053637       0.566262       0.345719      -1.250422       0.001155       0.013546       0.007694       0.015621      -0.023985      -0.006510      -0.003448       0.098006       0.265074      -0.098862       0.009985       0.088877             16.226435      16.567102       0.552686      -0.750021      16.756991      -0.460230      15.355212           0.000005
          466              W      16.273386      12.517539       4.618073       2.435027      92.716702 0.18769844E+04  0.57001136E+05                                15.389701                           13.495823       2.942385       2.642408                    0.999653      71.289163     162.789900       0.554260       0.363889      -1.228282      -0.003443      -0.000970      -0.006646       0.007547      -0.008508       0.059816      -0.040296      -0.093518      -0.069000      -0.092310       0.007860       0.084449             16.678091      19.801129       0.554760      -2.142557      14.127548      -1.043438      16.105596          -0.000017
          467              W      11.919650      15.145276       4.350871       2.438283      95.614913 0.19193311E+04  0.58587898E+05                                15.697844                           13.652758       2.926799       2.635001                    0.999674      71.429663     163.301003       0.550967       0.364185      -1.228562       0.003682       0.005604       0.000506       0.006725       0.014772      -0.034117       0.015274       0.137668       0.030177      -0.079706      -0.000948       0.080653             16.747689      15.186888      -0.821292       1.013820      16.997119      -1.580125      18.059060           0.000007
          468              W      11.799039      14.993944       8.038935       2.430558      98.893712 0.19737091E+04  0.60589645E+05                                15.979107                           13.774735       2.937577       2.638761                    0.999706      71.425840     163.046877       0.553447       0.360508      -1.233318       0.001266       0.000414      -0.005806       0.005957       0.021518       0.045534      -0.022214       0.126180       0.084147      -0.088902       0.003555       0.085347             17.276929      14.327025      -2.248053      -0.920642      19.052285       2.874394      18.451476           0.000003
          469              W      16.075301      12.453657       8.032177       2.435267      96.363336 0.20059593E+04  0.61824306E+05                                15.631893                           13.852214       2.901508       2.627099                    0.999695      71.488454     163.467083       0.554015       0.358713      -1.234965       0.002902      -0.000695       0.001477       0.003330      -0.009134      -0.063062       0.048290      -0.068477      -0.083755      -0.093703       0.007305       0.086398             16.340567      16.282654      -0.591603       0.034487      14.917961      -1.261019      17.821086          -0.000002
          470              W      13.202374      12.506456       2.568571       2.430597      97.269358 0.20217834E+04  0.62423148E+05                                15.642301                           13.831768       2.864520       2.614917                    0.999720      71.565074     163.690592       0.559040       0.354856      -1.238534       0.001850      -0.005128       0.002317       0.005923       0.040865       0.034608      -0.007503      -0.057559      -0.232714      -0.092425       0.003102       0.089322             16.850916      17.132141      -0.634381       0.063972      14.705491      -1.328976      18.715115          -0.000012
          471              W      12.771725      12.145440       9.677757       2.443230      97.881395 0.20153822E+04  0.62177633E+05                                15.781401                           13.863564       2.844713       2.611590                    0.999780      71.378691     163.213756       0.555144       0.357622      -1.236104       0.000090       0.006898       0.004514       0.008245       0.039913      -0.017963       0.031005      -0.030031      -0.234461      -0.091456       0.008174       0.083282             16.714194      14.708497      -1.066264       1.651412      16.897628       1.064673      18.536457          -0.000006
          472              W      14.261331       9.428391       4.333976       2.445554      95.693189 0.19747484E+04  0.60654171E+05                                15.516483                           13.710592       2.839812       2.609764                    0.999742      71.362335     163.162163       0.558631       0.356970      -1.235860       0.005579      -0.000077      -0.006990       0.008943       0.021694       0.066897      -0.028627       0.054580      -0.073807      -0.085006       0.003204       0.081802             16.716010      17.582706       0.044591      -0.347720      16.731979      -1.770418      15.833343          -0.000010
          473              W      10.141011      12.228139       4.080030       2.439236      93.764756 0.18885782E+04  0.57435443E+05                                15.505954                           13.542524       2.931660       2.637882                    0.999658      71.332576     162.948860       0.553052       0.364163      -1.228183      -0.001932      -0.000029       0.001105       0.002226      -0.044132      -0.036537       0.027605      -0.108243       0.073467      -0.088243       0.004330       0.083913             17.019565      18.776114       0.556518       1.683137      16.041748      -1.901726      16.240834          -0.000005
          474              W       9.912277      12.155648       7.769914       2.442558     100.256113 0.20000115E+04  0.61591045E+05                                16.079270                           13.854817       2.842910       2.610995                    0.999787      71.380945     163.118705       0.552612       0.359915      -1.234017       0.001357       0.002911       0.002277       0.003937      -0.048123       0.020407      -0.019583      -0.108174       0.066723      -0.084945       0.010841       0.074103             17.355825      19.473750       1.749953       0.471932      17.152606       0.588424      15.441119          -0.000014
          475              W      14.142707       9.306602       7.757177       2.450246      92.178301 0.18186969E+04  0.54850778E+05                                15.442244                           13.345146       2.915064       2.638319                    0.999772      71.041898     162.183106       0.553052       0.367213      -1.224296      -0.000550      -0.002830       0.004967       0.005743       0.029660      -0.068642       0.038670       0.061359      -0.104268      -0.100343       0.012989       0.087353             17.226936      15.990326      -0.887928       2.081818      19.756477      -2.469277      15.934004           0.000000
          476              W      11.249347       9.226463       5.950964       2.432105      93.690031 0.18708349E+04  0.56787063E+05                                15.529998                           13.488615       2.979233       2.650928                    0.999619      71.458801     163.319003       0.553301       0.364696      -1.227186       0.004071       0.007628      -0.006848       0.011029      -0.044819      -0.014359      -0.008441      -0.046632       0.240490      -0.092212       0.010439       0.081773             17.303669      18.567869       1.271565       1.569486      19.006962      -1.219107      14.336174           0.000001
          477              W      15.067843      25.025373       6.690708       2.447470     101.992808 0.21591136E+04  0.67565090E+05                                15.882450                           14.111643       2.817834       2.606900                    0.999842      71.105359     162.143057       0.565911       0.345868      -1.250238       0.000178      -0.013205      -0.006883       0.014892       0.024010       0.005592      -0.004163       0.098790       0.269552      -0.099995       0.009742       0.090253             16.233590      16.573631      -0.552434       0.749401      16.765026      -0.460999      15.362113           0.000019
          478              W       9.178694       1.969016       8.378136       2.435890      92.651373 0.18755662E+04  0.56947447E+05                                15.383556                           13.492068       2.938764       2.641754                    0.999672      71.267794     162.727256       0.554253       0.363962      -1.228218      -0.002482       0.000929       0.005735       0.006317       0.010681      -0.059947      -0.040262      -0.095537      -0.066743      -0.092329       0.006311       0.086018             16.669532      19.785876      -0.555596       2.137664      14.125010      -1.042353      16.097710          -0.000004
          479              W      11.919640      25.117322       8.645338       2.437014      95.685080 0.19212688E+04  0.58662790E+05                                15.706106                           13.660213       2.926020       2.634481                    0.999672      71.464566     163.411333       0.550774       0.364215      -1.228517       0.002131      -0.006736      -0.000302       0.007071      -0.014101       0.034782       0.015078       0.135813       0.031499      -0.078820      -0.001462       0.080282             16.756118      15.192754       0.821334      -1.013055      17.004520      -1.580573      18.071080           0.000014
          480              W      11.799031      25.268654       4.957274       2.430624      98.917260 0.19743813E+04  0.60617760E+05                                15.984589                           13.779524       2.942775       2.639804                    0.999678      71.445300     163.121773       0.553183       0.360636      -1.233162       0.000811      -0.000536       0.006139       0.006215      -0.022469      -0.045985      -0.023660       0.128521       0.081533      -0.090734       0.004279       0.086455             17.282904      14.330949       2.248382       0.920007      19.058933       2.876416      18.458830           0.000023
          481              W       8.980610       2.032898       4.964032       2.435775      96.353132 0.20056511E+04  0.61811848E+05                                15.629828                           13.850343       2.896580       2.625853                    0.999708      71.479319     163.437235       0.554106       0.358672      -1.235013       0.002298       0.001095      -0.001023       0.002743       0.008892       0.061527       0.049188      -0.068110      -0.084942      -0.092718       0.006389       0.086329             16.338349      16.281089       0.591688      -0.034376      14.916433      -1.260664      17.817524           0.000015
          482              W       6.107682       1.980099      10.427638       2.431077      97.247278 0.20212232E+04  0.62396630E+05                                15.632844                           13.824046       2.868013       2.616494                    0.999680      71.542046     163.583881       0.559592       0.354558      -1.238891       0.000447       0.005895      -0.002025       0.006249      -0.041181      -0.034344      -0.007010      -0.057966      -0.230038      -0.091491       0.002198       0.089293             16.840180      17.120077       0.634385      -0.063355      14.698320      -1.328546      18.702145          -0.000002
          483              W       5.677034       2.341115       3.318452       2.445830      97.782125 0.20125003E+04  0.62062980E+05                                15.767220                           13.850617       2.842985       2.611620                    0.999796      71.316936     163.008422       0.555617       0.357465      -1.236309       0.001422      -0.006792      -0.005645       0.008945      -0.039424       0.018711       0.030843      -0.031823      -0.233648      -0.091420       0.008429       0.082991             16.699534      14.696421       1.065274      -1.650396      16.882376       1.063879      18.519806           0.000020
          484              W       7.166634       5.058164       8.662233       2.448890      95.560916 0.19707286E+04  0.60495457E+05                                15.497015                           13.691835       2.842108       2.611178                    0.999734      71.283968     162.896673       0.559348       0.356720      -1.236167       0.005615       0.000886       0.007646       0.009527      -0.021363      -0.064991      -0.027371       0.055425      -0.077251      -0.083025       0.002464       0.080561             16.695871      17.563587      -0.046946       0.348011      16.709778      -1.766561      15.814247           0.000002
          485              W       3.046319       2.258416       8.916179       2.442113      93.647237 0.18854665E+04  0.57317319E+05                                15.494983                           13.532906       2.936536       2.639591                    0.999646      71.280850     162.798629       0.553152       0.364246      -1.228110      -0.003296       0.001061      -0.000676       0.003528       0.044042       0.036655       0.028469      -0.106456       0.073592      -0.087443       0.003180       0.084263             17.007239      18.761804      -0.555312      -1.681148      16.029041      -1.900086      16.230871           0.000005
          486              W       2.817586       2.330907       5.226295       2.441061     100.353361 0.20025282E+04  0.61688004E+05                                16.088212                           13.862447       2.847085       2.611773                    0.999773      71.422260     163.239434       0.552525       0.359859      -1.234064       0.001089      -0.004211      -0.002990       0.005278       0.047297      -0.020640      -0.019517      -0.107400       0.071658      -0.084979       0.011839       0.073140             17.365286      19.483036      -1.751071      -0.473755      17.162419       0.590262      15.450402           0.000009
          487              W       7.048011       5.179953       5.239032       2.448990      92.223644 0.18197455E+04  0.54891506E+05                                15.447963                           13.349408       2.918165       2.639118                    0.999779      71.065002     162.260797       0.552926       0.367235      -1.224251      -0.002610       0.004545      -0.005781       0.007803      -0.028981       0.067962       0.039258       0.061687      -0.107455      -0.100411       0.013441       0.086971             17.233998      15.994495       0.890655      -2.083796      19.765255      -2.472110      15.942244           0.000014
          488              W       4.154650       5.260092       7.045245       2.429889      93.747098 0.18722107E+04  0.56844233E+05                                15.542330                           13.498296       2.973492       2.648735                    0.999594      71.512570     163.510685       0.552764       0.364951      -1.226865       0.004124      -0.006755       0.005869       0.009853       0.044840       0.013967      -0.008464      -0.047160       0.238364      -0.091945       0.010935       0.081011             17.318110      18.583881      -1.275440      -1.569059      19.024110      -1.219247      14.346340           0.000016
          489              W      13.310919      13.735885      19.686917       2.448082     101.954058 0.21578409E+04  0.67512721E+05                                15.874941                           14.104391       2.824169       2.608960                    0.999835      71.081925     162.054265       0.566265       0.345717      -1.250423      -0.001153      -0.013546      -0.007694       0.015621      -0.023984      -0.006510      -0.003445       0.098002       0.265067      -0.098858       0.009984       0.088874             16.226526      16.567152       0.552788      -0.749996      16.757227      -0.460255      15.355198           0.000018
          490              W      12.105384      16.455571      21.374345       2.435034      92.716609 0.18769797E+04  0.57000963E+05                                15.389696                           13.495809       2.942392       2.642410                    0.999653      71.289182     162.789939       0.554261       0.363890      -1.228282       0.003444       0.000970       0.006646       0.007548      -0.008513       0.059814      -0.040293      -0.093517      -0.069001      -0.092305       0.007857       0.084449             16.678093      19.801121       0.554733      -2.142547      14.127559      -1.043415      16.105600           0.000001
          491              W      16.459120      13.827834      21.641547       2.438292      95.614759 0.19193205E+04  0.58587510E+05                                15.697848                           13.652732       2.926798       2.635001                    0.999674      71.429708     163.301151       0.550967       0.364186      -1.228561      -0.003683      -0.005604      -0.000506       0.006725       0.014772      -0.034115       0.015271       0.137656       0.030176      -0.079699      -0.000949       0.080648             16.747717      15.186904      -0.821279       1.013837      16.997148      -1.580145      18.059099           0.000016
          492              W      16.579731      13.979166      17.953483       2.430566      98.893718 0.19737000E+04  0.60589308E+05                                15.979124                           13.774711       2.937579       2.638762                    0.999706      71.425904     163.047073       0.553447       0.360508      -1.233318      -0.001268      -0.000415       0.005807       0.005958       0.021518       0.045533      -0.022208       0.126167       0.084144      -0.088894       0.003551       0.085343             17.276981      14.327089      -2.248063      -0.920681      19.052342       2.874419      18.451513           0.000027
          493              W      12.303469      16.519453      17.960241       2.435263      96.363679 0.20059632E+04  0.61824454E+05                                15.631911                           13.852208       2.901525       2.627104                    0.999695      71.488542     163.467308       0.554016       0.358712      -1.234966      -0.002902       0.000694      -0.001477       0.003329      -0.009138      -0.063065       0.048287      -0.068482      -0.083743      -0.093702       0.007303       0.086400             16.340607      16.282673      -0.591639       0.034538      14.918030      -1.261061      17.821119           0.000017
          494              W      15.176396      16.466654      23.423847       2.430613      97.269126 0.20217751E+04  0.62422827E+05                                15.642268                           13.831732       2.864538       2.614923                    0.999720      71.564988     163.690272       0.559041       0.354855      -1.238534      -0.001849       0.005128      -0.002319       0.005924       0.040864       0.034609      -0.007496      -0.057560      -0.232712      -0.092423       0.003101       0.089322             16.850885      17.132096      -0.634381       0.063973      14.705474      -1.328954      18.715086           0.000002
          495              W      15.607045      16.827670      16.314661       2.443237      97.881783 0.20153987E+04  0.62178213E+05                                15.781346                           13.863545       2.844786       2.611613                    0.999780      71.378607     163.213166       0.555150       0.357618      -1.236108      -0.000089      -0.006897      -0.004514       0.008244       0.039917      -0.017963       0.030992      -0.030038      -0.234486      -0.091457       0.008168       0.083289             16.714116      14.708462      -1.066240       1.651393      16.897580       1.064608      18.536307           0.000025
          496              W      14.117439      19.544719      21.658442       2.445560      95.693316 0.19747536E+04  0.60654352E+05                                15.516462                           13.710581       2.839840       2.609772                    0.999742      71.362350     163.162070       0.558633       0.356969      -1.235862      -0.005578       0.000077       0.006990       0.008943       0.021696       0.066898      -0.028626       0.054571      -0.073821      -0.085010       0.003208       0.081801             16.715983      17.582659       0.044591      -0.347706      16.731993      -1.770409      15.833298           0.000006
          497              W      18.237759      16.744971      21.912388       2.439245      93.764690 0.18885757E+04  0.57435346E+05                                15.505938                           13.542508       2.931672       2.637886                    0.999658      71.332590     162.948818       0.553052       0.364162      -1.228184       0.001930       0.000029      -0.001106       0.002225      -0.044126      -0.036536       0.027609      -0.108245       0.073467      -0.088240       0.004327       0.083913             17.019550      18.776086       0.556540       1.683113      16.041750      -1.901714      16.240813           0.000013
          498              W      18.466493      16.817462      18.222504       2.442567     100.256240 0.20000136E+04  0.61591108E+05                                16.079257                           13.854802       2.842932       2.611002                    0.999787      71.380959     163.118594       0.552614       0.359914      -1.234019      -0.001358      -0.002912      -0.002277       0.003938      -0.048116       0.020404      -0.019589      -0.108186       0.066725      -0.084944       0.010838       0.074106             17.355822      19.473736       1.749992       0.471906      17.152628       0.588395      15.441101           0.000018
          499              W      14.236063      19.666508      18.235241       2.450227      92.179309 0.18187341E+04  0.54852137E+05                                15.442276                           13.345224       2.915085       2.638324                    0.999772      71.042037     162.183327       0.553055       0.367209      -1.224300       0.000557       0.002827      -0.004966       0.005741       0.029678      -0.068660       0.038677       0.061353      -0.104248      -0.100366       0.012998       0.087367             17.226934      15.990314      -0.887847       2.081765      19.756491      -2.469247      15.933997           0.000012
          500              W      17.129423      19.746647      20.041454       2.432103      93.690472 0.18708523E+04  0.56787683E+05                                15.529978                           13.488625       2.979285       2.650944                    0.999619      71.458795     163.318721       0.553305       0.364693      -1.227190      -0.004068      -0.007627       0.006849       0.011028      -0.044821      -0.014367      -0.008443      -0.046649       0.240501      -0.092221       0.010442       0.081778             17.303629      18.567783       1.271546       1.569450      19.006963      -1.219110      14.336141           0.000014
          501              W      13.310927       3.947737      19.301710       2.447466     101.992797 0.21590934E+04  0.67564359E+05                                15.882495                           14.111602       2.817800       2.606887                    0.999842      71.105562     162.143896       0.565910       0.345870      -1.250235      -0.000175       0.013204       0.006885       0.014892       0.024011       0.005587      -0.004148       0.098767       0.269541      -0.099983       0.009735       0.090248             16.233688      16.573678      -0.552518       0.749365      16.765293      -0.460961      15.362093           0.000004
          502              W      19.200076      27.004094      17.614282       2.435898      92.651152 0.18755542E+04  0.56947016E+05                                15.383563                           13.492047       2.938755       2.641751                    0.999672      71.267857     162.727528       0.554252       0.363963      -1.228217       0.002484      -0.000934      -0.005734       0.006319       0.010705      -0.059941      -0.040247      -0.095548      -0.066728      -0.092319       0.006299       0.086019             16.669551      19.785903      -0.555513       2.137649      14.125009      -1.042303      16.097741          -0.000008
          503              W      16.459130       3.855788      17.347080       2.437029      95.684241 0.19212373E+04  0.58661647E+05                                15.706101                           13.660165       2.925967       2.634464                    0.999672      71.464674     163.411885       0.550770       0.364219      -1.228513      -0.002132       0.006734       0.000305       0.007070      -0.014099       0.034778       0.015075       0.135782       0.031475      -0.078800      -0.001468       0.080268             16.756133      15.192759       0.821322      -1.013072      17.004567      -1.580561      18.071073           0.000001
          504              W      16.579739       3.704456      21.035144       2.430627      98.917421 0.19743775E+04  0.60617625E+05                                15.984617                           13.779514       2.942774       2.639803                    0.999678      71.445392     163.122051       0.553183       0.360636      -1.233161      -0.000814       0.000536      -0.006140       0.006216      -0.022474      -0.045985      -0.023651       0.128508       0.081542      -0.090727       0.004276       0.086451             17.282960      14.330990       2.248353       0.920028      19.059008       2.876465      18.458882           0.000012
          505              W      19.398160      26.940212      21.028386       2.435784      96.353270 0.20056525E+04  0.61811881E+05                                15.629803                           13.850313       2.896609       2.625863                    0.999708      71.479255     163.436883       0.554109       0.358670      -1.235015      -0.002296      -0.001097       0.001023       0.002742       0.008904       0.061529       0.049187      -0.068125      -0.084932      -0.092718       0.006379       0.086339             16.338331      16.281052       0.591725      -0.034399      14.916442      -1.260685      17.817500           0.000004
          506              W      22.271088      26.993011      15.564780       2.431084      97.247187 0.20212204E+04  0.62396522E+05                                15.632816                           13.824020       2.868020       2.616497                    0.999680      71.541992     163.583705       0.559594       0.354557      -1.238892      -0.000446      -0.005900       0.002028       0.006254      -0.041178      -0.034351      -0.006980      -0.057978      -0.230057      -0.091493       0.002193       0.089300             16.840144      17.120035       0.634379      -0.063369      14.698273      -1.328454      18.702124          -0.000013
          507              W      22.701736      26.631995      22.673966       2.445840      97.782252 0.20125057E+04  0.62063156E+05                                15.767179                           13.850592       2.843026       2.611633                    0.999796      71.316874     163.008010       0.555621       0.357463      -1.236312      -0.001423       0.006794       0.005643       0.008946      -0.039424       0.018707       0.030840      -0.031825      -0.233656      -0.091419       0.008426       0.082993             16.699480      14.696408       1.065264      -1.650394      16.882334       1.063862      18.519699           0.000011
          508              W      21.212136      23.914946      17.330185       2.448881      95.561984 0.19707650E+04  0.60496787E+05                                15.497000                           13.691855       2.842185       2.611201                    0.999734      71.284039     162.896540       0.559355       0.356715      -1.236173      -0.005615      -0.000882      -0.007645       0.009526      -0.021370      -0.065002      -0.027376       0.055442      -0.077242      -0.083038       0.002462       0.080577             16.695837      17.563556      -0.046957       0.347975      16.709737      -1.766555      15.814219          -0.000008
          509              W      25.332451      26.714694      17.076239       2.442114      93.647444 0.18854738E+04  0.57317583E+05                                15.494984                           13.532915       2.936537       2.639591                    0.999646      71.280914     162.798751       0.553153       0.364245      -1.228111       0.003293      -0.001068       0.000676       0.003527       0.044016       0.036653       0.028489      -0.106490       0.073597      -0.087441       0.003168       0.084273             17.007226      18.761770      -0.555389      -1.681111      16.029038      -1.900022      16.230870          -0.000003
          510              W      25.561184      26.642203      20.766123       2.441072     100.353345 0.20025226E+04  0.61687789E+05                                16.088211                           13.862425       2.847096       2.611777                    0.999773      71.422294     163.239481       0.552525       0.359859      -1.234064      -0.001093       0.004210       0.002989       0.005278       0.047282      -0.020639      -0.019517      -0.107409       0.071666      -0.084974       0.011841       0.073133             17.365302      19.483070      -1.751135      -0.473731      17.162439       0.590252      15.450396           0.000007
          511              W      21.330759      23.793157      20.753386       2.448988      92.223995 0.18197572E+04  0.54891923E+05                                15.447963                           13.349421       2.918184       2.639124                    0.999779      71.065044     162.260778       0.552928       0.367234      -1.224252       0.002609      -0.004543       0.005782       0.007802      -0.028981       0.067963       0.039261       0.061694      -0.107466      -0.100416       0.013441       0.086975             17.233989      15.994517       0.890639      -2.083798      19.765242      -2.472094      15.942209          -0.000001
          512              W      24.224120      23.713018      18.947173       2.429884      93.747658 0.18722310E+04  0.56844960E+05                                15.542316                           13.498310       2.973536       2.648750                    0.999594      71.512565     163.510402       0.552768       0.364948      -1.226868      -0.004121       0.006757      -0.005871       0.009854       0.044846       0.013960      -0.008457      -0.047149       0.238395      -0.091951       0.010932       0.081019             17.318075      18.583845      -1.275419      -1.569066      19.024051      -1.219224      14.346328           0.000001
          513              O      15.728934      16.785688       6.373341      -0.673804      26.631935 0.46514212E+03  0.10708311E+05                                 6.845361                            6.494726       0.789685       2.268223                    0.999658      28.293144      71.120358       0.782354       0.340069      -1.162700       0.091217       0.209921       0.010363       0.229117      -0.024940      -0.001764      -0.003931       0.038903       0.058975      -0.041759       0.019950       0.021810              6.876192       6.104070       2.211345      -0.056439       9.196520       0.303867       5.327988           0.000051
          514              O      16.048198      14.318304       7.688557      -0.871965      38.951000 0.79177544E+03  0.20912057E+05                                 9.022504                            8.683352       0.099911       2.009184                    0.999402      32.543842      88.886308       0.649393       0.357112      -1.143544       0.061895       0.091482       0.091766       0.143600       0.018000      -0.040622       0.052284       0.083843       0.028971      -0.088840       0.019605       0.069235              8.897889       7.349813      -0.686013       1.125745      10.450126      -1.745848       8.893727           0.000016
          515              O      13.593431      15.300471       7.584588      -0.910467      46.617109 0.98867496E+03  0.27622129E+05                                10.244400                            9.802929      -0.127886       1.923185                    0.998846      34.196562      96.276402       0.601469       0.364493      -1.136935       0.062653       0.018143       0.078001       0.101679      -0.008019       0.067329      -0.010122      -0.044095       0.106966      -0.079347       0.002022       0.077325             10.083108      12.573353      -0.173857      -3.358081       7.300214       0.450672      10.375758           0.000019
          516              O      13.718298      15.421214       4.982747      -0.922398      49.175208 0.10620006E+04  0.30212217E+05                                10.646285                           10.193644      -0.176656       1.905948                    0.998411      34.655311      98.518203       0.586790       0.366915      -1.134829       0.039293       0.020893      -0.071959       0.084608      -0.007874      -0.058866       0.019579      -0.041960       0.080927      -0.070303       0.000661       0.069642             10.598266      13.315516       0.079469       3.237813       7.673705      -0.881890      10.805576           0.000007
          517              O      16.209957      14.400743       5.047728      -0.877177      45.551991 0.96506305E+03  0.26766103E+05                                10.148803                            9.700852      -0.058792       1.963355                    0.998331      33.148089      92.600486       0.603923       0.365675      -1.137454       0.074749       0.070631      -0.074124       0.126769       0.017554       0.050305      -0.028724       0.065008       0.075175      -0.070407      -0.003182       0.073589             10.196788       9.685937      -0.388532      -2.620469      11.296481       0.504609       9.607946          -0.000003
          518              O      14.485946      12.866271       6.214787      -0.951189      46.187310 0.93580032E+03  0.26144043E+05                                11.619137                           10.654410      -0.541280       1.782502                    0.998018      36.012961     106.031832       0.481959       0.454891      -1.061030       0.027525       0.010654       0.002547       0.029625      -0.004627      -0.000724       0.000510      -0.011926       0.022335      -0.011285       0.003689       0.007596             12.479714      17.561885       2.707766       0.283235      10.311836      -0.265752       9.565421          -0.000001
          519              O      17.638832      12.470815       3.649335      -0.670814      40.788207 0.76061378E+03  0.19757702E+05                                 9.450466                            8.604581       0.418388       2.165303                    0.995457      29.077876      77.084226       0.645963       0.365028      -1.144815       0.173875      -0.003818      -0.126677       0.215160      -0.010498       0.023530      -0.000721      -0.041835      -0.012252      -0.037234       0.009977       0.027257             10.385233      14.241892       0.089571      -4.761305       6.605758      -0.199498      10.308050          -0.000009
          520              O      17.001727      12.252342       6.357745      -0.883413      49.178206 0.10409814E+04  0.29393067E+05                                10.683415                           10.068520      -0.155346       1.929800                    0.997943      33.493100      94.086778       0.593997       0.365191      -1.139009       0.105115      -0.043317       0.016014       0.114813       0.022903       0.009709      -0.000106      -0.065939      -0.181414      -0.062184      -0.008256       0.070440             11.113344      11.649465      -0.952334      -1.216299       7.793490      -1.248016      13.897078          -0.000004
          521              O      14.887507      12.871282       3.342625      -0.909568      50.183523 0.10922833E+04  0.31262837E+05                                10.788630                           10.339318      -0.125609       1.926317                    0.998763      34.351777      97.645046       0.583087       0.367012      -1.135845       0.029600       0.085078      -0.021491       0.092608       0.008688      -0.034432      -0.007475      -0.127675      -0.082661      -0.075077      -0.004103       0.079181             11.153375      14.942220       0.087094       3.728388       7.955991      -0.763207      10.561914          -0.000007
          522              O      15.635290      10.730673       4.590261      -0.915715      52.197635 0.11682200E+04  0.34014653E+05                                11.116018                           10.725986      -0.303018       1.869903                    0.997846      34.792047      99.861561       0.569618       0.369302      -1.133686       0.050426      -0.046766       0.046390       0.082957      -0.047205       0.029625      -0.030152       0.021606       0.106320      -0.066458      -0.008740       0.075198             11.469016      12.925536       3.554643       0.190845      13.475417      -0.853272       8.006095          -0.000010
          523              O      11.474953      16.667374       3.755904      -0.691388      33.492627 0.59016300E+03  0.14410052E+05                                 8.184646                            7.473276       0.855539       2.308031                    0.997687      28.690037      74.110727       0.706856       0.354880      -1.151138      -0.057320       0.194991      -0.071598       0.215484       0.021252      -0.013635       0.008737       0.030052       0.011730      -0.033419       0.006056       0.027363              8.659751       6.659151      -0.997463      -0.115264      11.332846      -3.081367       7.987257           0.000018
          524              O      12.706595      14.335880       2.801983      -0.890234      49.315735 0.10422565E+04  0.29409373E+05                                10.659853                           10.043067      -0.044013       1.965579                    0.998056      33.367640      93.404846       0.598144       0.362902      -1.141914       0.039834       0.077689      -0.079800       0.118281       0.039686       0.026150      -0.026607       0.079174      -0.023021      -0.071437       0.008322       0.063115             11.025663       8.591822      -1.617002      -0.899757      12.460213      -0.456862      12.024954          -0.000003
          525              O      10.335546      14.151133       3.940451      -0.892972      51.042668 0.10794252E+04  0.30740735E+05                                10.951845                           10.252106      -0.127384       1.936941                    0.997675      33.719873      94.974746       0.589006       0.365145      -1.139616      -0.112681       0.060431      -0.020726       0.129532      -0.032696      -0.029665       0.011027       0.044015       0.162522      -0.066663      -0.004393       0.071056             11.459316      11.650842       1.137476       1.796658      13.614480      -0.933097       9.112626          -0.000001
          526              O      11.416777      15.241583       6.162802      -0.918128      52.006878 0.10881873E+04  0.31132993E+05                                11.085812                           10.325449      -0.232048       1.890828                    0.998363      34.597270      98.494701       0.582698       0.367405      -1.134934      -0.087184       0.007459       0.012589       0.088404       0.025280       0.004609       0.002041       0.061288      -0.210719      -0.070416      -0.004604       0.075020             11.412167       8.415610      -0.950379      -0.350030       8.264219      -0.234808      17.556671           0.000010
          527              O      12.394429      12.800870       4.865781      -0.946184      46.810340 0.91339035E+03  0.25384085E+05                                11.775348                           10.564711      -0.560656       1.779064                    0.998122      35.791766     105.378616       0.480962       0.458237      -1.058241      -0.013942       0.008004      -0.028799       0.032983       0.006846      -0.012687       0.007853      -0.005668      -0.035378      -0.022430       0.009098       0.013332             13.064704      11.730128      -1.717865       3.924503      11.013924      -3.599406      16.450060          -0.000001
          528              O      11.318869      16.483812       8.697063      -0.684466      33.404908 0.56453299E+03  0.13638870E+05                                 8.194684                            7.293355       0.750241       2.272223                    0.998609      28.578113      73.550788       0.717497       0.353343      -1.151814      -0.057321       0.191371       0.080436       0.215357       0.017309       0.006990      -0.017485       0.030035       0.008467      -0.033951       0.012374       0.021578              9.098150       7.014669      -2.948327      -1.081622      11.547916       4.099812       8.731866           0.000029
          529              O      10.141151      13.989889       8.120031      -0.877441      43.633504 0.87113793E+03  0.23510180E+05                                 9.760266                            9.112871       0.142567       2.025213                    0.999287      32.586463      89.296418       0.634866       0.357483      -1.145875      -0.098419       0.075485       0.023939       0.126322      -0.044267       0.005865      -0.021900       0.038710       0.202843      -0.083661       0.009774       0.073887             10.083296       9.315164       1.573945       0.157062      13.844941       1.725276       7.089783           0.000009
          530              O      12.337669      14.007835       9.565210      -0.873861      46.476909 0.93998132E+03  0.25899648E+05                                10.292703                            9.551121      -0.076423       1.955180                    0.998903      33.069455      92.080665       0.610816       0.363932      -1.138802       0.022742       0.051850       0.101882       0.116557       0.030422      -0.026898       0.019712       0.120645      -0.046542      -0.071923      -0.008505       0.080427             10.744163       7.227135      -1.715026       1.588571      13.266369       0.397692      11.738985           0.000010
          531              O      12.239764      12.706022       7.342858      -0.945498      45.954970 0.92254776E+03  0.25691227E+05                                11.598394                           10.595609      -0.552369       1.781034                    0.998033      35.867581     105.557485       0.481965       0.456346      -1.059805      -0.018395       0.005980       0.027420       0.033556       0.003463       0.007015      -0.002008      -0.005108      -0.018880      -0.011405       0.003725       0.007680             12.453544      11.603989      -1.342956      -3.313792      10.510770       2.130674      15.245873           0.000001
          532              O      17.372070      12.322820       9.131136      -0.684687      31.004842 0.56537795E+03  0.13668971E+05                                 7.724248                            7.295259       0.737977       2.263665                    0.998237      28.783112      74.185797       0.717687       0.352999      -1.151709       0.175084      -0.009947       0.138698       0.223585      -0.002146      -0.025105       0.007995      -0.035012       0.023717      -0.035952       0.008882       0.027070              7.894182       8.498799      -1.024218       2.209585       5.899992      -0.342683       9.283755           0.000012
          533              O      15.476368      10.649294       7.805523      -0.926842      53.675889 0.12027241E+04  0.35289345E+05                                11.336418                           10.887056      -0.362540       1.845939                    0.997888      35.227724     101.635486       0.564862       0.369561      -1.133028       0.060605      -0.027188      -0.039662       0.077364      -0.036266      -0.041335       0.014004       0.041522       0.106398      -0.060520      -0.012720       0.073240             11.649632      11.767095       2.718654       0.080698      15.022066      -0.217069       8.159734          -0.000005
          534              O      14.539866      12.640485       9.157129      -0.919423      51.373636 0.11628806E+04  0.33806148E+05                                10.958321                           10.675844      -0.285244       1.871904                    0.998269      34.888967      99.923312       0.573251       0.367537      -1.135524       0.004436       0.080900       0.034666       0.088126      -0.008170       0.017373       0.013518      -0.132885      -0.070926      -0.063610      -0.016677       0.080286             10.877944      13.103345      -0.101392      -2.705059       8.153562       0.869270      11.376927           0.000005
          535              O      13.570731      12.437362       0.904536      -0.677411      35.433398 0.66144835E+03  0.16553121E+05                                 8.414337                            7.886083       0.920470       2.325664                    0.998671      28.682996      74.062329       0.694167       0.352580      -1.157507       0.049101      -0.007389      -0.223427       0.228878      -0.004115       0.007759      -0.004334      -0.010291      -0.070734      -0.025705       0.006236       0.019469              8.856977       7.004790       0.410233      -1.459106       6.290480       0.141555      13.275662          -0.000010
          536              O      13.494110      10.689170       3.184071      -0.914030      51.909521 0.11556427E+04  0.33583337E+05                                11.085388                           10.682969      -0.320599       1.862779                    0.997867      34.896695     100.316788       0.569134       0.370332      -1.132025      -0.070442      -0.027369      -0.034427       0.083044       0.042132       0.003102       0.026521       0.095435      -0.062754      -0.065976      -0.009773       0.075749             11.534675       9.737666      -1.736069       2.128847      13.578096      -3.853079      11.288265          -0.000010
          537              O      11.316036      12.102895       2.607040      -0.880051      46.183254 0.99355369E+03  0.27737903E+05                                10.202697                            9.830014      -0.066657       1.959279                    0.998317      33.225356      92.907553       0.601555       0.364710      -1.139008      -0.041930      -0.055740      -0.107330       0.128003      -0.023354       0.039654      -0.012212      -0.099723       0.000776      -0.073605       0.010536       0.063069             10.598173      13.268853       0.936626      -1.287157       8.033982       0.255010      10.491683          -0.000005
          538              O      12.925112      11.904073      11.363885      -0.698828      31.376749 0.56705107E+03  0.13715863E+05                                 7.773264                            7.277075       0.873449       2.295416                    0.999396      29.087206      74.921333       0.723073       0.350205      -1.154309       0.018391      -0.025258       0.223012       0.225190      -0.005997      -0.002228      -0.002087      -0.007419      -0.091257      -0.030655       0.008383       0.022272              8.125905       5.462448       0.116014       1.531441       6.682951       0.056280      12.232317           0.000019
          539              O      13.173428      10.440050       8.954388      -0.923457      52.089846 0.11467348E+04  0.33250775E+05                                11.104188                           10.620480      -0.267995       1.875934                    0.998467      34.963791     100.306878       0.572678       0.368856      -1.133473      -0.063706      -0.058144       0.021029       0.088777       0.044330       0.017832      -0.026681       0.067978      -0.061792      -0.067299       0.000915       0.066384             11.382348       9.003004      -2.135616      -1.278943      14.958249       3.029225      10.185791          -0.000004
          540              O      10.917312      11.834115       9.391061      -0.892966      43.175571 0.87638146E+03  0.23751635E+05                                 9.742623                            9.183250      -0.067993       1.952089                    0.998680      33.286948      92.223165       0.626289       0.360853      -1.140088      -0.063454      -0.040327       0.089272       0.116714      -0.017847      -0.048652       0.024487      -0.096047       0.003512      -0.078419       0.007900       0.070519              9.896047      11.587078       0.967145       2.418737       8.433220      -0.616161       9.667845           0.000012
          541              O      14.991093       8.315436       3.269846      -0.715500      33.812501 0.63746836E+03  0.15802307E+05                                 8.069160                            7.679608       1.145241       2.383864                    0.999529      29.049639      74.590628       0.712186       0.346937      -1.162488       0.093684      -0.134514      -0.133753       0.211567       0.014497       0.016372      -0.018070       0.025235       0.001720      -0.035084       0.011138       0.023946              8.165178       8.331366      -1.986178      -1.323952       8.542075       1.518462       7.622092          -0.000012
          542              O      14.761224       8.724840       6.074428      -0.872031      47.544780 0.10225715E+04  0.28751861E+05                                10.443250                            9.997293      -0.116519       1.947195                    0.997651      33.199641      93.141579       0.594335       0.366524      -1.137690       0.103993      -0.089406      -0.003674       0.137192       0.018581       0.002254      -0.003960       0.030629      -0.211019      -0.070593       0.011343       0.059250             10.965793       9.663011      -1.276020       0.384887      10.156488      -1.954020      13.077880          -0.000009
          543              O      12.529232       8.677242       4.639647      -0.885143      48.904738 0.10706019E+04  0.30466595E+05                                10.658318                           10.247444      -0.178539       1.923574                    0.997249      33.668120      95.197355       0.585162       0.367819      -1.136059      -0.045787      -0.076351      -0.077933       0.118319      -0.015136       0.048997      -0.020449      -0.052638       0.043323      -0.064157       0.003618       0.060538             11.151644      13.811923       1.802440      -1.167310      10.092490       0.024516       9.550519          -0.000005
          544              O      13.128022      10.746021       6.056233      -0.947239      45.529555 0.91345873E+03  0.25382158E+05                                11.546886                           10.550533      -0.543745       1.783478                    0.998005      35.882634     105.579730       0.482364       0.456974      -1.059152      -0.002486      -0.029274      -0.005352       0.029862       0.001783       0.000910       0.000528       0.024775       0.026683      -0.016971       0.007452       0.009519             12.660952       9.877231      -0.354890       0.402340      18.833493      -0.814463       9.272133          -0.000002
          545              O       8.615793      12.007765       3.363419      -0.680051      37.473442 0.67500881E+03  0.16978722E+05                                 8.818130                            7.995946       0.870655       2.322273                    0.995867      28.522594      73.840499       0.685566       0.355191      -1.155353      -0.191571      -0.031052      -0.096579       0.216774      -0.003137      -0.013042      -0.001090      -0.036396       0.036742      -0.028766       0.012343       0.016423              9.754037      14.149351       0.718283       3.334788       7.032088       0.187491       8.080672          -0.000009
          546              O       9.675740      12.499252       5.913275      -0.919471      50.123371 0.11111525E+04  0.31940380E+05                                10.768121                           10.422688      -0.174682       1.908045                    0.998546      34.617604      98.623316       0.581196       0.366621      -1.136112      -0.038243       0.072598      -0.008613       0.082506      -0.018359       0.005892       0.000325      -0.089890      -0.207435      -0.069762      -0.013365       0.083127             10.885925       9.170757      -0.115385       0.190380       8.159870      -0.791393      15.327149          -0.000000
          547              O      10.627851      10.494773       4.642246      -0.917861      54.975540 0.12103077E+04  0.35559689E+05                                11.527034                           10.924697      -0.372634       1.844995                    0.998028      35.078608     101.198893       0.563754       0.369789      -1.133109       0.022464      -0.043921      -0.056819       0.075247      -0.000494      -0.042769       0.043665       0.038933       0.061154      -0.062462      -0.007506       0.069968             12.259133       9.849689      -1.975980       2.151370      15.246517      -3.753514      11.681192          -0.000008
          548              O       8.316395      11.902170       8.309776      -0.700406      32.018936 0.53973364E+03  0.12868982E+05                                 7.849056                            7.044208       0.932517       2.321540                    0.999202      28.616890      72.702223       0.745118       0.344759      -1.161180      -0.207106      -0.017285       0.076791       0.221559      -0.005085       0.013895      -0.001987      -0.026303       0.025850      -0.023939       0.007313       0.016627              8.492397      12.879534       1.991164      -1.630241       6.440349      -0.700884       6.157307           0.000010
          549              O      10.487375      10.413052       7.205098      -0.924503      52.211716 0.11652120E+04  0.33888496E+05                                11.065650                           10.678959      -0.248704       1.882905                    0.998379      34.887931      99.918771       0.573819       0.367015      -1.136007       0.010684      -0.028744       0.067141       0.073812       0.009437       0.038522      -0.045426       0.032721       0.103448      -0.067452      -0.003471       0.070923             11.199726       9.621979      -1.759812      -1.005753      13.958752       2.109729      10.018446          -0.000005
          550              O      14.756967       8.121645       8.798433      -0.686829      45.463283 0.79627385E+03  0.20960595E+05                                10.303441                            8.859606       0.279534       2.120385                    0.994864      29.699789      79.732488       0.629459       0.369656      -1.139130       0.079780      -0.155530       0.123815       0.214207      -0.000652      -0.003118       0.028847       0.031554      -0.021727      -0.038696       0.016609       0.022086             12.076524       9.937423      -2.633631       2.802194      15.151168      -5.493414      11.140982          -0.000011
          551              O      12.445514       8.550024       7.272679      -0.873834      51.367872 0.11049639E+04  0.31705270E+05                                11.095754                           10.448601      -0.305526       1.885970                    0.996668      33.721419      95.856102       0.576134       0.370510      -1.133580      -0.029678      -0.099507       0.078724       0.130307      -0.018863      -0.048071       0.019419      -0.054957       0.056466      -0.065166       0.002926       0.062240             11.959223      13.133101       0.528512       3.471225      12.109686      -1.986347      10.634880          -0.000009
[truncated: 81,922 more chars]
