# Supplementary material for: A collection of forcefield precursors for metal–organic frameworks
Source: RSC Adv. 2019 Nov 13;9(63):36492–507. doi: 10.1039/c9ra07327b (PMC9075174; doi:10.1039/c9ra07327b)
Supplement: RA-009-C9RA07327B-s3861 [file RA-009-C9RA07327B-s3861.xyz]

  106
jmolscript: load "" {1 1 1} spacegroup "x,y,z" unitcell [{     18.266000     0.000000     0.000000 }, {      9.133000    15.818820     0.000000 }, {      9.133000     5.272940    14.914127 }]
Zn    10.717758     6.187901     4.375507     0.953556
Zn     9.133000     5.272940     1.787607     0.953556
Zn     9.133000     3.443019     4.375507     0.953556
Zn     7.548242     6.187901     4.375507     0.953553
Zn    25.814242    14.903859    10.538620     0.953556
Zn    27.399000    15.818820    13.126520     0.953557
Zn    28.983758    14.903859    10.538620     0.953553
Zn    27.399000    17.648741    10.538620     0.953557
H     11.138607     9.600969     6.788911     0.124884
H     18.266000     7.375788    13.944709     0.124886
H     18.266000    15.605793     2.305724     0.124886
H     25.393393     9.600969     6.788911     0.124886
H     15.520620    12.130926    13.944709     0.124887
H     21.011380    17.190839     6.788911     0.124887
H     13.883987     4.845832     6.788911     0.124885
H     22.648013     8.015923     2.305724     0.124886
H     15.520620    17.190839     6.788911     0.124886
H     13.883987     8.015923     2.305724     0.124885
H     21.011380    12.130926    13.944709     0.124887
H     22.648013     4.845832     6.788911     0.124886
H     22.648013    16.245928     8.125216     0.124885
H     21.011380     8.960834     0.969418     0.124886
H     13.883987    13.075837    12.608403     0.124886
H     15.520620     3.900921     8.125216     0.124887
H     18.266000    13.715972     0.969418     0.124886
H     11.138607    11.490791     8.125216     0.124885
H     25.393393    11.490791     8.125216     0.124884
H     18.266000     5.485967    12.608403     0.124886
H     13.883987    16.245928     8.125216     0.124885
H     22.648013    13.075837    12.608403     0.124885
H     15.520620     8.960834     0.969418     0.124886
H     21.011380     3.900921     8.125216     0.124886
C     10.334903     9.978512     7.055873    -0.099513
C     18.266000     6.534227    14.333967    -0.099511
C     18.266000    15.692269     1.382540    -0.099511
C     26.197097     9.978512     7.055873    -0.099511
C     14.791807    12.551706    14.333967    -0.099515
C     21.740193    17.698096     7.055873    -0.099514
C     13.809096     3.961033     7.055873    -0.099516
C     22.722904     7.972685     1.382540    -0.099516
C     14.791807    17.698096     7.055873    -0.099515
C     13.809096     7.972685     1.382540    -0.099517
C     21.740193    12.551706    14.333967    -0.099514
C     22.722904     3.961033     7.055873    -0.099516
C     22.722904    17.130727     7.858254    -0.099513
C     21.740193     8.540054     0.580160    -0.099511
C     13.809096    13.119075    13.531587    -0.099513
C     14.791807     3.393664     7.858254    -0.099511
C     18.266000    14.557533     0.580160    -0.099508
C     10.334903    11.113248     7.858254    -0.099508
C     26.197097    11.113248     7.858254    -0.099509
C     18.266000     5.399491    13.531587    -0.099508
C     13.809096    17.130727     7.858254    -0.099512
C     22.722904    13.119075    13.531587    -0.099513
C     14.791807     8.540054     0.580160    -0.099511
C     21.740193     3.393664     7.858254    -0.099512
C      9.133000     8.198367     5.797121     0.575749
C      9.133000     9.411143     6.654683    -0.013336
C      9.133000     2.347513     1.659942     0.575738
C      9.133000     1.134737     0.802380    -0.013335
C      6.599506     6.735654     1.659942     0.575740
C      5.549211     7.342042     0.802380    -0.013334
C     11.666494     3.810226     5.797121     0.575740
C     12.716789     3.203838     6.654683    -0.013334
C      6.599506     3.810226     5.797121     0.575740
C      5.549211     3.203838     6.654683    -0.013334
C     11.666494     6.735654     1.659942     0.575740
C     12.716789     7.342042     0.802380    -0.013334
C     24.865506    17.281534     9.117006     0.575740
C     23.815211    17.887922     8.259444    -0.013334
C     29.932494    14.356106    13.254185     0.575740
C     30.982789    13.749718    14.111747    -0.013334
C     27.399000    18.744247    13.254185     0.575737
C     27.399000    19.957023    14.111747    -0.013335
C     27.399000    12.893393     9.117006     0.575749
C     27.399000    11.680617     8.259444    -0.013337
C     29.932494    17.281534     9.117006     0.575740
C     30.982789    17.887922     8.259444    -0.013334
C     24.865506    14.356106    13.254185     0.575740
C     23.815211    13.749718    14.111747    -0.013334
O      9.133000     5.272940     3.728532    -1.027626
O     27.399000    15.818820    11.185595    -1.027626
O     10.297823     7.719584     5.458570    -0.538799
O      9.133000     3.498807     1.047419    -0.538788
O      9.133000     2.153785     2.949567    -0.538788
O      7.968177     7.719584     5.458570    -0.538795
O      7.596555     6.160007     1.047419    -0.538795
O     10.669445     3.040852     5.458570    -0.538792
O     11.834267     5.058384     5.458570    -0.538793
O      6.431733     6.832517     2.949567    -0.538792
O      7.596555     3.040852     5.458570    -0.538795
O     11.834267     6.832517     2.949567    -0.538793
O     10.669445     6.160007     1.047419    -0.538792
O      6.431733     5.058384     5.458570    -0.538792
O     24.697733    16.033376     9.455557    -0.538793
O     28.935445    14.931753    13.866708    -0.538795
O     30.100267    14.259243    11.964560    -0.538792
O     25.862555    18.050908     9.455557    -0.538792
O     27.399000    17.592953    13.866708    -0.538788
O     28.563823    13.372176     9.455557    -0.538795
O     26.234177    13.372176     9.455557    -0.538799
O     27.399000    18.937975    11.964560    -0.538788
O     30.100267    16.033376     9.455557    -0.538792
O     24.697733    14.259243    11.964560    -0.538793
O     25.862555    14.931753    13.866708    -0.538792
O     28.935445    18.050908     9.455557    -0.538795

The following XYZ coordinates are in angstroms. Other properties are in atomic units.
The sperically averaged electron density of each atom fit to a function of the form exp(a - br)
eigen_1, eigen_2 and eigen_3 are the three eigenvalues of traceless quadrupole moment tensor
  atom number  atomic symbol              X              Y              Z     net charge C6 coefficient C8 coefficient C10 coefficient fluctuating dipole atomic polarizability isotropic forcefield polarizability              a              b squared Pearson coefficient          <r^3>          <r^4>         wp_QDO          m_QDO          q_QDO       dipole_x       dipole_y       dipole_z         dipole            Qxy            Qxz            Qyz     Q(x^2-y^2)  Q(3z^2 - R^2)        eigen_1        eigen_2        eigen_3 static polarizability      alpha(xx)      alpha(xy)      alpha(xz)      alpha(yy)      alpha(yz)      alpha(zz) atomic spin moment
            1             Zn      10.717758       6.187901       4.375507       0.953556      89.180035 0.17254361E+04  0.54045988E+05                                16.626968                           13.839592       0.041726       1.886905                    0.998536      45.511446     125.086222       0.469745       0.416274      -1.127493       0.042507       0.024541       0.017353       0.052059       0.069064       0.048836       0.028196       0.079747      -0.119623      -0.059812      -0.059811       0.119623             20.795965      19.061938      -2.002296      -1.415838      21.373984      -0.817411      21.951973           0.000001
            2             Zn       9.133000       5.272940       1.787607       0.953556      89.179932 0.17254525E+04  0.54046593E+05                                16.626921                           13.839646       0.041697       1.886894                    0.998536      45.511469     125.086098       0.469745       0.416273      -1.127494       0.000000       0.000002      -0.052058       0.052058      -0.000008      -0.000006      -0.000002      -0.000010       0.358894      -0.059825      -0.059806       0.119631             20.795785      22.529736      -0.000100       0.000097      22.529872       0.000072      17.327748           0.000001
            3             Zn       9.133000       3.443019       4.375507       0.953556      89.179922 0.17254521E+04  0.54046578E+05                                16.626920                           13.839644       0.041697       1.886894                    0.998536      45.511469     125.086099       0.469745       0.416273      -1.127494       0.000000      -0.049080       0.017355       0.052058      -0.000008      -0.000006      -0.056395      -0.159513      -0.119615      -0.059825      -0.059806       0.119632             20.795784      22.529752       0.000059      -0.000127      17.905802       1.634916      21.951797           0.000001
            4             Zn       7.548242       6.187901       4.375507       0.953553      89.179867 0.17254480E+04  0.54046416E+05                                16.626913                           13.839625       0.041728       1.886903                    0.998536      45.511437     125.085979       0.469746       0.416273      -1.127494      -0.042504       0.024540       0.017352       0.052056      -0.069075      -0.048843       0.028193       0.079741      -0.119613      -0.059825      -0.059806       0.119631             20.795793      19.061835       2.002281       1.415827      21.373728      -0.817551      21.951817           0.000001
            5             Zn      25.814242      14.903859      10.538620       0.953556      89.180030 0.17254359E+04  0.54045982E+05                                16.626968                           13.839592       0.041726       1.886905                    0.998536      45.511444     125.086217       0.469745       0.416274      -1.127492      -0.042507      -0.024541      -0.017353       0.052059       0.069064       0.048836       0.028196       0.079747      -0.119623      -0.059812      -0.059811       0.119622             20.795965      19.061937      -2.002297      -1.415839      21.373983      -0.817412      21.951974           0.000001
            6             Zn      27.399000      15.818820      13.126520       0.953557      89.179921 0.17254523E+04  0.54046583E+05                                16.626920                           13.839645       0.041697       1.886894                    0.998536      45.511466     125.086087       0.469745       0.416273      -1.127494      -0.000000      -0.000002       0.052058       0.052058      -0.000008      -0.000006      -0.000002      -0.000010       0.358894      -0.059825      -0.059806       0.119631             20.795783      22.529734      -0.000100       0.000097      22.529870       0.000072      17.327745           0.000001
            7             Zn      28.983758      14.903859      10.538620       0.953553      89.179860 0.17254478E+04  0.54046408E+05                                16.626912                           13.839625       0.041728       1.886903                    0.998536      45.511435     125.085972       0.469746       0.416273      -1.127494       0.042504      -0.024540      -0.017352       0.052056      -0.069075      -0.048843       0.028193       0.079741      -0.119613      -0.059825      -0.059806       0.119631             20.795792      19.061833       2.002282       1.415827      21.373727      -0.817552      21.951816           0.000001
            8             Zn      27.399000      17.648741      10.538620       0.953557      89.179909 0.17254518E+04  0.54046566E+05                                16.626918                           13.839643       0.041697       1.886894                    0.998536      45.511466     125.086085       0.469745       0.416273      -1.127494      -0.000000       0.049080      -0.017355       0.052058      -0.000008      -0.000006      -0.056395      -0.159513      -0.119615      -0.059825      -0.059806       0.119632             20.795780      22.529750       0.000059      -0.000127      17.905798       1.634915      21.951794           0.000001
            9              H      11.138607       9.600969       6.788911       0.124884       1.110768 0.78496663E+01  0.75040896E+02                                 1.636304                            1.535998      -0.900344       2.458785                    0.999196       3.131012       8.054250       0.568457       1.127098      -0.747952       0.037000      -0.014437      -0.010208       0.041008      -0.001078      -0.000762       0.005958       0.025680      -0.034106      -0.015582      -0.003024       0.018605              1.689880       1.910832      -0.309299      -0.218707       1.676277       0.273996       1.482532          -0.000001
           10              H      18.266000       7.375788      13.944709       0.124886       1.110813 0.78500446E+01  0.75045314E+02                                 1.636354                            1.536042      -0.900329       2.458795                    0.999196       3.130952       8.054103       0.568446       1.127107      -0.747952       0.000001       0.035800      -0.020002       0.041009       0.000001      -0.000001      -0.010560      -0.021040       0.030368      -0.015581      -0.003024       0.018605              1.689932       1.288818      -0.000001      -0.000000       2.240855      -0.145515       1.540123          -0.000001
           11              H      18.266000      15.605793       2.305724       0.124886       1.110814 0.78500472E+01  0.75045352E+02                                 1.636355                            1.536043      -0.900329       2.458795                    0.999196       3.130952       8.054106       0.568446       1.127108      -0.747951       0.000001      -0.006925       0.040420       0.041009      -0.000000       0.000001      -0.009679      -0.018548       0.037842      -0.015581      -0.003024       0.018605              1.689933       1.288819      -0.000000      -0.000000       1.526521       0.107040       2.254459          -0.000001
           12              H      25.393393       9.600969       6.788911       0.124886       1.110544 0.78476846E+01  0.75016654E+02                                 1.636012                            1.535745      -0.900329       2.458792                    0.999196       3.130846       8.053342       0.568541       1.127011      -0.747972      -0.037001      -0.014437      -0.010209       0.041009       0.001079       0.000763       0.005957       0.025681      -0.034106      -0.015581      -0.003025       0.018606              1.689566       1.910454       0.309207       0.218642       1.675964       0.273912       1.482279          -0.000001
           13              H      15.520620      12.130926      13.944709       0.124887       1.110778 0.78497232E+01  0.75041264E+02                                 1.636295                            1.535991      -0.900333       2.458792                    0.999196       3.130924       8.053905       0.568468       1.127079      -0.747959       0.031004      -0.017899      -0.020002       0.041009      -0.009110      -0.009146       0.005279       0.010523       0.030368      -0.015581      -0.003024       0.018605              1.689869       2.002762      -0.412218      -0.126012       1.526775       0.072753       1.540070          -0.000001
           14              H      21.011380      17.190839       6.788911       0.124887       1.110556 0.78478018E+01  0.75018214E+02                                 1.636043                            1.535773      -0.900324       2.458796                    0.999196       3.130842       8.053411       0.568526       1.127034      -0.747967      -0.031004      -0.024825      -0.010209       0.041009       0.011660       0.005541      -0.002318      -0.010969      -0.034105      -0.015581      -0.003025       0.018605              1.689599       2.002411       0.256149       0.346547       1.584081       0.052395       1.482306          -0.000001
           15              H      13.883987       4.845832       6.788911       0.124885       1.110799 0.78499526E+01  0.75044543E+02                                 1.636361                            1.536048      -0.900350       2.458783                    0.999196       3.131032       8.054430       0.568434       1.127129      -0.747945       0.005997       0.039262      -0.010209       0.041008       0.010580       0.004779      -0.003640      -0.014707      -0.034105      -0.015582      -0.003022       0.018605              1.689941       1.467102      -0.053087       0.127942       2.120139      -0.326423       1.482580          -0.000001
           16              H      22.648013       8.015923       2.305724       0.124886       1.110798 0.78498984E+01  0.75043415E+02                                 1.636320                            1.536013      -0.900343       2.458786                    0.999196       3.130949       8.054015       0.568461       1.127086      -0.747957      -0.005997       0.003462       0.040420       0.041009      -0.008032      -0.008381       0.004840       0.009274       0.037843      -0.015582      -0.003023       0.018605              1.689896       1.467067      -0.102924       0.092695       1.348220      -0.053518       2.254401          -0.000001
           17              H      15.520620      17.190839       6.788911       0.124886       1.110778 0.78497288E+01  0.75041325E+02                                 1.636295                            1.535991      -0.900334       2.458791                    0.999196       3.130925       8.053906       0.568468       1.127078      -0.747959       0.031004      -0.024825      -0.010208       0.041009      -0.011660      -0.005540      -0.002320      -0.010969      -0.034107      -0.015581      -0.003024       0.018605              1.689869       2.002762      -0.256212      -0.346638       1.584322       0.052407       1.482524          -0.000001
           18              H      13.883987       8.015923       2.305724       0.124885       1.110799 0.78499518E+01  0.75044532E+02                                 1.636361                            1.536047      -0.900349       2.458783                    0.999196       3.131032       8.054429       0.568435       1.127129      -0.747945       0.005997       0.003462       0.040419       0.041008       0.008033       0.008382       0.004839       0.009275       0.037840      -0.015582      -0.003022       0.018605              1.689940       1.467102       0.102929      -0.092698       1.348250      -0.053520       2.254468          -0.000001
           19              H      21.011380      12.130926      13.944709       0.124887       1.110557 0.78478074E+01  0.75018287E+02                                 1.636045                            1.535774      -0.900325       2.458796                    0.999196       3.130843       8.053417       0.568525       1.127035      -0.747967      -0.031004      -0.017900      -0.020003       0.041009       0.009110       0.009146       0.005280       0.010521       0.030365      -0.015581      -0.003025       0.018605              1.689601       2.002414       0.412111       0.125984       1.526548       0.072737       1.539841          -0.000001
           20              H      22.648013       4.845832       6.788911       0.124886       1.110798 0.78498984E+01  0.75043415E+02                                 1.636320                            1.536013      -0.900343       2.458786                    0.999196       3.130949       8.054015       0.568461       1.127085      -0.747957      -0.005997       0.039262      -0.010209       0.041009      -0.010580      -0.004779      -0.003639      -0.014709      -0.034106      -0.015582      -0.003023       0.018605              1.689896       1.467067       0.053085      -0.127936       2.120076      -0.326410       1.482545          -0.000001
           21              H      22.648013      16.245928       8.125216       0.124885       1.110801 0.78499693E+01  0.75044740E+02                                 1.636363                            1.536049      -0.900352       2.458782                    0.999196       3.131034       8.054436       0.568434       1.127128      -0.747945      -0.005997      -0.039262       0.010209       0.041008       0.010580       0.004779      -0.003640      -0.014707      -0.034105      -0.015582      -0.003022       0.018605              1.689942       1.467104      -0.053087       0.127942       2.120142      -0.326424       1.482582          -0.000001
           22              H      21.011380       8.960834       0.969418       0.124886       1.110781 0.78497493E+01  0.75041571E+02                                 1.636298                            1.535993      -0.900335       2.458790                    0.999196       3.130928       8.053917       0.568468       1.127078      -0.747959      -0.031004       0.017899       0.020002       0.041009      -0.009110      -0.009146       0.005279       0.010523       0.030368      -0.015581      -0.003024       0.018605              1.689872       2.002767      -0.412220      -0.126013       1.526777       0.072753       1.540072          -0.000001
           23              H      13.883987      13.075837      12.608403       0.124886       1.110800 0.78499202E+01  0.75043671E+02                                 1.636322                            1.536014      -0.900345       2.458785                    0.999196       3.130952       8.054024       0.568461       1.127085      -0.747957       0.005997      -0.003462      -0.040420       0.041009      -0.008033      -0.008381       0.004840       0.009274       0.037843      -0.015582      -0.003023       0.018605              1.689898       1.467068      -0.102925       0.092695       1.348222      -0.053518       2.254405          -0.000001
           24              H      15.520620       3.900921       8.125216       0.124887       1.110560 0.78478328E+01  0.75018588E+02                                 1.636047                            1.535776      -0.900326       2.458795                    0.999196       3.130846       8.053427       0.568525       1.127035      -0.747967       0.031004       0.024825       0.010209       0.041009       0.011660       0.005541      -0.002318      -0.010969      -0.034106      -0.015581      -0.003025       0.018605              1.689603       2.002417       0.256150       0.346548       1.584084       0.052396       1.482309          -0.000001
           25              H      18.266000      13.715972       0.969418       0.124886       1.110816 0.78500696E+01  0.75045617E+02                                 1.636357                            1.536045      -0.900331       2.458794                    0.999196       3.130955       8.054116       0.568445       1.127108      -0.747952      -0.000001      -0.035800       0.020002       0.041009       0.000001      -0.000001      -0.010560      -0.021040       0.030368      -0.015581      -0.003024       0.018605              1.689936       1.288820      -0.000001      -0.000000       2.240861      -0.145516       1.540126          -0.000001
           26              H      11.138607      11.490791       8.125216       0.124885       1.110548 0.78477114E+01  0.75016973E+02                                 1.636015                            1.535748      -0.900331       2.458791                    0.999196       3.130850       8.053355       0.568541       1.127011      -0.747972       0.037001       0.014437       0.010209       0.041009       0.001079       0.000763       0.005957       0.025681      -0.034106      -0.015581      -0.003025       0.018606              1.689569       1.910459       0.309209       0.218643       1.675968       0.273913       1.482282          -0.000001
           27              H      25.393393      11.490791       8.125216       0.124884       1.110771 0.78496847E+01  0.75041116E+02                                 1.636307                            1.536000      -0.900346       2.458784                    0.999196       3.131014       8.054258       0.568457       1.127098      -0.747952      -0.037000       0.014437       0.010208       0.041008      -0.001078      -0.000762       0.005958       0.025680      -0.034106      -0.015582      -0.003024       0.018605              1.689883       1.910835      -0.309300      -0.218708       1.676279       0.273997       1.482534          -0.000001
           28              H      18.266000       5.485967      12.608403       0.124886       1.110815 0.78500621E+01  0.75045524E+02                                 1.636356                            1.536044      -0.900331       2.458794                    0.999196       3.130954       8.054111       0.568446       1.127108      -0.747952      -0.000001       0.006925      -0.040420       0.041009      -0.000000       0.000001      -0.009679      -0.018548       0.037842      -0.015581      -0.003024       0.018605              1.689935       1.288820      -0.000000      -0.000000       1.526522       0.107041       2.254462          -0.000001
           29              H      13.883987      16.245928       8.125216       0.124885       1.110800 0.78499172E+01  0.75043640E+02                                 1.636323                            1.536015      -0.900345       2.458785                    0.999196       3.130951       8.054023       0.568460       1.127086      -0.747957       0.005997      -0.039262       0.010209       0.041009      -0.010580      -0.004779      -0.003639      -0.014709      -0.034106      -0.015582      -0.003023       0.018605              1.689899       1.467069       0.053086      -0.127937       2.120081      -0.326411       1.482547          -0.000001
           30              H      22.648013      13.075837      12.608403       0.124885       1.110802 0.78499770E+01  0.75044836E+02                                 1.636364                            1.536050      -0.900352       2.458782                    0.999196       3.131035       8.054441       0.568434       1.127129      -0.747945      -0.005997      -0.003462      -0.040419       0.041008       0.008033       0.008382       0.004839       0.009275       0.037840      -0.015582      -0.003022       0.018605              1.689944       1.467105       0.102929      -0.092699       1.348252      -0.053520       2.254474          -0.000001
           31              H      15.520620       8.960834       0.969418       0.124886       1.110560 0.78478293E+01  0.75018547E+02                                 1.636047                            1.535776      -0.900327       2.458795                    0.999196       3.130846       8.053427       0.568525       1.127035      -0.747967       0.031004       0.017900       0.020003       0.041009       0.009110       0.009146       0.005280       0.010521       0.030365      -0.015581      -0.003025       0.018605              1.689604       2.002418       0.412113       0.125984       1.526551       0.072737       1.539843          -0.000001
           32              H      21.011380       3.900921       8.125216       0.124886       1.110782 0.78497567E+01  0.75041665E+02                                 1.636299                            1.535995      -0.900336       2.458790                    0.999196       3.130928       8.053920       0.568467       1.127079      -0.747958      -0.031004       0.024825       0.010208       0.041009      -0.011660      -0.005540      -0.002320      -0.010969      -0.034107      -0.015581      -0.003024       0.018605              1.689873       2.002768      -0.256214      -0.346640       1.584325       0.052408       1.482527          -0.000001
           33              C      10.334903       9.978512       7.055873      -0.099513      35.046238 0.40757692E+03  0.94295747E+04                                 9.362285                            6.768880       0.042006       1.990099                    0.999648      28.759418      82.041666       0.628012       0.421556      -1.060851      -0.015756       0.013041       0.009221       0.022435      -0.009723      -0.006875      -0.006657       0.039656      -0.030241      -0.022490      -0.005373       0.027863             12.143081       9.516740       0.686824       0.485659      16.269670       7.957552      10.642834          -0.000000
           34              C      18.266000       6.534227      14.333967      -0.099511      35.045865 0.40756941E+03  0.94293457E+04                                 9.362161                            6.768762       0.041985       1.990094                    0.999648      28.759268      82.040657       0.628026       0.421549      -1.060857       0.000001      -0.022134       0.003642       0.022432       0.000001      -0.000002      -0.024883      -0.011896      -0.003429      -0.022488      -0.005376       0.027865             12.142927       5.015910      -0.000013      -0.000011      16.976490       6.116230      14.436381           0.000000
           35              C      18.266000      15.692269       1.382540      -0.099511      35.045881 0.40756971E+03  0.94293542E+04                                 9.362165                            6.768765       0.041985       1.990094                    0.999648      28.759273      82.040682       0.628026       0.421549      -1.060856       0.000001      -0.003945      -0.022082       0.022432      -0.000002       0.000001      -0.016946       0.010555       0.063924      -0.022488      -0.005377       0.027865             12.142931       5.015912      -0.000015      -0.000009      18.562907       5.555348      12.849975          -0.000000
           36              C      26.197097       9.978512       7.055873      -0.099511      35.046179 0.40757736E+03  0.94295533E+04                                 9.362213                            6.768845       0.042014       1.990102                    0.999648      28.759174      82.039861       0.628022       0.421551      -1.060858       0.015754       0.013040       0.009220       0.022433       0.009721       0.006874      -0.006659       0.039658      -0.030241      -0.022490      -0.005372       0.027862             12.143006       9.516554      -0.687189      -0.485917      16.269649       7.957550      10.642815          -0.000000
           37              C      14.791807      12.551706      14.333967      -0.099515      35.046181 0.40757428E+03  0.94294849E+04                                 9.362222                            6.768812       0.041981       1.990091                    0.999648      28.759395      82.041091       0.628023       0.421550      -1.060856      -0.019170       0.011070       0.003643       0.022434      -0.005153      -0.021553       0.012440       0.005953      -0.003428      -0.022489      -0.005380       0.027868             12.143013      13.986415      -5.179115       5.296882       8.006121      -3.058169      14.436505          -0.000000
           38              C      21.740193      17.698096       7.055873      -0.099514      35.046211 0.40757777E+03  0.94295647E+04                                 9.362202                            6.768832       0.041981       1.990091                    0.999648      28.759256      82.040096       0.628025       0.421549      -1.060859       0.019169       0.007123       0.009222       0.022433       0.022034      -0.002328       0.009281      -0.002991      -0.030247      -0.022489      -0.005376       0.027865             12.142985      13.986216      -3.267749       6.648460      11.799953      -4.399584      10.642787          -0.000000
           39              C      13.809096       3.961033       7.055873      -0.099516      35.046326 0.40757818E+03  0.94296125E+04                                 9.362283                            6.768873       0.041973       1.990088                    0.999648      28.759551      82.042121       0.628015       0.421554      -1.060852       0.003416      -0.020165       0.009220       0.022434       0.012311      -0.009200      -0.002630      -0.036669      -0.030247      -0.022486      -0.005379       0.027865             12.143070      15.176193      -2.580677       7.134241      10.610206      -3.558192      10.642810           0.000000
           40              C      22.722904       7.972685       1.382540      -0.099516      35.046185 0.40757432E+03  0.94294865E+04                                 9.362215                            6.768806       0.041981       1.990091                    0.999648      28.759433      82.041215       0.628024       0.421549      -1.060856      -0.003415       0.001972      -0.022084       0.022434       0.004567      -0.014675       0.008472      -0.005276       0.063936      -0.022486      -0.005382       0.027868             12.143001      15.176243      -5.866066       4.811109       8.402726      -2.777708      12.850032          -0.000000
           41              C      14.791807      17.698096       7.055873      -0.099515      35.046179 0.40757430E+03  0.94294853E+04                                 9.362221                            6.768812       0.041981       1.990091                    0.999648      28.759396      82.041089       0.628023       0.421550      -1.060856      -0.019170       0.007124       0.009223       0.022434      -0.022038       0.002326       0.009279      -0.002989      -0.030252      -0.022489      -0.005380       0.027869             12.143011      13.986403       3.267576      -6.648538      11.799846      -4.399455      10.642785           0.000000
           42              C      13.809096       7.972685       1.382540      -0.099517      35.046322 0.40757793E+03  0.94296054E+04                                 9.362282                            6.768870       0.041973       1.990088                    0.999648      28.759551      82.042121       0.628015       0.421554      -1.060852       0.003416       0.001971      -0.022085       0.022434      -0.004570       0.014673       0.008469      -0.005276       0.063932      -0.022486      -0.005379       0.027865             12.143069      15.176198       5.866003      -4.811167       8.402722      -2.777731      12.850288          -0.000000
           43              C      21.740193      12.551706      14.333967      -0.099514      35.046223 0.40757787E+03  0.94295679E+04                                 9.362205                            6.768833       0.041981       1.990090                    0.999648      28.759262      82.040124       0.628025       0.421549      -1.060859       0.019169       0.011069       0.003642       0.022433       0.005150       0.021550       0.012441       0.005948      -0.003430      -0.022489      -0.005376       0.027864             12.142990      13.986232       5.178986      -5.297020       8.006055      -3.058236      14.436683           0.000000
           44              C      22.722904       3.961033       7.055873      -0.099516      35.046186 0.40757451E+03  0.94294917E+04                                 9.362215                            6.768808       0.041981       1.990091                    0.999648      28.759430      82.041205       0.628024       0.421550      -1.060856      -0.003415      -0.020164       0.009221       0.022434      -0.012313       0.009198      -0.002629      -0.036672      -0.030252      -0.022486      -0.005382       0.027868             12.143001      15.176238       2.580602      -7.134282      10.609993      -3.558093      10.642771          -0.000000
           45              C      22.722904      17.130727       7.858254      -0.099513      35.046209 0.40757660E+03  0.94295657E+04                                 9.362257                            6.768856       0.041977       1.990090                    0.999648      28.759501      82.041905       0.628017       0.421553      -1.060853      -0.003416       0.020165      -0.009220       0.022434       0.012311      -0.009199      -0.002630      -0.036668      -0.030247      -0.022485      -0.005379       0.027865             12.143033      15.176141      -2.580667       7.134213      10.610182      -3.558182      10.642776          -0.000000
           46              C      21.740193       8.540054       0.580160      -0.099511      35.046072 0.40757278E+03  0.94294406E+04                                 9.362198                            6.768796       0.041985       1.990092                    0.999648      28.759349      82.040896       0.628024       0.421550      -1.060856       0.019170      -0.011070      -0.003643       0.022434      -0.005153      -0.021552       0.012440       0.005953      -0.003428      -0.022488      -0.005380       0.027868             12.142980      13.986379      -5.179101       5.296861       8.006101      -3.058156      14.436461          -0.000000
           47              C      13.809096      13.119075      13.531587      -0.099513      35.046079 0.40757285E+03  0.94294432E+04                                 9.362192                            6.768790       0.041985       1.990093                    0.999648      28.759387      82.041022       0.628025       0.421549      -1.060857       0.003415      -0.001972       0.022084       0.022434       0.004567      -0.014675       0.008472      -0.005276       0.063936      -0.022486      -0.005382       0.027868             12.142969      15.176198      -5.866047       4.811094       8.402704      -2.777699      12.850005          -0.000000
           48              C      14.791807       3.393664       7.858254      -0.099511      35.046117 0.40757642E+03  0.94295253E+04                                 9.362183                            6.768818       0.041985       1.990092                    0.999648      28.759216      82.039933       0.628026       0.421549      -1.060859      -0.019169      -0.007123      -0.009222       0.022433       0.022034      -0.002327       0.009280      -0.002991      -0.030247      -0.022488      -0.005376       0.027864             12.142958      13.986187      -3.267736       6.648444      11.799925      -4.399569      10.642762          -0.000000
           49              C      18.266000      14.557533       0.580160      -0.099508      35.045767 0.40756802E+03  0.94293047E+04                                 9.362141                            6.768748       0.041989       1.990096                    0.999648      28.759225      82.040481       0.628028       0.421549      -1.060857      -0.000001       0.022134      -0.003642       0.022432       0.000001      -0.000002      -0.024883      -0.011896      -0.003429      -0.022488      -0.005377       0.027865             12.142899       5.015900      -0.000013      -0.000011      16.976453       6.116209      14.436343          -0.000000
           50              C      10.334903      11.113248       7.858254      -0.099508      35.046074 0.40757589E+03  0.94295100E+04                                 9.362191                            6.768829       0.042018       1.990104                    0.999648      28.759129      82.039674       0.628023       0.421551      -1.060858      -0.015754      -0.013040      -0.009220       0.022433       0.009721       0.006874      -0.006659       0.039657      -0.030241      -0.022490      -0.005372       0.027862             12.142975       9.516534      -0.687182      -0.485912      16.269603       7.957526      10.642787          -0.000000
           51              C      26.197097      11.113248       7.858254      -0.099509      35.046122 0.40757534E+03  0.94295280E+04                                 9.362260                            6.768863       0.042010       1.990101                    0.999648      28.759368      82.041454       0.628014       0.421556      -1.060851       0.015756      -0.013041      -0.009221       0.022435      -0.009723      -0.006875      -0.006657       0.039656      -0.030241      -0.022490      -0.005373       0.027862             12.143045       9.516718       0.686817       0.485654      16.269617       7.957524      10.642802          -0.000000
           52              C      18.266000       5.399491      13.531587      -0.099508      35.045764 0.40756812E+03  0.94293073E+04                                 9.362139                            6.768748       0.041989       1.990096                    0.999648      28.759223      82.040463       0.628028       0.421549      -1.060857      -0.000001       0.003945       0.022082       0.022432      -0.000002       0.000001      -0.016946       0.010555       0.063924      -0.022488      -0.005377       0.027865             12.142894       5.015899      -0.000015      -0.000009      18.562842       5.555326      12.849943          -0.000000
           53              C      13.809096      17.130727       7.858254      -0.099512      35.046072 0.40757297E+03  0.94294463E+04                                 9.362191                            6.768791       0.041986       1.990093                    0.999648      28.759382      82.041000       0.628025       0.421549      -1.060857       0.003415       0.020164      -0.009221       0.022434      -0.012313       0.009197      -0.002629      -0.036672      -0.030252      -0.022486      -0.005382       0.027868             12.142965      15.176187       2.580592      -7.134255      10.609970      -3.558083      10.642738          -0.000000
           54              C      22.722904      13.119075      13.531587      -0.099513      35.046218 0.40757649E+03  0.94295630E+04                                 9.362259                            6.768855       0.041976       1.990089                    0.999648      28.759507      82.041937       0.628017       0.421553      -1.060852      -0.003416      -0.001971       0.022085       0.022434      -0.004570       0.014673       0.008469      -0.005275       0.063932      -0.022485      -0.005379       0.027864             12.143038      15.176153       5.865983      -4.811151       8.402699      -2.777722      12.850261          -0.000000
           55              C      14.791807       8.540054       0.580160      -0.099511      35.046116 0.40757639E+03  0.94295243E+04                                 9.362182                            6.768817       0.041985       1.990092                    0.999648      28.759216      82.039931       0.628026       0.421549      -1.060859      -0.019169      -0.011069      -0.003642       0.022433       0.005151       0.021550       0.012441       0.005948      -0.003429      -0.022488      -0.005376       0.027864             12.142958      13.986196       5.178973      -5.296999       8.006036      -3.058224      14.436641           0.000000
           56              C      21.740193       3.393664       7.858254      -0.099512      35.046081 0.40757293E+03  0.94294450E+04                                 9.362200                            6.768797       0.041984       1.990092                    0.999648      28.759355      82.040919       0.628024       0.421550      -1.060856       0.019170      -0.007124      -0.009223       0.022434      -0.022038       0.002325       0.009279      -0.002989      -0.030253      -0.022488      -0.005380       0.027868             12.142982      13.986372       3.267562      -6.648520      11.799816      -4.399440      10.642758          -0.000000
           57              C       9.133000       8.198367       5.797121       0.575749      28.659286 0.28307513E+03  0.59983919E+04                                 8.567918                            5.890524       0.084957       2.069948                    0.999508      22.620355      62.422647       0.628833       0.459661      -1.034740      -0.000000      -0.053482      -0.037818       0.065502      -0.000002      -0.000001      -0.088380       0.009034       0.115954      -0.086337      -0.014809       0.101146             11.788283       9.599932       0.000000       0.000000      15.610535       7.716165      10.154383           0.000002
           58              C       9.133000       9.411143       6.654683      -0.013336      40.525474 0.42428989E+03  0.98297926E+04                                10.242686                            6.812753      -0.023612       2.000328                    0.999233      26.917948      74.696544       0.644482       0.410217      -1.077405      -0.000000       0.035914       0.025395       0.043986      -0.000001      -0.000001      -0.002345       0.004713      -0.001397      -0.003782       0.001193       0.002589             14.873340      10.437228      -0.000088      -0.000062      20.988444      11.022520      13.194346           0.000000
           59              C       9.133000       2.347513       1.659942       0.575738      28.659626 0.28307954E+03  0.59985112E+04                                 8.567982                            5.890571       0.084976       2.069952                    0.999508      22.620570      62.423466       0.628830       0.459661      -1.034739       0.000001       0.053483       0.037818       0.065503      -0.000002      -0.000001      -0.033722       0.163619      -0.115930      -0.086333      -0.014798       0.101131             11.788362       4.698258      -0.000017      -0.000012      17.244566       5.405541      13.422263           0.000002
           60              C       9.133000       1.134737       0.802380      -0.013335      40.526085 0.42429591E+03  0.98299744E+04                                10.242818                            6.812825      -0.023665       2.000312                    0.999233      26.918092      74.697290       0.644474       0.410220      -1.077402       0.000001      -0.035913      -0.025394       0.043984      -0.000001      -0.000000      -0.003006       0.002843       0.001407      -0.003781       0.001187       0.002595             14.873519       5.400291      -0.000021      -0.000015      22.667683       8.648063      16.552582          -0.000000
           61              C       6.599506       6.735654       1.659942       0.575740      28.659757 0.28308050E+03  0.59985386E+04                                 8.568022                            5.890590       0.085003       2.069960                    0.999508      22.620609      62.423680       0.628828       0.459662      -1.034738       0.046317      -0.026739       0.037817       0.065501       0.070848      -0.029205       0.016860      -0.081815      -0.115931      -0.086333      -0.014798       0.101132             11.788432      14.108060      -5.432758       4.681377       7.834892      -2.702809      13.422344           0.000002
           62              C       5.549211       7.342042       0.802380      -0.013334      40.526109 0.42429603E+03  0.98299777E+04                                10.242814                            6.812819      -0.023668       2.000311                    0.999233      26.918126      74.697380       0.644476       0.410219      -1.077402      -0.031101       0.017959      -0.025395       0.043985       0.001232      -0.002603       0.001502      -0.001421       0.001405      -0.003781       0.001188       0.002593             14.873527      18.350837      -7.477018       7.489475       9.717163      -4.324066      16.552581           0.000000
           63              C      11.666494       3.810226       5.797121       0.575740      28.659454 0.28307731E+03  0.59984458E+04                                 8.567924                            5.890530       0.085037       2.069972                    0.999508      22.620456      62.422836       0.628836       0.459658      -1.034742      -0.046317       0.026740      -0.037816       0.065500       0.003914      -0.076536       0.044187      -0.004523       0.115943      -0.086335      -0.014804       0.101139             11.788288      14.107892      -2.602673       6.682401      11.102583      -3.858085      10.154388           0.000002
           64              C      12.716789       3.203838       6.654683      -0.013334      40.525662 0.42429197E+03  0.98298575E+04                                10.242732                            6.812782      -0.023669       2.000310                    0.999233      26.918020      74.696924       0.644478       0.410219      -1.077403       0.031101      -0.017957       0.025395       0.043985       0.002041      -0.002030       0.001171      -0.002359      -0.001404      -0.003781       0.001190       0.002591             14.873393      18.350611      -4.568848       9.545769      13.075187      -5.511333      13.194381          -0.000000
           65              C       6.599506       3.810226       5.797121       0.575740      28.659753 0.28308043E+03  0.59985369E+04                                 8.568021                            5.890589       0.085003       2.069960                    0.999508      22.620608      62.423676       0.628828       0.459662      -1.034738       0.046317       0.026741      -0.037815       0.065501      -0.003918       0.076531       0.044186      -0.004525       0.115938      -0.086333      -0.014798       0.101132             11.788431      14.108060       2.602725      -6.682513      11.102693      -3.858150      10.154541           0.000002
           66              C       5.549211       3.203838       6.654683      -0.013334      40.526100 0.42429586E+03  0.98299728E+04                                10.242812                            6.812817      -0.023668       2.000311                    0.999233      26.918125      74.697374       0.644476       0.410219      -1.077402      -0.031101      -0.017956       0.025396       0.043985      -0.002043       0.002029       0.001171      -0.002359      -0.001406      -0.003781       0.001188       0.002594             14.873524      18.350825       4.568806      -9.545889      13.075246      -5.511330      13.194501          -0.000000
           67              C      11.666494       6.735654       1.659942       0.575740      28.659456 0.28307736E+03  0.59984471E+04                                 8.567925                            5.890531       0.085037       2.069972                    0.999508      22.620456      62.422836       0.628836       0.459658      -1.034742      -0.046317      -0.026740       0.037816       0.065500      -0.070854       0.029202       0.016860      -0.081817      -0.115938      -0.086335      -0.014804       0.101139             11.788288      14.107891       5.432670      -4.681290       7.834785      -2.702744      13.422188           0.000002
           68              C      12.716789       7.342042       0.802380      -0.013334      40.525669 0.42429211E+03  0.98298615E+04                                10.242733                            6.812783      -0.023669       2.000310                    0.999233      26.918020      74.696926       0.644478       0.410219      -1.077403       0.031101       0.017957      -0.025395       0.043985      -0.001234       0.002601       0.001502      -0.001423       0.001405      -0.003781       0.001190       0.002591             14.873396      18.350622       7.476891      -7.489474       9.717048      -4.324049      16.552518          -0.000000
           69              C      24.865506      17.281534       9.117006       0.575740      28.659458 0.28307737E+03  0.59984475E+04                                 8.567925                            5.890531       0.085037       2.069971                    0.999508      22.620460      62.422854       0.628836       0.459658      -1.034742       0.046317      -0.026740       0.037816       0.065500       0.003914      -0.076536       0.044187      -0.004523       0.115944      -0.086335      -0.014804       0.101139             11.788288      14.107891      -2.602673       6.682401      11.102585      -3.858085      10.154388           0.000002
           70              C      23.815211      17.887922       8.259444      -0.013334      40.525714 0.42429256E+03  0.98298747E+04                                10.242740                            6.812787      -0.023669       2.000310                    0.999233      26.918037      74.696983       0.644478       0.410219      -1.077403      -0.031101       0.017957      -0.025395       0.043985       0.002041      -0.002030       0.001171      -0.002359      -0.001404      -0.003781       0.001190       0.002591             14.873408      18.350629      -4.568855       9.545780      13.075201      -5.511340      13.194394           0.000000
           71              C      29.932494      14.356106      13.254185       0.575740      28.659761 0.28308056E+03  0.59985404E+04                                 8.568022                            5.890591       0.085002       2.069960                    0.999508      22.620613      62.423697       0.628828       0.459662      -1.034738      -0.046317       0.026739      -0.037817       0.065501       0.070848      -0.029205       0.016860      -0.081815      -0.115931      -0.086333      -0.014799       0.101132             11.788432      14.108060      -5.432758       4.681377       7.834892      -2.702808      13.422344           0.000002
           72              C      30.982789      13.749718      14.111747      -0.013334      40.526161 0.42429663E+03  0.98299952E+04                                10.242823                            6.812824      -0.023669       2.000310                    0.999233      26.918143      74.697441       0.644475       0.410219      -1.077402       0.031101      -0.017958       0.025395       0.043985       0.001232      -0.002603       0.001502      -0.001421       0.001405      -0.003781       0.001188       0.002593             14.873543      18.350858      -7.477028       7.489486       9.717173      -4.324073      16.552598           0.000000
           73              C      27.399000      18.744247      13.254185       0.575737      28.659630 0.28307959E+03  0.59985127E+04                                 8.567983                            5.890572       0.084975       2.069952                    0.999508      22.620573      62.423480       0.628830       0.459661      -1.034739      -0.000001      -0.053483      -0.037818       0.065503      -0.000002      -0.000002      -0.033722       0.163619      -0.115930      -0.086333      -0.014798       0.101131             11.788363       4.698258      -0.000017      -0.000012      17.244566       5.405541      13.422265           0.000002
           74              C      27.399000      19.957023      14.111747      -0.013335      40.526126 0.42429639E+03  0.98299883E+04                                10.242826                            6.812829      -0.023665       2.000311                    0.999233      26.918105      74.697334       0.644474       0.410220      -1.077402      -0.000001       0.035913       0.025394       0.043984      -0.000001      -0.000000      -0.003006       0.002843       0.001407      -0.003781       0.001187       0.002594             14.873531       5.400295      -0.000021      -0.000015      22.667702       8.648073      16.552596           0.000000
           75              C      27.399000      12.893393       9.117006       0.575749      28.659290 0.28307518E+03  0.59983934E+04                                 8.567920                            5.890525       0.084957       2.069947                    0.999508      22.620358      62.422665       0.628833       0.459661      -1.034740       0.000000       0.053482       0.037818       0.065502      -0.000001      -0.000001      -0.088380       0.009034       0.115954      -0.086337      -0.014809       0.101146             11.788285       9.599933      -0.000000      -0.000000      15.610536       7.716166      10.154384           0.000002
           76              C      27.399000      11.680617       8.259444      -0.013337      40.525527 0.42429049E+03  0.98298099E+04                                10.242695                            6.812758      -0.023613       2.000328                    0.999233      26.917965      74.696604       0.644481       0.410217      -1.077405       0.000000      -0.035914      -0.025395       0.043986      -0.000001      -0.000001      -0.002345       0.004713      -0.001397      -0.003782       0.001192       0.002589             14.873356      10.437237      -0.000089      -0.000063      20.988469      11.022535      13.194361           0.000000
           77              C      29.932494      17.281534       9.117006       0.575740      28.659759 0.28308051E+03  0.59985392E+04                                 8.568022                            5.890590       0.085002       2.069960                    0.999508      22.620613      62.423698       0.628828       0.459662      -1.034738      -0.046317      -0.026741       0.037815       0.065501      -0.003918       0.076531       0.044186      -0.004525       0.115938      -0.086333      -0.014798       0.101132             11.788432      14.108060       2.602726      -6.682513      11.102695      -3.858150      10.154542           0.000002
           78              C      30.982789      17.887922       8.259444      -0.013334      40.526155 0.42429649E+03  0.98299912E+04                                10.242822                            6.812823      -0.023669       2.000310                    0.999233      26.918143      74.697440       0.644475       0.410219      -1.077402       0.031101       0.017956      -0.025396       0.043985      -0.002043       0.002029       0.001171      -0.002359      -0.001407      -0.003781       0.001188       0.002594             14.873540      18.350846       4.568813      -9.545901      13.075260      -5.511338      13.194516           0.000000
           79              C      24.865506      14.356106      13.254185       0.575740      28.659462 0.28307745E+03  0.59984495E+04                                 8.567927                            5.890532       0.085036       2.069971                    0.999508      22.620461      62.422860       0.628836       0.459658      -1.034742       0.046317       0.026740      -0.037816       0.065500      -0.070854       0.029202       0.016860      -0.081817      -0.115939      -0.086335      -0.014804       0.101139             11.788290      14.107893       5.432671      -4.681291       7.834786      -2.702745      13.422191           0.000002
           80              C      23.815211      13.749718      14.111747      -0.013334      40.525725 0.42429274E+03  0.98298800E+04                                10.242743                            6.812789      -0.023670       2.000310                    0.999233      26.918038      74.696993       0.644478       0.410219      -1.077403      -0.031101      -0.017957       0.025395       0.043985      -0.001234       0.002601       0.001502      -0.001422       0.001405      -0.003781       0.001190       0.002591             14.873413      18.350645       7.476901      -7.489485       9.717059      -4.324055      16.552536          -0.000000
           81              O       9.133000       5.272940       3.728532      -1.027626      57.478657 0.12642754E+04  0.37379072E+05                                11.226822                           10.396287      -0.017998       1.916236                    0.998026      37.247669     106.175261       0.646209       0.320587      -1.179737       0.000001       0.000001       0.000001       0.000001      -0.000004      -0.000003      -0.000005       0.000002       0.000004      -0.000002       0.000000       0.000001             12.935123      12.935167       0.000052       0.000036      12.935111       0.000026      12.935090           0.000001
           82              O      27.399000      15.818820      11.185595      -1.027626      57.478653 0.12642754E+04  0.37379070E+05                                11.226822                           10.396287      -0.017998       1.916236                    0.998026      37.247668     106.175256       0.646209       0.320587      -1.179737      -0.000001      -0.000001      -0.000001       0.000001      -0.000004      -0.000003      -0.000005       0.000002       0.000004      -0.000002       0.000000       0.000001             12.935122      12.935166       0.000052       0.000036      12.935110       0.000026      12.935089           0.000001
           83              O      10.297823       7.719584       5.458570      -0.538799      34.022437 0.46005368E+03  0.10589353E+05                                 8.229069                            6.476814       0.557944       2.240049                    0.998342      26.565410      67.336439       0.778215       0.341937      -1.158119      -0.004283       0.016063       0.011358       0.020134      -0.054618      -0.038620      -0.019998       0.047106      -0.018824      -0.077502       0.007866       0.069636             10.305722       9.801371      -4.457623      -3.152016      12.353607       5.079035       8.762187           0.000001
           84              O       9.133000       3.498807       1.047419      -0.538788      34.021174 0.46003528E+03  0.10588806E+05                                 8.228805                            6.476640       0.558030       2.240079                    0.998343      26.565033      67.334719       0.778235       0.341932      -1.158125       0.000000      -0.018536      -0.007862       0.020135      -0.000004      -0.000003      -0.051168      -0.041044      -0.170369      -0.077500       0.007873       0.069627             10.305325       5.170613      -0.000026      -0.000004      19.043553       1.076230       6.701807           0.000001
           85              O       9.133000       2.153785       2.949567      -0.538788      34.021173 0.46003543E+03  0.10588810E+05                                 8.228805                            6.476642       0.558030       2.240079                    0.998343      26.565033      67.334718       0.778235       0.341932      -1.158125       0.000000      -0.013592      -0.014855       0.020135      -0.000005      -0.000003      -0.006577       0.085079       0.207998      -0.077500       0.007873       0.069627             10.305324       5.170614      -0.000013      -0.000023       8.749565       4.715701      16.995792           0.000001
           86              O       7.968177       7.719584       5.458570      -0.538795      34.019829 0.46001559E+03  0.10588219E+05                                 8.228507                            6.476436       0.558021       2.240076                    0.998342      26.564889      67.333508       0.778260       0.341925      -1.158133       0.004281       0.016063       0.011359       0.020134       0.054608       0.038614      -0.020005       0.047107      -0.018816      -0.077497       0.007874       0.069623             10.304899       9.800764       4.457243       3.151748      12.352470       5.078452       8.761463           0.000001
           87              O       7.596555       6.160007       1.047419      -0.538795      34.021074 0.46003398E+03  0.10588763E+05                                 8.228763                            6.476610       0.558073       2.240092                    0.998343      26.565105      67.334754       0.778241       0.341930      -1.158127      -0.016052       0.009269      -0.007862       0.020134      -0.017781      -0.044316       0.025576       0.020525      -0.170348      -0.077493       0.007862       0.069631             10.305267      15.575202      -6.007134       0.932021       8.638827      -0.538107       6.701772           0.000001
           88              O      10.669445       3.040852       5.458570      -0.538792      34.019329 0.46000808E+03  0.10587997E+05                                 8.228399                            6.476362       0.558092       2.240099                    0.998342      26.564820      67.333043       0.778269       0.341923      -1.158135       0.016052      -0.004324       0.011360       0.020134       0.047703       0.001986       0.043436       0.071033      -0.018818      -0.077491       0.007867       0.069624             10.304746      15.574383       1.123689       5.973835       6.578519       0.190270       8.761335           0.000001
           89              O      11.834267       5.058384       5.458570      -0.538793      34.022143 0.46004911E+03  0.10589219E+05                                 8.229015                            6.476776       0.558021       2.240076                    0.998342      26.565321      67.336070       0.778218       0.341936      -1.158119       0.011771      -0.011741       0.011358       0.020135      -0.006912      -0.036627      -0.023452      -0.118142      -0.018837      -0.077497       0.007861       0.069635             10.305648       7.855081      -3.333940       2.822543      14.299737      -5.269200       8.762124           0.000001
           90              O       6.431733       6.832517       2.949567      -0.538792      34.021282 0.46003679E+03  0.10588849E+05                                 8.228818                            6.476646       0.558080       2.240095                    0.998343      26.565085      67.334854       0.778235       0.341931      -1.158125      -0.011771       0.006795      -0.014855       0.020135       0.036833      -0.005698       0.003284      -0.042530       0.208004      -0.077493       0.007864       0.069629             10.305348       7.854832      -1.549741       4.083925       6.065371      -2.357882      16.995842           0.000001
           91              O       7.596555       3.040852       5.458570      -0.538795      34.021071 0.46003383E+03  0.10588759E+05                                 8.228762                            6.476609       0.558073       2.240092                    0.998343      26.565105      67.334753       0.778241       0.341930      -1.158127      -0.016052      -0.004323       0.011360       0.020134      -0.047708      -0.001992       0.043435       0.071037      -0.018811      -0.077493       0.007861       0.069631             10.305266      15.575203      -1.123658      -5.974255       6.578776       0.190230       8.761820           0.000001
           92              O      11.834267       6.832517       2.949567      -0.538793      34.022147 0.46004912E+03  0.10589220E+05                                 8.229016                            6.476777       0.558021       2.240076                    0.998342      26.565321      67.336071       0.778218       0.341936      -1.158119       0.011771       0.006795      -0.014856       0.020135      -0.036836       0.005692       0.003284      -0.042523       0.208022      -0.077496       0.007862       0.069635             10.305650       7.855082       1.549806      -4.084118       6.065516      -2.357966      16.996350           0.000001
           93              O      10.669445       6.160007       1.047419      -0.538792      34.019332 0.46000822E+03  0.10588001E+05                                 8.228400                            6.476363       0.558092       2.240099                    0.998342      26.564820      67.333043       0.778269       0.341923      -1.158135       0.016052       0.009269      -0.007863       0.020134       0.017773       0.044313       0.025578       0.020525      -0.170342      -0.077491       0.007867       0.069624             10.304746      15.574381       6.006748      -0.931853       8.638393      -0.538005       6.701465           0.000001
           94              O       6.431733       5.058384       5.458570      -0.538792      34.021277 0.46003677E+03  0.10588848E+05                                 8.228816                            6.476646       0.558080       2.240095                    0.998343      26.565085      67.334852       0.778235       0.341931      -1.158125      -0.011771      -0.011740       0.011358       0.020135       0.006906       0.036626      -0.023448      -0.118138      -0.018821      -0.077493       0.007864       0.069629             10.305346       7.854830       3.333779      -2.822416      14.299323      -5.269020       8.761885           0.000001
           95              O      24.697733      16.033376       9.455557      -0.538793      34.022158 0.46004934E+03  0.10589226E+05                                 8.229018                            6.476779       0.558020       2.240075                    0.998342      26.565324      67.336089       0.778218       0.341936      -1.158119      -0.011771       0.011741      -0.011358       0.020135      -0.006912      -0.036627      -0.023452      -0.118142      -0.018837      -0.077497       0.007862       0.069635             10.305652       7.855084      -3.333941       2.822544      14.299745      -5.269203       8.762128           0.000001
           96              O      28.935445      14.931753      13.866708      -0.538795      34.021082 0.46003410E+03  0.10588767E+05                                 8.228765                            6.476612       0.558073       2.240092                    0.998343      26.565107      67.334765       0.778240       0.341930      -1.158127       0.016052      -0.009269       0.007862       0.020134      -0.017781      -0.044316       0.025576       0.020525      -0.170348      -0.077493       0.007862       0.069631             10.305269      15.575205      -6.007135       0.932021       8.638829      -0.538107       6.701773           0.000001
           97              O      30.100267      14.259243      11.964560      -0.538792      34.021291 0.46003694E+03  0.10588853E+05                                 8.228819                            6.476648       0.558079       2.240095                    0.998343      26.565088      67.334867       0.778235       0.341931      -1.158125       0.011771      -0.006795       0.014855       0.020135       0.036833      -0.005698       0.003284      -0.042530       0.208004      -0.077493       0.007864       0.069629             10.305350       7.854833      -1.549741       4.083926       6.065372      -2.357882      16.995846           0.000001
           98              O      25.862555      18.050908       9.455557      -0.538792      34.019337 0.46000821E+03  0.10588001E+05                                 8.228401                            6.476363       0.558092       2.240099                    0.998342      26.564822      67.333054       0.778269       0.341923      -1.158135      -0.016052       0.004324      -0.011360       0.020134       0.047703       0.001985       0.043436       0.071033      -0.018818      -0.077491       0.007867       0.069624             10.304748      15.574386       1.123689       5.973836       6.578521       0.190269       8.761336           0.000001
           99              O      27.399000      17.592953      13.866708      -0.538788      34.021178 0.46003536E+03  0.10588808E+05                                 8.228806                            6.476641       0.558030       2.240079                    0.998343      26.565035      67.334727       0.778235       0.341932      -1.158125      -0.000000       0.018536       0.007862       0.020135      -0.000004      -0.000003      -0.051168      -0.041044      -0.170370      -0.077501       0.007873       0.069627             10.305325       5.170614      -0.000026      -0.000004      19.043554       1.076230       6.701808           0.000001
          100              O      28.563823      13.372176       9.455557      -0.538795      34.019837 0.46001572E+03  0.10588223E+05                                 8.228509                            6.476437       0.558021       2.240075                    0.998342      26.564891      67.333519       0.778260       0.341925      -1.158133      -0.004281      -0.016063      -0.011359       0.020134       0.054608       0.038614      -0.020005       0.047107      -0.018816      -0.077497       0.007874       0.069623             10.304901       9.800766       4.457244       3.151748      12.352472       5.078453       8.761464           0.000001
          101              O      26.234177      13.372176       9.455557      -0.538799      34.022448 0.46005385E+03  0.10589359E+05                                 8.229072                            6.476815       0.557943       2.240049                    0.998342      26.565413      67.336454       0.778215       0.341937      -1.158119       0.004283      -0.016063      -0.011358       0.020134      -0.054618      -0.038621      -0.019998       0.047106      -0.018824      -0.077502       0.007866       0.069636             10.305725       9.801374      -4.457625      -3.152018      12.353610       5.079037       8.762189           0.000001
          102              O      27.399000      18.937975      11.964560      -0.538788      34.021173 0.46003544E+03  0.10588811E+05                                 8.228805                            6.476642       0.558030       2.240079                    0.998343      26.565034      67.334722       0.778235       0.341932      -1.158125      -0.000000       0.013591       0.014855       0.020135      -0.000005      -0.000003      -0.006577       0.085079       0.207998      -0.077500       0.007873       0.069627             10.305323       5.170614      -0.000013      -0.000023       8.749564       4.715700      16.995792           0.000001
          103              O      30.100267      16.033376       9.455557      -0.538792      34.021287 0.46003691E+03  0.10588852E+05                                 8.228819                            6.476647       0.558079       2.240095                    0.998343      26.565087      67.334865       0.778235       0.341931      -1.158125       0.011771       0.011740      -0.011358       0.020135       0.006906       0.036626      -0.023448      -0.118138      -0.018821      -0.077493       0.007864       0.069629             10.305349       7.854832       3.333780      -2.822417      14.299328      -5.269022       8.761887           0.000001
          104              O      24.697733      14.259243      11.964560      -0.538793      34.022162 0.46004935E+03  0.10589226E+05                                 8.229019                            6.476779       0.558020       2.240075                    0.998342      26.565325      67.336090       0.778218       0.341936      -1.158119      -0.011771      -0.006795       0.014856       0.020135      -0.036837       0.005692       0.003284      -0.042523       0.208022      -0.077497       0.007862       0.069635             10.305653       7.855085       1.549807      -4.084120       6.065518      -2.357968      16.996357           0.000001
          105              O      25.862555      14.931753      13.866708      -0.538792      34.019340 0.46000836E+03  0.10588005E+05                                 8.228402                            6.476365       0.558092       2.240099                    0.998342      26.564822      67.333055       0.778269       0.341923      -1.158135      -0.016052      -0.009269       0.007863       0.020134       0.017773       0.044313       0.025578       0.020525      -0.170342      -0.077491       0.007867       0.069624             10.304749      15.574385       6.006749      -0.931853       8.638395      -0.538005       6.701466           0.000001
          106              O      28.935445      18.050908       9.455557      -0.538795      34.021081 0.46003399E+03  0.10588764E+05                                 8.228764                            6.476610       0.558073       2.240092                    0.998343      26.565108      67.334767       0.778241       0.341930      -1.158127       0.016052       0.004323      -0.011360       0.020134      -0.047708      -0.001992       0.043435       0.071037      -0.018811      -0.077493       0.007862       0.069631             10.305269      15.575207      -1.123658      -5.974256       6.578778       0.190230       8.761821           0.000001

******************************************************
Auxiliary information for the entire system
The total spin magnetic moment of the unit cell is   0.000015
The total net atomic charge of the unit cell is   0.000002
Accuracy of reproducing the electrostatic potential in the unit cell:
  The inner radius (bohr) =    5.0000
  The outer radius (bohr) =   12.0000
  Valid grid points have density less than (e/(bohr^3)) =    0.0001
  The number of valid grid points were=       867444
  The rms potential error without charges in kcal/mol is=      1.90456
  The rms potential error with partial charges in kcal/mol is=      0.82852
  The RRMSE value at monopole order=      0.43502
  The rms potential error with partial charges and cloud penetration in kcal/mol is=      0.83454
  The RRMSE value at monopole order with cloud penetration is=      0.43818
  The rms potential error with partial charges and atomic dipoles in kcal/mol is=      0.22655
  The RRMSE value at dipole order=      0.11895
  The rms potential error with partial charges, atomic dipoles and cloud penetration in kcal/mol is=      0.21942
  The RRMSE value at dipole order with cloud penetration=      0.11521

******************************************************
The electron densities and ab initio electrostatic potential were computed in VASP using the PBE functional and
projector augmented wave method. See the main text of the journal article for a description of computational details.
The atomic charges, dipoles, and quadrupoles were computed with the DDEC6 method as described in
(a) T. A. Manz and N. Gabaldon Limas, RSC Adv. 6 (2016) 47771-47801 DOI: 10.1039/c6ra04656h
(b) N. Gabaldon Limas and T. A. Manz, RSC Adv. 8 (2018) 2678-2707 DOI: 10.1039/c7ra11829e.
For each atom in the material, the electron cloud parameters were fit to the spherically averaged atom-in-material
electron density using radial positions for which this density was between 10^-4 and 10^-2 electrons per cubic bohr.
The polarizabilities, dispersion coefficients, and quantum Drude oscillator (QDO) parameters were fit using the MCLF method.
The magnetic structure of the system was optimized in VASP from the default ferromagnetic initial guess using spin polarization.
The atomic spin moments (ASMs) were computed on this optimized magnetic structure using the DDEC6 partition as inputs
to the method of T. A. Manz and D. S. Sholl, J. Chem. Theory Comput. 7 (2011) 4146-4164 DOI: 10.1021/ct200539n.
The RMSE and RRMSE were computed using a uniform grid with Ewald summation.
