# Supplementary material for: A collection of forcefield precursors for metal–organic frameworks
Source: RSC Adv. 2019 Nov 13;9(63):36492–507. doi: 10.1039/c9ra07327b (PMC9075174; doi:10.1039/c9ra07327b)
Supplement: RA-009-C9RA07327B-s3862 [file RA-009-C9RA07327B-s3862.xyz]

  190
jmolscript: load "" {1 1 1} spacegroup "x,y,z" unitcell [{     24.311000     0.000000     0.000000 }, {     12.155500    21.053944     0.000000 }, {     12.155500     7.017981    19.849848 }]
Zn    12.155500     8.856692     4.312379     0.971906
Zn    13.747871     6.098626     4.312379     0.971906
Zn    10.563130     6.098626     4.312379     0.971910
Zn    12.155500     7.017981     6.912710     0.971906
Zn    34.874129    21.973299    15.537469     0.971906
Zn    36.466500    19.215233    15.537469     0.971906
Zn    38.058870    21.973299    15.537469     0.971910
Zn    36.466500    21.053944    12.937138     0.971906
H     16.901007     7.433446     1.909555     0.130843
H     18.986891     7.363266     0.657030     0.112459
H     14.888056    10.919979     1.909555     0.130849
H     15.870221    12.761497     0.657030     0.112459
H      9.422944     5.440339     9.658936     0.130848
H      8.440779     4.873286    11.812645     0.112459
H      7.409993     4.278161     6.371801     0.130841
H      5.324109     3.073876     6.723144     0.112460
H     14.168451     2.700519     1.909555     0.130849
H     15.272170     0.929181     0.657030     0.112461
H     10.142549     2.700519     1.909555     0.130847
H      9.038830     0.929181     0.657030     0.112461
H     12.155500    12.497621     6.371801     0.130837
H     12.155500    14.906192     6.723144     0.112460
H     12.155500    10.173266     9.658936     0.130847
H     12.155500    11.307371    11.812645     0.112459
H     16.901007     4.278161     6.371801     0.130842
H     18.986891     3.073876     6.723144     0.112459
H     14.888056     5.440339     9.658936     0.130847
H     15.870221     4.873286    11.812645     0.112459
H      7.409993     7.433446     1.909555     0.130842
H      5.324109     7.363266     0.657030     0.112459
H      9.422944    10.919979     1.909555     0.130850
H      8.440779    12.761497     0.657030     0.112459
H     33.733944    17.151946    17.940293     0.130849
H     32.751779    15.310428    19.192818     0.112459
H     31.720993    20.638479    17.940293     0.130842
H     29.635109    20.708659    19.192818     0.112459
H     39.199056    22.631586    10.190912     0.130848
H     40.181221    23.198639     8.037203     0.112459
H     41.212007    23.793764    13.478047     0.130841
H     43.297891    24.998049    13.126704     0.112460
H     39.199056    17.151946    17.940293     0.130849
H     40.181221    15.310428    19.192818     0.112459
H     41.212007    20.638479    17.940293     0.130841
H     43.297891    20.708659    19.192818     0.112459
H     31.720993    23.793764    13.478047     0.130842
H     29.635109    24.998049    13.126704     0.112459
H     33.733944    22.631586    10.190912     0.130847
H     32.751779    23.198639     8.037203     0.112459
H     36.466500    15.574304    13.478047     0.130837
H     36.466500    13.165733    13.126704     0.112460
H     36.466500    17.898659    10.190912     0.130847
H     36.466500    16.764554     8.037203     0.112459
H     38.479451    25.371406    17.940293     0.130847
H     39.583170    27.142744    19.192818     0.112461
H     34.453549    25.371406    17.940293     0.130849
H     33.349830    27.142744    19.192818     0.112461
C     16.798901     8.323326     1.657462    -0.160516
C     17.759186     8.945119     0.849573     0.089690
C     18.887216     8.254550     0.402952    -0.157230
C     15.607662    10.386612     1.657462    -0.160533
C     16.626293    10.907347     0.849573     0.089730
C     16.592257    12.229534     0.402952    -0.157242
C      8.703338     5.024874     9.240104    -0.160523
C      7.684707     4.436768    10.000353     0.089694
C      7.718742     4.456418    11.395798    -0.157230
C      7.512099     4.337112     7.294819    -0.160534
C      6.551814     3.782692     8.150348     0.089735
C      5.423784     3.131423     7.648146    -0.157243
C     13.346739     2.344006     1.657462    -0.160563
C     13.288393     1.201478     0.849573     0.089773
C     14.450458     0.569860     0.402952    -0.157250
C     10.964261     2.344006     1.657462    -0.160565
C     11.022607     1.201478     0.849573     0.089773
C      9.860542     0.569860     0.402952    -0.157250
C     12.155500    12.379719     7.294819    -0.160542
C     12.155500    13.488560     8.150348     0.089775
C     12.155500    14.791097     7.648146    -0.157256
C     12.155500    11.004195     9.240104    -0.160524
C     12.155500    12.180408    10.000353     0.089694
C     12.155500    12.141108    11.395798    -0.157230
C     16.798901     4.337112     7.294819    -0.160534
C     17.759186     3.782692     8.150348     0.089735
C     18.887216     3.131423     7.648146    -0.157243
C     15.607662     5.024874     9.240104    -0.160524
C     16.626293     4.436768    10.000353     0.089694
C     16.592257     4.456418    11.395798    -0.157230
C      7.512099     8.323326     1.657462    -0.160517
C      6.551814     8.945119     0.849573     0.089690
C      5.423784     8.254550     0.402952    -0.157229
C      8.703338    10.386612     1.657462    -0.160532
C      7.684707    10.907347     0.849573     0.089729
C      7.718743    12.229534     0.402952    -0.157242
C     33.014338    17.685313    18.192386    -0.160532
C     31.995707    17.164578    19.000275     0.089723
C     32.029743    15.842391    19.446896    -0.157240
C     31.823099    19.748599    18.192386    -0.160515
C     30.862815    19.126806    19.000275     0.089684
C     29.734784    19.817375    19.446896    -0.157227
C     39.918662    23.047051    10.609744    -0.160522
C     40.937293    23.635157     9.849495     0.089688
C     40.903258    23.615507     8.454050    -0.157227
C     41.109901    23.734813    12.555029    -0.160533
C     42.070185    24.289233    11.699500     0.089729
C     43.198216    24.940502    12.201702    -0.157240
C     39.918662    17.685313    18.192386    -0.160531
C     40.937293    17.164578    19.000275     0.089723
C     40.903258    15.842391    19.446896    -0.157239
C     41.109901    19.748599    18.192386    -0.160515
C     42.070186    19.126806    19.000275     0.089684
C     43.198216    19.817375    19.446896    -0.157227
C     31.823099    23.734813    12.555029    -0.160532
C     30.862814    24.289233    11.699500     0.089729
C     29.734784    24.940502    12.201702    -0.157241
C     33.014338    23.047051    10.609744    -0.160523
C     31.995707    23.635157     9.849495     0.089688
C     32.029742    23.615507     8.454050    -0.157228
C     36.466500    15.692206    12.555029    -0.160541
C     36.466500    14.583365    11.699500     0.089769
C     36.466500    13.280828    12.201702    -0.157253
C     36.466500    17.067730    10.609744    -0.160523
C     36.466500    15.891517     9.849495     0.089688
C     36.466500    15.930817     8.454050    -0.157228
C     37.657739    25.727919    18.192386    -0.160563
C     37.599393    26.870447    19.000275     0.089767
C     38.761458    27.502065    19.446896    -0.157247
C     35.275261    25.727919    18.192386    -0.160561
C     35.333607    26.870447    19.000275     0.089766
C     34.171542    27.502065    19.446896    -0.157247
C     15.685457     9.056003     2.080264    -0.025067
C     14.739759     8.510004     2.852423     0.647364
C     17.766479    10.257482     0.381117     0.014539
C      8.625543     4.979959     7.844660    -0.025063
C      9.571241     5.525958     7.072501     0.647363
C      6.544521     3.778481     9.543807     0.014537
C     12.155500     2.941938     2.080264    -0.025070
C     12.155500     4.033936     2.852423     0.647366
C     12.155500     0.538981     0.381117     0.014511
C     12.155500    11.094025     7.844660    -0.025065
C     12.155500    10.002027     7.072501     0.647363
C     12.155500    13.496982     9.543807     0.014527
C     15.685457     4.979959     7.844660    -0.025063
C     14.739759     5.525958     7.072501     0.647363
C     17.766479     3.778481     9.543807     0.014537
C      8.625543     9.056003     2.080264    -0.025067
C      9.571241     8.510004     2.852423     0.647364
C      6.544521    10.257482     0.381117     0.014539
C     32.936543    19.015922    17.769584    -0.025068
C     33.882241    19.561921    16.997425     0.647364
C     30.855521    17.814443    19.468731     0.014599
C     39.996457    23.091966    12.005188    -0.025063
C     39.050759    22.545967    12.777347     0.647363
C     42.077479    24.293444    10.306041     0.014597
C     39.996457    19.015922    17.769584    -0.025068
C     39.050759    19.561921    16.997425     0.647364
C     42.077479    17.814443    19.468731     0.014599
C     32.936543    23.091966    12.005188    -0.025063
C     33.882241    22.545967    12.777347     0.647363
C     30.855521    24.293444    10.306041     0.014597
C     36.466500    16.977900    12.005188    -0.025065
C     36.466500    18.069898    12.777347     0.647363
C     36.466500    14.574943    10.306041     0.014586
C     36.466500    25.129987    17.769584    -0.025070
C     36.466500    24.037989    16.997425     0.647366
C     36.466500    27.532944    19.468731     0.014571
O     12.155500     7.017981     4.962462    -1.030990
O     36.466500    21.053944    14.887386    -1.030990
O     13.764888     9.210399     3.201780    -0.571739
O     14.858883     7.315544     3.201780    -0.571739
O      9.452117     5.457182     5.829900    -0.571741
O     10.546112     6.088800     7.616387    -0.571736
O     11.061505     4.528002     3.201780    -0.571741
O     13.249495     4.528002     3.201780    -0.571736
O     12.155500     8.876343     7.616387    -0.571739
O     12.155500    10.139579     5.829900    -0.571738
O     13.764888     6.088800     7.616387    -0.571739
O     14.858883     5.457182     5.829900    -0.571738
O     10.546112     9.210399     3.201780    -0.571736
O      9.452117     7.315544     3.201780    -0.571741
O     33.763117    20.756381    16.648068    -0.571739
O     34.857112    18.861526    16.648068    -0.571739
O     39.169883    22.614743    14.019948    -0.571741
O     38.075888    21.983125    12.233461    -0.571736
O     39.169883    20.756381    16.648068    -0.571741
O     38.075888    18.861526    16.648068    -0.571736
O     34.857112    21.983125    12.233461    -0.571739
O     33.763117    22.614743    14.019948    -0.571738
O     36.466500    19.195582    12.233461    -0.571739
O     36.466500    17.932346    14.019948    -0.571738
O     35.372505    23.543923    16.648068    -0.571736
O     37.560495    23.543923    16.648068    -0.571741

The following XYZ coordinates are in angstroms. Other properties are in atomic units.
The sperically averaged electron density of each atom fit to a function of the form exp(a - br)
eigen_1, eigen_2 and eigen_3 are the three eigenvalues of traceless quadrupole moment tensor
  atom number  atomic symbol              X              Y              Z     net charge C6 coefficient C8 coefficient C10 coefficient fluctuating dipole atomic polarizability isotropic forcefield polarizability              a              b squared Pearson coefficient          <r^3>          <r^4>         wp_QDO          m_QDO          q_QDO       dipole_x       dipole_y       dipole_z         dipole            Qxy            Qxz            Qyz     Q(x^2-y^2)  Q(3z^2 - R^2)        eigen_1        eigen_2        eigen_3 static polarizability      alpha(xx)      alpha(xy)      alpha(xz)      alpha(yy)      alpha(yz)      alpha(zz) atomic spin moment
            1             Zn      12.155500       8.856692       4.312379       0.971906      94.030323 0.17401607E+04  0.54557266E+05                                17.258895                           13.931781       0.052724       1.890893                    0.998524      45.177471     123.736697       0.467076       0.418269      -1.127505       0.000000       0.050262      -0.017770       0.053311      -0.000008      -0.000005      -0.057610      -0.162946      -0.122189      -0.061112      -0.061095       0.122207             24.145416      26.672814       0.000102      -0.000151      19.933045       2.382997      25.830390          -0.000000
            2             Zn      13.747871       6.098626       4.312379       0.971906      94.030374 0.17401616E+04  0.54557301E+05                                17.258901                           13.931785       0.052723       1.890892                    0.998524      45.177481     123.736734       0.467076       0.418269      -1.127505       0.043528      -0.025131      -0.017770       0.053311      -0.070562      -0.049895       0.028801       0.081459      -0.122189      -0.061112      -0.061095       0.122208             24.145422      21.618080       2.918448       2.063651      24.987786      -1.191653      25.830402          -0.000000
            3             Zn      10.563130       6.098626       4.312379       0.971910      94.031309 0.17401607E+04  0.54557313E+05                                17.259069                           13.931809       0.052720       1.890894                    0.998524      45.177500     123.737184       0.467074       0.418270      -1.127503      -0.043533      -0.025134      -0.017772       0.053317       0.070554       0.049889       0.028804       0.081469      -0.122203      -0.061102      -0.061101       0.122203             24.145860      21.618357      -2.918501      -2.063688      24.988363      -1.191484      25.830859          -0.000001
            4             Zn      12.155500       7.017981       6.912710       0.971906      94.030332 0.17401601E+04  0.54557242E+05                                17.258895                           13.931778       0.052725       1.890893                    0.998524      45.177462     123.736660       0.467076       0.418268      -1.127505       0.000000       0.000000       0.053311       0.053311      -0.000008      -0.000006      -0.000003      -0.000008       0.366624      -0.061113      -0.061095       0.122208             24.145422      26.672828      -0.000108       0.000146      26.672952       0.000081      19.090485          -0.000000
            5             Zn      34.874129      21.973299      15.537469       0.971906      94.030373 0.17401616E+04  0.54557300E+05                                17.258901                           13.931785       0.052723       1.890892                    0.998524      45.177480     123.736732       0.467076       0.418269      -1.127505      -0.043528       0.025131       0.017770       0.053311      -0.070562      -0.049895       0.028801       0.081459      -0.122189      -0.061112      -0.061095       0.122208             24.145423      21.618081       2.918448       2.063650      24.987786      -1.191653      25.830402          -0.000000
            6             Zn      36.466500      19.215233      15.537469       0.971906      94.030323 0.17401607E+04  0.54557265E+05                                17.258895                           13.931781       0.052724       1.890893                    0.998524      45.177471     123.736695       0.467076       0.418269      -1.127505      -0.000000      -0.050262       0.017770       0.053311      -0.000008      -0.000005      -0.057610      -0.162946      -0.122189      -0.061112      -0.061095       0.122207             24.145416      26.672813       0.000102      -0.000151      19.933046       2.382997      25.830390          -0.000000
            7             Zn      38.058870      21.973299      15.537469       0.971910      94.031308 0.17401607E+04  0.54557311E+05                                17.259069                           13.931809       0.052720       1.890894                    0.998524      45.177499     123.737181       0.467074       0.418270      -1.127503       0.043533       0.025134       0.017772       0.053317       0.070554       0.049889       0.028804       0.081469      -0.122203      -0.061102      -0.061101       0.122203             24.145860      21.618357      -2.918501      -2.063688      24.988363      -1.191484      25.830859          -0.000001
            8             Zn      36.466500      21.053944      12.937138       0.971906      94.030332 0.17401601E+04  0.54557241E+05                                17.258895                           13.931778       0.052725       1.890893                    0.998524      45.177462     123.736658       0.467076       0.418268      -1.127505      -0.000000      -0.000000      -0.053311       0.053311      -0.000008      -0.000006      -0.000003      -0.000008       0.366624      -0.061113      -0.061095       0.122208             24.145422      26.672828      -0.000108       0.000146      26.672951       0.000080      19.090486          -0.000000
            9              H      16.901007       7.433446       1.909555       0.130843       1.170652 0.85215146E+01  0.83649422E+02                                 1.734386                            1.630488      -1.077656       2.377067                    0.997556       3.270581       8.692647       0.533347       1.169903      -0.736621       0.004455      -0.037749       0.010617       0.039466      -0.008809      -0.003064      -0.003964      -0.016393      -0.030014      -0.013282      -0.003973       0.017255              1.822091       1.635719       0.089345      -0.199001       2.219825      -0.357881       1.610729          -0.000000
           10              H      18.986891       7.363266       0.657030       0.112459       1.231818 0.88870973E+01  0.87733047E+02                                 1.771395                            1.648972      -0.868728       2.467884                    0.998979       3.232538       8.480624       0.540760       1.147356      -0.743807       0.002229      -0.034293       0.010759       0.036010      -0.005073      -0.011997      -0.007099      -0.006348      -0.031673      -0.020414       0.009124       0.011291              1.834503       1.578805      -0.054973      -0.103950       2.371376      -0.317790       1.553328           0.000001
           11              H      14.888056      10.919979       1.909555       0.130849       1.170610 0.85211467E+01  0.83644921E+02                                 1.734348                            1.630455      -1.077594       2.377097                    0.997557       3.270521       8.692446       0.533352       1.169906      -0.736620      -0.030461       0.022730       0.010622       0.039463      -0.011505      -0.004960      -0.000674      -0.007060      -0.030008      -0.013278      -0.003976       0.017254              1.822048       2.151117      -0.208244      -0.409418       1.704333       0.006600       1.610695          -0.000000
           12              H      15.870221      12.761497       0.657030       0.112459       1.231819 0.88871038E+01  0.87733126E+02                                 1.771395                            1.648973      -0.868732       2.467882                    0.998979       3.232541       8.480632       0.540760       1.147355      -0.743807      -0.028584       0.019077       0.010759       0.036010      -0.005285      -0.012147      -0.006840      -0.005611      -0.031672      -0.020414       0.009124       0.011290              1.834504       2.125626      -0.370681      -0.327189       1.824557       0.068871       1.553329           0.000001
           13              H       9.422944       5.440339       9.658936       0.130848       1.170420 0.85194068E+01  0.83623368E+02                                 1.734119                            1.630253      -1.077651       2.377071                    0.997556       3.270451       8.691958       0.533404       1.169854      -0.736630       0.030463       0.017588       0.017893       0.039465       0.008516       0.009190       0.005306       0.009834       0.020683      -0.013281      -0.003974       0.017255              1.821796       2.150797       0.455320       0.059863       1.625039       0.034562       1.689553          -0.000000
           14              H       8.440779       4.873286      11.812645       0.112459       1.231326 0.88828393E+01  0.87681011E+02                                 1.770904                            1.648554      -0.868729       2.467883                    0.998979       3.232444       8.480053       0.540837       1.147324      -0.743808       0.028584       0.016503       0.014400       0.036010       0.013214       0.000935       0.000540       0.015258       0.030936      -0.020414       0.009123       0.011291              1.833976       2.124961       0.431835       0.240304       1.626321       0.138740       1.750644           0.000001
           15              H       7.409993       4.278161       6.371801       0.130841       1.170692 0.85219575E+01  0.83655700E+02                                 1.734501                            1.630589      -1.077637       2.377075                    0.997556       3.270706       8.693366       0.533297       1.169986      -0.736600      -0.004455      -0.002572      -0.039130       0.039466       0.005825       0.007286       0.004207       0.006726       0.039332      -0.013282      -0.003973       0.017254              1.822220       1.635830       0.157857      -0.150593       1.453552      -0.086945       2.377279          -0.000000
           16              H       5.324109       3.073876       6.723144       0.112460       1.231797 0.88868732E+01  0.87730250E+02                                 1.771372                            1.648949      -0.868726       2.467885                    0.998979       3.232510       8.480512       0.540765       1.147352      -0.743808      -0.002230      -0.001287      -0.035918       0.036010       0.013000       0.000783       0.000452       0.015011       0.032409      -0.020413       0.009124       0.011289              1.834480       1.578784       0.116326       0.017183       1.444462       0.009920       2.480196           0.000001
           17              H      14.168451       2.700519       1.909555       0.130849       1.170338 0.85186910E+01  0.83614537E+02                                 1.734035                            1.630182      -1.077534       2.377127                    0.997557       3.270353       8.691587       0.533416       1.169852      -0.736631       0.034917       0.015015       0.010624       0.039466       0.002695       0.001900       0.004632       0.023458      -0.030004      -0.013277      -0.003978       0.017254              1.821703       1.995986       0.297496       0.210361       1.858714       0.351153       1.610411          -0.000000
           18              H      15.272170       0.929181       0.657030       0.112461       1.231319 0.88827832E+01  0.87680319E+02                                 1.770899                            1.648549      -0.868734       2.467881                    0.998979       3.232435       8.480023       0.540838       1.147324      -0.743808       0.030813       0.015215       0.010759       0.036010       0.000213       0.000151       0.013939       0.011960      -0.031672      -0.020413       0.009123       0.011290              1.833970       2.220126       0.315557       0.223132       1.728857       0.248802       1.552927           0.000001
           19              H      10.142549       2.700519       1.909555       0.130847       1.170615 0.85212817E+01  0.83647401E+02                                 1.734426                            1.630525      -1.077560       2.377115                    0.997557       3.270607       8.693014       0.533307       1.169988      -0.736600      -0.034916       0.015014       0.010623       0.039464      -0.002693      -0.001899       0.004633       0.023457      -0.030005      -0.013278      -0.003976       0.017254              1.822137       1.996463      -0.297603      -0.210437       1.859176       0.351297       1.610771          -0.000000
           20              H       9.038830       0.929181       0.657030       0.112461       1.231791 0.88868254E+01  0.87729660E+02                                 1.771367                            1.648945      -0.868727       2.467885                    0.998979       3.232500       8.480480       0.540766       1.147353      -0.743808      -0.030813       0.015216       0.010759       0.036010      -0.000213      -0.000151       0.013939       0.011957      -0.031670      -0.020413       0.009124       0.011289              1.834476       2.220813      -0.315702      -0.223235       1.729310       0.248910       1.553304           0.000001
           21              H      12.155500      12.497621       6.371801       0.130837       1.170644 0.85214446E+01  0.83648520E+02                                 1.734375                            1.630479      -1.077591       2.377094                    0.997557       3.270579       8.692616       0.533350       1.169899      -0.736622      -0.000001       0.005144      -0.039133       0.039470      -0.000001       0.000003      -0.008414      -0.013450       0.039334      -0.013281      -0.003974       0.017255              1.822079       1.362329      -0.000000      -0.000001       1.726838       0.173861       2.377069          -0.000000
           22              H      12.155500      14.906192       6.723144       0.112460       1.231818 0.88870955E+01  0.87733024E+02                                 1.771394                            1.648971      -0.868735       2.467880                    0.998979       3.232541       8.480631       0.540761       1.147355      -0.743808      -0.000000       0.002575      -0.035918       0.036011      -0.000000       0.000000      -0.000904      -0.030024       0.032408      -0.020413       0.009124       0.011289              1.834502       1.377316      -0.000000      -0.000000       1.645968      -0.019836       2.480224           0.000001
           23              H      12.155500      10.173266       9.658936       0.130847       1.170651 0.85215105E+01  0.83649408E+02                                 1.734389                            1.630491      -1.077673       2.377061                    0.997556       3.270576       8.692648       0.533345       1.169907      -0.736620      -0.000001      -0.035175       0.017893       0.039464       0.000002      -0.000002      -0.010611      -0.019668       0.020687      -0.013282      -0.003973       0.017254              1.822095       1.362337      -0.000001      -0.000000       2.414127      -0.069126       1.689819          -0.000000
           24              H      12.155500      11.307371      11.812645       0.112459       1.231818 0.88870957E+01  0.87733027E+02                                 1.771394                            1.648972      -0.868728       2.467884                    0.998979       3.232537       8.480621       0.540760       1.147356      -0.743807      -0.000000      -0.033006       0.014400       0.036010       0.000000      -0.000000      -0.001078      -0.030516       0.030938      -0.020414       0.009123       0.011291              1.834503       1.377316      -0.000000      -0.000000       2.375062      -0.277610       1.751131           0.000001
           25              H      16.901007       4.278161       6.371801       0.130842       1.170646 0.85214646E+01  0.83648802E+02                                 1.734380                            1.630483      -1.077630       2.377078                    0.997556       3.270576       8.692625       0.533348       1.169903      -0.736621       0.004455      -0.002573      -0.039130       0.039467      -0.005825      -0.007285       0.004209       0.006724       0.039335      -0.013281      -0.003973       0.017255              1.822084       1.635714      -0.157837       0.150568       1.453460      -0.086931       2.377079          -0.000000
           26              H      18.986891       3.073876       6.723144       0.112459       1.231818 0.88870900E+01  0.87732960E+02                                 1.771394                            1.648972      -0.868732       2.467882                    0.998979       3.232539       8.480627       0.540760       1.147356      -0.743807       0.002230      -0.001287      -0.035918       0.036010      -0.013001      -0.000783       0.000452       0.015012       0.032408      -0.020414       0.009124       0.011290              1.834503       1.578805      -0.116330      -0.017179       1.444479       0.009917       2.480225           0.000001
           27              H      14.888056       5.440339       9.658936       0.130847       1.170650 0.85215024E+01  0.83649315E+02                                 1.734389                            1.630490      -1.077671       2.377062                    0.997556       3.270574       8.692644       0.533345       1.169908      -0.736619      -0.030463       0.017586       0.017893       0.039464      -0.008515      -0.009190       0.005304       0.009838       0.020687      -0.013282      -0.003973       0.017254              1.822094       2.151178      -0.455438      -0.059865       1.625285       0.034563       1.689819          -0.000000
           28              H      15.870221       4.873286      11.812645       0.112459       1.231818 0.88870937E+01  0.87733009E+02                                 1.771395                            1.648972      -0.868729       2.467883                    0.998979       3.232538       8.480626       0.540760       1.147356      -0.743807      -0.028584       0.016503       0.014400       0.036010      -0.013214      -0.000934       0.000539       0.015258       0.030938      -0.020414       0.009124       0.011291              1.834503       2.125625      -0.432037      -0.240418       1.626753       0.138805       1.751131           0.000001
           29              H       7.409993       7.433446       1.909555       0.130842       1.170698 0.85220097E+01  0.83656344E+02                                 1.734507                            1.630593      -1.077662       2.377064                    0.997556       3.270712       8.693390       0.533296       1.169986      -0.736600      -0.004456      -0.037748       0.010618       0.039465       0.008811       0.003064      -0.003965      -0.016389      -0.030012      -0.013282      -0.003972       0.017255              1.822226       1.635835      -0.089362       0.199028       2.220003      -0.357926       1.610842          -0.000000
           30              H       5.324109       7.363266       0.657030       0.112459       1.231798 0.88868867E+01  0.87730411E+02                                 1.771373                            1.648951      -0.868721       2.467887                    0.998979       3.232510       8.480512       0.540765       1.147352      -0.743808      -0.002229      -0.034293       0.010759       0.036010       0.005072       0.011996      -0.007100      -0.006349      -0.031671      -0.020413       0.009123       0.011290              1.834482       1.578785       0.054976       0.103946       2.371352      -0.317784       1.553309           0.000001
           31              H       9.422944      10.919979       1.909555       0.130850       1.170380 0.85190523E+01  0.83618993E+02                                 1.734078                            1.630218      -1.077574       2.377106                    0.997557       3.270398       8.691762       0.533410       1.169853      -0.736630       0.030461       0.022731       0.010624       0.039464       0.011505       0.004961      -0.000671      -0.007062      -0.030005      -0.013278      -0.003977       0.017255              1.821751       2.150736       0.208202       0.409307       1.704069       0.006605       1.610447          -0.000000
           32              H       8.440779      12.761497       0.657030       0.112459       1.231328 0.88828549E+01  0.87681205E+02                                 1.770906                            1.648556      -0.868732       2.467881                    0.998979       3.232448       8.480066       0.540837       1.147324      -0.743808       0.028584       0.019078       0.010759       0.036011       0.005286       0.012147      -0.006839      -0.005611      -0.031673      -0.020414       0.009123       0.011291              1.833978       2.124964       0.370507       0.327037       1.824037       0.068838       1.552933           0.000001
           33              H      33.733944      17.151946      17.940293       0.130849       1.170609 0.85211351E+01  0.83644774E+02                                 1.734346                            1.630454      -1.077591       2.377098                    0.997557       3.270520       8.692440       0.533352       1.169905      -0.736620       0.030461      -0.022730      -0.010622       0.039463      -0.011505      -0.004960      -0.000674      -0.007060      -0.030008      -0.013278      -0.003976       0.017254              1.822046       2.151114      -0.208244      -0.409417       1.704331       0.006600       1.610693          -0.000000
           34              H      32.751779      15.310428      19.192818       0.112459       1.231819 0.88871043E+01  0.87733129E+02                                 1.771395                            1.648972      -0.868731       2.467882                    0.998979       3.232541       8.480631       0.540761       1.147355      -0.743808       0.028584      -0.019077      -0.010759       0.036010      -0.005285      -0.012147      -0.006840      -0.005611      -0.031672      -0.020414       0.009124       0.011290              1.834504       2.125625      -0.370681      -0.327189       1.824557       0.068871       1.553329           0.000001
           35              H      31.720993      20.638479      17.940293       0.130842       1.170651 0.85215059E+01  0.83649314E+02                                 1.734386                            1.630488      -1.077653       2.377068                    0.997556       3.270580       8.692643       0.533347       1.169903      -0.736621      -0.004455       0.037749      -0.010617       0.039466      -0.008809      -0.003064      -0.003964      -0.016393      -0.030014      -0.013282      -0.003973       0.017255              1.822090       1.635718       0.089345      -0.199001       2.219824      -0.357881       1.610728          -0.000000
           36              H      29.635109      20.708659      19.192818       0.112459       1.231819 0.88871020E+01  0.87733106E+02                                 1.771395                            1.648973      -0.868726       2.467884                    0.998979       3.232538       8.480625       0.540760       1.147356      -0.743807      -0.002229       0.034293      -0.010759       0.036010      -0.005073      -0.011997      -0.007099      -0.006348      -0.031673      -0.020414       0.009124       0.011291              1.834504       1.578805      -0.054973      -0.103950       2.371377      -0.317790       1.553329           0.000001
           37              H      39.199056      22.631586      10.190912       0.130848       1.170419 0.85193987E+01  0.83623268E+02                                 1.734118                            1.630252      -1.077649       2.377072                    0.997556       3.270450       8.691954       0.533404       1.169854      -0.736630      -0.030463      -0.017588      -0.017893       0.039465       0.008516       0.009190       0.005306       0.009834       0.020683      -0.013281      -0.003974       0.017255              1.821795       2.150795       0.455319       0.059862       1.625038       0.034562       1.689552          -0.000000
           38              H      40.181221      23.198639       8.037203       0.112459       1.231325 0.88828375E+01  0.87680984E+02                                 1.770904                            1.648554      -0.868727       2.467883                    0.998979       3.232444       8.480051       0.540837       1.147323      -0.743808      -0.028584      -0.016503      -0.014400       0.036010       0.013214       0.000935       0.000540       0.015258       0.030937      -0.020414       0.009123       0.011291              1.833975       2.124961       0.431835       0.240304       1.626321       0.138740       1.750643           0.000001
           39              H      41.212007      23.793764      13.478047       0.130841       1.170692 0.85219479E+01  0.83655579E+02                                 1.734500                            1.630587      -1.077634       2.377077                    0.997556       3.270705       8.693361       0.533297       1.169986      -0.736600       0.004455       0.002572       0.039130       0.039466       0.005825       0.007286       0.004207       0.006726       0.039332      -0.013282      -0.003973       0.017254              1.822219       1.635829       0.157857      -0.150593       1.453551      -0.086945       2.377277          -0.000000
           40              H      43.297891      24.998049      13.126704       0.112460       1.231797 0.88868766E+01  0.87730293E+02                                 1.771372                            1.648950      -0.868724       2.467885                    0.998979       3.232510       8.480513       0.540765       1.147353      -0.743808       0.002229       0.001287       0.035918       0.036010       0.013000       0.000783       0.000452       0.015011       0.032409      -0.020413       0.009124       0.011289              1.834481       1.578784       0.116326       0.017183       1.444462       0.009920       2.480197           0.000001
           41              H      39.199056      17.151946      17.940293       0.130849       1.170379 0.85190433E+01  0.83618882E+02                                 1.734077                            1.630217      -1.077572       2.377107                    0.997557       3.270397       8.691758       0.533410       1.169853      -0.736630      -0.030461      -0.022731      -0.010624       0.039464       0.011505       0.004961      -0.000671      -0.007062      -0.030005      -0.013278      -0.003977       0.017255              1.821750       2.150735       0.208202       0.409307       1.704068       0.006605       1.610447          -0.000000
           42              H      40.181221      15.310428      19.192818       0.112459       1.231328 0.88828625E+01  0.87681296E+02                                 1.770907                            1.648556      -0.868731       2.467881                    0.998979       3.232448       8.480066       0.540837       1.147324      -0.743808      -0.028584      -0.019078      -0.010759       0.036011       0.005286       0.012147      -0.006839      -0.005611      -0.031673      -0.020414       0.009123       0.011291              1.833979       2.124965       0.370508       0.327037       1.824037       0.068838       1.552934           0.000001
           43              H      41.212007      20.638479      17.940293       0.130841       1.170698 0.85220020E+01  0.83656248E+02                                 1.734506                            1.630593      -1.077660       2.377065                    0.997556       3.270711       8.693386       0.533296       1.169986      -0.736600       0.004456       0.037748      -0.010618       0.039465       0.008811       0.003064      -0.003966      -0.016389      -0.030012      -0.013282      -0.003972       0.017255              1.822226       1.635834      -0.089362       0.199028       2.220002      -0.357925       1.610841          -0.000000
           44              H      43.297891      20.708659      19.192818       0.112459       1.231798 0.88868869E+01  0.87730421E+02                                 1.771374                            1.648951      -0.868720       2.467888                    0.998979       3.232509       8.480512       0.540765       1.147353      -0.743808       0.002229       0.034293      -0.010759       0.036010       0.005072       0.011996      -0.007100      -0.006349      -0.031671      -0.020413       0.009123       0.011290              1.834483       1.578785       0.054976       0.103946       2.371353      -0.317784       1.553309           0.000001
           45              H      31.720993      23.793764      13.478047       0.130842       1.170645 0.85214537E+01  0.83648672E+02                                 1.734380                            1.630483      -1.077628       2.377080                    0.997556       3.270574       8.692620       0.533348       1.169903      -0.736621      -0.004455       0.002573       0.039130       0.039467      -0.005825      -0.007285       0.004209       0.006724       0.039335      -0.013281      -0.003973       0.017255              1.822084       1.635714      -0.157837       0.150568       1.453459      -0.086931       2.377078          -0.000000
           46              H      29.635109      24.998049      13.126704       0.112459       1.231818 0.88870902E+01  0.87732960E+02                                 1.771394                            1.648972      -0.868731       2.467882                    0.998979       3.232539       8.480626       0.540760       1.147355      -0.743807      -0.002230       0.001287       0.035918       0.036010      -0.013001      -0.000783       0.000452       0.015012       0.032408      -0.020414       0.009124       0.011290              1.834502       1.578804      -0.116330      -0.017179       1.444479       0.009917       2.480224           0.000001
           47              H      33.733944      22.631586      10.190912       0.130847       1.170649 0.85214897E+01  0.83649162E+02                                 1.734388                            1.630489      -1.077668       2.377063                    0.997556       3.270572       8.692638       0.533345       1.169908      -0.736619       0.030463      -0.017586      -0.017893       0.039464      -0.008515      -0.009190       0.005304       0.009838       0.020687      -0.013282      -0.003973       0.017254              1.822093       2.151177      -0.455438      -0.059865       1.625284       0.034563       1.689818          -0.000000
           48              H      32.751779      23.198639       8.037203       0.112459       1.231819 0.88871032E+01  0.87733120E+02                                 1.771395                            1.648973      -0.868728       2.467884                    0.998979       3.232539       8.480627       0.540760       1.147355      -0.743807       0.028584      -0.016503      -0.014400       0.036010      -0.013214      -0.000934       0.000539       0.015258       0.030938      -0.020414       0.009124       0.011291              1.834504       2.125626      -0.432037      -0.240417       1.626753       0.138805       1.751131           0.000001
           49              H      36.466500      15.574304      13.478047       0.130837       1.170643 0.85214382E+01  0.83648435E+02                                 1.734374                            1.630478      -1.077589       2.377095                    0.997557       3.270579       8.692613       0.533351       1.169898      -0.736622       0.000001      -0.005144       0.039133       0.039470      -0.000001       0.000003      -0.008414      -0.013450       0.039334      -0.013281      -0.003974       0.017255              1.822077       1.362328      -0.000000      -0.000001       1.726836       0.173861       2.377067          -0.000000
           50              H      36.466500      13.165733      13.126704       0.112460       1.231818 0.88870947E+01  0.87733011E+02                                 1.771394                            1.648971      -0.868734       2.467881                    0.998979       3.232541       8.480630       0.540761       1.147354      -0.743808       0.000000      -0.002575       0.035918       0.036011      -0.000000       0.000000      -0.000904      -0.030024       0.032408      -0.020413       0.009124       0.011289              1.834502       1.377315      -0.000000      -0.000000       1.645967      -0.019836       2.480223           0.000001
           51              H      36.466500      17.898659      10.190912       0.130847       1.170650 0.85214960E+01  0.83649231E+02                                 1.734388                            1.630489      -1.077670       2.377062                    0.997556       3.270574       8.692641       0.533346       1.169907      -0.736620       0.000001       0.035175      -0.017893       0.039464       0.000002      -0.000002      -0.010611      -0.019668       0.020687      -0.013282      -0.003973       0.017254              1.822093       1.362336      -0.000001      -0.000000       2.414124      -0.069126       1.689818          -0.000000
           52              H      36.466500      16.764554       8.037203       0.112459       1.231819 0.88871045E+01  0.87733137E+02                                 1.771396                            1.648973      -0.868727       2.467884                    0.998979       3.232538       8.480625       0.540760       1.147356      -0.743807       0.000000       0.033006      -0.014400       0.036010       0.000000      -0.000000      -0.001078      -0.030516       0.030938      -0.020414       0.009124       0.011291              1.834504       1.377317      -0.000000      -0.000000       2.375063      -0.277610       1.751131           0.000001
           53              H      38.479451      25.371406      17.940293       0.130847       1.170614 0.85212684E+01  0.83647238E+02                                 1.734424                            1.630524      -1.077557       2.377116                    0.997557       3.270605       8.693007       0.533307       1.169988      -0.736600       0.034916      -0.015014      -0.010623       0.039464      -0.002693      -0.001899       0.004633       0.023457      -0.030005      -0.013278      -0.003976       0.017254              1.822135       1.996461      -0.297602      -0.210437       1.859174       0.351297       1.610770          -0.000000
           54              H      39.583170      27.142744      19.192818       0.112461       1.231792 0.88868291E+01  0.87729707E+02                                 1.771368                            1.648946      -0.868726       2.467886                    0.998979       3.232500       8.480481       0.540766       1.147353      -0.743808       0.030813      -0.015216      -0.010759       0.036010      -0.000213      -0.000151       0.013939       0.011957      -0.031670      -0.020413       0.009124       0.011289              1.834476       2.220814      -0.315702      -0.223235       1.729311       0.248911       1.553305           0.000001
           55              H      34.453549      25.371406      17.940293       0.130849       1.170337 0.85186812E+01  0.83614413E+02                                 1.734034                            1.630181      -1.077531       2.377129                    0.997557       3.270352       8.691582       0.533417       1.169851      -0.736631      -0.034917      -0.015015      -0.010624       0.039466       0.002695       0.001900       0.004632       0.023458      -0.030003      -0.013277      -0.003977       0.017254              1.821702       1.995984       0.297495       0.210361       1.858712       0.351152       1.610410          -0.000000
           56              H      33.349830      27.142744      19.192818       0.112461       1.231320 0.88827859E+01  0.87680352E+02                                 1.770899                            1.648549      -0.868733       2.467882                    0.998979       3.232435       8.480023       0.540838       1.147324      -0.743808      -0.030813      -0.015216      -0.010759       0.036010       0.000213       0.000151       0.013939       0.011960      -0.031672      -0.020414       0.009123       0.011290              1.833970       2.220126       0.315557       0.223132       1.728857       0.248802       1.552928           0.000001
           57              C      16.798901       8.323326       1.657462      -0.160516      42.502960 0.44656836E+03  0.10578238E+05                                10.694987                            7.101312       0.008965       1.968365                    0.999570      29.926253      86.593268       0.610605       0.423468      -1.058863      -0.008014       0.007871       0.002114       0.011430      -0.009756       0.013791       0.002540      -0.026613      -0.011516      -0.024135       0.005504       0.018630             16.319675      21.962751       4.544100     -11.424926      12.291394      -5.031962      14.704881          -0.000001
           58              C      17.759186       8.945119       0.849573       0.089690      39.979932 0.38354827E+03  0.87043161E+04                                10.201691                            6.544781      -0.067354       1.991015                    0.999295      26.056510      72.644605       0.644451       0.418795      -1.066936      -0.007343      -0.001747       0.005114       0.009117      -0.009805      -0.003860       0.006041       0.012064      -0.011393      -0.011498      -0.004028       0.015526             15.606244      20.143888       4.175433     -10.500187      12.985709      -5.236101      13.689137           0.000000
           59              C      18.887216       8.254550       0.402952      -0.157230      37.693534 0.43904734E+03  0.10346962E+05                                 9.750948                            6.969083       0.097148       1.989260                    0.999790      30.010943      86.369224       0.626518       0.414831      -1.065263      -0.002645       0.018046      -0.004761       0.018850      -0.000944      -0.001727      -0.019788      -0.054243      -0.044842      -0.023005      -0.018525       0.041530             12.655455      16.066925       1.327977      -7.135490      11.296512      -2.975225      10.602927           0.000001
           60              C      15.607662      10.386612       1.657462      -0.160533      42.503710 0.44657770E+03  0.10578512E+05                                10.695104                            7.101380       0.008981       1.968367                    0.999570      29.926522      86.594189       0.610603       0.423467      -1.058864       0.002805      -0.010882       0.002126       0.011437      -0.016398       0.009110       0.010658      -0.003591      -0.011552      -0.024132       0.005504       0.018628             16.319889      18.644766       6.460012     -10.070417      15.609815      -7.378432      14.705087          -0.000001
           61              C      16.626293      10.907347       0.849573       0.089730      39.979091 0.38353775E+03  0.87040360E+04                                10.201661                            6.544764      -0.067433       1.990993                    0.999296      26.056062      72.643681       0.644440       0.418804      -1.066928      -0.005187      -0.005495       0.005112       0.009123       0.000328       0.003296      -0.006368      -0.023030      -0.011444      -0.011498      -0.004042       0.015540             15.606196      18.391207       5.187281      -9.784644      14.738291      -6.475366      13.689091           0.000000
           62              C      16.592257      12.229534       0.402952      -0.157242      37.693668 0.43904928E+03  0.10347015E+05                                 9.750949                            6.969081       0.097179       1.989269                    0.999790      30.011036      86.369420       0.626520       0.414829      -1.065265       0.014307      -0.011304      -0.004765       0.018846      -0.023962      -0.018003       0.008399       0.025491      -0.044846      -0.023007      -0.018527       0.041535             12.655458      13.639172       2.729637      -6.144362      13.724275      -4.691908      10.602928           0.000001
           63              C       8.703338       5.024874       9.240104      -0.160523      42.502448 0.44656324E+03  0.10578065E+05                                10.694885                            7.101259       0.008980       1.968370                    0.999570      29.926042      86.591863       0.610610       0.423466      -1.058866      -0.002814      -0.001625      -0.010961       0.011433      -0.003118       0.018491       0.010676      -0.003599      -0.011510      -0.024138       0.005518       0.018620             16.319544      18.644316       7.340919      -9.447217      10.167748      -5.454352      20.146568          -0.000001
           64              C       7.684707       4.436768      10.000353       0.089694      39.980018 0.38354901E+03  0.87043522E+04                                10.201759                            6.544827      -0.067347       1.991016                    0.999295      26.056575      72.645277       0.644442       0.418800      -1.066931       0.005187       0.002995      -0.006878       0.009120      -0.003221       0.000794       0.000458      -0.003719       0.046487      -0.011498      -0.004029       0.015527             15.606402      18.391436       7.496033      -8.152465       9.735760      -4.706827      18.692011           0.000000
           65              C       7.718742       4.456418      11.395798      -0.157230      37.694609 0.43906713E+03  0.10347531E+05                                 9.751214                            6.969322       0.097147       1.989260                    0.999790      30.010831      86.368952       0.626497       0.414841      -1.065258      -0.014305      -0.008259      -0.009078       0.018848       0.024951       0.016582       0.009574       0.028811      -0.034869      -0.022999      -0.018522       0.041521             12.655833      13.639359       4.883073      -4.622108       8.000873      -2.668576      16.327268           0.000001
           66              C       7.512099       4.337112       7.294819      -0.160534      42.503496 0.44657371E+03  0.10578433E+05                                10.695177                            7.101409       0.008970       1.968364                    0.999569      29.926656      86.595692       0.610591       0.423474      -1.058855       0.008024       0.004625       0.006700       0.011431      -0.009754       0.013801       0.007957      -0.011267       0.034508      -0.024137       0.005513       0.018624             16.320075      21.963158       9.256978      -8.092903      11.274117      -4.672439      15.722951          -0.000001
           67              C       6.551814       3.782692       8.150348       0.089735      39.979303 0.38353952E+03  0.87041031E+04                                10.201779                            6.544827      -0.067447       1.990988                    0.999296      26.056128      72.644445       0.644428       0.418810      -1.066922       0.007349       0.004249      -0.003351       0.009126       0.006925       0.007956       0.004592       0.007972      -0.023676      -0.011494      -0.004044       0.015538             15.606474      20.144034       8.507899      -7.437019      10.319956      -4.293765      16.355432           0.000000
           68              C       5.423784       3.131423       7.648146      -0.157243      37.693147 0.43904591E+03  0.10346911E+05                                 9.750821                            6.969033       0.097182       1.989270                    0.999790      30.010957      86.368950       0.626526       0.414826      -1.065267       0.002635       0.001521       0.018597       0.018844       0.001935       0.000307       0.000177       0.002235       0.124603      -0.023002      -0.018535       0.041536             12.655239      16.066445       6.284487      -3.630469       8.809748      -2.096054      13.089524           0.000001
           69              C      13.346739       2.344006       1.657462      -0.160563      42.505125 0.44659619E+03  0.10579047E+05                                10.695364                            7.101555       0.008931       1.968343                    0.999570      29.927013      86.595680       0.610592       0.423471      -1.058863      -0.010827       0.003035       0.002164       0.011450       0.006638       0.004683      -0.013251       0.030215      -0.011618      -0.024166       0.005521       0.018645             16.320368      10.774157      -1.916071      -1.354867      23.481389      12.410893      14.705558          -0.000001
           70              C      13.288393       1.201478       0.849573       0.089773      39.977935 0.38352580E+03  0.87037114E+04                                10.201528                            6.544705      -0.067406       1.991007                    0.999296      26.055659      72.642726       0.644435       0.418810      -1.066922      -0.002159       0.007263       0.005112       0.009140      -0.010131      -0.007161       0.000335       0.010905      -0.011485      -0.011485      -0.004047       0.015532             15.605981      11.158920      -1.011984      -0.715581      21.970082      11.711292      13.688942           0.000000
           71              C      14.450458       0.569860       0.402952      -0.157250      37.694947 0.43907160E+03  0.10347655E+05                                 9.751241                            6.969334       0.097177       1.989267                    0.999790      30.011004      86.369336       0.626500       0.414838      -1.065261      -0.016937      -0.006741      -0.004767       0.018842       0.023014       0.016274       0.011387       0.028738      -0.044843      -0.022999      -0.018525       0.041524             12.655888      11.339171      -1.402062      -0.991407      16.025115       7.667491      10.603378           0.000001
           72              C      10.964261       2.344006       1.657462      -0.160565      42.505735 0.44660061E+03  0.10579237E+05                                10.695586                            7.101661       0.008919       1.968339                    0.999570      29.927431      86.598810       0.610575       0.423479      -1.058852       0.010828       0.003034       0.002163       0.011452      -0.006642      -0.004686      -0.013250       0.030213      -0.011616      -0.024166       0.005521       0.018646             16.320777      10.774432       1.915776       1.354658      23.481993      12.411255      14.705906          -0.000001
           73              C      11.022607       1.201478       0.849573       0.089773      39.978151 0.38352741E+03  0.87037582E+04                                10.201585                            6.544723      -0.067409       1.991006                    0.999296      26.055695      72.642907       0.644434       0.418810      -1.066922       0.002159       0.007263       0.005112       0.009140       0.010127       0.007159       0.000334       0.010905      -0.011484      -0.011481      -0.004047       0.015528             15.606116      11.159038       1.011654       0.715347      21.970269      11.711416      13.689042           0.000000
           74              C       9.860542       0.569860       0.402952      -0.157250      37.693383 0.43904862E+03  0.10346987E+05                                 9.750855                            6.969048       0.097179       1.989268                    0.999790      30.011036      86.369148       0.626526       0.414826      -1.065268       0.016937      -0.006741      -0.004767       0.018842      -0.023023      -0.016280       0.011387       0.028739      -0.044843      -0.022999      -0.018536       0.041535             12.655301      11.338967       1.401451       0.990975      16.024154       7.666974      10.602783           0.000001
           75              C      12.155500      12.379719       7.294819      -0.160542      42.503822 0.44657943E+03  0.10578563E+05                                10.695109                            7.101381       0.008982       1.968365                    0.999570      29.926645      86.594575       0.610604       0.423466      -1.058865      -0.000004      -0.009273       0.006679       0.011428      -0.000005       0.000005      -0.015940       0.022508       0.034507      -0.024135       0.005503       0.018632             16.319901       5.929559      -0.000016      -0.000010      27.307602       9.344620      15.722542          -0.000001
           76              C      12.155500      13.488560       8.150348       0.089775      39.978266 0.38352715E+03  0.87037561E+04                                10.201652                            6.544758      -0.067537       1.990963                    0.999296      26.055588      72.642765       0.644426       0.418815      -1.066918      -0.000001      -0.008496      -0.003349       0.009132      -0.000002       0.000000      -0.009187      -0.016014      -0.023687      -0.011495      -0.004059       0.015554             15.606196       5.407845      -0.000013      -0.000008      25.055829       8.587138      16.354915           0.000000
           77              C      12.155500      14.791097       7.648146      -0.157256      37.693828 0.43905205E+03  0.10347092E+05                                 9.750953                            6.969085       0.097213       1.989278                    0.999790      30.011150      86.369682       0.626523       0.414827      -1.065266      -0.000000      -0.003032       0.018595       0.018841      -0.000005      -0.000002      -0.000360      -0.004482       0.124605      -0.023009      -0.018529       0.041537             12.655466       5.181445      -0.000009      -0.000005      19.695455       4.192176      13.089498           0.000001
           78              C      12.155500      11.004195       9.240104      -0.160524      42.502901 0.44656731E+03  0.10578205E+05                                10.694962                            7.101293       0.008976       1.968369                    0.999570      29.926251      86.593164       0.610607       0.423467      -1.058864      -0.000004       0.003250      -0.010962       0.011434       0.000003      -0.000006      -0.021355       0.007192      -0.011505      -0.024139       0.005514       0.018625             16.319637       5.929476      -0.000015      -0.000012      22.882860      10.908640      20.146576          -0.000001
           79              C      12.155500      12.180408      10.000353       0.089694      39.980082 0.38354936E+03  0.87043483E+04                                10.201719                            6.544794      -0.067342       1.991017                    0.999295      26.056550      72.644786       0.644450       0.418795      -1.066935      -0.000001      -0.005990      -0.006876       0.009119      -0.000000      -0.000001      -0.000917       0.007437       0.046477      -0.011496      -0.004028       0.015523             15.606305       5.407876      -0.000012      -0.000009      22.719207       9.413411      18.691832           0.000000
           80              C      12.155500      12.141108      11.395798      -0.157230      37.693587 0.43904815E+03  0.10346986E+05                                 9.750958                            6.969091       0.097147       1.989260                    0.999790      30.010962      86.369304       0.626517       0.414831      -1.065263      -0.000000       0.016519      -0.009078       0.018849      -0.000004      -0.000004      -0.019153      -0.057630      -0.034868      -0.023004      -0.018525       0.041528             12.655470       5.181448      -0.000008      -0.000007      16.458454       5.336638      16.326508           0.000001
           81              C      16.798901       4.337112       7.294819      -0.160534      42.503374 0.44657386E+03  0.10578398E+05                                10.695039                            7.101341       0.008978       1.968367                    0.999570      29.926455      86.593893       0.610606       0.423466      -1.058864      -0.008026       0.004622       0.006699       0.011430       0.009749      -0.013802       0.007963      -0.011272       0.034513      -0.024137       0.005509       0.018629             16.319773      21.962893      -9.256887       8.092591      11.273995      -4.672270      15.722431          -0.000001
           82              C      17.759186       3.782692       8.150348       0.089735      39.979114 0.38353789E+03  0.87040420E+04                                10.201678                            6.544774      -0.067446       1.990989                    0.999296      26.056050      72.643714       0.644438       0.418805      -1.066927      -0.007349       0.004249      -0.003351       0.009126      -0.006927      -0.007958       0.004593       0.007971      -0.023680      -0.011496      -0.004045       0.015541             15.606234      20.143874      -8.507856       7.436692      10.319876      -4.293585      16.354952           0.000001
           83              C      18.887216       3.131423       7.648146      -0.157243      37.693643 0.43904916E+03  0.10347011E+05                                 9.750943                            6.969079       0.097183       1.989270                    0.999790      30.011036      86.369410       0.626521       0.414829      -1.065265      -0.002635       0.001521       0.018598       0.018846      -0.001943      -0.000313       0.000178       0.002232       0.124599      -0.023007      -0.018528       0.041535             12.655449      16.066917      -6.284744       3.630523       8.809945      -2.096091      13.089486           0.000001
           84              C      15.607662       5.024874       9.240104      -0.160524      42.502928 0.44656779E+03  0.10578219E+05                                10.694967                            7.101296       0.008975       1.968368                    0.999570      29.926258      86.593191       0.610607       0.423467      -1.058864       0.002813      -0.001628      -0.010962       0.011433       0.003115      -0.018497       0.010672      -0.003590      -0.011511      -0.024139       0.005514       0.018625             16.319646      18.644514      -7.341042       9.447159      10.167840      -5.454333      20.146584          -0.000001
           85              C      16.626293       4.436768      10.000353       0.089694      39.980034 0.38354898E+03  0.87043375E+04                                10.201713                            6.544791      -0.067349       1.991016                    0.999295      26.056532      72.644725       0.644450       0.418796      -1.066935      -0.005187       0.002994      -0.006878       0.009120       0.003219      -0.000797       0.000458      -0.003718       0.046483      -0.011496      -0.004029       0.015526             15.606292      18.391349      -7.496025       8.152230       9.735711      -4.706703      18.691814           0.000000
           86              C      16.592257       4.456418      11.395798      -0.157230      37.693518 0.43904737E+03  0.10346962E+05                                 9.750945                            6.969083       0.097150       1.989261                    0.999790      30.010944      86.369230       0.626518       0.414831      -1.065263       0.014306      -0.008260      -0.009078       0.018850      -0.024958      -0.016589       0.009573       0.028811      -0.034872      -0.023005      -0.018526       0.041530             12.655449      13.639169      -4.883080       4.621643       8.000694      -2.668316      16.326483           0.000001
           87              C       7.512099       8.323326       1.657462      -0.160517      42.503092 0.44656831E+03  0.10578276E+05                                10.695128                            7.101381       0.008957       1.968362                    0.999570      29.926457      86.595082       0.610590       0.423476      -1.058854       0.008012       0.007873       0.002116       0.011430       0.009753      -0.013796       0.002535      -0.026604      -0.011510      -0.024134       0.005509       0.018625             16.319982      21.963023      -4.544366      11.425120      12.291766      -5.032220      14.705158          -0.000001
           88              C       6.551814       8.945119       0.849573       0.089690      39.980122 0.38354990E+03  0.87043773E+04                                10.201791                            6.544835      -0.067355       1.991015                    0.999295      26.056588      72.645334       0.644441       0.418800      -1.066931       0.007342      -0.001747       0.005115       0.009117       0.009803       0.003858       0.006040       0.012064      -0.011393      -0.011496      -0.004027       0.015523             15.606484      20.144050      -4.175725      10.500339      12.986029      -5.236364      13.689374           0.000000
           89              C       5.423784       8.254550       0.402952      -0.157229      37.693034 0.43904381E+03  0.10346853E+05                                 9.750826                            6.969035       0.097147       1.989260                    0.999790      30.010862      86.368763       0.626523       0.414829      -1.065265       0.002644       0.018045      -0.004761       0.018849       0.000936       0.001722      -0.019790      -0.054244      -0.044845      -0.023000      -0.018532       0.041532             12.655246      16.066453      -1.328015       7.135233      11.296549      -2.975273      10.602736           0.000001
           90              C       8.703338      10.386612       1.657462      -0.160532      42.503233 0.44657327E+03  0.10578362E+05                                10.695023                            7.101345       0.008986       1.968368                    0.999570      29.926309      86.592880       0.610605       0.423467      -1.058866      -0.002806      -0.010880       0.002129       0.011436       0.016391      -0.009110       0.010663      -0.003599      -0.011547      -0.024131       0.005509       0.018622             16.319788      18.644567      -6.460106      10.070320      15.609780      -7.378471      14.705016          -0.000001
           91              C       7.684707      10.907347       0.849573       0.089729      39.979065 0.38353781E+03  0.87040514E+04                                10.201705                            6.544800      -0.067432       1.990993                    0.999296      26.056106      72.644236       0.644432       0.418809      -1.066923       0.005187      -0.005495       0.005112       0.009123      -0.000331      -0.003296      -0.006368      -0.023032      -0.011445      -0.011500      -0.004042       0.015542             15.606300      18.391286      -5.187492       9.784723      14.738387      -6.475503      13.689228           0.000000
           92              C       7.718743      12.229534       0.402952      -0.157242      37.694740 0.43906900E+03  0.10347582E+05                                 9.751215                            6.969320       0.097175       1.989267                    0.999790      30.010925      86.369157       0.626499       0.414839      -1.065260      -0.014306      -0.011303      -0.004764       0.018845       0.023953       0.017999       0.008399       0.025489      -0.044848      -0.023002      -0.018523       0.041525             12.655838      13.639359      -2.730069       6.144506      13.724823      -4.692294      10.603332           0.000001
           93              C      33.014338      17.685313      18.192386      -0.160532      42.503718 0.44657778E+03  0.10578515E+05                                10.695109                            7.101384       0.008976       1.968365                    0.999570      29.926523      86.594222       0.610602       0.423468      -1.058863      -0.002805       0.010881      -0.002126       0.011436      -0.016398       0.009110       0.010658      -0.003591      -0.011552      -0.024132       0.005504       0.018628             16.319895      18.644765       6.460016     -10.070417      15.609827      -7.378438      14.705092          -0.000001
           94              C      31.995707      17.164578      19.000275       0.089723      39.979317 0.38354026E+03  0.87041055E+04                                10.201691                            6.544780      -0.067426       1.990993                    0.999296      26.056149      72.643936       0.644440       0.418804      -1.066928       0.005188       0.005494      -0.005112       0.009123       0.000328       0.003296      -0.006368      -0.023030      -0.011444      -0.011498      -0.004042       0.015541             15.606250      18.391273       5.187309      -9.784685      14.738337      -6.475394      13.689141           0.000000
           95              C      32.029743      15.842391      19.446896      -0.157240      37.693629 0.43904872E+03  0.10346999E+05                                 9.750943                            6.969078       0.097177       1.989268                    0.999790      30.011018      86.369362       0.626520       0.414829      -1.065265      -0.014307       0.011304       0.004765       0.018846      -0.023961      -0.018003       0.008399       0.025491      -0.044846      -0.023007      -0.018527       0.041534             12.655453      13.639172       2.729638      -6.144364      13.724260      -4.691904      10.602926           0.000001
           96              C      31.823099      19.748599      18.192386      -0.160515      42.502964 0.44656822E+03  0.10578235E+05                                10.694990                            7.101313       0.008960       1.968363                    0.999570      29.926255      86.593300       0.610604       0.423468      -1.058863       0.008014      -0.007871      -0.002114       0.011430      -0.009756       0.013791       0.002540      -0.026612      -0.011516      -0.024134       0.005504       0.018630             16.319678      21.962756       4.544098     -11.424928      12.291394      -5.031961      14.704884          -0.000001
           97              C      30.862815      19.126806      19.000275       0.089684      39.980177 0.38355079E+03  0.87043859E+04                                10.201723                            6.544798      -0.067347       1.991015                    0.999295      26.056596      72.644856       0.644451       0.418794      -1.066936       0.007343       0.001749      -0.005115       0.009118      -0.009805      -0.003860       0.006042       0.012065      -0.011393      -0.011499      -0.004028       0.015526             15.606307      20.143970       4.175468     -10.500240      12.985754      -5.236132      13.689196           0.000001
           98              C      29.734784      19.817375      19.446896      -0.157227      37.693499 0.43904694E+03  0.10346950E+05                                 9.750943                            6.969081       0.097146       1.989260                    0.999790      30.010923      86.369162       0.626518       0.414831      -1.065263       0.002645      -0.018046       0.004761       0.018850      -0.000944      -0.001728      -0.019788      -0.054243      -0.044842      -0.023005      -0.018525       0.041530             12.655450      16.066918       1.327986      -7.135488      11.296507      -2.975230      10.602926           0.000001
           99              C      39.918662      23.047051      10.609744      -0.160522      42.502464 0.44656339E+03  0.10578070E+05                                10.694891                            7.101264       0.008974       1.968368                    0.999570      29.926046      86.591910       0.610609       0.423467      -1.058866       0.002815       0.001625       0.010960       0.011432      -0.003118       0.018491       0.010675      -0.003599      -0.011509      -0.024138       0.005518       0.018620             16.319552      18.644318       7.340918      -9.447222      10.167751      -5.454355      20.146586          -0.000001
          100              C      40.937293      23.635157       9.849495       0.089688      39.980243 0.38355149E+03  0.87044212E+04                                10.201789                            6.544843      -0.067340       1.991017                    0.999295      26.056661      72.645532       0.644442       0.418799      -1.066931      -0.005188      -0.002995       0.006877       0.009121      -0.003221       0.000793       0.000458      -0.003719       0.046488      -0.011498      -0.004029       0.015527             15.606456      18.391502       7.496063      -8.152506       9.735792      -4.706850      18.692075           0.000000
          101              C      40.903258      23.615507       8.454050      -0.157227      37.694570 0.43906658E+03  0.10347515E+05                                 9.751208                            6.969319       0.097145       1.989259                    0.999790      30.010813      86.368894       0.626497       0.414841      -1.065258       0.014305       0.008259       0.009079       0.018849       0.024951       0.016582       0.009574       0.028811      -0.034868      -0.023000      -0.018521       0.041521             12.655827      13.639359       4.883075      -4.622109       8.000872      -2.668577      16.327251           0.000001
          102              C      41.109901      23.734813      12.555029      -0.160533      42.503509 0.44657364E+03  0.10578432E+05                                10.695183                            7.101412       0.008965       1.968362                    0.999569      29.926659      86.595736       0.610591       0.423475      -1.058855      -0.008024      -0.004624      -0.006700       0.011430      -0.009754       0.013801       0.007957      -0.011267       0.034507      -0.024136       0.005513       0.018623             16.320083      21.963171       9.256985      -8.092905      11.274124      -4.672441      15.722955          -0.000001
          103              C      42.070185      24.289233      11.699500       0.089729      39.979550 0.38354205E+03  0.87041735E+04                                10.201812                            6.544844      -0.067440       1.990989                    0.999296      26.056215      72.644700       0.644428       0.418810      -1.066922      -0.007349      -0.004249       0.003352       0.009127       0.006925       0.007956       0.004592       0.007972      -0.023678      -0.011494      -0.004044       0.015538             15.606537      20.144118       8.507938      -7.437069      10.319995      -4.293793      16.355498           0.000001
          104              C      43.198216      24.940502      12.201702      -0.157240      37.693116 0.43904555E+03  0.10346900E+05                                 9.750817                            6.969031       0.097180       1.989269                    0.999790      30.010939      86.368893       0.626526       0.414826      -1.065267      -0.002635      -0.001522      -0.018597       0.018845       0.001936       0.000307       0.000177       0.002235       0.124602      -0.023002      -0.018534       0.041536             12.655236      16.066439       6.284484      -3.630477       8.809744      -2.096059      13.089524           0.000001
          105              C      39.918662      17.685313      18.192386      -0.160531      42.503259 0.44657343E+03  0.10578368E+05                                10.695031                            7.101349       0.008980       1.968366                    0.999570      29.926313      86.592929       0.610605       0.423468      -1.058865       0.002806       0.010879      -0.002129       0.011435       0.016391      -0.009110       0.010662      -0.003599      -0.011547      -0.024131       0.005509       0.018622             16.319800      18.644575      -6.460115      10.070325      15.609799      -7.378481      14.705027          -0.000001
          106              C      40.937293      17.164578      19.000275       0.089723      39.979306 0.38354031E+03  0.87041208E+04                                10.201737                            6.544816      -0.067425       1.990994                    0.999296      26.056193      72.644492       0.644432       0.418808      -1.066924      -0.005188       0.005494      -0.005113       0.009123      -0.000331      -0.003296      -0.006369      -0.023032      -0.011445      -0.011500      -0.004042       0.015542             15.606362      18.391362      -5.187527       9.784772      14.738439      -6.475537      13.689285           0.000000
          107              C      40.903258      15.842391      19.446896      -0.157239      37.694726 0.43906852E+03  0.10347568E+05                                 9.751213                            6.969317       0.097173       1.989267                    0.999790      30.010908      86.369100       0.626499       0.414839      -1.065260       0.014306       0.011304       0.004764       0.018845       0.023953       0.017999       0.008399       0.025489      -0.044848      -0.023002      -0.018523       0.041525             12.655839      13.639367      -2.730077       6.144515      13.724814      -4.692296      10.603338           0.000001
          108              C      41.109901      19.748599      18.192386      -0.160515      42.503110 0.44656848E+03  0.10578283E+05                                10.695135                            7.101386       0.008952       1.968360                    0.999570      29.926462      86.595132       0.610590       0.423477      -1.058853      -0.008012      -0.007873      -0.002116       0.011430       0.009753      -0.013796       0.002535      -0.026603      -0.011510      -0.024134       0.005509       0.018625             16.319989      21.963039      -4.544362      11.425126      12.291766      -5.032217      14.705163          -0.000001
          109              C      42.070186      19.126806      19.000275       0.089684      39.980351 0.38355240E+03  0.87044469E+04                                10.201822                            6.544851      -0.067348       1.991015                    0.999295      26.056675      72.645593       0.644441       0.418799      -1.066931      -0.007342       0.001748      -0.005115       0.009118       0.009803       0.003859       0.006040       0.012065      -0.011393      -0.011496      -0.004027       0.015523             15.606539      20.144123      -4.175748      10.500382      12.986070      -5.236387      13.689424           0.000000
          110              C      43.198216      19.817375      19.446896      -0.157227      37.692999 0.43904348E+03  0.10346844E+05                                 9.750821                            6.969033       0.097145       1.989260                    0.999790      30.010845      86.368712       0.626523       0.414829      -1.065265      -0.002645      -0.018045       0.004760       0.018849       0.000936       0.001722      -0.019790      -0.054243      -0.044845      -0.023000      -0.018532       0.041532             12.655240      16.066446      -1.328019       7.135229      11.296543      -2.975273      10.602732           0.000001
          111              C      31.823099      23.734813      12.555029      -0.160532      42.503390 0.44657401E+03  0.10578403E+05                                10.695045                            7.101345       0.008972       1.968365                    0.999570      29.926459      86.593938       0.610605       0.423466      -1.058864       0.008026      -0.004621      -0.006699       0.011430       0.009749      -0.013802       0.007963      -0.011272       0.034512      -0.024137       0.005509       0.018628             16.319779      21.962907      -9.256893       8.092589      11.274001      -4.672269      15.722429          -0.000001
          112              C      30.862814      24.289233      11.699500       0.089729      39.979343 0.38354040E+03  0.87041115E+04                                10.201708                            6.544790      -0.067439       1.990989                    0.999296      26.056137      72.643971       0.644438       0.418805      -1.066927       0.007349      -0.004249       0.003352       0.009127      -0.006927      -0.007958       0.004593       0.007971      -0.023681      -0.011496      -0.004045       0.015541             15.606288      20.143946      -8.507889       7.436728      10.319910      -4.293606      16.355008           0.000001
          113              C      29.734784      24.940502      12.201702      -0.157241      37.693605 0.43904880E+03  0.10347000E+05                                 9.750938                            6.969077       0.097180       1.989269                    0.999790      30.011018      86.369350       0.626521       0.414829      -1.065265       0.002636      -0.001521      -0.018598       0.018846      -0.001943      -0.000312       0.000178       0.002233       0.124597      -0.023008      -0.018527       0.041535             12.655442      16.066909      -6.284739       3.630524       8.809940      -2.096091      13.089479           0.000001
          114              C      33.014338      23.047051      10.609744      -0.160523      42.502952 0.44656794E+03  0.10578224E+05                                10.694974                            7.101300       0.008969       1.968367                    0.999570      29.926262      86.593233       0.610606       0.423467      -1.058864      -0.002814       0.001628       0.010961       0.011433       0.003116      -0.018497       0.010672      -0.003590      -0.011510      -0.024139       0.005514       0.018625             16.319657      18.644520      -7.341043       9.447169      10.167844      -5.454338      20.146606          -0.000001
          115              C      31.995707      23.635157       9.849495       0.089688      39.980273 0.38355146E+03  0.87044064E+04                                10.201745                            6.544808      -0.067342       1.991016                    0.999295      26.056618      72.644980       0.644450       0.418795      -1.066936       0.005188      -0.002995       0.006877       0.009121       0.003220      -0.000796       0.000458      -0.003718       0.046484      -0.011496      -0.004029       0.015526             15.606354      18.391426      -7.496059       8.152281       9.735747      -4.706731      18.691889           0.000000
          116              C      32.029742      23.615507       8.454050      -0.157228      37.693504 0.43904688E+03  0.10346948E+05                                 9.750944                            6.969080       0.097148       1.989261                    0.999790      30.010926      86.369173       0.626518       0.414831      -1.065263      -0.014306       0.008260       0.009079       0.018850      -0.024958      -0.016589       0.009573       0.028811      -0.034871      -0.023005      -0.018525       0.041530             12.655452      13.639179      -4.883087       4.621655       8.000697      -2.668323      16.326479           0.000001
          117              C      36.466500      15.692206      12.555029      -0.160541      42.503842 0.44657959E+03  0.10578568E+05                                10.695117                            7.101386       0.008976       1.968363                    0.999570      29.926649      86.594622       0.610604       0.423466      -1.058864       0.000004       0.009272      -0.006679       0.011427      -0.000005       0.000005      -0.015940       0.022508       0.034506      -0.024135       0.005503       0.018631             16.319911       5.929563      -0.000016      -0.000010      27.307627       9.344622      15.722542          -0.000001
          118              C      36.466500      14.583365      11.699500       0.089769      39.978498 0.38352966E+03  0.87038258E+04                                10.201683                            6.544774      -0.067530       1.990964                    0.999296      26.055675      72.643022       0.644426       0.418814      -1.066919       0.000001       0.008496       0.003351       0.009133      -0.000002       0.000000      -0.009187      -0.016014      -0.023688      -0.011495      -0.004059       0.015554             15.606253       5.407860      -0.000013      -0.000008      25.055927       8.587183      16.354972           0.000000
          119              C      36.466500      13.280828      12.201702      -0.157253      37.693787 0.43905147E+03  0.10347075E+05                                 9.750947                            6.969081       0.097211       1.989277                    0.999790      30.011132      86.369622       0.626523       0.414827      -1.065266       0.000000       0.003033      -0.018595       0.018841      -0.000005      -0.000002      -0.000360      -0.004483       0.124604      -0.023009      -0.018528       0.041537             12.655459       5.181443      -0.000009      -0.000005      19.695440       4.192181      13.089494           0.000001
          120              C      36.466500      17.067730      10.609744      -0.160523      42.502916 0.44656743E+03  0.10578209E+05                                10.694968                            7.101296       0.008971       1.968367                    0.999570      29.926253      86.593200       0.610607       0.423467      -1.058864       0.000004      -0.003250       0.010961       0.011433       0.000003      -0.000006      -0.021354       0.007192      -0.011505      -0.024138       0.005514       0.018625             16.319644       5.929479      -0.000015      -0.000012      22.882859      10.908646      20.146595          -0.000001
          121              C      36.466500      15.891517       9.849495       0.089688      39.980311 0.38355184E+03  0.87044172E+04                                10.201749                            6.544810      -0.067335       1.991018                    0.999295      26.056636      72.645038       0.644450       0.418795      -1.066936       0.000001       0.005992       0.006875       0.009120      -0.000000      -0.000001      -0.000917       0.007437       0.046478      -0.011496      -0.004028       0.015524             15.606360       5.407891      -0.000012      -0.000009      22.719293       9.413457      18.691897           0.000000
          122              C      36.466500      15.930817       8.454050      -0.157228      37.693548 0.43904758E+03  0.10346969E+05                                 9.750953                            6.969087       0.097145       1.989259                    0.999790      30.010945      86.369254       0.626517       0.414831      -1.065263       0.000000      -0.016519       0.009078       0.018849      -0.000003      -0.000004      -0.019153      -0.057630      -0.034867      -0.023004      -0.018524       0.041528             12.655464       5.181446      -0.000008      -0.000007      16.458455       5.336639      16.326493           0.000001
          123              C      37.657739      25.727919      18.192386      -0.160563      42.505751 0.44660075E+03  0.10579242E+05                                10.695592                            7.101664       0.008914       1.968337                    0.999570      29.927434      86.598849       0.610575       0.423479      -1.058851      -0.010828      -0.003034      -0.002163       0.011451      -0.006642      -0.004686      -0.013250       0.030212      -0.011616      -0.024166       0.005521       0.018646             16.320783      10.774438       1.915785       1.354664      23.482001      12.411259      14.705912          -0.000001
          124              C      37.599393      26.870447      19.000275       0.089767      39.978381 0.38352989E+03  0.87038272E+04                                10.201616                            6.544739      -0.067402       1.991007                    0.999296      26.055781      72.643160       0.644434       0.418810      -1.066922      -0.002158      -0.007263      -0.005112       0.009140       0.010128       0.007159       0.000334       0.010905      -0.011484      -0.011481      -0.004047       0.015528             15.606172      11.159066       1.011659       0.715350      21.970357      11.711468      13.689093           0.000000
          125              C      38.761458      27.502065      19.446896      -0.157247      37.693343 0.43904805E+03  0.10346971E+05                                 9.750849                            6.969044       0.097177       1.989267                    0.999790      30.011019      86.369094       0.626526       0.414826      -1.065268      -0.016937       0.006741       0.004767       0.018842      -0.023023      -0.016280       0.011387       0.028738      -0.044843      -0.022999      -0.018535       0.041534             12.655295      11.338956       1.401445       0.990971      16.024149       7.666972      10.602779           0.000001
          126              C      35.275261      25.727919      18.192386      -0.160561      42.505144 0.44659636E+03  0.10579053E+05                                10.695371                            7.101559       0.008925       1.968341                    0.999570      29.927017      86.595726       0.610592       0.423471      -1.058862       0.010827      -0.003035      -0.002164       0.011450       0.006638       0.004683      -0.013251       0.030215      -0.011618      -0.024166       0.005521       0.018645             16.320377      10.774164      -1.916080      -1.354873      23.481401      12.410899      14.705566          -0.000001
          127              C      35.333607      26.870447      19.000275       0.089766      39.978167 0.38352831E+03  0.87037809E+04                                10.201559                            6.544721      -0.067399       1.991008                    0.999296      26.055746      72.642981       0.644435       0.418809      -1.066923       0.002158      -0.007263      -0.005112       0.009141      -0.010132      -0.007162       0.000335       0.010905      -0.011485      -0.011485      -0.004047       0.015532             15.606038      11.158948      -1.011988      -0.715584      21.970171      11.711345      13.688994           0.000001
          128              C      34.171542      27.502065      19.446896      -0.157247      37.694902 0.43907096E+03  0.10347637E+05                                 9.751235                            6.969329       0.097175       1.989266                    0.999790      30.010984      86.369271       0.626500       0.414838      -1.065261       0.016937       0.006740       0.004766       0.018842       0.023014       0.016274       0.011387       0.028737      -0.044843      -0.022999      -0.018524       0.041524             12.655881      11.339159      -1.402056      -0.991403      16.025109       7.667489      10.603374           0.000001
          129              C      15.685457       9.056003       2.080264      -0.025067      45.125644 0.38630399E+03  0.87593332E+04                                10.957349                            6.474520      -0.038251       1.999069                    0.999480      26.435590      73.035343       0.663815       0.406928      -1.077481       0.037942       0.021899      -0.030974       0.053652      -0.010440       0.013440       0.007758      -0.012037      -0.002162      -0.022665       0.010254       0.012411             18.908031      24.064043       7.504779     -13.637775      15.398263      -7.873771      17.261788           0.000000
          130              C      14.739759       8.510004       2.852423       0.647364      26.227753 0.21481899E+03  0.42828111E+04                                 8.214107                            5.197139      -0.059650       2.048756                    0.999168      21.125609      58.047317       0.651572       0.471506      -1.019972      -0.042083      -0.024296       0.034359       0.059513       0.002721       0.077034       0.044476       0.003142       0.132089      -0.081770      -0.025157       0.106926             12.833537      15.789694       3.855945      -8.135102      11.337236      -4.696805      11.373681           0.000001
          131              C      17.766479      10.257482       0.381117       0.014539      40.202125 0.37499658E+03  0.84889345E+04                                10.261875                            6.521126      -0.123866       1.980542                    0.999118      26.338166      74.091569       0.636255       0.425255      -1.059539       0.019805       0.011426      -0.016168       0.028003      -0.011347       0.020975       0.012108      -0.013105       0.008053      -0.031569       0.011761       0.019808             16.255668      20.183669       5.086688     -10.835598      14.310064      -6.255935      14.273270          -0.000000
          132              C       8.625543       4.979959       7.844660      -0.025063      45.125436 0.38630250E+03  0.87592893E+04                                10.957316                            6.474504      -0.038229       1.999072                    0.999480      26.435548      73.035147       0.663816       0.406927      -1.077481      -0.037937      -0.021902       0.030980       0.053653      -0.009193       0.014316       0.008266      -0.010610       0.002167      -0.022662       0.010253       0.012409             18.908033      24.064051      10.356208     -11.621577      12.105731      -6.709721      20.554317          -0.000000
          133              C       9.571241       5.525958       7.072501       0.647363      26.227665 0.21481807E+03  0.42827855E+04                                 8.214081                            5.197122      -0.059655       2.048754                    0.999168      21.125517      58.046895       0.651575       0.471505      -1.019974       0.042083       0.024297      -0.034361       0.059514      -0.073543       0.023110       0.013343      -0.084919      -0.132089      -0.081772      -0.025162       0.106934             12.833521      15.789738       6.384548      -6.347092       8.417497      -3.664497      14.293328           0.000001
          134              C       6.544521       3.778481       9.543807       0.014537      40.202299 0.37499782E+03  0.84889869E+04                                10.261981                            6.521180      -0.123857       1.980545                    0.999118      26.338276      74.092484       0.636245       0.425260      -1.059533      -0.019799      -0.011431       0.016174       0.028004      -0.015994       0.017688       0.010211      -0.018469      -0.008050      -0.031568       0.011758       0.019810             16.255948      20.183878       8.520406      -8.408003      10.345363      -4.854364      18.238603          -0.000000
          135              C      12.155500       2.941938       2.080264      -0.025070      45.123833 0.38628922E+03  0.87589009E+04                                10.957011                            6.474355      -0.038228       1.999083                    0.999480      26.435115      73.033261       0.663831       0.406923      -1.077486       0.000000      -0.043800      -0.030972       0.053645      -0.000002      -0.000001      -0.015522       0.024097      -0.002128      -0.022666       0.010263       0.012403             18.907409      11.064987      -0.000034      -0.000024      28.396026      15.746994      17.261214          -0.000000
          136              C      12.155500       4.033936       2.852423       0.647366      26.227630 0.21481748E+03  0.42827685E+04                                 8.214070                            5.197110      -0.059607       2.048770                    0.999167      21.125448      58.046569       0.651577       0.471504      -1.019975       0.000000       0.048591       0.034359       0.059511      -0.000002      -0.000001      -0.088955      -0.006292       0.132092      -0.081770      -0.025161       0.106931             12.833520       9.110986       0.000053       0.000037      18.015928       9.393598      11.373646           0.000001
          137              C      12.155500       0.538981       0.381117       0.014511      40.202850 0.37500503E+03  0.84891827E+04                                10.262025                            6.521213      -0.123836       1.980548                    0.999118      26.338538      74.093129       0.636248       0.425256      -1.059537       0.000000      -0.022875      -0.016176       0.028016      -0.000002      -0.000001      -0.024221       0.026193       0.008053      -0.031567       0.011754       0.019812             16.256006      11.373349      -0.000222      -0.000157      23.121075      12.512219      14.273595          -0.000000
          138              C      12.155500      11.094025       7.844660      -0.025065      45.125740 0.38630481E+03  0.87593578E+04                                10.957372                            6.474531      -0.038254       1.999067                    0.999480      26.435624      73.035506       0.663814       0.406928      -1.077480      -0.000002       0.043802       0.030981       0.053652      -0.000001      -0.000001      -0.016531       0.021226       0.002167      -0.022661       0.010252       0.012410             18.908083       6.126585      -0.000021      -0.000015      30.043306      13.419399      20.554358          -0.000000
          139              C      12.155500      10.002027       7.072501       0.647363      26.227801 0.21481941E+03  0.42828216E+04                                 8.214117                            5.197144      -0.059689       2.048743                    0.999168      21.125629      58.047391       0.651572       0.471506      -1.019972      -0.000001      -0.048593      -0.034360       0.059514      -0.000002      -0.000001      -0.026688       0.169826      -0.132082      -0.081770      -0.025156       0.106927             12.833559       4.731391      -0.000015      -0.000010      19.475861       7.329050      14.293427           0.000001
          140              C      12.155500      13.496982       9.543807       0.014527      40.202377 0.37499896E+03  0.84889992E+04                                10.261898                            6.521133      -0.123851       1.980546                    0.999118      26.338264      74.091819       0.636257       0.425253      -1.059540       0.000000       0.022862       0.016182       0.028009      -0.000002      -0.000001      -0.020427       0.036929      -0.008055      -0.031568       0.011761       0.019807             16.255725       5.426045      -0.000012      -0.000008      25.102988       9.708375      18.238144           0.000000
          141              C      15.685457       4.979959       7.844660      -0.025063      45.125885 0.38630611E+03  0.87593951E+04                                10.957394                            6.474543      -0.038229       1.999073                    0.999480      26.435666      73.035668       0.663813       0.406928      -1.077480       0.037937      -0.021904       0.030980       0.053653       0.009190      -0.014319       0.008267      -0.010608       0.002167      -0.022662       0.010250       0.012412             18.908123      24.064161     -10.356279      11.621559      12.105809      -6.709728      20.554400          -0.000000
          142              C      14.739759       5.525958       7.072501       0.647363      26.227786 0.21481930E+03  0.42828191E+04                                 8.214114                            5.197143      -0.059689       2.048743                    0.999168      21.125624      58.047378       0.651572       0.471506      -1.019972      -0.042083       0.024296      -0.034361       0.059514       0.073536      -0.023114       0.013343      -0.084917      -0.132083      -0.081771      -0.025156       0.106927             12.833550      15.789716      -6.384543       6.347128       8.417515      -3.664530      14.293418           0.000001
          143              C      17.766479       3.778481       9.543807       0.014537      40.202171 0.37499670E+03  0.84889376E+04                                10.261882                            6.521126      -0.123860       1.980544                    0.999118      26.338174      74.091591       0.636255       0.425255      -1.059539       0.019799      -0.011431       0.016174       0.028005       0.015992      -0.017691       0.010211      -0.018470      -0.008054      -0.031569       0.011760       0.019809             16.255692      20.183702      -8.520356       8.407665      10.345274      -4.854179      18.238099          -0.000000
          144              C       8.625543       9.056003       2.080264      -0.025067      45.125185 0.38630030E+03  0.87592251E+04                                10.957270                            6.474481      -0.038251       1.999068                    0.999480      26.435469      73.034813       0.663819       0.406927      -1.077482      -0.037943       0.021899      -0.030973       0.053652       0.010437      -0.013442       0.007758      -0.012037      -0.002158      -0.022665       0.010257       0.012408             18.907937      24.063927      -7.504816      13.637711      15.398182      -7.873761      17.261700          -0.000000
          145              C       9.571241       8.510004       2.852423       0.647364      26.227634 0.21481780E+03  0.42827783E+04                                 8.214074                            5.197118      -0.059616       2.048767                    0.999167      21.125504      58.046837       0.651575       0.471505      -1.019974       0.042082      -0.024296       0.034360       0.059513      -0.002726      -0.077039       0.044477       0.003143       0.132095      -0.081771      -0.025162       0.106934             12.833508      15.789715      -3.855909       8.135094      11.337175      -4.696757      11.373634           0.000001
          146              C       6.544521      10.257482       0.381117       0.014539      40.202238 0.37499769E+03  0.84889832E+04                                10.261972                            6.521180      -0.123863       1.980544                    0.999118      26.338267      74.092458       0.636244       0.425260      -1.059533      -0.019804       0.011426      -0.016168       0.028003       0.011343      -0.020976       0.012107      -0.013106       0.008049      -0.031568       0.011758       0.019809             16.255917      20.183836      -5.086984      10.835752      14.310400      -6.256204      14.273515          -0.000000
          147              C      32.936543      19.015922      17.769584      -0.025068      45.125663 0.38630411E+03  0.87593365E+04                                10.957351                            6.474520      -0.038251       1.999069                    0.999480      26.435595      73.035358       0.663815       0.406928      -1.077481      -0.037942      -0.021898       0.030974       0.053652      -0.010440       0.013440       0.007758      -0.012037      -0.002162      -0.022665       0.010254       0.012411             18.908034      24.064047       7.504779     -13.637777      15.398265      -7.873771      17.261790           0.000000
          148              C      33.882241      19.561921      16.997425       0.647364      26.227750 0.21481895E+03  0.42828100E+04                                 8.214106                            5.197139      -0.059650       2.048756                    0.999168      21.125606      58.047304       0.651572       0.471506      -1.019972       0.042083       0.024296      -0.034359       0.059513       0.002721       0.077034       0.044476       0.003142       0.132089      -0.081770      -0.025157       0.106926             12.833536      15.789693       3.855945      -8.135102      11.337235      -4.696805      11.373681           0.000001
          149              C      30.855521      17.814443      19.468731       0.014599      40.201231 0.37498752E+03  0.84886762E+04                                10.261725                            6.521044      -0.123858       1.980551                    0.999118      26.337802      74.090267       0.636259       0.425254      -1.059539      -0.019805      -0.011427       0.016168       0.028004      -0.011347       0.020973       0.012107      -0.013105       0.008049      -0.031567       0.011762       0.019806             16.255398      20.183324       5.086591     -10.835398      14.309838      -6.255821      14.273033           0.000000
          150              C      39.996457      23.091966      12.005188      -0.025063      45.125455 0.38630259E+03  0.87592922E+04                                10.957319                            6.474504      -0.038229       1.999073                    0.999480      26.435552      73.035164       0.663816       0.406927      -1.077481       0.037937       0.021902      -0.030980       0.053653      -0.009194       0.014316       0.008266      -0.010610       0.002166      -0.022662       0.010253       0.012409             18.908037      24.064057      10.356211     -11.621579      12.105734      -6.709722      20.554320           0.000000
          151              C      39.050759      22.545967      12.777347       0.647363      26.227665 0.21481804E+03  0.42827847E+04                                 8.214081                            5.197121      -0.059655       2.048755                    0.999168      21.125515      58.046887       0.651575       0.471505      -1.019974      -0.042083      -0.024297       0.034360       0.059514      -0.073543       0.023110       0.013343      -0.084919      -0.132089      -0.081772      -0.025162       0.106934             12.833521      15.789739       6.384549      -6.347093       8.417497      -3.664497      14.293329           0.000001
          152              C      42.077479      24.293444      10.306041       0.014597      40.201407 0.37498878E+03  0.84887293E+04                                10.261830                            6.521098      -0.123849       1.980554                    0.999118      26.337913      74.091184       0.636249       0.425260      -1.059534       0.019799       0.011431      -0.016174       0.028005      -0.015992       0.017687       0.010211      -0.018466      -0.008046      -0.031565       0.011759       0.019807             16.255679      20.183534       8.520250      -8.407846      10.345199      -4.854273      18.238304          -0.000000
          153              C      39.996457      19.015922      17.769584      -0.025068      45.125198 0.38630038E+03  0.87592272E+04                                10.957270                            6.474481      -0.038251       1.999068                    0.999480      26.435473      73.034824       0.663819       0.406927      -1.077482       0.037942      -0.021899       0.030973       0.053652       0.010437      -0.013442       0.007758      -0.012037      -0.002158      -0.022665       0.010257       0.012408             18.907936      24.063925      -7.504814      13.637709      15.398183      -7.873760      17.261699          -0.000000
          154              C      39.050759      19.561921      16.997425       0.647364      26.227635 0.21481779E+03  0.42827781E+04                                 8.214074                            5.197117      -0.059616       2.048767                    0.999167      21.125503      58.046832       0.651575       0.471505      -1.019974      -0.042082       0.024296      -0.034360       0.059513      -0.002726      -0.077039       0.044477       0.003143       0.132095      -0.081771      -0.025162       0.106934             12.833508      15.789715      -3.855910       8.135095      11.337175      -4.696757      11.373634           0.000001
          155              C      42.077479      17.814443      19.468731       0.014599      40.201340 0.37498864E+03  0.84887255E+04                                10.261821                            6.521098      -0.123855       1.980552                    0.999118      26.337904      74.091157       0.636249       0.425260      -1.059534       0.019805      -0.011427       0.016168       0.028004       0.011343      -0.020974       0.012106      -0.013106       0.008046      -0.031565       0.011759       0.019806             16.255643      20.183485      -5.086882      10.835547      14.310172      -6.256088      14.273274          -0.000000
          156              C      32.936543      23.091966      12.005188      -0.025063      45.125893 0.38630614E+03  0.87593960E+04                                10.957395                            6.474542      -0.038228       1.999074                    0.999480      26.435668      73.035673       0.663813       0.406928      -1.077480      -0.037936       0.021904      -0.030980       0.053653       0.009190      -0.014319       0.008266      -0.010608       0.002167      -0.022662       0.010250       0.012412             18.908121      24.064157     -10.356277      11.621556      12.105807      -6.709726      20.554399          -0.000000
          157              C      33.882241      22.545967      12.777347       0.647363      26.227786 0.21481928E+03  0.42828185E+04                                 8.214114                            5.197143      -0.059689       2.048743                    0.999168      21.125622      58.047373       0.651572       0.471506      -1.019972       0.042083      -0.024296       0.034361       0.059514       0.073536      -0.023114       0.013343      -0.084917      -0.132083      -0.081771      -0.025156       0.106927             12.833551      15.789717      -6.384544       6.347128       8.417516      -3.664530      14.293419           0.000001
          158              C      30.855521      24.293444      10.306041       0.014597      40.201272 0.37498765E+03  0.84886797E+04                                10.261730                            6.521043      -0.123852       1.980553                    0.999118      26.337811      74.090288       0.636260       0.425254      -1.059540      -0.019800       0.011431      -0.016174       0.028005       0.015990      -0.017690       0.010211      -0.018468      -0.008050      -0.031567       0.011761       0.019806             16.255418      20.183350      -8.520196       8.407500      10.345107      -4.854084      18.237796           0.000000
          159              C      36.466500      16.977900      12.005188      -0.025065      45.125754 0.38630489E+03  0.87593603E+04                                10.957373                            6.474531      -0.038254       1.999067                    0.999480      26.435628      73.035520       0.663814       0.406928      -1.077480       0.000002      -0.043802      -0.030981       0.053652      -0.000001      -0.000001      -0.016531       0.021226       0.002167      -0.022661       0.010252       0.012409             18.908083       6.126585      -0.000021      -0.000015      30.043304      13.419397      20.554359          -0.000000
          160              C      36.466500      18.069898      12.777347       0.647363      26.227800 0.21481939E+03  0.42828209E+04                                 8.214117                            5.197144      -0.059689       2.048743                    0.999168      21.125627      58.047382       0.651572       0.471506      -1.019972       0.000001       0.048593       0.034360       0.059514      -0.000002      -0.000001      -0.026688       0.169826      -0.132082      -0.081770      -0.025156       0.106927             12.833559       4.731390      -0.000015      -0.000010      19.475860       7.329050      14.293426           0.000001
          161              C      36.466500      14.574943      10.306041       0.014586      40.201480 0.37498991E+03  0.84887414E+04                                10.261747                            6.521051      -0.123843       1.980555                    0.999118      26.337901      74.090517       0.636261       0.425252      -1.059541      -0.000000      -0.022862      -0.016183       0.028010      -0.000002      -0.000001      -0.020426       0.036924      -0.008052      -0.031566       0.011762       0.019804             16.255453       5.425971      -0.000012      -0.000008      25.102549       9.708185      18.237839          -0.000000
          162              C      36.466500      25.129987      17.769584      -0.025070      45.123842 0.38628925E+03  0.87589019E+04                                10.957011                            6.474355      -0.038228       1.999083                    0.999480      26.435117      73.033267       0.663831       0.406922      -1.077486      -0.000000       0.043800       0.030972       0.053645      -0.000002      -0.000001      -0.015522       0.024096      -0.002127      -0.022666       0.010264       0.012403             18.907407      11.064988      -0.000034      -0.000024      28.396020      15.746991      17.261212          -0.000000
          163              C      36.466500      24.037989      16.997425       0.647366      26.227629 0.21481746E+03  0.42827678E+04                                 8.214070                            5.197110      -0.059607       2.048771                    0.999167      21.125446      58.046562       0.651577       0.471504      -1.019975      -0.000000      -0.048591      -0.034359       0.059511      -0.000002      -0.000001      -0.088955      -0.006292       0.132093      -0.081770      -0.025161       0.106931             12.833520       9.110986       0.000053       0.000037      18.015928       9.393598      11.373646           0.000001
          164              C      36.466500      27.532944      19.468731       0.014571      40.201953 0.37499598E+03  0.84889249E+04                                10.261874                            6.521130      -0.123828       1.980556                    0.999118      26.338175      74.091826       0.636253       0.425256      -1.059537      -0.000000       0.022876       0.016176       0.028017      -0.000002      -0.000001      -0.024218       0.026193       0.008050      -0.031564       0.011755       0.019809             16.255733      11.373178      -0.000222      -0.000157      23.120667      12.511983      14.273354          -0.000000
          165              O      12.155500       7.017981       4.962462      -1.030990      59.750008 0.12773112E+04  0.37838443E+05                                11.533172                           10.439453      -0.036248       1.908979                    0.997818      37.368349     106.411981       0.646219       0.319956      -1.181037      -0.000000      -0.000000      -0.000000       0.000000      -0.000005      -0.000003      -0.000002      -0.000005       0.000009      -0.000004       0.000001       0.000003             14.593993      14.594066       0.000080       0.000057      14.593966       0.000031      14.593946          -0.000002
          166              O      36.466500      21.053944      14.887386      -1.030990      59.750013 0.12773113E+04  0.37838446E+05                                11.533173                           10.439454      -0.036249       1.908979                    0.997818      37.368350     106.411987       0.646219       0.319956      -1.181037       0.000000       0.000000       0.000000       0.000000      -0.000005      -0.000003      -0.000002      -0.000005       0.000009      -0.000004       0.000001       0.000003             14.593994      14.594068       0.000080       0.000056      14.593968       0.000031      14.593948          -0.000002
          167              O      13.764888       9.210399       3.201780      -0.571739      36.511487 0.46016722E+03  0.10596586E+05                                 8.684899                            6.478564       0.596594       2.249019                    0.998323      26.727469      67.844888       0.777647       0.342037      -1.157600       0.028378      -0.014059      -0.012408       0.034014      -0.033208       0.001565       0.044460       0.084855       0.018293      -0.078623       0.022770       0.055853             12.304830      19.299721      -0.880805      -8.049985       7.054141       0.041410      10.560628          -0.000002
          168              O      14.858883       7.315544       3.201780      -0.571739      36.511512 0.46016746E+03  0.10596593E+05                                 8.684902                            6.478566       0.596573       2.249011                    0.998323      26.727479      67.844926       0.777647       0.342037      -1.157600       0.002014       0.031605      -0.012408       0.034013       0.020139       0.039286      -0.020874      -0.099945       0.018293      -0.078623       0.022770       0.055853             12.304834       9.352739       4.862090      -3.989134      17.001129      -6.992201      10.560634          -0.000002
          169              O       9.452117       5.457182       5.829900      -0.571741      36.512959 0.46018633E+03  0.10597158E+05                                 8.685213                            6.478759       0.596504       2.248988                    0.998322      26.727772      67.846534       0.777623       0.342043      -1.157593      -0.002014      -0.001163       0.033935       0.034015      -0.043756      -0.005898      -0.003405      -0.050525       0.166547      -0.078629       0.022768       0.055861             12.305407       9.353227       2.140450      -5.914148       6.881653      -3.414539      20.681341          -0.000002
          170              O      10.546112       6.088800       7.616387      -0.571736      36.509379 0.46013891E+03  0.10595746E+05                                 8.684471                            6.478287       0.596600       2.249022                    0.998323      26.727151      67.842965       0.777680       0.342029      -1.157610      -0.028378      -0.016384      -0.009118       0.034013       0.009586       0.031827       0.018376       0.011069      -0.203060      -0.078620       0.022775       0.055845             12.304121      19.298593       7.882668      -1.852593      10.196470      -1.069595       7.417299          -0.000002
          171              O      11.061505       4.528002       3.201780      -0.571741      36.512783 0.46018379E+03  0.10597083E+05                                 8.685178                            6.478736       0.596529       2.248997                    0.998323      26.727737      67.846347       0.777626       0.342043      -1.157593       0.026365      -0.017548      -0.012408       0.034015      -0.053353      -0.037726      -0.023583       0.015079       0.018273      -0.078628       0.022767       0.055861             12.305353      10.878677      -5.743142      -4.061013      15.476309       6.951187      10.561074          -0.000002
          172              O      13.249495       4.528002       3.201780      -0.571736      36.509169 0.46013611E+03  0.10595663E+05                                 8.684430                            6.478262       0.596623       2.249030                    0.998323      26.727106      67.842737       0.777683       0.342028      -1.157611      -0.026362      -0.017547      -0.012408       0.034012       0.053341       0.037718      -0.023590       0.015082       0.018279      -0.078619       0.022774       0.055845             12.304053      10.877847       5.742558       4.060600      15.474414       6.950170      10.559898          -0.000002
          173              O      12.155500       8.876343       7.616387      -0.571739      36.511538 0.46016792E+03  0.10596607E+05                                 8.684908                            6.478570       0.596576       2.249012                    0.998323      26.727483      67.844948       0.777647       0.342037      -1.157600      -0.000001       0.032768      -0.009119       0.034013      -0.000005      -0.000005      -0.036752      -0.022149      -0.203070      -0.078623       0.022770       0.055853             12.304847       5.645668      -0.000027      -0.000004      23.851144       2.139551       7.417729          -0.000002
          174              O      12.155500      10.139579       5.829900      -0.571738      36.511485 0.46016717E+03  0.10596584E+05                                 8.684898                            6.478563       0.596574       2.249012                    0.998323      26.727463      67.844865       0.777647       0.342037      -1.157600      -0.000001       0.002326       0.033934       0.034014      -0.000006      -0.000003       0.006805       0.101048       0.166522      -0.078623       0.022770       0.055853             12.304833       5.645662      -0.000012      -0.000024      10.588449       6.828614      20.680387          -0.000002
          175              O      13.764888       6.088800       7.616387      -0.571739      36.511533 0.46016776E+03  0.10596602E+05                                 8.684907                            6.478569       0.596576       2.249012                    0.998323      26.727479      67.844932       0.777647       0.342037      -1.157600       0.028378      -0.016385      -0.009119       0.034014      -0.009593      -0.031831       0.018372       0.011067      -0.203071      -0.078623       0.022770       0.055853             12.304845      19.299751      -7.883214       1.852903      10.197057      -1.069779       7.417727          -0.000002
          176              O      14.858883       5.457182       5.829900      -0.571738      36.511503 0.46016745E+03  0.10596592E+05                                 8.684901                            6.478566       0.596575       2.249012                    0.998323      26.727469      67.844891       0.777647       0.342037      -1.157600       0.002014      -0.001163       0.033934       0.034014       0.043752       0.005892      -0.003405      -0.050535       0.166523      -0.078623       0.022770       0.055853             12.304834       9.352739      -2.140296       5.913735       6.881372      -3.414330      20.680390          -0.000002
          177              O      10.546112       9.210399       3.201780      -0.571736      36.509333 0.46013838E+03  0.10595731E+05                                 8.684463                            6.478283       0.596618       2.249028                    0.998323      26.727141      67.842922       0.777680       0.342029      -1.157610      -0.028378      -0.014057      -0.012408       0.034013       0.033202      -0.001571       0.044461       0.084849       0.018280      -0.078620       0.022775       0.055845             12.304105      19.298563       0.880916       8.049366       7.053810       0.041502      10.559943          -0.000002
          178              O       9.452117       7.315544       3.201780      -0.571741      36.512970 0.46018637E+03  0.10597159E+05                                 8.685215                            6.478759       0.596502       2.248987                    0.998322      26.727782      67.846571       0.777623       0.342043      -1.157592      -0.002014       0.031607      -0.012408       0.034015      -0.020146      -0.039288      -0.020879      -0.099950       0.018274      -0.078629       0.022768       0.055861             12.305408       9.353228      -4.862428       3.989417      17.001875      -6.992575      10.561121          -0.000002
          179              O      33.763117      20.756381      16.648068      -0.571739      36.511507 0.46016737E+03  0.10596590E+05                                 8.684901                            6.478565       0.596573       2.249011                    0.998323      26.727477      67.844918       0.777647       0.342037      -1.157600      -0.002014      -0.031605       0.012408       0.034013       0.020139       0.039286      -0.020874      -0.099945       0.018293      -0.078623       0.022770       0.055853             12.304833       9.352738       4.862090      -3.989134      17.001128      -6.992201      10.560633          -0.000002
          180              O      34.857112      18.861526      16.648068      -0.571739      36.511475 0.46016705E+03  0.10596581E+05                                 8.684896                            6.478562       0.596595       2.249019                    0.998323      26.727467      67.844875       0.777648       0.342037      -1.157600      -0.028378       0.014059       0.012408       0.034014      -0.033208       0.001565       0.044460       0.084855       0.018293      -0.078623       0.022770       0.055853             12.304826      19.299714      -0.880805      -8.049982       7.054139       0.041410      10.560625          -0.000002
          181              O      39.169883      22.614743      14.019948      -0.571741      36.512954 0.46018623E+03  0.10597155E+05                                 8.685212                            6.478758       0.596505       2.248989                    0.998322      26.727771      67.846526       0.777623       0.342043      -1.157593       0.002014       0.001163      -0.033935       0.034015      -0.043756      -0.005898      -0.003405      -0.050525       0.166546      -0.078629       0.022768       0.055861             12.305406       9.353226       2.140450      -5.914147       6.881652      -3.414539      20.681339          -0.000002
          182              O      38.075888      21.983125      12.233461      -0.571736      36.509376 0.46013884E+03  0.10595744E+05                                 8.684470                            6.478287       0.596600       2.249022                    0.998323      26.727150      67.842959       0.777680       0.342029      -1.157610       0.028378       0.016384       0.009118       0.034013       0.009586       0.031827       0.018376       0.011069      -0.203060      -0.078620       0.022775       0.055845             12.304120      19.298592       7.882667      -1.852593      10.196469      -1.069595       7.417298          -0.000002
          183              O      39.169883      20.756381      16.648068      -0.571741      36.512965 0.46018628E+03  0.10597157E+05                                 8.685213                            6.478758       0.596502       2.248987                    0.998322      26.727781      67.846564       0.777623       0.342043      -1.157593       0.002014      -0.031607       0.012408       0.034015      -0.020146      -0.039288      -0.020879      -0.099950       0.018274      -0.078629       0.022768       0.055861             12.305406       9.353227      -4.862427       3.989417      17.001872      -6.992574      10.561119          -0.000002
          184              O      38.075888      18.861526      16.648068      -0.571736      36.509326 0.46013827E+03  0.10595727E+05                                 8.684461                            6.478282       0.596618       2.249028                    0.998323      26.727140      67.842913       0.777680       0.342029      -1.157610       0.028378       0.014057       0.012408       0.034013       0.033202      -0.001571       0.044461       0.084849       0.018280      -0.078620       0.022775       0.055845             12.304103      19.298559       0.880915       8.049364       7.053809       0.041502      10.559941          -0.000002
          185              O      34.857112      21.983125      12.233461      -0.571739      36.511527 0.46016765E+03  0.10596599E+05                                 8.684906                            6.478568       0.596577       2.249013                    0.998323      26.727476      67.844922       0.777647       0.342037      -1.157600      -0.028378       0.016385       0.009119       0.034014      -0.009593      -0.031831       0.018372       0.011067      -0.203070      -0.078623       0.022770       0.055853             12.304844      19.299749      -7.883213       1.852903      10.197056      -1.069779       7.417727          -0.000002
          186              O      33.763117      22.614743      14.019948      -0.571738      36.511494 0.46016731E+03  0.10596588E+05                                 8.684899                            6.478564       0.596575       2.249012                    0.998323      26.727467      67.844880       0.777647       0.342037      -1.157600      -0.002014       0.001163      -0.033934       0.034014       0.043752       0.005892      -0.003405      -0.050535       0.166523      -0.078623       0.022770       0.055853             12.304831       9.352736      -2.140295       5.913733       6.881371      -3.414329      20.680385          -0.000002
          187              O      36.466500      19.195582      12.233461      -0.571739      36.511530 0.46016780E+03  0.10596603E+05                                 8.684906                            6.478569       0.596576       2.249012                    0.998323      26.727482      67.844939       0.777647       0.342037      -1.157600       0.000001      -0.032768       0.009119       0.034013      -0.000005      -0.000005      -0.036752      -0.022149      -0.203070      -0.078623       0.022770       0.055853             12.304844       5.645666      -0.000027      -0.000004      23.851138       2.139550       7.417727          -0.000002
          188              O      36.466500      17.932346      14.019948      -0.571738      36.511481 0.46016710E+03  0.10596582E+05                                 8.684897                            6.478563       0.596574       2.249012                    0.998323      26.727462      67.844859       0.777648       0.342037      -1.157600       0.000001      -0.002326      -0.033934       0.034014      -0.000006      -0.000003       0.006805       0.101048       0.166522      -0.078623       0.022770       0.055853             12.304831       5.645662      -0.000012      -0.000024      10.588448       6.828613      20.680384          -0.000002
          189              O      35.372505      23.543923      16.648068      -0.571736      36.509163 0.46013602E+03  0.10595660E+05                                 8.684429                            6.478261       0.596624       2.249030                    0.998323      26.727104      67.842729       0.777683       0.342028      -1.157611       0.026362       0.017547       0.012408       0.034012       0.053341       0.037718      -0.023590       0.015082       0.018279      -0.078619       0.022774       0.055845             12.304052      10.877845       5.742557       4.060600      15.474412       6.950169      10.559897          -0.000002
          190              O      37.560495      23.543923      16.648068      -0.571741      36.512775 0.46018367E+03  0.10597079E+05                                 8.685177                            6.478734       0.596529       2.248997                    0.998323      26.727735      67.846337       0.777626       0.342043      -1.157593      -0.026365       0.017548       0.012408       0.034015      -0.053353      -0.037726      -0.023583       0.015079       0.018273      -0.078628       0.022767       0.055861             12.305350      10.878675      -5.743140      -4.061012      15.476305       6.951186      10.561071          -0.000002

******************************************************
Auxiliary information for the entire system
The total spin magnetic moment of the unit cell is   -0.000021
The total net atomic charge of the unit cell is   0.000005
Accuracy of reproducing the electrostatic potential in the unit cell:
  The inner radius (bohr) =    5.0000
  The outer radius (bohr) =   12.0000
  Valid grid points have density less than (e/(bohr^3)) =    0.0001
  The number of valid grid points were=      2189964
  The rms potential error without charges in kcal/mol is=      2.90720
  The rms potential error with partial charges in kcal/mol is=      0.59430
  The RRMSE value at monopole order=      0.20442
  The rms potential error with partial charges and cloud penetration in kcal/mol is=      0.59944
  The RRMSE value at monopole order with cloud penetration is=      0.20619
  The rms potential error with partial charges and atomic dipoles in kcal/mol is=      0.22388
  The RRMSE value at dipole order=      0.07701
  The rms potential error with partial charges, atomic dipoles and cloud penetration in kcal/mol is=      0.21647
  The RRMSE value at dipole order with cloud penetration=      0.07446

******************************************************
The electron densities and ab initio electrostatic potential were computed in VASP using the PBE functional and
projector augmented wave method. See the main text of the journal article for a description of computational details.
The atomic charges, dipoles, and quadrupoles were computed with the DDEC6 method as described in
(a) T. A. Manz and N. Gabaldon Limas, RSC Adv. 6 (2016) 47771-47801 DOI: 10.1039/c6ra04656h
(b) N. Gabaldon Limas and T. A. Manz, RSC Adv. 8 (2018) 2678-2707 DOI: 10.1039/c7ra11829e.
For each atom in the material, the electron cloud parameters were fit to the spherically averaged atom-in-material
electron density using radial positions for which this density was between 10^-4 and 10^-2 electrons per cubic bohr.
The polarizabilities, dispersion coefficients, and quantum Drude oscillator (QDO) parameters were fit using the MCLF method.
The magnetic structure of the system was optimized in VASP from the default ferromagnetic initial guess using spin polarization.
The atomic spin moments (ASMs) were computed on this optimized magnetic structure using the DDEC6 partition as inputs
to the method of T. A. Manz and D. S. Sholl, J. Chem. Theory Comput. 7 (2011) 4146-4164 DOI: 10.1021/ct200539n.
The RMSE and RRMSE were computed using a uniform grid with Ewald summation.
