# Supplementary material for: A collection of forcefield precursors for metal–organic frameworks
Source: RSC Adv. 2019 Nov 13;9(63):36492–507. doi: 10.1039/c9ra07327b (PMC9075174; doi:10.1039/c9ra07327b)
Supplement: RA-009-C9RA07327B-s3863 [file RA-009-C9RA07327B-s3863.xyz]

  688
jmolscript: load "" {1 1 1} spacegroup "x,y,z" unitcell [{     29.439200     0.000000     0.000000 }, {     -0.212151    29.438436     0.000000 }, {    -36.651679   -36.916764    29.119921 }]
Cu   -15.741438   -22.196691    28.332518     0.883734
Cu   -21.078561    -7.473614    28.342710     0.831421
Cu    23.032282    14.716579     0.773716     0.864339
Cu   -35.799223    -7.472904    28.349117     0.853710
Cu    -3.667793   -10.035723    15.347363     0.883751
Cu   -18.428949    -4.804839    15.337171     0.831461
Cu    -3.649007   -12.157684    13.786244     0.864371
Cu   -18.535742     9.915435    15.330765     0.853726
Cu     8.316808    14.718363     0.787403     0.883736
Cu    13.653931    -0.004714     0.777211     0.831454
Cu   -30.456912   -22.194907    28.346205     0.864306
Cu    28.374593    -0.005424     0.770804     0.853711
Cu    -3.756837     2.557395    13.772558     0.883697
Cu    11.004319    -2.673489    13.782750     0.831451
Cu    -3.775623     4.679356    15.333677     0.864320
Cu    11.111112   -17.393763    13.789156     0.853724
H     18.339182     7.271919     2.590508     0.102475
H    -11.098765     7.358579    11.914124     0.102345
H    -13.368190     6.680776    12.343352     0.102347
H    -15.310251     7.638582    13.690731     0.112510
H     13.817848    11.004169    10.847171     0.111350
H     15.760202    10.046658     9.499792     0.107308
H     19.016546     5.076740     2.254464     0.099131
H     18.024769     3.180813     0.868938     0.109920
H     14.610185     2.930026     3.660083     0.109530
H     15.602327     4.826616     5.045318     0.092967
H     20.958000     9.893666     5.073564     0.112230
H     21.974731    11.810279     3.731718     0.113339
H     18.705276    11.478832     0.782161     0.108213
H     17.689815     9.561718     2.120221     0.095995
H     17.569836    19.825044     2.142353     0.101403
H     18.557764    17.889895     0.809825     0.108869
H     21.901772    17.620070     3.685417     0.115728
H     20.915884    19.561425     5.012121     0.099218
H     18.237976    22.086778     2.544790     0.100905
H    -11.740614   -12.567127    26.916999     0.099433
H    -10.788753   -10.628676    28.269911     0.108007
H     -7.412142   -10.313836    25.436833     0.111309
H     -8.364645   -12.257975    24.088872     0.105296
H    -11.020301   -14.897849    26.575714     0.102888
H    -10.411618   -17.013352    26.950778     0.102460
H    -11.396382   -18.928309    28.319414     0.112307
H    -14.673885   -19.336952    25.386165     0.106775
H    -13.688327   -17.420009    24.017820     0.099860
H     -8.608909     4.553969     9.497753     0.099769
H     -6.654467     3.599441    10.830281     0.109281
H     -6.974503     6.946540    13.695099     0.115569
H     -8.927468     7.900185    12.362571     0.103201
H     18.816855    24.308123     2.185159     0.100618
H     17.857575    26.241288     0.827006     0.109345
H     14.711115    -2.863156     3.676099     0.112404
H     15.669805    -4.796027     5.034252     0.108522
H     17.415292     5.342071     6.456469     0.097688
H     -9.154862     6.453926     8.053405     0.110074
H     18.975461    19.947706     6.335912     0.102579
H    -11.708238   -16.870844    22.684127     0.112090
H     19.395338    -4.382970     7.426453     0.059200
H     19.192502    -3.880368     5.635578     0.061801
H     16.838559    -3.107913     7.515560     0.131191
H     17.643537    -2.134917     6.147798     0.117848
H     18.438332    -2.209407     7.829473     0.113312
H    -12.282626   -12.093027    22.242960     0.037957
H    -11.446536   -11.098478    23.567626     0.044860
H    -11.711618    -9.543058    21.698418     0.122824
H    -11.224814   -10.827412    20.441893     0.116853
H     -9.940879   -10.105291    21.580191     0.123501
H     17.743462    10.879526     5.857763     0.048250
H     17.194278     9.727101     7.207763     0.049594
H     19.052735    12.279515     7.435481     0.116998
H    -10.506139    11.004916     8.786645     0.123995
H     17.420690    11.960820     8.271805     0.119186
H     15.763712     6.250570     7.369961     0.041704
H     14.540148     6.901957     8.618623     0.055434
H     13.798469     6.719193     6.007149     0.117049
H     14.816622     8.264215     5.803891     0.130418
H     13.369352     8.250536     6.974803     0.117253
H      3.761639    -7.411057    11.969452     0.102475
H      3.462840    22.025502     2.645836     0.102345
H      4.124271    24.299752     2.216608     0.102347
H      3.152495    26.234861     0.869230     0.112510
H     -0.003096    -2.916736     3.712790     0.111350
H      0.968388    -4.852140     5.060169     0.107307
H      5.961642    -8.072584    12.305496     0.099131
H      7.850373    -7.067169    13.691022     0.109920
H      8.076547    -3.650867    10.899878     0.109529
H      6.187155    -4.656651     9.514643     0.092967
H      1.158833   -10.048700     9.486397     0.112231
H     -0.750404   -11.079217    10.828243     0.113340
H     -0.442526    -7.807458    13.777799     0.108213
H      1.467220    -6.778208    12.439739     0.095996
H     -8.796704    -6.732194    12.417608     0.101403
H     -6.854486    -7.706151    13.750135     0.108869
H     -6.560569   -11.048127    10.874543     0.115726
H     -8.508979   -10.076255     9.547840     0.099218
H    -11.053564    -7.416616    12.015171     0.100905
H    -13.268275   -14.105838    16.762883     0.099433
H    -15.199817   -15.071644    15.409971     0.108007
H    -15.490315   -18.450436    18.243048     0.111309
H    -13.553091   -17.483948    19.591009     0.105296
H    -10.932423   -14.809336    17.104168     0.102888
H     -8.812589   -15.402758    16.729103     0.102460
H     -6.904778   -14.404220    15.360467     0.112308
H     -6.519765   -11.123857    18.293717     0.106775
H     -8.429556   -12.123204    19.662062     0.099860
H      6.285320    19.555922     5.062207     0.099769
H      7.253907    17.608409     3.729679     0.109281
H      3.904589    17.904316     0.864862     0.115569
H      2.936896    19.850358     2.197389     0.103201
H    -13.270679    -8.011487    12.374802     0.100618
H    -15.210708    -7.066163    13.732955     0.109345
H     13.870305    -3.710046    10.883862     0.112404
H     15.810035    -4.654782     9.525709     0.108522
H      5.684780    -6.473284     8.103492     0.097688
H      4.381477    20.088168     6.506555     0.110074
H     -8.909233    -8.138666     8.224048     0.102580
H     -8.964437   -14.107198    20.995754     0.112090
H     15.423837    -8.383196     7.133507     0.059201
H     14.919786    -8.183986     8.924382     0.061801
H     14.130388    -5.835672     7.044400     0.131191
H     13.163218    -6.647640     8.412163     0.117847
H     13.243434    -7.441878     6.730487     0.113312
H    -13.746269   -13.567256    21.436921     0.037956
H    -14.734768   -14.410492    20.112256     0.044860
H    -16.292058   -14.156626    21.981464     0.122824
H    -15.004229   -14.634162    23.237988     0.116853
H    -15.717078   -15.923267    22.099690     0.123501
H      0.149833    -6.841350     8.702197     0.048249
H      1.298270    -6.283876     7.352198     0.049594
H     -1.240685    -8.160678     7.124480     0.116998
H     -0.179132    21.406614     5.773316     0.123995
H     -0.933759    -6.526379     6.288156     0.119186
H      4.764402    -4.828293     7.190000     0.041704
H      4.104215    -3.609456     5.941337     0.055435
H      4.281629    -2.866479     8.552812     0.117049
H      2.743985    -3.895739     8.756069     0.130418
H      2.747233    -2.448408     7.585157     0.117253
H    -25.763812   -14.750247    26.529413     0.102475
H      3.674135   -14.836907    17.205797     0.102344
H      5.943560   -14.159104    16.776569     0.102346
H      7.885621   -15.116910    15.429190     0.112510
H    -21.242478   -18.482497    18.272750     0.111349
H    -23.184832   -17.524986    19.620129     0.107308
H    -26.441176   -12.555068    26.865457     0.099131
H    -25.449399   -10.659141    28.250983     0.109920
H    -22.034815   -10.408354    25.459838     0.109529
H    -23.026957   -12.304944    24.074603     0.092966
H    -28.382630   -17.371994    24.046357     0.112230
H    -29.399361   -19.288607    25.388203     0.113339
H    -26.129906   -18.957160    28.337760     0.108213
H    -25.114445   -17.040046    26.999700     0.095996
H    -24.994466   -27.303372    26.977568     0.101403
H    -25.982394   -25.368223    28.310096     0.108869
H    -29.326402   -25.098398    25.434504     0.115727
H    -28.340514   -27.039753    24.107800     0.099218
H    -25.662606   -29.565106    26.575131     0.100905
H      4.315984     5.088799     2.202922     0.099433
H      3.364123     3.150348     0.850010     0.108007
H     -0.012488     2.835508     3.683088     0.111309
H      0.940015     4.779647     5.031049     0.105296
H      3.595671     7.419521     2.544207     0.102888
H      2.986988     9.535024     2.169143     0.102460
H      3.971752    11.449981     0.800507     0.112307
H      7.249255    11.858624     3.733756     0.106775
H      6.263697     9.941681     5.102101     0.099860
H      1.184279   -12.032297    19.622168     0.099769
H     -0.770163   -11.077769    18.289640     0.109281
H     -0.450127   -14.424868    15.424822     0.115569
H      1.502838   -15.378513    16.757350     0.103201
H    -26.241485   -31.786451    26.934762     0.100618
H    -25.282205   -33.719616    28.292915     0.109345
H    -22.135745    -4.615172    25.443822     0.112404
H    -23.094435    -2.682301    24.085669     0.108522
H    -24.839922   -12.820399    22.663452     0.097688
H      1.730232   -13.932254    21.066516     0.110074
H    -26.400091   -27.426034    22.784009     0.102579
H      4.283608     9.392516     6.435794     0.112090
H    -26.819968    -3.095358    21.693468     0.059200
H    -26.617132    -3.597960    23.484343     0.061801
H    -24.263189    -4.370415    21.604361     0.131191
H    -25.068167    -5.343411    22.972123     0.117848
H    -25.862962    -5.268921    21.290448     0.113312
H      4.857996     4.614699     6.876961     0.037957
H      4.021906     3.620150     5.552295     0.044860
H      4.286988     2.064730     7.421503     0.122824
H      3.800184     3.349084     8.678028     0.116853
H      2.516249     2.626963     7.539730     0.123501
H    -25.168092   -18.357854    23.262158     0.048250
H    -24.618908   -17.205429    21.912158     0.049594
H    -26.477365   -19.757843    21.684440     0.116998
H      3.081509   -18.483244    20.333276     0.123995
H    -24.845320   -19.439148    20.848116     0.119186
H    -23.188342   -13.728898    21.749960     0.041704
H    -21.964778   -14.380285    20.501298     0.055434
H    -21.223099   -14.197521    23.112772     0.117049
H    -22.241252   -15.742543    23.316030     0.130418
H    -20.793982   -15.728864    22.145118     0.117253
H    -11.186269    -0.067271    17.150469     0.102475
H    -10.887470   -29.503830    26.474085     0.102345
H    -11.548901   -31.778080    26.903313     0.102347
H    -10.577125   -33.713189    28.250691     0.112510
H     -7.421534    -4.561592    25.407131     0.111349
H     -8.393018    -2.626188    24.059752     0.107307
H    -13.386272     0.594256    16.814425     0.099131
H    -15.275003    -0.411159    15.428899     0.109920
H    -15.501177    -3.827461    18.220043     0.109529
H    -13.611785    -2.821677    19.605278     0.092967
H     -8.583463     2.570372    19.633524     0.112230
H     -6.674226     3.600889    18.291678     0.113340
H     -6.982104     0.329130    15.342122     0.108213
H     -8.891850    -0.700120    16.680182     0.095995
H      1.372074    -0.746134    16.702313     0.101403
H     -0.570144     0.227823    15.369786     0.108869
H     -0.864061     3.569799    18.245378     0.115726
H      1.084349     2.597927    19.572081     0.099218
H      3.628934    -0.061712    17.104750     0.100905
H      5.843645     6.627510    12.357038     0.099433
H      7.775187     7.593316    13.709950     0.108007
H      8.065685    10.972108    10.876873     0.111309
H      6.128461    10.005620     9.528912     0.105296
H      3.507793     7.331008    12.015753     0.102888
H      1.387959     7.924430    12.390818     0.102460
H     -0.519852     6.925892    13.759454     0.112307
H     -0.904865     3.645529    10.826204     0.106775
H      1.004926     4.644876     9.457859     0.099860
H    -13.709950   -27.034250    24.057714     0.099769
H    -14.678537   -25.086737    25.390242     0.109281
H    -11.329219   -25.382644    28.255059     0.115569
H    -10.361526   -27.328686    26.922532     0.103201
H      5.846049     0.533159    16.745119     0.100618
H      7.786078    -0.412165    15.386966     0.109345
H    -21.294935    -3.768282    18.236059     0.112404
H    -23.234665    -2.823546    19.594212     0.108522
H    -13.109410    -1.005044    21.016429     0.097688
H    -11.806107   -27.566496    22.613366     0.110074
H      1.484603     0.660338    20.895873     0.102580
H      1.539807     6.628870     8.124167     0.112090
H    -22.848467     0.904868    21.986414     0.059201
H    -22.344416     0.705658    20.195539     0.061801
H    -21.555018    -1.642656    22.075521     0.131191
H    -20.587848    -0.830688    20.707758     0.117847
H    -20.668064    -0.036450    22.389434     0.113312
H      6.321639     6.088928     7.683000     0.037956
H      7.310138     6.932164     9.007665     0.044860
H      8.867428     6.678298     7.138457     0.122824
H      7.579599     7.155834     5.881933     0.116853
H      8.292448     8.444939     7.020231     0.123501
H     -7.574463    -0.636978    20.417724     0.048249
H     -8.722900    -1.194452    21.767723     0.049594
H     -6.183945     0.682350    21.995441     0.116998
H     -7.245498   -28.884942    23.346605     0.123995
H     -6.490871    -0.951949    22.831765     0.119186
H    -12.189032    -2.650035    21.929921     0.041704
H    -11.528845    -3.868872    23.178584     0.055435
H    -11.706259    -4.611849    20.567109     0.117049
H    -10.168615    -3.582589    20.363852     0.130418
H    -10.171863    -5.029920    21.534764     0.117253
C     -8.368761    -9.265478    27.733813     0.604152
C     15.557726    27.649706     1.348252     0.583334
C     18.301009     7.367794     6.549070    -0.010290
C     17.817102     6.231599     5.867664    -0.171795
C     17.831042     6.197603     4.458260     0.065277
C     18.328007     7.299507     3.730262    -0.167608
C     18.811037     8.434819     4.411668    -0.025450
C     18.797686     8.468815     5.821072     0.162005
C     18.247826     7.313633     7.955562     0.002166
C    -10.050756     6.845275     8.639881    -0.160003
C    -10.016868     6.860430    10.049285     0.058172
C    -11.125078     7.344827    10.774371    -0.163745
C    -12.265845     7.811849    10.092965    -0.025943
C     17.139759     7.796988     8.683560     0.144986
C    -13.421121     8.312295    10.852995     0.091321
C    -13.871610     7.647425    12.009055    -0.141244
C    -14.946225     8.176927    12.754525    -0.085225
C    -15.569020     9.372047    12.341023    -0.036398
C     14.321412    10.037665    11.182050    -0.091556
C     15.396027     9.508163    10.436580    -0.128161
C     17.361399     5.053832     3.721526     0.080921
C     18.031182     4.597527     2.568377    -0.134979
C     17.483258     3.548078     1.802523    -0.091406
C     16.264814     2.953597     2.192730    -0.045669
C     15.595327     3.409608     3.345879    -0.087222
C     16.143543     4.459351     4.111733    -0.137399
C     19.269880     9.626424     3.669110     0.087074
C     20.454404    10.247821     4.114062    -0.131999
C     21.016493    11.307980     3.372087    -0.076947
C     20.393618    11.745705     2.186906    -0.041439
C     19.208951    11.124162     1.741371    -0.097442
C     18.647159    10.064895     2.481017    -0.139560
C     19.190059    19.794984     3.648726     0.091526
C     18.538542    19.332680     2.486841    -0.141760
C     19.084322    18.261622     1.750107    -0.082471
C     20.282354    17.651238     2.178170    -0.045317
C     20.933871    18.113541     3.340055    -0.074402
C     20.388241    19.185936     4.073877    -0.138769
C     17.823774    23.208228     4.405844    -0.041494
C     18.235956    22.069620     3.684544    -0.159296
C     18.645945    20.908640     4.370900     0.060157
C     18.643599    20.886114     5.780304    -0.167770
C     18.442900    -7.414387     6.504226    -0.018481
C     18.032837    -6.253482     5.818160     0.167532
C    -10.102748   -12.514775    25.430427     0.087349
C    -10.772650   -12.063928    26.586488    -0.144799
C    -10.246903   -10.991152    27.334870    -0.088219
C     -9.049342   -10.367296    26.924279    -0.042994
C     -8.379439   -10.818143    25.768218    -0.098167
C     -8.906513   -11.892256    25.022748    -0.124692
C    -11.036557   -14.763590    22.617443    -0.012455
C    -11.405044   -15.950175    23.284289    -0.155288
C    -11.398667   -15.998312    24.693693     0.058880
C    -11.025282   -14.858981    25.436251    -0.159877
C    -10.658562   -13.672396    24.769405    -0.024878
C    -10.665235   -13.623964    23.360001     0.145517
C    -11.998971   -17.114754    25.412955     0.084523
C    -11.364627   -17.532030    26.601048    -0.140378
C    -11.909114   -18.592251    27.358166    -0.076510
C    -13.086907   -19.234742    26.924279    -0.043827
C    -13.720955   -18.817760    25.736186    -0.101030
C    -13.176472   -17.756950    24.979068    -0.136377
C     -8.872404     6.276150    10.861731     0.081169
C     -8.243589     5.087687    10.436580    -0.135519
C     -7.163403     4.560238    11.173314    -0.081874
C     -6.711741     5.221546    12.335199    -0.037675
C     -7.339814     6.410756    12.757437    -0.079130
C     -8.420000     6.938206    12.020703    -0.134145
C     17.188034    24.372518     3.683670     0.091868
C     17.851682    24.815017     2.518873    -0.145150
C     17.321255    25.884340     1.767579    -0.088414
C     16.127180    26.511165     2.181082    -0.040826
C     15.676430    -3.369611     3.342967    -0.086580
C     16.206561    -4.438639     4.094261    -0.124633
C     15.720045     1.760845     1.339516     0.590396
C     20.888183    12.878995     1.342428     0.613416
C     20.832074    16.546786     1.400668     0.620577
C    -13.800131   -20.381894    27.666837     0.616803
C     -5.582548     4.618919    13.170940     0.597964
C    -16.732204     9.981949    13.150556     0.587251
C     18.649287    -4.089477     6.616046     0.081046
C     17.834449    -2.793047     7.058669    -0.375383
C    -11.317631   -11.559608    22.532995     0.093166
C    -11.029328   -10.433029    21.493414    -0.376001
C     18.054011    10.374220     6.831533     0.069955
C     18.388295    11.481876     7.906059    -0.375310
C     15.165749     7.162617     7.702219     0.085621
C     14.223573     7.630997     6.543246    -0.380383
C    -16.545540   -17.501396    15.946069     0.604153
C    -16.635663    -4.776524    13.211708     0.583333
C      3.665492    -7.373575     8.010890    -0.010289
C      4.798170    -6.881493     8.692296    -0.171794
C      4.832266    -6.895187    10.101701     0.065278
C      3.733971    -7.400081    10.829699    -0.167607
C      2.602170    -7.891280    10.148292    -0.025450
C      2.568078    -7.878174     8.738888     0.162006
C      3.719268    -7.320004     6.604398     0.002166
C      3.983683    20.981219     5.920080    -0.160003
C      3.968773    20.947223     4.510676     0.058172
C      3.476402    22.051913     3.785590    -0.163745
C      3.001171    23.189285     4.466996    -0.025944
C      3.227940    -6.215449     5.876400     0.144986
C      2.492413    24.340924     3.706966     0.091323
C      3.154019    24.796193     2.550905    -0.141243
C      2.616787    25.866964     1.805435    -0.085224
C      1.417210    26.481130     2.218938    -0.036400
C      0.967012    -3.413322     3.377911    -0.091556
C      1.504244    -4.484093     4.123381    -0.128160
C      5.972622    -6.417314    10.838435     0.080913
C      6.433742    -7.083792    11.991583    -0.134971
C      7.479215    -6.528320    12.757437    -0.091406
C      8.064900    -5.305622    12.367230    -0.045667
C      7.604077    -4.639439    11.214082    -0.087222
C      6.558311    -5.195206    10.448228    -0.137397
C      1.413903    -8.358698    10.890850     0.087075
C      0.801058    -9.547669    10.445898    -0.131999
C     -0.255023   -10.117384    11.187874    -0.076946
C     -0.697225    -9.497679    12.373054    -0.041442
C     -0.084236    -8.308564    12.818589    -0.097440
C      0.970955    -7.739153    12.078943    -0.139560
C     -8.754969    -8.352158    10.911234     0.091528
C     -8.297372    -7.697327    12.073119    -0.141760
C     -7.222409    -8.235374    12.809853    -0.082470
C     -6.603406    -9.428976    12.381790    -0.045319
C     -7.061003   -10.083808    11.219906    -0.074399
C     -8.137302    -9.545919    10.486084    -0.138769
C    -12.177970    -7.010505    10.154116    -0.041495
C    -11.036421    -7.414471    10.875417    -0.159296
C     -9.872516    -7.816084    10.189060     0.060157
C     -9.850008    -7.813576     8.779656    -0.167769
C     18.448311    -7.408937     8.055735    -0.018481
C     17.284481    -7.007250     8.741800     0.167532
C    -13.308823   -15.744039    18.249454     0.087346
C    -13.764486   -15.077403    17.093394    -0.144800
C    -14.833446   -15.610867    16.345012    -0.088220
C    -15.448655   -16.812893    16.755603    -0.042991
C    -14.992992   -17.479530    17.911663    -0.098167
C    -13.922705   -16.944729    18.657133    -0.124692
C    -11.066797   -14.794048    21.062439    -0.012454
C     -9.882897   -14.417020    20.395593    -0.155288
C     -9.834715   -14.423049    18.986188     0.058879
C    -10.971326   -14.804635    18.243631    -0.159877
C    -12.155238   -15.179897    18.910477    -0.024879
C    -12.203717   -15.173573    20.319881     0.145519
C     -8.722629   -13.814715    18.266926     0.084524
C     -8.300792   -14.446036    17.078834    -0.140378
C     -7.244523   -13.893923    16.321716    -0.076510
C     -6.610536   -12.711530    16.755603    -0.043829
C     -7.032076   -12.080504    17.943695    -0.101029
C     -8.088934   -12.632617    18.700813    -0.136377
C      4.561285    19.806999     3.698230     0.081168
C      5.754248    19.186764     4.123381    -0.135520
C      6.289468    18.110408     3.386647    -0.081874
C      5.631432    17.653991     2.224762    -0.037673
C      4.437727    18.273478     1.802523    -0.079131
C      3.902507    19.349835     2.539257    -0.134146
C    -13.346811    -6.383173    10.876290     0.091870
C    -13.784516    -7.049992    12.041087    -0.145149
C    -14.857634    -6.527284    12.792381    -0.088413
C    -15.493047    -5.337758    12.378878    -0.040826
C     14.383704    -4.671686    11.216994    -0.086579
C     15.456525    -5.194100    10.465700    -0.124632
C      9.253695    -4.752273    13.220444     0.590394
C     -1.826922   -10.000398    13.217532     0.613419
C     -5.495022    -9.970722    13.159292     0.620581
C     -5.468553   -11.990058    16.013045     0.616806
C      6.242181    16.529171     1.389020     0.597963
C      1.011092    -1.798547     1.409404     0.587251
C     15.124975    -7.639278     7.943914     0.081047
C     13.822706    -6.833805     7.501292    -0.375383
C    -14.272721   -14.536070    21.146887     0.093166
C    -15.397193   -14.832485    22.186468    -0.376001
C      0.657364    -7.148250     7.728427     0.069955
C     -0.447854    -7.490507     6.653902    -0.375310
C      3.848070    -4.236919     6.857741     0.085621
C      3.372912    -3.298142     8.016714    -0.380382
C      0.944131     1.787150     1.386108     0.604152
C    -22.982356   -35.128034    27.771669     0.583334
C    -25.725639   -14.846122    22.570851    -0.010289
C    -25.241732   -13.709927    23.252257    -0.171795
C    -25.255672   -13.675931    24.661661     0.065277
C    -25.752637   -14.777835    25.389659    -0.167607
C    -26.235667   -15.913147    24.708253    -0.025450
C    -26.222316   -15.947143    23.298849     0.162005
C    -25.672456   -14.791961    21.164359     0.002167
C      2.626126   -14.323603    20.480040    -0.160003
C      2.592238   -14.338758    19.070636     0.058172
C      3.700448   -14.823155    18.345550    -0.163745
C      4.841215   -15.290177    19.026956    -0.025943
C    -24.564389   -15.275316    20.436361     0.144986
C      5.996491   -15.790623    18.266926     0.091321
C      6.446980   -15.125753    17.110866    -0.141244
C      7.521595   -15.655255    16.365396    -0.085225
C      8.144390   -16.850375    16.778898    -0.036398
C    -21.746042   -17.515993    17.937871    -0.091556
C    -22.820657   -16.986491    18.683341    -0.128161
C    -24.786029   -12.532160    25.398395     0.080921
C    -25.455812   -12.075855    26.551544    -0.134980
C    -24.907888   -11.026406    27.317398    -0.091406
C    -23.689444   -10.431925    26.927191    -0.045669
C    -23.019957   -10.887936    25.774042    -0.087222
C    -23.568173   -11.937679    25.008188    -0.137399
C    -26.694510   -17.104752    25.450811     0.087074
C    -27.879034   -17.726149    25.005859    -0.131999
C    -28.441123   -18.786308    25.747834    -0.076947
C    -27.818248   -19.224033    26.933015    -0.041443
C    -26.633581   -18.602490    27.378550    -0.097441
C    -26.071789   -17.543223    26.638904    -0.139560
C    -26.614689   -27.273312    25.471195     0.091527
C    -25.963172   -26.811008    26.633080    -0.141760
C    -26.508952   -25.739950    27.369814    -0.082470
C    -27.706984   -25.129566    26.941751    -0.045319
C    -28.358501   -25.591869    25.779866    -0.074402
C    -27.812871   -26.664264    25.046044    -0.138770
C    -25.248404   -30.686556    24.714077    -0.041494
C    -25.660586   -29.547948    25.435377    -0.159296
C    -26.070575   -28.386968    24.749021     0.060157
C    -26.068229   -28.364442    23.339617    -0.167770
C    -25.867530    -0.063941    22.615695    -0.018481
C    -25.457467    -1.224846    23.301761     0.167532
C      2.678118     5.036447     3.689494     0.087349
C      3.348020     4.585600     2.533433    -0.144799
C      2.822273     3.512824     1.785051    -0.088219
C      1.624712     2.888968     2.195642    -0.042994
C      0.954809     3.339815     3.351703    -0.098167
C      1.481883     4.413928     4.097173    -0.124692
C      3.611927     7.285262     6.502478    -0.012455
C      3.980414     8.471847     5.835632    -0.155288
C      3.974037     8.519984     4.426228     0.058880
C      3.600652     7.380653     3.683670    -0.159877
C      3.233932     6.194068     4.350516    -0.024878
C      3.240605     6.145636     5.759920     0.145518
C      4.574341     9.636426     3.706966     0.084523
C      3.939997    10.053702     2.518873    -0.140378
C      4.484484    11.113923     1.761755    -0.076510
C      5.662277    11.756414     2.195642    -0.043832
C      6.296325    11.339432     3.383735    -0.101029
C      5.751842    10.278622     4.140853    -0.136377
C      1.447774   -13.754478    18.258190     0.081169
C      0.818959   -12.566015    18.683341    -0.135519
C     -0.261227   -12.038566    17.946607    -0.081874
C     -0.712889   -12.699874    16.784722    -0.037672
C     -0.084816   -13.889084    16.362484    -0.079131
C      0.995370   -14.416534    17.099218    -0.134145
C    -24.612664   -31.850846    25.436251     0.091868
C    -25.276312   -32.293345    26.601048    -0.145150
C    -24.745885   -33.362668    27.352342    -0.088414
C    -23.551810   -33.989493    26.938839    -0.040826
C    -23.101060    -4.108717    25.776954    -0.086580
C    -23.631191    -3.039689    25.025660    -0.124633
C    -23.144675    -9.239173    27.780405     0.590395
C    -28.312813   -20.357323    27.777493     0.613417
C    -28.256704   -24.025114    27.719253     0.620578
C      6.375501    12.903566     1.453084     0.616804
C     -1.842082   -12.097247    15.948981     0.597966
C    -20.131626   -17.460277    15.969365     0.587251
C    -26.073917    -3.388851    22.503875     0.081046
C    -25.259079    -4.685281    22.061252    -0.375383
C      3.893001     4.081280     6.586926     0.093166
C      3.604698     2.954701     7.626507    -0.376001
C    -25.478641   -17.852548    22.288388     0.069955
C    -25.812925   -18.960204    21.213862    -0.375310
C    -22.590379   -14.640945    21.417702     0.085621
C    -21.648203   -15.109325    22.576675    -0.380383
C      9.120910    10.023068    13.173852     0.604153
C      9.211033    -2.701804    15.908213     0.583333
C    -11.090122    -0.104753    21.109031    -0.010289
C    -12.222800    -0.596835    20.427625    -0.171794
C    -12.256896    -0.583141    19.018220     0.065278
C    -11.158601    -0.078247    18.290222    -0.167607
C    -10.026800     0.412952    18.971629    -0.025450
C     -9.992708     0.399846    20.381033     0.162006
C    -11.143898    -0.158324    22.515523     0.002166
C    -11.408313   -28.459547    23.199841    -0.160003
C    -11.393403   -28.425551    24.609245     0.058172
C    -10.901032   -29.530241    25.334331    -0.163744
C    -10.425801   -30.667613    24.652925    -0.025944
C    -10.652570    -1.262879    23.243521     0.144985
C     -9.917043   -31.819252    25.412955     0.091323
C    -10.578649   -32.274521    26.569016    -0.141243
C    -10.041417   -33.345292    27.314486    -0.085224
C     -8.841840   -33.959458    26.900983    -0.036400
C     -8.391642    -4.065006    25.742010    -0.091556
C     -8.928874    -2.994235    24.996540    -0.128160
C    -13.397252    -1.061014    18.281486     0.080913
C    -13.858372    -0.394536    17.128338    -0.134971
C    -14.903845    -0.950008    16.362484    -0.091406
C    -15.489530    -2.172706    16.752691    -0.045667
C    -15.028707    -2.838889    17.905839    -0.087222
C    -13.982941    -2.283122    18.671693    -0.137397
C     -8.838533     0.880370    18.229071     0.087075
C     -8.225688     2.069341    18.674023    -0.131999
C     -7.169607     2.639056    17.932047    -0.076946
C     -6.727405     2.019351    16.746867    -0.041445
C     -7.340394     0.830236    16.301332    -0.097441
C     -8.395585     0.260825    17.040978    -0.139560
C      1.330339     0.873830    18.208687     0.091528
C      0.872742     0.218999    17.046802    -0.141760
C     -0.202221     0.757046    16.310068    -0.082471
C     -0.821224     1.950648    16.738131    -0.045322
C     -0.363627     2.605480    17.900015    -0.074399
C      0.712672     2.067591    18.633837    -0.138769
C      4.753340    -0.467823    18.965805    -0.041495
C      3.611791    -0.063857    18.244504    -0.159296
C      2.447886     0.337756    18.930861     0.060157
C      2.425378     0.335248    20.340265    -0.167770
C    -25.872941    -0.069391    21.064186    -0.018481
C    -24.709111    -0.471078    20.378121     0.167533
C      5.884193     8.265711    10.870467     0.087346
C      6.339856     7.599075    12.026527    -0.144800
C      7.408816     8.132539    12.774909    -0.088220
C      8.024025     9.334565    12.364318    -0.042991
C      7.568362    10.001202    11.208258    -0.098167
C      6.498075     9.466401    10.462788    -0.124692
C      3.642167     7.315720     8.057482    -0.012454
C      2.458267     6.938692     8.724328    -0.155288
C      2.410085     6.944721    10.133733     0.058879
C      3.546696     7.326307    10.876290    -0.159877
C      4.730608     7.701569    10.209444    -0.024879
C      4.779087     7.695245     8.800040     0.145519
C      1.297999     6.336387    10.852995     0.084524
C      0.876162     6.967708    12.041087    -0.140378
C     -0.180107     6.415595    12.798205    -0.076510
C     -0.814094     5.233202    12.364318    -0.043834
C     -0.392554     4.602176    11.176226    -0.101030
C      0.664304     5.154289    10.419108    -0.136377
C    -11.985915   -27.285327    25.421691     0.081167
C    -13.178878   -26.665092    24.996540    -0.135520
C    -13.714098   -25.588736    25.733274    -0.081875
C    -13.056062   -25.132319    26.895159    -0.037670
C    -11.862357   -25.751806    27.317398    -0.079130
C    -11.327137   -26.828163    26.580664    -0.134146
C      5.922181    -1.095155    18.243631     0.091870
C      6.359886    -0.428336    17.078834    -0.145149
C      7.433004    -0.951044    16.327540    -0.088413
C      8.068417    -2.140570    16.741043    -0.040826
C    -21.808334    -2.806642    17.902927    -0.086579
C    -22.881155    -2.284228    18.654221    -0.124632
C    -16.678325    -2.726055    15.899477     0.590394
C     -5.597708     2.522070    15.902389     0.613418
C     -1.929608     2.492394    15.960629     0.620579
C     -1.956077     4.511730    13.106876     0.616804
C    -13.666811   -24.007499    27.730901     0.597963
C     -8.223571   -35.118217    27.710517     0.587251
C    -22.549605     0.160950    21.176007     0.081047
C    -21.247336    -0.644523    21.618629    -0.375383
C      6.848091     7.057742     7.973034     0.093166
C      7.972563     7.354157     6.933453    -0.376001
C     -8.081994    -0.330078    21.391494     0.069955
C     -6.976776     0.012179    22.466019    -0.375310
C    -11.272700    -3.241409    22.262180     0.085621
C    -10.797542    -4.180186    21.103207    -0.380382
O     -9.142588    -8.863560    28.616146    -0.519431
O     -7.292843    -8.837682    27.323222    -0.513308
O     16.262858    28.052149     0.404767    -0.502187
O     14.612557    -1.369812     1.779227    -0.536243
O     12.268978    11.129524    12.809853    -0.529700
O     22.025940    16.111304     1.747195    -0.573385
O     20.265083    16.096675     0.425151    -0.534509
O     20.246573    13.331651     0.465919    -0.499487
O     22.058103    13.300061     1.787963    -0.564549
O     -5.130188     5.307617    14.149370    -0.529604
O     -5.122546     3.480440    12.833149    -0.547604
O    -14.819708   -20.825291    27.355254    -0.483232
O    -12.997135   -20.772816    28.636530    -0.563966
O    -17.155264     9.267611    14.128986    -0.531970
O     16.437331     1.386783     0.448447    -0.487912
O     14.576831     1.374981     1.790875    -0.527435
O     17.607321    -5.150839     6.461710    -0.227329
O    -10.249664   -12.529913    22.608707    -0.234223
O     19.193104     9.522998     6.581102    -0.227467
O     16.057560     8.250652     7.993418    -0.216558
O    -16.953023   -16.730486    15.063735    -0.519437
O    -16.965571   -18.580370    16.356660    -0.513314
O    -17.033014    -5.484538    14.155194    -0.502173
O     12.376290    -3.622252    12.780733    -0.536214
O     -0.139609    -1.368810     1.750107    -0.529695
O     -5.050948   -11.161419    12.812765    -0.573396
O     -5.049009    -9.400503    14.134810    -0.534513
O     -2.284190    -9.362066    14.094042    -0.499489
O     -2.239546   -11.173323    12.771997    -0.564560
O      5.556761    16.071859     0.410591    -0.529602
O      7.383945    16.077385     1.726811    -0.547599
O     -5.032515   -10.967312    16.324628    -0.483234
O     -5.071855   -12.790216    15.043351    -0.563977
O      1.510212    28.068086     0.430975    -0.531964
O      9.632917    -5.466844    14.111514    -0.487900
O      9.631311    -3.606308    12.769085    -0.527406
O     16.178801    -6.589691     8.098250    -0.227328
O    -13.294745   -15.597017    21.071175    -0.234223
O      1.516772    -8.281179     7.978858    -0.227466
O      2.766490    -5.136548     6.566542    -0.216558
O      1.717958     1.385232     0.503775    -0.519431
O     -0.131787     1.359354     1.796699    -0.513308
O    -23.687488   -35.530477    28.715154    -0.502193
O    -22.037187    -6.108516    27.340694    -0.536235
O    -19.693608   -18.607852    16.310068    -0.529700
O    -29.450570   -23.589632    27.372726    -0.573397
O    -27.689713   -23.575003    28.694770    -0.534511
O    -27.671203   -20.809979    28.654002    -0.499488
O    -29.482733   -20.778389    27.331958    -0.564564
O     -2.294442   -12.785945    14.970551    -0.529601
O     -2.302084   -10.958768    16.286772    -0.547601
O      7.395078    13.346963     1.764667    -0.483233
O      5.572505    13.294488     0.483391    -0.563981
O      9.730634   -16.745939    14.990935    -0.531970
O    -23.861961    -8.865111    28.671474    -0.487918
O    -22.001461    -8.853309    27.329046    -0.527427
O    -25.031951    -2.327489    22.658211    -0.227328
O      2.825034     5.051585     6.511214    -0.234223
O    -26.617734   -17.001326    22.538819    -0.227467
O    -23.482190   -15.728980    21.126503    -0.216558
O      9.528393     9.252158    14.056186    -0.519437
O      9.540941    11.102042    12.763261    -0.513313
O      9.608384    -1.993790    14.964727    -0.502171
O    -19.800920    -3.856076    16.339188    -0.536217
O     -7.285021    -6.109518    27.369814    -0.529695
O     -2.373682     3.683091    16.307156    -0.573400
O     -2.375621     1.922175    14.985111    -0.534515
O     -5.140440     1.883738    15.025879    -0.499491
O     -5.185084     3.694995    16.347924    -0.564567
O    -12.981391   -23.550187    28.709330    -0.529591
O    -14.808575   -23.555713    27.393110    -0.547599
O     -2.392115     3.488984    12.795293    -0.483235
O     -2.352775     5.311888    14.076570    -0.563985
O     -8.934842   -35.546414    28.688946    -0.531964
O    -17.057547    -2.011484    15.008407    -0.487898
O    -17.055941    -3.872020    16.350836    -0.527408
O    -23.603431    -0.888637    21.021671    -0.227329
O      5.870115     8.118689     8.048746    -0.234223
O     -8.941402     0.802851    21.141063    -0.227466
O    -10.191120    -2.341780    22.553379    -0.216558

The following XYZ coordinates are in angstroms. Other properties are in atomic units.
The sperically averaged electron density of each atom fit to a function of the form exp(a - br)
eigen_1, eigen_2 and eigen_3 are the three eigenvalues of traceless quadrupole moment tensor
  atom number  atomic symbol              X              Y              Z     net charge C6 coefficient C8 coefficient C10 coefficient fluctuating dipole atomic polarizability isotropic forcefield polarizability              a              b squared Pearson coefficient          <r^3>          <r^4>         wp_QDO          m_QDO          q_QDO       dipole_x       dipole_y       dipole_z         dipole            Qxy            Qxz            Qyz     Q(x^2-y^2)  Q(3z^2 - R^2)        eigen_1        eigen_2        eigen_3 static polarizability      alpha(xx)      alpha(xy)      alpha(xz)      alpha(yy)      alpha(yz)      alpha(zz) atomic spin moment
            1             Cu     -15.741438     -22.196691      28.332518       0.883734      50.667522 0.70168123E+03  0.17411703E+05                                11.933424                            9.104729       1.125930       2.302768                    0.996820      39.068738      93.108795       0.557159       0.443022      -1.118988      -0.106204      -0.000404      -0.071302       0.127919      -0.002386      -0.090202       0.004422      -0.116550      -0.017037      -0.124131       0.057012       0.067119             17.021145      11.915405      -0.158673      -5.984280      23.695258       0.021699      15.452773           0.669335
            2             Cu     -21.078561      -7.473614      28.342710       0.831421      52.396644 0.76656725E+03  0.19464386E+05                                12.239889                            9.547223       1.069962       2.267945                    0.996496      40.339410      97.532142       0.540979       0.445898      -1.116186       0.126718       0.002568      -0.092135       0.156694      -0.001576       0.075158      -0.001176      -0.101029       0.003009      -0.104540       0.049339       0.055201             17.048293      11.783193      -0.360037       5.967427      23.340392      -0.282574      16.021293           0.691279
            3             Cu      23.032282      14.716579       0.773716       0.864339      51.405850 0.75818124E+03  0.19214925E+05                                12.146950                            9.538046       1.027162       2.259501                    0.996087      40.050694      97.011424       0.537110       0.449963      -1.112709       0.128728       0.004405       0.098171       0.161950      -0.005112      -0.077270       0.010102      -0.110889       0.008097      -0.109859       0.043679       0.066180             16.936114      11.942129      -0.525544      -5.840246      23.342074       0.574457      15.524138           0.601890
            4             Cu     -35.799223      -7.472904      28.349117       0.853710      51.408800 0.74288988E+03  0.18711624E+05                                12.079811                            9.390771       1.072305       2.275276                    0.996438      39.884624      95.974380       0.546273       0.445153      -1.116902       0.123091      -0.000302      -0.090856       0.152992      -0.006855       0.081082      -0.006676      -0.101366       0.010005      -0.110255       0.043912       0.066343             16.879431      12.073471      -0.217913       6.344886      22.408524      -0.308258      16.156298           0.699393
            5             Cu      -3.667793     -10.035723      15.347363       0.883751      50.666679 0.70166785E+03  0.17411267E+05                                11.933220                            9.104579       1.126045       2.302803                    0.996821      39.068753      93.108180       0.557170       0.443016      -1.118993      -0.000362       0.106204       0.071302       0.127919      -0.001546       0.005073      -0.090180       0.116624      -0.017039      -0.124147       0.057020       0.067128             17.020832      23.696482      -0.073770       0.064833      11.913516      -5.983857      15.452498           0.669331
            6             Cu     -18.428949      -4.804839      15.337171       0.831461      52.393508 0.76651491E+03  0.19462712E+05                                12.239413                            9.546899       1.070005       2.267971                    0.996497      40.338258      97.528287       0.540989       0.445898      -1.116187      -0.001655      -0.126743       0.092140       0.156705      -0.000848      -0.001718       0.075138       0.101050       0.003008      -0.104527       0.049333       0.055194             17.047543      23.343896      -0.276699      -0.325550      11.778126       5.964944      16.020609           0.691324
            7             Cu      -3.649007     -12.157684      13.786244       0.864371      51.403339 0.75813900E+03  0.19213535E+05                                12.146396                            9.537640       1.027378       2.259569                    0.996088      40.050475      97.009229       0.537135       0.449950      -1.112720      -0.003477      -0.128751      -0.098167       0.161943      -0.004313       0.010659      -0.077211       0.111047       0.008092      -0.109882       0.043690       0.066192             16.935271      23.347845      -0.443321       0.616502      11.934582      -5.835642      15.523385           0.601876
            8             Cu     -18.535742       9.915435      15.330765       0.853726      51.408532 0.74288400E+03  0.18711423E+05                                12.079713                            9.390685       1.072370       2.275295                    0.996438      39.884729      95.974238       0.546280       0.445148      -1.116906       0.001189      -0.123078       0.090851       0.152982      -0.006124      -0.007260       0.081041       0.101567       0.010005      -0.110269       0.043919       0.066350             16.879310      22.410972      -0.143417      -0.353976      12.070774       6.342461      16.156185           0.699379
            9             Cu       8.316808      14.718363       0.787403       0.883736      50.667518 0.70168176E+03  0.17411716E+05                                11.933407                            9.104721       1.125946       2.302773                    0.996820      39.068810      93.108913       0.557161       0.443021      -1.118989       0.106202       0.000404       0.071301       0.127917      -0.002387      -0.090206       0.004423      -0.116556      -0.017034      -0.124136       0.057014       0.067122             17.021113      11.915386      -0.158675      -5.984265      23.695207       0.021702      15.452746           0.669337
           10             Cu      13.653931      -0.004714       0.777211       0.831454      52.394744 0.76653444E+03  0.19463312E+05                                12.239500                            9.546935       1.070084       2.267987                    0.996497      40.339102      97.530253       0.540995       0.445890      -1.116193      -0.126711      -0.002568       0.092130       0.156685      -0.001577       0.075169      -0.001176      -0.101045       0.003007      -0.104555       0.049347       0.055208             17.047716      11.782814      -0.360022       5.967213      23.339573      -0.282561      16.020761           0.691290
           11             Cu     -30.456912     -22.194907      28.346205       0.864306      51.407430 0.75820855E+03  0.19215798E+05                                12.147201                            9.538225       1.027130       2.259485                    0.996087      40.051261      97.013396       0.537104       0.449964      -1.112708      -0.128727      -0.004404      -0.098170       0.161949      -0.005111      -0.077268       0.010102      -0.110886       0.008098      -0.109856       0.043677       0.066179             16.936496      11.942384      -0.525550      -5.840389      23.342624       0.574462      15.524480           0.601914
           12             Cu      28.374593      -0.005424       0.770804       0.853711      51.408779 0.74288956E+03  0.18711613E+05                                12.079805                            9.390768       1.072306       2.275276                    0.996438      39.884627      95.974371       0.546273       0.445153      -1.116902      -0.123091       0.000302       0.090856       0.152991      -0.006855       0.081082      -0.006676      -0.101366       0.010004      -0.110255       0.043912       0.066343             16.879422      12.073465      -0.217914       6.344882      22.408511      -0.308258      16.156290           0.699393
           13             Cu      -3.756837       2.557395      13.772558       0.883697      50.669689 0.70171655E+03  0.17412816E+05                                11.933791                            9.104990       1.125864       2.302740                    0.996820      39.069413      93.111336       0.557148       0.443025      -1.118985       0.000362      -0.106208      -0.071305       0.127925      -0.001546       0.005073      -0.090166       0.116603      -0.017035      -0.124128       0.057010       0.067118             17.021705      23.697741      -0.073776       0.064837      11.914102      -5.984178      15.453273           0.669312
           14             Cu      11.004319      -2.673489      13.782750       0.831451      52.394127 0.76652544E+03  0.19463057E+05                                12.239539                            9.546991       1.069968       2.267958                    0.996497      40.338358      97.528893       0.540983       0.445900      -1.116185       0.001656       0.126745      -0.092142       0.156707      -0.000848      -0.001718       0.075135       0.101046       0.003006      -0.104523       0.049331       0.055192             17.047732      23.344165      -0.276703      -0.325555      11.778249       5.965015      16.020783           0.691321
           15             Cu      -3.775623       4.679356      15.333677       0.864320      51.406282 0.75818998E+03  0.19215191E+05                                12.146963                            9.538059       1.027210       2.259511                    0.996087      40.051102      97.012343       0.537114       0.449959      -1.112712       0.003477       0.128755       0.098170       0.161949      -0.004312       0.010659      -0.077199       0.111031       0.008096      -0.109865       0.043681       0.066183             16.936122      23.349063      -0.443334       0.616520      11.935157      -5.835953      15.524147           0.601928
           16             Cu      11.111112     -17.393763      13.789156       0.853724      51.408597 0.74288513E+03  0.18711460E+05                                12.079726                            9.390694       1.072366       2.275294                    0.996438      39.884744      95.974309       0.546280       0.445149      -1.116906      -0.001189       0.123078      -0.090851       0.152982      -0.006124      -0.007260       0.081041       0.101567       0.010006      -0.110269       0.043919       0.066350             16.879329      22.410997      -0.143418      -0.353979      12.070787       6.342468      16.156202           0.699380
           17              H      18.339182       7.271919       2.590508       0.102475       2.271708 0.20409988E+02  0.24736240E+03                                 2.603002                            2.442289      -1.516499       2.093908                    0.994815       4.428807      12.759991       0.461140       1.095930      -0.754436       0.001069      -0.001072      -0.052648       0.052670       0.010393      -0.000873       0.000380       0.000522       0.064202      -0.021115      -0.000310       0.021425              2.699458       1.913648       0.194281      -0.058806       2.692910       0.106424       3.491816           0.000011
           18              H     -11.098765       7.358579      11.914124       0.102345       2.256803 0.20090982E+02  0.24258403E+03                                 2.592977                            2.423343      -1.513548       2.096043                    0.994781       4.416559      12.708540       0.462791       1.096124      -0.754263       0.001301       0.001553       0.052629       0.052668      -0.009159       0.000285       0.001440       0.000019       0.066174      -0.020224      -0.001897       0.022121              2.701350       2.705420      -0.219375       0.156258       1.915755      -0.030711       3.482873           0.000015
           19              H     -13.368190       6.680776      12.343352       0.102347       2.150837 0.18765015E+02  0.22101797E+03                                 2.461083                            2.308287      -1.250502       2.216017                    0.996595       4.098050      11.355124       0.488389       1.064785      -0.765670       0.021477      -0.047264       0.018688       0.055176      -0.014477      -0.009055      -0.016453      -0.021238       0.003176      -0.027658       0.003722       0.023936              2.532142       2.507263      -0.649821      -0.000438       2.939444      -0.360268       2.149718           0.000164
           20              H     -15.310251       7.638582      13.690731       0.112510       2.143923 0.18294119E+02  0.21406887E+03                                 2.469866                            2.289406      -1.243058       2.232574                    0.996690       3.981176      10.988926       0.487190       1.074399      -0.764087      -0.019821      -0.028145       0.048954       0.059845      -0.005821      -0.012080      -0.018562      -0.014174       0.022023      -0.024735      -0.000128       0.024863              2.568306       2.350518       0.057460      -0.637346       2.265316      -0.444081       3.089084           0.000319
           21              H      13.817848      11.004169      10.847171       0.111350       2.068533 0.17886706E+02  0.20812598E+03                                 2.402642                            2.257037      -1.258041       2.223349                    0.996529       3.989939      10.982076       0.492869       1.068017      -0.765227      -0.025552       0.050025      -0.017188       0.058743      -0.013197      -0.005474      -0.016827      -0.017653      -0.004204      -0.023860       0.000112       0.023748              2.463105       2.432291      -0.664765      -0.093453       2.834177      -0.135248       2.122847           0.000306
           22              H      15.760202      10.046658       9.499792       0.107308       1.951129 0.16420253E+02  0.18978878E+03                                 2.413561                            2.233353      -1.392165       2.161216                    0.995634       4.261205      12.264388       0.465210       1.139112      -0.742012       0.014467       0.025537      -0.047608       0.055928      -0.011579      -0.011141      -0.022417       0.003829       0.015090      -0.031041       0.007729       0.023312              2.548532       2.257789       0.125473      -0.771590       2.204772      -0.330265       3.183034           0.000170
           23              H      19.016546       5.076740       2.254464       0.099131       2.173464 0.18917173E+02  0.22317126E+03                                 2.472777                            2.312588      -1.271497       2.203459                    0.997060       4.122113      11.416148       0.489725       1.060160      -0.766809       0.048861       0.019391      -0.017272       0.055333       0.014402      -0.015554       0.009414       0.024041       0.003257      -0.027854       0.003855       0.023999              2.546992       2.996023       0.597918      -0.340019       2.530076       0.068471       2.114877           0.000259
           24              H      18.024769       3.180813       0.868938       0.109920       2.123538 0.18108780E+02  0.21130006E+03                                 2.450225                            2.273919      -1.228276       2.236602                    0.996984       3.979301      10.957797       0.490234       1.070760      -0.764957       0.027670      -0.019549      -0.047735       0.058535       0.005511      -0.017331       0.012967       0.014903       0.021292      -0.024625       0.000591       0.024034              2.559222       2.261367      -0.066746      -0.443915       2.380016       0.652831       3.036283           0.000221
           25              H      14.610185       2.930026       3.660083       0.109530       2.107918 0.18172063E+02  0.21244777E+03                                 2.442275                            2.282065      -1.239497       2.230728                    0.997015       4.012176      11.097207       0.487500       1.074690      -0.763450      -0.051101      -0.026629       0.014376       0.059389       0.014272      -0.015779       0.006260       0.019972      -0.008214      -0.024680       0.000492       0.024188              2.517437       2.913276       0.678645      -0.169127       2.499103       0.100615       2.139934           0.000391
           26              H      15.602327       4.826616       5.045318       0.092967       2.157131 0.18257593E+02  0.21559337E+03                                 2.532122                            2.318784      -1.343729       2.169083                    0.995764       4.349347      12.443822       0.469684       1.104354      -0.751606      -0.026931       0.014527       0.041611       0.051651       0.010691      -0.018683       0.010537       0.008648       0.014353      -0.026665       0.004561       0.022105              2.686405       2.273438      -0.112762      -0.453401       2.484597       0.892253       3.301180           0.000182
           27              H      20.958000       9.893666       5.073564       0.112230       2.110651 0.18368234E+02  0.21568243E+03                                 2.450914                            2.298388      -1.359459       2.173925                    0.997136       4.083542      11.381955       0.483669       1.078476      -0.761492       0.026757      -0.014775       0.050032       0.058630       0.008560       0.026338      -0.012873      -0.000733       0.008397      -0.033015       0.005499       0.027516              2.539896       2.297862       0.012098       0.217323       2.184389      -0.605783       3.137437           0.000137
           28              H      21.974731      11.810279       3.731718       0.113339       2.080985 0.17850434E+02  0.20758586E+03                                 2.416731                            2.258032      -1.242167       2.232956                    0.996879       3.962950      10.902511       0.491716       1.071132      -0.764717       0.050772       0.027022       0.017557       0.060135       0.014709       0.017021      -0.004822       0.017477      -0.003400      -0.024574      -0.000112       0.024686              2.492959       2.919644       0.699427       0.181728       2.428394      -0.044981       2.130838           0.000319
           29              H      18.705276      11.478832       0.782161       0.108213       2.167981 0.18718127E+02  0.22025433E+03                                 2.484569                            2.312870      -1.247389       2.225001                    0.996816       4.027522      11.142195       0.485705       1.071695      -0.764688      -0.026658       0.018241      -0.048288       0.058095       0.006707       0.017632      -0.011361       0.014951       0.026193      -0.024555       0.000203       0.024352              2.576960       2.233066       0.002118       0.386013       2.379745      -0.635598       3.118069           0.000172
           30              H      17.689815       9.561718       2.120221       0.095995       2.260209 0.19986299E+02  0.23920495E+03                                 2.547007                            2.385005      -1.281824       2.195387                    0.996908       4.193823      11.723958       0.479502       1.067278      -0.765022      -0.046853      -0.020390      -0.019494       0.054690       0.015062       0.016939      -0.009334       0.019222       0.007596      -0.028454       0.004694       0.023760              2.620639       3.021888       0.715442       0.342194       2.613062      -0.002716       2.226966           0.000185
           31              H      17.569836      19.825044       2.142353       0.101403       2.197760 0.19169710E+02  0.22701543E+03                                 2.501058                            2.336459      -1.292280       2.197713                    0.996737       4.115313      11.437826       0.484322       1.067903      -0.765032      -0.047453       0.020213      -0.018347       0.054744      -0.014640       0.016647       0.009012       0.021032       0.004636      -0.027871       0.003813       0.024058              2.578955       2.995004      -0.650318       0.343581       2.579147       0.041748       2.162713           0.000128
           32              H      18.557764      17.889895       0.809825       0.108869       2.185138 0.18870533E+02  0.22244544E+03                                 2.497983                            2.322704      -1.257763       2.222270                    0.996600       4.023689      11.132915       0.484654       1.072099      -0.764797      -0.028097      -0.018411      -0.048666       0.059134      -0.005496       0.018436       0.011093       0.016064       0.022078      -0.023942      -0.001004       0.024947              2.594623       2.296884       0.058840       0.442226       2.403652       0.635877       3.083332           0.000187
           33              H      21.901772      17.620070       3.685417       0.115728       2.126511 0.18293653E+02  0.21429880E+03                                 2.466906                            2.298035      -1.268313       2.224216                    0.996506       3.981938      11.036850       0.482995       1.082541      -0.761804       0.052514      -0.026459       0.017191       0.061264      -0.012383       0.018038       0.004058       0.019198      -0.005634      -0.023111      -0.002206       0.025317              2.550691       2.965066      -0.696805       0.218098       2.497682       0.051783       2.189324           0.000320
           34              H      20.915884      19.561425       5.012121       0.099218       2.171812 0.18689143E+02  0.21997337E+03                                 2.473606                            2.298414      -1.290198       2.193636                    0.997033       4.143431      11.489191       0.490938       1.059982      -0.766285       0.029384       0.016620       0.042386       0.054187      -0.007749       0.020842       0.011626       0.009569       0.010019      -0.026869       0.002506       0.024363              2.582016       2.287518       0.015575       0.369405       2.274668       0.671508       3.183863           0.000123
           35              H      18.237976      22.086778       2.544790       0.100905       2.269442 0.20353662E+02  0.24632192E+03                                 2.595207                            2.434190      -1.499021       2.101273                    0.995017       4.411541      12.669501       0.463605       1.091685      -0.755743       0.000232       0.001329      -0.052473       0.052490      -0.008895      -0.000787      -0.000492      -0.001310       0.065227      -0.019811      -0.001953       0.021764              2.691837       1.906685      -0.198976      -0.025371       2.686932       0.033418       3.481895           0.000013
           36              H     -11.740614     -12.567127      26.916999       0.099433       2.227378 0.19694295E+02  0.23495532E+03                                 2.526943                            2.371180      -1.315030       2.185480                    0.996444       4.171440      11.660669       0.479558       1.070581      -0.764071      -0.046615      -0.021171       0.018618       0.054477       0.014127      -0.016804       0.009279       0.021300       0.001743      -0.027712       0.003572       0.024140              2.598422       3.011681       0.688371      -0.328925       2.581859       0.007813       2.201727           0.000188
           37              H     -10.788753     -10.628676      28.269911       0.108007       2.149713 0.18461911E+02  0.21647001E+03                                 2.469731                            2.296704      -1.219972       2.237876                    0.997110       4.005651      11.058339       0.487551       1.071432      -0.764813      -0.027654       0.020902       0.048070       0.059265       0.005774      -0.018180       0.013409       0.012192       0.020099      -0.025251       0.000952       0.024299              2.555435       2.264761      -0.044439      -0.424453       2.336835       0.616586       3.064709           0.000287
           38              H      -7.412142     -10.313836      25.436833       0.111309       2.043620 0.17531966E+02  0.20291353E+03                                 2.378408                            2.229662      -1.260519       2.221739                    0.996736       3.974998      10.900291       0.497676       1.063356      -0.766312       0.049410       0.026271      -0.016412       0.058317       0.013312      -0.017086       0.005671       0.016960      -0.006582      -0.024179       0.000327       0.023852              2.450644       2.845910       0.667694      -0.133838       2.386076       0.085517       2.119945           0.000270
           39              H      -8.364645     -12.257975      24.088872       0.105296       2.122116 0.18520217E+02  0.21790892E+03                                 2.456931                            2.305199      -1.289265       2.198481                    0.997327       4.120867      11.496521       0.483810       1.075974      -0.761957       0.027593      -0.015992      -0.047877       0.057526       0.008674      -0.024404       0.014384      -0.001429       0.006658      -0.032489       0.006746       0.025743              2.548421       2.312179      -0.052064      -0.293863       2.166788       0.591947       3.166295           0.000278
           40              H     -11.020301     -14.897849      26.575714       0.102888       2.252326 0.20172858E+02  0.24357917E+03                                 2.581961                            2.423179      -1.491132       2.105361                    0.995164       4.393228      12.600768       0.464728       1.091528      -0.755803       0.001136      -0.001568       0.052746       0.052781       0.008867       0.000927       0.000075      -0.002527       0.066894      -0.020115      -0.002210       0.022326              2.677345       1.895865       0.182255       0.039772       2.694639      -0.175870       3.441532           0.000011
           41              H     -10.411618     -17.013352      26.950778       0.102460       2.164937 0.18716362E+02  0.22037272E+03                                 2.476332                            2.307798      -1.282796       2.203112                    0.996818       4.096387      11.360580       0.487488       1.067101      -0.765008       0.047178       0.021946       0.018417       0.055196       0.014730       0.016439      -0.006686       0.020597       0.006645      -0.026274       0.002006       0.024268              2.566583       2.934218       0.633934       0.368237       2.614864      -0.058212       2.150667           0.000161
           42              H     -11.396382     -18.928309      28.319414       0.112307       2.186406 0.18699210E+02  0.22004222E+03                                 2.507162                            2.318510      -1.236577       2.234707                    0.996939       3.997040      11.068987       0.482834       1.078018      -0.763334       0.026421      -0.020759       0.050345       0.060528       0.006103       0.018177      -0.012369       0.012834       0.028937      -0.024977      -0.000306       0.025283              2.620563       2.295523      -0.046937       0.465575       2.398425      -0.645333       3.167742           0.000321
           43              H     -14.673885     -19.336952      25.386165       0.106775       2.127350 0.18444165E+02  0.21632763E+03                                 2.452619                            2.295504      -1.257949       2.219940                    0.996657       4.033564      11.156903       0.487444       1.071343      -0.764413      -0.047658      -0.025983      -0.018770       0.057434       0.013463       0.017307      -0.005328       0.014686      -0.000363      -0.024148       0.000859       0.023289              2.527169       2.858862       0.693337       0.211215       2.526873      -0.081530       2.195772           0.000198
           44              H     -13.688327     -17.420009      24.017820       0.099860       2.132958 0.18038587E+02  0.21275866E+03                                 2.533998                            2.322158      -1.316624       2.187723                    0.995816       4.319685      12.426579       0.463243       1.121018      -0.747414      -0.025350       0.013786      -0.044728       0.053228       0.012567       0.017468      -0.010810       0.005827       0.020774      -0.027609       0.006544       0.021064              2.689019       2.262505      -0.083982       0.485459       2.383465      -0.819666       3.421088           0.000223
           45              H      -8.608909       4.553969       9.497753       0.099769       2.261523 0.19757291E+02  0.23570124E+03                                 2.546437                            2.369693      -1.312106       2.186614                    0.996688       4.161985      11.602895       0.481708       1.065830      -0.765550      -0.015838      -0.029283      -0.043173       0.054518      -0.008325       0.011782       0.020915      -0.010717       0.010414      -0.027390       0.002711       0.024679              2.636080       2.361944       0.008234       0.687999       2.366181       0.383075       3.180117           0.000136
           46              H      -6.654467       3.599441      10.830281       0.109281       2.159911 0.18580941E+02  0.21833695E+03                                 2.482014                            2.307136      -1.258965       2.222252                    0.996488       4.022233      11.136263       0.485218       1.074262      -0.763885       0.026350      -0.050247      -0.018271       0.059606      -0.013404       0.005288       0.018017      -0.016156      -0.004355      -0.024526       0.000099       0.024427              2.577889       2.567536      -0.755144       0.038942       2.993670       0.206605       2.172461           0.000274
           47              H      -6.974503       6.946540      13.695099       0.115569       2.110420 0.18049568E+02  0.21052133E+03                                 2.448723                            2.278267      -1.240081       2.237552                    0.996603       3.941354      10.865288       0.486971       1.078385      -0.763295       0.020191       0.028759       0.048857       0.060181      -0.005064       0.011533       0.018478      -0.013998       0.023075      -0.023780      -0.001122       0.024903              2.541256       2.374245       0.045219       0.640493       2.257847       0.411547       2.991676           0.000254
           48              H      -8.927468       7.900185      12.362571       0.103201       2.148163 0.18503863E+02  0.21718651E+03                                 2.462491                            2.293995      -1.241390       2.222571                    0.996753       4.069055      11.256357       0.489308       1.066482      -0.765341      -0.020925       0.048043       0.018484       0.055567      -0.014153       0.007734       0.016627      -0.019612       0.003086      -0.026382       0.002629       0.023753              2.558478       2.617145      -0.696007       0.077478       2.943902       0.288867       2.114388           0.000155
           49              H      18.816855      24.308123       2.185159       0.100618       2.190410 0.19166980E+02  0.22710089E+03                                 2.496054                            2.336032      -1.309876       2.189080                    0.996642       4.145707      11.546182       0.484179       1.067665      -0.764650       0.046879      -0.021548      -0.018604       0.054846      -0.014188      -0.016869      -0.008392       0.021042       0.002718      -0.027149       0.002860       0.024289              2.572453       2.953631      -0.665469      -0.357425       2.579444      -0.014391       2.184284           0.000194
           50              H      17.857575      26.241288       0.827006       0.109345       2.139678 0.18304447E+02  0.21413305E+03                                 2.460218                            2.284874      -1.235063       2.232832                    0.996915       3.996019      11.013828       0.489531       1.069545      -0.765263       0.027836       0.019204      -0.048568       0.059182      -0.006332      -0.018278      -0.012250       0.014072       0.022019      -0.025040       0.000526       0.024515              2.558504       2.256162       0.047704      -0.449182       2.332935      -0.619641       3.086414           0.000256
           51              H      14.711115      -2.863156       3.676099       0.112404       2.034880 0.17541614E+02  0.20317898E+03                                 2.378649                            2.236997      -1.252804       2.227239                    0.996929       3.966283      10.902557       0.494316       1.069775      -0.764686      -0.050556       0.027580       0.015930       0.059752      -0.014133      -0.016646      -0.004880       0.018180      -0.006444      -0.023974      -0.000490       0.024464              2.439513       2.802459      -0.639785      -0.150007       2.375188      -0.101524       2.140892           0.000358
           52              H      15.669805      -4.796027       5.034252       0.108522       1.841278 0.15318220E+02  0.17459295E+03                                 2.346955                            2.175551      -1.331225       2.187870                    0.996658       4.257427      12.303485       0.463795       1.158674      -0.736362      -0.021932      -0.015477       0.047076       0.054191      -0.010212      -0.018584      -0.011707      -0.006602       0.008812      -0.027836       0.009132       0.018705              2.479397       2.163744       0.130513      -0.395001       2.118351      -0.668900       3.156097           0.000161
           53              H      17.415292       5.342071       6.456469       0.097688       2.367712 0.22293563E+02  0.27606841E+03                                 2.688577                            2.566477      -1.456913       2.121744                    0.994714       4.454320      12.949145       0.446419       1.107966      -0.752791      -0.015169      -0.042271       0.027350       0.052583       0.009522      -0.005566      -0.012014      -0.030356       0.018302      -0.021151      -0.003164       0.024314              2.755922       2.339554       0.374473      -0.151167       3.062154      -0.218892       2.866058           0.000005
           54              H      -9.154862       6.453926       8.053405       0.110074       2.249957 0.20586924E+02  0.24938804E+03                                 2.596175                            2.467833      -1.355242       2.179985                    0.995579       4.197272      11.986452       0.455775       1.109357      -0.754126       0.042754      -0.013472      -0.028903       0.053336      -0.009513      -0.010417       0.004285       0.026682       0.023734      -0.020374      -0.001257       0.021631              2.652252       3.045977      -0.558474      -0.270047       2.199597       0.023020       2.711182           0.000003
           55              H      18.975461      19.947706       6.335912       0.102579       2.378947 0.21680979E+02  0.26635135E+03                                 2.686497                            2.522405      -1.486162       2.110822                    0.994320       4.396644      12.688959       0.453052       1.100480      -0.754825       0.011059      -0.044899       0.026690       0.053391      -0.007023       0.001804      -0.010806      -0.035583       0.019437      -0.022369      -0.000735       0.023104              2.780793       2.190490      -0.513028       0.090285       3.191459      -0.329104       2.960430           0.000001
           56              H     -11.708238     -16.870844      22.684127       0.112090       2.330940 0.21351683E+02  0.26181573E+03                                 2.681788                            2.529774      -1.542851       2.099118                    0.993003       4.317358      12.528260       0.444406       1.123991      -0.749380      -0.013089      -0.043912      -0.032658       0.056268       0.008458       0.000576       0.013948      -0.036312       0.033039      -0.025724      -0.000949       0.026673              2.773739       2.173171       0.368472       0.181830       3.150337       0.343905       2.997709           0.000007
           57              H      19.395338      -4.382970       7.426453       0.059200       2.226456 0.21074887E+02  0.25501807E+03                                 2.510019                            2.438427      -1.040379       2.289838                    0.997993       4.282517      11.948474       0.478426       1.058000      -0.768444       0.025868      -0.009234       0.047907       0.055222       0.001779       0.007561      -0.005085      -0.005697       0.007485      -0.010620       0.001517       0.009102              2.535566       2.528621      -0.185461       0.706512       2.256384      -0.279836       2.821692          -0.000002
           58              H      19.192502      -3.880368       5.635578       0.061801       2.319075 0.22663151E+02  0.27988068E+03                                 2.595978                            2.542420      -1.224398       2.207750                    0.996642       4.424559      12.561358       0.463712       1.069561      -0.764671       0.018299       0.022397      -0.048675       0.056620       0.009892      -0.008501       0.001027      -0.005981       0.015854      -0.015711       0.003865       0.011846              2.608665       2.310120       0.194192      -0.483714       2.281091      -0.224184       3.234783          -0.000011
           59              H      16.838559      -3.107913       7.515560       0.131191       1.810733 0.16050904E+02  0.18271307E+03                                 2.226899                            2.155227      -1.232739       2.231029                    0.998816       3.983243      11.027638       0.495813       1.085220      -0.758270      -0.027518      -0.018858       0.008768       0.034493       0.002568      -0.008434      -0.003940       0.014757      -0.025614      -0.012499      -0.002980       0.015479              2.248066       2.511486       0.254959      -0.507395       2.073877      -0.136453       2.158834          -0.000000
           60              H      17.643537      -2.134917       6.147798       0.117848       1.913461 0.16920037E+02  0.19406221E+03                                 2.261624                            2.175369      -1.159017       2.250434                    0.999121       4.005326      10.926882       0.509179       1.048808      -0.769104      -0.001210       0.012711      -0.032048       0.034498      -0.005245      -0.002640      -0.008228      -0.008528       0.029889      -0.013427      -0.001007       0.014434              2.310450       1.774195      -0.157442       0.199072       2.533966      -0.621169       2.623190          -0.000005
           61              H      18.438332      -2.209407       7.829473       0.113312       1.878481 0.16099000E+02  0.18116171E+03                                 2.175532                            2.074793      -1.088021       2.271705                    0.999472       3.907202      10.332568       0.542821       1.002726      -0.782952       0.021274       0.010845       0.021732       0.032287       0.000911       0.008445       0.007692       0.002436       0.001571      -0.010848      -0.001264       0.012113              2.221496       1.979793       0.368687       0.396353       2.345224       0.549234       2.339471           0.000001
           62              H     -12.282626     -12.093027      22.242960       0.037957       2.121430 0.19793980E+02  0.23766094E+03                                 2.456409                            2.369945      -1.215838       2.190519                    0.996875       4.657590      13.282453       0.479410       1.064081      -0.761313      -0.038890      -0.021064      -0.023554       0.050109      -0.000778       0.002824      -0.000558       0.003828      -0.034794      -0.012015       0.003733       0.008282              2.511867       2.873542       0.691246       0.458784       2.566357       0.252875       2.095701          -0.000008
           63              H     -11.446536     -11.098478      23.567626       0.044860       2.439358 0.23615479E+02  0.29543256E+03                                 2.699244                            2.600057      -1.234883       2.190422                    0.996837       4.637767      13.366057       0.456083       1.073495      -0.761966       0.004845       0.028751       0.046076       0.054526      -0.004467      -0.000580       0.003934      -0.008088       0.017346      -0.009000       0.000446       0.008554              2.762372       2.029703      -0.081353       0.099655       2.583879       0.554972       3.673535          -0.000015
           64              H     -11.711618      -9.543058      21.698418       0.122824       1.779876 0.15006562E+02  0.16611079E+03                                 2.107781                            2.009101      -1.120497       2.268663                    0.999308       3.819062      10.052798       0.548575       1.008681      -0.780932      -0.021250       0.022291       0.011327       0.032814      -0.009045      -0.006439      -0.000128      -0.007890      -0.010915      -0.011889      -0.000595       0.012484              2.159727       1.969615      -0.566615      -0.062470       2.787500       0.067578       1.722066          -0.000001
           65              H     -11.224814     -10.827412      20.441893       0.116853       2.112053 0.19378249E+02  0.23006057E+03                                 2.449452                            2.359760      -1.104331       2.277626                    0.999323       4.050502      11.264436       0.478769       1.077587      -0.763460      -0.007719      -0.022201      -0.024613       0.034033       0.004431       0.004017       0.006848      -0.012633       0.024202      -0.011943      -0.002054       0.013997              2.486141       1.937210       0.051654       0.147426       2.229311       0.343981       3.291903          -0.000001
           66              H      -9.940879     -10.105291      21.580191       0.123501       1.924172 0.17517834E+02  0.20268698E+03                                 2.283254                            2.226920      -1.154746       2.260030                    0.998871       3.971593      10.885379       0.498655       1.061598      -0.766713       0.031587      -0.000311       0.009650       0.033030       0.004644       0.002058      -0.004344       0.018628      -0.010018      -0.011470      -0.000678       0.012148              2.284173       2.732135       0.419669       0.001658       2.186674      -0.024909       1.933709           0.000000
           67              H      17.743462      10.879526       5.857763       0.048250       2.369036 0.23030039E+02  0.28552639E+03                                 2.631029                            2.557470      -1.158179       2.227240                    0.997042       4.494020      12.779248       0.463871       1.065020      -0.765563      -0.005563       0.030376      -0.040830       0.051193      -0.007405      -0.001122      -0.002025      -0.004168       0.017494      -0.010878       0.004299       0.006579              2.674848       2.040420      -0.125467       0.062904       2.582735      -0.611897       3.401390          -0.000009
           68              H      17.194278       9.727101       7.207763       0.049594       2.063025 0.18174516E+02  0.21617835E+03                                 2.498997                            2.330333      -1.474161       2.075622                    0.995758       4.934531      14.564163       0.459571       1.120481      -0.742615      -0.033346      -0.024086       0.026346       0.048849      -0.010667      -0.002541       0.001687       0.002732      -0.010192      -0.009087      -0.003922       0.013009              2.636238       2.691320       0.805039      -0.672355       2.861180      -0.517624       2.356214          -0.000009
           69              H      19.052735      12.279515       7.435481       0.116998       1.918611 0.16562654E+02  0.18839994E+03                                 2.248343                            2.137661      -1.091509       2.281156                    0.999287       3.923061      10.556922       0.520447       1.034616      -0.773990       0.019065       0.014330      -0.022653       0.032893       0.006867      -0.006226      -0.003067      -0.004405       0.009415      -0.009773      -0.001107       0.010880              2.309899       2.143333       0.638933      -0.293218       2.754240      -0.318095       2.032123           0.000000
           70              H     -10.506139      11.004916       8.786645       0.123995       2.068116 0.19342694E+02  0.22999028E+03                                 2.430236                            2.369980      -1.173002       2.253167                    0.998738       4.065201      11.387757       0.473053       1.088939      -0.759948       0.017526      -0.022932       0.018426       0.034243      -0.003862       0.009557      -0.005690      -0.006145       0.012517      -0.011135      -0.002687       0.013822              2.437872       2.150479      -0.121406       0.442212       2.264470      -0.315133       2.898668          -0.000001
           71              H      17.420690      11.960820       8.271805       0.119186       1.812855 0.15799401E+02  0.17750705E+03                                 2.148330                            2.075629      -1.112322       2.268206                    0.999314       3.901660      10.414676       0.533140       1.022563      -0.776714      -0.030218       0.010212       0.006977       0.032651      -0.005278      -0.003028       0.009052       0.015941      -0.014440      -0.014376       0.000490       0.013886              2.168264       2.404986      -0.375252      -0.429058       2.140926       0.241301       1.958880           0.000003
           72              H      15.763712       6.250570       7.369961       0.041704       2.295390 0.21847018E+02  0.26881057E+03                                 2.590941                            2.492090      -1.361711       2.125684                    0.996783       4.763833      13.743894       0.466966       1.066023      -0.761115       0.024987      -0.039029      -0.023581       0.051996      -0.001323       0.004545       0.002065      -0.012419      -0.045445      -0.016496       0.002482       0.014014              2.661857       2.714432      -0.578497      -0.405033       2.793754       0.633997       2.477386          -0.000004
           73              H      14.540148       6.901957       8.618623       0.055434       2.347853 0.22108868E+02  0.27112318E+03                                 2.617695                            2.508131      -1.133896       2.248059                    0.996954       4.372950      12.337460       0.468102       1.067002      -0.765770      -0.037377      -0.001475       0.038839       0.053923       0.006553      -0.003395       0.002989       0.007070       0.017907      -0.011499       0.003893       0.007606              2.680898       2.765887       0.216654      -0.737999       2.022674      -0.121248       3.254133          -0.000010
           74              H      13.798469       6.719193       6.007149       0.117049       1.874717 0.16279924E+02  0.18450499E+03                                 2.207854                            2.114505      -1.117602       2.263579                    0.999306       3.958688      10.655211       0.524752       1.029903      -0.774384      -0.007814      -0.028632      -0.012256       0.032110       0.004762       0.008868       0.005138      -0.017961      -0.000969      -0.014482       0.000090       0.014392              2.254123       2.161441       0.367514       0.316852       2.422463       0.576852       2.178466           0.000005
           75              H      14.816622       8.264215       5.803891       0.130418       1.968806 0.18320464E+02  0.21540307E+03                                 2.369698                            2.320927      -1.212092       2.243184                    0.998640       4.018156      11.278979       0.472468       1.102600      -0.755810       0.024844       0.019106      -0.015229       0.034845       0.005764      -0.006318      -0.009809       0.002618       0.003620      -0.010296      -0.004478       0.014774              2.376844       2.388685       0.318121      -0.336770       2.186101      -0.411394       2.555745          -0.000002
           76              H      13.369352       8.250536       6.974803       0.117253       1.845689 0.15873364E+02  0.17860178E+03                                 2.184448                            2.087267      -1.073580       2.289344                    0.999356       3.886522      10.392462       0.528897       1.029244      -0.775210      -0.018132       0.017031       0.021505       0.032883      -0.007970      -0.003360       0.004912       0.007013       0.011774      -0.011060      -0.000041       0.011101              2.237470       2.798624      -0.546767      -0.283092       1.986291       0.216256       1.927495          -0.000002
           77              H       3.761639      -7.411057      11.969452       0.102475       2.271712 0.20410028E+02  0.24736303E+03                                 2.603005                            2.442292      -1.516499       2.093908                    0.994815       4.428814      12.760018       0.461139       1.095930      -0.754436       0.001080      -0.001061       0.052648       0.052670       0.010388       0.000386      -0.000870      -0.000821       0.064202      -0.021115      -0.000310       0.021425              2.699461       2.690072       0.199877       0.106845       1.916490      -0.058038       3.491820           0.000011
           78              H       3.462840      22.025502       2.645836       0.102345       2.256804 0.20090991E+02  0.24258416E+03                                 2.592978                            2.423343      -1.513549       2.096042                    0.994781       4.416559      12.708540       0.462791       1.096124      -0.754263      -0.001544      -0.001312      -0.052629       0.052668      -0.009159       0.001438       0.000296       0.000245       0.066173      -0.020224      -0.001897       0.022121              2.701350       1.918959      -0.225042      -0.031836       2.702218       0.156032       3.482873           0.000015
           79              H       4.124271      24.299752       2.216608       0.102347       2.150839 0.18765041E+02  0.22101836E+03                                 2.461085                            2.308289      -1.250502       2.216017                    0.996595       4.098051      11.355130       0.488388       1.064785      -0.765670       0.047418      -0.021136      -0.018688       0.055176      -0.014322      -0.016387      -0.009174       0.021653       0.003175      -0.027658       0.003722       0.023936              2.532144       2.948789      -0.646640      -0.360256       2.497922      -0.003034       2.149720           0.000164
           80              H       3.152495      26.234861       0.869230       0.112510       2.143928 0.18294164E+02  0.21406954E+03                                 2.469871                            2.289410      -1.243055       2.232575                    0.996690       3.981177      10.988935       0.487190       1.074400      -0.764087       0.028002       0.020023      -0.048953       0.059845      -0.005718      -0.018474      -0.012214       0.014341       0.022023      -0.024735      -0.000128       0.024863              2.568312       2.264497       0.056841      -0.439478       2.351347      -0.640533       3.089091           0.000319
           81              H      -0.003096      -2.916736       3.712790       0.111350       2.068533 0.17886706E+02  0.20812598E+03                                 2.402642                            2.257038      -1.258037       2.223351                    0.996529       3.989937      10.982071       0.492869       1.068018      -0.765227      -0.050207       0.025191       0.017188       0.058743      -0.013068      -0.016787      -0.005595       0.018031      -0.004204      -0.023860       0.000112       0.023748              2.463106       2.843739      -0.661800      -0.134571       2.422731      -0.094425       2.122847           0.000306
           82              H       0.968388      -4.852140       5.060169       0.107307       1.951136 0.16420324E+02  0.18978979E+03                                 2.413566                            2.233357      -1.392158       2.161218                    0.995634       4.261213      12.264413       0.465210       1.139111      -0.742012      -0.025432      -0.014650       0.047608       0.055928      -0.011605      -0.022337      -0.011302      -0.003495       0.015088      -0.031041       0.007729       0.023312              2.548537       2.202971       0.125079      -0.324696       2.259600      -0.773953       3.183041           0.000169
           83              H       5.961642      -8.072584      12.305496       0.099131       2.173467 0.18917198E+02  0.22317162E+03                                 2.472778                            2.312589      -1.271495       2.203460                    0.997060       4.122114      11.416151       0.489725       1.060160      -0.766809      -0.019039      -0.049000       0.017271       0.055333       0.014227       0.009526      -0.015486      -0.024454       0.003257      -0.027854       0.003855       0.023999              2.546993       2.521484       0.594499       0.070919       3.004618      -0.339518       2.114878           0.000259
           84              H       7.850373      -7.067169      13.691022       0.109920       2.123538 0.18108779E+02  0.21130007E+03                                 2.450227                            2.273921      -1.228273       2.236603                    0.996984       3.979298      10.957792       0.490233       1.070761      -0.764957       0.019748      -0.027529       0.047735       0.058535       0.005404       0.013091      -0.017237      -0.015060       0.021291      -0.024625       0.000591       0.024034              2.559224       2.380973      -0.065884       0.656015       2.260412      -0.439199       3.036286           0.000221
           85              H       8.076547      -3.650867      10.899878       0.109529       2.107930 0.18172196E+02  0.21244971E+03                                 2.442285                            2.282074      -1.239500       2.230727                    0.997015       4.012186      11.097246       0.487499       1.074690      -0.763450       0.026259       0.051292      -0.014377       0.059389       0.014126       0.006374      -0.015734      -0.020382      -0.008213      -0.024680       0.000492       0.024188              2.517448       2.489353       0.675594       0.101830       2.923050      -0.168399       2.139942           0.000392
           86              H       6.187155      -4.656651       9.514643       0.092967       2.157127 0.18257550E+02  0.21559274E+03                                 2.532119                            2.318781      -1.343727       2.169084                    0.995764       4.349342      12.443803       0.469684       1.104354      -0.751606      -0.014721       0.026826      -0.041612       0.051651       0.010628       0.010671      -0.018607      -0.008955       0.014353      -0.026666       0.004561       0.022105              2.686401       2.486207      -0.111229       0.895495       2.271821      -0.446959       3.301174           0.000181
           87              H       1.158833     -10.048700       9.486397       0.112231       2.110647 0.18368192E+02  0.21568184E+03                                 2.450912                            2.298386      -1.359458       2.173926                    0.997136       4.083536      11.381939       0.483669       1.078477      -0.761491       0.014968      -0.026650      -0.050032       0.058630       0.008565      -0.013063       0.026244       0.000486       0.008397      -0.033015       0.005499       0.027516              2.539894       2.184219       0.011278      -0.607332       2.298029       0.212952       3.137433           0.000137
           88              H      -0.750404     -11.079217      10.828243       0.113340       2.080957 0.17850140E+02  0.20758157E+03                                 2.416711                            2.258015      -1.242150       2.232966                    0.996879       3.962920      10.902405       0.491718       1.071133      -0.764717      -0.026655      -0.050965      -0.017557       0.060134       0.014582      -0.004945       0.016986      -0.017898      -0.003400      -0.024575      -0.000111       0.024686              2.492937       2.418318       0.695805      -0.046289       2.929672       0.181398       2.130821           0.000320
           89              H      -0.442526      -7.807458      13.777799       0.108213       2.167979 0.18718105E+02  0.22025403E+03                                 2.484570                            2.312870      -1.247385       2.225003                    0.996816       4.027516      11.142182       0.485704       1.071697      -0.764687      -0.018432       0.026526       0.048288       0.058095       0.006599      -0.011488       0.017549      -0.015143       0.026193      -0.024555       0.000204       0.024352              2.576961       2.379708       0.003175      -0.638364       2.233105       0.381423       3.118072           0.000171
           90              H       1.467220      -6.778208      12.439739       0.095996       2.260213 0.19986350E+02  0.23920574E+03                                 2.547012                            2.385010      -1.281827       2.195386                    0.996908       4.193825      11.723973       0.479501       1.067279      -0.765022       0.020052       0.046999       0.019494       0.054690       0.014922      -0.009456       0.016871      -0.019655       0.007596      -0.028454       0.004694       0.023760              2.620643       2.602776       0.712423      -0.005182       3.032183       0.342167       2.226970           0.000185
           91              H      -8.796704      -6.732194      12.417608       0.101403       2.197761 0.19169722E+02  0.22701561E+03                                 2.501059                            2.336460      -1.292285       2.197711                    0.996737       4.115314      11.437831       0.484322       1.067904      -0.765031      -0.020554       0.047306       0.018346       0.054745      -0.014790       0.008892       0.016712      -0.020608       0.004636      -0.027871       0.003813       0.024058              2.578956       2.588542      -0.653246       0.039271       2.985610       0.343874       2.162714           0.000128
           92              H      -6.854486      -7.706151      13.750135       0.108869       2.185133 0.18870485E+02  0.22244476E+03                                 2.497982                            2.322703      -1.257758       2.222273                    0.996600       4.023681      11.132894       0.484654       1.072100      -0.764797       0.018208       0.028229       0.048666       0.059134      -0.005611       0.010960       0.018516      -0.015903       0.022078      -0.023942      -0.001004       0.024947              2.594622       2.402798       0.059604       0.632674       2.297736       0.446797       3.083332           0.000187
           93              H      -6.560569     -11.048127      10.874543       0.115726       2.126490 0.18293429E+02  0.21429552E+03                                 2.466892                            2.298023      -1.268299       2.224223                    0.996506       3.981914      11.036765       0.482996       1.082542      -0.761803       0.026838      -0.052321      -0.017191       0.061264      -0.012521       0.003928       0.018067      -0.018838      -0.005633      -0.023111      -0.002205       0.025316              2.550676       2.507734      -0.700095       0.050209       2.954980       0.218465       2.189313           0.000320
           94              H      -8.508979     -10.076255       9.547840       0.099218       2.171809 0.18689110E+02  0.21997291E+03                                 2.473606                            2.298414      -1.290197       2.193637                    0.997033       4.143424      11.489173       0.490938       1.059984      -0.766285      -0.016408      -0.029503      -0.042386       0.054187      -0.007817       0.011476       0.020926      -0.009345       0.010020      -0.026869       0.002506       0.024363              2.582015       2.274443       0.015481       0.668828       2.287742       0.374235       3.183861           0.000123
           95              H     -11.053564      -7.416616      12.015171       0.100905       2.269445 0.20353696E+02  0.24632240E+03                                 2.595208                            2.434190      -1.499021       2.101273                    0.995017       4.411545      12.669510       0.463605       1.091684      -0.755743      -0.001328      -0.000242       0.052473       0.052490      -0.008885      -0.000486      -0.000790       0.001566       0.065227      -0.019810      -0.001953       0.021764              2.691838       2.689759      -0.193332       0.033601       1.903858      -0.025131       3.481896           0.000013
           96              H     -13.268275     -14.105838      16.762883       0.099433       2.227379 0.19694310E+02  0.23495553E+03                                 2.526943                            2.371180      -1.315030       2.185480                    0.996444       4.171442      11.660674       0.479559       1.070581      -0.764071       0.020834       0.046766      -0.018618       0.054477       0.013972       0.009400      -0.016737      -0.021705       0.001744      -0.027712       0.003572       0.024140              2.598423       2.571962       0.685203       0.010184       3.021580      -0.328860       2.201728           0.000188
           97              H     -15.199817     -15.071644      15.409971       0.108007       2.149714 0.18461927E+02  0.21647024E+03                                 2.469731                            2.296705      -1.219975       2.237874                    0.997110       4.005655      11.058351       0.487551       1.071432      -0.764813      -0.021100       0.027503      -0.048070       0.059265       0.005685       0.013540      -0.018083      -0.012357       0.020100      -0.025251       0.000952       0.024300              2.555436       2.337473      -0.043914       0.619630       2.264125      -0.419998       3.064710           0.000287
           98              H     -15.490315     -18.450436      18.243048       0.111309       2.043622 0.17531987E+02  0.20291386E+03                                 2.378411                            2.229664      -1.260521       2.221738                    0.996736       3.975000      10.900302       0.497676       1.063357      -0.766312      -0.025914      -0.049598       0.016412       0.058317       0.013189       0.005794      -0.017045      -0.017342      -0.006582      -0.024179       0.000327       0.023852              2.450647       2.376480       0.664312       0.086480       2.855512      -0.133218       2.119948           0.000270
           99              H     -13.553091     -17.483948      19.591009       0.105296       2.122118 0.18520231E+02  0.21790913E+03                                 2.456932                            2.305200      -1.289267       2.198480                    0.997327       4.120867      11.496524       0.483810       1.075975      -0.761957       0.016190      -0.027477       0.047877       0.057526       0.008684       0.014559      -0.024299       0.001179       0.006658      -0.032489       0.006746       0.025743              2.548422       2.167547      -0.053107       0.594049       2.311423      -0.289591       3.166298           0.000278
          100              H     -10.932423     -14.809336      17.104168       0.102888       2.252326 0.20172860E+02  0.24357920E+03                                 2.581961                            2.423179      -1.491132       2.105361                    0.995164       4.393228      12.600767       0.464728       1.091527      -0.755803       0.001576      -0.001125      -0.052746       0.052781       0.008884       0.000068       0.000927       0.002272       0.066894      -0.020115      -0.002210       0.022326              2.677345       2.691971       0.187992      -0.176152       1.898533       0.038504       3.441531           0.000011
          101              H      -8.812589     -15.402758      16.729103       0.102460       2.164934 0.18716335E+02  0.22037233E+03                                 2.476331                            2.307797      -1.282796       2.203112                    0.996818       4.096383      11.360568       0.487488       1.067101      -0.765008      -0.021606      -0.047335      -0.018417       0.055196       0.014580      -0.006804       0.016390      -0.021019       0.006645      -0.026274       0.002006       0.024268              2.566581       2.605742       0.631565      -0.060863       2.943336       0.367809       2.150666           0.000161
          102              H      -6.904778     -14.404220      15.360467       0.112308       2.186378 0.18698921E+02  0.22003797E+03                                 2.507142                            2.318493      -1.236561       2.234716                    0.996939       3.997011      11.068884       0.482835       1.078019      -0.763334       0.020949      -0.026271      -0.050345       0.060528       0.006010      -0.012500       0.018087      -0.013008       0.028936      -0.024977      -0.000305       0.025282              2.620542       2.399077      -0.046190      -0.648664       2.294834       0.460907       3.167714           0.000321
          103              H      -6.519765     -11.123857      18.293717       0.106775       2.127342 0.18444085E+02  0.21632648E+03                                 2.452617                            2.295501      -1.257943       2.219944                    0.996657       4.033551      11.156866       0.487443       1.071345      -0.764412       0.025639       0.047844       0.018770       0.057434       0.013356      -0.005452       0.017268      -0.015072      -0.000363      -0.024148       0.000859       0.023288              2.527166       2.516895       0.690872      -0.083050       2.868834       0.210622       2.195770           0.000198
          104              H      -8.429556     -12.123204      19.662062       0.099860       2.132960 0.18038602E+02  0.21275890E+03                                 2.534001                            2.322161      -1.316626       2.187722                    0.995816       4.319684      12.426582       0.463242       1.121019      -0.747413      -0.013968       0.025250       0.044728       0.053228       0.012524      -0.010935       0.017390      -0.006189       0.020774      -0.027609       0.006544       0.021064              2.689022       2.384672      -0.083101      -0.823145       2.261302       0.479540       3.421092           0.000223
          105              H       6.285320      19.555922       5.062207       0.099769       2.261517 0.19757233E+02  0.23570036E+03                                 2.546431                            2.369688      -1.312105       2.186614                    0.996688       4.161983      11.602880       0.481709       1.065829      -0.765550       0.029168       0.016049       0.043173       0.054518      -0.008247       0.020830       0.011932       0.010956       0.010414      -0.027390       0.002711       0.024679              2.636074       2.366057       0.008264       0.378105       2.362058       0.690740       3.180107           0.000136
          106              H       7.253907      17.608409       3.729679       0.109281       2.159916 0.18580989E+02  0.21833768E+03                                 2.482019                            2.307140      -1.258972       2.222249                    0.996487       4.022237      11.136282       0.485217       1.074262      -0.763885       0.050435      -0.025987       0.018271       0.059606      -0.013287       0.017979       0.005417       0.016541      -0.004355      -0.024525       0.000098       0.024427              2.577894       3.004538      -0.751998       0.206319       2.556680       0.040430       2.172464           0.000274
          107              H       3.904589      17.904316       0.864862       0.115569       2.110422 0.18049592E+02  0.21052168E+03                                 2.448724                            2.278268      -1.240085       2.237550                    0.996603       3.941359      10.865302       0.486971       1.078384      -0.763295      -0.028613      -0.020397      -0.048857       0.060181      -0.004962       0.018394       0.011666       0.014143       0.023075      -0.023780      -0.001123       0.024903              2.541256       2.257202       0.044376       0.406921       2.374890       0.643442       2.991677           0.000254
          108              H       2.936896      19.850358       2.197389       0.103201       2.148164 0.18503879E+02  0.21718675E+03                                 2.462494                            2.293997      -1.241383       2.222574                    0.996753       4.069053      11.256355       0.489307       1.066483      -0.765341      -0.048193       0.020578      -0.018484       0.055567      -0.014011       0.016571       0.007854       0.020018       0.003086      -0.026382       0.002629       0.023753              2.558481       2.953919      -0.693582       0.288301       2.607134       0.079558       2.114390           0.000155
          109              H     -13.270679      -8.011487      12.374802       0.100618       2.190405 0.19166932E+02  0.22710018E+03                                 2.496051                            2.336030      -1.309875       2.189081                    0.996642       4.145701      11.546161       0.484179       1.067666      -0.764650       0.021885      -0.046723       0.018604       0.054846      -0.014338      -0.008270      -0.016929      -0.020630       0.002718      -0.027149       0.002860       0.024289              2.572449       2.589051      -0.668094      -0.011814       2.944015      -0.357520       2.184282           0.000195
          110              H     -15.210708      -7.066163      13.732955       0.109345       2.139673 0.18304393E+02  0.21413222E+03                                 2.460213                            2.284870      -1.235058       2.232834                    0.996915       3.996012      11.013800       0.489531       1.069545      -0.765263      -0.019003      -0.027974       0.048568       0.059182      -0.006433      -0.012117      -0.018366      -0.013888       0.022019      -0.025041       0.000526       0.024515              2.558499       2.332238       0.048252      -0.616386       2.256850      -0.453636       3.086408           0.000256
          111              H      13.870305      -3.710046      10.883862       0.112404       2.034894 0.17541770E+02  0.20318129E+03                                 2.378663                            2.237009      -1.252806       2.227238                    0.996929       3.966292      10.902601       0.494314       1.069777      -0.764686      -0.027944       0.050356      -0.015930       0.059752      -0.014262      -0.004760      -0.016681      -0.017771      -0.006443      -0.023974      -0.000490       0.024464              2.439527       2.384445      -0.642803      -0.100441       2.793234      -0.150736       2.140903           0.000358
          112              H      15.810035      -4.654782       9.525709       0.108522       1.841275 0.15318197E+02  0.17459264E+03                                 2.346954                            2.175550      -1.331226       2.187870                    0.996658       4.257424      12.303479       0.463795       1.158676      -0.736362       0.015319       0.022043      -0.047076       0.054191      -0.010164      -0.011572      -0.018668       0.006896       0.008812      -0.027837       0.009132       0.018705              2.479396       2.116470       0.130172      -0.666034       2.165623      -0.399811       3.156094           0.000161
          113              H       5.684780      -6.473284       8.103492       0.097688       2.367707 0.22293503E+02  0.27606744E+03                                 2.688572                            2.566472      -1.456911       2.121745                    0.994714       4.454317      12.949126       0.446420       1.107965      -0.752791       0.042160       0.015473      -0.027350       0.052583       0.009740      -0.011974      -0.005653       0.030078       0.018302      -0.021151      -0.003164       0.024315              2.755916       3.056713       0.379640      -0.217797       2.344983      -0.152739       2.866050           0.000005
          114              H       4.381477      20.088168       6.506555       0.110074       2.249955 0.20586896E+02  0.24938762E+03                                 2.596173                            2.467832      -1.355241       2.179986                    0.995579       4.197269      11.986442       0.455775       1.109357      -0.754126       0.013780      -0.042656       0.028903       0.053336      -0.009704       0.004360      -0.010386      -0.026405       0.023734      -0.020374      -0.001257       0.021631              2.652251       2.207689      -0.564515       0.024965       3.037884      -0.269875       2.711180           0.000003
          115              H      -8.909233      -8.138666       8.224048       0.102580       2.378947 0.21680977E+02  0.26635133E+03                                 2.686497                            2.522405      -1.486162       2.110822                    0.994320       4.396643      12.688958       0.453052       1.100480      -0.754825       0.044977      -0.010736      -0.026690       0.053391      -0.006766      -0.010819       0.001726       0.035781       0.019437      -0.022369      -0.000735       0.023104              2.780793       3.198801      -0.505761      -0.329746       2.183147       0.087911       2.960431           0.000001
          116              H      -8.964437     -14.107198      20.995754       0.112090       2.330942 0.21351709E+02  0.26181612E+03                                 2.681789                            2.529775      -1.542851       2.099118                    0.993003       4.317361      12.528271       0.444406       1.123990      -0.749380       0.043816       0.013405       0.032658       0.056268       0.008719       0.013944       0.000676       0.036065       0.033039      -0.025724      -0.000949       0.026673              2.773740       3.144977       0.375477       0.342585       2.178534       0.184304       2.997710           0.000007
          117              H      15.423837      -8.383196       7.133507       0.059201       2.226454 0.21074873E+02  0.25501788E+03                                 2.510020                            2.438428      -1.040379       2.289839                    0.997993       4.282511      11.948461       0.478425       1.058002      -0.768444       0.009420      -0.025801      -0.047907       0.055222       0.001820      -0.005139       0.007524       0.005645       0.007486      -0.010620       0.001517       0.009102              2.535566       2.259072      -0.187403      -0.284920       2.525935       0.704478       2.821691          -0.000001
          118              H      14.919786      -8.183986       8.924382       0.061801       2.319076 0.22663175E+02  0.27988104E+03                                 2.595979                            2.542421      -1.224396       2.207750                    0.996642       4.424561      12.561365       0.463712       1.069560      -0.764671      -0.022265      -0.018460       0.048675       0.056620       0.009934       0.001088      -0.008493       0.005695       0.015854      -0.015711       0.003865       0.011846              2.608665       2.278294       0.193963      -0.220692       2.312918      -0.485317       3.234784          -0.000012
          119              H      14.130388      -5.835672       7.044400       0.131191       1.810734 0.16050913E+02  0.18271319E+03                                 2.226900                            2.155227      -1.232740       2.231028                    0.998816       3.983243      11.027639       0.495813       1.085220      -0.758270       0.018659       0.027653      -0.008768       0.034493       0.002462      -0.003879      -0.008462      -0.014829      -0.025613      -0.012499      -0.002980       0.015479              2.248066       2.070227       0.251780      -0.132794       2.515138      -0.508366       2.158835           0.000000
          120              H      13.163218      -6.647640       8.412163       0.117847       1.913467 0.16920100E+02  0.19406310E+03                                 2.261628                            2.175373      -1.159018       2.250433                    0.999121       4.005334      10.926906       0.509179       1.048807      -0.769104      -0.012719       0.001118       0.032048       0.034498      -0.005183      -0.008209      -0.002699       0.008679       0.029889      -0.013426      -0.001007       0.014434              2.310454       2.536200      -0.151951      -0.622589       1.771967       0.194591       2.623195          -0.000005
          121              H      13.243434      -7.441878       6.730487       0.113312       1.878475 0.16098941E+02  0.18116088E+03                                 2.175528                            2.074790      -1.088020       2.271706                    0.999472       3.907195      10.332546       0.542821       1.002726      -0.782952      -0.010691      -0.021352      -0.021732       0.032287       0.000893       0.007631       0.008500      -0.002462       0.001571      -0.010848      -0.001264       0.012113              2.221492       2.339887       0.371281       0.546362       1.985122       0.400300       2.339467           0.000002
          122              H     -13.746269     -13.567256      21.436921       0.037956       2.121433 0.19794015E+02  0.23766146E+03                                 2.456412                            2.369947      -1.215839       2.190518                    0.996875       4.657593      13.282463       0.479409       1.064081      -0.761313       0.020783       0.039041       0.023554       0.050109      -0.000806      -0.000578       0.002820      -0.003805      -0.034794      -0.012015       0.003733       0.008282              2.511869       2.556414       0.688962       0.249563       2.883492       0.460594       2.095702          -0.000009
          123              H     -14.734768     -14.410492      20.112256       0.044860       2.439355 0.23615453E+02  0.29543215E+03                                 2.699243                            2.600056      -1.234882       2.190423                    0.996837       4.637763      13.366044       0.456083       1.073496      -0.761966      -0.028716      -0.005052      -0.046076       0.054526      -0.004408       0.003938      -0.000551       0.008216       0.017346      -0.009000       0.000446       0.008555              2.762371       2.585022      -0.077351       0.554240       2.028559       0.103652       3.673533          -0.000015
          124              H     -16.292058     -14.156626      21.981464       0.122824       1.779876 0.15006561E+02  0.16611076E+03                                 2.107780                            2.009100      -1.120496       2.268663                    0.999308       3.819063      10.052797       0.548575       1.008680      -0.780933      -0.022443       0.021089      -0.011327       0.032814      -0.008987      -0.000082      -0.006439       0.008150      -0.010914      -0.011888      -0.000595       0.012484              2.159726       2.795622      -0.560662       0.068026       1.961490      -0.061982       1.722065          -0.000000
          125              H     -15.004229     -14.634162      23.237988       0.116853       2.112049 0.19378198E+02  0.23005979E+03                                 2.449448                            2.359756      -1.104330       2.277626                    0.999323       4.050500      11.264424       0.478770       1.077587      -0.763460       0.022144       0.007878       0.024614       0.034033       0.004522       0.006819       0.004067       0.012504       0.024203      -0.011943      -0.002053       0.013997              2.486137       2.228548       0.053754       0.342909       1.937966       0.149901       3.291896          -0.000000
          126              H     -15.717078     -15.923267      22.099690       0.123501       1.924168 0.17517794E+02  0.20268641E+03                                 2.283252                            2.226919      -1.154745       2.260031                    0.998871       3.971588      10.885365       0.498655       1.061599      -0.766713       0.000538      -0.031584      -0.009650       0.033030       0.004509      -0.004359       0.002027      -0.018760      -0.010018      -0.011470      -0.000678       0.012148              2.284171       2.180652       0.415694      -0.024920       2.738154       0.001480       1.933708           0.000000
          127              H       0.149833      -6.841350       8.702197       0.048249       2.369040 0.23030083E+02  0.28552708E+03                                 2.631032                            2.557472      -1.158178       2.227240                    0.997042       4.494023      12.779259       0.463870       1.065020      -0.765563      -0.030415       0.005344       0.040830       0.051193      -0.007375      -0.002017      -0.001136       0.004381       0.017494      -0.010878       0.004299       0.006579              2.674851       2.584518      -0.121546      -0.612335       2.038641       0.058494       3.401394          -0.000009
          128              H       1.298270      -6.283876       7.352198       0.049594       2.063025 0.18174506E+02  0.21617820E+03                                 2.498997                            2.330333      -1.474162       2.075622                    0.995758       4.934531      14.564163       0.459571       1.120481      -0.742615       0.023845       0.033519      -0.026346       0.048849      -0.010685       0.001705      -0.002529      -0.002424      -0.010192      -0.009088      -0.003922       0.013009              2.636237       2.849568       0.806179      -0.512765       2.702931      -0.676067       2.356213          -0.000010
          129              H      -1.240685      -8.160678       7.124480       0.116998       1.918612 0.16562671E+02  0.18840018E+03                                 2.248345                            2.137662      -1.091509       2.281156                    0.999287       3.923061      10.556924       0.520446       1.034616      -0.773990      -0.014192      -0.019168       0.022653       0.032893       0.006898      -0.003022      -0.006248       0.004206       0.009415      -0.009773      -0.001107       0.010880              2.309900       2.745003       0.643270      -0.315974       2.152574      -0.295502       2.032124           0.000000
          130              H      -0.179132      21.406614       5.773316       0.123995       2.068114 0.19342674E+02  0.22999002E+03                                 2.430238                            2.369981      -1.173000       2.253169                    0.998738       4.065195      11.387745       0.473052       1.088942      -0.759948       0.023058      -0.017361      -0.018426       0.034243      -0.003818      -0.005758       0.009516       0.006256       0.012517      -0.011135      -0.002687       0.013822              2.437873       2.266215      -0.120572      -0.318311       2.148736       0.439930       2.898670          -0.000001
          131              H      -0.933759      -6.526379       6.288156       0.119186       1.812854 0.15799384E+02  0.17750681E+03                                 2.148328                            2.075627      -1.112321       2.268206                    0.999314       3.901660      10.414672       0.533140       1.022562      -0.776714      -0.010430       0.030144      -0.006977       0.032651      -0.005393       0.009073      -0.002963      -0.015787      -0.014440      -0.014376       0.000490       0.013886              2.168262       2.146347      -0.377116       0.244387       2.399561      -0.427307       1.958878           0.000003
          132              H       4.764402      -4.828293       7.190000       0.041704       2.295387 0.21846980E+02  0.26880999E+03                                 2.590938                            2.492088      -1.361710       2.125685                    0.996783       4.763830      13.743882       0.466966       1.066023      -0.761115       0.039208      -0.024705       0.023581       0.051996      -0.001234       0.002032       0.004560       0.012456      -0.045445      -0.016496       0.002482       0.014014              2.661854       2.802084      -0.577864       0.636899       2.706095      -0.400453       2.477385          -0.000004
          133              H       4.104215      -3.609456       5.941337       0.055435       2.347850 0.22108828E+02  0.27112256E+03                                 2.617692                            2.508128      -1.133895       2.248059                    0.996954       4.372947      12.337448       0.468103       1.067001      -0.765770       0.001206       0.037387      -0.038839       0.053923       0.006501       0.003013      -0.003373      -0.007258       0.017908      -0.011499       0.003893       0.007606              2.680894       2.019588       0.211276      -0.115927       2.768967      -0.738852       3.254128          -0.000010
          134              H       4.281629      -2.866479       8.552812       0.117049       1.874724 0.16279999E+02  0.18450605E+03                                 2.207858                            2.114509      -1.117600       2.263579                    0.999306       3.958697      10.655240       0.524752       1.029902      -0.774385       0.028575       0.008020       0.012256       0.032110       0.004891       0.005074       0.008905       0.017822      -0.000969      -0.014482       0.000090       0.014392              2.254128       2.417157       0.369357       0.574556       2.166756       0.321001       2.178471           0.000004
          135              H       2.743985      -3.895739       8.756069       0.130418       1.968811 0.18320523E+02  0.21540393E+03                                 2.369701                            2.320930      -1.212085       2.243186                    0.998640       4.018161      11.278995       0.472468       1.102599      -0.755810      -0.018926      -0.024981       0.015229       0.034845       0.005745      -0.009763      -0.006389      -0.002784       0.003619      -0.010296      -0.004478       0.014774              2.376847       2.181529       0.316628      -0.408957       2.393263      -0.339727       2.555748          -0.000003
          136              H       2.747233      -2.448408       7.585157       0.117253       1.845689 0.15873364E+02  0.17860179E+03                                 2.184448                            2.087267      -1.073579       2.289345                    0.999356       3.886522      10.392462       0.528897       1.029244      -0.775210      -0.017161       0.018009      -0.021505       0.032883      -0.008019       0.004936      -0.003324      -0.006782       0.011773      -0.011059      -0.000042       0.011101              2.237470       1.994214      -0.552564       0.218290       2.790702      -0.281527       1.927495          -0.000002
          137              H     -25.763812     -14.750247      26.529413       0.102475       2.271708 0.20409987E+02  0.24736238E+03                                 2.603002                            2.442289      -1.516498       2.093908                    0.994815       4.428807      12.759989       0.461140       1.095929      -0.754436      -0.001069       0.001072       0.052648       0.052670       0.010393      -0.000873       0.000380       0.000522       0.064202      -0.021115      -0.000310       0.021425              2.699457       1.913647       0.194281      -0.058806       2.692910       0.106424       3.491815           0.000012
          138              H       3.674135     -14.836907      17.205797       0.102344       2.256802 0.20090961E+02  0.24258371E+03                                 2.592976                            2.423342      -1.513547       2.096043                    0.994781       4.416557      12.708532       0.462791       1.096124      -0.754263      -0.001301      -0.001553      -0.052629       0.052668      -0.009159       0.000285       0.001440       0.000019       0.066174      -0.020224      -0.001897       0.022121              2.701348       2.705419      -0.219374       0.156258       1.915755      -0.030711       3.482871           0.000015
          139              H       5.943560     -14.159104      16.776569       0.102346       2.150838 0.18765027E+02  0.22101814E+03                                 2.461084                            2.308287      -1.250502       2.216017                    0.996595       4.098051      11.355127       0.488389       1.064785      -0.765670      -0.021477       0.047264      -0.018688       0.055176      -0.014477      -0.009055      -0.016453      -0.021238       0.003175      -0.027658       0.003722       0.023936              2.532143       2.507264      -0.649822      -0.000438       2.939446      -0.360268       2.149719           0.000164
          140              H       7.885621     -15.116910      15.429190       0.112510       2.143927 0.18294160E+02  0.21406947E+03                                 2.469870                            2.289409      -1.243059       2.232573                    0.996690       3.981179      10.988939       0.487190       1.074399      -0.764087       0.019821       0.028145      -0.048954       0.059845      -0.005821      -0.012080      -0.018562      -0.014174       0.022023      -0.024735      -0.000128       0.024863              2.568310       2.350522       0.057460      -0.637348       2.265319      -0.444081       3.089089           0.000319
          141              H     -21.242478     -18.482497      18.272750       0.111349       2.068532 0.17886697E+02  0.20812584E+03                                 2.402641                            2.257036      -1.258040       2.223349                    0.996529       3.989939      10.982073       0.492870       1.068017      -0.765227       0.025552      -0.050025       0.017188       0.058743      -0.013197      -0.005474      -0.016827      -0.017653      -0.004204      -0.023860       0.000112       0.023748              2.463104       2.432290      -0.664764      -0.093453       2.834176      -0.135248       2.122846           0.000306
          142              H     -23.184832     -17.524986      19.620129       0.107308       1.951129 0.16420255E+02  0.18978882E+03                                 2.413561                            2.233354      -1.392165       2.161216                    0.995634       4.261205      12.264389       0.465210       1.139112      -0.742012      -0.014467      -0.025537       0.047608       0.055928      -0.011579      -0.011141      -0.022417       0.003829       0.015090      -0.031041       0.007729       0.023312              2.548532       2.257790       0.125474      -0.771590       2.204773      -0.330265       3.183035           0.000170
          143              H     -26.441176     -12.555068      26.865457       0.099131       2.173467 0.18917196E+02  0.22317158E+03                                 2.472778                            2.312588      -1.271497       2.203459                    0.997060       4.122116      11.416156       0.489726       1.060160      -0.766810      -0.048861      -0.019391       0.017272       0.055333       0.014402      -0.015554       0.009414       0.024041       0.003257      -0.027854       0.003855       0.023999              2.546993       2.996024       0.597919      -0.340019       2.530077       0.068471       2.114877           0.000259
          144              H     -25.449399     -10.659141      28.250983       0.109920       2.123529 0.18108693E+02  0.21129880E+03                                 2.450219                            2.273914      -1.228273       2.236603                    0.996984       3.979293      10.957769       0.490234       1.070761      -0.764957      -0.027670       0.019549       0.047735       0.058535       0.005512      -0.017331       0.012967       0.014903       0.021292      -0.024625       0.000591       0.024034              2.559216       2.261362      -0.066745      -0.443913       2.380010       0.652829       3.036274           0.000221
          145              H     -22.034815     -10.408354      25.459838       0.109529       2.107925 0.18172148E+02  0.21244900E+03                                 2.442280                            2.282070      -1.239502       2.230726                    0.997015       4.012184      11.097234       0.487500       1.074689      -0.763450       0.051101       0.026628      -0.014377       0.059389       0.014272      -0.015779       0.006260       0.019972      -0.008214      -0.024680       0.000491       0.024188              2.517443       2.913283       0.678647      -0.169127       2.499108       0.100615       2.139938           0.000392
          146              H     -23.026957     -12.304944      24.074603       0.092966       2.157131 0.18257592E+02  0.21559335E+03                                 2.532122                            2.318784      -1.343729       2.169083                    0.995764       4.349347      12.443820       0.469684       1.104354      -0.751606       0.026931      -0.014527      -0.041611       0.051651       0.010691      -0.018683       0.010536       0.008648       0.014353      -0.026665       0.004561       0.022105              2.686405       2.273438      -0.112762      -0.453401       2.484597       0.892253       3.301179           0.000182
          147              H     -28.382630     -17.371994      24.046357       0.112230       2.110652 0.18368240E+02  0.21568252E+03                                 2.450915                            2.298388      -1.359459       2.173925                    0.997136       4.083542      11.381956       0.483669       1.078476      -0.761492      -0.026757       0.014775      -0.050032       0.058630       0.008560       0.026338      -0.012873      -0.000733       0.008397      -0.033015       0.005499       0.027516              2.539897       2.297862       0.012098       0.217323       2.184390      -0.605783       3.137438           0.000137
          148              H     -29.399361     -19.288607      25.388203       0.113339       2.080971 0.17850290E+02  0.20758372E+03                                 2.416719                            2.258022      -1.242160       2.232959                    0.996879       3.962939      10.902463       0.491718       1.071130      -0.764717      -0.050771      -0.027022      -0.017557       0.060134       0.014709       0.017021      -0.004822       0.017477      -0.003400      -0.024574      -0.000112       0.024686              2.492946       2.919628       0.699422       0.181727       2.428382      -0.044981       2.130828           0.000320
          149              H     -26.129906     -18.957160      28.337760       0.108213       2.167982 0.18718142E+02  0.22025455E+03                                 2.484570                            2.312871      -1.247390       2.225001                    0.996816       4.027523      11.142199       0.485705       1.071695      -0.764688       0.026658      -0.018241       0.048288       0.058095       0.006707       0.017632      -0.011361       0.014951       0.026193      -0.024555       0.000203       0.024352              2.576961       2.233067       0.002118       0.386013       2.379746      -0.635598       3.118071           0.000171
          150              H     -25.114445     -17.040046      26.999700       0.095996       2.260204 0.19986246E+02  0.23920417E+03                                 2.547004                            2.385003      -1.281823       2.195388                    0.996908       4.193817      11.723939       0.479502       1.067279      -0.765022       0.046853       0.020390       0.019494       0.054690       0.015062       0.016939      -0.009334       0.019222       0.007596      -0.028454       0.004694       0.023760              2.620635       3.021884       0.715441       0.342193       2.613058      -0.002716       2.226964           0.000186
          151              H     -24.994466     -27.303372      26.977568       0.101403       2.197763 0.19169739E+02  0.22701588E+03                                 2.501061                            2.336461      -1.292281       2.197713                    0.996737       4.115314      11.437834       0.484322       1.067904      -0.765031       0.047453      -0.020213       0.018346       0.054744      -0.014640       0.016647       0.009012       0.021032       0.004636      -0.027871       0.003813       0.024058              2.578958       2.995008      -0.650319       0.343582       2.579151       0.041748       2.162716           0.000128
          152              H     -25.982394     -25.368223      28.310096       0.108869       2.185135 0.18870503E+02  0.22244501E+03                                 2.497981                            2.322702      -1.257762       2.222271                    0.996600       4.023685      11.132903       0.484654       1.072099      -0.764797       0.028097       0.018411       0.048666       0.059134      -0.005496       0.018436       0.011093       0.016064       0.022079      -0.023942      -0.001004       0.024947              2.594621       2.296883       0.058840       0.442226       2.403651       0.635876       3.083331           0.000187
          153              H     -29.326402     -25.098398      25.434504       0.115727       2.126501 0.18293549E+02  0.21429725E+03                                 2.466897                            2.298028      -1.268309       2.224217                    0.996506       3.981931      11.036816       0.482996       1.082540      -0.761804      -0.052514       0.026459      -0.017191       0.061264      -0.012383       0.018038       0.004058       0.019198      -0.005634      -0.023111      -0.002206       0.025317              2.550681       2.965054      -0.696801       0.218097       2.497672       0.051783       2.189317           0.000320
          154              H     -28.340514     -27.039753      24.107800       0.099218       2.171813 0.18689144E+02  0.21997338E+03                                 2.473606                            2.298414      -1.290198       2.193636                    0.997033       4.143431      11.489190       0.490938       1.059982      -0.766285      -0.029384      -0.016620      -0.042386       0.054187      -0.007749       0.020842       0.011626       0.009569       0.010019      -0.026869       0.002506       0.024363              2.582016       2.287518       0.015575       0.369405       2.274668       0.671508       3.183863           0.000123
          155              H     -25.662606     -29.565106      26.575131       0.100905       2.269441 0.20353647E+02  0.24632169E+03                                 2.595206                            2.434188      -1.499021       2.101273                    0.995017       4.411540      12.669495       0.463605       1.091685      -0.755743      -0.000232      -0.001329       0.052473       0.052490      -0.008895      -0.000787      -0.000492      -0.001310       0.065227      -0.019810      -0.001953       0.021764              2.691836       1.906684      -0.198976      -0.025371       2.686930       0.033418       3.481893           0.000013
          156              H       4.315984       5.088799       2.202922       0.099433       2.227380 0.19694316E+02  0.23495564E+03                                 2.526945                            2.371181      -1.315031       2.185480                    0.996444       4.171441      11.660675       0.479558       1.070582      -0.764071       0.046615       0.021171      -0.018618       0.054477       0.014127      -0.016804       0.009279       0.021300       0.001743      -0.027712       0.003572       0.024140              2.598424       3.011683       0.688372      -0.328926       2.581861       0.007813       2.201729           0.000188
          157              H       3.364123       3.150348       0.850010       0.108007       2.149715 0.18461936E+02  0.21647038E+03                                 2.469733                            2.296706      -1.219972       2.237876                    0.997110       4.005652      11.058346       0.487551       1.071433      -0.764813       0.027654      -0.020901      -0.048070       0.059265       0.005774      -0.018180       0.013409       0.012192       0.020100      -0.025251       0.000952       0.024299              2.555438       2.264764      -0.044439      -0.424454       2.336838       0.616587       3.064713           0.000287
          158              H      -0.012488       2.835508       3.683088       0.111309       2.043617 0.17531943E+02  0.20291319E+03                                 2.378407                            2.229660      -1.260518       2.221739                    0.996736       3.974996      10.900283       0.497677       1.063356      -0.766312      -0.049410      -0.026271       0.016412       0.058317       0.013313      -0.017086       0.005671       0.016960      -0.006582      -0.024179       0.000327       0.023852              2.450642       2.845908       0.667694      -0.133838       2.386074       0.085516       2.119944           0.000270
          159              H       0.940015       4.779647       5.031049       0.105296       2.122118 0.18520229E+02  0.21790912E+03                                 2.456933                            2.305201      -1.289265       2.198481                    0.997327       4.120866      11.496523       0.483810       1.075975      -0.761957      -0.027593       0.015992       0.047877       0.057526       0.008674      -0.024404       0.014384      -0.001429       0.006658      -0.032489       0.006746       0.025743              2.548423       2.312181      -0.052064      -0.293864       2.166789       0.591947       3.166299           0.000278
          160              H       3.595671       7.419521       2.544207       0.102888       2.252326 0.20172864E+02  0.24357926E+03                                 2.581961                            2.423179      -1.491132       2.105361                    0.995164       4.393229      12.600770       0.464728       1.091527      -0.755803      -0.001136       0.001568      -0.052746       0.052781       0.008867       0.000927       0.000075      -0.002527       0.066894      -0.020115      -0.002210       0.022326              2.677345       1.895865       0.182254       0.039772       2.694639      -0.175870       3.441532           0.000011
          161              H       2.986988       9.535024       2.169143       0.102460       2.164938 0.18716376E+02  0.22037293E+03                                 2.476334                            2.307800      -1.282796       2.203112                    0.996818       4.096386      11.360581       0.487488       1.067102      -0.765008      -0.047178      -0.021946      -0.018417       0.055196       0.014730       0.016439      -0.006686       0.020597       0.006645      -0.026274       0.002006       0.024268              2.566585       2.934221       0.633935       0.368238       2.614867      -0.058212       2.150668           0.000162
          162              H       3.971752      11.449981       0.800507       0.112307       2.186388 0.18699028E+02  0.22003950E+03                                 2.507146                            2.318496      -1.236570       2.234711                    0.996939       3.997028      11.068931       0.482836       1.078016      -0.763335      -0.026421       0.020759      -0.050345       0.060528       0.006103       0.018177      -0.012369       0.012834       0.028937      -0.024977      -0.000306       0.025283              2.620546       2.295509      -0.046936       0.465571       2.398410      -0.645327       3.167720           0.000321
          163              H       7.249255      11.858624       3.733756       0.106775       2.127345 0.18444114E+02  0.21632688E+03                                 2.452616                            2.295501      -1.257948       2.219941                    0.996657       4.033558      11.156883       0.487444       1.071343      -0.764413       0.047658       0.025983       0.018770       0.057434       0.013463       0.017307      -0.005328       0.014686      -0.000363      -0.024148       0.000859       0.023289              2.527166       2.858858       0.693336       0.211215       2.526870      -0.081530       2.195769           0.000198
          164              H       6.263697       9.941681       5.102101       0.099860       2.132958 0.18038583E+02  0.21275862E+03                                 2.533999                            2.322159      -1.316624       2.187723                    0.995816       4.319684      12.426578       0.463243       1.121018      -0.747414       0.025350      -0.013786       0.044728       0.053228       0.012567       0.017468      -0.010810       0.005827       0.020774      -0.027609       0.006544       0.021064              2.689020       2.262505      -0.083982       0.485459       2.383466      -0.819666       3.421089           0.000224
          165              H       1.184279     -12.032297      19.622168       0.099769       2.261512 0.19757175E+02  0.23569948E+03                                 2.546427                            2.369685      -1.312104       2.186615                    0.996688       4.161978      11.602860       0.481709       1.065829      -0.765550       0.015838       0.029283       0.043173       0.054518      -0.008325       0.011782       0.020915      -0.010717       0.010414      -0.027390       0.002711       0.024679              2.636069       2.361934       0.008234       0.687994       2.366172       0.383072       3.180102           0.000135
          166              H      -0.770163     -11.077769      18.289640       0.109281       2.159910 0.18580933E+02  0.21833684E+03                                 2.482015                            2.307137      -1.258965       2.222252                    0.996488       4.022230      11.136257       0.485217       1.074263      -0.763885      -0.026350       0.050247       0.018271       0.059606      -0.013405       0.005288       0.018017      -0.016156      -0.004355      -0.024526       0.000099       0.024427              2.577889       2.567536      -0.755145       0.038941       2.993671       0.206605       2.172461           0.000274
          167              H      -0.450127     -14.424868      15.424822       0.115569       2.110421 0.18049577E+02  0.21052151E+03                                 2.448727                            2.278270      -1.240077       2.237554                    0.996603       3.941350      10.865286       0.486970       1.078387      -0.763294      -0.020191      -0.028759      -0.048857       0.060181      -0.005064       0.011533       0.018477      -0.013998       0.023075      -0.023780      -0.001122       0.024902              2.541260       2.374248       0.045219       0.640495       2.257850       0.411548       2.991682           0.000254
          168              H       1.502838     -15.378513      16.757350       0.103201       2.148161 0.18503845E+02  0.21718626E+03                                 2.462491                            2.293995      -1.241389       2.222572                    0.996753       4.069052      11.256350       0.489307       1.066483      -0.765341       0.020925      -0.048043      -0.018484       0.055567      -0.014153       0.007734       0.016627      -0.019612       0.003086      -0.026382       0.002629       0.023753              2.558478       2.617144      -0.696007       0.077478       2.943902       0.288867       2.114388           0.000155
          169              H     -26.241485     -31.786451      26.934762       0.100618       2.190409 0.19166973E+02  0.22710078E+03                                 2.496053                            2.336031      -1.309876       2.189080                    0.996642       4.145707      11.546180       0.484179       1.067665      -0.764650      -0.046879       0.021548       0.018604       0.054846      -0.014188      -0.016869      -0.008392       0.021042       0.002718      -0.027149       0.002860       0.024289              2.572452       2.953630      -0.665469      -0.357425       2.579443      -0.014391       2.184283           0.000195
          170              H     -25.282205     -33.719616      28.292915       0.109345       2.139667 0.18304323E+02  0.21413123E+03                                 2.460209                            2.284866      -1.235059       2.232834                    0.996915       3.996008      11.013788       0.489531       1.069545      -0.765263      -0.027836      -0.019204       0.048568       0.059182      -0.006332      -0.018278      -0.012250       0.014072       0.022019      -0.025041       0.000526       0.024515              2.558494       2.256154       0.047703      -0.449180       2.332927      -0.619638       3.086402           0.000256
          171              H     -22.135745      -4.615172      25.443822       0.112404       2.034889 0.17541710E+02  0.20318039E+03                                 2.378656                            2.237003      -1.252809       2.227237                    0.996929       3.966291      10.902588       0.494315       1.069775      -0.764686       0.050556      -0.027580      -0.015930       0.059752      -0.014133      -0.016646      -0.004880       0.018181      -0.006444      -0.023974      -0.000490       0.024464              2.439520       2.802468      -0.639788      -0.150007       2.375195      -0.101525       2.140898           0.000358
          172              H     -23.094435      -2.682301      24.085669       0.108522       1.841277 0.15318212E+02  0.17459284E+03                                 2.346955                            2.175551      -1.331224       2.187871                    0.996658       4.257426      12.303483       0.463795       1.158675      -0.736362       0.021932       0.015477      -0.047076       0.054191      -0.010212      -0.018584      -0.011707      -0.006602       0.008812      -0.027836       0.009132       0.018705              2.479397       2.163744       0.130512      -0.395001       2.118351      -0.668899       3.156096           0.000161
          173              H     -24.839922     -12.820399      22.663452       0.097688       2.367711 0.22293544E+02  0.27606811E+03                                 2.688576                            2.566475      -1.456913       2.121745                    0.994714       4.454319      12.949139       0.446419       1.107966      -0.752791       0.015169       0.042271      -0.027350       0.052583       0.009522      -0.005566      -0.012014      -0.030356       0.018302      -0.021151      -0.003164       0.024315              2.755920       2.339552       0.374472      -0.151167       3.062152      -0.218892       2.866056           0.000005
          174              H       1.730232     -13.932254      21.066516       0.110074       2.249956 0.20586909E+02  0.24938782E+03                                 2.596174                            2.467832      -1.355241       2.179986                    0.995579       4.197270      11.986445       0.455775       1.109357      -0.754126      -0.042754       0.013472       0.028903       0.053336      -0.009513      -0.010417       0.004285       0.026682       0.023734      -0.020374      -0.001257       0.021631              2.652251       3.045976      -0.558474      -0.270047       2.199597       0.023020       2.711181           0.000003
          175              H     -26.400091     -27.426034      22.784009       0.102579       2.378949 0.21680994E+02  0.26635160E+03                                 2.686498                            2.522407      -1.486162       2.110821                    0.994320       4.396644      12.688963       0.453052       1.100480      -0.754825      -0.011059       0.044899      -0.026690       0.053391      -0.007023       0.001804      -0.010806      -0.035583       0.019438      -0.022369      -0.000735       0.023104              2.780795       2.190491      -0.513029       0.090285       3.191462      -0.329104       2.960432           0.000001
          176              H       4.283608       9.392516       6.435794       0.112090       2.330943 0.21351719E+02  0.26181629E+03                                 2.681791                            2.529777      -1.542851       2.099118                    0.993003       4.317360      12.528271       0.444405       1.123991      -0.749380       0.013089       0.043912       0.032658       0.056268       0.008458       0.000576       0.013948      -0.036312       0.033039      -0.025724      -0.000949       0.026673              2.773742       2.173173       0.368473       0.181830       3.150341       0.343906       2.997712           0.000008
          177              H     -26.819968      -3.095358      21.693468       0.059200       2.226452 0.21074844E+02  0.25501742E+03                                 2.510016                            2.438425      -1.040379       2.289839                    0.997993       4.282514      11.948461       0.478426       1.058000      -0.768444      -0.025868       0.009234      -0.047907       0.055222       0.001779       0.007561      -0.005085      -0.005697       0.007485      -0.010620       0.001517       0.009102              2.535562       2.528618      -0.185460       0.706511       2.256381      -0.279836       2.821688          -0.000002
          178              H     -26.617132      -3.597960      23.484343       0.061801       2.319075 0.22663150E+02  0.27988066E+03                                 2.595978                            2.542419      -1.224399       2.207749                    0.996642       4.424559      12.561357       0.463712       1.069560      -0.764671      -0.018299      -0.022397       0.048675       0.056620       0.009892      -0.008501       0.001027      -0.005981       0.015854      -0.015711       0.003865       0.011846              2.608664       2.310120       0.194192      -0.483714       2.281090      -0.224183       3.234782          -0.000011
          179              H     -24.263189      -4.370415      21.604361       0.131191       1.810736 0.16050939E+02  0.18271358E+03                                 2.226903                            2.155230      -1.232740       2.231028                    0.998816       3.983246      11.027653       0.495813       1.085220      -0.758269       0.027518       0.018858      -0.008768       0.034493       0.002568      -0.008434      -0.003940       0.014757      -0.025613      -0.012499      -0.002980       0.015479              2.248069       2.511490       0.254960      -0.507396       2.073880      -0.136454       2.158837          -0.000000
          180              H     -25.068167      -5.343411      22.972123       0.117848       1.913463 0.16920062E+02  0.19406257E+03                                 2.261626                            2.175371      -1.159018       2.250434                    0.999121       4.005328      10.926891       0.509179       1.048808      -0.769104       0.001210      -0.012711       0.032048       0.034498      -0.005245      -0.002640      -0.008228      -0.008528       0.029889      -0.013427      -0.001007       0.014434              2.310453       1.774196      -0.157442       0.199072       2.533968      -0.621170       2.623193          -0.000005
          181              H     -25.862962      -5.268921      21.290448       0.113312       1.878481 0.16099007E+02  0.18116180E+03                                 2.175532                            2.074794      -1.088021       2.271705                    0.999472       3.907203      10.332571       0.542821       1.002726      -0.782952      -0.021274      -0.010845      -0.021732       0.032287       0.000911       0.008445       0.007692       0.002436       0.001571      -0.010848      -0.001264       0.012113              2.221496       1.979793       0.368687       0.396353       2.345225       0.549234       2.339471           0.000001
          182              H       4.857996       4.614699       6.876961       0.037957       2.121429 0.19793973E+02  0.23766082E+03                                 2.456409                            2.369944      -1.215838       2.190519                    0.996875       4.657589      13.282449       0.479410       1.064081      -0.761313       0.038890       0.021064       0.023554       0.050109      -0.000778       0.002824      -0.000558       0.003828      -0.034794      -0.012015       0.003733       0.008282              2.511866       2.873541       0.691246       0.458783       2.566357       0.252875       2.095700          -0.000008
          183              H       4.021906       3.620150       5.552295       0.044860       2.439356 0.23615464E+02  0.29543230E+03                                 2.699242                            2.600055      -1.234884       2.190422                    0.996837       4.637767      13.366053       0.456084       1.073495      -0.761967      -0.004845      -0.028751      -0.046075       0.054526      -0.004467      -0.000580       0.003934      -0.008088       0.017346      -0.009000       0.000446       0.008555              2.762370       2.029702      -0.081353       0.099655       2.583877       0.554972       3.673532          -0.000014
          184              H       4.286988       2.064730       7.421503       0.122824       1.779875 0.15006552E+02  0.16611065E+03                                 2.107779                            2.009100      -1.120497       2.268663                    0.999308       3.819062      10.052795       0.548575       1.008680      -0.780933       0.021250      -0.022291      -0.011327       0.032814      -0.009045      -0.006438      -0.000128      -0.007890      -0.010915      -0.011888      -0.000595       0.012484              2.159725       1.969614      -0.566614      -0.062470       2.787498       0.067577       1.722065          -0.000000
          185              H       3.800184       3.349084       8.678028       0.116853       2.112053 0.19378253E+02  0.23006062E+03                                 2.449452                            2.359760      -1.104331       2.277625                    0.999323       4.050503      11.264438       0.478769       1.077587      -0.763460       0.007719       0.022201       0.024613       0.034033       0.004431       0.004017       0.006848      -0.012633       0.024202      -0.011943      -0.002054       0.013997              2.486141       1.937210       0.051654       0.147426       2.229311       0.343981       3.291902          -0.000000
          186              H       2.516249       2.626963       7.539730       0.123501       1.924172 0.17517839E+02  0.20268704E+03                                 2.283254                            2.226921      -1.154747       2.260030                    0.998871       3.971593      10.885380       0.498655       1.061598      -0.766713      -0.031587       0.000311      -0.009650       0.033030       0.004644       0.002058      -0.004344       0.018628      -0.010018      -0.011470      -0.000678       0.012148              2.284173       2.732136       0.419669       0.001658       2.186675      -0.024909       1.933709           0.000001
          187              H     -25.168092     -18.357854      23.262158       0.048250       2.369037 0.23030046E+02  0.28552650E+03                                 2.631030                            2.557470      -1.158178       2.227241                    0.997042       4.494020      12.779249       0.463871       1.065020      -0.765563       0.005564      -0.030376       0.040830       0.051193      -0.007405      -0.001122      -0.002025      -0.004167       0.017494      -0.010878       0.004299       0.006579              2.674849       2.040420      -0.125467       0.062904       2.582735      -0.611897       3.401391          -0.000010
          188              H     -24.618908     -17.205429      21.912158       0.049594       2.063024 0.18174499E+02  0.21617810E+03                                 2.498996                            2.330332      -1.474161       2.075622                    0.995758       4.934529      14.564155       0.459571       1.120481      -0.742615       0.033346       0.024086      -0.026346       0.048849      -0.010667      -0.002541       0.001687       0.002732      -0.010192      -0.009088      -0.003922       0.013009              2.636237       2.691319       0.805038      -0.672354       2.861179      -0.517624       2.356213          -0.000010
          189              H     -26.477365     -19.757843      21.684440       0.116998       1.918611 0.16562658E+02  0.18839999E+03                                 2.248343                            2.137661      -1.091509       2.281156                    0.999287       3.923062      10.556924       0.520447       1.034615      -0.773990      -0.019065      -0.014330       0.022653       0.032893       0.006867      -0.006226      -0.003067      -0.004405       0.009415      -0.009773      -0.001107       0.010880              2.309899       2.143333       0.638933      -0.293218       2.754240      -0.318095       2.032123           0.000001
          190              H       3.081509     -18.483244      20.333276       0.123995       2.068115 0.19342683E+02  0.22999014E+03                                 2.430237                            2.369981      -1.173001       2.253168                    0.998738       4.065198      11.387751       0.473053       1.088940      -0.759948      -0.017526       0.022932      -0.018426       0.034243      -0.003862       0.009557      -0.005690      -0.006145       0.012517      -0.011135      -0.002687       0.013822              2.437873       2.150479      -0.121406       0.442212       2.264471      -0.315133       2.898669          -0.000001
          191              H     -24.845320     -19.439148      20.848116       0.119186       1.812855 0.15799399E+02  0.17750703E+03                                 2.148330                            2.075629      -1.112322       2.268206                    0.999314       3.901660      10.414676       0.533140       1.022563      -0.776714       0.030218      -0.010212      -0.006977       0.032651      -0.005278      -0.003028       0.009052       0.015941      -0.014440      -0.014376       0.000490       0.013886              2.168264       2.404986      -0.375252      -0.429058       2.140926       0.241301       1.958880           0.000003
          192              H     -23.188342     -13.728898      21.749960       0.041704       2.295391 0.21847027E+02  0.26881070E+03                                 2.590941                            2.492090      -1.361711       2.125685                    0.996783       4.763834      13.743896       0.466966       1.066023      -0.761115      -0.024987       0.039029       0.023581       0.051996      -0.001323       0.004545       0.002065      -0.012419      -0.045445      -0.016496       0.002482       0.014014              2.661857       2.714432      -0.578497      -0.405033       2.793754       0.633997       2.477386          -0.000003
          193              H     -21.964778     -14.380285      20.501298       0.055434       2.347852 0.22108848E+02  0.27112285E+03                                 2.617693                            2.508129      -1.133895       2.248059                    0.996954       4.372949      12.337454       0.468103       1.067001      -0.765770       0.037377       0.001475      -0.038839       0.053923       0.006553      -0.003395       0.002989       0.007070       0.017907      -0.011499       0.003893       0.007606              2.680896       2.765885       0.216654      -0.737999       2.022673      -0.121248       3.254130          -0.000011
          194              H     -21.223099     -14.197521      23.112772       0.117049       1.874719 0.16279936E+02  0.18450517E+03                                 2.207855                            2.114506      -1.117604       2.263578                    0.999306       3.958688      10.655214       0.524752       1.029903      -0.774384       0.007814       0.028632       0.012257       0.032110       0.004762       0.008868       0.005138      -0.017961      -0.000969      -0.014483       0.000091       0.014392              2.254125       2.161443       0.367514       0.316852       2.422464       0.576853       2.178468           0.000005
          195              H     -22.241252     -15.742543      23.316030       0.130418       1.968803 0.18320422E+02  0.21540245E+03                                 2.369694                            2.320924      -1.212091       2.243184                    0.998640       4.018153      11.278965       0.472469       1.102599      -0.755810      -0.024844      -0.019106       0.015229       0.034845       0.005764      -0.006318      -0.009809       0.002619       0.003620      -0.010296      -0.004478       0.014774              2.376840       2.388682       0.318120      -0.336769       2.186098      -0.411393       2.555741          -0.000002
          196              H     -20.793982     -15.728864      22.145118       0.117253       1.845684 0.15873306E+02  0.17860096E+03                                 2.184444                            2.087263      -1.073579       2.289345                    0.999356       3.886516      10.392440       0.528897       1.029244      -0.775210       0.018132      -0.017031      -0.021505       0.032883      -0.007970      -0.003360       0.004912       0.007013       0.011773      -0.011060      -0.000042       0.011101              2.237465       2.798617      -0.546765      -0.283091       1.986288       0.216255       1.927491          -0.000001
          197              H     -11.186269      -0.067271      17.150469       0.102475       2.271710 0.20410005E+02  0.24736265E+03                                 2.603003                            2.442290      -1.516498       2.093908                    0.994815       4.428812      12.760007       0.461140       1.095929      -0.754436      -0.001080       0.001061      -0.052648       0.052670       0.010388       0.000386      -0.000870      -0.000821       0.064202      -0.021115      -0.000310       0.021425              2.699458       2.690070       0.199876       0.106845       1.916488      -0.058038       3.491816           0.000012
          198              H     -10.887470     -29.503830      26.474085       0.102345       2.256803 0.20090986E+02  0.24258410E+03                                 2.592978                            2.423343      -1.513549       2.096042                    0.994781       4.416558      12.708539       0.462791       1.096125      -0.754263       0.001543       0.001312       0.052629       0.052668      -0.009159       0.001438       0.000296       0.000245       0.066174      -0.020224      -0.001897       0.022121              2.701350       1.918959      -0.225042      -0.031836       2.702218       0.156032       3.482874           0.000015
          199              H     -11.548901     -31.778080      26.903313       0.102347       2.150839 0.18765049E+02  0.22101848E+03                                 2.461086                            2.308290      -1.250501       2.216017                    0.996595       4.098050      11.355131       0.488388       1.064786      -0.765669      -0.047418       0.021136       0.018688       0.055176      -0.014322      -0.016387      -0.009174       0.021653       0.003175      -0.027658       0.003722       0.023936              2.532145       2.948792      -0.646641      -0.360256       2.497923      -0.003034       2.149721           0.000164
          200              H     -10.577125     -33.713189      28.250691       0.112510       2.143925 0.18294125E+02  0.21406897E+03                                 2.469869                            2.289408      -1.243055       2.232576                    0.996690       3.981173      10.988921       0.487190       1.074400      -0.764087      -0.028002      -0.020023       0.048954       0.059845      -0.005718      -0.018474      -0.012214       0.014341       0.022023      -0.024735      -0.000128       0.024863              2.568309       2.264494       0.056841      -0.439478       2.351345      -0.640532       3.089087           0.000319
          201              H      -7.421534      -4.561592      25.407131       0.111349       2.068531 0.17886685E+02  0.20812566E+03                                 2.402640                            2.257036      -1.258037       2.223351                    0.996529       3.989936      10.982064       0.492870       1.068017      -0.765227       0.050207      -0.025191      -0.017188       0.058743      -0.013068      -0.016787      -0.005595       0.018031      -0.004204      -0.023860       0.000112       0.023748              2.463104       2.843736      -0.661799      -0.134571       2.422729      -0.094425       2.122845           0.000306
          202              H      -8.393018      -2.626188      24.059752       0.107307       1.951137 0.16420333E+02  0.18978991E+03                                 2.413566                            2.233358      -1.392159       2.161218                    0.995634       4.261214      12.264417       0.465210       1.139111      -0.742012       0.025432       0.014650      -0.047608       0.055928      -0.011605      -0.022337      -0.011302      -0.003495       0.015088      -0.031041       0.007729       0.023312              2.548538       2.202971       0.125079      -0.324697       2.259600      -0.773953       3.183042           0.000169
          203              H     -13.386272       0.594256      16.814425       0.099131       2.173466 0.18917193E+02  0.22317154E+03                                 2.472778                            2.312589      -1.271495       2.203460                    0.997060       4.122113      11.416148       0.489725       1.060160      -0.766809       0.019039       0.049000      -0.017271       0.055333       0.014227       0.009526      -0.015486      -0.024454       0.003257      -0.027854       0.003855       0.023999              2.546993       2.521484       0.594499       0.070919       3.004618      -0.339518       2.114877           0.000259
          204              H     -15.275003      -0.411159      15.428899       0.109920       2.123538 0.18108776E+02  0.21130000E+03                                 2.450226                            2.273920      -1.228274       2.236603                    0.996984       3.979299      10.957792       0.490234       1.070761      -0.764957      -0.019748       0.027529      -0.047735       0.058536       0.005404       0.013091      -0.017237      -0.015060       0.021291      -0.024625       0.000591       0.024034              2.559223       2.380972      -0.065884       0.656014       2.260411      -0.439199       3.036285           0.000221
          205              H     -15.501177      -3.827461      18.220043       0.109529       2.107926 0.18172148E+02  0.21244901E+03                                 2.442282                            2.282071      -1.239498       2.230728                    0.997015       4.012181      11.097229       0.487499       1.074691      -0.763450      -0.026259      -0.051292       0.014377       0.059389       0.014126       0.006374      -0.015734      -0.020381      -0.008213      -0.024680       0.000492       0.024188              2.517445       2.489350       0.675593       0.101830       2.923046      -0.168399       2.139940           0.000391
          206              H     -13.611785      -2.821677      19.605278       0.092967       2.157128 0.18257567E+02  0.21559299E+03                                 2.532121                            2.318783      -1.343728       2.169084                    0.995764       4.349344      12.443812       0.469684       1.104354      -0.751606       0.014721      -0.026826       0.041612       0.051651       0.010628       0.010671      -0.018607      -0.008955       0.014353      -0.026666       0.004561       0.022105              2.686403       2.486209      -0.111229       0.895496       2.271823      -0.446960       3.301177           0.000182
          207              H      -8.583463       2.570372      19.633524       0.112230       2.110652 0.18368248E+02  0.21568265E+03                                 2.450917                            2.298390      -1.359460       2.173925                    0.997136       4.083541      11.381957       0.483668       1.078477      -0.761491      -0.014968       0.026650       0.050032       0.058630       0.008565      -0.013063       0.026244       0.000486       0.008397      -0.033015       0.005499       0.027516              2.539898       2.184222       0.011278      -0.607334       2.298033       0.212953       3.137440           0.000137
          208              H      -6.674226       3.600889      18.291678       0.113340       2.080960 0.17850168E+02  0.20758195E+03                                 2.416710                            2.258015      -1.242154       2.232963                    0.996879       3.962926      10.902418       0.491718       1.071131      -0.764717       0.026655       0.050965       0.017557       0.060134       0.014582      -0.004945       0.016986      -0.017899      -0.003400      -0.024574      -0.000112       0.024686              2.492937       2.418318       0.695805      -0.046289       2.929671       0.181397       2.130821           0.000320
          209              H      -6.982104       0.329130      15.342122       0.108213       2.167976 0.18718070E+02  0.22025347E+03                                 2.484564                            2.312865      -1.247387       2.225002                    0.996816       4.027518      11.142176       0.485706       1.071694      -0.764688       0.018432      -0.026526      -0.048288       0.058095       0.006599      -0.011488       0.017550      -0.015143       0.026193      -0.024555       0.000203       0.024352              2.576955       2.379702       0.003175      -0.638361       2.233100       0.381422       3.118063           0.000171
          210              H      -8.891850      -0.700120      16.680182       0.095995       2.260208 0.19986291E+02  0.23920483E+03                                 2.547006                            2.385005      -1.281825       2.195387                    0.996908       4.193823      11.723956       0.479503       1.067278      -0.765023      -0.020052      -0.046999      -0.019494       0.054690       0.014922      -0.009456       0.016871      -0.019655       0.007596      -0.028454       0.004694       0.023760              2.620637       2.602770       0.712421      -0.005182       3.032176       0.342165       2.226966           0.000186
          211              H       1.372074      -0.746134      16.702313       0.101403       2.197763 0.19169736E+02  0.22701580E+03                                 2.501059                            2.336460      -1.292284       2.197711                    0.996737       4.115316      11.437836       0.484322       1.067903      -0.765032       0.020554      -0.047306      -0.018346       0.054744      -0.014790       0.008892       0.016712      -0.020608       0.004636      -0.027871       0.003813       0.024058              2.578956       2.588542      -0.653247       0.039271       2.985611       0.343874       2.162715           0.000128
          212              H      -0.570144       0.227823      15.369786       0.108869       2.185127 0.18870416E+02  0.22244369E+03                                 2.497974                            2.322696      -1.257757       2.222273                    0.996600       4.023679      11.132875       0.484655       1.072098      -0.764797      -0.018208      -0.028229      -0.048666       0.059134      -0.005611       0.010960       0.018516      -0.015903       0.022078      -0.023942      -0.001004       0.024947              2.594613       2.402790       0.059604       0.632670       2.297729       0.446795       3.083321           0.000187
          213              H      -0.864061       3.569799      18.245378       0.115726       2.126491 0.18293436E+02  0.21429558E+03                                 2.466890                            2.298021      -1.268303       2.224221                    0.996506       3.981919      11.036772       0.482997       1.082540      -0.761804      -0.026838       0.052321       0.017191       0.061264      -0.012521       0.003928       0.018067      -0.018838      -0.005633      -0.023111      -0.002205       0.025317              2.550673       2.507731      -0.700094       0.050209       2.954977       0.218464       2.189311           0.000320
          214              H       1.084349       2.597927      19.572081       0.099218       2.171807 0.18689092E+02  0.21997263E+03                                 2.473604                            2.298412      -1.290196       2.193637                    0.997033       4.143423      11.489167       0.490938       1.059983      -0.766285       0.016408       0.029503       0.042386       0.054187      -0.007817       0.011476       0.020926      -0.009345       0.010019      -0.026869       0.002506       0.024363              2.582013       2.274441       0.015481       0.668827       2.287740       0.374234       3.183859           0.000123
          215              H       3.628934      -0.061712      17.104750       0.100905       2.269445 0.20353697E+02  0.24632243E+03                                 2.595208                            2.434191      -1.499022       2.101272                    0.995017       4.411545      12.669511       0.463605       1.091684      -0.755743       0.001327       0.000242      -0.052473       0.052490      -0.008885      -0.000486      -0.000790       0.001566       0.065227      -0.019810      -0.001953       0.021764              2.691838       2.689760      -0.193332       0.033601       1.903859      -0.025131       3.481896           0.000013
          216              H       5.843645       6.627510      12.357038       0.099433       2.227381 0.19694325E+02  0.23495577E+03                                 2.526945                            2.371181      -1.315031       2.185479                    0.996444       4.171443      11.660680       0.479558       1.070581      -0.764071      -0.020834      -0.046766       0.018618       0.054477       0.013972       0.009400      -0.016737      -0.021705       0.001744      -0.027712       0.003572       0.024140              2.598425       2.571963       0.685204       0.010184       3.021582      -0.328861       2.201729           0.000188
          217              H       7.775187       7.593316      13.709950       0.108007       2.149715 0.18461940E+02  0.21647045E+03                                 2.469733                            2.296706      -1.219975       2.237874                    0.997110       4.005655      11.058355       0.487551       1.071433      -0.764813       0.021100      -0.027503       0.048070       0.059265       0.005685       0.013540      -0.018083      -0.012357       0.020100      -0.025251       0.000952       0.024300              2.555438       2.337475      -0.043914       0.619630       2.264127      -0.419999       3.064713           0.000287
          218              H       8.065685      10.972108      10.876873       0.111309       2.043621 0.17531982E+02  0.20291378E+03                                 2.378410                            2.229663      -1.260522       2.221737                    0.996736       3.975001      10.900302       0.497676       1.063356      -0.766312       0.025914       0.049598      -0.016412       0.058317       0.013189       0.005794      -0.017045      -0.017342      -0.006582      -0.024179       0.000327       0.023852              2.450645       2.376478       0.664312       0.086480       2.855510      -0.133218       2.119947           0.000270
          219              H       6.128461      10.005620       9.528912       0.105296       2.122118 0.18520234E+02  0.21790917E+03                                 2.456932                            2.305200      -1.289267       2.198479                    0.997327       4.120868      11.496526       0.483810       1.075975      -0.761957      -0.016190       0.027477      -0.047877       0.057526       0.008684       0.014559      -0.024299       0.001179       0.006658      -0.032489       0.006746       0.025743              2.548422       2.167547      -0.053107       0.594049       2.311423      -0.289591       3.166297           0.000278
          220              H       3.507793       7.331008      12.015753       0.102888       2.252327 0.20172874E+02  0.24357939E+03                                 2.581961                            2.423179      -1.491132       2.105361                    0.995164       4.393231      12.600774       0.464728       1.091527      -0.755803      -0.001576       0.001125       0.052746       0.052781       0.008884       0.000068       0.000927       0.002272       0.066894      -0.020116      -0.002210       0.022326              2.677345       2.691971       0.187992      -0.176152       1.898533       0.038504       3.441530           0.000011
          221              H       1.387959       7.924430      12.390818       0.102460       2.164941 0.18716407E+02  0.22037340E+03                                 2.476336                            2.307802      -1.282798       2.203111                    0.996818       4.096389      11.360592       0.487488       1.067102      -0.765008       0.021606       0.047335       0.018417       0.055196       0.014580      -0.006804       0.016390      -0.021019       0.006645      -0.026274       0.002006       0.024268              2.566587       2.605749       0.631568      -0.060863       2.943343       0.367810       2.150670           0.000161
          222              H      -0.519852       6.925892      13.759454       0.112307       2.186381 0.18698954E+02  0.22003841E+03                                 2.507142                            2.318493      -1.236563       2.234714                    0.996939       3.997018      11.068899       0.482836       1.078017      -0.763335      -0.020949       0.026271       0.050345       0.060528       0.006010      -0.012500       0.018087      -0.013008       0.028936      -0.024977      -0.000305       0.025282              2.620542       2.399078      -0.046190      -0.648664       2.294834       0.460906       3.167714           0.000321
          223              H      -0.904865       3.645529      10.826204       0.106775       2.127345 0.18444109E+02  0.21632680E+03                                 2.452616                            2.295501      -1.257946       2.219942                    0.996657       4.033557      11.156878       0.487444       1.071343      -0.764413      -0.025639      -0.047844      -0.018770       0.057434       0.013356      -0.005452       0.017269      -0.015072      -0.000363      -0.024148       0.000859       0.023289              2.527165       2.516893       0.690872      -0.083049       2.868833       0.210622       2.195769           0.000198
          224              H       1.004926       4.644876       9.457859       0.099860       2.132961 0.18038613E+02  0.21275907E+03                                 2.534001                            2.322161      -1.316625       2.187722                    0.995816       4.319686      12.426586       0.463243       1.121018      -0.747414       0.013968      -0.025250      -0.044728       0.053228       0.012524      -0.010935       0.017390      -0.006189       0.020774      -0.027609       0.006544       0.021064              2.689022       2.384672      -0.083101      -0.823145       2.261302       0.479540       3.421093           0.000223
          225              H     -13.709950     -27.034250      24.057714       0.099769       2.261522 0.19757279E+02  0.23570106E+03                                 2.546435                            2.369692      -1.312105       2.186614                    0.996688       4.161986      11.602895       0.481708       1.065830      -0.765550      -0.029168      -0.016049      -0.043173       0.054518      -0.008247       0.020830       0.011932       0.010956       0.010414      -0.027390       0.002711       0.024679              2.636079       2.366060       0.008264       0.378106       2.362062       0.690742       3.180113           0.000136
          226              H     -14.678537     -25.086737      25.390242       0.109281       2.159912 0.18580953E+02  0.21833714E+03                                 2.482015                            2.307137      -1.258971       2.222249                    0.996487       4.022236      11.136274       0.485218       1.074261      -0.763885      -0.050435       0.025987      -0.018271       0.059606      -0.013287       0.017979       0.005418       0.016541      -0.004355      -0.024525       0.000098       0.024427              2.577890       3.004532      -0.751996       0.206318       2.556676       0.040430       2.172461           0.000274
          227              H     -11.329219     -25.382644      28.255059       0.115569       2.110441 0.18049793E+02  0.21052466E+03                                 2.448741                            2.278282      -1.240091       2.237547                    0.996603       3.941373      10.865365       0.486969       1.078386      -0.763294       0.028613       0.020398       0.048857       0.060181      -0.004962       0.018394       0.011666       0.014143       0.023075      -0.023780      -0.001123       0.024903              2.541275       2.257218       0.044376       0.406926       2.374907       0.643449       2.991700           0.000254
          228              H     -10.361526     -27.328686      26.922532       0.103201       2.148164 0.18503884E+02  0.21718681E+03                                 2.462493                            2.293996      -1.241384       2.222574                    0.996753       4.069056      11.256361       0.489307       1.066483      -0.765341       0.048193      -0.020578       0.018484       0.055567      -0.014011       0.016571       0.007854       0.020017       0.003086      -0.026382       0.002629       0.023753              2.558480       2.953917      -0.693581       0.288301       2.607133       0.079558       2.114389           0.000155
          229              H       5.846049       0.533159      16.745119       0.100618       2.190403 0.19166917E+02  0.22709994E+03                                 2.496049                            2.336028      -1.309875       2.189081                    0.996642       4.145701      11.546158       0.484179       1.067665      -0.764650      -0.021885       0.046723      -0.018604       0.054846      -0.014338      -0.008270      -0.016929      -0.020631       0.002718      -0.027149       0.002860       0.024289              2.572447       2.589049      -0.668093      -0.011814       2.944013      -0.357519       2.184280           0.000195
          230              H       7.786078      -0.412165      15.386966       0.109345       2.139681 0.18304473E+02  0.21413340E+03                                 2.460219                            2.284875      -1.235061       2.232833                    0.996915       3.996019      11.013827       0.489531       1.069545      -0.765263       0.019002       0.027974      -0.048568       0.059182      -0.006433      -0.012117      -0.018366      -0.013888       0.022019      -0.025041       0.000526       0.024515              2.558505       2.332244       0.048253      -0.616388       2.256855      -0.453637       3.086416           0.000256
          231              H     -21.294935      -3.768282      18.236059       0.112404       2.034892 0.17541741E+02  0.20318085E+03                                 2.378661                            2.237007      -1.252805       2.227239                    0.996929       3.966290      10.902592       0.494314       1.069777      -0.764686       0.027944      -0.050356       0.015930       0.059752      -0.014262      -0.004760      -0.016681      -0.017771      -0.006443      -0.023974      -0.000490       0.024464              2.439525       2.384442      -0.642802      -0.100440       2.793231      -0.150736       2.140901           0.000358
          232              H     -23.234665      -2.823546      19.594212       0.108522       1.841276 0.15318204E+02  0.17459274E+03                                 2.346955                            2.175551      -1.331226       2.187870                    0.996658       4.257425      12.303485       0.463795       1.158676      -0.736362      -0.015319      -0.022043       0.047076       0.054191      -0.010164      -0.011572      -0.018668       0.006896       0.008812      -0.027837       0.009132       0.018705              2.479397       2.116471       0.130172      -0.666034       2.165624      -0.399812       3.156096           0.000161
          233              H     -13.109410      -1.005044      21.016429       0.097688       2.367708 0.22293517E+02  0.27606769E+03                                 2.688574                            2.566474      -1.456911       2.121745                    0.994714       4.454316      12.949130       0.446419       1.107966      -0.752791      -0.042160      -0.015473       0.027350       0.052583       0.009740      -0.011974      -0.005653       0.030078       0.018302      -0.021151      -0.003164       0.024314              2.755918       3.056717       0.379640      -0.217797       2.344985      -0.152739       2.866053           0.000005
          234              H     -11.806107     -27.566496      22.613366       0.110074       2.249954 0.20586887E+02  0.24938747E+03                                 2.596172                            2.467831      -1.355241       2.179986                    0.995579       4.197269      11.986441       0.455775       1.109357      -0.754126      -0.013779       0.042656      -0.028903       0.053336      -0.009704       0.004360      -0.010386      -0.026405       0.023734      -0.020374      -0.001257       0.021631              2.652250       2.207688      -0.564514       0.024964       3.037883      -0.269874       2.711179           0.000003
          235              H       1.484603       0.660338      20.895873       0.102580       2.378948 0.21680981E+02  0.26635138E+03                                 2.686496                            2.522405      -1.486163       2.110821                    0.994320       4.396645      12.688961       0.453052       1.100479      -0.754825      -0.044977       0.010736       0.026690       0.053391      -0.006766      -0.010819       0.001726       0.035781       0.019437      -0.022369      -0.000735       0.023104              2.780792       3.198800      -0.505761      -0.329746       2.183147       0.087911       2.960430           0.000001
          236              H       1.539807       6.628870       8.124167       0.112090       2.330942 0.21351706E+02  0.26181609E+03                                 2.681789                            2.529775      -1.542851       2.099118                    0.993003       4.317361      12.528271       0.444406       1.123990      -0.749380      -0.043816      -0.013405      -0.032658       0.056268       0.008719       0.013944       0.000676       0.036065       0.033039      -0.025724      -0.000949       0.026673              2.773740       3.144977       0.375477       0.342585       2.178533       0.184304       2.997709           0.000007
          237              H     -22.848467       0.904868      21.986414       0.059201       2.226453 0.21074854E+02  0.25501759E+03                                 2.510018                            2.438426      -1.040379       2.289839                    0.997993       4.282511      11.948457       0.478426       1.058001      -0.768444      -0.009420       0.025801       0.047907       0.055222       0.001820      -0.005139       0.007524       0.005645       0.007485      -0.010620       0.001517       0.009102              2.535564       2.259070      -0.187403      -0.284920       2.525933       0.704477       2.821689          -0.000002
          238              H     -22.344416       0.705658      20.195539       0.061801       2.319078 0.22663195E+02  0.27988136E+03                                 2.595981                            2.542422      -1.224397       2.207750                    0.996642       4.424562      12.561370       0.463711       1.069561      -0.764671       0.022265       0.018460      -0.048675       0.056620       0.009934       0.001088      -0.008493       0.005695       0.015854      -0.015711       0.003865       0.011846              2.608667       2.278296       0.193963      -0.220692       2.312919      -0.485318       3.234785          -0.000011
          239              H     -21.555018      -1.642656      22.075521       0.131191       1.810732 0.16050888E+02  0.18271283E+03                                 2.226898                            2.155226      -1.232739       2.231029                    0.998816       3.983240      11.027628       0.495813       1.085220      -0.758270      -0.018659      -0.027653       0.008768       0.034493       0.002462      -0.003879      -0.008462      -0.014829      -0.025613      -0.012499      -0.002980       0.015479              2.248065       2.070225       0.251779      -0.132794       2.515136      -0.508366       2.158833          -0.000000
          240              H     -20.587848      -0.830688      20.707758       0.117847       1.913465 0.16920077E+02  0.19406276E+03                                 2.261626                            2.175371      -1.159017       2.250433                    0.999121       4.005332      10.926897       0.509179       1.048807      -0.769104       0.012719      -0.001119      -0.032048       0.034498      -0.005183      -0.008209      -0.002699       0.008679       0.029889      -0.013427      -0.001007       0.014433              2.310452       2.536198      -0.151951      -0.622588       1.771966       0.194591       2.623192          -0.000005
          241              H     -20.668064      -0.036450      22.389434       0.113312       1.878474 0.16098927E+02  0.18116067E+03                                 2.175527                            2.074789      -1.088019       2.271706                    0.999472       3.907194      10.332541       0.542821       1.002726      -0.782952       0.010691       0.021352       0.021732       0.032287       0.000893       0.007631       0.008500      -0.002462       0.001571      -0.010848      -0.001264       0.012113              2.221491       2.339885       0.371280       0.546361       1.985121       0.400299       2.339466           0.000001
          242              H       6.321639       6.088928       7.683000       0.037956       2.121432 0.19794010E+02  0.23766138E+03                                 2.456411                            2.369946      -1.215839       2.190518                    0.996875       4.657593      13.282462       0.479410       1.064081      -0.761313      -0.020783      -0.039041      -0.023554       0.050109      -0.000806      -0.000579       0.002820      -0.003805      -0.034794      -0.012015       0.003733       0.008282              2.511869       2.556413       0.688962       0.249563       2.883491       0.460594       2.095701          -0.000008
          243              H       7.310138       6.932164       9.007665       0.044860       2.439359 0.23615500E+02  0.29543291E+03                                 2.699246                            2.600059      -1.234883       2.190422                    0.996837       4.637767      13.366061       0.456083       1.073496      -0.761966       0.028716       0.005052       0.046076       0.054526      -0.004408       0.003938      -0.000551       0.008216       0.017346      -0.009000       0.000446       0.008555              2.762375       2.585025      -0.077351       0.554241       2.028561       0.103652       3.673538          -0.000015
          244              H       8.867428       6.678298       7.138457       0.122824       1.779877 0.15006565E+02  0.16611082E+03                                 2.107780                            2.009101      -1.120497       2.268663                    0.999308       3.819063      10.052798       0.548575       1.008680      -0.780933       0.022443      -0.021089       0.011327       0.032814      -0.008987      -0.000082      -0.006439       0.008150      -0.010915      -0.011888      -0.000595       0.012484              2.159726       2.795623      -0.560662       0.068026       1.961491      -0.061982       1.722065          -0.000001
          245              H       7.579599       7.155834       5.881933       0.116853       2.112048 0.19378189E+02  0.23005966E+03                                 2.449447                            2.359756      -1.104330       2.277626                    0.999323       4.050499      11.264421       0.478770       1.077587      -0.763460      -0.022144      -0.007878      -0.024614       0.034033       0.004522       0.006819       0.004066       0.012504       0.024203      -0.011943      -0.002054       0.013997              2.486136       2.228548       0.053754       0.342909       1.937966       0.149901       3.291896          -0.000001
          246              H       8.292448       8.444939       7.020231       0.123501       1.924170 0.17517810E+02  0.20268663E+03                                 2.283253                            2.226919      -1.154746       2.260030                    0.998871       3.971590      10.885371       0.498655       1.061599      -0.766713      -0.000538       0.031584       0.009650       0.033030       0.004509      -0.004359       0.002027      -0.018760      -0.010018      -0.011470      -0.000678       0.012147              2.284172       2.180653       0.415694      -0.024920       2.738154       0.001479       1.933708           0.000000
          247              H      -7.574463      -0.636978      20.417724       0.048249       2.369039 0.23030076E+02  0.28552694E+03                                 2.631030                            2.557471      -1.158180       2.227239                    0.997042       4.494024      12.779258       0.463871       1.065019      -0.765563       0.030415      -0.005344      -0.040830       0.051193      -0.007375      -0.002017      -0.001136       0.004381       0.017494      -0.010878       0.004299       0.006579              2.674849       2.584516      -0.121546      -0.612335       2.038640       0.058493       3.401392          -0.000009
          248              H      -8.722900      -1.194452      21.767723       0.049594       2.063025 0.18174515E+02  0.21617833E+03                                 2.498997                            2.330333      -1.474162       2.075622                    0.995758       4.934532      14.564166       0.459571       1.120481      -0.742615      -0.023845      -0.033519       0.026346       0.048849      -0.010685       0.001705      -0.002529      -0.002424      -0.010191      -0.009088      -0.003922       0.013009              2.636238       2.849569       0.806179      -0.512766       2.702932      -0.676067       2.356213          -0.000010
          249              H      -6.183945       0.682350      21.995441       0.116998       1.918611 0.16562652E+02  0.18839989E+03                                 2.248342                            2.137660      -1.091509       2.281156                    0.999287       3.923061      10.556919       0.520447       1.034615      -0.773990       0.014192       0.019168      -0.022653       0.032893       0.006898      -0.003022      -0.006248       0.004206       0.009415      -0.009773      -0.001107       0.010880              2.309898       2.744999       0.643269      -0.315973       2.152572      -0.295502       2.032122           0.000001
          250              H      -7.245498     -28.884942      23.346605       0.123995       2.068114 0.19342682E+02  0.22999014E+03                                 2.430238                            2.369982      -1.173001       2.253169                    0.998738       4.065195      11.387747       0.473052       1.088942      -0.759948      -0.023058       0.017361       0.018426       0.034243      -0.003818      -0.005758       0.009516       0.006256       0.012517      -0.011135      -0.002687       0.013822              2.437874       2.266215      -0.120572      -0.318311       2.148737       0.439931       2.898671          -0.000001
          251              H      -6.490871      -0.951949      22.831765       0.119186       1.812855 0.15799395E+02  0.17750696E+03                                 2.148328                            2.075627      -1.112322       2.268205                    0.999314       3.901662      10.414677       0.533141       1.022562      -0.776714       0.010429      -0.030144       0.006977       0.032651      -0.005393       0.009073      -0.002963      -0.015787      -0.014440      -0.014376       0.000490       0.013886              2.168262       2.146347      -0.377116       0.244387       2.399562      -0.427307       1.958878           0.000003
          252              H     -12.189032      -2.650035      21.929921       0.041704       2.295389 0.21846999E+02  0.26881031E+03                                 2.590941                            2.492090      -1.361711       2.125685                    0.996783       4.763831      13.743892       0.466966       1.066024      -0.761115      -0.039208       0.024705      -0.023581       0.051996      -0.001234       0.002032       0.004560       0.012456      -0.045445      -0.016496       0.002482       0.014014              2.661857       2.802087      -0.577865       0.636900       2.706097      -0.400454       2.477387          -0.000004
          253              H     -11.528845      -3.868872      23.178584       0.055435       2.347852 0.22108856E+02  0.27112300E+03                                 2.617694                            2.508130      -1.133896       2.248059                    0.996954       4.372950      12.337459       0.468103       1.067001      -0.765770      -0.001206      -0.037387       0.038839       0.053923       0.006501       0.003013      -0.003373      -0.007258       0.017908      -0.011499       0.003893       0.007606              2.680896       2.019589       0.211276      -0.115927       2.768969      -0.738853       3.254130          -0.000010
          254              H     -11.706259      -4.611849      20.567109       0.117049       1.874725 0.16280006E+02  0.18450615E+03                                 2.207859                            2.114509      -1.117600       2.263579                    0.999306       3.958698      10.655243       0.524752       1.029902      -0.774385      -0.028575      -0.008020      -0.012256       0.032110       0.004891       0.005074       0.008905       0.017822      -0.000969      -0.014482       0.000090       0.014392              2.254128       2.417158       0.369357       0.574556       2.166756       0.321001       2.178472           0.000004
          255              H     -10.168615      -3.582589      20.363852       0.130418       1.968811 0.18320520E+02  0.21540390E+03                                 2.369701                            2.320931      -1.212085       2.243186                    0.998640       4.018160      11.278993       0.472468       1.102600      -0.755810       0.018926       0.024981      -0.015229       0.034845       0.005745      -0.009763      -0.006389      -0.002784       0.003619      -0.010296      -0.004478       0.014774              2.376847       2.181529       0.316629      -0.408957       2.393264      -0.339727       2.555749          -0.000004
          256              H     -10.171863      -5.029920      21.534764       0.117253       1.845690 0.15873376E+02  0.17860195E+03                                 2.184449                            2.087268      -1.073580       2.289344                    0.999356       3.886523      10.392466       0.528897       1.029244      -0.775210       0.017161      -0.018009       0.021505       0.032883      -0.008019       0.004936      -0.003324      -0.006782       0.011773      -0.011059      -0.000042       0.011101              2.237471       1.994215      -0.552565       0.218290       2.790703      -0.281527       1.927496          -0.000001
          257              C      -8.368761      -9.265478      27.733813       0.604152      22.535116 0.24701184E+03  0.51051059E+04                                 7.517001                            5.616432      -0.082506       2.034542                    0.999456      22.237531      62.432158       0.618849       0.478889      -1.014921       0.021377       0.037695       0.025646       0.050355      -0.067653       0.030744      -0.093069      -0.015908       0.048796      -0.099501      -0.034038       0.133538              9.995776       8.607039       4.231826       1.970007      12.008691       5.349440       9.371598          -0.001017
          258              C      15.557726      27.649706       1.348252       0.583334      24.766215 0.27365769E+03  0.57843875E+04                                 7.961495                            5.878616      -0.034653       2.040604                    0.999626      22.716260      63.840818       0.611903       0.473559      -1.020956      -0.021596       0.041936      -0.025899       0.053813       0.063419       0.024253       0.093730      -0.008040       0.034076      -0.101293      -0.025598       0.126891             10.784648       8.418306      -4.181442       1.972475      13.341383      -6.348638      10.594254          -0.002000
          259              C      18.301009       7.367794       6.549070      -0.010290      47.280296 0.46926960E+03  0.11271993E+05                                11.564041                            7.325883      -0.442071       1.844761                    0.998558      28.987723      84.890379       0.594565       0.428873      -1.053885      -0.007411      -0.026607       0.038398       0.047299      -0.025677       0.016654       0.018318       0.056803       0.059263      -0.055348       0.019076       0.036273             17.468432       7.745698       3.142638      -0.182139      14.484944      -0.310786      30.174653           0.000077
          260              C      17.817102       6.231599       5.867664      -0.171795      46.960122 0.55151924E+03  0.13759198E+05                                11.303455                            7.785779      -0.082480       1.926673                    0.998925      31.880636      94.377711       0.595661       0.412168      -1.067056       0.005740       0.009102      -0.002490       0.011045      -0.010394      -0.003525      -0.010048       0.013958      -0.018863      -0.018502       0.002691       0.015811             15.885178       7.669823       3.701157       2.041303      15.025537       7.209208      24.960175          -0.000370
          261              C      17.831042       6.197603       4.458260       0.065277      47.967111 0.43588422E+03  0.10250848E+05                                11.647068                            7.032087      -0.339443       1.887034                    0.998655      27.723170      79.624812       0.612194       0.425430      -1.058876       0.000606       0.003353       0.005402       0.006386      -0.002061       0.003642       0.020306       0.027576      -0.057459      -0.033624       0.009944       0.023680             18.275106       9.264340       7.534825       2.791632      24.312739       8.977874      21.248238           0.000097
          262              C      18.328007       7.299507       3.730262      -0.167608      47.092012 0.55015456E+03  0.13694284E+05                                11.258109                            7.752245      -0.040635       1.934587                    0.999657      31.763657      93.426172       0.600689       0.409639      -1.070445       0.006319       0.009901       0.014207       0.018434      -0.008473      -0.000956      -0.001088       0.027407       0.029474      -0.021079       0.009633       0.011446             15.268289       8.748428       7.504604      -0.147972      23.632726       1.084617      13.423712          -0.000383
          263              C      18.811037       8.434819       4.411668      -0.025450      50.555779 0.47778407E+03  0.11465481E+05                                11.915812                            7.296353      -0.233857       1.909479                    0.999016      28.745455      82.653876       0.610850       0.417841      -1.066578       0.008014      -0.007042      -0.038893       0.040330       0.007177       0.000196      -0.017195       0.022754      -0.081405      -0.035241       0.007751       0.027491             18.211925       9.790072       8.112618      -3.642083      24.134334      -5.487867      20.711369           0.000088
          264              C      18.797686       8.468815       5.821072       0.162005      37.544331 0.40864045E+03  0.94732143E+04                                 9.975575                            6.893221      -0.160052       1.951362                    0.999475      26.950964      77.302654       0.605921       0.436048      -1.050495       0.037781       0.068915       0.037500       0.087080       0.007995       0.015921       0.024279       0.000322      -0.068452      -0.037810       0.003900       0.033910             13.569264       6.323828       2.868813      -2.705300      14.278692      -1.990062      20.105272          -0.000343
          265              C      18.247826       7.313633       7.955562       0.002166      47.242448 0.46647798E+03  0.11185703E+05                                11.556211                            7.298864      -0.458592       1.840350                    0.998372      28.857783      84.374868       0.596435       0.428263      -1.054499       0.033526      -0.008190      -0.036344       0.050119       0.022359       0.020923       0.008456      -0.045771       0.075448      -0.048322       0.008159       0.040163             17.560245      14.347658      -3.187111       1.612160       7.847747      -1.406307      30.485330           0.000074
          266              C     -10.050756       6.845275       8.639881      -0.160003      47.494940 0.54225752E+03  0.13450657E+05                                11.343124                            7.694044      -0.075734       1.929978                    0.999211      31.520492      92.586152       0.603161       0.409388      -1.070479      -0.005994       0.020330      -0.000806       0.021211       0.010487      -0.014870       0.000860      -0.011827       0.004396      -0.021100       0.004676       0.016424             16.093018      15.806184      -4.654088       7.562209       8.029918      -3.826397      24.442951          -0.000380
          267              C     -10.016868       6.860430      10.049285       0.058172      49.311282 0.45961485E+03  0.10925186E+05                                11.854026                            7.199065      -0.335981       1.884968                    0.998604      27.965034      80.079157       0.609371       0.422853      -1.063199       0.001911       0.004960      -0.004464       0.006941       0.002546       0.021656      -0.002914      -0.010076      -0.062674      -0.033371       0.015484       0.017887             19.053245      24.787111      -8.832162       9.607802      10.453265      -4.610859      21.919358           0.000088
          268              C     -11.125078       7.344827      10.774371      -0.163745      46.766787 0.54752432E+03  0.13614814E+05                                11.212523                            7.734548      -0.040468       1.934723                    0.999665      31.736382      93.349947       0.601174       0.409730      -1.070204      -0.010652       0.006112      -0.015803       0.020014       0.010956      -0.000603      -0.000089      -0.034449       0.033844      -0.026062       0.011271       0.014791             15.268261      23.333557      -7.599146       1.828787       8.848293      -0.672641      13.622933          -0.000399
          269              C     -12.265845       7.811849      10.092965      -0.025943      49.886185 0.47854581E+03  0.11503133E+05                                11.850465                            7.331694      -0.218867       1.915922                    0.999174      28.787576      83.193878       0.604919       0.421227      -1.063059       0.004599       0.007586       0.037395       0.038433      -0.004041      -0.021074      -0.005958      -0.022566      -0.088249      -0.040476       0.013643       0.026833             17.794245      22.965933      -7.340580      -4.665359       9.193945       2.370872      21.222857           0.000071
          270              C      17.139759       7.796988       8.683560       0.144986      37.153248 0.41876233E+03  0.97808215E+04                                 9.940349                            6.996317      -0.156825       1.953089                    0.999322      27.269076      78.860669       0.598268       0.438331      -1.047688      -0.067841       0.044627      -0.037002       0.089237      -0.007973       0.032495      -0.015014       0.012436      -0.053828      -0.039734      -0.001132       0.040866             13.414461      13.980219      -2.484788      -1.473342       6.135835       1.278682      20.127329          -0.000359
          271              C     -13.421121       8.312295      10.852995       0.091321      41.300666 0.44395551E+03  0.10502777E+05                                10.690547                            7.174573      -0.421076       1.866802                    0.998543      27.676284      80.077203       0.595467       0.434794      -1.051714       0.007888       0.001579       0.001114       0.008122      -0.007833      -0.000321       0.030720       0.053559       0.020408      -0.048168       0.019966       0.028201             15.453040      19.225001      -6.458689      -9.752635      10.782117       2.133765      16.352003          -0.001295
          272              C     -13.871610       7.647425      12.009055      -0.141244      43.245941 0.52268736E+03  0.12819235E+05                                10.587389                            7.523992       0.052630       1.969343                    0.999772      30.986659      89.875475       0.614894       0.406150      -1.074898      -0.014549       0.022884       0.005185       0.027609      -0.014355       0.010972      -0.011772      -0.024127      -0.036426      -0.020483      -0.009920       0.030403             13.894686      16.441678      -4.871005      -8.205531      10.339466       0.779474      14.902915           0.000651
          273              C     -14.946225       8.176927      12.754525      -0.085225      40.422163 0.49492341E+03  0.11970728E+05                                10.138440                            7.325085       0.008501       1.957884                    0.999472      30.238751      87.025639       0.622881       0.406554      -1.074906       0.009758       0.020032      -0.029936       0.037318       0.019087      -0.005757      -0.012960      -0.000463       0.058799      -0.029452       0.000479       0.028973             13.115491      15.675328      -5.630843      -7.062563      10.921571       1.386496      12.749575           0.000087
          274              C     -15.569020       9.372047      12.341023      -0.036398      43.564105 0.47811181E+03  0.11426353E+05                                10.847543                            7.268361      -0.113113       1.956184                    0.998796      28.251327      79.942220       0.618519       0.414357      -1.073393       0.034467      -0.019476      -0.020292       0.044487       0.002874      -0.008802       0.009713       0.013942      -0.002660      -0.016372       0.002873       0.013499             16.080917      20.244287      -7.549348     -10.540117      12.009883       3.321905      15.988582           0.012964
          275              C      14.321412      10.037665      11.182050      -0.091556      41.261635 0.49618485E+03  0.12001973E+05                                10.266704                            7.323125       0.050064       1.970001                    0.999430      30.228727      86.836165       0.624764       0.405304      -1.076353       0.015301      -0.028707       0.014774       0.035728      -0.009429       0.019460      -0.000194      -0.027919      -0.014603      -0.029066       0.007704       0.021362             13.647518      16.128139      -5.143472      -8.489682      10.190525       1.877577      14.623890           0.000230
          276              C      15.396027       9.508163      10.436580      -0.128161      42.754073 0.52277548E+03  0.12825245E+05                                10.568933                            7.548734       0.098097       1.987546                    0.999738      30.731905      89.225114       0.610789       0.408756      -1.072903      -0.018749      -0.008133       0.019680       0.028372       0.014144       0.007291      -0.008658       0.016829       0.084453      -0.032578       0.002240       0.030338             14.143543      16.427282      -6.069681      -8.239370      11.333133       2.202564      14.670214           0.000724
          277              C      17.361399       5.053832       3.721526       0.080921      43.945912 0.42957319E+03  0.10071290E+05                                11.093958                            7.023594      -0.367160       1.885378                    0.998698      27.434757      78.818703       0.606660       0.430639      -1.055070      -0.000685      -0.004392      -0.007656       0.008852       0.000168       0.036804      -0.006357      -0.040307       0.028327      -0.048523       0.014152       0.034371             17.101211      11.372180       7.135861       2.269020      22.984553      11.759094      16.946901          -0.001350
          278              C      18.031182       4.597527       2.568377      -0.134979      44.025761 0.51738486E+03  0.12654256E+05                                10.733129                            7.486479       0.045435       1.968263                    0.999786      30.837251      89.258405       0.616468       0.406231      -1.075067      -0.022745      -0.015977       0.001181       0.027821       0.014306      -0.010704      -0.010100       0.026040      -0.035263      -0.019821      -0.010083       0.029904             14.540191      10.653138       4.884322       0.832546      18.001491       9.138850      14.965944           0.000918
          279              C      17.483258       3.548078       1.802523      -0.091406      40.990797 0.49743088E+03  0.12044030E+05                                10.227414                            7.334238       0.041220       1.965913                    0.999455      30.338406      87.297811       0.623819       0.405516      -1.075822      -0.016828       0.005915       0.029683       0.034631      -0.019415      -0.012601       0.006838      -0.005401       0.060610      -0.030252       0.000650       0.029602             13.480238      11.079470       5.705341       1.412097      16.530373       7.498360      12.830871           0.000393
          280              C      16.264814       2.953597       2.192730      -0.045669      43.898173 0.48952612E+03  0.11771863E+05                                10.925475                            7.367161      -0.112068       1.953478                    0.998843      28.503188      80.984073       0.612606       0.415772      -1.072158       0.012257       0.032650       0.030017       0.046014       0.003274       0.011960       0.005155      -0.007298      -0.013692      -0.015182       0.001559       0.013623             16.202640      11.749922       7.081019       2.772645      20.959182      10.773119      15.898817           0.017404
          281              C      15.595327       3.409608       3.345879      -0.087222      42.077579 0.49959612E+03  0.12117499E+05                                10.428129                            7.366081      -0.003298       1.952203                    0.999448      30.390199      87.709553       0.620050       0.407273      -1.073959       0.030318       0.012262      -0.017776       0.037223       0.012611      -0.003638      -0.015566       0.019665      -0.043781      -0.025703      -0.000397       0.026100             13.975585      10.403592       5.134555       1.492381      17.099994       8.688874      14.423168           0.000132
          282              C      16.143543       4.459351       4.111733      -0.137399      44.698126 0.52692013E+03  0.12958258E+05                                10.884954                            7.574598       0.069356       1.974415                    0.999790      31.040938      90.363250       0.609956       0.408325      -1.072707       0.006023      -0.010314      -0.023694       0.026535      -0.009871      -0.016878       0.007971      -0.003872       0.076290      -0.024496      -0.009765       0.034261             14.848218      11.654057       6.412254       1.780678      18.368702       8.863872      14.521896           0.000775
          283              C      19.269880       9.626424       3.669110       0.087074      42.541954 0.44949094E+03  0.10660243E+05                                10.901727                            7.209504      -0.419438       1.866244                    0.998533      27.760280      80.260819       0.595578       0.433632      -1.053058       0.000415      -0.006643      -0.000096       0.006657       0.010632      -0.031861      -0.001114      -0.049957       0.020149      -0.048237       0.017634       0.030603             16.235814      11.477071       7.564052      -3.019891      20.528880     -10.249109      16.701492          -0.000827
          284              C      20.454404      10.247821       4.114062      -0.131999      42.623992 0.51700350E+03  0.12645157E+05                                10.522797                            7.491076       0.046923       1.970704                    0.999766      30.750657      89.067428       0.615246       0.407030      -1.074322      -0.008807       0.017937      -0.017029       0.026254      -0.017833       0.009623       0.009875      -0.015261       0.078951      -0.035500       0.005894       0.029607             14.188776      12.058645       7.038697      -2.822831      16.468281      -7.731045      14.039404           0.000772
          285              C      21.016493      11.307980       3.372087      -0.076947      40.964460 0.48699165E+03  0.11721655E+05                                10.211767                            7.257774       0.039707       1.970875                    0.999450      29.897401      85.601205       0.627368       0.405617      -1.076421      -0.029979      -0.011570      -0.018577       0.037117       0.008458       0.002516       0.014378       0.019476      -0.018723      -0.021370       0.002554       0.018816             13.563902      10.682875       5.631024      -2.053645      15.817053      -8.005341      14.191778           0.000427
          286              C      20.393618      11.745705       2.186906      -0.041439      43.633578 0.46651698E+03  0.11090387E+05                                10.860943                            7.185693      -0.118393       1.956973                    0.998914      28.082153      79.472292       0.620763       0.415051      -1.072039      -0.006928      -0.033567       0.035796       0.049559       0.003874      -0.014656       0.000365      -0.006331      -0.038724      -0.021722       0.007539       0.014183             16.290953      11.855591       7.704380      -3.404433      20.796016     -10.848928      16.221252           0.012536
          287              C      19.208951      11.124162       1.741371      -0.097442      41.036855 0.49944721E+03  0.12105947E+05                                10.237188                            7.343995       0.052396       1.968286                    0.999525      30.426244      87.618290       0.624009       0.404955      -1.076118       0.013631      -0.008163       0.030893       0.034739      -0.019429       0.013324      -0.005719      -0.005695       0.058506      -0.030271       0.001213       0.029058             13.550480      11.291054       6.429075      -1.942555      16.456145      -7.307139      12.904242           0.000537
          288              C      18.647159      10.064895       2.481017      -0.139560      43.441337 0.52423261E+03  0.12873467E+05                                10.628581                            7.538616       0.041892       1.964800                    0.999745      31.094314      90.401843       0.613542       0.406528      -1.074076       0.023293       0.014992      -0.002039       0.027776       0.014979       0.017339       0.010491       0.021405      -0.039387      -0.022018      -0.011690       0.033709             14.116014      10.643078       5.595437      -1.424111      16.820361      -8.260729      14.884604           0.000575
          289              C      19.190059      19.794984       3.648726       0.091526      44.503301 0.42600324E+03  0.99662896E+04                                11.201154                            7.000724      -0.380557       1.882858                    0.998684      27.288343      78.301896       0.606850       0.431424      -1.054641       0.004047      -0.003581      -0.002742       0.006060       0.006588      -0.035884      -0.008955      -0.045466       0.022680      -0.049208       0.012162       0.037046             17.580613      12.344464      -8.522133      -3.192670      23.542625      11.659630      16.854752          -0.001198
          290              C      18.538542      19.332680       2.486841      -0.141760      44.030082 0.51835448E+03  0.12680599E+05                                10.725882                            7.483149       0.060064       1.972113                    0.999781      30.879295      89.313235       0.618045       0.405110      -1.076090       0.019578      -0.015193       0.001462       0.024825      -0.013115       0.010291      -0.011854       0.023920      -0.025652      -0.020095      -0.007657       0.027752             14.594515      10.810274      -5.496934      -1.225242      18.223710       8.937558      14.749562           0.000490
          291              C      19.084322      18.261622       1.750107      -0.082471      40.873195 0.48858013E+03  0.11770212E+05                                10.204803                            7.260129       0.052768       1.973131                    0.999490      30.023610      86.018090       0.628454       0.404561      -1.077055       0.018880       0.007159       0.029907       0.036085       0.019616       0.009618       0.003692       0.007077       0.056758      -0.029633       0.004172       0.025461             13.582420      11.486899      -6.283739      -1.588399      16.806795       7.216618      12.453566           0.000006
          292              C      20.282354      17.651238       2.178170      -0.045317      44.043313 0.45470431E+03  0.10744876E+05                                10.918225                            7.093621      -0.131681       1.956424                    0.998923      27.898901      78.822365       0.624591       0.414991      -1.071639      -0.014753       0.040657       0.027310       0.051151       0.001694      -0.013487       0.002497      -0.005835      -0.007524      -0.016017       0.004570       0.011448             16.540945      12.395733      -8.078164      -3.401668      21.462026      10.818923      15.765075           0.009002
          293              C      20.933871      18.113541       3.340055      -0.074402      41.320559 0.48714223E+03  0.11730752E+05                                10.296360                            7.266682       0.029819       1.968205                    0.999467      29.912244      85.772709       0.625732       0.406488      -1.075425      -0.027930       0.014319      -0.021965       0.038309      -0.003789       0.002015      -0.019234       0.023320      -0.029768      -0.027639       0.008796       0.018843             13.824468      10.619595      -5.505586      -1.618265      16.831231       8.231634      14.022577           0.000455
          294              C      20.388241      19.185936       4.073877      -0.138769      43.877085 0.51614485E+03  0.12610271E+05                                10.699830                            7.468094       0.068421       1.975527                    0.999796      30.783729      88.915023       0.618691       0.405209      -1.076263      -0.003644      -0.009111      -0.022836       0.024855       0.011533       0.016974       0.007032       0.004224       0.062281      -0.023062      -0.008454       0.031515             14.593506      12.188730      -7.118457      -2.080059      17.897126       7.987846      13.694663           0.000598
          295              C      17.823774      23.208228       4.405844      -0.041494      50.301837 0.50094726E+03  0.12163600E+05                                11.881420                            7.478448      -0.253147       1.897738                    0.998825      29.213573      84.476069       0.602523       0.418661      -1.066131      -0.004373       0.000664      -0.043074       0.043300      -0.000677      -0.010901      -0.023830       0.007105      -0.083805      -0.041103       0.016315       0.024788             17.609815       9.246797      -7.562699       2.075253      23.508940      -3.772189      20.073707           0.000088
          296              C      18.235956      22.069620       3.684544      -0.159296      47.449014 0.54391078E+03  0.13501241E+05                                11.312909                            7.707653      -0.024360       1.940469                    0.999691      31.650966      92.986708       0.602438       0.409589      -1.070403      -0.002734       0.007721       0.018410       0.020150       0.003210       0.000208      -0.002368       0.051323       0.036934      -0.032144       0.012438       0.019706             15.460202       8.636061      -7.536878      -0.650961      24.340011       1.493578      13.404534          -0.000419
          297              C      18.645945      20.908640       4.370900       0.060157      48.493143 0.43431087E+03  0.10200815E+05                                11.717758                            7.006582      -0.392817       1.870263                    0.998635      27.732433      79.503728       0.615218       0.423880      -1.060238      -0.003651       0.005994       0.002822       0.007565       0.006255       0.001749       0.025157       0.017501      -0.050266      -0.035120       0.011468       0.023653             18.591074       9.938122      -8.591844      -4.077677      25.392401       8.732649      20.442699           0.000092
          298              C      18.643599      20.886114       5.780304      -0.167770      48.327987 0.54761488E+03  0.13618996E+05                                11.438490                            7.718681      -0.012235       1.942648                    0.999717      31.828560      93.658422       0.603662       0.407983      -1.071240      -0.006040       0.016198      -0.002266       0.017435       0.003654       0.004405      -0.011696       0.002069      -0.005407      -0.014661       0.003889       0.010772             16.098393       7.784567      -4.499730      -3.332254      16.233480       6.818099      24.277131          -0.000397
          299              C      18.442900      -7.414387       6.504226      -0.018481      50.742050 0.50941113E+03  0.12423340E+05                                12.019253                            7.577028      -0.308089       1.883530                    0.998763      29.159774      84.556450       0.594259       0.422630      -1.063421       0.005459      -0.035067       0.035241       0.050014       0.004475       0.000065       0.011477       0.063279       0.117496      -0.052959       0.012346       0.040613             18.138822       8.031748      -4.028847      -1.391366      16.198342       1.137879      30.186377           0.000065
          300              C      18.032837      -6.253482       5.818160       0.167532      36.895647 0.40255334E+03  0.93152124E+04                                 9.874067                            6.852521      -0.173843       1.945561                    0.999384      27.090505      78.126230       0.605101       0.437430      -1.047629      -0.043607       0.057674       0.041283       0.083260      -0.004760      -0.008685       0.034615       0.015884      -0.055231      -0.044830       0.012106       0.032724             13.246611       5.943673      -3.015261       0.794912      15.778413      -1.679009      18.017746          -0.000355
          301              C     -10.102748     -12.514775      25.430427       0.087349      41.549220 0.44011922E+03  0.10397086E+05                                10.734827                            7.145044      -0.437087       1.861137                    0.998577      27.743970      80.408080       0.596065       0.434982      -1.050829       0.005646      -0.006951      -0.003368       0.009567       0.002014       0.031603       0.001293      -0.053947       0.038384      -0.049444       0.020109       0.029335             15.689550      11.578627       7.573051       2.787233      20.018765       9.296711      15.471258          -0.001086
          302              C     -10.772650     -12.063928      26.586488      -0.144799      43.448098 0.52890355E+03  0.13017831E+05                                10.637473                            7.572833       0.026176       1.959699                    0.999793      31.180228      90.773888       0.612030       0.406604      -1.073958       0.022695       0.010712       0.006303       0.025875       0.014965      -0.011229      -0.010535       0.019585      -0.041712      -0.020425      -0.009511       0.029936             14.014667      10.533043       5.320516       1.302597      16.750278       8.267861      14.760680           0.000701
          303              C     -10.246903     -10.991152      27.334870      -0.088219      40.892654 0.49842601E+03  0.12078147E+05                                10.211262                            7.348964       0.014520       1.957426                    0.999446      30.363042      87.499372       0.622048       0.406334      -1.074925       0.021263      -0.003920      -0.029194       0.036329      -0.016359      -0.015383       0.008168      -0.004919       0.056578      -0.027022      -0.003697       0.030719             13.269958      11.276473       6.006402       1.692009      15.850660       7.082111      12.682743           0.000254
          304              C      -9.049342     -10.367296      26.924279      -0.042994      43.405733 0.47773894E+03  0.11422227E+05                                10.833311                            7.274272      -0.117468       1.954219                    0.998928      28.288567      80.225125       0.616774       0.415355      -1.072089      -0.031519      -0.029264      -0.020769       0.047761      -0.009727       0.002902       0.012464      -0.035516      -0.002222      -0.021809      -0.003840       0.025650             15.986531      12.549284       8.030130       3.674564      19.863892      10.173864      15.546416           0.017387
          305              C      -8.379439     -10.818143      25.768218      -0.098167      41.079192 0.49888583E+03  0.12080186E+05                                10.220429                            7.336116       0.070747       1.974484                    0.999460      30.309601      87.032348       0.625275       0.404541      -1.077173      -0.027063      -0.014647       0.011895       0.032992       0.009072       0.000496      -0.016245       0.024217      -0.022745      -0.025360       0.005345       0.020015             13.496496      10.566254       5.489801       2.129643      15.739627       8.065941      14.183606           0.000926
          306              C      -8.906513     -11.892256      25.022748      -0.124692      41.894462 0.51379040E+03  0.12548923E+05                                10.394473                            7.472991       0.058528       1.975474                    0.999761      30.658230      88.781809       0.615250       0.407600      -1.073781      -0.009539       0.018467       0.020128       0.028933      -0.015661      -0.011134      -0.004960      -0.013613       0.074115      -0.031986       0.004566       0.027420             13.787155      11.874779       6.556353       2.473925      15.767779       7.331021      13.718908           0.000972
          307              C     -11.036557     -14.763590      22.617443      -0.012455      48.861840 0.50597443E+03  0.12314670E+05                                11.724239                            7.546955      -0.305065       1.884568                    0.998653      29.042965      84.043824       0.596164       0.422130      -1.064081       0.000976      -0.032213      -0.041737       0.052732      -0.005507      -0.012726      -0.019047       0.075954       0.095466      -0.058741       0.016376       0.042366             17.443037       7.575772       3.574080       0.375141      15.959621      -0.471439      28.793718           0.000076
          308              C     -11.405044     -15.950175      23.284289      -0.155288      45.757181 0.53682351E+03  0.13288073E+05                                11.050195                            7.648752      -0.027323       1.941171                    0.999705      31.560846      92.737610       0.605473       0.408678      -1.070485       0.001809       0.016127       0.000664       0.016242      -0.007690      -0.005991       0.015450       0.028752      -0.018489      -0.024492       0.001337       0.023155             15.230868       6.975065       3.379431      -1.548500      15.585361      -6.322638      23.132178          -0.000344
          309              C     -11.398667     -15.998312      24.693693       0.058880      47.572363 0.44111558E+03  0.10397742E+05                                11.578367                            7.068251      -0.354193       1.881614                    0.998686      27.814311      79.799778       0.611810       0.424720      -1.060044       0.004300       0.002520      -0.001761       0.005286      -0.008501       0.008471      -0.025296       0.008451      -0.049421      -0.033641       0.004310       0.029331             18.022726       9.202222       7.571162      -3.001686      24.394951      -8.437342      20.471007           0.000081
          310              C     -11.025282     -14.858981      25.436251      -0.159877      47.482583 0.54469119E+03  0.13522130E+05                                11.322319                            7.714444      -0.027912       1.940339                    0.999692      31.602636      92.775300       0.602173       0.409723      -1.070579       0.008065       0.008427      -0.018504       0.021874       0.004295       0.001111      -0.001210       0.045337       0.033330      -0.028670       0.011002       0.017668             15.493860       8.389229       7.249124      -0.050100      24.839652      -1.568746      13.252698          -0.000386
          311              C     -10.658562     -13.672396      24.769405      -0.024878      50.068907 0.47056421E+03  0.11262654E+05                                11.841788                            7.249521      -0.283008       1.893992                    0.998907      28.762542      82.914851       0.611017       0.418823      -1.064691       0.001015      -0.007105       0.041011       0.041634      -0.003390      -0.007845       0.027518       0.011889      -0.065445      -0.039453       0.012300       0.027152             17.880493       9.454671       7.970271       3.119148      24.871556       4.407316      19.315253           0.000081
          312              C     -10.665235     -13.623964      23.360001       0.145517      38.706497 0.42343831E+03  0.98937077E+04                                10.124933                            6.985465      -0.128040       1.955353                    0.999454      27.287666      78.311473       0.606604       0.432147      -1.053947       0.043540       0.070628      -0.037284       0.090962       0.008038      -0.013210      -0.031250      -0.026026      -0.072359      -0.041132      -0.002938       0.044070             13.716055       6.166719       2.918927       2.131911      15.432122       1.597009      19.549325          -0.000343
          313              C     -11.998971     -17.114754      25.412955       0.084523      43.742734 0.43417620E+03  0.10202188E+05                                11.061554                            7.062868      -0.364167       1.886460                    0.998650      27.440971      78.820004       0.604994       0.430851      -1.055372      -0.004125      -0.003346       0.001404       0.005494      -0.005926      -0.033199       0.001030      -0.050502       0.024677      -0.049021       0.019573       0.029448             16.945818      11.809593       7.896518      -2.357190      22.773503     -10.871527      16.254358          -0.001075
          314              C     -11.364627     -17.532030      26.601048      -0.140378      44.513303 0.52110673E+03  0.12766749E+05                                10.816230                            7.508769       0.047627       1.967614                    0.999778      30.925724      89.557810       0.616184       0.405735      -1.075513      -0.017564      -0.017275      -0.002867       0.024802       0.012445       0.009755       0.013844       0.020349      -0.036776      -0.022597      -0.005283       0.027880             14.786224      10.732457       5.395691      -0.961170      18.489241      -9.085147      15.136973           0.000750
          315              C     -11.909114     -18.592251      27.358166      -0.076510      41.134997 0.49020468E+03  0.11825780E+05                                10.249903                            7.284786       0.003999       1.958347                    0.999420      30.077402      86.390151       0.625412       0.405964      -1.075520      -0.020280      -0.002618      -0.034938       0.040482      -0.018178       0.011422      -0.006267      -0.001751       0.059811      -0.028519       0.000510       0.028009             13.548864      11.227607       6.002137      -1.237879      16.629859      -7.178159      12.789126           0.000360
          316              C     -13.086907     -19.234742      26.924279      -0.043827      44.307893 0.48057917E+03  0.11500013E+05                                10.963550                            7.287403      -0.104171       1.958084                    0.998924      28.309342      80.155417       0.617676       0.414393      -1.073379       0.039015       0.029925      -0.013553       0.051003      -0.012659      -0.007623      -0.017957      -0.025744       0.021484      -0.027906       0.001268       0.026638             16.443822      12.647074       8.248364      -3.123914      21.258291     -10.263719      15.426101           0.014909
          317              C     -13.720955     -18.817760      25.736186      -0.101030      41.946128 0.50434181E+03  0.12255073E+05                                10.386147                            7.380907       0.046880       1.964856                    0.999539      30.563393      88.138108       0.622285       0.405066      -1.075987       0.029459       0.017668       0.007139       0.035085       0.010886       0.006411       0.018422       0.024933      -0.042253      -0.028747       0.000832       0.027915             13.942256      10.244522       5.327348      -1.502050      17.015619      -8.514811      14.566627           0.000370
          318              C     -13.176472     -17.756950      24.979068      -0.136377      44.257992 0.52606661E+03  0.12931237E+05                                10.795050                            7.567969       0.061114       1.973173                    0.999778      30.999582      90.203841       0.610320       0.408272      -1.072808       0.008588      -0.015386       0.025998       0.031407      -0.006721       0.016711      -0.007375       0.001449       0.081922      -0.021553      -0.013518       0.035071             14.564437      11.518044       6.410208      -1.389962      17.763269      -8.164840      14.411998           0.000763
          319              C      -8.872404       6.276150      10.861731       0.081169      45.221489 0.45230891E+03  0.10714275E+05                                11.308586                            7.188965      -0.336040       1.892651                    0.998652      27.596686      79.025512       0.603461       0.428478      -1.059125       0.003017      -0.000961       0.004318       0.005355       0.000795      -0.003803      -0.031844       0.053467       0.008425      -0.048093       0.020175       0.027919             17.964346      23.803469      -9.094081      11.836876      13.045679      -3.593952      17.043891          -0.001203
          320              C      -8.243589       5.087687      10.436580      -0.135519      43.294667 0.51570262E+03  0.12607149E+05                                10.617577                            7.472568       0.047327       1.968710                    0.999782      30.881410      89.464795       0.617045       0.406043      -1.074825       0.014977       0.004865       0.022217       0.027232       0.014631       0.008156       0.016953      -0.009464       0.070543      -0.027421      -0.007294       0.034714             14.456114      17.854331      -7.117444       7.854682      12.208625      -2.052984      13.305385           0.000518
          321              C      -7.163403       4.560238      11.173314      -0.081874      41.038347 0.49249551E+03  0.11895122E+05                                10.251920                            7.305630       0.026605       1.964921                    0.999481      30.133382      86.607474       0.624015       0.406391      -1.075217      -0.015298       0.030201       0.014084       0.036667      -0.009842      -0.018261       0.004901      -0.026671      -0.029876      -0.027684       0.002363       0.025321             13.743425      16.888620      -5.682443       7.985160      10.711485      -1.607884      13.630168          -0.000007
          322              C      -6.711741       5.221546      12.335199      -0.037675      43.730041 0.47178694E+03  0.11235472E+05                                10.868738                            7.214343      -0.094889       1.964189                    0.998805      28.104677      79.335178       0.621701       0.413694      -1.074038      -0.031677       0.019922      -0.026014       0.045574       0.000640       0.007341      -0.010062       0.015028      -0.011251      -0.016011       0.002502       0.013509             16.530264      21.391905      -8.241106      10.635024      12.612146      -3.460703      15.586742           0.010899
          323              C      -7.339814       6.410756      12.757437      -0.079130      40.844433 0.48765768E+03  0.11744793E+05                                10.214386                            7.265110       0.027148       1.966629                    0.999413      29.973834      85.919994       0.626578       0.405883      -1.075961      -0.005285      -0.016385      -0.033694       0.037837       0.021212       0.002953       0.007917      -0.003964       0.062473      -0.031910       0.006636       0.025274             13.787846      17.232292      -6.494169       7.448310      11.606698      -1.741059      12.524548           0.000213
          324              C      -8.420000       6.938206      12.020703      -0.134145      43.398688 0.51299517E+03  0.12514386E+05                                10.625427                            7.442801       0.056460       1.972445                    0.999770      30.730251      88.698855       0.620039       0.404940      -1.076422       0.018617      -0.018532      -0.002362       0.026375      -0.012500      -0.014959       0.009054      -0.026483      -0.031571      -0.024355      -0.004421       0.028776             14.622528      18.443631      -5.889226       8.882118      10.959744      -1.471201      14.464208           0.000673
          325              C      17.188034      24.372518       3.683670       0.091868      40.791368 0.45598642E+03  0.10848480E+05                                10.593420                            7.263977      -0.408611       1.868829                    0.998378      27.790755      80.362785       0.593282       0.433939      -1.053325      -0.004464      -0.008408       0.006396       0.011469      -0.004521       0.028000      -0.003806      -0.066640       0.028246      -0.051082       0.019332       0.031751             15.068522      11.199230      -6.907714       2.031378      18.881271      -8.665974      15.125066          -0.001308
          326              C      17.851682      24.815017       2.518873      -0.145150      43.195214 0.52782153E+03  0.12978298E+05                                10.580275                            7.557342       0.045728       1.965445                    0.999789      31.127796      90.433849       0.613894       0.405772      -1.075026      -0.021546       0.012313      -0.006417       0.025632      -0.013622      -0.011537       0.014874       0.019327      -0.042090      -0.024367      -0.006136       0.030503             13.856401      10.355924      -5.064610       0.911021      16.515027      -8.061130      14.698254           0.000703
          327              C      17.321255      25.884340       1.767579      -0.088414      40.258520 0.49525044E+03  0.11976974E+05                                10.096434                            7.316405       0.030816       1.963583                    0.999500      30.262096      87.000310       0.624859       0.405324      -1.076048      -0.018149      -0.008257       0.029784       0.035842       0.018263      -0.012728      -0.006021       0.000006       0.059520      -0.028696      -0.000123       0.028819             13.008622      10.874735      -5.661892       1.358114      15.536191      -6.900629      12.614940           0.000274
          328              C      16.127180      26.511165       2.181082      -0.040826      43.472806 0.47564606E+03  0.11361454E+05                                10.836194                            7.256666      -0.135475       1.948776                    0.998831      28.282868      80.211252       0.617639       0.415166      -1.072047       0.014723      -0.033841       0.026303       0.045319      -0.000048       0.009745      -0.005198      -0.013332      -0.008200      -0.014376       0.003064       0.011312             15.962716      11.799685      -7.334297       3.124843      19.973243     -10.476289      16.115219           0.013594
          329              C      15.676430      -3.369611       3.342967      -0.086580      40.870183 0.49564391E+03  0.11986972E+05                                10.202259                            7.328296       0.062101       1.975163                    0.999428      30.139492      86.604799       0.623302       0.406319      -1.075559       0.029168      -0.012378      -0.015287       0.035181      -0.012649       0.002645       0.016436       0.024757      -0.016720      -0.027197       0.005923       0.021274             13.442444      10.101197      -4.933441       1.712933      15.521470      -8.232126      14.704663           0.000339
          330              C      16.206561      -4.438639       4.094261      -0.124633      41.778914 0.52049860E+03  0.12757139E+05                                10.401795                            7.542336       0.093163       1.988554                    0.999805      30.658336      89.007091       0.609746       0.409849      -1.072046       0.014432       0.018810      -0.018378       0.029997       0.016868      -0.006974       0.005031      -0.015247       0.085070      -0.033874       0.004325       0.029549             13.647937      11.194805      -5.739929       1.731247      15.427198      -7.407254      14.321808           0.000704
          331              C      15.720045       1.760845       1.339516       0.590396      23.120473 0.26101065E+03  0.54588039E+04                                 7.616052                            5.757365      -0.056970       2.037881                    0.999338      22.523582      63.214243       0.614959       0.476234      -1.018283      -0.016804      -0.043313      -0.023774       0.052188      -0.062232       0.033525      -0.096642      -0.004979       0.036589      -0.100304      -0.032965       0.133270             10.081109       7.932573       3.525286       1.370243      12.551238       5.655287       9.759517          -0.002293
          332              C      20.888183      12.878995       1.342428       0.613416      23.193472 0.24400459E+03  0.50304329E+04                                 7.685347                            5.595722      -0.113078       2.027520                    0.999536      22.100582      62.087386       0.617381       0.481222      -1.013104       0.016935       0.042043      -0.024030       0.051301      -0.056789      -0.033837       0.095177      -0.004405       0.039768      -0.096626      -0.032699       0.129324             10.522388       8.047832       3.974087      -1.903800      13.333233      -6.389958      10.186098          -0.000734
          333              C      20.832074      16.546786       1.400668       0.620577      24.355117 0.24544324E+03  0.50656062E+04                                 7.936780                            5.603534      -0.095959       2.033336                    0.999590      22.026167      61.835118       0.618617       0.479738      -1.014272       0.019449      -0.042914      -0.025327       0.053491       0.060854      -0.023791      -0.086940      -0.017371       0.012563      -0.092291      -0.028207       0.120497             11.108150       8.491608      -4.721161      -2.446210      14.264909       6.817594      10.567932           0.000440
          334              C     -13.800131     -20.381894      27.666837       0.616803      22.574091 0.24074514E+03  0.49459227E+04                                 7.553573                            5.566933      -0.099166       2.034883                    0.999329      21.983254      61.623336       0.617605       0.482732      -1.012445      -0.018792      -0.040425       0.026235       0.051726      -0.072560      -0.031330       0.087192      -0.018481       0.068731      -0.099772      -0.032953       0.132725             10.223620       8.839544       4.686547      -1.982961      12.858860      -5.369868       8.972457          -0.001042
          335              C      -5.582548       4.618919      13.170940       0.597964      25.202579 0.27004817E+03  0.56921699E+04                                 8.092887                            5.856167      -0.063393       2.036125                    0.999499      22.524363      63.321908       0.610172       0.476230      -1.018985       0.042780      -0.024007       0.027148       0.056066       0.061306      -0.090083      -0.021178       0.011882       0.031445      -0.097570      -0.024013       0.121583             11.342593      14.492348      -4.970481       6.686519       9.025928      -2.502626      10.509502          -0.000503
          336              C     -16.732204       9.981949      13.150556       0.587251      25.228160 0.27707151E+03  0.58719240E+04                                 8.075463                            5.917896      -0.039250       2.040416                    0.999524      22.694917      63.765057       0.609738       0.473995      -1.021208      -0.044589       0.020899       0.026640       0.055987       0.064118       0.090658       0.020039       0.014731       0.036466      -0.099818      -0.023738       0.123556             11.084782      13.830389      -4.648978      -6.521097       8.831578       2.412043      10.592377          -0.001296
          337              C      18.649287      -4.089477       6.616046       0.081046      25.222913 0.40613352E+03  0.93179631E+04                                 7.262141                            6.507554       0.195737       2.067937                    0.999109      26.911025      74.605206       0.682741       0.391019      -1.089090      -0.111275       0.006674       0.018200       0.112951       0.046216       0.004308       0.013479      -0.064522      -0.069520      -0.045064      -0.024972       0.070036              7.724822       6.135721       0.062456       0.241877       9.620084       0.712699       7.418662          -0.000027
          338              C      17.834449      -2.793047       7.058669      -0.375383      32.877397 0.57015175E+03  0.14183263E+05                                 8.420152                            7.523015       0.350861       2.043613                    0.999652      32.987956      94.019590       0.661448       0.372241      -1.106889       0.035648      -0.068285      -0.023921       0.080658      -0.011070      -0.003674       0.007934      -0.018394      -0.024672      -0.010833      -0.010277       0.021110              8.936756       6.972518      -0.420666      -0.169949      11.437373       0.924439       8.400377          -0.000001
          339              C     -11.317631     -11.559608      22.532995       0.093166      25.677739 0.39750222E+03  0.90914410E+04                                 7.413573                            6.462572       0.057887       2.024390                    0.999095      26.877712      74.942998       0.679689       0.394006      -1.084587       0.098608       0.002610      -0.064525       0.117872      -0.034694       0.012475      -0.010069      -0.014819      -0.059113      -0.027943      -0.020973       0.048917              8.069905       5.805623      -0.001447       0.624746      10.052968      -1.686749       8.351125          -0.000017
          340              C     -11.029328     -10.433029      21.493414      -0.376001      32.862272 0.55705679E+03  0.13790116E+05                                 8.414383                            7.416093       0.376904       2.053208                    0.999659      32.916813      93.874279       0.668275       0.370239      -1.107348      -0.008298      -0.059644       0.050137       0.078358      -0.009662      -0.000481      -0.011386      -0.015506       0.005608      -0.015442      -0.002629       0.018071              9.010280       6.780669       0.136704      -0.176549      11.018516      -1.855989       9.231656           0.000000
          341              C      18.054011      10.374220       6.831533       0.069955      26.589341 0.41571913E+03  0.96229072E+04                                 7.647944                            6.653847      -0.005523       2.004219                    0.998371      27.266689      76.685717       0.662556       0.399371      -1.080060       0.111131       0.016623       0.042932       0.120290      -0.040525      -0.015115       0.023634      -0.001578      -0.055291      -0.035401      -0.024070       0.059471              8.382831       6.057879       0.243318      -1.136614      10.157225       1.493865       8.933389          -0.000017
          342              C      18.388295      11.481876       7.906059      -0.375310      32.996751 0.56460134E+03  0.14025951E+05                                 8.446531                            7.477847       0.356568       2.045881                    0.999591      33.057249      94.483717       0.663855       0.371401      -1.106325      -0.007306      -0.056897      -0.055140       0.079568      -0.009603      -0.001137       0.022304       0.003811       0.009006      -0.024515      -0.000016       0.024530              9.008464       6.994316       0.707293      -0.326258      10.728744       1.760436       9.302331          -0.000001
          343              C      15.165749       7.162617       7.702219       0.085621      25.519634 0.39369202E+03  0.89826610E+04                                 7.365666                            6.418718       0.055965       2.023813                    0.998840      26.886225      74.877166       0.684048       0.392438      -1.085666       0.001355       0.104794      -0.044373       0.113809       0.032076       0.025300       0.026407       0.013967      -0.061161      -0.038041      -0.021494       0.059535              8.038001       9.602088       0.387399       1.306930       5.988622       0.841694       8.523292          -0.000016
          344              C      14.223573       7.630997       6.543246      -0.380383      32.765297 0.56557044E+03  0.14055090E+05                                 8.400565                            7.485539       0.334227       2.037864                    0.999624      33.081361      94.548551       0.663389       0.371527      -1.106306       0.047381      -0.012226       0.057692       0.075649       0.003497       0.020806       0.001828      -0.008991       0.046632      -0.023632      -0.003383       0.027015              8.952163      10.628684      -0.178369       1.814119       6.897123       0.370288       9.330681          -0.000002
          345              C     -16.545540     -17.501396      15.946069       0.604153      22.535072 0.24701138E+03  0.51050959E+04                                 7.516997                            5.616430      -0.082512       2.034540                    0.999456      22.237544      62.432269       0.618848       0.478889      -1.014920      -0.037541      -0.021649      -0.025646       0.050356      -0.067531      -0.093288       0.030073       0.017857       0.048797      -0.099500      -0.034039       0.133539              9.995771      11.947517       4.255896       5.335103       8.668198       2.008507       9.371598          -0.001017
          346              C     -16.635663      -4.776524      13.211708       0.583333      24.766462 0.27366103E+03  0.57844740E+04                                 7.961546                            5.878653      -0.034658       2.040600                    0.999627      22.716332      63.841050       0.611901       0.473559      -1.020956      -0.042089       0.021292       0.025898       0.053810       0.063471       0.093552       0.024925       0.006208       0.034076      -0.101294      -0.025595       0.126889             10.784715      13.401477      -4.145557      -6.362729       8.358349       1.926684      10.594320          -0.002004
          347              C       3.665492      -7.373575       8.010890      -0.010289      47.280255 0.46926936E+03  0.11271985E+05                                11.564032                            7.325880      -0.442070       1.844762                    0.998558      28.987706      84.890299       0.594565       0.428873      -1.053886       0.026553       0.007602      -0.038398       0.047300      -0.026083       0.018198       0.016785      -0.056057       0.059262      -0.055348       0.019076       0.036272             17.468410      14.439283       3.190870      -0.309459       7.791334      -0.184364      30.174612           0.000079
          348              C       4.798170      -6.881493       8.692296      -0.171794      46.960082 0.55151890E+03  0.13759187E+05                                11.303448                            7.785777      -0.082478       1.926674                    0.998925      31.880616      94.377627       0.595661       0.412168      -1.067056      -0.009061      -0.005806       0.002490       0.011045      -0.010494      -0.010022      -0.003597      -0.013657      -0.018863      -0.018502       0.002690       0.015811             15.885160      14.971797       3.753774       7.194306       7.723540       2.093207      24.960142          -0.000372
          349              C       4.832266      -6.895187      10.101701       0.065278      47.967108 0.43588427E+03  0.10250849E+05                                11.647069                            7.032090      -0.339444       1.887034                    0.998655      27.723157      79.624777       0.612193       0.425431      -1.058876      -0.003347      -0.000630      -0.005401       0.006386      -0.002259       0.020280       0.003788      -0.027512      -0.057459      -0.033624       0.009944       0.023680             18.275096      24.203344       7.642480       8.957522       9.373715       2.856259      21.248229           0.000096
          350              C       3.733971      -7.400081      10.829699      -0.167607      47.091981 0.55015449E+03  0.13694282E+05                                11.258103                            7.752244      -0.040635       1.934587                    0.999657      31.763655      93.426163       0.600689       0.409639      -1.070445      -0.009855      -0.006390      -0.014208       0.018434      -0.008670      -0.001081      -0.000964      -0.027159       0.029474      -0.021079       0.009633       0.011446             15.268269      23.523753       7.611068       1.085662       8.857349      -0.140149      13.423703          -0.000384
          351              C       2.602170      -7.891280      10.148292      -0.025450      50.555747 0.47778399E+03  0.11465478E+05                                11.915806                            7.296352      -0.233857       1.909479                    0.999016      28.745455      82.653877       0.610850       0.417841      -1.066578       0.007100      -0.007963       0.038893       0.040330       0.007012      -0.017196       0.000072      -0.022958      -0.081405      -0.035241       0.007751       0.027490             18.211900      24.016616       8.215119      -5.461451       9.907722      -3.681524      20.711361           0.000089
          352              C       2.568078      -7.878174       8.738888       0.162006      37.544326 0.40864054E+03  0.94732163E+04                                 9.975573                            6.893221      -0.160051       1.951362                    0.999475      26.950955      77.302615       0.605921       0.436048      -1.050495      -0.068641      -0.038277      -0.037500       0.087080       0.007992       0.024164       0.016095      -0.000553      -0.068452      -0.037811       0.003900       0.033910             13.569257      14.236921       2.925833      -1.970505       6.365584      -2.719567      20.105267          -0.000348
          353              C       3.719268      -7.320004       6.604398       0.002166      47.242444 0.46647796E+03  0.11185702E+05                                11.556208                            7.298863      -0.458591       1.840350                    0.998372      28.857784      84.374861       0.596435       0.428263      -1.054499       0.008431      -0.033466       0.036344       0.050119       0.022686       0.008305       0.020983       0.045122       0.075448      -0.048321       0.008159       0.040163             17.560235       7.894018      -3.233625      -1.417891      14.301390       1.601995      30.485299           0.000074
          354              C       3.983683      20.981219       5.920080      -0.160003      47.494894 0.54225695E+03  0.13450639E+05                                11.343116                            7.694039      -0.075733       1.929978                    0.999211      31.520485      92.586116       0.603161       0.409388      -1.070479      -0.020373       0.005847       0.000806       0.021211       0.010571       0.000968      -0.014863       0.011524       0.004396      -0.021100       0.004677       0.016424             16.093001       8.097393      -4.709642      -3.880794      15.738702       7.534431      24.442908          -0.000382
          355              C       3.968773      20.947223       4.510676       0.058172      49.311264 0.45961465E+03  0.10925180E+05                                11.854023                            7.199064      -0.335981       1.884968                    0.998604      27.965029      80.079134       0.609371       0.422853      -1.063199      -0.004946      -0.001946       0.004464       0.006941       0.002618      -0.003070       0.021634       0.010002      -0.062674      -0.033371       0.015484       0.017887             19.053238      10.581302      -8.934536      -4.679979      24.659065       9.574324      21.919347           0.000089
          356              C       3.476402      22.051913       3.785590      -0.163745      46.766779 0.54752426E+03  0.13614812E+05                                11.212521                            7.734547      -0.040467       1.934723                    0.999665      31.736368      93.349887       0.601174       0.409730      -1.070204      -0.006189       0.010607       0.015803       0.020014       0.011203      -0.000085      -0.000603       0.034130       0.033844      -0.026062       0.011271       0.014791             15.268256       8.958566      -7.702737      -0.685805      23.223269       1.823897      13.622932          -0.000401
          357              C       3.001171      23.189285       4.466996      -0.025944      49.886146 0.47854539E+03  0.11503121E+05                                11.850456                            7.331691      -0.218867       1.915922                    0.999174      28.787573      83.193857       0.604919       0.421227      -1.063059      -0.007553      -0.004654      -0.037395       0.038433      -0.003878      -0.005806      -0.021117       0.022681      -0.088249      -0.040477       0.013643       0.026833             17.794223       9.300444      -7.439047       2.404422      22.859385      -4.648137      21.222840           0.000073
          358              C       3.227940      -6.215449       5.876400       0.144986      37.153231 0.41876193E+03  0.97808099E+04                                 9.940345                            6.996313      -0.156824       1.953089                    0.999322      27.269078      78.860670       0.598268       0.438331      -1.047688      -0.045115       0.067518       0.037002       0.089237      -0.008061      -0.015247       0.032386      -0.012205      -0.053828      -0.039733      -0.001132       0.040865             13.414452       6.172051      -2.541057       1.289261      13.943990      -1.464080      20.127313          -0.000361
          359              C       2.492413      24.340924       3.706966       0.091323      41.300601 0.44395485E+03  0.10502756E+05                                10.690533                            7.174566      -0.421075       1.866803                    0.998543      27.676246      80.077041       0.595467       0.434794      -1.051714      -0.001522      -0.007900      -0.001114       0.008122      -0.008218       0.030723      -0.000100      -0.053327       0.020409      -0.048168       0.019967       0.028202             15.453009      10.875619      -6.518841       2.203982      19.131433      -9.736981      16.351976          -0.001298
          360              C       3.154019      24.796193       2.550905      -0.141243      43.245916 0.52268721E+03  0.12819230E+05                                10.587386                            7.523992       0.052626       1.969342                    0.999772      30.986642      89.875415       0.614894       0.406150      -1.074898      -0.022988       0.014384      -0.005184       0.027608      -0.014181      -0.011851       0.010886       0.024536      -0.036424      -0.020482      -0.009921       0.030403             13.894675      10.409977      -4.914464       0.838581      16.371141      -8.199691      14.902907           0.000651
          361              C       2.616787      25.866964       1.805435      -0.085224      40.422048 0.49492205E+03  0.11970687E+05                                10.138419                            7.325074       0.008505       1.957886                    0.999472      30.238717      87.025507       0.622881       0.406554      -1.074906      -0.019961      -0.009902       0.029936       0.037319       0.019088      -0.012918      -0.005850      -0.000086       0.058798      -0.029453       0.000479       0.028973             13.115451      11.002943      -5.664482       1.437333      15.593867      -7.052356      12.749542           0.000088
          362              C       1.417210      26.481130       2.218938      -0.036400      43.564096 0.47811258E+03  0.11426376E+05                                10.847539                            7.268367      -0.113108       1.956185                    0.998796      28.251348      79.942286       0.618519       0.414357      -1.073393       0.019724      -0.034326       0.020292       0.044487       0.002773       0.009777      -0.008732      -0.014024      -0.002661      -0.016373       0.002873       0.013500             16.080889      12.119104      -7.607877       3.397751      20.135000     -10.515868      15.988562           0.012964
          363              C       0.967012      -3.413322       3.377911      -0.091556      41.261583 0.49618431E+03  0.12001957E+05                                10.266693                            7.323120       0.050073       1.970004                    0.999430      30.228717      86.836116       0.624765       0.405304      -1.076353       0.028816      -0.015094      -0.014774       0.035728      -0.009226      -0.000335       0.019458       0.028188      -0.014602      -0.029066       0.007704       0.021362             13.647491      10.264950      -5.185710       1.938694      16.053660      -8.475903      14.623864           0.000228
          364              C       1.504244      -4.484093       4.123381      -0.128160      42.754030 0.52277490E+03  0.12825227E+05                                10.568926                            7.548730       0.098102       1.987548                    0.999738      30.731884      89.225035       0.610789       0.408756      -1.072903       0.007998       0.018807      -0.019680       0.028372       0.014021      -0.008710       0.007228      -0.017236       0.084454      -0.032578       0.002240       0.030338             14.143527      11.420860      -6.105748       2.261878      16.339520      -8.223275      14.670201           0.000726
          365              C       5.972622      -6.417314      10.838435       0.080913      43.946024 0.42957474E+03  0.10071331E+05                                11.093953                            7.023592      -0.367152       1.885380                    0.998698      27.434832      78.818842       0.606662       0.430637      -1.055072       0.004382       0.000719       0.007644       0.008840       0.000461      -0.006632       0.036765       0.040296       0.028290      -0.048529       0.014154       0.034374             17.101184      22.881055       7.218782      11.742408      11.475619       2.353686      16.946878          -0.001354
          366              C       6.433742      -7.083792      11.991583      -0.134971      44.025600 0.51738284E+03  0.12654194E+05                                10.733103                            7.486464       0.045437       1.968264                    0.999786      30.837191      89.258185       0.616468       0.406231      -1.075067       0.015812       0.022863      -0.001184       0.027824       0.014117      -0.010021      -0.010778      -0.026452      -0.035264      -0.019821      -0.010084       0.029905             14.540141      17.930639       4.936736       9.132574      10.723882       0.898364      14.965900           0.000921
          367              C       7.479215      -6.528320      12.757437      -0.091406      40.990749 0.49743065E+03  0.12044023E+05                                10.227405                            7.334236       0.041221       1.965914                    0.999455      30.338390      87.297746       0.623819       0.405516      -1.075822      -0.006036       0.016784      -0.029684       0.034631      -0.019374       0.006929      -0.012552       0.005960       0.060611      -0.030252       0.000649       0.029603             13.480212      16.447817       5.744001       7.487970      11.161959       1.466083      12.830860           0.000388
          368              C       8.064900      -5.305622      12.367230      -0.045667      43.898072 0.48952572E+03  0.11771852E+05                                10.925458                            7.367160      -0.112069       1.953478                    0.998843      28.503177      80.984050       0.612606       0.415773      -1.072158      -0.032560      -0.012492      -0.030017       0.046013       0.003327       0.005070       0.011996       0.007205      -0.013692      -0.015182       0.001558       0.013624             16.202581      20.856549       7.146593      10.752805      11.852416       2.850173      15.898778           0.017411
          369              C       7.604077      -4.639439      11.214082      -0.087222      42.077535 0.49959593E+03  0.12117495E+05                                10.428121                            7.366080      -0.003296       1.952204                    0.999448      30.390206      87.709595       0.620050       0.407273      -1.073959      -0.012044      -0.030406       0.017776       0.037223       0.012469      -0.015540      -0.003751      -0.020027      -0.043780      -0.025702      -0.000398       0.026100             13.975555      17.025594       5.182262       8.677853      10.477938       1.554937      14.423134           0.000126
          370              C       6.558311      -5.195206      10.448228      -0.137397      44.698011 0.52691878E+03  0.12958217E+05                                10.884938                            7.574591       0.069355       1.974416                    0.999790      31.040888      90.363068       0.609956       0.408325      -1.072707       0.010357      -0.005950       0.023694       0.026535      -0.009842       0.008092      -0.016820       0.004157       0.076288      -0.024495      -0.009765       0.034260             14.848184      18.275888       6.459961       8.850774      11.746808       1.844498      14.521855           0.000779
          371              C       1.413903      -8.358698      10.890850       0.087075      42.541894 0.44949050E+03  0.10660230E+05                                10.901717                            7.209501      -0.419438       1.866245                    0.998533      27.760265      80.260766       0.595578       0.433632      -1.053057       0.006646      -0.000367       0.000095       0.006657       0.010991      -0.000884      -0.031868       0.049645       0.020149      -0.048237       0.017635       0.030603             16.235783      20.419346       7.628471     -10.227055      11.586534      -3.093656      16.701468          -0.000826
          372              C       0.801058      -9.547669      10.445898      -0.131999      42.623919 0.51700305E+03  0.12645143E+05                                10.522784                            7.491073       0.046924       1.970704                    0.999766      30.750636      89.067339       0.615247       0.407030      -1.074322      -0.017999       0.008678       0.017029       0.026254      -0.017721       0.009805       0.009693       0.015774       0.078951      -0.035500       0.005894       0.029606             14.188745      16.366560       7.069715      -7.710477      12.160295      -2.878455      14.039380           0.000771
          373              C      -0.255023     -10.117384      11.187874      -0.076946      40.964315 0.48699024E+03  0.11721609E+05                                10.211736                            7.257759       0.039718       1.970879                    0.999450      29.897339      85.600903       0.627369       0.405617      -1.076421       0.011354       0.030061       0.018577       0.037117       0.008317       0.014359       0.002619      -0.019717      -0.018724      -0.021370       0.002553       0.018816             13.563849      15.735561       5.667403      -7.990298      10.764258      -2.111267      14.191730           0.000430
          374              C      -0.697225      -9.497679      12.373054      -0.041442      43.633432 0.46651589E+03  0.11090353E+05                                10.860913                            7.185681      -0.118383       1.956976                    0.998914      28.082123      79.472126       0.620764       0.415050      -1.072040       0.033516       0.007169      -0.035796       0.049559       0.003920       0.000470      -0.014653       0.006219      -0.038724      -0.021722       0.007538       0.014184             16.290881      20.684410       7.767964     -10.824046      11.967055      -3.482494      16.221178           0.012532
          375              C      -0.084236      -8.308564      12.818589      -0.097440      41.036753 0.49944582E+03  0.12105903E+05                                10.237168                            7.343982       0.052399       1.968288                    0.999525      30.426205      87.618117       0.624010       0.404954      -1.076118       0.008261      -0.013572      -0.030893       0.034739      -0.019386      -0.005815       0.013282       0.006255       0.058505      -0.030271       0.001213       0.029057             13.550445      16.363167       6.465604      -7.292926      11.383953      -1.995150      12.904214           0.000541
          376              C       0.970955      -7.739153      12.078943      -0.139560      43.441323 0.52423251E+03  0.12873464E+05                                10.628578                            7.538615       0.041893       1.964800                    0.999745      31.094309      90.401823       0.613542       0.406528      -1.074076      -0.014824      -0.023401       0.002039       0.027776       0.014823       0.010365       0.017414      -0.021834      -0.039387      -0.022018      -0.011690       0.033708             14.116006      16.739383       5.639362      -8.250246      10.724036      -1.483600      14.884598           0.000574
          377              C      -8.754969      -8.352158      10.911234       0.091528      44.503235 0.42600222E+03  0.99662605E+04                                11.201143                            7.000716      -0.380557       1.882858                    0.998684      27.288326      78.301839       0.606850       0.431424      -1.054641       0.003610      -0.004021       0.002741       0.006060       0.006916      -0.008697      -0.035947       0.045271       0.022680      -0.049208       0.012162       0.037047             17.580588      23.664819      -8.440532      11.682321      12.222202      -3.108559      16.854744          -0.001199
          378              C      -8.297372      -7.697327      12.073119      -0.141760      44.030094 0.51835444E+03  0.12680598E+05                                10.725884                            7.483149       0.060065       1.972113                    0.999781      30.879292      89.313220       0.618045       0.405110      -1.076090       0.015334      -0.019468      -0.001462       0.024825      -0.013287      -0.011927       0.010205      -0.023539      -0.025652      -0.020095      -0.007657       0.027752             14.594517      18.302544      -5.442930       8.946163      10.731427      -1.160798      14.749580           0.000491
          379              C      -7.222409      -8.235374      12.809853      -0.082470      40.873127 0.48857916E+03  0.11770182E+05                                10.204789                            7.260120       0.052772       1.973132                    0.999490      30.023576      86.017941       0.628455       0.404561      -1.077055      -0.007023      -0.018932      -0.029907       0.036085       0.019563       0.003623       0.009644      -0.007641       0.056758      -0.029633       0.004171       0.025462             13.582400      16.897057      -6.244734       7.227872      11.396586      -1.536350      12.453556           0.000006
          380              C      -6.603406      -9.428976      12.381790      -0.045319      44.043259 0.45470379E+03  0.10744859E+05                                10.918209                            7.093614      -0.131673       1.956427                    0.998923      27.898882      78.822242       0.624592       0.414990      -1.071640      -0.040762       0.014460      -0.027310       0.051151       0.001735       0.002595      -0.013469       0.005785      -0.007524      -0.016017       0.004570       0.011448             16.540911      21.577938      -8.011971      10.843134      12.279751      -3.323607      15.765046           0.009001
          381              C      -7.061003     -10.083808      11.219906      -0.074399      41.320363 0.48713982E+03  0.11730677E+05                                10.296324                            7.266662       0.029834       1.968210                    0.999467      29.912153      85.772331       0.625733       0.406488      -1.075426      -0.014519       0.027823       0.021963       0.038305      -0.003959      -0.019248       0.001879      -0.023218      -0.029777      -0.027642       0.008792       0.018850             13.824413      16.910186      -5.460226       8.243043      10.540530      -1.558894      14.022522           0.000455
          382              C      -8.137302      -9.545919      10.486084      -0.138769      43.877046 0.51614438E+03  0.12610256E+05                                10.699822                            7.468090       0.068422       1.975528                    0.999796      30.783710      88.914937       0.618692       0.405209      -1.076263       0.009084       0.003710       0.022836       0.024855       0.011501       0.006910       0.017024      -0.004555       0.062280      -0.023061      -0.008454       0.031515             14.593491      17.999400      -7.076577       8.002614      12.086428      -2.022439      13.694646           0.000599
          383              C     -12.177970      -7.010505      10.154116      -0.041495      50.301847 0.50094757E+03  0.12163610E+05                                11.881421                            7.478450      -0.253147       1.897738                    0.998825      29.213580      84.476096       0.602523       0.418661      -1.066131      -0.000696       0.004367       0.043074       0.043300      -0.000729      -0.023750      -0.011072      -0.007085      -0.083806      -0.041103       0.016316       0.024788             17.609805      23.617162      -7.459125      -3.787037       9.138534       2.048014      20.073717           0.000088
          384              C     -11.036421      -7.414471      10.875417      -0.159296      47.449010 0.54391134E+03  0.13501257E+05                                11.312910                            7.707658      -0.024359       1.940469                    0.999691      31.650962      92.986692       0.602437       0.409589      -1.070403      -0.007741       0.002678      -0.018411       0.020150       0.002840      -0.002369       0.000190      -0.051410       0.036934      -0.032144       0.012438       0.019706             15.460192      24.447789      -7.422919       1.498242       8.528248      -0.640186      13.404538          -0.000418
          385              C      -9.872516      -7.816084      10.189060       0.060157      48.493147 0.43431091E+03  0.10200815E+05                                11.717757                            7.006581      -0.392815       1.870264                    0.998635      27.732429      79.503702       0.615218       0.423880      -1.060239      -0.006020       0.003608      -0.002823       0.007565       0.006128       0.025144       0.001930      -0.017679      -0.050266      -0.035120       0.011468       0.023653             18.591068      25.515396      -8.479575       8.761823       9.815092      -4.014646      20.442716           0.000092
          386              C      -9.850008      -7.813576       8.779656      -0.167769      48.327944 0.54761415E+03  0.13618973E+05                                11.438483                            7.718676      -0.012235       1.942648                    0.999717      31.828541      93.658347       0.603662       0.407983      -1.071240      -0.016241       0.005923       0.002266       0.017435       0.003639      -0.011727       0.004321      -0.002174      -0.005406      -0.014661       0.003889       0.010772             16.098383      16.297884      -4.438375       6.841939       7.720149      -3.283033      24.277115          -0.000398
          387              C      18.448311      -7.408937       8.055735      -0.018481      50.742002 0.50941045E+03  0.12423319E+05                                12.019245                            7.577023      -0.308089       1.883531                    0.998763      29.159755      84.556376       0.594259       0.422630      -1.063421       0.035106      -0.005206      -0.035241       0.050014       0.004018       0.011476       0.000147      -0.063401       0.117495      -0.052959       0.012346       0.040613             18.138808      16.255987      -3.969582       1.147883       7.974103      -1.383130      30.186333           0.000066
          388              C      17.284481      -7.007250       8.741800       0.167532      36.895626 0.40255294E+03  0.93152012E+04                                 9.874064                            6.852518      -0.173843       1.945561                    0.999384      27.090498      78.126208       0.605101       0.437430      -1.047629      -0.057987       0.043190      -0.041283       0.083260      -0.004875       0.034677      -0.008436      -0.015745      -0.055230      -0.044830       0.012106       0.032724             13.246603      15.821349      -2.944075      -1.684688       5.900725       0.782791      18.017736          -0.000355
          389              C     -13.308823     -15.744039      18.249454       0.087346      41.549159 0.44011883E+03  0.10397068E+05                                10.734785                            7.145019      -0.437065       1.861142                    0.998577      27.743965      80.407852       0.596070       0.434979      -1.050831       0.006991      -0.005596       0.003367       0.009567       0.002403       0.001064       0.031612       0.053884       0.038384      -0.049445       0.020110       0.029335             15.689482      19.909085       7.633047       9.276341      11.688168       2.854140      15.471194          -0.001088
          390              C     -13.764486     -15.077403      17.093394      -0.144800      43.448182 0.52890450E+03  0.13017861E+05                                10.637490                            7.572842       0.026174       1.959698                    0.999793      31.180260      90.774018       0.612029       0.406604      -1.073958      -0.010548      -0.022771      -0.006303       0.025875       0.014823      -0.010454      -0.011305      -0.020014      -0.041712      -0.020425      -0.009511       0.029936             14.014696      16.673315       5.364781       8.258282      10.610066       1.362152      14.760706           0.000702
          391              C     -14.833446     -15.610867      16.345012      -0.088220      40.892718 0.49842667E+03  0.12078167E+05                                10.211275                            7.348970       0.014513       1.957423                    0.999446      30.363063      87.499464       0.622047       0.406334      -1.074925       0.004073      -0.021234       0.029194       0.036328      -0.016322       0.008279      -0.015323       0.005390       0.056579      -0.027022      -0.003698       0.030720             13.269982      15.763889       6.038757       7.069753      11.363294       1.743011      12.682763           0.000252
          392              C     -15.448655     -16.812893      16.755603      -0.042991      43.405655 0.47773760E+03  0.11422186E+05                                10.833298                            7.274260      -0.117466       1.954220                    0.998928      28.288530      80.224985       0.616775       0.415355      -1.072089       0.029036       0.031729       0.020768       0.047761      -0.009470       0.012443       0.002991       0.035793      -0.002222      -0.021809      -0.003841       0.025650             15.986519      19.747764       8.081998      10.147119      12.665385       3.747783      15.546407           0.017388
          393              C     -14.992992     -17.479530      17.911663      -0.098167      41.079211 0.49888582E+03  0.12080187E+05                                10.220433                            7.336116       0.070746       1.974483                    0.999460      30.309605      87.032373       0.625275       0.404541      -1.077173       0.014452       0.027168      -0.011895       0.032992       0.008897      -0.016247       0.000379      -0.024476      -0.022747      -0.025360       0.005344       0.020016             13.496508      15.660253       5.526516       8.050400      10.645649       2.187718      14.183621           0.000923
          394              C     -13.922705     -16.944729      18.657133      -0.124692      41.894517 0.51379104E+03  0.12548943E+05                                10.394485                            7.472998       0.058530       1.975474                    0.999761      30.658248      88.781884       0.615249       0.407600      -1.073781      -0.018535       0.009406      -0.020127       0.028933      -0.015561      -0.004880      -0.011170       0.014063       0.074116      -0.031987       0.004566       0.027421             13.787176      15.673108       6.583737       7.313019      11.969491       2.526696      13.718929           0.000973
          395              C     -11.066797     -14.794048      21.062439      -0.012454      48.861827 0.50597432E+03  0.12314667E+05                                11.724237                            7.546954      -0.305066       1.884568                    0.998653      29.042954      84.043785       0.596164       0.422130      -1.064081       0.032219      -0.000744       0.041737       0.052732      -0.006054      -0.018955      -0.012863      -0.075788       0.095465      -0.058741       0.016376       0.042366             17.443034      15.907671       3.634123      -0.474113       7.627717       0.371736      28.793713           0.000077
          396              C      -9.882897     -14.417020      20.395593      -0.155288      45.757196 0.53682415E+03  0.13288093E+05                                11.050198                            7.648757      -0.027323       1.941171                    0.999705      31.560848      92.737621       0.605473       0.408678      -1.070485      -0.016114      -0.001926      -0.000664       0.016242      -0.007897       0.015493      -0.005880      -0.028528      -0.018489      -0.024492       0.001337       0.023155             15.230869      15.536215       3.441131      -6.311313       7.024222      -1.594023      23.132170          -0.000344
          397              C      -9.834715     -14.423049      18.986188       0.058879      47.572373 0.44111566E+03  0.10397745E+05                                11.578368                            7.068251      -0.354192       1.881614                    0.998686      27.814313      79.799783       0.611810       0.424720      -1.060044      -0.002489      -0.004318       0.001761       0.005286      -0.008560      -0.025356       0.008288      -0.008205      -0.049421      -0.033641       0.004310       0.029330             18.022724      24.285049       7.679864      -8.415490       9.312133      -3.062413      20.470990           0.000083
          398              C     -10.971326     -14.804635      18.243631      -0.159877      47.482582 0.54469113E+03  0.13522129E+05                                11.322319                            7.714444      -0.027915       1.940338                    0.999692      31.602632      92.775293       0.602173       0.409723      -1.070579      -0.008369      -0.008126       0.018504       0.021874       0.003968      -0.001217       0.001102      -0.045455       0.033330      -0.028669       0.011002       0.017667             15.493861      24.734329       7.366921      -1.568342       8.494564      -0.061404      13.252691          -0.000387
          399              C     -12.155238     -15.179897      18.910477      -0.024879      50.069036 0.47056536E+03  0.11262689E+05                                11.841811                            7.249533      -0.283009       1.893991                    0.998907      28.762571      82.914978       0.611016       0.418824      -1.064690       0.007112      -0.000963      -0.041011       0.041634      -0.003477       0.027574      -0.007646      -0.011788      -0.065445      -0.039452       0.012299       0.027153             17.880535      24.755932       8.080560       4.384750       9.570364       3.150843      19.315310           0.000082
          400              C     -12.203717     -15.173573      20.319881       0.145519      38.706446 0.42343760E+03  0.98936872E+04                                10.124925                            6.985459      -0.128035       1.955354                    0.999454      27.287644      78.311400       0.606604       0.432147      -1.053947      -0.070313      -0.044050       0.037283       0.090963       0.008225      -0.031153      -0.013432       0.025789      -0.072358      -0.041130      -0.002938       0.044068             13.716043      15.389551       2.985386       1.581605       6.209263       2.143364      19.549315          -0.000344
          401              C      -8.722629     -13.814715      18.266926       0.084524      43.742718 0.43417589E+03  0.10202179E+05                                11.061554                            7.062868      -0.364166       1.886461                    0.998650      27.440966      78.820006       0.604994       0.430852      -1.055372       0.003316       0.004148      -0.001404       0.005493      -0.005562       0.001270      -0.033191       0.050666       0.024678      -0.049021       0.019572       0.029449             16.945813      22.659125       7.974708     -10.854249      11.923970      -2.435471      16.254345          -0.001078
          402              C      -8.300792     -14.446036      17.078834      -0.140378      44.513233 0.52110605E+03  0.12766727E+05                                10.816218                            7.508763       0.047627       1.967614                    0.999778      30.925706      89.557735       0.616184       0.405735      -1.075513       0.017148       0.017688       0.002867       0.024802       0.012297       0.013774       0.009854      -0.020705      -0.036776      -0.022597      -0.005283       0.027880             14.786196      18.411034       5.451011      -9.077960      10.810609      -1.026605      15.136945           0.000750
          403              C      -7.244523     -13.893923      16.321716      -0.076510      41.134882 0.49020349E+03  0.11825740E+05                                10.249878                            7.284774       0.004010       1.958351                    0.999420      30.077342      86.389857       0.625413       0.405963      -1.075521       0.002471       0.020298       0.034938       0.040482      -0.018163      -0.006350       0.011377       0.002276       0.059811      -0.028519       0.000509       0.028009             13.548824      16.543025       6.040423      -7.169028      11.314359      -1.289573      12.789088           0.000361
          404              C      -6.610536     -12.711530      16.755603      -0.043829      44.307775 0.48057812E+03  0.11499979E+05                                10.963524                            7.287392      -0.104160       1.958088                    0.998924      28.309309      80.155236       0.617677       0.414392      -1.073380      -0.029642      -0.039229       0.013553       0.051003      -0.012472      -0.017902      -0.007752       0.026107       0.021484      -0.027906       0.001268       0.026639             16.443769      21.138891       8.309524     -10.240905      12.766356      -3.197780      15.426060           0.014908
          405              C      -7.032076     -12.080504      17.943695      -0.101029      41.946007 0.50433997E+03  0.12255016E+05                                10.386123                            7.380891       0.046884       1.964857                    0.999539      30.563348      88.137906       0.622286       0.405066      -1.075988      -0.017455      -0.029586      -0.007139       0.035085       0.010705       0.018376       0.006543      -0.025244      -0.042253      -0.028747       0.000832       0.027915             13.942220      16.938440       5.375574      -8.503738      10.321631      -1.563364      14.566589           0.000370
          406              C      -8.088934     -12.632617      18.700813      -0.136377      44.258000 0.52606648E+03  0.12931233E+05                                10.795052                            7.567968       0.061114       1.973174                    0.999778      30.999570      90.203795       0.610320       0.408272      -1.072808       0.015448      -0.008477      -0.025998       0.031407      -0.006731      -0.007495       0.016657      -0.001255       0.081921      -0.021553      -0.013517       0.035071             14.564440      17.670566       6.454550      -8.154615      11.610753      -1.448769      14.412001           0.000763
          407              C       4.561285      19.806999       3.698230       0.081168      45.221544 0.45230939E+03  0.10714289E+05                                11.308593                            7.188968      -0.336039       1.892651                    0.998652      27.596697      79.025540       0.603461       0.428478      -1.059125       0.000983      -0.003010      -0.004318       0.005355       0.000409      -0.031816      -0.004032      -0.053484       0.008424      -0.048093       0.020175       0.027918             17.964362      13.177313      -9.170672      -3.679171      23.671871      11.810684      17.043903          -0.001203
          408              C       5.754248      19.186764       4.123381      -0.135520      43.294673 0.51570239E+03  0.12607142E+05                                10.617577                            7.472566       0.047327       1.968710                    0.999782      30.881413      89.464791       0.617045       0.406043      -1.074825      -0.004757      -0.015011      -0.022218       0.027232       0.014698       0.016894       0.008278       0.009042       0.070543      -0.027421      -0.007294       0.034715             14.456117      12.311500      -7.157397      -2.109542      17.751471       7.839689      13.305381           0.000517
          409              C       6.289468      18.110408       3.386647      -0.081874      41.038389 0.49249569E+03  0.11895128E+05                                10.251928                            7.305632       0.026601       1.964919                    0.999481      30.133398      86.607552       0.624015       0.406391      -1.075217      -0.030310       0.015080      -0.014084       0.036667      -0.009648       0.005032      -0.018225       0.026952      -0.029877      -0.027684       0.002363       0.025321             13.743440      10.793717      -5.726379      -1.665395      16.806425       7.973378      13.630178          -0.000005
          410              C       5.631432      17.653991       2.224762      -0.037673      43.730058 0.47178692E+03  0.11235472E+05                                10.868744                            7.214345      -0.094891       1.964188                    0.998805      28.104670      79.335178       0.621701       0.413694      -1.074038      -0.020149       0.031532       0.026014       0.045574       0.000532      -0.010114       0.007268      -0.015044      -0.011252      -0.016011       0.002502       0.013509             16.530279      12.731383      -8.303526      -3.537259      21.272696      10.609823      15.586758           0.010899
          411              C       4.437727      18.273478       1.802523      -0.079131      40.844438 0.48765782E+03  0.11744798E+05                                10.214387                            7.265111       0.027145       1.966628                    0.999413      29.973849      85.920052       0.626578       0.405883      -1.075961       0.016347       0.005403       0.033693       0.037837       0.021238       0.007895       0.003010       0.003353       0.062474      -0.031910       0.006636       0.025274             13.787844      11.700588      -6.534033      -1.794685      17.138402       7.435565      12.524543           0.000213
          412              C       3.902507      19.349835       2.539257      -0.134146      43.398734 0.51299583E+03  0.12514406E+05                                10.625435                            7.442806       0.056460       1.972445                    0.999770      30.730266      88.698915       0.620039       0.404940      -1.076422       0.018666      -0.018484       0.002362       0.026375      -0.012308       0.009162      -0.014893       0.026841      -0.031570      -0.024356      -0.004421       0.028777             14.622540      11.045016      -5.942553      -1.535176      18.358384       8.871295      14.464218           0.000674
          413              C     -13.346811      -6.383173      10.876290       0.091870      40.791300 0.45598563E+03  0.10848457E+05                                10.593410                            7.263972      -0.408615       1.868828                    0.998378      27.790735      80.362726       0.593282       0.433939      -1.053324       0.008376       0.004524      -0.006396       0.011469      -0.004041      -0.004007       0.027972       0.066764       0.028246      -0.051083       0.019332       0.031751             15.068493      18.980381      -6.851618      -8.680365      11.100055       1.968867      15.125044          -0.001306
          414              C     -13.784516      -7.049992      12.041087      -0.145149      43.195156 0.52782123E+03  0.12978288E+05                                10.580265                            7.557340       0.045729       1.965446                    0.999789      31.127772      90.433752       0.613894       0.405772      -1.075026      -0.012469       0.021456       0.006417       0.025632      -0.013760       0.014957      -0.011430      -0.018932      -0.042090      -0.024367      -0.006136       0.030503             13.856375      16.587656      -5.019682      -8.067458      10.283235       0.852892      14.698233           0.000702
          415              C     -14.857634      -6.527284      12.792381      -0.088413      40.258442 0.49524987E+03  0.11976955E+05                                10.096419                            7.316400       0.030819       1.963584                    0.999500      30.262069      87.000191       0.624859       0.405323      -1.076049       0.008126       0.018208      -0.029784       0.035842       0.018261      -0.005929      -0.012772      -0.000532       0.059520      -0.028696      -0.000123       0.028819             13.008586      15.617492      -5.627688      -6.910202      10.793356       1.308332      12.614910           0.000274
          416              C     -15.493047      -5.337758      12.378878      -0.040826      43.472709 0.47564597E+03  0.11361453E+05                                10.836179                            7.256668      -0.135478       1.948775                    0.998831      28.282882      80.211328       0.617638       0.415166      -1.072047       0.033946      -0.014479      -0.026303       0.045319       0.000047      -0.005269       0.009707       0.013332      -0.008200      -0.014376       0.003063       0.011313             15.962655      20.078424      -7.274581     -10.498473      11.694370       3.049223      16.115172           0.013595
          417              C      14.383704      -4.671686      11.216994      -0.086579      40.870127 0.49564369E+03  0.11986966E+05                                10.202250                            7.328296       0.062101       1.975163                    0.999428      30.139491      86.604823       0.623302       0.406319      -1.075559       0.012588      -0.029078       0.015287       0.035181      -0.012826       0.016416       0.002762      -0.024391      -0.016719      -0.027196       0.005923       0.021274             13.442411      15.592237      -4.893852      -8.244210      10.030373       1.653539      14.704623           0.000341
          418              C      15.456525      -5.194100      10.465700      -0.124632      41.778864 0.52049836E+03  0.12757131E+05                                10.401787                            7.542334       0.093162       1.988554                    0.999805      30.658319      89.007033       0.609746       0.409849      -1.072046      -0.018705      -0.014567       0.018378       0.029997       0.016976       0.005081      -0.006937       0.014759       0.085069      -0.033874       0.004325       0.029549             13.647914      15.509672      -5.708825      -7.419512      11.112295       1.677813      14.321777           0.000702
          419              C       9.253695      -4.752273      13.220444       0.590394      23.120714 0.26101369E+03  0.54588821E+04                                 7.616104                            5.757400      -0.056975       2.037878                    0.999338      22.523659      63.214496       0.614957       0.476234      -1.018283       0.043189       0.017114       0.023773       0.052186      -0.062190      -0.096881       0.032826       0.006769       0.036589      -0.100305      -0.032962       0.133268             10.081181      12.500283       3.558229       5.645313       7.983670       1.410973       9.759590          -0.002301
          420              C      -1.826922     -10.000398      13.217532       0.613419      23.193295 0.24400287E+03  0.50303877E+04                                 7.685301                            5.595699      -0.113066       2.027525                    0.999537      22.100484      62.087008       0.617383       0.481221      -1.013105      -0.041920      -0.017238       0.024029       0.051301      -0.056752       0.095420      -0.033150       0.006040       0.039768      -0.096628      -0.032698       0.129326             10.522304      13.275564       4.011712      -6.376004       8.105327      -1.949768      10.186021          -0.000726
          421              C      -5.495022      -9.970722      13.159292       0.620581      24.354903 0.24544091E+03  0.50655457E+04                                 7.936727                            5.603504      -0.095946       2.033342                    0.999590      22.026067      61.834740       0.618619       0.479738      -1.014273       0.043053      -0.019139       0.025326       0.053491       0.060974      -0.086768      -0.024417       0.015614       0.012564      -0.092293      -0.028206       0.120499             11.108057      14.332519      -4.679011       6.834976       8.423797      -2.396984      10.567856           0.000448
          422              C      -5.468553     -11.990058      16.013045       0.616806      22.573905 0.24074315E+03  0.49458709E+04                                 7.553525                            5.566907      -0.099154       2.034888                    0.999329      21.983158      61.622965       0.617607       0.482731      -1.012445       0.040289       0.019082      -0.026235       0.051726      -0.072421       0.087417      -0.030700       0.020570       0.068731      -0.099774      -0.032952       0.132727             10.223536      12.790987       4.714973      -5.355375       8.907234      -2.021577       8.972386          -0.001045
          423              C       6.242181      16.529171       1.389020       0.597963      25.202652 0.27004897E+03  0.56921926E+04                                 8.092908                            5.856179      -0.063402       2.036122                    0.999499      22.524419      63.322156       0.610171       0.476231      -1.018984       0.024315      -0.042606      -0.027147       0.056066       0.061214      -0.020528      -0.090232      -0.013649       0.031446      -0.097569      -0.024014       0.121583             11.342628       9.097868      -5.009369      -2.550759      14.420475       6.668342      10.509541          -0.000489
          424              C       1.011092      -1.798547       1.409404       0.587251      25.228167 0.27707178E+03  0.58719291E+04                                 8.075459                            5.917895      -0.039242       2.040418                    0.999524      22.694895      63.764916       0.609739       0.473995      -1.021209      -0.021219       0.044437      -0.026639       0.055987       0.064005       0.019385       0.090800      -0.016576       0.036467      -0.099819      -0.023736       0.123555             11.084767       8.898836      -4.684508       2.458965      13.763102      -6.503531      10.592363          -0.001293
          425              C      15.124975      -7.639278       7.943914       0.081047      25.222917 0.40613354E+03  0.93179633E+04                                 7.262142                            6.507554       0.195738       2.067938                    0.999109      26.911018      74.605181       0.682741       0.391019      -1.089090      -0.007476       0.111224      -0.018200       0.112951       0.046676       0.013448       0.004404       0.063184      -0.069519      -0.045065      -0.024971       0.070036              7.724824       9.619013       0.087559       0.710938       6.136802       0.247006       7.418656          -0.000026
          426              C      13.822706      -6.833805       7.501292      -0.375383      32.877397 0.57015168E+03  0.14183261E+05                                 8.420152                            7.523014       0.350862       2.043613                    0.999652      32.987955      94.019583       0.661448       0.372241      -1.106889       0.068540      -0.035155       0.023920       0.080658      -0.010936       0.007960      -0.003617       0.018712      -0.024671      -0.010833      -0.010277       0.021110              8.936756      11.443205      -0.388449       0.925634       6.966682      -0.163282       8.400380          -0.000004
          427              C     -14.272721     -14.536070      21.146887       0.093166      25.677741 0.39750234E+03  0.90914443E+04                                 7.413574                            6.462573       0.057887       2.024390                    0.999095      26.877713      74.943000       0.679689       0.394006      -1.084587      -0.001900      -0.098625       0.064525       0.117872      -0.034584      -0.010158       0.012402       0.015818      -0.059114      -0.027944      -0.020973       0.048917              8.069905      10.052770       0.029166      -1.691205       5.805823       0.612571       8.351121          -0.000013
          428              C     -15.397193     -14.832485      22.186468      -0.376001      32.862235 0.55705607E+03  0.13790094E+05                                 8.414377                            7.416088       0.376906       2.053209                    0.999659      32.916799      93.874222       0.668276       0.370239      -1.107348       0.059583       0.008727      -0.050137       0.078358      -0.009549      -0.011382      -0.000563       0.015785       0.005608      -0.015442      -0.002629       0.018071              9.010272      11.016313       0.167228      -1.854663       6.782856      -0.189918       9.231647          -0.000004
          429              C       0.657364      -7.148250       7.728427       0.069955      26.589345 0.41571905E+03  0.96229051E+04                                 7.647944                            6.653846      -0.005524       2.004218                    0.998371      27.266701      76.685762       0.662557       0.399371      -1.080060      -0.015822      -0.111248      -0.042933       0.120290      -0.040509       0.023742      -0.014944       0.002746      -0.055290      -0.035401      -0.024070       0.059471              8.382832      10.153509       0.272834       1.502022       6.061600      -1.125817       8.933386          -0.000016
          430              C      -0.447854      -7.490507       6.653902      -0.375310      32.996749 0.56460109E+03  0.14025943E+05                                 8.446531                            7.477845       0.356569       2.045882                    0.999591      33.057241      94.483692       0.663855       0.371401      -1.106325       0.056843       0.007716       0.055139       0.079567      -0.009629       0.022312      -0.000977      -0.003533       0.009006      -0.024515      -0.000016       0.024531              9.008465      10.718364       0.734131       1.762746       7.004700      -0.313559       9.302330          -0.000001
          431              C       3.848070      -4.236919       6.857741       0.085621      25.519632 0.39369205E+03  0.89826618E+04                                 7.365667                            6.418719       0.055965       2.023813                    0.998840      26.886223      74.877160       0.684048       0.392438      -1.085666      -0.104781      -0.002110       0.044373       0.113809       0.031973       0.026223       0.025490      -0.014891      -0.061162      -0.038041      -0.021494       0.059535              8.038000       5.983227       0.361321       0.832256       9.607482       1.312962       8.523293          -0.000019
          432              C       3.372912      -3.298142       8.016714      -0.380382      32.765273 0.56556989E+03  0.14055072E+05                                 8.400561                            7.485535       0.334225       2.037863                    0.999624      33.081345      94.548491       0.663390       0.371527      -1.106306       0.012567      -0.047291      -0.057691       0.075648       0.003562       0.001677       0.020819       0.008889       0.046636      -0.023633      -0.003383       0.027016              8.952158       6.899885      -0.205242       0.357206      10.625913       1.816735       9.330675          -0.000001
          433              C       0.944131       1.787150       1.386108       0.604152      22.535116 0.24701183E+03  0.51051058E+04                                 7.517002                            5.616432      -0.082506       2.034542                    0.999456      22.237531      62.432162       0.618849       0.478889      -1.014921      -0.021377      -0.037695      -0.025645       0.050355      -0.067653       0.030744      -0.093069      -0.015907       0.048797      -0.099501      -0.034038       0.133538              9.995777       8.607040       4.231827       1.970007      12.008692       5.349441       9.371598          -0.001012
          434              C     -22.982356     -35.128034      27.771669       0.583334      24.766223 0.27365780E+03  0.57843903E+04                                 7.961496                            5.878617      -0.034653       2.040603                    0.999626      22.716266      63.840838       0.611903       0.473559      -1.020956       0.021595      -0.041936       0.025899       0.053812       0.063419       0.024253       0.093730      -0.008040       0.034076      -0.101293      -0.025598       0.126891             10.784650       8.418312      -4.181447       1.972477      13.341385      -6.348636      10.594253          -0.001999
          435              C     -25.725639     -14.846122      22.570851      -0.010289      47.280278 0.46926945E+03  0.11271988E+05                                11.564037                            7.325881      -0.442071       1.844761                    0.998558      28.987716      84.890346       0.594565       0.428873      -1.053886       0.007411       0.026607      -0.038398       0.047299      -0.025677       0.016654       0.018318       0.056803       0.059263      -0.055348       0.019075       0.036273             17.468424       7.745695       3.142637      -0.182140      14.484939      -0.310785      30.174637           0.000079
          436              C     -25.241732     -13.709927      23.252257      -0.171795      46.960120 0.55151923E+03  0.13759198E+05                                11.303455                            7.785780      -0.082480       1.926673                    0.998925      31.880634      94.377704       0.595661       0.412169      -1.067056      -0.005740      -0.009103       0.002490       0.011045      -0.010394      -0.003525      -0.010048       0.013958      -0.018863      -0.018502       0.002691       0.015811             15.885178       7.669823       3.701157       2.041303      15.025537       7.209209      24.960173          -0.000372
          437              C     -25.255672     -13.675931      24.661661       0.065277      47.967098 0.43588413E+03  0.10250845E+05                                11.647066                            7.032086      -0.339443       1.887034                    0.998655      27.723166      79.624798       0.612194       0.425430      -1.058876      -0.000606      -0.003353      -0.005402       0.006386      -0.002061       0.003642       0.020306       0.027576      -0.057459      -0.033624       0.009944       0.023680             18.275102       9.264338       7.534824       2.791631      24.312734       8.977872      21.248233           0.000097
          438              C     -25.752637     -14.777835      25.389659      -0.167607      47.091992 0.55015435E+03  0.13694277E+05                                11.258106                            7.752243      -0.040634       1.934587                    0.999657      31.763650      93.426142       0.600689       0.409639      -1.070445      -0.006319      -0.009901      -0.014207       0.018434      -0.008473      -0.000956      -0.001088       0.027407       0.029474      -0.021079       0.009633       0.011446             15.268283       8.748424       7.504600      -0.147972      23.632716       1.084618      13.423707          -0.000384
          439              C     -26.235667     -15.913147      24.708253      -0.025450      50.555777 0.47778410E+03  0.11465482E+05                                11.915811                            7.296353      -0.233857       1.909479                    0.999016      28.745455      82.653876       0.610850       0.417841      -1.066578      -0.008014       0.007042       0.038893       0.040330       0.007177       0.000196      -0.017195       0.022754      -0.081405      -0.035241       0.007751       0.027491             18.211923       9.790071       8.112617      -3.642082      24.134332      -5.487864      20.711367           0.000089
          440              C     -26.222316     -15.947143      23.298849       0.162005      37.544321 0.40864036E+03  0.94732114E+04                                 9.975573                            6.893220      -0.160051       1.951362                    0.999475      26.950960      77.302636       0.605921       0.436048      -1.050495      -0.037781      -0.068916      -0.037500       0.087080       0.007995       0.015921       0.024279       0.000322      -0.068452      -0.037811       0.003900       0.033910             13.569260       6.323827       2.868812      -2.705299      14.278688      -1.990059      20.105265          -0.000347
          441              C     -25.672456     -14.791961      21.164359       0.002167      47.242439 0.46647792E+03  0.11185701E+05                                11.556209                            7.298863      -0.458592       1.840350                    0.998372      28.857780      84.374857       0.596435       0.428263      -1.054499      -0.033526       0.008190       0.036344       0.050119       0.022359       0.020923       0.008456      -0.045771       0.075448      -0.048322       0.008159       0.040163             17.560240      14.347654      -3.187110       1.612157       7.847745      -1.406305      30.485322           0.000074
          442              C       2.626126     -14.323603      20.480040      -0.160003      47.494943 0.54225762E+03  0.13450659E+05                                11.343124                            7.694044      -0.075734       1.929978                    0.999211      31.520495      92.586156       0.603161       0.409388      -1.070479       0.005994      -0.020330       0.000806       0.021211       0.010487      -0.014870       0.000860      -0.011827       0.004396      -0.021100       0.004676       0.016424             16.093014      15.806180      -4.654085       7.562205       8.029916      -3.826394      24.442946          -0.000379
          443              C       2.592238     -14.338758      19.070636       0.058172      49.311266 0.45961474E+03  0.10925182E+05                                11.854023                            7.199064      -0.335981       1.884968                    0.998604      27.965030      80.079136       0.609371       0.422853      -1.063199      -0.001911      -0.004960       0.004464       0.006941       0.002546       0.021656      -0.002914      -0.010076      -0.062674      -0.033371       0.015484       0.017887             19.053234      24.787093      -8.832153       9.607794      10.453258      -4.610854      21.919349           0.000088
          444              C       3.700448     -14.823155      18.345550      -0.163745      46.766758 0.54752401E+03  0.13614804E+05                                11.212518                            7.734545      -0.040466       1.934723                    0.999665      31.736371      93.349899       0.601174       0.409730      -1.070204       0.010652      -0.006112       0.015803       0.020014       0.010956      -0.000602      -0.000089      -0.034449       0.033844      -0.026062       0.011271       0.014791             15.268250      23.333538      -7.599138       1.828784       8.848287      -0.672639      13.622927          -0.000401
          445              C       4.841215     -15.290177      19.026956      -0.025943      49.886168 0.47854568E+03  0.11503129E+05                                11.850461                            7.331693      -0.218867       1.915922                    0.999174      28.787571      83.193853       0.604919       0.421227      -1.063059      -0.004599      -0.007586      -0.037395       0.038433      -0.004041      -0.021074      -0.005958      -0.022566      -0.088249      -0.040476       0.013643       0.026833             17.794237      22.965921      -7.340575      -4.665359       9.193940       2.370871      21.222851           0.000072
          446              C     -24.564389     -15.275316      20.436361       0.144986      37.153244 0.41876230E+03  0.97808207E+04                                 9.940348                            6.996317      -0.156824       1.953089                    0.999322      27.269074      78.860660       0.598268       0.438331      -1.047688       0.067841      -0.044627       0.037002       0.089237      -0.007973       0.032495      -0.015014       0.012436      -0.053828      -0.039734      -0.001132       0.040865             13.414459      13.980216      -2.484787      -1.473343       6.135835       1.278683      20.127326          -0.000362
          447              C       5.996491     -15.790623      18.266926       0.091321      41.300661 0.44395547E+03  0.10502776E+05                                10.690546                            7.174572      -0.421076       1.866802                    0.998543      27.676282      80.077192       0.595467       0.434794      -1.051714      -0.007888      -0.001579      -0.001114       0.008122      -0.007833      -0.000321       0.030720       0.053560       0.020407      -0.048168       0.019966       0.028201             15.453037      19.224994      -6.458685      -9.752633      10.782115       2.133763      16.352002          -0.001296
          448              C       6.446980     -15.125753      17.110866      -0.141244      43.245931 0.52268721E+03  0.12819230E+05                                10.587387                            7.523991       0.052630       1.969343                    0.999772      30.986655      89.875458       0.614894       0.406150      -1.074898       0.014549      -0.022884      -0.005185       0.027609      -0.014355       0.010972      -0.011772      -0.024127      -0.036426      -0.020483      -0.009919       0.030403             13.894683      16.441673      -4.871003      -8.205529      10.339464       0.779473      14.902913           0.000652
          449              C       7.521595     -15.655255      16.365396      -0.085225      40.422165 0.49492341E+03  0.11970728E+05                                10.138440                            7.325085       0.008501       1.957884                    0.999472      30.238752      87.025648       0.622881       0.406554      -1.074906      -0.009758      -0.020032       0.029936       0.037318       0.019087      -0.005757      -0.012960      -0.000464       0.058799      -0.029452       0.000479       0.028973             13.115492      15.675326      -5.630842      -7.062564      10.921571       1.386495      12.749578           0.000086
          450              C       8.144390     -16.850375      16.778898      -0.036398      43.564101 0.47811178E+03  0.11426352E+05                                10.847542                            7.268361      -0.113113       1.956184                    0.998796      28.251326      79.942215       0.618519       0.414357      -1.073393      -0.034467       0.019476       0.020292       0.044486       0.002874      -0.008802       0.009713       0.013942      -0.002660      -0.016372       0.002873       0.013499             16.080915      20.244282      -7.549346     -10.540114      12.009883       3.321904      15.988580           0.012965
          451              C     -21.746042     -17.515993      17.937871      -0.091556      41.261628 0.49618477E+03  0.12001971E+05                                10.266703                            7.323125       0.050065       1.970002                    0.999430      30.228724      86.836152       0.624764       0.405304      -1.076353      -0.015301       0.028706      -0.014774       0.035728      -0.009429       0.019460      -0.000194      -0.027919      -0.014603      -0.029066       0.007704       0.021362             13.647516      16.128136      -5.143470      -8.489681      10.190523       1.877577      14.623889           0.000229
          452              C     -22.820657     -16.986491      18.683341      -0.128161      42.754069 0.52277544E+03  0.12825243E+05                                10.568933                            7.548734       0.098097       1.987546                    0.999738      30.731904      89.225109       0.610789       0.408756      -1.072903       0.018749       0.008133      -0.019680       0.028372       0.014144       0.007291      -0.008659       0.016830       0.084453      -0.032578       0.002240       0.030338             14.143541      16.427278      -6.069678      -8.239369      11.333131       2.202563      14.670213           0.000724
          453              C     -24.786029     -12.532160      25.398395       0.080921      43.945902 0.42957312E+03  0.10071287E+05                                11.093956                            7.023593      -0.367160       1.885378                    0.998698      27.434754      78.818687       0.606660       0.430638      -1.055070       0.000685       0.004392       0.007656       0.008852       0.000168       0.036804      -0.006357      -0.040307       0.028327      -0.048523       0.014152       0.034371             17.101206      11.372178       7.135859       2.269018      22.984546      11.759089      16.946895          -0.001352
          454              C     -25.455812     -12.075855      26.551544      -0.134980      44.025769 0.51738498E+03  0.12654260E+05                                10.733130                            7.486480       0.045435       1.968263                    0.999786      30.837256      89.258420       0.616468       0.406231      -1.075067       0.022745       0.015977      -0.001181       0.027821       0.014306      -0.010704      -0.010100       0.026040      -0.035263      -0.019821      -0.010083       0.029904             14.540192      10.653141       4.884324       0.832546      18.001492       9.138849      14.965943           0.000920
          455              C     -24.907888     -11.026406      27.317398      -0.091406      40.990767 0.49743047E+03  0.12044017E+05                                10.227408                            7.334234       0.041222       1.965914                    0.999455      30.338389      87.297735       0.623819       0.405516      -1.075822       0.016828      -0.005915      -0.029683       0.034630      -0.019415      -0.012601       0.006839      -0.005402       0.060610      -0.030252       0.000650       0.029602             13.480232      11.079465       5.705341       1.412100      16.530367       7.498357      12.830863           0.000389
          456              C     -23.689444     -10.431925      26.927191      -0.045669      43.898164 0.48952600E+03  0.11771860E+05                                10.925473                            7.367161      -0.112068       1.953478                    0.998843      28.503184      80.984060       0.612606       0.415773      -1.072158      -0.012257      -0.032650      -0.030017       0.046014       0.003273       0.011960       0.005155      -0.007299      -0.013691      -0.015182       0.001559       0.013623             16.202638      11.749914       7.081010       2.772642      20.959178      10.773123      15.898823           0.017409
          457              C     -23.019957     -10.887936      25.774042      -0.087222      42.077602 0.49959643E+03  0.12117510E+05                                10.428134                            7.366084      -0.003299       1.952203                    0.999448      30.390212      87.709615       0.620050       0.407273      -1.073959      -0.030318      -0.012263       0.017776       0.037223       0.012611      -0.003638      -0.015567       0.019665      -0.043781      -0.025703      -0.000397       0.026100             13.975588      10.403597       5.134556       1.492378      17.099995       8.688873      14.423172           0.000127
          458              C     -23.568173     -11.937679      25.008188      -0.137399      44.698108 0.52691990E+03  0.12958251E+05                                10.884950                            7.574596       0.069357       1.974416                    0.999790      31.040932      90.363219       0.609956       0.408325      -1.072707      -0.006023       0.010314       0.023695       0.026535      -0.009871      -0.016878       0.007971      -0.003872       0.076290      -0.024496      -0.009765       0.034261             14.848212      11.654053       6.412252       1.780677      18.368693       8.863866      14.521889           0.000777
          459              C     -26.694510     -17.104752      25.450811       0.087074      42.541925 0.44949066E+03  0.10660234E+05                                10.901722                            7.209502      -0.419438       1.866245                    0.998533      27.760269      80.260777       0.595578       0.433632      -1.053058      -0.000414       0.006643       0.000095       0.006657       0.010632      -0.031861      -0.001114      -0.049957       0.020149      -0.048237       0.017634       0.030603             16.235805      11.477064       7.564047      -3.019888      20.528867     -10.249102      16.701483          -0.000824
          460              C     -27.879034     -17.726149      25.005859      -0.131999      42.623980 0.51700337E+03  0.12645153E+05                                10.522795                            7.491076       0.046923       1.970704                    0.999766      30.750651      89.067409       0.615246       0.407030      -1.074322       0.008807      -0.017937       0.017029       0.026254      -0.017833       0.009623       0.009875      -0.015261       0.078951      -0.035501       0.005894       0.029607             14.188774      12.058640       7.038692      -2.822829      16.468276      -7.731044      14.039404           0.000769
          461              C     -28.441123     -18.786308      25.747834      -0.076947      40.964408 0.48699106E+03  0.11721635E+05                                10.211755                            7.257767       0.039712       1.970876                    0.999450      29.897380      85.601090       0.627368       0.405617      -1.076421       0.029979       0.011570       0.018576       0.037117       0.008458       0.002516       0.014378       0.019475      -0.018723      -0.021370       0.002554       0.018816             13.563886      10.682858       5.631014      -2.053644      15.817035      -8.005334      14.191764           0.000432
          462              C     -27.818248     -19.224033      26.933015      -0.041443      43.633653 0.46651790E+03  0.11090414E+05                                10.860953                            7.185699      -0.118391       1.956973                    0.998914      28.082182      79.472379       0.620763       0.415051      -1.072039       0.006928       0.033567      -0.035796       0.049559       0.003874      -0.014656       0.000365      -0.006331      -0.038724      -0.021722       0.007539       0.014183             16.290971      11.855604       7.704393      -3.404440      20.796043     -10.848942      16.221267           0.012532
          463              C     -26.633581     -18.602490      27.378550      -0.097441      41.036794 0.49944638E+03  0.12105921E+05                                10.237177                            7.343988       0.052397       1.968287                    0.999525      30.426219      87.618188       0.624009       0.404955      -1.076118      -0.013631       0.008163      -0.030893       0.034739      -0.019429       0.013324      -0.005719      -0.005695       0.058505      -0.030271       0.001213       0.029057             13.550463      11.291039       6.429064      -1.942550      16.456122      -7.307129      12.904229           0.000543
          464              C     -26.071789     -17.543223      26.638904      -0.139560      43.441321 0.52423245E+03  0.12873461E+05                                10.628577                            7.538614       0.041894       1.964800                    0.999745      31.094306      90.401797       0.613542       0.406528      -1.074077      -0.023293      -0.014992       0.002039       0.027776       0.014979       0.017339       0.010491       0.021405      -0.039387      -0.022018      -0.011690       0.033709             14.116008      10.643072       5.595433      -1.424111      16.820354      -8.260726      14.884599           0.000572
          465              C     -26.614689     -27.273312      25.471195       0.091527      44.503277 0.42600304E+03  0.99662839E+04                                11.201150                            7.000723      -0.380556       1.882858                    0.998684      27.288335      78.301866       0.606850       0.431424      -1.054641      -0.004047       0.003581       0.002741       0.006060       0.006588      -0.035884      -0.008955      -0.045466       0.022680      -0.049208       0.012162       0.037046             17.580605      12.344458      -8.522127      -3.192667      23.542611      11.659624      16.854746          -0.001201
          466              C     -25.963172     -26.811008      26.633080      -0.141760      44.030062 0.51835421E+03  0.12680591E+05                                10.725878                            7.483147       0.060065       1.972114                    0.999781      30.879287      89.313202       0.618045       0.405110      -1.076090      -0.019578       0.015193      -0.001462       0.024825      -0.013115       0.010291      -0.011854       0.023919      -0.025651      -0.020095      -0.007657       0.027752             14.594509      10.810272      -5.496932      -1.225240      18.223701       8.937552      14.749555           0.000491
          467              C     -26.508952     -25.739950      27.369814      -0.082470      40.873160 0.48857966E+03  0.11770198E+05                                10.204798                            7.260126       0.052769       1.973131                    0.999490      30.023593      86.018027       0.628454       0.404561      -1.077055      -0.018880      -0.007159      -0.029907       0.036085       0.019616       0.009618       0.003692       0.007077       0.056758      -0.029633       0.004172       0.025461             13.582412      11.486893      -6.283736      -1.588398      16.806785       7.216613      12.453558           0.000005
          468              C     -27.706984     -25.129566      26.941751      -0.045319      44.043365 0.45470492E+03  0.10744894E+05                                10.918231                            7.093625      -0.131681       1.956424                    0.998923      27.898921      78.822419       0.624591       0.414990      -1.071639       0.014753      -0.040657      -0.027310       0.051152       0.001694      -0.013487       0.002497      -0.005835      -0.007523      -0.016017       0.004570       0.011448             16.540957      12.395741      -8.078173      -3.401673      21.462044      10.818932      15.765085           0.009004
          469              C     -28.358501     -25.591869      25.779866      -0.074402      41.320523 0.48714181E+03  0.11730738E+05                                10.296351                            7.266678       0.029821       1.968206                    0.999467      29.912229      85.772629       0.625732       0.406488      -1.075425       0.027931      -0.014319       0.021965       0.038309      -0.003789       0.002015      -0.019234       0.023321      -0.029768      -0.027639       0.008796       0.018843             13.824456      10.619583      -5.505579      -1.618265      16.831217       8.231629      14.022568           0.000454
          470              C     -27.812871     -26.664264      25.046044      -0.138770      43.877090 0.51614494E+03  0.12610274E+05                                10.699831                            7.468095       0.068421       1.975527                    0.999796      30.783731      88.915030       0.618691       0.405209      -1.076263       0.003644       0.009110       0.022837       0.024855       0.011533       0.016974       0.007032       0.004224       0.062281      -0.023062      -0.008454       0.031515             14.593507      12.188729      -7.118455      -2.080058      17.897125       7.987847      13.694667           0.000599
          471              C     -25.248404     -30.686556      24.714077      -0.041494      50.301842 0.50094733E+03  0.12163602E+05                                11.881420                            7.478448      -0.253146       1.897738                    0.998825      29.213575      84.476075       0.602523       0.418661      -1.066131       0.004373      -0.000664       0.043074       0.043300      -0.000677      -0.010901      -0.023830       0.007105      -0.083805      -0.041103       0.016315       0.024788             17.609816       9.246798      -7.562701       2.075255      23.508941      -3.772190      20.073708           0.000088
          472              C     -25.660586     -29.547948      25.435377      -0.159296      47.448998 0.54391059E+03  0.13501235E+05                                11.312907                            7.707652      -0.024359       1.940469                    0.999691      31.650959      92.986679       0.602438       0.409589      -1.070403       0.002734      -0.007721      -0.018410       0.020150       0.003210       0.000208      -0.002368       0.051323       0.036934      -0.032144       0.012438       0.019706             15.460198       8.636059      -7.536876      -0.650960      24.340004       1.493577      13.404531          -0.000423
          473              C     -26.070575     -28.386968      24.749021       0.060157      48.493128 0.43431078E+03  0.10200812E+05                                11.717755                            7.006581      -0.392816       1.870264                    0.998635      27.732429      79.503708       0.615218       0.423880      -1.060239       0.003652      -0.005994      -0.002822       0.007565       0.006255       0.001749       0.025157       0.017501      -0.050266      -0.035120       0.011468       0.023653             18.591068       9.938119      -8.591839      -4.077675      25.392390       8.732645      20.442694           0.000095
          474              C     -26.068229     -28.364442      23.339617      -0.167770      48.327989 0.54761491E+03  0.13618997E+05                                11.438491                            7.718682      -0.012235       1.942647                    0.999717      31.828561      93.658430       0.603662       0.407983      -1.071240       0.006041      -0.016198       0.002266       0.017435       0.003654       0.004405      -0.011696       0.002069      -0.005407      -0.014661       0.003889       0.010772             16.098393       7.784567      -4.499730      -3.332253      16.233481       6.818098      24.277132          -0.000401
          475              C     -25.867530      -0.063941      22.615695      -0.018481      50.742043 0.50941104E+03  0.12423338E+05                                12.019252                            7.577027      -0.308089       1.883531                    0.998763      29.159771      84.556437       0.594259       0.422630      -1.063421      -0.005459       0.035067      -0.035241       0.050014       0.004475       0.000065       0.011477       0.063279       0.117496      -0.052959       0.012346       0.040613             18.138821       8.031747      -4.028847      -1.391363      16.198341       1.137876      30.186374           0.000065
          476              C     -25.457467      -1.224846      23.301761       0.167532      36.895643 0.40255328E+03  0.93152107E+04                                 9.874067                            6.852521      -0.173843       1.945561                    0.999384      27.090502      78.126221       0.605101       0.437430      -1.047629       0.043607      -0.057674      -0.041283       0.083260      -0.004761      -0.008685       0.034615       0.015884      -0.055231      -0.044830       0.012106       0.032724             13.246611       5.943674      -3.015261       0.794913      15.778413      -1.679011      18.017746          -0.000355
          477              C       2.678118       5.036447       3.689494       0.087349      41.549222 0.44011924E+03  0.10397087E+05                                10.734828                            7.145045      -0.437087       1.861137                    0.998577      27.743971      80.408085       0.596065       0.434982      -1.050828      -0.005646       0.006951       0.003368       0.009567       0.002014       0.031603       0.001293      -0.053947       0.038384      -0.049444       0.020109       0.029335             15.689551      11.578627       7.573050       2.787232      20.018764       9.296712      15.471261          -0.001086
          478              C       3.348020       4.585600       2.533433      -0.144799      43.448114 0.52890373E+03  0.13017837E+05                                10.637476                            7.572834       0.026175       1.959698                    0.999793      31.180235      90.773919       0.612029       0.406604      -1.073958      -0.022695      -0.010712      -0.006303       0.025875       0.014965      -0.011229      -0.010535       0.019585      -0.041712      -0.020425      -0.009511       0.029936             14.014672      10.533046       5.320518       1.302598      16.750284       8.267865      14.760686           0.000701
          479              C       2.822273       3.512824       1.785051      -0.088219      40.892668 0.49842615E+03  0.12078151E+05                                10.211265                            7.348966       0.014519       1.957425                    0.999446      30.363047      87.499401       0.622048       0.406334      -1.074925      -0.021263       0.003920       0.029194       0.036328      -0.016359      -0.015383       0.008168      -0.004918       0.056578      -0.027022      -0.003697       0.030719             13.269964      11.276476       6.006405       1.692010      15.850667       7.082115      12.682749           0.000253
          480              C       1.624712       2.888968       2.195642      -0.042994      43.405734 0.47773894E+03  0.11422227E+05                                10.833311                            7.274272      -0.117468       1.954219                    0.998928      28.288567      80.225125       0.616774       0.415355      -1.072089       0.031519       0.029264       0.020769       0.047761      -0.009727       0.002902       0.012464      -0.035516      -0.002222      -0.021809      -0.003841       0.025650             15.986531      12.549284       8.030130       3.674564      19.863892      10.173864      15.546416           0.017386
          481              C       0.954809       3.339815       3.351703      -0.098167      41.079183 0.49888572E+03  0.12080183E+05                                10.220426                            7.336115       0.070748       1.974484                    0.999460      30.309597      87.032326       0.625275       0.404541      -1.077173       0.027063       0.014647      -0.011895       0.032992       0.009071       0.000496      -0.016244       0.024217      -0.022746      -0.025360       0.005345       0.020015             13.496492      10.566250       5.489798       2.129642      15.739622       8.065940      14.183605           0.000924
          482              C       1.481883       4.413928       4.097173      -0.124692      41.894446 0.51379020E+03  0.12548917E+05                                10.394470                            7.472990       0.058529       1.975474                    0.999761      30.658224      88.781786       0.615250       0.407600      -1.073781       0.009539      -0.018466      -0.020128       0.028933      -0.015661      -0.011134      -0.004960      -0.013613       0.074115      -0.031986       0.004566       0.027420             13.787150      11.874774       6.556348       2.473922      15.767771       7.331019      13.718906           0.000973
          483              C       3.611927       7.285262       6.502478      -0.012455      48.861829 0.50597432E+03  0.12314666E+05                                11.724236                            7.546953      -0.305065       1.884568                    0.998653      29.042961      84.043805       0.596164       0.422130      -1.064081      -0.000976       0.032213       0.041737       0.052732      -0.005507      -0.012725      -0.019047       0.075954       0.095466      -0.058741       0.016376       0.042366             17.443034       7.575771       3.574079       0.375141      15.959619      -0.471438      28.793712           0.000073
          484              C       3.980414       8.471847       5.835632      -0.155288      45.757168 0.53682335E+03  0.13288069E+05                                11.050193                            7.648751      -0.027323       1.941171                    0.999705      31.560842      92.737597       0.605473       0.408678      -1.070485      -0.001809      -0.016127      -0.000664       0.016242      -0.007690      -0.005991       0.015450       0.028753      -0.018489      -0.024492       0.001337       0.023155             15.230865       6.975064       3.379431      -1.548499      15.585358      -6.322634      23.132172          -0.000340
          485              C       3.974037       8.519984       4.426228       0.058880      47.572353 0.44111554E+03  0.10397741E+05                                11.578365                            7.068250      -0.354192       1.881614                    0.998686      27.814309      79.799768       0.611810       0.424720      -1.060044      -0.004300      -0.002520       0.001761       0.005286      -0.008501       0.008471      -0.025296       0.008451      -0.049421      -0.033641       0.004310       0.029331             18.022721       9.202220       7.571160      -3.001684      24.394942      -8.437336      20.471003           0.000080
          486              C       3.600652       7.380653       3.683670      -0.159877      47.482577 0.54469113E+03  0.13522128E+05                                11.322318                            7.714443      -0.027912       1.940339                    0.999692      31.602634      92.775292       0.602173       0.409723      -1.070579      -0.008065      -0.008427       0.018504       0.021874       0.004295       0.001111      -0.001210       0.045337       0.033330      -0.028670       0.011002       0.017668             15.493858       8.389228       7.249123      -0.050100      24.839648      -1.568744      13.252698          -0.000382
          487              C       3.233932       6.194068       4.350516      -0.024878      50.068905 0.47056419E+03  0.11262653E+05                                11.841789                            7.249521      -0.283009       1.893992                    0.998907      28.762541      82.914851       0.611017       0.418823      -1.064691      -0.001015       0.007105      -0.041011       0.041634      -0.003390      -0.007845       0.027518       0.011889      -0.065445      -0.039453       0.012300       0.027152             17.880493       9.454670       7.970270       3.119148      24.871554       4.407317      19.315255           0.000079
          488              C       3.240605       6.145636       5.759920       0.145518      38.706498 0.42343833E+03  0.98937080E+04                                10.124933                            6.985464      -0.128040       1.955353                    0.999454      27.287666      78.311470       0.606604       0.432147      -1.053948      -0.043540      -0.070628       0.037284       0.090963       0.008038      -0.013210      -0.031250      -0.026026      -0.072359      -0.041132      -0.002938       0.044070             13.716055       6.166718       2.918926       2.131911      15.432120       1.597010      19.549326          -0.000337
          489              C       4.574341       9.636426       3.706966       0.084523      43.742715 0.43417607E+03  0.10202184E+05                                11.061552                            7.062867      -0.364167       1.886460                    0.998650      27.440965      78.819983       0.604994       0.430851      -1.055372       0.004124       0.003347      -0.001404       0.005494      -0.005926      -0.033199       0.001030      -0.050502       0.024677      -0.049021       0.019573       0.029448             16.945812      11.809590       7.896515      -2.357188      22.773494     -10.871521      16.254352          -0.001074
          490              C       3.939997      10.053702       2.518873      -0.140378      44.513278 0.52110646E+03  0.12766740E+05                                10.816226                            7.508766       0.047628       1.967614                    0.999778      30.925715      89.557772       0.616184       0.405735      -1.075513       0.017564       0.017275       0.002867       0.024802       0.012445       0.009754       0.013844       0.020349      -0.036776      -0.022597      -0.005283       0.027880             14.786215      10.732456       5.395691      -0.961168      18.489230      -9.085137      15.136960           0.000749
          491              C       4.484484      11.113923       1.761755      -0.076510      41.134920 0.49020377E+03  0.11825750E+05                                10.249887                            7.284778       0.004005       1.958349                    0.999420      30.077369      86.389988       0.625413       0.405964      -1.075520       0.020280       0.002617       0.034938       0.040482      -0.018178       0.011422      -0.006267      -0.001751       0.059811      -0.028519       0.000510       0.028009             13.548842      11.227592       6.002132      -1.237881      16.629836      -7.178145      12.789099           0.000362
          492              C       5.662277      11.756414       2.195642      -0.043832      44.308002 0.48058049E+03  0.11500052E+05                                10.963566                            7.287413      -0.104170       1.958084                    0.998924      28.309384      80.155551       0.617676       0.414392      -1.073379      -0.039015      -0.029925       0.013553       0.051004      -0.012659      -0.007623      -0.017957      -0.025744       0.021484      -0.027906       0.001269       0.026637             16.443852      12.647090       8.248379      -3.123925      21.258334     -10.263746      15.426131           0.014908
          493              C       6.296325      11.339432       3.383735      -0.101029      41.946066 0.50434100E+03  0.12255048E+05                                10.386136                            7.380900       0.046881       1.964856                    0.999539      30.563367      88.137998       0.622286       0.405066      -1.075987      -0.029459      -0.017668      -0.007139       0.035085       0.010885       0.006411       0.018422       0.024933      -0.042253      -0.028747       0.000832       0.027915             13.942240      10.244510       5.327341      -1.502048      17.015599      -8.514801      14.566611           0.000371
          494              C       5.751842      10.278622       4.140853      -0.136377      44.257982 0.52606649E+03  0.12931233E+05                                10.795048                            7.567968       0.061115       1.973174                    0.999778      30.999577      90.203817       0.610320       0.408272      -1.072808      -0.008588       0.015386      -0.025998       0.031407      -0.006722       0.016711      -0.007375       0.001450       0.081922      -0.021553      -0.013518       0.035071             14.564435      11.518042       6.410206      -1.389962      17.763266      -8.164839      14.411997           0.000761
          495              C       1.447774     -13.754478      18.258190       0.081169      45.221480 0.45230888E+03  0.10714274E+05                                11.308584                            7.188965      -0.336040       1.892651                    0.998652      27.596685      79.025504       0.603461       0.428478      -1.059125      -0.003017       0.000961      -0.004318       0.005355       0.000795      -0.003803      -0.031844       0.053467       0.008425      -0.048093       0.020175       0.027919             17.964336      23.803453      -9.094072      11.836868      13.045672      -3.593948      17.043883          -0.001205
          496              C       0.818959     -12.566015      18.683341      -0.135519      43.294644 0.51570251E+03  0.12607145E+05                                10.617571                            7.472567       0.047327       1.968711                    0.999782      30.881402      89.464743       0.617045       0.406043      -1.074825      -0.014977      -0.004865      -0.022218       0.027232       0.014631       0.008156       0.016953      -0.009464       0.070543      -0.027421      -0.007294       0.034714             14.456101      17.854315      -7.117442       7.854668      12.208621      -2.052983      13.305367           0.000518
          497              C      -0.261227     -12.038566      17.946607      -0.081874      41.038309 0.49249510E+03  0.11895109E+05                                10.251911                            7.305625       0.026606       1.964921                    0.999481      30.133367      86.607399       0.624016       0.406391      -1.075217       0.015297      -0.030201      -0.014084       0.036667      -0.009842      -0.018261       0.004901      -0.026671      -0.029877      -0.027684       0.002363       0.025321             13.743407      16.888596      -5.682436       7.985142      10.711478      -1.607879      13.630148          -0.000007
          498              C      -0.712889     -12.699874      16.784722      -0.037672      43.729866 0.47178507E+03  0.11235415E+05                                10.868708                            7.214328      -0.094884       1.964191                    0.998805      28.104612      79.334930       0.621702       0.413694      -1.074038       0.031676      -0.019921       0.026013       0.045573       0.000640       0.007342      -0.010062       0.015028      -0.011252      -0.016011       0.002501       0.013509             16.530202      21.391815      -8.241069      10.634972      12.612107      -3.460681      15.586683           0.010898
          499              C      -0.084816     -13.889084      16.362484      -0.079131      40.844405 0.48765734E+03  0.11744782E+05                                10.214379                            7.265106       0.027151       1.966630                    0.999413      29.973822      85.919935       0.626579       0.405883      -1.075961       0.005285       0.016385       0.033693       0.037837       0.021212       0.002954       0.007917      -0.003964       0.062474      -0.031909       0.006636       0.025274             13.787833      17.232272      -6.494159       7.448302      11.606687      -1.741054      12.524539           0.000212
          500              C       0.995370     -14.416534      17.099218      -0.134145      43.398683 0.51299521E+03  0.12514387E+05                                10.625427                            7.442801       0.056460       1.972445                    0.999770      30.730251      88.698853       0.620039       0.404940      -1.076422      -0.018617       0.018532       0.002362       0.026375      -0.012501      -0.014958       0.009054      -0.026483      -0.031571      -0.024355      -0.004421       0.028776             14.622522      18.443621      -5.889220       8.882115      10.959739      -1.471198      14.464206           0.000674
          501              C     -24.612664     -31.850846      25.436251       0.091868      40.791370 0.45598644E+03  0.10848481E+05                                10.593421                            7.263977      -0.408611       1.868829                    0.998378      27.790756      80.362790       0.593282       0.433939      -1.053325       0.004464       0.008408      -0.006396       0.011469      -0.004521       0.028000      -0.003806      -0.066640       0.028246      -0.051082       0.019332       0.031751             15.068523      11.199231      -6.907716       2.031380      18.881272      -8.665974      15.125066          -0.001306
          502              C     -25.276312     -32.293345      26.601048      -0.145150      43.195212 0.52782156E+03  0.12978299E+05                                10.580274                            7.557342       0.045728       1.965445                    0.999789      31.127796      90.433846       0.613894       0.405772      -1.075026       0.021546      -0.012313       0.006417       0.025632      -0.013622      -0.011538       0.014874       0.019327      -0.042090      -0.024367      -0.006137       0.030504             13.856400      10.355924      -5.064610       0.911021      16.515024      -8.061127      14.698252           0.000702
          503              C     -24.745885     -33.362668      27.352342      -0.088414      40.258490 0.49525008E+03  0.11976962E+05                                10.096428                            7.316401       0.030818       1.963583                    0.999500      30.262080      87.000230       0.624859       0.405323      -1.076049       0.018149       0.008257      -0.029784       0.035842       0.018263      -0.012728      -0.006021       0.000005       0.059520      -0.028696      -0.000123       0.028819             13.008614      10.874728      -5.661891       1.358117      15.536184      -6.900626      12.614930           0.000275
          504              C     -23.551810     -33.989493      26.938839      -0.040826      43.472808 0.47564607E+03  0.11361455E+05                                10.836194                            7.256667      -0.135476       1.948776                    0.998831      28.282868      80.211254       0.617639       0.415166      -1.072047      -0.014723       0.033841      -0.026302       0.045319      -0.000048       0.009745      -0.005198      -0.013332      -0.008199      -0.014377       0.003065       0.011312             15.962718      11.799678      -7.334290       3.124842      19.973244     -10.476297      16.115231           0.013592
          505              C     -23.101060      -4.108717      25.776954      -0.086580      40.870207 0.49564422E+03  0.11986982E+05                                10.202264                            7.328300       0.062100       1.975162                    0.999428      30.139506      86.604869       0.623302       0.406319      -1.075559      -0.029168       0.012379       0.015287       0.035181      -0.012649       0.002645       0.016436       0.024758      -0.016719      -0.027197       0.005923       0.021274             13.442449      10.101204      -4.933444       1.712931      15.521474      -8.232126      14.704668           0.000341
          506              C     -23.631191      -3.039689      25.025660      -0.124633      41.778919 0.52049865E+03  0.12757141E+05                                10.401796                            7.542336       0.093163       1.988554                    0.999805      30.658338      89.007101       0.609746       0.409849      -1.072046      -0.014432      -0.018810       0.018378       0.029997       0.016868      -0.006974       0.005031      -0.015247       0.085070      -0.033874       0.004325       0.029549             13.647939      11.194807      -5.739931       1.731248      15.427201      -7.407255      14.321808           0.000703
          507              C     -23.144675      -9.239173      27.780405       0.590395      23.120490 0.26101086E+03  0.54588097E+04                                 7.616057                            5.757368      -0.056973       2.037880                    0.999338      22.523593      63.214290       0.614959       0.476234      -1.018283       0.016803       0.043313       0.023775       0.052188      -0.062232       0.033525      -0.096642      -0.004979       0.036588      -0.100305      -0.032965       0.133270             10.081116       7.932583       3.525294       1.370247      12.551247       5.655289       9.759519          -0.002300
          508              C     -28.312813     -20.357323      27.777493       0.613417      23.193364 0.24400332E+03  0.50303994E+04                                 7.685319                            5.595705      -0.113069       2.027524                    0.999536      22.100518      62.087123       0.617382       0.481222      -1.013104      -0.016936      -0.042043       0.024030       0.051302      -0.056789      -0.033837       0.095178      -0.004404       0.039767      -0.096626      -0.032698       0.129325             10.522345       8.047805       3.974069      -1.903788      13.333175      -6.389925      10.186054          -0.000733
          509              C     -28.256704     -24.025114      27.719253       0.620578      24.355030 0.24544225E+03  0.50655800E+04                                 7.936757                            5.603520      -0.095949       2.033340                    0.999590      22.026117      61.834907       0.618618       0.479738      -1.014273      -0.019449       0.042914       0.025327       0.053492       0.060854      -0.023791      -0.086940      -0.017370       0.012562      -0.092291      -0.028207       0.120497             11.108114       8.491586      -4.721146      -2.446200      14.264861       6.817567      10.567896           0.000453
          510              C       6.375501      12.903566       1.453084       0.616804      22.573981 0.24074381E+03  0.49458875E+04                                 7.553544                            5.566914      -0.099156       2.034887                    0.999329      21.983187      61.623059       0.617606       0.482731      -1.012445       0.018791       0.040426      -0.026235       0.051727      -0.072561      -0.031330       0.087192      -0.018481       0.068731      -0.099772      -0.032953       0.132725             10.223575       8.839506       4.686520      -1.982946      12.858799      -5.369841       8.972421          -0.001037
          511              C      -1.842082     -12.097247      15.948981       0.597966      25.202516 0.27004775E+03  0.56921610E+04                                 8.092877                            5.856166      -0.063400       2.036123                    0.999499      22.524374      63.322009       0.610172       0.476231      -1.018984      -0.042779       0.024006      -0.027147       0.056066       0.061307      -0.090084      -0.021178       0.011882       0.031445      -0.097572      -0.024013       0.121585             11.342562      14.492299      -4.970458       6.686485       9.025911      -2.502611      10.509475          -0.000502
          512              C     -20.131626     -17.460277      15.969365       0.587251      25.228155 0.27707146E+03  0.58719226E+04                                 8.075462                            5.917895      -0.039250       2.040416                    0.999524      22.694915      63.765049       0.609738       0.473995      -1.021208       0.044589      -0.020899      -0.026639       0.055987       0.064118       0.090658       0.020039       0.014731       0.036467      -0.099818      -0.023738       0.123556             11.084779      13.830385      -4.648976      -6.521095       8.831577       2.412043      10.592375          -0.001297
          513              C     -26.073917      -3.388851      22.503875       0.081046      25.222915 0.40613358E+03  0.93179646E+04                                 7.262142                            6.507555       0.195737       2.067937                    0.999109      26.911025      74.605205       0.682741       0.391019      -1.089090       0.111275      -0.006674      -0.018200       0.112951       0.046216       0.004308       0.013479      -0.064522      -0.069520      -0.045064      -0.024971       0.070036              7.724823       6.135722       0.062456       0.241877       9.620085       0.712699       7.418661          -0.000028
          514              C     -25.259079      -4.685281      22.061252      -0.375383      32.877404 0.57015188E+03  0.14183268E+05                                 8.420154                            7.523015       0.350860       2.043612                    0.999652      32.987963      94.019624       0.661448       0.372241      -1.106889      -0.035648       0.068285       0.023921       0.080658      -0.011070      -0.003674       0.007934      -0.018394      -0.024672      -0.010833      -0.010277       0.021110              8.936758       6.972519      -0.420666      -0.169949      11.437374       0.924438       8.400379          -0.000001
          515              C       3.893001       4.081280       6.586926       0.093166      25.677745 0.39750235E+03  0.90914446E+04                                 7.413574                            6.462573       0.057887       2.024390                    0.999095      26.877716      74.943009       0.679689       0.394006      -1.084587      -0.098608      -0.002611       0.064525       0.117872      -0.034694       0.012475      -0.010068      -0.014819      -0.059113      -0.027943      -0.020973       0.048917              8.069906       5.805623      -0.001447       0.624746      10.052969      -1.686750       8.351125          -0.000015
          516              C       3.604698       2.954701       7.626507      -0.376001      32.862274 0.55705685E+03  0.13790118E+05                                 8.414384                            7.416094       0.376904       2.053208                    0.999659      32.916814      93.874286       0.668275       0.370239      -1.107348       0.008298       0.059644      -0.050137       0.078358      -0.009662      -0.000481      -0.011385      -0.015506       0.005607      -0.015442      -0.002629       0.018070              9.010281       6.780670       0.136704      -0.176550      11.018516      -1.855989       9.231657          -0.000004
          517              C     -25.478641     -17.852548      22.288388       0.069955      26.589342 0.41571917E+03  0.96229082E+04                                 7.647945                            6.653848      -0.005523       2.004219                    0.998371      27.266690      76.685722       0.662556       0.399371      -1.080060      -0.111131      -0.016623      -0.042932       0.120290      -0.040525      -0.015115       0.023634      -0.001577      -0.055291      -0.035401      -0.024070       0.059471              8.382831       6.057879       0.243318      -1.136614      10.157225       1.493866       8.933390          -0.000012
          518              C     -25.812925     -18.960204      21.213862      -0.375310      32.996749 0.56460130E+03  0.14025950E+05                                 8.446531                            7.477847       0.356568       2.045881                    0.999591      33.057247      94.483714       0.663855       0.371401      -1.106325       0.007306       0.056897       0.055139       0.079568      -0.009603      -0.001137       0.022304       0.003810       0.009007      -0.024515      -0.000016       0.024531              9.008464       6.994317       0.707294      -0.326257      10.728744       1.760436       9.302331          -0.000004
          519              C     -22.590379     -14.640945      21.417702       0.085621      25.519635 0.39369204E+03  0.89826617E+04                                 7.365667                            6.418719       0.055964       2.023813                    0.998840      26.886225      74.877164       0.684048       0.392438      -1.085666      -0.001355      -0.104794       0.044373       0.113809       0.032076       0.025300       0.026407       0.013968      -0.061162      -0.038042      -0.021494       0.059535              8.038001       9.602087       0.387399       1.306930       5.988623       0.841695       8.523292          -0.000018
          520              C     -21.648203     -15.109325      22.576675      -0.380383      32.765294 0.56557042E+03  0.14055088E+05                                 8.400564                            7.485539       0.334228       2.037864                    0.999624      33.081357      94.548523       0.663389       0.371527      -1.106306      -0.047381       0.012226      -0.057692       0.075649       0.003497       0.020806       0.001828      -0.008991       0.046633      -0.023632      -0.003383       0.027015              8.952161      10.628680      -0.178367       1.814120       6.897122       0.370288       9.330680          -0.000003
          521              C       9.120910      10.023068      13.173852       0.604153      22.535079 0.24701146E+03  0.51050981E+04                                 7.517000                            5.616431      -0.082514       2.034540                    0.999456      22.237549      62.432291       0.618848       0.478889      -1.014920       0.037541       0.021649       0.025646       0.050356      -0.067531      -0.093288       0.030073       0.017857       0.048797      -0.099500      -0.034039       0.133539              9.995775      11.947522       4.255899       5.335106       8.668201       2.008508       9.371601          -0.001007
          522              C       9.211033      -2.701804      15.908213       0.583333      24.766461 0.27366101E+03  0.57844737E+04                                 7.961546                            5.878653      -0.034658       2.040600                    0.999627      22.716332      63.841051       0.611901       0.473559      -1.020956       0.042089      -0.021292      -0.025898       0.053810       0.063471       0.093552       0.024925       0.006208       0.034076      -0.101294      -0.025595       0.126889             10.784716      13.401478      -4.145556      -6.362730       8.358348       1.926684      10.594321          -0.001998
          523              C     -11.090122      -0.104753      21.109031      -0.010289      47.280252 0.46926930E+03  0.11271983E+05                                11.564033                            7.325880      -0.442070       1.844762                    0.998558      28.987704      84.890296       0.594565       0.428873      -1.053886      -0.026553      -0.007602       0.038398       0.047300      -0.026083       0.018198       0.016785      -0.056057       0.059262      -0.055348       0.019076       0.036272             17.468412      14.439285       3.190872      -0.309462       7.791335      -0.184365      30.174615           0.000079
          524              C     -12.222800      -0.596835      20.427625      -0.171794      46.960081 0.55151890E+03  0.13759187E+05                                11.303447                            7.785777      -0.082479       1.926674                    0.998925      31.880617      94.377633       0.595661       0.412168      -1.067056       0.009061       0.005806      -0.002490       0.011045      -0.010494      -0.010022      -0.003597      -0.013657      -0.018863      -0.018502       0.002691       0.015811             15.885159      14.971798       3.753775       7.194303       7.723541       2.093206      24.960139          -0.000370
          525              C     -12.256896      -0.583141      19.018220       0.065278      47.967113 0.43588432E+03  0.10250851E+05                                11.647070                            7.032090      -0.339445       1.887034                    0.998655      27.723159      79.624785       0.612193       0.425431      -1.058876       0.003347       0.000630       0.005401       0.006386      -0.002259       0.020280       0.003788      -0.027512      -0.057459      -0.033624       0.009944       0.023679             18.275098      24.203348       7.642482       8.957522       9.373716       2.856260      21.248230           0.000096
          526              C     -11.158601      -0.078247      18.290222      -0.167607      47.091985 0.55015452E+03  0.13694283E+05                                11.258104                            7.752244      -0.040635       1.934587                    0.999657      31.763655      93.426161       0.600689       0.409639      -1.070445       0.009855       0.006391       0.014207       0.018434      -0.008670      -0.001081      -0.000964      -0.027159       0.029474      -0.021079       0.009633       0.011446             15.268272      23.523761       7.611072       1.085660       8.857352      -0.140150      13.423703          -0.000385
          527              C     -10.026800       0.412952      18.971629      -0.025450      50.555755 0.47778402E+03  0.11465479E+05                                11.915807                            7.296352      -0.233857       1.909479                    0.999016      28.745456      82.653880       0.610850       0.417841      -1.066578      -0.007100       0.007963      -0.038893       0.040330       0.007012      -0.017196       0.000072      -0.022957      -0.081405      -0.035241       0.007751       0.027490             18.211907      24.016627       8.215125      -5.461458       9.907727      -3.681527      20.711366           0.000089
          528              C      -9.992708       0.399846      20.381033       0.162006      37.544325 0.40864049E+03  0.94732152E+04                                 9.975575                            6.893222      -0.160051       1.951362                    0.999475      26.950954      77.302621       0.605921       0.436048      -1.050495       0.068641       0.038277       0.037500       0.087080       0.007992       0.024164       0.016095      -0.000553      -0.068452      -0.037811       0.003900       0.033910             13.569261      14.236925       2.925835      -1.970510       6.365585      -2.719569      20.105272          -0.000347
          529              C     -11.143898      -0.158324      22.515523       0.002166      47.242441 0.46647791E+03  0.11185701E+05                                11.556209                            7.298863      -0.458591       1.840350                    0.998372      28.857783      84.374864       0.596435       0.428263      -1.054499      -0.008431       0.033466      -0.036344       0.050119       0.022686       0.008305       0.020983       0.045122       0.075448      -0.048321       0.008159       0.040163             17.560238       7.894018      -3.233625      -1.417894      14.301391       1.601997      30.485304           0.000074
          530              C     -11.408313     -28.459547      23.199841      -0.160003      47.494919 0.54225723E+03  0.13450648E+05                                11.343120                            7.694041      -0.075735       1.929978                    0.999211      31.520493      92.586152       0.603161       0.409388      -1.070479       0.020373      -0.005847      -0.000806       0.021211       0.010571       0.000968      -0.014863       0.011523       0.004395      -0.021100       0.004676       0.016424             16.093011       8.097398      -4.709645      -3.880799      15.738709       7.534439      24.442925          -0.000379
          531              C     -11.393403     -28.425551      24.609245       0.058172      49.311285 0.45961479E+03  0.10925184E+05                                11.854028                            7.199065      -0.335982       1.884968                    0.998604      27.965034      80.079161       0.609371       0.422853      -1.063199       0.004946       0.001946      -0.004464       0.006941       0.002618      -0.003070       0.021634       0.010002      -0.062674      -0.033371       0.015483       0.017887             19.053248      10.581307      -8.934542      -4.679983      24.659079       9.574333      21.919359           0.000088
          532              C     -10.901032     -29.530241      25.334331      -0.163744      46.766783 0.54752430E+03  0.13614813E+05                                11.212522                            7.734547      -0.040468       1.934723                    0.999665      31.736369      93.349894       0.601174       0.409730      -1.070204       0.006189      -0.010607      -0.015803       0.020013       0.011203      -0.000085      -0.000603       0.034129       0.033844      -0.026062       0.011271       0.014791             15.268257       8.958566      -7.702737      -0.685806      23.223271       1.823898      13.622933          -0.000401
          533              C     -10.425801     -30.667613      24.652925      -0.025944      49.886157 0.47854550E+03  0.11503124E+05                                11.850459                            7.331692      -0.218867       1.915922                    0.999174      28.787577      83.193876       0.604919       0.421227      -1.063059       0.007553       0.004654       0.037395       0.038433      -0.003878      -0.005806      -0.021117       0.022681      -0.088249      -0.040477       0.013643       0.026833             17.794227       9.300445      -7.439049       2.404422      22.859391      -4.648138      21.222844           0.000074
          534              C     -10.652570      -1.262879      23.243521       0.144985      37.153230 0.41876190E+03  0.97808094E+04                                 9.940345                            6.996313      -0.156824       1.953089                    0.999322      27.269078      78.860674       0.598268       0.438331      -1.047688       0.045115      -0.067518      -0.037002       0.089237      -0.008061      -0.015247       0.032386      -0.012205      -0.053828      -0.039733      -0.001132       0.040865             13.414453       6.172051      -2.541056       1.289261      13.943992      -1.464079      20.127314          -0.000363
          535              C      -9.917043     -31.819252      25.412955       0.091323      41.300604 0.44395491E+03  0.10502758E+05                                10.690534                            7.174566      -0.421075       1.866803                    0.998543      27.676248      80.077046       0.595467       0.434794      -1.051714       0.001522       0.007900       0.001114       0.008122      -0.008218       0.030723      -0.000100      -0.053327       0.020409      -0.048168       0.019967       0.028202             15.453009      10.875619      -6.518841       2.203982      19.131434      -9.736981      16.351976          -0.001296
          536              C     -10.578649     -32.274521      26.569016      -0.141243      43.245910 0.52268714E+03  0.12819228E+05                                10.587385                            7.523992       0.052626       1.969342                    0.999772      30.986640      89.875409       0.614894       0.406150      -1.074898       0.022988      -0.014384       0.005185       0.027608      -0.014181      -0.011851       0.010886       0.024536      -0.036424      -0.020482      -0.009921       0.030403             13.894673      10.409977      -4.914464       0.838581      16.371139      -8.199689      14.902904           0.000650
          537              C     -10.041417     -33.345292      27.314486      -0.085224      40.422039 0.49492196E+03  0.11970684E+05                                10.138417                            7.325073       0.008505       1.957886                    0.999472      30.238713      87.025485       0.622882       0.406554      -1.074906       0.019961       0.009902      -0.029937       0.037319       0.019088      -0.012918      -0.005850      -0.000086       0.058797      -0.029452       0.000479       0.028973             13.115448      11.002941      -5.664482       1.437334      15.593864      -7.052354      12.749538           0.000090
          538              C      -8.841840     -33.959458      26.900983      -0.036400      43.564105 0.47811268E+03  0.11426379E+05                                10.847541                            7.268368      -0.113108       1.956185                    0.998796      28.251351      79.942298       0.618519       0.414357      -1.073393      -0.019724       0.034326      -0.020292       0.044487       0.002773       0.009777      -0.008732      -0.014024      -0.002661      -0.016373       0.002873       0.013500             16.080892      12.119106      -7.607879       3.397753      20.135006     -10.515872      15.988566           0.012963
          539              C      -8.391642      -4.065006      25.742010      -0.091556      41.261583 0.49618432E+03  0.12001957E+05                                10.266694                            7.323121       0.050072       1.970004                    0.999430      30.228716      86.836112       0.624765       0.405304      -1.076353      -0.028816       0.015094       0.014774       0.035728      -0.009226      -0.000335       0.019458       0.028188      -0.014603      -0.029066       0.007704       0.021362             13.647492      10.264949      -5.185709       1.938695      16.053662      -8.475905      14.623866           0.000230
          540              C      -8.928874      -2.994235      24.996540      -0.128160      42.754030 0.52277489E+03  0.12825226E+05                                10.568926                            7.548730       0.098102       1.987548                    0.999738      30.731885      89.225035       0.610789       0.408756      -1.072903      -0.007997      -0.018807       0.019680       0.028372       0.014021      -0.008710       0.007228      -0.017235       0.084454      -0.032578       0.002240       0.030338             14.143526      11.420859      -6.105747       2.261878      16.339519      -8.223275      14.670201           0.000725
          541              C     -13.397252      -1.061014      18.281486       0.080913      43.946023 0.42957474E+03  0.10071331E+05                                11.093952                            7.023592      -0.367152       1.885380                    0.998698      27.434832      78.818839       0.606662       0.430637      -1.055072      -0.004382      -0.000720      -0.007644       0.008840       0.000461      -0.006632       0.036765       0.040296       0.028291      -0.048529       0.014154       0.034374             17.101183      22.881053       7.218782      11.742407      11.475618       2.353685      16.946877          -0.001349
          542              C     -13.858372      -0.394536      17.128338      -0.134971      44.025582 0.51738261E+03  0.12654187E+05                                10.733100                            7.486462       0.045437       1.968264                    0.999786      30.837184      89.258153       0.616469       0.406231      -1.075067      -0.015812      -0.022863       0.001184       0.027824       0.014117      -0.010022      -0.010778      -0.026452      -0.035264      -0.019821      -0.010084       0.029905             14.540135      17.930632       4.936734       9.132569      10.723879       0.898363      14.965895           0.000919
          543              C     -14.903845      -0.950008      16.362484      -0.091406      40.990748 0.49743066E+03  0.12044023E+05                                10.227405                            7.334236       0.041221       1.965914                    0.999455      30.338390      87.297743       0.623819       0.405516      -1.075822       0.006036      -0.016784       0.029684       0.034630      -0.019375       0.006929      -0.012552       0.005960       0.060610      -0.030252       0.000649       0.029603             13.480211      16.447816       5.744001       7.487969      11.161959       1.466083      12.830858           0.000391
          544              C     -15.489530      -2.172706      16.752691      -0.045667      43.898063 0.48952562E+03  0.11771848E+05                                10.925455                            7.367158      -0.112069       1.953478                    0.998843      28.503174      80.984031       0.612606       0.415773      -1.072158       0.032560       0.012492       0.030017       0.046013       0.003327       0.005070       0.011996       0.007205      -0.013692      -0.015182       0.001558       0.013624             16.202578      20.856546       7.146593      10.752802      11.852414       2.850174      15.898773           0.017407
          545              C     -15.028707      -2.838889      17.905839      -0.087222      42.077516 0.49959568E+03  0.12117487E+05                                10.428118                            7.366078      -0.003295       1.952204                    0.999448      30.390196      87.709548       0.620050       0.407273      -1.073959       0.012044       0.030406      -0.017776       0.037223       0.012469      -0.015540      -0.003751      -0.020027      -0.043779      -0.025703      -0.000398       0.026100             13.975551      17.025590       5.182260       8.677852      10.477933       1.554937      14.423130           0.000130
          546              C     -13.982941      -2.283122      18.671693      -0.137397      44.698018 0.52691887E+03  0.12958219E+05                                10.884939                            7.574591       0.069355       1.974416                    0.999790      31.040891      90.363082       0.609956       0.408325      -1.072707      -0.010357       0.005950      -0.023694       0.026535      -0.009842       0.008092      -0.016820       0.004157       0.076289      -0.024495      -0.009765       0.034260             14.848186      18.275892       6.459962       8.850777      11.746809       1.844498      14.521859           0.000775
          547              C      -8.838533       0.880370      18.229071       0.087075      42.541898 0.44949047E+03  0.10660229E+05                                10.901718                            7.209501      -0.419438       1.866245                    0.998533      27.760264      80.260764       0.595578       0.433632      -1.053057      -0.006646       0.000367      -0.000095       0.006657       0.010991      -0.000884      -0.031868       0.049645       0.020149      -0.048237       0.017635       0.030603             16.235792      20.419362       7.628478     -10.227065      11.586539      -3.093663      16.701476          -0.000828
          548              C      -8.225688       2.069341      18.674023      -0.131999      42.623922 0.51700294E+03  0.12645140E+05                                10.522785                            7.491072       0.046924       1.970705                    0.999766      30.750636      89.067343       0.615247       0.407030      -1.074322       0.017999      -0.008678      -0.017029       0.026254      -0.017721       0.009805       0.009693       0.015774       0.078951      -0.035500       0.005894       0.029606             14.188752      16.366570       7.069718      -7.710487      12.160295      -2.878458      14.039391           0.000772
          549              C      -7.169607       2.639056      17.932047      -0.076946      40.964339 0.48699044E+03  0.11721615E+05                                10.211742                            7.257762       0.039715       1.970878                    0.999450      29.897348      85.600952       0.627369       0.405617      -1.076421      -0.011354      -0.030061      -0.018577       0.037117       0.008317       0.014359       0.002619      -0.019717      -0.018723      -0.021370       0.002554       0.018816             13.563864      15.735581       5.667410      -7.990312      10.764264      -2.111272      14.191746           0.000428
          550              C      -6.727405       2.019351      16.746867      -0.041445      43.633609 0.46651773E+03  0.11090408E+05                                10.860943                            7.185696      -0.118389       1.956973                    0.998914      28.082188      79.472380       0.620763       0.415050      -1.072039      -0.033517      -0.007170       0.035797       0.049560       0.003920       0.000470      -0.014653       0.006219      -0.038724      -0.021722       0.007539       0.014183             16.290946      20.684502       7.768003     -10.824100      11.967096      -3.482519      16.221239           0.012539
[truncated: 93,075 more chars]
