# Supplementary material for: A collection of forcefield precursors for metal–organic frameworks
Source: RSC Adv. 2019 Nov 13;9(63):36492–507. doi: 10.1039/c9ra07327b (PMC9075174; doi:10.1039/c9ra07327b)
Supplement: RA-009-C9RA07327B-s3864 [file RA-009-C9RA07327B-s3864.xyz]

  112
jmolscript: load "" {1 1 1} spacegroup "x,y,z" unitcell [{     16.954000     0.000000     0.000000 }, {      0.000000    16.954000     0.000000 }, {      0.000000     0.000000    16.954000 }]
Mn    15.139922     1.814078    10.291078     1.052349
Mn    10.291078    15.139922     1.814078     1.051847
Mn     1.814078    10.291078    15.139922     1.051792
Mn     6.662922     6.662922     6.662922     1.051673
Mn     1.814078    15.139922     6.662922     1.050794
Mn     6.662922     1.814078    15.139922     1.051652
Mn    15.139922     6.662922     1.814078     1.051346
Mn    10.291078    10.291078    10.291078     1.052017
Re    16.449788     6.865861     9.211786     0.128490
Re     8.981212    10.088139     0.734786     0.128532
Re     0.504212    15.342861    16.219214     0.128564
Re     7.972788     1.611139     7.742214     0.128544
Re     9.211786    16.449788     6.865861     0.128534
Re     0.734786     8.981212    10.088139     0.128559
Re    16.219214     0.504212    15.342861     0.128499
Re     7.742214     7.972788     1.611139     0.128532
Re     6.865861     9.211786    16.449788     0.128560
Re    10.088139     0.734786     8.981212     0.128497
Re    15.342861    16.219214     0.504212     0.128534
Re     1.611139     7.742214     7.972788     0.128528
Re     0.504212    10.088139     7.742214     0.128666
Re     7.972788     6.865861    16.219214     0.128540
Re    16.449788     1.611139     0.734786     0.128588
Re     8.981212    15.342861     9.211786     0.128473
Re     7.742214     0.504212    10.088139     0.128543
Re    16.219214     7.972788     6.865861     0.128582
Re     0.734786    16.449788     1.611139     0.128673
Re     9.211786     8.981212    15.342861     0.128477
Re    10.088139     7.742214     0.504212     0.128599
Re     6.865861    16.219214     7.972788     0.128674
Re     1.611139     0.734786    16.449788     0.128533
Re    15.342861     9.211786     8.981212     0.128469
C     15.818082     4.950568    10.019814     0.161721
C      9.612918    12.003432     1.542814     0.161614
C      1.135918    13.427568    15.411186     0.161581
C      7.341082     3.526432     6.934186     0.161590
C     10.019814    15.818082     4.950568     0.161627
C      1.542814     9.612918    12.003432     0.161580
C     15.411186     1.135918    13.427568     0.161719
C      6.934186     7.341082     3.526432     0.161589
C      4.950568    10.019814    15.818082     0.161571
C     12.003432     1.542814     9.612918     0.161720
C     13.427568    15.411186     1.135918     0.161625
C      3.526432     6.934186     7.341082     0.161593
C      1.135918    12.003432     6.934186     0.161343
C      7.341082     4.950568    15.411186     0.161587
C     15.818082     3.526432     1.542814     0.161512
C      9.612918    13.427568    10.019814     0.161701
C      6.934186     1.135918    12.003432     0.161586
C     15.411186     7.341082     4.950568     0.161510
C      1.542814    15.818082     3.526432     0.161344
C     10.019814     9.612918    13.427568     0.161697
C     12.003432     6.934186     1.135918     0.161501
C      4.950568    15.411186     7.341082     0.161339
C      3.526432     1.542814    15.818082     0.161598
C     13.427568    10.019814     9.612918     0.161700
S     15.680755     8.126052    11.113347    -0.166007
S      9.750245     8.827948     2.636347    -0.165972
S      1.273245    16.603052    14.317653    -0.166058
S      7.203755     0.350948     5.840653    -0.165950
S     11.113347    15.680755     8.126052    -0.165987
S      2.636347     9.750245     8.827948    -0.165951
S     14.317653     1.273245    16.603052    -0.166079
S      5.840653     7.203755     0.350948    -0.165940
S      8.126052    11.113347    15.680755    -0.165997
S      8.827948     2.636347     9.750245    -0.166003
S     16.603052    14.317653     1.273245    -0.166004
S      0.350948     5.840653     7.203755    -0.165977
S      1.273245     8.827948     5.840653    -0.165930
S      7.203755     8.126052    14.317653    -0.165956
S     15.680755     0.350948     2.636347    -0.166008
S      9.750245    16.603052    11.113347    -0.166010
S      5.840653     1.273245     8.827948    -0.165938
S     14.317653     7.203755     8.126052    -0.166027
S      2.636347    15.680755     0.350948    -0.166037
S     11.113347     9.750245    16.603052    -0.165935
S      8.827948     5.840653     1.273245    -0.165957
S      8.126052    14.317653     7.203755    -0.165969
S      0.350948     2.636347    15.680755    -0.166046
S     16.603052    11.113347     9.750245    -0.165960
S      1.702182     6.774818    10.179182    -0.161704
S      6.774818    10.179182     1.702182    -0.161615
S     15.251818    15.251818    15.251818    -0.161759
S     10.179182     1.702182     6.774818    -0.161696
S     15.251818    10.179182     6.774818    -0.161703
S     10.179182     6.774818    15.251818    -0.161753
S      1.702182     1.702182     1.702182    -0.161727
S      6.774818    15.251818    10.179182    -0.161686
N     15.512910     3.933328    10.409756    -0.420874
N      9.918090    13.020672     1.932756    -0.420805
N      1.441090    12.410328    15.021244    -0.420865
N      7.035910     4.543672     6.544244    -0.420830
N     10.409756    15.512910     3.933328    -0.420805
N      1.932756     9.918090    13.020672    -0.420838
N     15.021244     1.441090    12.410328    -0.420916
N      6.544244     7.035910     4.543672    -0.420811
N      3.933328    10.409756    15.512910    -0.420803
N     13.020672     1.932756     9.918090    -0.420870
N     12.410328    15.021244     1.441090    -0.420865
N      4.543672     6.544244     7.035910    -0.420836
N      1.441090    13.020672     6.544244    -0.420676
N      7.035910     3.933328    15.021244    -0.420768
N     15.512910     4.543672     1.932756    -0.420767
N      9.918090    12.410328    10.409756    -0.420840
N      6.544244     1.441090    13.020672    -0.420771
N     15.021244     7.035910     3.933328    -0.420732
N      1.932756    15.512910     4.543672    -0.420716
N     10.409756     9.918090    12.410328    -0.420830
N     13.020672     6.544244     1.441090    -0.420710
N      3.933328    15.021244     7.035910    -0.420669
N      4.543672     1.932756    15.512910    -0.420818
N     12.410328    10.409756     9.918090    -0.420849

The following XYZ coordinates are in angstroms. Other properties are in atomic units.
The sperically averaged electron density of each atom fit to a function of the form exp(a - br)
eigen_1, eigen_2 and eigen_3 are the three eigenvalues of traceless quadrupole moment tensor
  atom number  atomic symbol              X              Y              Z     net charge C6 coefficient C8 coefficient C10 coefficient fluctuating dipole atomic polarizability isotropic forcefield polarizability              a              b squared Pearson coefficient          <r^3>          <r^4>         wp_QDO          m_QDO          q_QDO       dipole_x       dipole_y       dipole_z         dipole            Qxy            Qxz            Qyz     Q(x^2-y^2)  Q(3z^2 - R^2)        eigen_1        eigen_2        eigen_3 static polarizability      alpha(xx)      alpha(xy)      alpha(xz)      alpha(yy)      alpha(yz)      alpha(zz) atomic spin moment
            1             Mn      15.139922       1.814078      10.291078       1.052349     158.487799 0.35243349E+04  0.13054155E+06                                23.011653                           18.903226       0.177261       1.865158                    0.999703      52.053473     150.129792       0.434919       0.380212      -1.165976       0.084495      -0.084489      -0.084489       0.146343      -0.091583      -0.091584       0.091593       0.000019      -0.000024      -0.091600      -0.091573       0.183173             26.927635      26.927562       4.602315       4.602395      26.927545      -4.602421      26.927799           4.802147
            2             Mn      10.291078      15.139922       1.814078       1.051847     158.568969 0.35266711E+04  0.13065192E+06                                23.021516                           18.911421       0.176454       1.864888                    0.999703      52.059697     150.169685       0.434751       0.380290      -1.165897      -0.084447       0.084452      -0.084443       0.146267      -0.091557       0.091569      -0.091552      -0.000044      -0.000015      -0.091582      -0.091536       0.183118             26.939045      26.939217       4.604632      -4.604593      26.939076       4.604469      26.938843           4.802537
            3             Mn       1.814078      10.291078      15.139922       1.051792     158.506284 0.35249287E+04  0.13057019E+06                                23.014867                           18.906122       0.176630       1.864976                    0.999703      52.051858     150.133291       0.434837       0.380265      -1.165925      -0.084536      -0.084526       0.084545       0.146420       0.091728      -0.091708      -0.091716       0.000028       0.000069      -0.091743      -0.091691       0.183434             26.931114      26.930872      -4.602955       4.602866      26.931364       4.603039      26.931105           4.803320
            4             Mn       6.662922       6.662922       6.662922       1.051673     158.634373 0.35284996E+04  0.13073796E+06                                23.028854                           18.917332       0.175967       1.864707                    0.999703      52.066576     150.205175       0.434644       0.380330      -1.165853       0.084401       0.084403       0.084394       0.146184       0.091455       0.091450       0.091448      -0.000007      -0.000015      -0.091454      -0.091447       0.182902             26.947718      26.947806      -4.606325      -4.606283      26.947757      -4.606263      26.947590           4.803691
            5             Mn       1.814078      15.139922       6.662922       1.050794     158.575413 0.35268897E+04  0.13066371E+06                                23.024472                           18.914018       0.175532       1.864639                    0.999704      52.053151     150.159206       0.434646       0.380371      -1.165820      -0.084586       0.084583       0.084578       0.146501      -0.091929      -0.091928       0.091946       0.000014      -0.000059      -0.091955      -0.091913       0.183869             26.942378      26.942345       4.605142       4.605216      26.942243      -4.605226      26.942546           4.802619
            6             Mn       6.662922       1.814078      15.139922       1.051652     158.592904 0.35273110E+04  0.13068250E+06                                23.024796                           18.913982       0.176139       1.864797                    0.999703      52.060193     150.178622       0.434689       0.380324      -1.165862       0.084449      -0.084467       0.084465       0.146289      -0.091587       0.091610      -0.091592      -0.000048       0.000017      -0.091622      -0.091571       0.183193             26.943033      26.943290       4.605416      -4.605494      26.942833       4.605343      26.942976           4.803182
            7             Mn      15.139922       6.662922       1.814078       1.051346     158.557757 0.35263456E+04  0.13063747E+06                                23.021481                           18.911399       0.176042       1.864789                    0.999703      52.054483     150.155638       0.434720       0.380324      -1.165865       0.084544       0.084543      -0.084539       0.146431       0.091804      -0.091783      -0.091791       0.000019       0.000009      -0.091809      -0.091776       0.183585             26.939025      26.938759      -4.604593       4.604511      26.939158       4.604683      26.939159           4.802385
            8             Mn      10.291078      10.291078      10.291078       1.052017     158.640068 0.35286258E+04  0.13074317E+06                                23.028425                           18.916824       0.176276       1.864779                    0.999702      52.070642     150.214823       0.434681       0.380296      -1.165885      -0.084355      -0.084356      -0.084366       0.146114       0.091302       0.091308       0.091295      -0.000008       0.000036      -0.091313      -0.091289       0.182603             26.947360      26.947414      -4.606337      -4.606288      26.947455      -4.606240      26.947210           4.802200
            9             Re      16.449788       6.865861       9.211786       0.128490     197.825787 0.47618378E+04  0.19224691E+06                                29.211451                           23.879634       1.311267       1.850311                    0.999652     147.801784     461.192968       0.337839       0.449068      -1.106316      -0.031933      -0.095484       0.050233       0.112517      -0.055812       0.023438       0.073043       0.179100       0.146286      -0.158295       0.076111       0.082183             34.944107      31.036715       5.104545      -2.266867      42.457183      -4.680765      31.338422           0.012369
           10             Re       8.981212      10.088139       0.734786       0.128532     197.826083 0.47618696E+04  0.19224817E+06                                29.211268                           23.879569       1.311252       1.850313                    0.999652     147.800002     461.184663       0.337843       0.449062      -1.106321       0.031934       0.095521       0.050227       0.112547      -0.055807      -0.023427      -0.073041       0.179082       0.146263      -0.158280       0.076111       0.082169             34.943826      31.035509       5.104726       2.267084      42.457485       4.680761      31.338484           0.012260
           11             Re       0.504212      15.342861      16.219214       0.128564     197.819515 0.47616629E+04  0.19223777E+06                                29.210698                           23.879094       1.311260       1.850322                    0.999652     147.797780     461.175531       0.337845       0.449064      -1.106320       0.031931      -0.095520      -0.050257       0.112559       0.055802       0.023438      -0.073060       0.179105       0.146258      -0.158299       0.076116       0.082184             34.943106      31.035786      -5.104379      -2.266753      42.455954       4.680332      31.337576           0.012239
           12             Re       7.972788       1.611139       7.742214       0.128544     197.822243 0.47617425E+04  0.19224181E+06                                29.210940                           23.879275       1.311246       1.850314                    0.999652     147.799202     461.181100       0.337844       0.449063      -1.106320      -0.031920       0.095538      -0.050233       0.112560       0.055802      -0.023425       0.073047       0.179100       0.146261      -0.158288       0.076114       0.082174             34.943500      31.035595      -5.104781       2.267077      42.456943      -4.680792      31.337963           0.012290
           13             Re       9.211786      16.449788       6.865861       0.128534     197.824086 0.47618195E+04  0.19224568E+06                                29.211099                           23.879463       1.311254       1.850314                    0.999652     147.799878     461.184051       0.337843       0.449063      -1.106321       0.050255      -0.031938      -0.095513       0.112553       0.023438       0.073048      -0.055803      -0.016424      -0.341739      -0.158281       0.076103       0.082178             34.943572      31.337801      -2.266839      -4.680437      31.036180       5.104510      42.456734           0.012240
           14             Re       0.734786       8.981212      10.088139       0.128559     197.821536 0.47617380E+04  0.19224151E+06                                29.210827                           23.879240       1.311244       1.850315                    0.999652     147.798752     461.179040       0.337845       0.449062      -1.106321       0.050227       0.031921       0.095534       0.112554      -0.023423      -0.073047      -0.055803      -0.016421      -0.341772      -0.158286       0.076114       0.082172             34.943206      31.338088       2.266892       4.680632      31.035610       5.104606      42.455919           0.012285
           15             Re      16.219214       0.504212      15.342861       0.128499     197.822773 0.47617312E+04  0.19224158E+06                                29.211221                           23.879402       1.311284       1.850318                    0.999652     147.800692     461.188679       0.337839       0.449069      -1.106315      -0.050231       0.031924      -0.095487       0.112516       0.023432      -0.073049       0.055815      -0.016413      -0.341849      -0.158312       0.076123       0.082189             34.943910      31.338658      -2.266980       4.680637      31.036061      -5.104572      42.457012           0.012311
           16             Re       7.742214       7.972788       1.611139       0.128532     197.824727 0.47618367E+04  0.19224649E+06                                29.211113                           23.879470       1.311238       1.850310                    0.999652     147.799877     461.183716       0.337844       0.449062      -1.106322      -0.050235      -0.031939       0.095526       0.112556      -0.023432       0.073054       0.055799      -0.016415      -0.341741      -0.158282       0.076112       0.082170             34.943632      31.337753       2.267063      -4.680887      31.035773      -5.104747      42.457370           0.012288
           17             Re       6.865861       9.211786      16.449788       0.128560     197.823689 0.47618254E+04  0.19224581E+06                                29.210958                           23.879412       1.311239       1.850314                    0.999652     147.798714     461.178935       0.337845       0.449061      -1.106323      -0.095517       0.050240      -0.031945       0.112552       0.073038      -0.055809       0.023435      -0.162675       0.195480      -0.158280       0.076107       0.082173             34.943277      42.456118      -4.680521       5.104416      31.337985      -2.266933      31.035728           0.012267
           18             Re      10.088139       0.734786       8.981212       0.128497     197.825406 0.47618271E+04  0.19224632E+06                                29.211388                           23.879586       1.311273       1.850314                    0.999652     147.801519     461.191602       0.337840       0.449067      -1.106317       0.095487       0.050220       0.031930       0.112514      -0.073043      -0.055811      -0.023428      -0.162701       0.195504      -0.158295       0.076119       0.082176             34.944055      42.457108       4.680704       5.104673      31.338694       2.266886      31.036363           0.012339
           19             Re      15.342861      16.219214       0.504212       0.128534     197.820355 0.47616834E+04  0.19223896E+06                                29.210853                           23.879194       1.311261       1.850317                    0.999652     147.799229     461.181712       0.337843       0.449066      -1.106318      -0.095530      -0.050235       0.031916       0.112553      -0.073052       0.055804       0.023427      -0.162692       0.195556      -0.158301       0.076115       0.082185             34.943371      42.456578       4.680651      -5.104623      31.337843      -2.267023      31.035691           0.012221
           20             Re       1.611139       7.742214       7.972788       0.128528     197.823171 0.47617741E+04  0.19224345E+06                                29.211045                           23.879367       1.311236       1.850309                    0.999652     147.800035     461.184563       0.337843       0.449064      -1.106320       0.095525      -0.050253      -0.031929       0.112560       0.073054       0.055799      -0.023434      -0.162666       0.195511      -0.158286       0.076110       0.082176             34.943616      42.457555      -4.680788      -5.104788      31.337691       2.266941      31.035603           0.012300
           21             Re       0.504212      10.088139       7.742214       0.128666     197.820257 0.47616938E+04  0.19223862E+06                                29.210396                           23.878916       1.311216       1.850330                    0.999651     147.792708     461.153682       0.337853       0.449054      -1.106330       0.031953       0.095592      -0.050253       0.112624      -0.055803       0.023444       0.073043       0.179046       0.146221      -0.158264       0.076095       0.082169             34.942685      31.035371       5.104610      -2.266852      42.455752      -4.680635      31.336931           0.012211
           22             Re       7.972788       6.865861      16.219214       0.128540     197.824364 0.47618050E+04  0.19224489E+06                                29.211122                           23.879417       1.311243       1.850315                    0.999652     147.798881     461.180228       0.337844       0.449063      -1.106321      -0.031937      -0.095525      -0.050245       0.112559      -0.055813      -0.023438      -0.073046       0.179047       0.146245      -0.158273       0.076108       0.082165             34.943695      31.035811       5.104880       2.266890      42.457126       4.680740      31.338150           0.012328
           23             Re      16.449788       1.611139       0.734786       0.128588     197.820627 0.47616720E+04  0.19223802E+06                                29.210725                           23.879056       1.311247       1.850326                    0.999651     147.795814     461.167640       0.337847       0.449062      -1.106323      -0.031953       0.095557       0.050228       0.112584       0.055813       0.023441      -0.073046       0.179076       0.146290      -0.158289       0.076114       0.082175             34.943242      31.035792      -5.104607      -2.266906      42.456181       4.680755      31.337752           0.012255
           24             Re       8.981212      15.342861       9.211786       0.128473     197.825940 0.47618432E+04  0.19224719E+06                                29.211460                           23.879638       1.311262       1.850308                    0.999652     147.802200     461.194432       0.337839       0.449068      -1.106316       0.031948      -0.095491       0.050229       0.112527       0.055819      -0.023440       0.073051       0.179075       0.146290      -0.158295       0.076120       0.082175             34.944219      31.036086      -5.104864       2.267018      42.458161      -4.680771      31.338410           0.012318
           25             Re       7.742214       0.504212      10.088139       0.128543     197.825794 0.47618383E+04  0.19224649E+06                                29.211220                           23.879468       1.311261       1.850321                    0.999651     147.798631     461.179108       0.337844       0.449062      -1.106322      -0.050217       0.031939       0.095538       0.112558       0.023439       0.073031      -0.055813      -0.016396      -0.341759      -0.158279       0.076104       0.082175             34.943862      31.338115      -2.267026      -4.680887      31.036256       5.104750      42.457215           0.012291
           26             Re      16.219214       7.972788       6.865861       0.128582     197.823848 0.47617697E+04  0.19224293E+06                                29.211005                           23.879282       1.311233       1.850321                    0.999651     147.796767     461.171580       0.337846       0.449061      -1.106323      -0.050256      -0.031960      -0.095541       0.112584      -0.023440      -0.073050      -0.055810      -0.016399      -0.341676      -0.158270       0.076108       0.082162             34.943578      31.338088       2.266837       4.680672      31.035640       5.104716      42.457005           0.012323
           27             Re       0.734786      16.449788       1.611139       0.128673     197.817092 0.47615781E+04  0.19223285E+06                                29.210166                           23.878671       1.311229       1.850336                    0.999651     147.791683     461.149704       0.337854       0.449056      -1.106329       0.050260      -0.031959       0.095591       0.112628       0.023445      -0.073056       0.055811      -0.016411      -0.341706      -0.158283       0.076109       0.082174             34.942499      31.337175      -2.266879       4.680489      31.034751      -5.104554      42.455571           0.012177
           28             Re       9.211786       8.981212      15.342861       0.128477     197.824489 0.47618140E+04  0.19224572E+06                                29.211308                           23.879561       1.311253       1.850305                    0.999652     147.802182     461.194074       0.337839       0.449067      -1.106316       0.050219       0.031930      -0.095500       0.112524      -0.023435       0.073044       0.055816      -0.016392      -0.341765      -0.158290       0.076118       0.082172             34.943941      31.337834       2.266833      -4.680837      31.036468      -5.104860      42.457523           0.012292
           29             Re      10.088139       7.742214       0.504212       0.128599     197.822578 0.47617553E+04  0.19224209E+06                                29.210815                           23.879204       1.311233       1.850323                    0.999651     147.795924     461.167804       0.337848       0.449060      -1.106325       0.095553      -0.050244       0.031940       0.112583       0.073035      -0.055802       0.023437      -0.162656       0.195460      -0.158265       0.076099       0.082166             34.943230      42.456000      -4.680653       5.104633      31.337684      -2.266784      31.036006           0.012299
           30             Re       6.865861      16.219214       7.972788       0.128674     197.819599 0.47616665E+04  0.19223724E+06                                29.210342                           23.878851       1.311218       1.850332                    0.999651     147.792365     461.152247       0.337853       0.449055      -1.106330      -0.095586      -0.050264      -0.031957       0.112625      -0.073053      -0.055798      -0.023439      -0.162621       0.195449      -0.158261       0.076101       0.082160             34.942661      42.455615       4.680521       5.104652      31.337275       2.266836      31.035094           0.012209
           31             Re       1.611139       0.734786      16.449788       0.128533     197.823647 0.47617548E+04  0.19224241E+06                                29.211120                           23.879331       1.311269       1.850323                    0.999652     147.798386     461.178601       0.337843       0.449064      -1.106320       0.095525       0.050239      -0.031956       0.112562      -0.073056       0.055822       0.023447      -0.162667       0.195469      -0.158295       0.076116       0.082179             34.943817      42.457521       4.680643      -5.104665      31.338001      -2.266915      31.035929           0.012288
           32             Re      15.342861       9.211786       8.981212       0.128469     197.825736 0.47618330E+04  0.19224666E+06                                29.211426                           23.879600       1.311267       1.850309                    0.999652     147.802294     461.194490       0.337839       0.449067      -1.106316      -0.095506       0.050208       0.031938       0.112527       0.073039       0.055823      -0.023438      -0.162700       0.195468      -0.158295       0.076118       0.082177             34.944163      42.457855      -4.680972      -5.104852      31.338478       2.267084      31.036157           0.012301
           33              C      15.818082       4.950568      10.019814       0.161721      40.304424 0.45905195E+03  0.10889021E+05                                10.428326                            7.435307       0.239608       2.052318                    0.999479      27.697306      78.769324       0.571757       0.451614      -1.047719      -0.028566      -0.020348       0.037473       0.051326      -0.055797       0.015263       0.065490       0.227323       0.219598      -0.181006       0.090016       0.090990             12.903063       8.148832       5.269609      -1.990483      21.851959      -6.018858       8.708397           0.024730
           34              C       9.612918      12.003432       1.542814       0.161614      40.306007 0.45907355E+03  0.10889616E+05                                10.428424                            7.435364       0.239713       2.052334                    0.999479      27.698050      78.770681       0.571771       0.451599      -1.047732       0.028562       0.020322       0.037450       0.051296      -0.055794      -0.015249      -0.065493       0.227303       0.219545      -0.180990       0.090016       0.090974             12.903203       8.148886       5.269701       1.990502      21.852288       6.018911       8.708434           0.024672
           35              C       1.135918      13.427568      15.411186       0.161581      40.306146 0.45907774E+03  0.10889743E+05                                10.428460                            7.435414       0.239675       2.052320                    0.999479      27.698161      78.771168       0.571767       0.451601      -1.047731       0.028564      -0.020322      -0.037450       0.051297       0.055794       0.015257      -0.065504       0.227295       0.219553      -0.180994       0.090011       0.090983             12.903211       8.148894      -5.269663      -1.990487      21.852287       6.018910       8.708454           0.024709
           36              C       7.341082       3.526432       6.934186       0.161590      40.306152 0.45907384E+03  0.10889610E+05                                10.428395                            7.435326       0.239729       2.052333                    0.999479      27.698119      78.770479       0.571778       0.451595      -1.047736      -0.028561       0.020321      -0.037448       0.051293       0.055791      -0.015249       0.065496       0.227304       0.219540      -0.180990       0.090016       0.090974             12.903187       8.148876      -5.269737       1.990521      21.852285      -6.018917       8.708400           0.024720
           37              C      10.019814      15.818082       4.950568       0.161627      40.305163 0.45906418E+03  0.10889317E+05                                10.428210                            7.435243       0.239741       2.052344                    0.999479      27.697764      78.769097       0.571782       0.451594      -1.047737       0.037454      -0.028558      -0.020324       0.051297       0.015258       0.065494      -0.055792      -0.003863      -0.450724      -0.180989       0.090006       0.090983             12.902905       8.708234      -1.990442      -6.018735       8.148718       5.269551      21.851762           0.024655
           38              C       1.542814       9.612918      12.003432       0.161580      40.306380 0.45908174E+03  0.10889849E+05                                10.428431                            7.435399       0.239705       2.052324                    0.999479      27.698365      78.771484       0.571774       0.451596      -1.047735       0.037439       0.028564       0.020317       0.051287      -0.015247      -0.065498      -0.055792      -0.003889      -0.450728      -0.180991       0.090020       0.090971             12.903160       8.708457       1.990511       6.018892       8.148913       5.269687      21.852109           0.024735
           39              C      15.411186       1.135918      13.427568       0.161719      40.304380 0.45905006E+03  0.10888982E+05                                10.428397                            7.435344       0.239558       2.052306                    0.999479      27.697205      78.769471       0.571749       0.451620      -1.047714      -0.037475       0.028576      -0.020354       0.051335       0.015258      -0.065496       0.055797      -0.003871      -0.450800      -0.181014       0.090023       0.090991             12.903173       8.708460      -1.990507       6.018920       8.148896      -5.269677      21.852162           0.024708
           40              C       6.934186       7.341082       3.526432       0.161589      40.305909 0.45907124E+03  0.10889521E+05                                10.428308                            7.435274       0.239758       2.052342                    0.999479      27.698058      78.769915       0.571784       0.451591      -1.047740      -0.037445      -0.028560       0.020321       0.051291      -0.015254       0.065496       0.055795      -0.003869      -0.450713      -0.180988       0.090010       0.090978             12.903072       8.708327       1.990485      -6.018855       8.148785      -5.269647      21.852103           0.024728
           41              C       4.950568      10.019814      15.818082       0.161571      40.305813 0.45907546E+03  0.10889645E+05                                10.428277                            7.435310       0.239775       2.052348                    0.999479      27.698168      78.770306       0.571783       0.451591      -1.047739      -0.020311       0.037453      -0.028550       0.051287       0.065496      -0.055800       0.015255      -0.223421       0.231148      -0.180988       0.090008       0.090980             12.902949      21.851776      -6.018775       5.269528       8.708320      -1.990445       8.148752           0.024745
           42              C      12.003432       1.542814       9.612918       0.161720      40.304413 0.45905180E+03  0.10889016E+05                                10.428321                            7.435303       0.239623       2.052323                    0.999479      27.697311      78.769317       0.571758       0.451613      -1.047720       0.020345       0.037469       0.028575       0.051326      -0.065491      -0.055796      -0.015260      -0.223455       0.231211      -0.181007       0.090024       0.090984             12.903060      21.851950       6.018839       5.269632       8.708385       1.990485       8.148845           0.024726
           43              C      13.427568      15.411186       1.135918       0.161625      40.305737 0.45906959E+03  0.10889505E+05                                10.428410                            7.435353       0.239631       2.052309                    0.999479      27.697919      78.770403       0.571769       0.451602      -1.047730      -0.020332      -0.037455       0.028568       0.051308      -0.065497       0.055790       0.015248      -0.223437       0.231196      -0.180998       0.090018       0.090979             12.903182      21.852222       6.018933      -5.269698       8.708441      -1.990518       8.148883           0.024640
           44              C       3.526432       6.934186       7.341082       0.161593      40.306199 0.45907398E+03  0.10889613E+05                                10.428403                            7.435326       0.239709       2.052327                    0.999479      27.698117      78.770448       0.571778       0.451594      -1.047736       0.020323      -0.037451      -0.028561       0.051296       0.065499       0.055792      -0.015254      -0.223422       0.231166      -0.180989       0.090010       0.090979             12.903211      21.852396      -6.018907      -5.269725       8.708376       1.990500       8.148861           0.024729
           45              C       1.135918      12.003432       6.934186       0.161343      40.310497 0.45913686E+03  0.10891436E+05                                10.428946                            7.435717       0.239956       2.052376                    0.999479      27.700105      78.776316       0.571779       0.451580      -1.047749       0.028523       0.020246      -0.037397       0.051205      -0.055786       0.015256       0.065502       0.227229       0.219485      -0.180952       0.089989       0.090964             12.903866       8.149258       5.270026      -1.990631      21.853500      -6.019290       8.708841           0.024764
           46              C       7.341082       4.950568      15.411186       0.161587      40.306442 0.45907858E+03  0.10889763E+05                                10.428494                            7.435397       0.239777       2.052354                    0.999479      27.698198      78.771136       0.571771       0.451599      -1.047733      -0.028550      -0.020310      -0.037436       0.051274      -0.055788      -0.015258      -0.065498       0.227289       0.219523      -0.180982       0.090010       0.090972             12.903314       8.148971       5.269811       1.990541      21.852497       6.018965       8.708473           0.024779
           47              C      15.818082       3.526432       1.542814       0.161512      40.308388 0.45910516E+03  0.10890560E+05                                10.428846                            7.435632       0.239767       2.052340                    0.999479      27.698997      78.774217       0.571759       0.451601      -1.047731      -0.028543       0.020289       0.037424       0.051253       0.055794       0.015261      -0.065499       0.227265       0.219522      -0.180974       0.090002       0.090973             12.903757       8.149191      -5.269961      -1.990623      21.853267       6.019273       8.708814           0.024765
           48              C       9.612918      13.427568      10.019814       0.161701      40.304253 0.45904571E+03  0.10888813E+05                                10.428243                            7.435210       0.239659       2.052334                    0.999479      27.697113      78.768030       0.571768       0.451608      -1.047725       0.028569      -0.020350       0.037465       0.051322       0.055797      -0.015263       0.065494       0.227317       0.219573      -0.181002       0.090018       0.090985             12.903021       8.148761      -5.269651       1.990470      21.852048      -6.018797       8.708254           0.024667
           49              C       6.934186       1.135918      12.003432       0.161586      40.306676 0.45908104E+03  0.10889846E+05                                10.428576                            7.435446       0.239768       2.052352                    0.999479      27.698241      78.771604       0.571765       0.451602      -1.047730      -0.037446       0.028545       0.020309       0.051278       0.015263       0.065488      -0.055791      -0.003861      -0.450710      -0.180982       0.090002       0.090980             12.903422       8.708588      -1.990565      -6.019080       8.149001       5.269816      21.852677           0.024764
           50              C      15.411186       7.341082       4.950568       0.161510      40.308781 0.45911020E+03  0.10890708E+05                                10.428902                            7.435664       0.239803       2.052350                    0.999479      27.699148      78.774714       0.571759       0.451600      -1.047731      -0.037418      -0.028544      -0.020281       0.051246      -0.015261      -0.065505      -0.055790      -0.003883      -0.450621      -0.180966       0.090001       0.090965             12.903840       8.708792       1.990608       6.019241       8.149240       5.270018      21.853488           0.024779
           51              C       1.542814      15.818082       3.526432       0.161344      40.310491 0.45913540E+03  0.10891412E+05                                10.429029                            7.435761       0.239912       2.052366                    0.999479      27.700009      78.776533       0.571770       0.451587      -1.047743       0.037400      -0.028530       0.020253       0.051214       0.015257      -0.065509       0.055789      -0.003881      -0.450586      -0.180957       0.089994       0.090962             12.903993       8.708907      -1.990644       6.019359       8.149311      -5.270080      21.853761           0.024747
           52              C      10.019814       9.612918      13.427568       0.161697      40.304126 0.45904539E+03  0.10888789E+05                                10.428155                            7.435163       0.239668       2.052333                    0.999479      27.697159      78.767749       0.571775       0.451603      -1.047729       0.037466       0.028564      -0.020350       0.051320      -0.015260       0.065489       0.055793      -0.003870      -0.450782      -0.181004       0.090018       0.090986             12.902882       8.708190       1.990461      -6.018732       8.148707      -5.269597      21.851749           0.024677
           53              C      12.003432       6.934186       1.135918       0.161501      40.308109 0.45910347E+03  0.10890486E+05                                10.428705                            7.435557       0.239855       2.052366                    0.999479      27.698980      78.773497       0.571770       0.451594      -1.047737       0.020275      -0.037424       0.028537       0.051245       0.065498      -0.055786       0.015262      -0.223389       0.231126      -0.180968       0.089995       0.090973             12.903549      21.852887      -6.019107       5.269888       8.708654      -1.990579       8.149106           0.024789
           54              C       4.950568      15.411186       7.341082       0.161339      40.310544 0.45913734E+03  0.10891453E+05                                10.428966                            7.435728       0.239977       2.052384                    0.999480      27.700115      78.776445       0.571778       0.451581      -1.047748      -0.020244      -0.037390      -0.028532       0.051204      -0.065510      -0.055785      -0.015254      -0.223340       0.231110      -0.180950       0.089992       0.090958             12.903897      21.853568       6.019287       5.270052       8.708844       1.990631       8.149278           0.024768
           55              C       3.526432       1.542814      15.818082       0.161598      40.306590 0.45907844E+03  0.10889787E+05                                10.428642                            7.435478       0.239702       2.052335                    0.999479      27.698103      78.771631       0.571757       0.451609      -1.047724       0.020321       0.037439      -0.028556       0.051284      -0.065500       0.055795       0.015264      -0.223414       0.231154      -0.180987       0.090007       0.090980             12.903532      21.852953       6.019097      -5.269871       8.708596      -1.990560       8.149046           0.024753
           56              C      13.427568      10.019814       9.612918       0.161700      40.304477 0.45904862E+03  0.10888904E+05                                10.428294                            7.435243       0.239623       2.052321                    0.999479      27.697208      78.768488       0.571765       0.451609      -1.047724      -0.020353       0.037468       0.028563       0.051322       0.065487       0.055797      -0.015260      -0.223455       0.231194      -0.181004       0.090019       0.090985             12.903077      21.852083      -6.018885      -5.269674       8.708349       1.990507       8.148800           0.024663
           57              S      15.680755       8.126052      11.113347      -0.166007     136.660438 0.41161925E+04  0.16133329E+06                                18.601628                           17.817485       0.834023       1.908350                    0.999617      76.488569     240.464391       0.540318       0.289220      -1.226554      -0.049307      -0.015350       0.061639       0.080412      -0.008395       0.051653       0.011197      -0.031573      -0.350021      -0.132795       0.056555       0.076240             19.308104      18.152331       0.585212      -3.896662      16.153763      -0.568797      23.618218           0.004321
           58              S       9.750245       8.827948       2.636347      -0.165972     136.656495 0.41160297E+04  0.16132528E+06                                18.601340                           17.817195       0.834106       1.908385                    0.999617      76.486735     240.457265       0.540320       0.289222      -1.226552       0.049373       0.015340       0.061642       0.080454      -0.008372      -0.051598      -0.011196      -0.031485      -0.350220      -0.132818       0.056595       0.076223             19.307826      18.151829       0.585317       3.896551      16.153539       0.568865      23.618110           0.004280
           59              S       1.273245      16.603052      14.317653      -0.166058     136.669288 0.41165346E+04  0.16135044E+06                                18.602741                           17.818488       0.833894       1.908317                    0.999617      76.489530     240.472094       0.540289       0.289229      -1.226542       0.049384      -0.015389      -0.061615       0.080449       0.008341       0.051594      -0.011130      -0.031462      -0.350370      -0.132850       0.056625       0.076224             19.309311      18.153481      -0.585343      -3.897030      16.154667       0.568935      23.619784           0.004373
           60              S       7.203755       0.350948       5.840653      -0.165950     136.653060 0.41159031E+04  0.16131913E+06                                18.601109                           17.816999       0.834108       1.908396                    0.999616      76.485313     240.452136       0.540319       0.289225      -1.226549      -0.049435       0.015340      -0.061640       0.080489       0.008359      -0.051548       0.011207      -0.031386      -0.350450      -0.132855       0.056644       0.076211             19.307574      18.151725      -0.585294       3.896613      16.153360      -0.568869      23.617638           0.004339
           61              S      11.113347      15.680755       8.126052      -0.165987     136.659240 0.41161461E+04  0.16133101E+06                                18.601516                           17.817384       0.834064       1.908363                    0.999617      76.488215     240.462877       0.540320       0.289220      -1.226554       0.061615      -0.049348      -0.015396       0.080428       0.051606       0.011092      -0.008338      -0.159345       0.222373      -0.132805       0.056586       0.076219             19.307991      23.617982      -3.896685      -0.568875      18.152308       0.585282      16.153684           0.004214
           62              S       2.636347       9.750245       8.827948      -0.165951     136.651142 0.41158242E+04  0.16131503E+06                                18.600732                           17.816648       0.834144       1.908398                    0.999617      76.485850     240.451958       0.540333       0.289219      -1.226557       0.061628       0.049413       0.015327       0.080464      -0.051572      -0.011225      -0.008369      -0.159469       0.222334      -0.132849       0.056626       0.076223             19.307177      23.617251       3.896410       0.568780      18.151360       0.585263      16.152921           0.004311
           63              S      14.317653       1.273245      16.603052      -0.166079     136.670992 0.41165960E+04  0.16135349E+06                                18.602946                           17.818660       0.833872       1.908310                    0.999616      76.489688     240.473286       0.540285       0.289230      -1.226541      -0.061626       0.049378      -0.015331       0.080442       0.051593      -0.011236       0.008393      -0.159427       0.222392      -0.132855       0.056604       0.076251             19.309547      23.620272      -3.897063       0.568882      18.153511      -0.585327      16.154859           0.004332
           64              S       5.840653       7.203755       0.350948      -0.165940     136.647171 0.41156733E+04  0.16130753E+06                                18.600277                           17.816246       0.834204       1.908415                    0.999617      76.485254     240.448382       0.540343       0.289216      -1.226561      -0.061657      -0.049361       0.015368       0.080463      -0.051604       0.011153       0.008357      -0.159290       0.222280      -0.132774       0.056577       0.076197             19.306653      23.616345       3.896309      -0.568855      18.150921      -0.585234      16.152695           0.004442
           65              S       8.126052      11.113347      15.680755      -0.165997     136.661422 0.41162215E+04  0.16133480E+06                                18.601820                           17.817630       0.834037       1.908358                    0.999617      76.488198     240.463933       0.540312       0.289223      -1.226551      -0.015390       0.061638      -0.049324       0.080430       0.011131      -0.008356       0.051645       0.190863       0.127752      -0.132824       0.056584       0.076239             19.308340      16.153812      -0.568881       0.585286      23.618722      -3.896763      18.152487           0.004246
           66              S       8.827948       2.636347       9.750245      -0.166003     136.663408 0.41163015E+04  0.16133874E+06                                18.602012                           17.817817       0.834025       1.908352                    0.999617      76.488628     240.465957       0.540308       0.289223      -1.226550       0.015330       0.061626       0.049338       0.080418      -0.011226      -0.008396      -0.051626       0.190844       0.127791      -0.132823       0.056580       0.076243             19.308552      16.154047       0.568795       0.585289      23.618985       3.896731      18.152624           0.004381
           67              S      16.603052      14.317653       1.273245      -0.166004     136.654717 0.41159686E+04  0.16132233E+06                                18.601220                           17.817105       0.834029       1.908368                    0.999616      76.486204     240.455367       0.540319       0.289223      -1.226551      -0.015323      -0.061646       0.049423       0.080484      -0.011243       0.008372       0.051566       0.190900       0.128071      -0.132852       0.056633       0.076219             19.307674      16.153460       0.568897      -0.585284      23.617678      -3.896638      18.151884           0.004273
           68              S       0.350948       5.840653       7.203755      -0.165977     136.656189 0.41160307E+04  0.16132537E+06                                18.601306                           17.817201       0.834082       1.908378                    0.999617      76.486846     240.457831       0.540319       0.289222      -1.226552       0.015375      -0.061624      -0.049409       0.080468       0.011134       0.008338      -0.051553       0.190886       0.128032      -0.132819       0.056616       0.076204             19.307750      16.153633      -0.568945      -0.585323      23.617625       3.896595      18.151993           0.004407
           69              S       1.273245       8.827948       5.840653      -0.165930     136.644624 0.41155820E+04  0.16130303E+06                                18.600052                           17.816065       0.834207       1.908422                    0.999617      76.484447     240.445024       0.540345       0.289217      -1.226560       0.049330       0.015410      -0.061668       0.080461      -0.008329       0.051664       0.011090      -0.031556      -0.350093      -0.132805       0.056591       0.076214             19.306403      18.150849       0.585218      -3.896190      16.152450      -0.568778      23.615910           0.004383
           70              S       7.203755       8.126052      14.317653      -0.165956     136.655221 0.41159896E+04  0.16132313E+06                                18.601017                           17.816932       0.834166       1.908392                    0.999617      76.487567     240.458522       0.540332       0.289216      -1.226560      -0.049353      -0.015377      -0.061606       0.080421      -0.008348      -0.051591      -0.011128      -0.031501      -0.350242      -0.132812       0.056589       0.076223             19.307463      18.151615       0.585319       3.896486      16.153302       0.568795      23.617471           0.004357
           71              S      15.680755       0.350948       2.636347      -0.166008     136.653799 0.41159345E+04  0.16132062E+06                                18.601125                           17.817025       0.834053       1.908377                    0.999616      76.485919     240.454024       0.540321       0.289223      -1.226551      -0.049289       0.015356       0.061699       0.080449       0.008381       0.051707      -0.011192      -0.031606      -0.349958      -0.132806       0.056569       0.076237             19.307573      18.151760      -0.585247      -3.896500      16.153325       0.568775      23.617635           0.004284
           72              S       9.750245      16.603052      11.113347      -0.166010     136.663627 0.41163137E+04  0.16133940E+06                                18.602074                           17.817883       0.834020       1.908353                    0.999617      76.488513     240.466049       0.540305       0.289224      -1.226548       0.049310      -0.015355       0.061639       0.080416       0.008379      -0.051644       0.011161      -0.031557      -0.350068      -0.132798       0.056564       0.076234             19.308600      18.152641      -0.585357       3.896769      16.154240      -0.568883      23.618921           0.004277
           73              S       5.840653       1.273245       8.827948      -0.165938     136.646706 0.41156620E+04  0.16130709E+06                                18.600375                           17.816353       0.834164       1.908414                    0.999616      76.484285     240.445910       0.540335       0.289221      -1.226555      -0.061704       0.049295       0.015328       0.080451       0.051701       0.011226      -0.008402      -0.159137       0.222347      -0.132784       0.056551       0.076233             19.306764      23.616488      -3.896283      -0.568738      18.151054       0.585201      16.152750           0.004421
           74              S      14.317653       7.203755       8.126052      -0.166027     136.670482 0.41165777E+04  0.16135247E+06                                18.602769                           17.818509       0.833971       1.908333                    0.999617      76.490144     240.473887       0.540293       0.289226      -1.226545      -0.061606      -0.049327      -0.015419       0.080413      -0.051645      -0.011073      -0.008339      -0.159354       0.222433      -0.132838       0.056600       0.076238             19.309355      23.620020       3.896939       0.568876      18.153321       0.585371      16.154723           0.004300
           75              S       2.636347      15.680755       0.350948      -0.166037     136.664803 0.41163587E+04  0.16134176E+06                                18.602363                           17.818139       0.833944       1.908342                    0.999616      76.487892     240.465335       0.540294       0.289230      -1.226542       0.061649      -0.049350       0.015420       0.080460       0.051660      -0.011097       0.008325      -0.159419       0.222462      -0.132880       0.056639       0.076242             19.308918      23.619448      -3.896907       0.568939      18.152931      -0.585394      16.154376           0.004329
           76              S      11.113347       9.750245      16.603052      -0.165935     136.645696 0.41156297E+04  0.16130534E+06                                18.600075                           17.816105       0.834210       1.908416                    0.999617      76.485208     240.447564       0.540348       0.289215      -1.226563       0.061669       0.049314      -0.015332       0.080436      -0.051632       0.011182       0.008379      -0.159184       0.222298      -0.132752       0.056542       0.076209             19.306412      23.615851       3.896180      -0.568740      18.150816      -0.585224      16.152569           0.004245
           77              S       8.827948       5.840653       1.273245      -0.165957     136.652852 0.41159028E+04  0.16131900E+06                                18.600959                           17.816891       0.834152       1.908402                    0.999617      76.485963     240.453528       0.540326       0.289221      -1.226554       0.015388      -0.061648       0.049346       0.080451       0.011122      -0.008346       0.051635       0.190850       0.127798      -0.132816       0.056594       0.076222             19.307391      16.153147      -0.568717       0.585223      23.617292      -3.896468      18.151733           0.004386
           78              S       8.126052      14.317653       7.203755      -0.165969     136.658984 0.41161301E+04  0.16133022E+06                                18.601544                           17.817391       0.834099       1.908378                    0.999617      76.487681     240.461076       0.540318       0.289221      -1.226553      -0.015438      -0.061611      -0.049360       0.080440      -0.011050      -0.008306      -0.051627       0.190934       0.127899      -0.132853       0.056623       0.076230             19.308051      16.153634       0.568832       0.585346      23.618349       3.896650      18.152169           0.004233
           79              S       0.350948       2.636347      15.680755      -0.166046     136.664546 0.41163535E+04  0.16134139E+06                                18.602192                           17.818003       0.833950       1.908334                    0.999617      76.488695     240.467150       0.540302       0.289226      -1.226547       0.015368       0.061660      -0.049288       0.080420      -0.011140       0.008380       0.051695       0.190792       0.127586      -0.132799       0.056559       0.076240             19.308705      16.154348       0.568874      -0.585334      23.618996      -3.896770      18.152772           0.004439
           80              S      16.603052      11.113347       9.750245      -0.165960     136.649470 0.41157666E+04  0.16131229E+06                                18.600644                           17.816588       0.834111       1.908395                    0.999617      76.485094     240.449566       0.540331       0.289221      -1.226555      -0.015303       0.061702       0.049297       0.080445       0.011253       0.008412      -0.051683       0.190737       0.127583      -0.132782       0.056554       0.076228             19.307051      16.153021      -0.568777      -0.585253      23.616940       3.896386      18.151192           0.004235
           81              S       1.702182       6.774818      10.179182      -0.161704     135.450968 0.40668154E+04  0.15892893E+06                                18.489207                           17.711065       0.839157       1.911595                    0.999584      76.228567     239.349006       0.541865       0.289245      -1.226442       0.053910      -0.053876       0.053892       0.093344       0.051226      -0.051205       0.051239       0.000112      -0.000004      -0.102447       0.051210       0.051237             19.119327      19.119519      -2.994206       2.994180      19.119226      -2.994146      19.119235           0.006252
           82              S       6.774818      10.179182       1.702182      -0.161615     135.432535 0.40661082E+04  0.15889390E+06                                18.487256                           17.709311       0.839418       1.911683                    0.999584      76.224374     239.327910       0.541904       0.289238      -1.226453      -0.053927       0.053913       0.053910       0.093386       0.051176       0.051174      -0.051197       0.000061       0.000010      -0.102365       0.051174       0.051191             19.117230      19.117166      -2.993662      -2.993730      19.117224       2.993655      19.117300           0.006109
           83              S      15.251818      15.251818      15.251818      -0.161759     135.454158 0.40669379E+04  0.15893491E+06                                18.489469                           17.711302       0.839077       1.911564                    0.999584      76.229787     239.353756       0.541863       0.289244      -1.226443      -0.053880      -0.053907      -0.053872       0.093334      -0.051199      -0.051236      -0.051208      -0.000082      -0.000147      -0.102429       0.051202       0.051227             19.119611      19.119652       2.994297       2.994220      19.119656       2.994230      19.119525           0.005978
           84              S      10.179182       1.702182       6.774818      -0.161696     135.450893 0.40668133E+04  0.15892888E+06                                18.489266                           17.711119       0.839172       1.911603                    0.999584      76.228139     239.347974       0.541862       0.289247      -1.226439       0.053875       0.053901      -0.053920       0.093355      -0.051240       0.051219       0.051200      -0.000045       0.000157      -0.102439       0.051213       0.051226             19.119397      19.119295       2.994143      -2.994173      19.119432      -2.994232      19.119463           0.006136
           85              S      15.251818      10.179182       6.774818      -0.161703     135.445059 0.40665941E+04  0.15891814E+06                                18.488777                           17.710694       0.839170       1.911617                    0.999584      76.226138     239.339888       0.541866       0.289249      -1.226438      -0.053857       0.053948      -0.053955       0.093392       0.051249      -0.051249       0.051163      -0.000174       0.000173      -0.102440       0.051220       0.051220             19.118851      19.118813      -2.994041       2.993961      19.118907      -2.994054      19.118833           0.005953
           86              S      10.179182       6.774818      15.251818      -0.161753     135.457026 0.40670524E+04  0.15894087E+06                                18.490079                           17.711861       0.839065       1.911579                    0.999584      76.228571     239.352834       0.541839       0.289254      -1.226429       0.053922      -0.053935      -0.053867       0.093371       0.051202       0.051254      -0.051252      -0.000023      -0.000199      -0.102473       0.051230       0.051242             19.120250      19.120171      -2.994342      -2.994375      19.120261       2.994342      19.120319           0.006096
           87              S       1.702182       1.702182       1.702182      -0.161727     135.445615 0.40666140E+04  0.15891911E+06                                18.488840                           17.710748       0.839148       1.911610                    0.999584      76.226233     239.340314       0.541865       0.289249      -1.226437       0.053911       0.053888       0.053964       0.093394      -0.051256      -0.051196      -0.051209       0.000032       0.000254      -0.102440       0.051213       0.051227             19.118924      19.118966       2.994009       2.994057      19.118828       2.994066      19.118979           0.006174
           88              S       6.774818      15.251818      10.179182      -0.161686     135.443630 0.40665375E+04  0.15891531E+06                                18.488603                           17.710534       0.839230       1.911633                    0.999584      76.225881     239.338291       0.541870       0.289248      -1.226439      -0.053978      -0.053894       0.053879       0.093387      -0.051183       0.051196       0.051270       0.000141      -0.000268      -0.102432       0.051205       0.051228             19.118673      19.118680       2.993965      -2.993989      19.118726      -2.993947      19.118614           0.006055
           89              N      15.512910       3.933328      10.409756      -0.420874      46.078923 0.55228989E+03  0.13504312E+05                                10.536384                            7.553941       0.351624       2.094338                    0.999335      30.389006      83.309278       0.646531       0.387446      -1.106068      -0.031830       0.055721       0.052004       0.082598      -0.037471       0.017601       0.052209       0.173118       0.147930      -0.135207       0.060903       0.074304             13.015463       8.402790       5.379946      -1.612293      22.094859      -5.379018       8.548740           0.022090
           90              N       9.918090      13.020672       1.932756      -0.420805      46.071768 0.55219126E+03  0.13501266E+05                                10.535147                            7.553159       0.351632       2.094372                    0.999335      30.386761      83.300536       0.646580       0.387435      -1.106078       0.031836      -0.055693       0.051969       0.082559      -0.037468      -0.017583      -0.052209       0.173105       0.147861      -0.135190       0.060906       0.074285             13.013787       8.401829       5.379106       1.612029      22.091793       5.378130       8.547738           0.021963
           91              N       1.441090      12.410328      15.021244      -0.420865      46.072362 0.55220245E+03  0.13501584E+05                                10.535186                            7.553195       0.351614       2.094352                    0.999335      30.387256      83.301546       0.646585       0.387431      -1.106083       0.031828       0.055699      -0.051957       0.082553       0.037471       0.017586      -0.052216       0.173072       0.147868      -0.135182       0.060907       0.074275             13.013826       8.401807      -5.379069      -1.612022      22.091911       5.378175       8.547761           0.022021
           92              N       7.035910       4.543672       6.544244      -0.420830      46.071424 0.55218545E+03  0.13501085E+05                                10.535013                            7.553064       0.351594       2.094357                    0.999335      30.386798      83.300442       0.646591       0.387429      -1.106083      -0.031833      -0.055685      -0.051962       0.082549       0.037474      -0.017583       0.052208       0.173100       0.147852      -0.135189       0.060906       0.074283             13.013601       8.401732      -5.379018       1.612023      22.091424      -5.378068       8.547647           0.022107
           93              N      10.409756      15.512910       3.933328      -0.420805      46.069585 0.55216305E+03  0.13500366E+05                                10.534690                            7.552872       0.351722       2.094402                    0.999335      30.386326      83.297939       0.646606       0.387425      -1.106088       0.051978      -0.031828       0.055692       0.082561       0.017585       0.052210      -0.037471      -0.012600      -0.333601      -0.135195       0.060911       0.074284             13.013176       8.547379      -1.611941      -5.377860       8.401453       5.378779      22.090697           0.021987
           94              N       1.932756       9.918090      13.020672      -0.420838      46.071643 0.55219300E+03  0.13501292E+05                                10.535067                            7.553126       0.351564       2.094339                    0.999335      30.387056      83.300759       0.646588       0.387431      -1.106084       0.051952       0.031840      -0.055694       0.082551      -0.017576      -0.052216      -0.037474      -0.012627      -0.333553      -0.135186       0.060914       0.074272             13.013653       8.547670       1.612013       5.378063       8.401768       5.379046      22.091522           0.022021
           95              N      15.021244       1.441090      12.410328      -0.420916      46.081079 0.55231929E+03  0.13505225E+05                                10.536746                            7.554168       0.351598       2.094321                    0.999335      30.389697      83.312062       0.646517       0.387449      -1.106065      -0.051993       0.031839       0.055732       0.082601       0.017599      -0.052214       0.037470      -0.012599      -0.333628      -0.135206       0.060905       0.074302             13.015952       8.549020      -1.612366       5.379247       8.403082      -5.380205      22.095754           0.022089
           96              N       6.544244       7.035910       4.543672      -0.420811      46.069760 0.55216282E+03  0.13500378E+05                                10.534722                            7.552880       0.351634       2.094375                    0.999335      30.386296      83.298295       0.646604       0.387426      -1.106086      -0.051963      -0.031827      -0.055681       0.082544      -0.017585       0.052207       0.037475      -0.012615      -0.333586      -0.135191       0.060907       0.074285             13.013220       8.547423       1.611959      -5.377889       8.401487      -5.378805      22.090749           0.022089
           97              N       3.933328      10.409756      15.512910      -0.420803      46.068868 0.55215508E+03  0.13500113E+05                                10.534607                            7.552835       0.351640       2.094375                    0.999335      30.386116      83.296993       0.646606       0.387427      -1.106088       0.055688       0.051975      -0.031816       0.082552       0.052210      -0.037476       0.017584      -0.160472       0.185699      -0.135185       0.060907       0.074278             13.013045      22.090450      -5.377792       5.378689       8.547319      -1.611910       8.401366           0.022011
           98              N      13.020672       1.932756       9.918090      -0.420870      46.079113 0.55229239E+03  0.13504392E+05                                10.536424                            7.553967       0.351592       2.094327                    0.999335      30.389047      83.309514       0.646529       0.387447      -1.106067      -0.055723       0.051994       0.031843       0.082598      -0.052210      -0.037472      -0.017600      -0.160512       0.185742      -0.135208       0.060901       0.074307             13.015520      22.094955       5.379011       5.380009       8.548757       1.612299       8.402848           0.022066
           99              N      12.410328      15.021244       1.441090      -0.420865      46.073508 0.55221639E+03  0.13502027E+05                                10.535359                            7.553293       0.351641       2.094360                    0.999335      30.387580      83.303104       0.646579       0.387431      -1.106082       0.055704      -0.051969       0.031841       0.082569      -0.052212       0.037471       0.017581      -0.160483       0.185719      -0.135192       0.060911       0.074280             13.014061      22.092281       5.378322      -5.379217       8.547930      -1.612087       8.401973           0.021986
          100              N       4.543672       6.544244       7.035910      -0.420836      46.071151 0.55218160E+03  0.13500958E+05                                10.534940                            7.553012       0.351608       2.094360                    0.999335      30.386787      83.300141       0.646597       0.387427      -1.106085      -0.055686      -0.051965      -0.031829       0.082549       0.052210       0.037473      -0.017583      -0.160488       0.185705      -0.135191       0.060910       0.074281             13.013518      22.091326      -5.378027      -5.378946       8.547578       1.611996       8.401649           0.022108
          101              N       1.441090      13.020672       6.544244      -0.420676      46.061197 0.55204510E+03  0.13496759E+05                                10.533465                            7.552094       0.351510       2.094377                    0.999335      30.383128      83.286889       0.646636       0.387428      -1.106087       0.031805      -0.055623      -0.051908       0.082462      -0.037457       0.017576       0.052203       0.172975       0.147764      -0.135115       0.060881       0.074234             13.011523       8.400483       5.377919      -1.611692      22.087655      -5.377048       8.546430           0.021873
          102              N       7.035910       3.933328      15.021244      -0.420768      46.070966 0.55217810E+03  0.13500879E+05                                10.535082                            7.553106       0.351600       2.094373                    0.999335      30.386209      83.299129       0.646577       0.387439      -1.106074      -0.031829       0.055679      -0.051950       0.082535      -0.037463      -0.017592      -0.052208       0.173077       0.147860      -0.135177       0.060894       0.074283             13.013713       8.401810       5.379103       1.612038      22.091633       5.378112       8.547695           0.021975
          103              N      15.512910       4.543672       1.932756      -0.420767      46.070368 0.55217029E+03  0.13500638E+05                                10.535008                            7.553062       0.351579       2.094367                    0.999335      30.386003      83.298373       0.646577       0.387440      -1.106074      -0.031811      -0.055664       0.051932       0.082507       0.037461       0.017593      -0.052207       0.173018       0.147809      -0.135145       0.060881       0.074264             13.013602       8.401690      -5.378974      -1.612019      22.091442       5.378113       8.547674           0.021957
          104              N       9.918090      12.410328      10.409756      -0.420840      46.075685 0.55224201E+03  0.13502850E+05                                10.535784                            7.553540       0.351645       2.094364                    0.999335      30.387910      83.305409       0.646558       0.387439      -1.106073       0.031830       0.055704       0.051980       0.082571       0.037476      -0.017604       0.052211       0.173134       0.147914      -0.135216       0.060902       0.074313             13.014667       8.402344      -5.379573       1.612175      22.093417      -5.378580       8.548240           0.021952
          105              N       6.544244       1.441090      13.020672      -0.420771      46.071487 0.55218448E+03  0.13501086E+05                                10.535210                            7.553185       0.351623       2.094382                    0.999335      30.386241      83.299628       0.646568       0.387443      -1.106071      -0.051973       0.031814      -0.055681       0.082545       0.017601       0.052199      -0.037464      -0.012603      -0.333536      -0.135171       0.060882       0.074289             13.013881       8.547839      -1.612069      -5.378256       8.401866       5.379133      22.091938           0.021989
          106              N      15.021244       7.035910       3.933328      -0.420732      46.069602 0.55215872E+03  0.13500289E+05                                10.534919                            7.553002       0.351563       2.094368                    0.999335      30.385621      83.297200       0.646577       0.387442      -1.106072      -0.051920      -0.031818       0.055655       0.082496      -0.017589      -0.052208      -0.037460      -0.012611      -0.333429      -0.135144       0.060883       0.074261             13.013495       8.547544       1.611978       5.377978       8.401649       5.378958      22.091293           0.021918
          107              N       1.932756      15.512910       4.543672      -0.420716      46.063483 0.55207597E+03  0.13497720E+05                                10.533861                            7.552341       0.351496       2.094364                    0.999335      30.383812      83.289762       0.646620       0.387432      -1.106082       0.051898      -0.031808      -0.055631       0.082462       0.017580      -0.052204       0.037456      -0.012618      -0.333332      -0.135113       0.060875       0.074238             13.012059       8.546734      -1.611765       5.377302       8.400785      -5.378183      22.088657           0.021909
          108              N      10.409756       9.918090      12.410328      -0.420830      46.074674 0.55222919E+03  0.13502445E+05                                10.535585                            7.553421       0.351635       2.094362                    0.999335      30.387699      83.304289       0.646567       0.387435      -1.106077       0.051988       0.031830       0.055704       0.082577      -0.017598       0.052211       0.037478      -0.012601      -0.333669      -0.135218       0.060910       0.074308             13.014381       8.548096       1.612146      -5.378464       8.402190      -5.379429      22.092858           0.021952
          109              N      13.020672       6.544244       1.441090      -0.420710      46.067373 0.55212977E+03  0.13499381E+05                                10.534513                            7.552756       0.351595       2.094384                    0.999335      30.385011      83.294447       0.646595       0.387437      -1.106078      -0.055655      -0.051939       0.031814       0.082506       0.052206      -0.037460       0.017591      -0.160421       0.185617      -0.135146       0.060884       0.074262             13.012932      22.090208      -5.377745       5.378670       8.547254      -1.611914       8.401333           0.021920
          110              N       3.933328      15.021244       7.035910      -0.420669      46.061713 0.55205156E+03  0.13496968E+05                                10.533587                            7.552170       0.351491       2.094371                    0.999335      30.383179      83.287417       0.646628       0.387432      -1.106083       0.055622      -0.051891      -0.031818       0.082455      -0.052205      -0.037456      -0.017574      -0.160363       0.185591      -0.135115       0.060882       0.074233             13.011690      22.087966       5.377095       5.378028       8.546506       1.611711       8.400597           0.021889
          111              N       4.543672       1.932756      15.512910      -0.420818      46.073519 0.55221217E+03  0.13501940E+05                                10.535522                            7.553376       0.351630       2.094374                    0.999335      30.386973      83.302318       0.646559       0.387443      -1.106070      -0.055686       0.051947      -0.031820       0.082535      -0.052206       0.037461       0.017600      -0.160462       0.185666      -0.135171       0.060884       0.074286             13.014317      22.092793       5.378418      -5.379367       8.548039      -1.612115       8.402118           0.022001
          112              N      12.410328      10.409756       9.918090      -0.420849      46.076208 0.55224943E+03  0.13503082E+05                                10.535873                            7.553599       0.351642       2.094361                    0.999335      30.388088      83.306151       0.646554       0.387439      -1.106072       0.055706       0.051990       0.031824       0.082576       0.052208       0.037476      -0.017603      -0.160522       0.185746      -0.135214       0.060901       0.074313             13.014769      22.093555      -5.378686      -5.379607       8.548352       1.612211       8.402400           0.021947

******************************************************
Auxiliary information for the entire system
The total spin magnetic moment of the unit cell is   39.990575
The total net atomic charge of the unit cell is   0.000003
Accuracy of reproducing the electrostatic potential in the unit cell:
  The inner radius (bohr) =    5.0000
  The outer radius (bohr) =   12.0000
  Valid grid points have density less than (e/(bohr^3)) =    0.0001
  The number of valid grid points were=       427153
  The rms potential error without charges in kcal/mol is=     14.49528
  The rms potential error with partial charges in kcal/mol is=      0.97533
  The RRMSE value at monopole order=      0.06729
  The rms potential error with partial charges and cloud penetration in kcal/mol is=      0.97045
  The RRMSE value at monopole order with cloud penetration is=      0.06695
  The rms potential error with partial charges and atomic dipoles in kcal/mol is=      0.50765
  The RRMSE value at dipole order=      0.03502
  The rms potential error with partial charges, atomic dipoles and cloud penetration in kcal/mol is=      0.49171
  The RRMSE value at dipole order with cloud penetration=      0.03392

******************************************************
The electron densities and ab initio electrostatic potential were computed in VASP using the PBE functional and
projector augmented wave method. See the main text of the journal article for a description of computational details.
The atomic charges, dipoles, and quadrupoles were computed with the DDEC6 method as described in
(a) T. A. Manz and N. Gabaldon Limas, RSC Adv. 6 (2016) 47771-47801 DOI: 10.1039/c6ra04656h
(b) N. Gabaldon Limas and T. A. Manz, RSC Adv. 8 (2018) 2678-2707 DOI: 10.1039/c7ra11829e.
For each atom in the material, the electron cloud parameters were fit to the spherically averaged atom-in-material
electron density using radial positions for which this density was between 10^-4 and 10^-2 electrons per cubic bohr.
The polarizabilities, dispersion coefficients, and quantum Drude oscillator (QDO) parameters were fit using the MCLF method.
The magnetic structure of the system was optimized in VASP from the default ferromagnetic initial guess using spin polarization.
The atomic spin moments (ASMs) were computed on this optimized magnetic structure using the DDEC6 partition as inputs
to the method of T. A. Manz and D. S. Sholl, J. Chem. Theory Comput. 7 (2011) 4146-4164 DOI: 10.1021/ct200539n.
The RMSE and RRMSE were computed using a uniform grid with Ewald summation.
