# Supplementary material for: A collection of forcefield precursors for metal–organic frameworks
Source: RSC Adv. 2019 Nov 13;9(63):36492–507. doi: 10.1039/c9ra07327b (PMC9075174; doi:10.1039/c9ra07327b)
Supplement: RA-009-C9RA07327B-s3865 [file RA-009-C9RA07327B-s3865.xyz]

  112
jmolscript: load "" {1 1 1} spacegroup "x,y,z" unitcell [{     16.578000     0.000000     0.000000 }, {      0.000000    16.680000     0.000000 }, {      0.000000     0.000000    18.006000 }]
Mn    10.035161    14.512768    15.640912     1.079978
Mn     6.542839    10.507232     6.637912     1.080034
Mn     1.746161     2.167232    11.368088     1.079928
Mn    14.831839     6.172768     2.365088     1.079882
Mn     6.542839     2.167232     2.365088     1.080016
Mn    10.035161     6.172768    11.368088     1.080026
Mn    14.831839    14.512768     6.637912     1.079905
Mn     1.746161    10.507232    15.640912     1.079843
Re    14.937110    16.090862    17.406220     0.135676
Re     0.677211    14.976472    17.835843     0.122826
Re     0.492035     0.367460    16.273643     0.110645
Re     1.640890     8.929138     8.403220     0.135679
Re    15.900789    10.043528     8.832843     0.122843
Re    16.085965     7.972540     7.270643     0.110650
Re     6.648110     0.589138     9.602780     0.135689
Re     8.966211     1.703528     9.173157     0.122849
Re     8.781035    16.312540    10.735357     0.110640
Re     9.929890     7.750862     0.599780     0.135695
Re     7.611789     6.636472     0.170157     0.122854
Re     7.796965     8.707460     1.732357     0.110644
Re     1.640890     0.589138     0.599780     0.135683
Re    15.900789     1.703528     0.170157     0.122846
Re    16.085965    16.312540     1.732357     0.110647
Re    14.937110     7.750862     9.602780     0.135684
Re     0.677211     6.636472     9.173157     0.122847
Re     0.492035     8.707460    10.735357     0.110630
Re     9.929890    16.090862     8.403220     0.135689
Re     7.611789    14.976472     8.832843     0.122849
Re     7.796965     0.367460     7.270643     0.110644
Re     6.648110     8.929138    17.406220     0.135672
Re     8.966211    10.043528    17.835843     0.122844
Re     8.781035     7.972540    16.273643     0.110643
C     13.068437    15.425664    16.655550     0.164873
C      1.405814    13.017072    17.597264     0.152774
C      1.097464     0.770616    14.253550     0.183204
C      3.509563     9.594336     7.652550     0.164866
C     15.172186    12.002928     8.594264     0.152767
C     15.480536     7.569384     5.250550     0.183208
C      4.779437     1.254336    10.353450     0.164856
C      9.694814     3.662928     9.411736     0.152761
C      9.386464    15.909384    12.755450     0.183212
C     11.798563     7.085664     1.350450     0.164858
C      6.883186     4.677072     0.408736     0.152759
C      7.191536     9.110616     3.752450     0.183205
C      3.509563     1.254336     1.350450     0.164863
C     15.172186     3.662928     0.408736     0.152764
C     15.480536    15.909384     3.752450     0.183209
C     13.068437     7.085664    10.353450     0.164863
C      1.405814     4.677072     9.411736     0.152755
C      1.097464     9.110616    12.755450     0.183215
C     11.798563    15.425664     7.652550     0.164864
C      6.883186    13.017072     8.594264     0.152763
C      7.191536     0.770616     5.250550     0.183204
C      4.779437     9.594336    16.655550     0.164874
C      9.694814    12.002928    17.597264     0.152769
C      9.386464     7.569384    14.253550     0.183210
S     16.158577    14.893572    15.701232    -0.173847
S     14.893675     1.381104    16.009135    -0.148745
S     15.231866    14.221368     0.902101    -0.155405
S     13.983543     0.678876     1.211804    -0.152660
S      0.419423    10.126428     6.698232    -0.173855
S      1.684325     6.958896     7.006135    -0.148739
S      1.346134    10.798632     9.905101    -0.155397
S      2.594457     7.661124    10.214804    -0.152665
S      7.869577     1.786428    11.307768    -0.173861
S      6.604675    15.298896    10.999865    -0.148771
S      6.942866     2.458632     8.100899    -0.155382
S      5.694543    16.001124     7.791196    -0.152680
S      8.708423     6.553572     2.304768    -0.173857
S      9.973325     9.721104     1.996865    -0.148775
S      9.635134     5.881368    17.103899    -0.155395
S     10.883457     9.018876    16.794196    -0.152665
S      0.419423     1.786428     2.304768    -0.173857
S      1.684325    15.298896     1.996865    -0.148730
S      1.346134     2.458632    17.103899    -0.155390
S      2.594457    16.001124    16.794196    -0.152679
S     16.158577     6.553572    11.307768    -0.173851
S     14.893675     9.721104    10.999865    -0.148744
S     15.231866     5.881368     8.100899    -0.155409
S     13.983543     9.018876     7.791196    -0.152669
S      8.708423    14.893572     6.698232    -0.173862
S      9.973325     1.381104     7.006135    -0.148768
S      9.635134    14.221368     9.905101    -0.155392
S     10.883457     0.678876    10.214804    -0.152676
S      7.869577    10.126428    15.701232    -0.173867
S      6.604675     6.958896    16.009135    -0.148761
S      6.942866    10.798632     0.902101    -0.155377
S      5.694543     7.661124     1.211804    -0.152683
N     12.088678    15.125424    16.181992    -0.425507
N      1.755610    11.922864    17.377591    -0.448936
N      1.432339     1.014144    13.218205    -0.444819
N      4.489322     9.894576     7.178992    -0.425519
N     14.822390    13.097136     8.374591    -0.448947
N     15.145661     7.325856     4.215205    -0.444812
N      3.799678     1.554576    10.827008    -0.425499
N     10.044610     4.757136     9.631409    -0.448969
N      9.721339    15.665856    13.790795    -0.444827
N     12.778322     6.785424     1.824008    -0.425498
N      6.533390     3.582864     0.628409    -0.448968
N      6.856661     9.354144     4.787795    -0.444845
N      4.489322     1.554576     1.824008    -0.425518
N     14.822390     4.757136     0.628409    -0.448943
N     15.145661    15.665856     4.787795    -0.444811
N     12.088678     6.785424    10.827008    -0.425521
N      1.755610     3.582864     9.631409    -0.448956
N      1.432339     9.354144    13.790795    -0.444790
N     12.778322    15.125424     7.178992    -0.425499
N      6.533390    11.922864     8.374591    -0.448970
N      6.856661     1.014144     4.215205    -0.444847
N      3.799678     9.894576    16.181992    -0.425464
N     10.044610    13.097136    17.377591    -0.448955
N      9.721339     7.325856    13.218205    -0.444843

The following XYZ coordinates are in angstroms. Other properties are in atomic units.
The sperically averaged electron density of each atom fit to a function of the form exp(a - br)
eigen_1, eigen_2 and eigen_3 are the three eigenvalues of traceless quadrupole moment tensor
  atom number  atomic symbol              X              Y              Z     net charge C6 coefficient C8 coefficient C10 coefficient fluctuating dipole atomic polarizability isotropic forcefield polarizability              a              b squared Pearson coefficient          <r^3>          <r^4>         wp_QDO          m_QDO          q_QDO       dipole_x       dipole_y       dipole_z         dipole            Qxy            Qxz            Qyz     Q(x^2-y^2)  Q(3z^2 - R^2)        eigen_1        eigen_2        eigen_3 static polarizability      alpha(xx)      alpha(xy)      alpha(xz)      alpha(yy)      alpha(yz)      alpha(zz) atomic spin moment
            1             Mn      10.035161      14.512768      15.640912       1.079978     172.886478 0.35181931E+04  0.13009207E+06                                24.414722                           18.891917       0.227100       1.879213                    0.999864      51.637175     148.186743       0.435423       0.380420      -1.167296      -0.037295      -0.015497      -0.002566       0.040468      -0.116304      -0.117107       0.270124      -0.141142      -0.190208      -0.266568      -0.101043       0.367611             30.366859      25.586428       2.634028       5.725328      29.355774     -14.885591      36.158375           4.814457
            2             Mn       6.542839      10.507232       6.637912       1.080034     172.867190 0.35177505E+04  0.13007107E+06                                24.412417                           18.890292       0.227185       1.879235                    0.999864      51.636235     148.179409       0.435459       0.380403      -1.167315       0.037284       0.015499      -0.002569       0.040459      -0.116321       0.117119      -0.270120      -0.141135      -0.190204      -0.266564      -0.101055       0.367620             30.363806      25.584105       2.633791      -5.724691      29.352720      14.883766      36.154592           4.814502
            3             Mn       1.746161       2.167232      11.368088       1.079928     172.907304 0.35186689E+04  0.13011420E+06                                24.416635                           18.893187       0.227099       1.879199                    0.999864      51.640000     148.197952       0.435408       0.380420      -1.167295      -0.037341       0.015488       0.002560       0.040506       0.116215       0.117045       0.270037      -0.140997      -0.190267      -0.266519      -0.100915       0.367434             30.369507      25.588317      -2.634296      -5.725786      29.358525     -14.887306      36.161679           4.814751
            4             Mn      14.831839       6.172768       2.365088       1.079882     172.901713 0.35185403E+04  0.13010870E+06                                24.416765                           18.893377       0.227014       1.879195                    0.999864      51.637215     148.191224       0.435386       0.380442      -1.167275       0.037303      -0.015480       0.002553       0.040469       0.116355      -0.117147      -0.270203      -0.141219      -0.190200      -0.266629      -0.101108       0.367737             30.369582      25.588410      -2.634314       5.725788      29.358598      14.887226      36.161737           4.814718
            5             Mn       6.542839       2.167232       2.365088       1.080016     172.870168 0.35178271E+04  0.13007462E+06                                24.412675                           18.890489       0.227189       1.879235                    0.999864      51.636715     148.181235       0.435457       0.380402      -1.167315       0.037294       0.015504       0.002572       0.040470      -0.116302      -0.117102       0.270099      -0.141095      -0.190225      -0.266555      -0.101023       0.367578             30.364119      25.584386       2.633860       5.724723      29.353088     -14.883926      36.154883           4.814557
            6             Mn      10.035161       6.172768      11.368088       1.080026     172.873038 0.35178790E+04  0.13007720E+06                                24.413147                           18.890793       0.227164       1.879231                    0.999864      51.636398     148.181361       0.435447       0.380409      -1.167308      -0.037279      -0.015505       0.002572       0.040456      -0.116327       0.117117      -0.270135      -0.141163      -0.190187      -0.266570      -0.101071       0.367641             30.364785      25.584812       2.633844      -5.724906      29.353738      14.884386      36.155805           4.814445
            7             Mn      14.831839      14.512768       6.637912       1.079905     172.910430 0.35187371E+04  0.13011761E+06                                24.417244                           18.893631       0.227081       1.879201                    0.999864      51.639406     148.197732       0.435393       0.380430      -1.167285       0.037325      -0.015484      -0.002557       0.040490       0.116250       0.117072       0.270082      -0.141072      -0.190244      -0.266547      -0.100971       0.367518             30.370317      25.588937      -2.634338      -5.726000      29.359252     -14.887740      36.162763           4.814641
            8             Mn       1.746161      10.507232      15.640912       1.079843     172.938985 0.35194556E+04  0.13015061E+06                                24.419323                           18.895142       0.227152       1.879183                    0.999864      51.645199     148.217200       0.435391       0.380414      -1.167300      -0.037350       0.015492      -0.002566       0.040517       0.116103      -0.116956      -0.269901      -0.140880      -0.190269      -0.266410      -0.100789       0.367199             30.372943      25.591106      -2.634635       5.726517      29.361879      14.889177      36.165843           4.814760
            9             Re      14.937110      16.090862      17.406220       0.135676     198.523474 0.47214872E+04  0.19011465E+06                                29.197883                           23.742874       1.303668       1.851763                    0.999617     146.882876     456.949672       0.339743       0.447733      -1.107711      -0.088438      -0.033244      -0.030962       0.099423      -0.069056      -0.068488      -0.023602      -0.170321       0.195013      -0.164960       0.077104       0.087856             35.052878      42.472333       5.329153       5.319581      31.301713       2.828870      31.384588           0.017445
           10             Re       0.677211      14.976472      17.835843       0.122826     192.681269 0.45373507E+04  0.18126823E+06                                28.875834                           23.442858       1.274357       1.843037                    0.999589     147.603368     460.500403       0.337549       0.454203      -1.101456       0.039087      -0.086954      -0.002559       0.095370       0.073121       0.012630      -0.034683       0.182404       0.214455      -0.158559       0.077362       0.081198             34.659478      30.681488      -5.143692      -1.585692      43.675237       4.094367      29.621707           0.013718
           11             Re       0.492035       0.367460      16.273643       0.110645     199.853153 0.47949928E+04  0.19384500E+06                                29.344182                           23.928811       1.314237       1.851339                    0.999659     147.955606     461.386954       0.338340       0.447801      -1.107534       0.026105       0.019024      -0.094526       0.099893      -0.008019       0.063927       0.054564      -0.005328      -0.403805      -0.166002       0.075529       0.090474             35.136893      31.072631       1.484897      -5.157530      30.736707      -2.839991      43.601342           0.015105
           12             Re       1.640890       8.929138       8.403220       0.135679     198.523397 0.47214872E+04  0.19011464E+06                                29.197860                           23.742865       1.303672       1.851764                    0.999617     146.882819     456.949327       0.339743       0.447733      -1.107711       0.088437       0.033245      -0.030960       0.099422      -0.069053       0.068486       0.023600      -0.170329       0.195027      -0.164962       0.077103       0.087859             35.052816      42.472156       5.329084      -5.319467      31.301701      -2.828882      31.384589           0.017415
           13             Re      15.900789      10.043528       8.832843       0.122843     192.680701 0.45373274E+04  0.18126714E+06                                28.875839                           23.442847       1.274329       1.843031                    0.999589     147.603242     460.500522       0.337548       0.454205      -1.101454      -0.039092       0.086962      -0.002562       0.095379       0.073119      -0.012626       0.034677       0.182404       0.214457      -0.158556       0.077360       0.081196             34.659472      30.681395      -5.143753       1.585567      43.675275      -4.094317      29.621745           0.013654
           14             Re      16.085965       7.972540       7.270643       0.110650     199.854541 0.47950312E+04  0.19384689E+06                                29.344296                           23.928894       1.314240       1.851340                    0.999659     147.955335     461.386104       0.338340       0.447801      -1.107535      -0.026109      -0.019024      -0.094532       0.099900      -0.008018      -0.063925      -0.054561      -0.005326      -0.403815      -0.166003       0.075529       0.090474             35.137039      31.072591       1.484997       5.157539      30.736923       2.839984      43.601602           0.015107
           15             Re       6.648110       0.589138       9.602780       0.135689     198.523344 0.47214759E+04  0.19011397E+06                                29.197824                           23.742807       1.303691       1.851772                    0.999617     146.881893     456.945456       0.339744       0.447731      -1.107712      -0.088442       0.033247       0.030962       0.099428       0.069061       0.068495      -0.023608      -0.170316       0.195014      -0.164967       0.077105       0.087862             35.052841      42.472859      -5.329269      -5.319734      31.301336       2.828980      31.384326           0.017410
           16             Re       8.966211       1.703528       9.173157       0.122849     192.679271 0.45373252E+04  0.18126695E+06                                28.875624                           23.442803       1.274329       1.843032                    0.999589     147.602715     460.498011       0.337549       0.454203      -1.101455       0.039095       0.086970       0.002563       0.095387      -0.073110      -0.012630      -0.034678       0.182425       0.214449      -0.158558       0.077358       0.081201             34.658945      30.681430       5.143511       1.585243      43.674082       4.094023      29.621322           0.013582
           17             Re       8.781035      16.312540      10.735357       0.110640     199.852445 0.47949906E+04  0.19384493E+06                                29.344124                           23.928822       1.314227       1.851336                    0.999659     147.955663     461.387409       0.338340       0.447802      -1.107534       0.026108      -0.019027       0.094533       0.099901       0.008010      -0.063925       0.054564      -0.005331      -0.403811      -0.166002       0.075520       0.090482             35.136652      31.072859      -1.484849       5.157248      30.736269      -2.839937      43.600829           0.015091
           18             Re       9.929890       7.750862       0.599780       0.135695     198.523008 0.47214677E+04  0.19011363E+06                                29.197826                           23.742817       1.303674       1.851767                    0.999617     146.882088     456.946552       0.339743       0.447733      -1.107711       0.088444      -0.033247       0.030965       0.099431       0.069064      -0.068490       0.023605      -0.170320       0.195020      -0.164967       0.077107       0.087860             35.052814      42.472705      -5.329252       5.319885      31.301415      -2.828919      31.384321           0.017413
           19             Re       7.611789       6.636472       0.170157       0.122854     192.678646 0.45373071E+04  0.18126603E+06                                28.875558                           23.442752       1.274331       1.843033                    0.999589     147.602563     460.497232       0.337550       0.454203      -1.101456      -0.039089      -0.086967       0.002562       0.095383      -0.073116       0.012631       0.034676       0.182412       0.214450      -0.158557       0.077357       0.081199             34.658869      30.681423       5.143518      -1.585350      43.674013      -4.094087      29.621171           0.013590
           20             Re       7.796965       8.707460       1.732357       0.110644     199.850550 0.47949606E+04  0.19384340E+06                                29.343910                           23.928732       1.314219       1.851333                    0.999659     147.955678     461.386994       0.338341       0.447802      -1.107534      -0.026105       0.019027       0.094531       0.099898       0.008011       0.063927      -0.054568      -0.005329      -0.403796      -0.166001       0.075519       0.090482             35.136277      31.072652      -1.484681      -5.157119      30.735957       2.839799      43.600224           0.015073
           21             Re       1.640890       0.589138       0.599780       0.135683     198.523379 0.47214832E+04  0.19011440E+06                                29.197837                           23.742837       1.303681       1.851767                    0.999617     146.882652     456.948393       0.339744       0.447732      -1.107712       0.088437       0.033245       0.030959       0.099422      -0.069049      -0.068486      -0.023601      -0.170332       0.195015      -0.164960       0.077104       0.087856             35.052810      42.472176       5.329064       5.319387      31.301646       2.828991      31.384609           0.017405
           22             Re      15.900789       1.703528       0.170157       0.122846     192.681217 0.45373425E+04  0.18126786E+06                                28.875869                           23.442873       1.274336       1.843033                    0.999589     147.603068     460.499813       0.337548       0.454204      -1.101455      -0.039094       0.086965       0.002562       0.095382       0.073121       0.012624      -0.034676       0.182405       0.214460      -0.158558       0.077362       0.081196             34.659497      30.681436      -5.143732      -1.585509      43.675230       4.094314      29.621826           0.013620
           23             Re      16.085965      16.312540       1.732357       0.110647     199.855086 0.47950390E+04  0.19384727E+06                                29.344345                           23.928905       1.314239       1.851340                    0.999659     147.955396     461.386278       0.338340       0.447801      -1.107535      -0.026109      -0.019024       0.094528       0.099896      -0.008022       0.063924       0.054569      -0.005323      -0.403797      -0.166001       0.075530       0.090472             35.137170      31.072586       1.485081      -5.157686      30.736905      -2.840064      43.602018           0.015121
           24             Re      14.937110       7.750862       9.602780       0.135684     198.522399 0.47214577E+04  0.19011315E+06                                29.197766                           23.742791       1.303670       1.851764                    0.999617     146.882577     456.948212       0.339744       0.447733      -1.107711      -0.088440      -0.033244       0.030961       0.099425      -0.069050       0.068493       0.023602      -0.170324       0.195010      -0.164961       0.077102       0.087859             35.052710      42.472038       5.329085      -5.319503      31.301604      -2.828875      31.384487           0.017403
           25             Re       0.677211       6.636472       9.173157       0.122847     192.680590 0.45373219E+04  0.18126678E+06                                28.875781                           23.442795       1.274342       1.843036                    0.999589     147.602746     460.498089       0.337549       0.454203      -1.101455       0.039091      -0.086962       0.002560       0.095378       0.073123      -0.012630       0.034685       0.182396       0.214456      -0.158559       0.077363       0.081195             34.659419      30.681338      -5.143763       1.585586      43.675254      -4.094325      29.621665           0.013620
           26             Re       0.492035       8.707460      10.735357       0.110630     199.854105 0.47950259E+04  0.19384659E+06                                29.344219                           23.928848       1.314252       1.851342                    0.999659     147.955667     461.386780       0.338341       0.447800      -1.107536       0.026105       0.019023       0.094522       0.099889      -0.008020      -0.063927      -0.054564      -0.005323      -0.403805      -0.166003       0.075529       0.090474             35.136964      31.072472       1.485011       5.157602      30.736777       2.840080      43.601643           0.015209
           27             Re       9.929890      16.090862       8.403220       0.135689     198.523268 0.47214746E+04  0.19011396E+06                                29.197847                           23.742827       1.303679       1.851768                    0.999617     146.882058     456.946399       0.339744       0.447732      -1.107712       0.088443      -0.033249      -0.030965       0.099430       0.069064       0.068490      -0.023607      -0.170320       0.195014      -0.164967       0.077109       0.087858             35.052870      42.472858      -5.329269      -5.319949      31.301310       2.829010      31.384443           0.017429
           28             Re       7.611789      14.976472       8.832843       0.122849     192.678053 0.45372921E+04  0.18126535E+06                                28.875535                           23.442741       1.274326       1.843031                    0.999589     147.602839     460.498524       0.337549       0.454204      -1.101455      -0.039090      -0.086970      -0.002564       0.095385      -0.073115      -0.012630      -0.034677       0.182418       0.214447      -0.158558       0.077356       0.081201             34.658811      30.681417       5.143439       1.585309      43.673726       4.094081      29.621292           0.013581
           29             Re       7.796965       0.367460       7.270643       0.110644     199.849882 0.47949490E+04  0.19384282E+06                                29.343844                           23.928704       1.314219       1.851333                    0.999659     147.955656     461.386839       0.338341       0.447802      -1.107534      -0.026108       0.019027      -0.094534       0.099902       0.008007      -0.063924       0.054564      -0.005327      -0.403816      -0.166003       0.075518       0.090485             35.136170      31.072548      -1.484748       5.157077      30.735899      -2.839781      43.600064           0.015049
           30             Re       6.648110       8.929138      17.406220       0.135672     198.525387 0.47215449E+04  0.19011734E+06                                29.197952                           23.742927       1.303708       1.851776                    0.999617     146.882181     456.946254       0.339745       0.447729      -1.107714      -0.088433       0.033246      -0.030960       0.099420       0.069061      -0.068490       0.023605      -0.170319       0.195004      -0.164964       0.077108       0.087856             35.052991      42.473092      -5.329262       5.319814      31.301445      -2.829106      31.384437           0.017537
           31             Re       8.966211      10.043528      17.835843       0.122844     192.679804 0.45373334E+04  0.18126741E+06                                28.875713                           23.442849       1.274327       1.843031                    0.999589     147.603114     460.499902       0.337548       0.454204      -1.101455       0.039092       0.086965      -0.002561       0.095381      -0.073113       0.012631       0.034678       0.182422       0.214442      -0.158558       0.077355       0.081203             34.659095      30.681464       5.143626      -1.585209      43.674357      -4.094201      29.621463           0.013636
           32             Re       8.781035       7.972540      16.273643       0.110643     199.851126 0.47949642E+04  0.19384363E+06                                29.344000                           23.928764       1.314217       1.851332                    0.999659     147.955908     461.388201       0.338340       0.447802      -1.107533       0.026109      -0.019028      -0.094529       0.099898       0.008010       0.063921      -0.054560      -0.005328      -0.403818      -0.166000       0.075521       0.090479             35.136429      31.072618      -1.484880      -5.157180      30.736240       2.839820      43.600430           0.015083
           33              C      13.068437      15.425664      16.655550       0.164873      39.556666 0.44597934E+03  0.10506962E+05                                10.302549                            7.335832       0.221522       2.052864                    0.999572      27.397210      77.751034       0.574551       0.452497      -1.046793      -0.026651      -0.015037      -0.017604       0.035303      -0.059727      -0.093586      -0.030620      -0.184209       0.142745      -0.176757       0.084866       0.091890             12.733457      21.008767       5.393256       6.192849       8.278003       2.180955       8.913601           0.020092
           34              C       1.405814      13.017072      17.597264       0.152774      42.449651 0.50305905E+03  0.12213228E+05                                10.826803                            7.786214       0.234159       2.038979                    0.999664      28.540146      82.203898       0.558251       0.451924      -1.047189       0.035286      -0.040653       0.035934       0.064723       0.054477       0.024424      -0.076972       0.222714       0.218732      -0.185513       0.084688       0.100825             13.377920       8.951018      -6.257860      -1.534722      23.415793       4.239587       7.766947           0.018278
           35              C       1.097464       0.770616      14.253550       0.183204      39.047866 0.44081146E+03  0.10369229E+05                                10.286794                            7.337422       0.168402       2.036738                    0.999427      27.344015      77.889088       0.568522       0.458000      -1.042201       0.028112      -0.011926      -0.038154       0.048870      -0.016418       0.061988       0.070167       0.003945      -0.432010      -0.181064       0.088536       0.092527             12.733524       8.082353       1.466308      -5.377860       7.547954      -4.436089      22.570265           0.018946
           36              C       3.509563       9.594336       7.652550       0.164866      39.556691 0.44598053E+03  0.10506996E+05                                10.302545                            7.335840       0.221515       2.052860                    0.999572      27.397255      77.751171       0.574551       0.452496      -1.046793       0.026651       0.015039      -0.017607       0.035305      -0.059727       0.093586       0.030619      -0.184211       0.142755      -0.176758       0.084866       0.091892             12.733431      21.008706       5.393238      -6.192816       8.278000      -2.180942       8.913587           0.020093
           37              C      15.172186      12.002928       8.594264       0.152767      42.451288 0.50308224E+03  0.12213937E+05                                10.827084                            7.786402       0.234080       2.038945                    0.999664      28.540790      82.206350       0.558243       0.451925      -1.047188      -0.035284       0.040647       0.035929       0.064715       0.054476      -0.024419       0.076966       0.222701       0.218742      -0.185504       0.084684       0.100820             13.378276       8.951254      -6.258070       1.534761      23.416457      -4.239688       7.767118           0.018255
           38              C      15.480536       7.569384       5.250550       0.183208      39.048445 0.44081936E+03  0.10369466E+05                                10.286919                            7.337505       0.168383       2.036730                    0.999427      27.344210      77.889938       0.568516       0.458002      -1.042199      -0.028108       0.011922      -0.038148       0.048862      -0.016412      -0.061987      -0.070164       0.003939      -0.431998      -0.181058       0.088528       0.092530             12.733689       8.082443       1.466326       5.377937       7.548036       4.436151      22.570589           0.018929
           39              C       4.779437       1.254336      10.353450       0.164856      39.556573 0.44597603E+03  0.10506876E+05                                10.302591                            7.335839       0.221559       2.052879                    0.999572      27.397091      77.750951       0.574546       0.452501      -1.046789      -0.026656       0.015029       0.017598       0.035301       0.059730       0.093592      -0.030621      -0.184206       0.142753      -0.176762       0.084867       0.091895             12.733550      21.008958      -5.393346      -6.192889       8.278067       2.180982       8.913625           0.020106
           40              C       9.694814       3.662928       9.411736       0.152761      42.450441 0.50307492E+03  0.12213688E+05                                10.826854                            7.786299       0.234058       2.038938                    0.999664      28.540563      82.204883       0.558253       0.451919      -1.047194       0.035298       0.040642      -0.035928       0.064719      -0.054471      -0.024419      -0.076967       0.222708       0.218746      -0.185506       0.084683       0.100823             13.377892       8.951060       6.257856       1.534674      23.415719       4.239444       7.766897           0.018243
           41              C       9.386464      15.909384      12.755450       0.183212      39.047844 0.44081305E+03  0.10369275E+05                                10.286787                            7.337439       0.168360       2.036725                    0.999427      27.344036      77.889162       0.568521       0.458000      -1.042201       0.028113       0.011923       0.038151       0.048867       0.016415      -0.061984       0.070167       0.003945      -0.432004      -0.181060       0.088532       0.092527             12.733463       8.082344      -1.466291       5.377825       7.547922      -4.436029      22.570124           0.018922
           42              C      11.798563       7.085664       1.350450       0.164858      39.557556 0.44598966E+03  0.10507271E+05                                10.302725                            7.335930       0.221516       2.052857                    0.999572      27.397520      77.752283       0.574545       0.452498      -1.046791       0.026651      -0.015026       0.017600       0.035296       0.059730      -0.093589       0.030617      -0.184200       0.142740      -0.176756       0.084869       0.091887             12.733719      21.009244      -5.393420       6.193006       8.278161      -2.181022       8.913753           0.020094
           43              C       6.883186       4.677072       0.408736       0.152759      42.450267 0.50307260E+03  0.12213617E+05                                10.826818                            7.786276       0.234070       2.038942                    0.999664      28.540526      82.204720       0.558255       0.451919      -1.047194      -0.035295      -0.040644      -0.035928       0.064718      -0.054473       0.024419       0.076967       0.222711       0.218742      -0.185508       0.084686       0.100822             13.377845       8.951041       6.257841      -1.534674      23.415620      -4.239430       7.766872           0.018244
           44              C       7.191536       9.110616       3.752450       0.183205      39.047287 0.44080811E+03  0.10369104E+05                                10.286581                            7.337329       0.168361       2.036722                    0.999427      27.343943      77.888067       0.568534       0.457992      -1.042208      -0.028116      -0.011925       0.038154       0.048871       0.016412       0.061986      -0.070171       0.003949      -0.432010      -0.181064       0.088531       0.092533             12.733163       8.082184      -1.466237      -5.377671       7.547758       4.435866      22.569546           0.018932
           45              C       3.509563       1.254336       1.350450       0.164863      39.556593 0.44597909E+03  0.10506954E+05                                10.302531                            7.335830       0.221529       2.052866                    0.999572      27.397211      77.751023       0.574551       0.452497      -1.046793       0.026651       0.015040       0.017606       0.035305      -0.059727      -0.093588      -0.030617      -0.184213       0.142751      -0.176759       0.084868       0.091891             12.733417      21.008681       5.393244       6.192804       8.277998       2.180943       8.913572           0.020084
           46              C      15.172186       3.662928       0.408736       0.152764      42.451601 0.50308739E+03  0.12214089E+05                                10.827118                            7.786432       0.234091       2.038945                    0.999664      28.540936      82.206767       0.558243       0.451923      -1.047190      -0.035281       0.040643      -0.035926       0.064709       0.054477       0.024416      -0.076961       0.222698       0.218749      -0.185501       0.084684       0.100818             13.378310       8.951279      -6.258088      -1.534760      23.416521       4.239683       7.767128           0.018246
           47              C      15.480536      15.909384       3.752450       0.183209      39.048192 0.44081423E+03  0.10369328E+05                                10.286932                            7.337497       0.168380       2.036734                    0.999427      27.344044      77.889733       0.568512       0.458006      -1.042196      -0.028110       0.011929       0.038153       0.048868      -0.016416       0.061986       0.070166       0.003941      -0.432002      -0.181060       0.088533       0.092527             12.733732       8.082462       1.466337      -5.377965       7.548055      -4.436180      22.570678           0.018929
           48              C      13.068437       7.085664      10.353450       0.164863      39.556707 0.44598046E+03  0.10506992E+05                                10.302541                            7.335833       0.221509       2.052858                    0.999572      27.397263      77.751128       0.574552       0.452496      -1.046794      -0.026651      -0.015042       0.017603       0.035305      -0.059725       0.093588       0.030619      -0.184212       0.142749      -0.176758       0.084866       0.091892             12.733434      21.008714       5.393240      -6.192829       8.277997      -2.180947       8.913591           0.020093
           49              C       1.405814       4.677072       9.411736       0.152755      42.450905 0.50307651E+03  0.12213767E+05                                10.827034                            7.786367       0.234100       2.038953                    0.999664      28.540643      82.205914       0.558243       0.451926      -1.047188       0.035282      -0.040650      -0.035935       0.064720       0.054478      -0.024422       0.076967       0.222706       0.218742      -0.185508       0.084685       0.100823             13.378216       8.951222      -6.258042       1.534754      23.416343      -4.239661       7.767083           0.018253
           50              C       1.097464       9.110616      12.755450       0.183215      39.046682 0.44079435E+03  0.10368729E+05                                10.286618                            7.337294       0.168454       2.036765                    0.999427      27.343461      77.887224       0.568525       0.458002      -1.042200       0.028111      -0.011928       0.038156       0.048871      -0.016420      -0.061988      -0.070170       0.003949      -0.432013      -0.181066       0.088539       0.092527             12.733314       8.082222       1.466286       5.377757       7.547845       4.436024      22.569876           0.018972
           51              C      11.798563      15.425664       7.652550       0.164864      39.556737 0.44597799E+03  0.10506935E+05                                10.302622                            7.335855       0.221539       2.052872                    0.999572      27.397142      77.751152       0.574545       0.452501      -1.046789       0.026655      -0.015025      -0.017601       0.035299       0.059732       0.093589      -0.030619      -0.184202       0.142745      -0.176758       0.084868       0.091890             12.733597      21.009028      -5.393350      -6.192955       8.278078       2.181000       8.913686           0.020098
           52              C       6.883186      13.017072       8.594264       0.152763      42.450433 0.50307564E+03  0.12213704E+05                                10.826826                            7.786288       0.234054       2.038935                    0.999664      28.540598      82.204845       0.558256       0.451917      -1.047196      -0.035296      -0.040644       0.035928       0.064719      -0.054471      -0.024419      -0.076968       0.222709       0.218743      -0.185507       0.084684       0.100822             13.377842       8.951041       6.257833       1.534675      23.415605       4.239435       7.766880           0.018253
           53              C       7.191536       0.770616       5.250550       0.183204      39.047005 0.44080492E+03  0.10369000E+05                                10.286492                            7.337275       0.168377       2.036727                    0.999427      27.343858      77.887455       0.568540       0.457988      -1.042211      -0.028117      -0.011920      -0.038153       0.048870       0.016412      -0.061987       0.070170       0.003947      -0.432008      -0.181064       0.088531       0.092533             12.733043       8.082114      -1.466222       5.377609       7.547697      -4.435821      22.569318           0.018926
           54              C       4.779437       9.594336      16.655550       0.164874      39.555182 0.44595704E+03  0.10506319E+05                                10.302376                            7.335694       0.221632       2.052914                    0.999572      27.396468      77.748819       0.574550       0.452502      -1.046788      -0.026657       0.015030      -0.017601       0.035303       0.059731      -0.093592       0.030624      -0.184207       0.142756      -0.176764       0.084867       0.091897             12.733274      21.008480      -5.393197       6.192749       8.277890      -2.180930       8.913453           0.020149
           55              C       9.694814      12.002928      17.597264       0.152769      42.450789 0.50307873E+03  0.12213809E+05                                10.826931                            7.786338       0.234060       2.038938                    0.999664      28.540661      82.205376       0.558250       0.451920      -1.047193       0.035294       0.040643       0.035926       0.064716      -0.054472       0.024420       0.076964       0.222708       0.218740      -0.185505       0.084683       0.100821             13.378012       8.951121       6.257919      -1.534703      23.415946      -4.239529       7.766970           0.018250
           56              C       9.386464       7.569384      14.253550       0.183210      39.047811 0.44081400E+03  0.10369289E+05                                10.286714                            7.337405       0.168346       2.036717                    0.999427      27.344116      77.889021       0.568528       0.457995      -1.042205       0.028116       0.011919      -0.038152       0.048869       0.016411       0.061985      -0.070168       0.003945      -0.432008      -0.181062       0.088530       0.092532             12.733343       8.082287      -1.466270      -5.377765       7.547861       4.435961      22.569881           0.018932
           57              S      16.158577      14.893572      15.701232      -0.173847     137.976264 0.41756089E+04  0.16427854E+06                                18.736263                           17.949964       0.810480       1.899706                    0.999586      76.924014     242.428097       0.538030       0.289360      -1.226189      -0.026999      -0.025208      -0.064213       0.074079      -0.000526       0.000362      -0.104324       0.118519      -0.081222      -0.141139       0.068256       0.072882             19.496166      16.507366       0.670904       0.791570      20.473237       4.968247      21.507895           0.007023
           58              S      14.893675       1.381104      16.009135      -0.148745     133.122400 0.39768405E+04  0.15448219E+06                                18.262567                           17.503772       0.892439       1.928502                    0.999686      75.549604     236.187399       0.545770       0.288906      -1.227308      -0.059213       0.041204      -0.052388       0.089154       0.040028      -0.052218       0.070278      -0.016507      -0.101410      -0.115325       0.042891       0.072434             18.891158      18.909287      -2.030375       3.524756      17.684973      -2.503292      20.079213           0.004325
           59              S      15.231866      14.221368       0.902101      -0.155405     134.311669 0.40313431E+04  0.15715285E+06                                18.380564                           17.627056       0.861734       1.918740                    0.999657      75.896323     237.787439       0.543616       0.289029      -1.227024      -0.046244      -0.069782       0.023166       0.086860      -0.059000       0.017643       0.049148       0.110565       0.077691      -0.113317       0.044974       0.068342             19.082570      18.151984       3.915108      -1.664224      22.158508      -2.224324      16.937219           0.006091
           60              S      13.983543       0.678876       1.211804      -0.152660     132.882694 0.39895351E+04  0.15512431E+06                                18.232976                           17.525806       0.866805       1.920675                    0.999645      75.743551     237.034600       0.545612       0.288712      -1.227312      -0.074871       0.014351       0.037467       0.084943       0.037820       0.062652      -0.032756      -0.127768       0.097037      -0.121654       0.046875       0.074779             18.882061      22.705946      -1.860647      -3.464832      16.516613       1.153625      17.423624           0.005792
           61              S       0.419423      10.126428       6.698232      -0.173855     137.980153 0.41757583E+04  0.16428603E+06                                18.736717                           17.950367       0.810426       1.899690                    0.999586      76.924655     242.432039       0.538020       0.289363      -1.226185       0.026997       0.025203      -0.064215       0.074078      -0.000538      -0.000366       0.104331       0.118550      -0.081212      -0.141153       0.068255       0.072898             19.496660      16.507711       0.670934      -0.791607      20.473741      -4.968432      21.508527           0.007033
           62              S       1.684325       6.958896       7.006135      -0.148739     133.119431 0.39767283E+04  0.15447668E+06                                18.262257                           17.503497       0.892470       1.928514                    0.999686      75.548893     236.183946       0.545776       0.288905      -1.227309       0.059213      -0.041211      -0.052395       0.089162       0.040022       0.052207      -0.070279      -0.016513      -0.101441      -0.115318       0.042880       0.072439             18.890827      18.908917      -2.030325      -3.524647      17.684699       2.503220      20.078864           0.004328
           63              S       1.346134      10.798632       9.905101      -0.155397     134.310479 0.40312999E+04  0.15715070E+06                                18.380415                           17.626930       0.861758       1.918746                    0.999657      75.896187     237.786424       0.543620       0.289028      -1.227025       0.046247       0.069778       0.023167       0.086859      -0.058993      -0.017635      -0.049137       0.110576       0.077723      -0.113310       0.044974       0.068335             19.082405      18.151827       3.915062       1.664227      22.158288       2.224333      16.937100           0.006079
           64              S       2.594457       7.661124      10.214804      -0.152665     132.883872 0.39895778E+04  0.15512643E+06                                18.233119                           17.525927       0.866791       1.920671                    0.999645      75.743717     237.035682       0.545608       0.288713      -1.227311       0.074871      -0.014347       0.037468       0.084943       0.037830      -0.062650       0.032767      -0.127786       0.097070      -0.121669       0.046873       0.074796             18.882214      22.706128      -1.860683       3.464909      16.516758      -1.153639      17.423757           0.005868
           65              S       7.869577       1.786428      11.307768      -0.173861     137.976733 0.41756282E+04  0.16427944E+06                                18.736228                           17.949937       0.810418       1.899683                    0.999586      76.924724     242.430200       0.538034       0.289358      -1.226192      -0.026996       0.025199       0.064208       0.074070       0.000541      -0.000361      -0.104336       0.118570      -0.081203      -0.141163       0.068257       0.072906             19.496087      16.507428      -0.670966      -0.791654      20.473057       4.968233      21.507776           0.006905
           66              S       6.604675      15.298896      10.999865      -0.148771     133.125380 0.39769603E+04  0.15448818E+06                                18.262978                           17.504159       0.892385       1.928490                    0.999685      75.549725     236.189622       0.545757       0.288910      -1.227302      -0.059229      -0.041203       0.052390       0.089166      -0.040034       0.052229       0.070300      -0.016494      -0.101472      -0.115358       0.042906       0.072451             18.891573      18.909818       2.030448      -3.524916      17.685292      -2.503409      20.079609           0.004304
           67              S       6.942866       2.458632       8.100899      -0.155382     134.302181 0.40309831E+04  0.15713489E+06                                18.379350                           17.625978       0.861835       1.918763                    0.999657      75.895525     237.779918       0.543648       0.289019      -1.227037      -0.046251       0.069763      -0.023173       0.086850       0.058987      -0.017625       0.049109       0.110578       0.077719      -0.113287       0.044955       0.068332             19.081219      18.150868      -3.914751       1.663981      22.156789      -2.224121      16.935998           0.005969
           68              S       5.694543      16.001124       7.791196      -0.152680     132.889239 0.39897860E+04  0.15513684E+06                                18.233855                           17.526591       0.866708       1.920652                    0.999645      75.743997     237.039788       0.545587       0.288720      -1.227301      -0.074888      -0.014345      -0.037458       0.084953      -0.037833      -0.062676      -0.032758      -0.127829       0.097082      -0.121702       0.046901       0.074801             18.883001      22.707364       1.860799       3.465154      16.517234       1.153764      17.424405           0.005820
           69              S       8.708423       6.553572       2.304768      -0.173857     137.971813 0.41754397E+04  0.16426996E+06                                18.735620                           17.949395       0.810464       1.899695                    0.999587      76.924211     242.426055       0.538049       0.289353      -1.226198       0.026999      -0.025203       0.064207       0.074072       0.000535       0.000360       0.104333       0.118553      -0.081182      -0.141154       0.068260       0.072893             19.495426      16.506895      -0.670900       0.791621      20.472314      -4.968017      21.507068           0.006919
           70              S       9.973325       9.721104       1.996865      -0.148775     133.126735 0.39770081E+04  0.15449050E+06                                18.263079                           17.504236       0.892357       1.928478                    0.999685      75.550344     236.191919       0.545757       0.288909      -1.227303       0.059226       0.041197       0.052386       0.089158      -0.040037      -0.052229      -0.070306      -0.016503      -0.101409      -0.115357       0.042900       0.072457             18.891688      18.909880       2.030488       3.524991      17.685411       2.503439      20.079773           0.004316
           71              S       9.635134       5.881368      17.103899      -0.155395     134.307201 0.40311754E+04  0.15714442E+06                                18.379923                           17.626491       0.861776       1.918745                    0.999657      75.896405     237.785027       0.543635       0.289022      -1.227033       0.046243      -0.069764      -0.023166       0.086845       0.058995       0.017633      -0.049134       0.110569       0.077729      -0.113307       0.044973       0.068334             19.081836      18.151431      -3.914941      -1.664039      22.157589       2.224194      16.936489           0.005974
           72              S      10.883457       9.018876      16.794196      -0.152665     132.884574 0.39896103E+04  0.15512812E+06                                18.233290                           17.526095       0.866795       1.920677                    0.999645      75.743262     237.035107       0.545601       0.288716      -1.227307       0.074894       0.014350      -0.037456       0.084958      -0.037813       0.062655       0.032763      -0.127767       0.097015      -0.121652       0.046866       0.074786             18.882384      22.706520       1.860711      -3.464912      16.516797      -1.153695      17.423833           0.005878
           73              S       0.419423       1.786428       2.304768      -0.173857     137.980886 0.41757839E+04  0.16428735E+06                                18.736843                           17.950471       0.810416       1.899689                    0.999586      76.924528     242.432157       0.538016       0.289364      -1.226183       0.026992       0.025212       0.064218       0.074082      -0.000538       0.000351      -0.104333       0.118543      -0.081262      -0.141156       0.068256       0.072900             19.496802      16.507818       0.670960       0.791608      20.473867       4.968478      21.508721           0.006973
           74              S       1.684325      15.298896       1.996865      -0.148730     133.115806 0.39765898E+04  0.15446981E+06                                18.261824                           17.503110       0.892527       1.928530                    0.999686      75.548337     236.180384       0.545786       0.288902      -1.227313       0.059218      -0.041209       0.052396       0.089165       0.040005      -0.052199       0.070274      -0.016505      -0.101448      -0.115302       0.042873       0.072429             18.890364      18.908442      -2.030227       3.524479      17.684264      -2.503122      20.078386           0.004363
           75              S       1.346134       2.458632      17.103899      -0.155390     134.310587 0.40313080E+04  0.15715111E+06                                18.380436                           17.626959       0.861751       1.918745                    0.999657      75.896175     237.786536       0.543619       0.289028      -1.227025       0.046244       0.069780      -0.023163       0.086858      -0.058991       0.017640       0.049140       0.110579       0.077715      -0.113312       0.044976       0.068336             19.082423      18.151856       3.915071      -1.664206      22.158346      -2.224309      16.937068           0.006086
           76              S       2.594457      16.001124      16.794196      -0.152679     132.891226 0.39898610E+04  0.15514050E+06                                18.234028                           17.526745       0.866709       1.920649                    0.999645      75.744647     237.042446       0.545585       0.288719      -1.227302       0.074873      -0.014346      -0.037466       0.084944       0.037841       0.062665      -0.032773      -0.127815       0.097058      -0.121695       0.046887       0.074808             18.883200      22.707463      -1.860857      -3.465188      16.517553       1.153762      17.424583           0.005848
           77              S      16.158577       6.553572      11.307768      -0.173851     137.977106 0.41756390E+04  0.16428007E+06                                18.736379                           17.950060       0.810460       1.899701                    0.999586      76.924070     242.428768       0.538027       0.289361      -1.226188      -0.026996      -0.025211       0.064214       0.074080      -0.000529      -0.000354       0.104333       0.118525      -0.081232      -0.141149       0.068264       0.072885             19.496292      16.507432       0.670917      -0.791577      20.473333      -4.968265      21.508111           0.007035
           78              S      14.893675       9.721104      10.999865      -0.148744     133.118084 0.39766751E+04  0.15447400E+06                                18.262064                           17.503319       0.892507       1.928522                    0.999686      75.548860     236.182938       0.545782       0.288903      -1.227312      -0.059212       0.041204       0.052398       0.089159       0.040024       0.052212      -0.070272      -0.016509      -0.101342      -0.115308       0.042881       0.072427             18.890619      18.908704      -2.030272      -3.524578      17.684489       2.503187      20.078665           0.004368
           79              S      15.231866       5.881368       8.100899      -0.155409     134.312501 0.40313785E+04  0.15715464E+06                                18.380691                           17.627179       0.861703       1.918733                    0.999657      75.896321     237.788059       0.543612       0.289030      -1.227022      -0.046247      -0.069786      -0.023172       0.086866      -0.059003      -0.017641      -0.049144       0.110593       0.077716      -0.113326       0.044977       0.068349             19.082704      18.152114       3.915153       1.664233      22.158696       2.224353      16.937303           0.006020
           80              S      13.983543       9.018876       7.791196      -0.152669     132.885327 0.39896358E+04  0.15512928E+06                                18.233262                           17.526061       0.866767       1.920662                    0.999645      75.744147     237.037643       0.545606       0.288713      -1.227310      -0.074870       0.014341      -0.037466       0.084940       0.037837      -0.062656       0.032768      -0.127775       0.097007      -0.121668       0.046879       0.074788             18.882368      22.706361      -1.860713       3.464926      16.516883      -1.153669      17.423861           0.005820
           81              S       8.708423      14.893572       6.698232      -0.173862     137.973376 0.41754969E+04  0.16427280E+06                                18.735777                           17.949526       0.810442       1.899687                    0.999587      76.924602     242.427870       0.538046       0.289354      -1.226198       0.026998      -0.025198      -0.064202       0.074066       0.000542      -0.000357      -0.104339       0.118567      -0.081182      -0.141164       0.068262       0.072901             19.495601      16.507038      -0.670928      -0.791651      20.472447       4.968104      21.507320           0.006917
           82              S       9.973325       1.381104       7.006135      -0.148768     133.121888 0.39768225E+04  0.15448134E+06                                18.262547                           17.503757       0.892418       1.928498                    0.999686      75.549343     236.186587       0.545769       0.288907      -1.227307       0.059232       0.041207      -0.052389       0.089169      -0.040030       0.052221       0.070291      -0.016509      -0.101415      -0.115338       0.042891       0.072447             18.891119      18.909314       2.030380      -3.524841      17.684881      -2.503340      20.079161           0.004263
           83              S       9.635134      14.221368       9.905101      -0.155392     134.306090 0.40311349E+04  0.15714239E+06                                18.379765                           17.626357       0.861791       1.918748                    0.999657      75.896378     237.784284       0.543639       0.289021      -1.227035       0.046242      -0.069757       0.023166       0.086839       0.058996      -0.017639       0.049128       0.110564       0.077720      -0.113303       0.044970       0.068333             19.081660      18.151291      -3.914884       1.663997      22.157313      -2.224140      16.936377           0.005983
           84              S      10.883457       0.678876      10.214804      -0.152676     132.887819 0.39897332E+04  0.15513423E+06                                18.233694                           17.526453       0.866736       1.920661                    0.999645      75.743681     237.038134       0.545591       0.288719      -1.227302       0.074888       0.014355       0.037459       0.084955      -0.037817      -0.062671      -0.032757      -0.127805       0.097057      -0.121681       0.046886       0.074794             18.882822      22.707101       1.860780       3.465009      16.517133       1.153719      17.424232           0.005804
           85              S       7.869577      10.126428      15.701232      -0.173867     137.977712 0.41756634E+04  0.16428120E+06                                18.736345                           17.950034       0.810418       1.899683                    0.999586      76.924853     242.431061       0.538031       0.289359      -1.226191      -0.027003       0.025205      -0.064206       0.074074       0.000541       0.000366       0.104330       0.118568      -0.081186      -0.141156       0.068252       0.072904             19.496217      16.507522      -0.670960       0.791674      20.473206      -4.968319      21.507923           0.006964
           86              S       6.604675       6.958896      16.009135      -0.148761     133.120675 0.39767804E+04  0.15447925E+06                                18.262402                           17.503642       0.892448       1.928507                    0.999686      75.549120     236.185321       0.545772       0.288906      -1.227308      -0.059232      -0.041209      -0.052387       0.089168      -0.040027      -0.052212      -0.070286      -0.016492      -0.101475      -0.115333       0.042894       0.072439             18.890950      18.909197       2.030345       3.524750      17.684756       2.503264      20.078897           0.004345
           87              S       6.942866      10.798632       0.902101      -0.155377     134.299685 0.40308891E+04  0.15713022E+06                                18.379055                           17.625720       0.861881       1.918777                    0.999657      75.895104     237.777377       0.543655       0.289018      -1.227040      -0.046251       0.069765       0.023168       0.086851       0.058974       0.017625      -0.049103       0.110573       0.077693      -0.113271       0.044947       0.068324             19.080895      18.150596      -3.914633      -1.663922      22.156358       2.224013      16.935731           0.006033
           88              S       5.694543       7.661124       1.211804      -0.152683     132.888241 0.39897454E+04  0.15513487E+06                                18.233783                           17.526520       0.866731       1.920662                    0.999645      75.743538     237.038038       0.545587       0.288720      -1.227301      -0.074897      -0.014354       0.037463       0.084965      -0.037829       0.062671       0.032749      -0.127807       0.097070      -0.121687       0.046900       0.074787             18.882924      22.707275       1.860800      -3.465099      16.517190      -1.153757      17.424307           0.005881
           89              N      12.088678      15.125424      16.181992      -0.425507      46.216659 0.55295415E+03  0.13509490E+05                                10.523735                            7.538755       0.466776       2.128351                    0.999381      30.380544      82.948219       0.650451       0.385426      -1.108754       0.042417       0.004320       0.005346       0.042970      -0.046608      -0.079108      -0.036482      -0.155749       0.123497      -0.150152       0.061380       0.088772             12.975515      21.133284       5.386579       6.147973       8.557035       1.883963       9.236225           0.031800
           90              N       1.755610      11.922864      17.377591      -0.448936      46.332906 0.59078543E+03  0.14671708E+05                                10.556563                            7.761538       0.484671       2.117976                    0.999553      31.376294      86.315538       0.644998       0.382382      -1.111170       0.048651       0.033291       0.087659       0.105638       0.040609       0.005741      -0.032494       0.173384       0.175451      -0.130718       0.063531       0.067187             12.929780       8.814010      -5.323565      -1.646698      20.847676       5.173963       9.127652           0.003586
           91              N       1.432339       1.014144      13.218205      -0.444819      46.033288 0.53818573E+03  0.13066353E+05                                10.504104                            7.415787       0.526233       2.143308                    0.999560      30.503756      83.155725       0.658370       0.383190      -1.109828       0.031484      -0.051769       0.034860       0.069904      -0.008612       0.048311       0.047490      -0.000044      -0.367838      -0.145740       0.069915       0.075825             13.149228       8.413896       1.741969      -5.439324       8.497296      -5.478817      22.536492          -0.001089
           92              N       4.489322       9.894576       7.178992      -0.425519      46.216743 0.55295657E+03  0.13509558E+05                                10.523726                            7.538758       0.466748       2.128337                    0.999381      30.380715      82.948583       0.650453       0.385425      -1.108756      -0.042419      -0.004316       0.005342       0.042971      -0.046606       0.079108       0.036482      -0.155752       0.123507      -0.150153       0.061379       0.088774             12.975488      21.133235       5.386570      -6.147941       8.557028      -1.883953       9.236202           0.031829
           93              N      14.822390      13.097136       8.374591      -0.448947      46.331863 0.59077261E+03  0.14671276E+05                                10.556266                            7.761344       0.484803       2.118008                    0.999554      31.376464      86.315013       0.645021       0.382371      -1.111181      -0.048643      -0.033298       0.087646       0.105626       0.040615      -0.005730       0.032498       0.173363       0.175464      -0.130713       0.063523       0.067190             12.929387       8.813772      -5.323372       1.646627      20.847004      -5.173750       9.127385           0.003641
           94              N      15.145661       7.325856       4.215205      -0.444812      46.031853 0.53816831E+03  0.13065807E+05                                10.503822                            7.415615       0.526396       2.143362                    0.999560      30.503436      83.154101       0.658386       0.383184      -1.109834      -0.031479       0.051762       0.034863       0.069897      -0.008599      -0.048311      -0.047496      -0.000056      -0.367817      -0.145735       0.069899       0.075836             13.148842       8.413670       1.741897       5.439123       8.497063       5.478609      22.535791          -0.001121
           95              N       3.799678       1.554576      10.827008      -0.425499      46.218271 0.55297363E+03  0.13510116E+05                                10.524087                            7.538967       0.466710       2.128331                    0.999381      30.380734      82.949817       0.650430       0.385434      -1.108746       0.042411      -0.004331      -0.005356       0.042967       0.046603       0.079106      -0.036489      -0.155735       0.123505      -0.150146       0.061369       0.088777             12.976006      21.134144      -5.386874      -6.148221       8.557358       1.884052       9.236518           0.031812
           96              N      10.044610       4.757136       9.631409      -0.448969      46.328981 0.59073626E+03  0.14670090E+05                                10.555626                            7.760957       0.484822       2.118006                    0.999554      31.376297      86.312616       0.645058       0.382356      -1.111196       0.048665      -0.033306      -0.087644       0.105636      -0.040619      -0.005723      -0.032513       0.173368       0.175509      -0.130728       0.063529       0.067200             12.928486       8.813235       5.322927       1.646460      20.845466       5.173240       9.126757           0.003568
           97              N       9.721339      15.665856      13.790795      -0.444827      46.032298 0.53817632E+03  0.13066047E+05                                10.503874                            7.415665       0.526278       2.143319                    0.999560      30.503757      83.155075       0.658384       0.383184      -1.109834       0.031491       0.051765      -0.034866       0.069907       0.008603      -0.048310       0.047498      -0.000057      -0.367857      -0.145747       0.069910       0.075837             13.148872       8.413711      -1.741902       5.439145       8.497080      -5.478603      22.535824          -0.001187
           98              N      12.778322       6.785424       1.824008      -0.425498      46.216436 0.55295028E+03  0.13509370E+05                                10.523677                            7.538707       0.466873       2.128381                    0.999381      30.380479      82.947912       0.650456       0.385424      -1.108756      -0.042411       0.004331      -0.005354       0.042967       0.046606      -0.079108       0.036474      -0.155733       0.123484      -0.150143       0.061383       0.088760             12.975455      21.133171      -5.386579       6.147932       8.557017      -1.883962       9.236177           0.031796
           99              N       6.533390       3.582864       0.628409      -0.448968      46.329650 0.59074593E+03  0.14670402E+05                                10.555775                            7.761060       0.484792       2.117998                    0.999554      31.376365      86.313243       0.645048       0.382360      -1.111192      -0.048660       0.033305      -0.087643       0.105633      -0.040619       0.005726       0.032508       0.173374       0.175499      -0.130728       0.063530       0.067198             12.928678       8.813367       5.323037      -1.646497      20.845790      -5.173330       9.126878           0.003591
          100              N       6.856661       9.354144       4.787795      -0.444845      46.030679 0.53815840E+03  0.13065467E+05                                10.503492                            7.415445       0.526254       2.143304                    0.999560      30.503739      83.153807       0.658409       0.383174      -1.109844      -0.031495      -0.051768      -0.034866       0.069910       0.008598       0.048315      -0.047504      -0.000059      -0.367881      -0.145758       0.069909       0.075850             13.148337       8.413409      -1.741805      -5.438882       8.496752       5.478305      22.534851          -0.001140
          101              N       4.489322       1.554576       1.824008      -0.425518      46.216948 0.55295906E+03  0.13509638E+05                                10.523775                            7.538788       0.466738       2.128334                    0.999381      30.380724      82.948762       0.650450       0.385426      -1.108755      -0.042419      -0.004312      -0.005345       0.042972      -0.046605      -0.079108      -0.036481      -0.155751       0.123503      -0.150151       0.061380       0.088772             12.975555      21.133352       5.386622       6.147963       8.557081       1.883966       9.236233           0.031829
          102              N      14.822390       4.757136       0.628409      -0.448943      46.330958 0.59076059E+03  0.14670889E+05                                10.556080                            7.761228       0.484893       2.118036                    0.999554      31.376319      86.314094       0.645031       0.382367      -1.111184      -0.048637      -0.033301      -0.087638       0.105616       0.040616       0.005726      -0.032498       0.173351       0.175460      -0.130708       0.063517       0.067190             12.929129       8.813615      -5.323244      -1.646578      20.846573       5.173602       9.127201           0.003611
          103              N      15.145661      15.665856       4.787795      -0.444811      46.033868 0.53819195E+03  0.13066559E+05                                10.504264                            7.415879       0.526283       2.143329                    0.999560      30.503683      83.156060       0.658359       0.383195      -1.109823      -0.031484       0.051773      -0.034860       0.069906      -0.008610       0.048308       0.047489      -0.000045      -0.367827      -0.145735       0.069911       0.075824             13.149462       8.414025       1.742005      -5.439438       8.497426      -5.478934      22.536935          -0.001100
          104              N      12.088678       6.785424      10.827008      -0.425521      46.216740 0.55295636E+03  0.13509549E+05                                10.523711                            7.538745       0.466757       2.128339                    0.999381      30.380740      82.948586       0.650456       0.385424      -1.108757       0.042419       0.004311      -0.005347       0.042971      -0.046606       0.079108       0.036480      -0.155752       0.123503      -0.150152       0.061381       0.088771             12.975475      21.133211       5.386560      -6.147944       8.557016      -1.883954       9.236197           0.031821
          105              N       1.755610       3.582864       9.631409      -0.448956      46.333093 0.59078995E+03  0.14671835E+05                                10.556533                            7.761523       0.484728       2.117985                    0.999553      31.376632      86.316245       0.645004       0.382377      -1.111174       0.048642       0.033296      -0.087653       0.105630       0.040611      -0.005737       0.032493       0.173371       0.175458      -0.130713       0.063528       0.067185             12.929738       8.813997      -5.323556       1.646687      20.847606      -5.173920       9.127611           0.003618
          106              N       1.432339       9.354144      13.790795      -0.444790      46.034165 0.53819376E+03  0.13066631E+05                                10.504380                            7.415951       0.526156       2.143295                    0.999560      30.503493      83.155989       0.658347       0.383201      -1.109817       0.031488      -0.051775      -0.034854       0.069907      -0.008622      -0.048307      -0.047484      -0.000022      -0.367843      -0.145738       0.069926       0.075812             13.149607       8.414111       1.742035       5.439511       8.497522       5.479019      22.537188          -0.001169
          107              N      12.778322      15.125424       7.178992      -0.425499      46.217847 0.55296769E+03  0.13509932E+05                                10.524014                            7.538917       0.466762       2.128350                    0.999381      30.380594      82.949253       0.650434       0.385434      -1.108747      -0.042410       0.004336       0.005351       0.042966       0.046605       0.079106      -0.036486      -0.155737       0.123496      -0.150146       0.061373       0.088773             12.975913      21.133967      -5.386801      -6.148207       8.557283       1.884043       9.236490           0.031811
          108              N       6.533390      11.922864       8.374591      -0.448970      46.328691 0.59073289E+03  0.14669977E+05                                10.555551                            7.760913       0.484816       2.118002                    0.999554      31.376322      86.312438       0.645063       0.382354      -1.111198      -0.048662       0.033305       0.087644       0.105635      -0.040621      -0.005724      -0.032514       0.173369       0.175512      -0.130731       0.063530       0.067200             12.928379       8.813176       5.322880       1.646449      20.845270       5.173190       9.126690           0.003585
          109              N       6.856661       1.014144       4.215205      -0.444847      46.029863 0.53814818E+03  0.13065143E+05                                10.503319                            7.415338       0.526261       2.143306                    0.999560      30.503602      83.152914       0.658419       0.383170      -1.109848      -0.031494      -0.051762       0.034867       0.069906       0.008600      -0.048317       0.047505      -0.000061      -0.367884      -0.145760       0.069911       0.075850             13.148101       8.413273      -1.741768       5.438766       8.496615      -5.478188      22.534417          -0.001159
          110              N       3.799678       9.894576      16.181992      -0.425464      46.218668 0.55297658E+03  0.13510240E+05                                10.524291                            7.539096       0.466662       2.128329                    0.999380      30.380338      82.949582       0.650409       0.385446      -1.108735       0.042408      -0.004333       0.005350       0.042963       0.046602      -0.079104       0.036504      -0.155733       0.123522      -0.150148       0.061355       0.088793             12.976275      21.134610      -5.386999       6.148383       8.557512      -1.884102       9.236702           0.031747
          111              N      10.044610      13.097136      17.377591      -0.448955      46.329089 0.59073646E+03  0.14670104E+05                                10.555668                            7.760975       0.484840       2.118015                    0.999554      31.376198      86.312524       0.645055       0.382358      -1.111194       0.048658      -0.033306       0.087641       0.105631      -0.040620       0.005724       0.032509       0.173367       0.175491      -0.130725       0.063525       0.067199             12.928555       8.813270       5.322956      -1.646477      20.845580      -5.173297       9.126814           0.003582
          112              N       9.721339       7.325856      13.218205      -0.444843      46.031716 0.53817100E+03  0.13065862E+05                                10.503688                            7.415559       0.526252       2.143302                    0.999560      30.503949      83.154935       0.658399       0.383176      -1.109841       0.031495       0.051760       0.034869       0.069906       0.008597       0.048315      -0.047504      -0.000061      -0.367875      -0.145756       0.069906       0.075850             13.148604       8.413564      -1.741855      -5.439015       8.496922       5.478457      22.535325          -0.001131

******************************************************
Auxiliary information for the entire system
The total spin magnetic moment of the unit cell is   39.803901
The total net atomic charge of the unit cell is   -0.000001
Accuracy of reproducing the electrostatic potential in the unit cell:
  The inner radius (bohr) =    5.0000
  The outer radius (bohr) =   12.0000
  Valid grid points have density less than (e/(bohr^3)) =    0.0001
  The number of valid grid points were=       462423
  The rms potential error without charges in kcal/mol is=      7.60664
  The rms potential error with partial charges in kcal/mol is=      0.93068
  The RRMSE value at monopole order=      0.12235
  The rms potential error with partial charges and cloud penetration in kcal/mol is=      0.92406
  The RRMSE value at monopole order with cloud penetration is=      0.12148
  The rms potential error with partial charges and atomic dipoles in kcal/mol is=      0.49508
  The RRMSE value at dipole order=      0.06509
  The rms potential error with partial charges, atomic dipoles and cloud penetration in kcal/mol is=      0.47715
  The RRMSE value at dipole order with cloud penetration=      0.06273

******************************************************
The electron densities and ab initio electrostatic potential were computed in VASP using the PBE functional and
projector augmented wave method. See the main text of the journal article for a description of computational details.
The atomic charges, dipoles, and quadrupoles were computed with the DDEC6 method as described in
(a) T. A. Manz and N. Gabaldon Limas, RSC Adv. 6 (2016) 47771-47801 DOI: 10.1039/c6ra04656h
(b) N. Gabaldon Limas and T. A. Manz, RSC Adv. 8 (2018) 2678-2707 DOI: 10.1039/c7ra11829e.
For each atom in the material, the electron cloud parameters were fit to the spherically averaged atom-in-material
electron density using radial positions for which this density was between 10^-4 and 10^-2 electrons per cubic bohr.
The polarizabilities, dispersion coefficients, and quantum Drude oscillator (QDO) parameters were fit using the MCLF method.
The magnetic structure of the system was optimized in VASP from the default ferromagnetic initial guess using spin polarization.
The atomic spin moments (ASMs) were computed on this optimized magnetic structure using the DDEC6 partition as inputs
to the method of T. A. Manz and D. S. Sholl, J. Chem. Theory Comput. 7 (2011) 4146-4164 DOI: 10.1021/ct200539n.
The RMSE and RRMSE were computed using a uniform grid with Ewald summation.
