# Supplementary material for: A collection of forcefield precursors for metal–organic frameworks
Source: RSC Adv. 2019 Nov 13;9(63):36492–507. doi: 10.1039/c9ra07327b (PMC9075174; doi:10.1039/c9ra07327b)
Supplement: RA-009-C9RA07327B-s3866 [file RA-009-C9RA07327B-s3866.xyz]

  444
jmolscript: load "" {1 1 1} spacegroup "x,y,z" unitcell [{     16.989200     0.000000     0.000000 }, {      0.000000    20.627100     0.000000 }, {      0.000000     0.000000    25.830900 }]
Zn     8.234325    17.305106    22.769163     0.957914
Zn     0.260275     3.321994     9.853713     0.957935
Zn     8.234325    13.635544    22.769163     0.957910
Zn     0.260275     6.991556     9.853713     0.957943
Zn     8.754875     6.991556     3.061737     0.957937
Zn    16.728925    13.635544    15.977187     0.957915
Zn     8.754875     3.321994     3.061737     0.957942
Zn    16.728925    17.305106    15.977187     0.957913
Co     6.260011    15.470325    20.957642     0.919875
Co     2.234589     5.156775     8.042192     0.919996
Co    10.729189     5.156775     4.873258     0.920239
Co    14.754611    15.470325    17.788708     0.919614
H     14.299810     9.985579    12.819876     0.123727
H     12.230525    10.249606    13.770453     0.108177
H     11.109238     6.697619    12.249013     0.112776
H     13.181920     6.472784    11.282937     0.112629
H     10.596164     9.651420    15.356470     0.118944
H      6.632584     9.294571    14.943176     0.117403
H      9.073932     7.815608    12.135357     0.116895
H      9.913198     9.694737    17.699333     0.118691
H      9.571715    10.975680    19.541076     0.121290
H      6.416821    12.710419    17.745828     0.113024
H      6.715831    11.373783    15.922167     0.115869
H      5.239469     7.632027    14.217327     0.117651
H      3.350270     7.167917    13.005858     0.125793
H      5.412759     7.568083     9.614261     0.116884
H      7.291765     8.164206    10.810232     0.108803
H      4.408697    13.519001    19.497163     0.100752
H      3.034271    13.473622    17.652837     0.129560
H     11.183990    10.641521    25.735326     0.123728
H     13.253275    10.377494     0.855003     0.108179
H     14.374562    13.929481    25.164463     0.112775
H     12.301880    14.154316    24.198387     0.112628
H     14.887636    10.975680     2.441020     0.118945
H      1.862016    11.332529     2.027726     0.117404
H     16.409868    12.811492    25.050807     0.116894
H     15.570602    10.932363     4.783883     0.118687
H     15.912085     9.651420     6.625626     0.121288
H      2.077779     7.916681     4.830378     0.113023
H      1.778769     9.253317     3.006717     0.115866
H      3.255131    12.995073     1.301877     0.117653
H      5.144330    13.459183     0.090408     0.125794
H      3.081841    13.059017    22.529711     0.116885
H      1.202835    12.462894    23.725682     0.108803
H      4.085903     7.108099     6.581713     0.100754
H      5.460329     7.153478     4.737387     0.129560
H     14.299810     0.327971    12.819876     0.123727
H     12.230525     0.063944    13.770453     0.108177
H     11.109238     3.615931    12.249013     0.112776
H     13.181920     3.840766    11.282937     0.112629
H     10.596164     0.662130    15.356470     0.118944
H      6.632584     1.018979    14.943176     0.117403
H      9.073932     2.497942    12.135357     0.116896
H      9.913198     0.618813    17.699333     0.118690
H      9.571715    19.964970    19.541076     0.121289
H      6.416821    18.230231    17.745828     0.113024
H      6.715831    19.566867    15.922167     0.115869
H      5.239469     2.681523    14.217327     0.117650
H      3.350270     3.145633    13.005858     0.125793
H      5.412759     2.745467     9.614261     0.116885
H      7.291765     2.149344    10.810232     0.108804
H      4.408697    17.421649    19.497163     0.100752
H      3.034271    17.467028    17.652837     0.129560
H     11.183990    20.299129    25.735326     0.123729
H     13.253275    20.563156     0.855003     0.108178
H     14.374562    17.011169    25.164463     0.112775
H     12.301880    16.786334    24.198387     0.112629
H     14.887636    19.964970     2.441020     0.118945
H      1.862016    19.608121     2.027726     0.117404
H     16.409868    18.129158    25.050807     0.116895
H     15.570602    20.008287     4.783883     0.118690
H     15.912085     0.662130     6.625626     0.121290
H      2.077779     2.396869     4.830378     0.113025
H      1.778769     1.060233     3.006717     0.115869
H      3.255131    17.945577     1.301877     0.117653
H      5.144330    17.481467     0.090408     0.125794
H      3.081841    17.881633    22.529711     0.116886
H      1.202835    18.477756    23.725682     0.108803
H      4.085903     3.205451     6.581713     0.100754
H      5.460329     3.160072     4.737387     0.129560
H      2.378488    15.470325    16.691928     0.119240
H      6.116112     5.156775     3.776478     0.119238
H      2.689390    20.299129    13.011024     0.123729
H      4.758675    20.563156    12.060447     0.108179
H      5.879962    17.011169    13.581887     0.112775
H      3.807280    16.786334    14.547963     0.112628
H      6.393036    19.964970    10.474430     0.118945
H     10.356616    19.608121    10.887724     0.117404
H      7.915268    18.129158    13.695543     0.116893
H      7.076002    20.008287     8.131567     0.118687
H      7.417485     0.662130     6.289824     0.121287
H     10.572379     2.396869     8.085072     0.113024
H     10.273369     1.060233     9.908733     0.115866
H     11.749731    17.945577    11.613573     0.117653
H     13.638930    17.481467    12.825042     0.125794
H     11.576441    17.881633    16.216639     0.116885
H      9.697435    18.477756    15.020668     0.108804
H     12.580503     3.205451     6.333737     0.100755
H     13.954929     3.160072     8.178063     0.129561
H      5.805210     0.327971     0.095574     0.123727
H      3.735925     0.063944    24.975897     0.108177
H      2.614638     3.615931     0.666437     0.112776
H      4.687320     3.840766     1.632513     0.112629
H      2.101564     0.662130    23.389880     0.118944
H     15.127184     1.018979    23.803174     0.117403
H      0.579332     2.497942     0.780093     0.116895
H      1.418598     0.618813    21.047017     0.118691
H      1.077115    19.964970    19.205274     0.121290
H     14.911421    18.230231    21.000522     0.113024
H     15.210431    19.566867    22.824183     0.115869
H     13.734069     2.681523    24.529023     0.117651
H     11.844870     3.145633    25.740492     0.125793
H     13.907359     2.745467     3.301189     0.116885
H     15.786365     2.149344     2.105218     0.108803
H     12.903297    17.421649    19.249187     0.100754
H     11.528871    17.467028    21.093513     0.129561
H      2.689390    10.641521    13.011024     0.123729
H      4.758675    10.377494    12.060447     0.108178
H      5.879962    13.929481    13.581887     0.112775
H      3.807280    14.154316    14.547963     0.112628
H      6.393036    10.975680    10.474430     0.118945
H     10.356616    11.332529    10.887724     0.117404
H      7.915268    12.811492    13.695543     0.116894
H      7.076002    10.932363     8.131567     0.118689
H      7.417485     9.651420     6.289824     0.121290
H     10.572379     7.916681     8.085072     0.113024
H     10.273369     9.253317     9.908733     0.115868
H     11.749731    12.995073    11.613573     0.117653
H     13.638930    13.459183    12.825042     0.125794
H     11.576441    13.059017    16.216639     0.116885
H      9.697435    12.462894    15.020668     0.108803
H     12.580503     7.108099     6.333737     0.100753
H     13.954929     7.153478     8.178063     0.129561
H      5.805210     9.985579     0.095574     0.123729
H      3.735925    10.249606    24.975897     0.108177
H      2.614638     6.697619     0.666437     0.112775
H      4.687320     6.472784     1.632513     0.112629
H      2.101564     9.651420    23.389880     0.118944
H     15.127184     9.294571    23.803174     0.117403
H      0.579332     7.815608     0.780093     0.116896
H      1.418598     9.694737    21.047017     0.118690
H      1.077115    10.975680    19.205274     0.121289
H     14.911421    12.710419    21.000522     0.113024
H     15.210431    11.373783    22.824183     0.115869
H     13.734069     7.632027    24.529023     0.117650
H     11.844870     7.167917    25.740492     0.125793
H     13.907359     7.568083     3.301189     0.116884
H     15.786365     8.164206     2.105218     0.108804
H     12.903297    13.519001    19.249187     0.100753
H     11.528871    13.473622    21.093513     0.129560
H     14.610712     5.156775     9.138972     0.119240
H     10.873088    15.470325    22.054422     0.119239
C     15.298775     8.063133    11.303602     0.558415
C     13.966821     8.219899    11.959190    -0.021973
C     13.655919     9.325512    12.698470    -0.090011
C     12.414008     9.488466    13.271400    -0.149237
C     11.421839     8.504553    13.105307     0.074419
C     11.742935     7.370063    12.360861    -0.156832
C     12.988243     7.229799    11.787415    -0.107729
C     10.055907     8.681946    13.671004     0.094583
C      9.858833     9.356453    14.870849    -0.205775
C      8.579546     9.599852    15.353887     0.085491
C      7.490538     9.133680    14.625456    -0.207270
C      7.653635     8.430296    13.430518     0.093436
C      8.946513     8.242589    12.950838    -0.205666
C      8.355289    10.381619    16.591187     0.085297
C      9.203050    10.297048    17.710698    -0.142325
C      9.009373    11.072627    18.808253    -0.092365
C      7.978128    12.009098    18.851391    -0.030585
C      7.118475    12.099857    17.735496    -0.101434
C      7.300259    11.303651    16.643882    -0.148834
C      7.779355    12.920815    20.014556     0.597116
C      6.476283     8.005378    12.656366     0.083612
C      5.275147     7.654717    13.289481    -0.143690
C      4.148763     7.345310    12.563375    -0.086522
C      4.196332     7.291680    11.184263    -0.025615
C      5.375383     7.599024    10.542107    -0.101128
C      6.505165     7.955872    11.261497    -0.145629
C      2.983304     6.978148    10.384022     0.597544
C      4.152160    14.323458    19.103242     0.079425
C      3.317991    14.284267    18.005687    -0.124720
C     10.185025    12.563967    24.219052     0.558412
C     11.516979    12.407201    24.874640    -0.021973
C     11.827881    11.301588    25.613920    -0.090008
C     13.069792    11.138634     0.355950    -0.149231
C     14.061961    12.122547     0.189857     0.074421
C     13.740865    13.257037    25.276311    -0.156834
C     12.495557    13.397301    24.702865    -0.107731
C     15.427893    11.945154     0.755554     0.094582
C     15.624967    11.270647     1.955399    -0.205768
C     16.904254    11.027248     2.438437     0.085498
C      1.004062    11.493420     1.710006    -0.207271
C      0.840965    12.196804     0.515068     0.093432
C     16.537287    12.384511     0.035388    -0.205675
C      0.139311    10.245481     3.675737     0.085281
C     16.280750    10.330052     4.795248    -0.142332
C     16.474427     9.554473     5.892803    -0.092374
C      0.516472     8.618002     5.935941    -0.030578
C      1.376125     8.527243     4.820046    -0.101432
C      1.194341     9.323449     3.728432    -0.148840
C      0.715245     7.706285     7.099106     0.597132
C      2.018317    12.621722    25.571816     0.083616
C      3.219453    12.972383     0.374031    -0.143685
C      4.345837    13.281790    25.478825    -0.086525
C      4.298268    13.335420    24.099713    -0.025603
C      3.119217    13.028076    23.457557    -0.101131
C      1.989435    12.671228    24.176947    -0.145629
C      5.511296    13.648952    23.299472     0.597540
C      4.342440     6.303642     6.187792     0.079432
C      5.176609     6.342833     5.090237    -0.124717
C     15.298775     2.250417    11.303602     0.558412
C     13.966821     2.093651    11.959190    -0.021972
C     13.655919     0.988038    12.698470    -0.090010
C     12.414008     0.825084    13.271400    -0.149236
C     11.421839     1.808997    13.105307     0.074420
C     11.742935     2.943487    12.360861    -0.156831
C     12.988243     3.083751    11.787415    -0.107728
C     10.055907     1.631604    13.671004     0.094583
C      9.858833     0.957097    14.870849    -0.205772
C      8.579546     0.713698    15.353887     0.085492
C      7.490538     1.179870    14.625456    -0.207270
C      7.653635     1.883254    13.430518     0.093437
C      8.946513     2.070961    12.950838    -0.205667
C      8.355289    20.559031    16.591187     0.085295
C      9.203050     0.016502    17.710698    -0.142327
C      9.009373    19.868023    18.808253    -0.092368
C      7.978128    18.931552    18.851391    -0.030585
C      7.118475    18.840793    17.735496    -0.101436
C      7.300259    19.636999    16.643882    -0.148835
C      7.779355    18.019835    20.014556     0.597118
C      6.476283     2.308172    12.656366     0.083610
C      5.275147     2.658833    13.289481    -0.143690
C      4.148763     2.968240    12.563375    -0.086528
C      4.196332     3.021870    11.184263    -0.025606
C      5.375383     2.714526    10.542107    -0.101129
C      6.505165     2.357678    11.261497    -0.145628
C      2.983304     3.335402    10.384022     0.597541
C      4.152160    16.617192    19.103242     0.079426
C      3.317991    16.656383    18.005687    -0.124721
C     10.185025    18.376683    24.219052     0.558402
C     11.516979    18.533449    24.874640    -0.021967
C     11.827881    19.639062    25.613920    -0.090009
C     13.069792    19.802016     0.355950    -0.149234
C     14.061961    18.818103     0.189857     0.074418
C     13.740865    17.683613    25.276311    -0.156833
C     12.495557    17.543349    24.702865    -0.107729
C     15.427893    18.995496     0.755554     0.094583
C     15.624967    19.670003     1.955399    -0.205768
C     16.904254    19.913402     2.438437     0.085496
C      1.004062    19.447230     1.710006    -0.207272
C      0.840965    18.743846     0.515068     0.093433
C     16.537287    18.556139     0.035388    -0.205669
C      0.139311     0.068069     3.675737     0.085290
C     16.280750    -0.016502     4.795248    -0.142325
C     16.474427     0.759077     5.892803    -0.092369
C      0.516472     1.695548     5.935941    -0.030574
C      1.376125     1.786307     4.820046    -0.101428
C      1.194341     0.990101     3.728432    -0.148838
C      0.715245     2.607265     7.099106     0.597124
C      2.018317    18.318928    25.571816     0.083615
C      3.219453    17.968267     0.374031    -0.143686
C      4.345837    17.658860    25.478825    -0.086524
C      4.298268    17.605230    24.099713    -0.025603
C      3.119217    17.912574    23.457557    -0.101130
C      1.989435    18.269422    24.176947    -0.145629
C      5.511296    17.291698    23.299472     0.597542
C      4.342440     4.009908     6.187792     0.079429
C      5.176609     3.970717     5.090237    -0.124719
C      2.918745    15.470325    17.446190    -0.004364
C      5.575855     5.156775     4.530740    -0.004356
C      1.690425    18.376683    14.527298     0.558403
C      3.022379    18.533449    13.871710    -0.021968
C      3.333281    19.639062    13.132430    -0.090009
C      4.575192    19.802016    12.559500    -0.149233
C      5.567361    18.818103    12.725593     0.074421
C      5.246265    17.683613    13.470039    -0.156833
C      4.000957    17.543349    14.043485    -0.107730
C      6.933293    18.995496    12.159896     0.094583
C      7.130367    19.670003    10.960051    -0.205769
C      8.409654    19.913402    10.477013     0.085498
C      9.498662    19.447230    11.205444    -0.207272
C      9.335565    18.743846    12.400382     0.093433
C      8.042687    18.556139    12.880062    -0.205674
C      8.633911     0.068069     9.239713     0.085279
C      7.786150    -0.016502     8.120202    -0.142333
C      7.979827     0.759077     7.022647    -0.092377
C      9.011072     1.695548     6.979509    -0.030576
C      9.870725     1.786307     8.095404    -0.101434
C      9.688941     0.990101     9.187018    -0.148841
C      9.209845     2.607265     5.816344     0.597137
C     10.512917    18.318928    13.174534     0.083618
C     11.714053    17.968267    12.541419    -0.143685
C     12.840437    17.658860    13.267525    -0.086527
C     12.792868    17.605230    14.646637    -0.025605
C     11.613817    17.912574    15.288793    -0.101133
C     10.484035    18.269422    14.569403    -0.145629
C     14.005896    17.291698    15.446878     0.597540
C     12.837040     4.009908     6.727658     0.079437
C     13.671209     3.970717     7.825213    -0.124720
C      6.804175     2.250417     1.611848     0.558425
C      5.472221     2.093651     0.956260    -0.021978
C      5.161319     0.988038     0.216980    -0.090010
C      3.919408     0.825084    25.474950    -0.149238
C      2.927239     1.808997    25.641043     0.074418
C      3.248335     2.943487     0.554589    -0.156831
C      4.493643     3.083751     1.128035    -0.107727
C      1.561307     1.631604    25.075346     0.094583
C      1.364233     0.957097    23.875501    -0.205773
C      0.084946     0.713698    23.392463     0.085492
C     15.985138     1.179870    24.120894    -0.207273
C     16.148235     1.883254    25.315832     0.093436
C      0.451913     2.070961    -0.035388    -0.205667
C     16.849889    20.559031    22.155163     0.085296
C      0.708450     0.016502    21.035652    -0.142324
C      0.514773    19.868023    19.938097    -0.092365
C     16.472728    18.931552    19.894959    -0.030585
C     15.613075    18.840793    21.010854    -0.101436
C     15.794859    19.636999    22.102468    -0.148835
C     16.273955    18.019835    18.731794     0.597113
C     14.970883     2.308172     0.259084     0.083611
C     13.769747     2.658833    25.456869    -0.143689
C     12.643363     2.968240     0.352075    -0.086523
C     12.690932     3.021870     1.731187    -0.025609
C     13.869983     2.714526     2.373343    -0.101127
C     14.999765     2.357678     1.653953    -0.145630
C     11.477904     3.335402     2.531428     0.597548
C     12.646760    16.617192    19.643108     0.079423
C     11.812591    16.656383    20.740663    -0.124719
C      1.690425    12.563967    14.527298     0.558396
C      3.022379    12.407201    13.871710    -0.021963
C      3.333281    11.301588    13.132430    -0.090009
C      4.575192    11.138634    12.559500    -0.149233
C      5.567361    12.122547    12.725593     0.074419
C      5.246265    13.257037    13.470039    -0.156833
C      4.000957    13.397301    14.043485    -0.107729
C      6.933293    11.945154    12.159896     0.094584
C      7.130367    11.270647    10.960051    -0.205767
C      8.409654    11.027248    10.477013     0.085496
C      9.498662    11.493420    11.205444    -0.207270
C      9.335565    12.196804    12.400382     0.093433
C      8.042687    12.384511    12.880062    -0.205668
C      8.633911    10.245481     9.239713     0.085289
C      7.786150    10.330052     8.120202    -0.142325
C      7.979827     9.554473     7.022647    -0.092368
C      9.011072     8.618002     6.979509    -0.030573
C      9.870725     8.527243     8.095404    -0.101429
C      9.688941     9.323449     9.187018    -0.148839
C      9.209845     7.706285     5.816344     0.597126
C     10.512917    12.621722    13.174534     0.083617
C     11.714053    12.972383    12.541419    -0.143685
C     12.840437    13.281790    13.267525    -0.086524
C     12.792868    13.335420    14.646637    -0.025609
C     11.613817    13.028076    15.288793    -0.101132
C     10.484035    12.671228    14.569403    -0.145628
C     14.005896    13.648952    15.446878     0.597541
C     12.837040     6.303642     6.727658     0.079430
C     13.671209     6.342833     7.825213    -0.124716
C      6.804175     8.063133     1.611848     0.558374
C      5.472221     8.219899     0.956260    -0.021951
C      5.161319     9.325512     0.216980    -0.090012
C      3.919408     9.488466    25.474950    -0.149237
C      2.927239     8.504553    25.641043     0.074416
C      3.248335     7.370063     0.554589    -0.156830
C      4.493643     7.229799     1.128035    -0.107724
C      1.561307     8.681946    25.075346     0.094584
C      1.364233     9.356453    23.875501    -0.205772
C      0.084946     9.599852    23.392463     0.085492
C     15.985138     9.133680    24.120894    -0.207271
C     16.148235     8.430296    25.315832     0.093437
C      0.451913     8.242589    -0.035388    -0.205668
C     16.849889    10.381619    22.155163     0.085295
C      0.708450    10.297048    21.035652    -0.142326
C      0.514773    11.072627    19.938097    -0.092365
C     16.472728    12.009098    19.894959    -0.030587
C     15.613075    12.099857    21.010854    -0.101437
C     15.794859    11.303651    22.102468    -0.148836
C     16.273955    12.920815    18.731794     0.597115
C     14.970883     8.005378     0.259084     0.083608
C     13.769747     7.654717    25.456869    -0.143691
C     12.643363     7.345310     0.352075    -0.086527
C     12.690932     7.291680     1.731187    -0.025607
C     13.869983     7.599024     2.373343    -0.101129
C     14.999765     7.955872     1.653953    -0.145628
C     11.477904     6.978148     2.531428     0.597539
C     12.646760    14.323458    19.643108     0.079422
C     11.812591    14.284267    20.740663    -0.124719
C     14.070455     5.156775     8.384710    -0.004357
C     11.413345    15.470325    21.300160    -0.004361
N      4.605772    15.470325    19.625285    -0.175990
N      3.888828     5.156775     6.709835    -0.175993
N     12.383428     5.156775     6.205615    -0.176010
N     13.100372    15.470325    19.121065    -0.175975
O     15.500776     6.974641    10.683660    -0.532766
O     16.159447     8.952780    11.362496    -0.477394
O      8.295656    12.583975    21.112369    -0.529487
O      7.105563    13.979398    19.784145    -0.486661
O      1.846556     7.088090    10.964959    -0.517746
O      3.124144     6.621918     9.194767    -0.525627
O      9.983024    13.652459    23.599110    -0.532764
O      9.324353    11.674320    24.277946    -0.477369
O      0.198944     8.043125     8.196919    -0.529511
O      1.389037     6.647702     6.868695    -0.486775
O      6.648044    13.539010    23.880409    -0.517732
O      5.370456    14.005182    22.110217    -0.525645
O     15.500776     3.338909    10.683660    -0.532760
O     16.159447     1.360770    11.362496    -0.477378
O      8.295656    18.356675    21.112369    -0.529491
O      7.105563    16.961252    19.784145    -0.486679
O      1.846556     3.225460    10.964959    -0.517752
O      3.124144     3.691632     9.194767    -0.525670
O      9.983024    17.288191    23.599110    -0.532739
O      9.324353    19.266330    24.277946    -0.477285
O      0.198944     2.270425     8.196919    -0.529492
O      1.389037     3.665848     6.868695    -0.486713
O      6.648044    17.401640    23.880409    -0.517734
O      5.370456    16.935468    22.110217    -0.525648
O      8.117270    15.470325    21.985971    -0.717043
O      0.377330     5.156775     9.070521    -0.717174
O      1.488424    17.288191    15.147240    -0.532747
O      0.829753    19.266330    14.468404    -0.477292
O      8.693544     2.270425     4.718531    -0.529510
O      9.883637     3.665848     6.046755    -0.486822
O     15.142644    17.401640    14.865941    -0.517753
O     13.865056    16.935468    16.636133    -0.525634
O      7.006176     3.338909     2.231790    -0.532784
O      7.664847     1.360770     1.552954    -0.477468
O     16.790256    18.356675    17.633981    -0.529491
O     15.600163    16.961252    18.962205    -0.486637
O     10.341156     3.225460     1.950491    -0.517739
O     11.618744     3.691632     3.720683    -0.525666
O      1.488424    13.652459    15.147240    -0.532730
O      0.829753    11.674320    14.468404    -0.477237
O      8.693544     8.043125     4.718531    -0.529494
O      9.883637     6.647702     6.046755    -0.486739
O     15.142644    13.539010    14.865941    -0.517750
O     13.865056    14.005182    16.636133    -0.525613
O      7.006176     6.974641     2.231790    -0.532662
O      7.664847     8.952780     1.552954    -0.477069
O     16.790256    12.583975    17.633981    -0.529497
O     15.600163    13.979398    18.962205    -0.486653
O     10.341156     7.088090     1.950491    -0.517731
O     11.618744     6.621918     3.720683    -0.525671
O      8.871930     5.156775     3.844929    -0.716994
O     16.611870    15.470325    16.760379    -0.717254

The following XYZ coordinates are in angstroms. Other properties are in atomic units.
The sperically averaged electron density of each atom fit to a function of the form exp(a - br)
eigen_1, eigen_2 and eigen_3 are the three eigenvalues of traceless quadrupole moment tensor
  atom number  atomic symbol              X              Y              Z     net charge C6 coefficient C8 coefficient C10 coefficient fluctuating dipole atomic polarizability isotropic forcefield polarizability              a              b squared Pearson coefficient          <r^3>          <r^4>         wp_QDO          m_QDO          q_QDO       dipole_x       dipole_y       dipole_z         dipole            Qxy            Qxz            Qyz     Q(x^2-y^2)  Q(3z^2 - R^2)        eigen_1        eigen_2        eigen_3 static polarizability      alpha(xx)      alpha(xy)      alpha(xz)      alpha(yy)      alpha(yz)      alpha(zz) atomic spin moment
            1             Zn       8.234325      17.305106      22.769163       0.957914      92.149406 0.17672555E+04  0.55648303E+05                                17.114615                           14.036386       0.053006       1.894409                    0.998501      45.334345     124.635172       0.465276       0.418064      -1.127093       0.019308      -0.005277       0.006443       0.021027      -0.038312      -0.024851      -0.006622      -0.082151       0.011727      -0.067300       0.012891       0.054410             21.979657      30.866293       4.024799       2.771576      15.478804       2.244974      19.593874           0.025876
            2             Zn       0.260275       3.321994       9.853713       0.957935      92.147828 0.17672181E+04  0.55646822E+05                                17.114409                           14.036226       0.052998       1.894409                    0.998502      45.333951     124.633680       0.465280       0.418063      -1.127094      -0.019312       0.005281       0.006439       0.021031      -0.038326       0.024851       0.006611      -0.082153       0.011746      -0.067308       0.012890       0.054418             21.979360      30.865749       4.024760      -2.771479      15.478733      -2.245016      19.593597           0.025680
            3             Zn       8.234325      13.635544      22.769163       0.957910      92.149060 0.17672482E+04  0.55647999E+05                                17.114552                           14.036342       0.053020       1.894413                    0.998501      45.334271     124.634754       0.465278       0.418063      -1.127094       0.019309       0.005276       0.006443       0.021028       0.038313      -0.024852       0.006623      -0.082150       0.011731      -0.067301       0.012892       0.054409             21.979562      30.866146      -4.024808       2.771578      15.478767      -2.244991      19.593773           0.025860
            4             Zn       0.260275       6.991556       9.853713       0.957943      92.146761 0.17671946E+04  0.55645880E+05                                17.114271                           14.036127       0.052997       1.894413                    0.998502      45.333668     124.632575       0.465282       0.418063      -1.127095      -0.019314      -0.005286       0.006438       0.021034       0.038319       0.024850      -0.006607      -0.082170       0.011733      -0.067307       0.012885       0.054422             21.979157      30.865359      -4.024694      -2.771469      15.478598       2.244968      19.593514           0.025714
            5             Zn       8.754875       6.991556       3.061737       0.957937      92.150735 0.17672859E+04  0.55649550E+05                                17.114831                           14.036550       0.052965       1.894393                    0.998502      45.334663     124.636742       0.465271       0.418066      -1.127091      -0.019309      -0.005278      -0.006440       0.021028       0.038324      -0.024852       0.006613      -0.082174       0.011722      -0.067312       0.012885       0.054428             21.979969      30.866796      -4.024770       2.771496      15.478958      -2.244940      19.594152           0.025686
            6             Zn      16.728925      13.635544      15.977187       0.957915      92.147722 0.17672121E+04  0.55646585E+05                                17.114399                           14.036198       0.053002       1.894413                    0.998501      45.333908     124.633513       0.465280       0.418063      -1.127094       0.019307       0.005281      -0.006438       0.021026       0.038309       0.024849      -0.006616      -0.082148       0.011737      -0.067296       0.012890       0.054405             21.979383      30.865766      -4.024812      -2.771539      15.478757       2.245034      19.593627           0.025850
            7             Zn       8.754875       3.321994       3.061737       0.957942      92.147895 0.17672239E+04  0.55647035E+05                                17.114408                           14.036248       0.053015       1.894414                    0.998502      45.333959     124.633629       0.465279       0.418063      -1.127094      -0.019316       0.005281      -0.006440       0.021035      -0.038325      -0.024853      -0.006614      -0.082164       0.011731      -0.067311       0.012888       0.054423             21.979335      30.865732       4.024674       2.771485      15.478591       2.244911      19.593680           0.025727
            8             Zn      16.728925      17.305106      15.977187       0.957913      92.147874 0.17672153E+04  0.55646708E+05                                17.114410                           14.036206       0.053007       1.894414                    0.998501      45.333954     124.633639       0.465280       0.418063      -1.127094       0.019306      -0.005279      -0.006440       0.021025      -0.038312       0.024849       0.006619      -0.082141       0.011741      -0.067296       0.012892       0.054404             21.979400      30.865815       4.024837      -2.771553      15.478774      -2.245055      19.593611           0.025844
            9             Co       6.260011      15.470325      20.957642       0.919875     104.128417 0.19026413E+04  0.60236888E+05                                17.925514                           14.182027       0.568284       2.053737                    0.994066      46.724696     123.436498       0.488033       0.396416      -1.157162       0.033711       0.000002       0.002938       0.033839       0.000001      -0.093741       0.000006      -0.039295      -0.001656      -0.104174       0.019924       0.084250             23.223429      22.783140       0.000021      -2.256701      22.584499      -0.000025      24.302648           0.440496
           10             Co       2.234589       5.156775       8.042192       0.919996     104.122037 0.19024912E+04  0.60230826E+05                                17.924741                           14.181423       0.568348       2.053777                    0.994066      46.722013     123.427245       0.488047       0.396413      -1.157166      -0.033719      -0.000001       0.002928       0.033846      -0.000029       0.093678       0.000045      -0.039127      -0.002090      -0.104091       0.019912       0.084179             23.222426      22.782176      -0.000108       2.256687      22.583547      -0.000160      24.301555           0.444537
           11             Co      10.729189       5.156775       4.873258       0.920239     104.115791 0.19023450E+04  0.60224341E+05                                17.923328                           14.180331       0.568605       2.053907                    0.994063      46.717380     123.408443       0.488100       0.396383      -1.157202      -0.033712      -0.000002      -0.002922       0.033838       0.000087      -0.093682       0.000066      -0.039114      -0.002094      -0.104091       0.019906       0.084185             23.220598      22.780192       0.000088      -2.256755      22.581977      -0.000149      24.299626           0.444792
           12             Co      14.754611      15.470325      17.788708       0.919614     104.134517 0.19027824E+04  0.60243252E+05                                17.927007                           14.183171       0.567962       2.053585                    0.994069      46.729658     123.456787       0.487975       0.396450      -1.157122       0.033724       0.000001      -0.002944       0.033852       0.000012       0.093739       0.000003      -0.039323      -0.001686      -0.104181       0.019942       0.084239             23.225380      22.785238      -0.000035       2.256646      22.586201      -0.000056      24.304700           0.440469
           13              H      14.299810       9.985579      12.819876       0.123727       1.091170 0.78622646E+01  0.76484532E+02                                 1.724782                            1.620470      -0.907187       2.460080                    0.998782       3.348191       9.186043       0.502707       1.252465      -0.716173       0.028438       0.028388       0.008585       0.041089       0.008009       0.000980       0.009545      -0.006195      -0.020778      -0.012615      -0.002772       0.015387              1.774505       1.992697       0.397127       0.035884       1.913170       0.249874       1.417647           0.000368
           14              H      12.230525      10.249606      13.770453       0.108177       1.168352 0.84558611E+01  0.84670269E+02                                 1.858705                            1.717300      -1.339404       2.239025                    0.992872       3.796156      10.942267       0.467700       1.307873      -0.700928      -0.002655       0.028579       0.019692       0.034808       0.005321      -0.002897       0.010195       0.004006      -0.019012      -0.014934       0.004726       0.010208              1.972248       1.732188      -0.243237      -0.236706       2.406148       0.608884       1.778406          -0.000006
           15              H      11.109238       6.697619      12.249013       0.112776       1.051488 0.75829024E+01  0.72700950E+02                                 1.641083                            1.558981      -0.861374       2.466408                    0.999183       3.307816       8.848738       0.531525       1.201925      -0.727584      -0.021641      -0.028358      -0.004046       0.035901       0.006577      -0.005423       0.011230      -0.002697      -0.026619      -0.017967       0.004797       0.013170              1.676504       1.822366       0.288430      -0.024099       1.902247       0.111896       1.304901           0.000076
           16              H      13.181920       6.472784      11.282937       0.112629       1.043013 0.71625062E+01  0.68716052E+02                                 1.722593                            1.579046      -1.012003       2.398047                    0.997437       3.553020       9.982803       0.489055       1.305436      -0.702154       0.007546      -0.032449      -0.017941       0.037839       0.005437      -0.002768       0.011205      -0.009109      -0.024937      -0.015507       0.000338       0.015169              1.835579       1.611399      -0.227160      -0.262384       2.175510       0.508224       1.719829           0.000119
           17              H      10.596164       9.651420      15.356470       0.118944       1.228295 0.95598389E+01  0.97803362E+02                                 1.871363                            1.791747      -1.250010       2.289936                    0.994802       3.613868      10.217799       0.475411       1.259314      -0.714125       0.028906       0.008703       0.017749       0.035019      -0.000050       0.006815       0.006922       0.021979       0.002664      -0.014883       0.000399       0.014484              1.905784       2.115852       0.192311       0.191991       1.640573       0.286684       1.960927           0.000001
           18              H       6.632584       9.294571      14.943176       0.117403       1.172196 0.90648258E+01  0.91551970E+02                                 1.815017                            1.744569      -1.141005       2.337785                    0.996455       3.586191      10.087923       0.481670       1.259065      -0.713868      -0.032107       0.006325       0.012653       0.035085      -0.000567      -0.006509       0.005399       0.019516      -0.000455      -0.012356      -0.001072       0.013428              1.841841       2.164121      -0.025477      -0.128077       1.635593       0.277970       1.725808           0.000001
           19              H       9.073932       7.815608      12.135357       0.116895       1.138374 0.87219916E+01  0.87659452E+02                                 1.808557                            1.733209      -1.233221       2.296294                    0.995084       3.649188      10.400006       0.471852       1.291569      -0.705976       0.003397      -0.015612      -0.029579       0.033618       0.001076      -0.000395       0.011135       0.003330       0.012300      -0.011716      -0.000284       0.012001              1.852821       1.810896      -0.090218      -0.041624       1.662841       0.388323       2.084726          -0.000000
           20              H       9.913198       9.694737      17.699333       0.118691       1.090778 0.78895356E+01  0.75415130E+02                                 1.608316                            1.534647      -0.827561       2.487707                    0.999461       3.124890       8.002553       0.572404       1.119429      -0.750248       0.029006      -0.024172       0.003280       0.037900      -0.013850       0.007724       0.005193       0.005850       0.008077      -0.019163       0.005457       0.013706              1.621359       1.680573      -0.390891      -0.030744       1.668446       0.110336       1.515059          -0.000028
           21              H       9.571715      10.975680      19.541076       0.121290       1.121001 0.79421575E+01  0.76289042E+02                                 1.661038                            1.556114      -0.890984       2.462791                    0.999062       3.153438       8.180742       0.557708       1.143341      -0.743901       0.022922      -0.009318       0.031293       0.039893      -0.011339       0.011647       0.000243       0.007727       0.003621      -0.016041      -0.001324       0.017365              1.716706       1.642599      -0.047541       0.429887       1.394689       0.069607       2.112829           0.000016
           22              H       6.416821      12.710419      17.745828       0.113024       1.080948 0.77022912E+01  0.74569452E+02                                 1.702777                            1.592648      -1.063688       2.372837                    0.997257       3.465543       9.495705       0.512288       1.234954      -0.718455      -0.027728       0.024657      -0.002849       0.037214      -0.007972       0.006263       0.000387       0.005829       0.002788      -0.010464      -0.000239       0.010704              1.769204       1.925736      -0.545607      -0.131827       1.819324       0.237299       1.562553          -0.000043
           23              H       6.715831      11.373783      15.922167       0.115869       1.073434 0.78514583E+01  0.76903787E+02                                 1.743435                            1.647259      -1.034971       2.389510                    0.997222       3.545947       9.993788       0.482507       1.295999      -0.704997      -0.024608       0.004041      -0.025535       0.035692      -0.007378       0.005946       0.006047       0.008147       0.006375      -0.013797       0.005013       0.008784              1.785187       1.700120      -0.069603       0.387323       1.479970       0.152159       2.175470           0.000007
           24              H       5.239469       7.632027      14.217327       0.117651       1.072809 0.78106205E+01  0.74600031E+02                                 1.600293                            1.534833      -0.822232       2.490414                    0.999507       3.137738       8.076888       0.567002       1.131014      -0.747049      -0.004045      -0.003614       0.037972       0.038358       0.004928      -0.003640      -0.002863       0.021098       0.037943      -0.018101       0.003461       0.014640              1.611334       1.421257       0.099136       0.083236       1.380650       0.061056       2.032094          -0.000029
           25              H       3.350270       7.167917      13.005858       0.125793       1.084077 0.78042832E+01  0.74550221E+02                                 1.618892                            1.540085      -0.843833       2.486538                    0.999533       3.095832       7.978621       0.562604       1.139693      -0.745364      -0.035133      -0.004319       0.021694       0.041517       0.005415      -0.009561      -0.000463       0.019038       0.027929      -0.015795      -0.001560       0.017355              1.643992       2.031382       0.195852      -0.191497       1.405397      -0.017708       1.495198           0.000071
           26              H       5.412759       7.568083       9.614261       0.116884       1.048586 0.76463205E+01  0.73815660E+02                                 1.670181                            1.590666      -0.951250       2.430678                    0.998524       3.358175       9.157070       0.511297       1.240899      -0.718342       0.003333      -0.003748      -0.038237       0.038565       0.001177      -0.003416       0.000765       0.016274       0.032119      -0.013618       0.001638       0.011979              1.708698       1.503774       0.114280       0.108426       1.368347       0.167801       2.253973          -0.000031
           27              H       7.291765       8.164206      10.810232       0.108803       1.101471 0.82164304E+01  0.81698935E+02                                 1.789651                            1.696912      -1.267919       2.273959                    0.994185       3.740552      10.750690       0.468712       1.314216      -0.699953       0.028430       0.005784      -0.018513       0.034416       0.002976      -0.000181       0.003566       0.017739       0.024832      -0.014058       0.005175       0.008883              1.829252       2.272219       0.284686      -0.260893       1.519138      -0.057558       1.696398           0.000007
           28              H       4.408697      13.519001      19.497163       0.100752       1.241971 0.91202793E+01  0.91567000E+02                                 1.844973                            1.718693      -0.990946       2.410025                    0.997705       3.430629       9.390128       0.502291       1.214562      -0.725712       0.010478      -0.044549       0.019916       0.049911      -0.000638       0.009671      -0.004193      -0.033512      -0.018732      -0.020379      -0.000301       0.020680              1.899773       1.687430      -0.284908       0.161846       2.171526      -0.390391       1.840364          -0.000165
           29              H       3.034271      13.473622      17.652837       0.129560       1.094021 0.78658678E+01  0.76361329E+02                                 1.717529                            1.614912      -0.872646       2.476521                    0.999328       3.267424       8.891494       0.507454       1.243319      -0.719056      -0.014387      -0.032519      -0.016091       0.039031       0.000877       0.010265       0.002181      -0.025856      -0.015931      -0.018365       0.002384       0.015981              1.763680       1.584077       0.280204       0.157197       2.044491       0.333667       1.662473          -0.000093
           30              H      11.183990      10.641521      25.735326       0.123728       1.091173 0.78622963E+01  0.76484985E+02                                 1.724792                            1.620479      -0.907181       2.460084                    0.998782       3.348194       9.186087       0.502702       1.252474      -0.716171      -0.028438      -0.028388       0.008585       0.041089       0.008009      -0.000980      -0.009545      -0.006195      -0.020779      -0.012615      -0.002771       0.015387              1.774516       1.992710       0.397132      -0.035884       1.913183      -0.249877       1.417655           0.000367
           31              H      13.253275      10.377494       0.855003       0.108179       1.168345 0.84558026E+01  0.84669551E+02                                 1.858700                            1.717295      -1.339404       2.239027                    0.992872       3.796143      10.942227       0.467700       1.307875      -0.700927       0.002655      -0.028579       0.019693       0.034808       0.005321       0.002897      -0.010195       0.004006      -0.019012      -0.014934       0.004726       0.010208              1.972242       1.732183      -0.243236       0.236705       2.406141      -0.608882       1.778402          -0.000006
           32              H      14.374562      13.929481      25.164463       0.112775       1.051495 0.75829620E+01  0.72701687E+02                                 1.641091                            1.558988      -0.861381       2.466404                    0.999183       3.307830       8.848794       0.531523       1.201927      -0.727584       0.021641       0.028358      -0.004045       0.035901       0.006577       0.005423      -0.011229      -0.002697      -0.026620      -0.017967       0.004798       0.013170              1.676513       1.822376       0.288432       0.024100       1.902258      -0.111897       1.304906           0.000077
           33              H      12.301880      14.154316      24.198387       0.112628       1.043016 0.71625236E+01  0.68716253E+02                                 1.722594                            1.579047      -1.012004       2.398046                    0.997437       3.553026       9.982819       0.489055       1.305435      -0.702154      -0.007546       0.032449      -0.017941       0.037839       0.005437       0.002768      -0.011205      -0.009109      -0.024936      -0.015507       0.000337       0.015169              1.835581       1.611401      -0.227160       0.262385       2.175512      -0.508224       1.719830           0.000118
           34              H      14.887636      10.975680       2.441020       0.118945       1.228293 0.95598150E+01  0.97803065E+02                                 1.871361                            1.791745      -1.250014       2.289935                    0.994802       3.613864      10.217788       0.475410       1.259315      -0.714125      -0.028905      -0.008704       0.017749       0.035019      -0.000050      -0.006815      -0.006922       0.021979       0.002664      -0.014883       0.000399       0.014484              1.905782       2.115849       0.192311      -0.191991       1.640571      -0.286684       1.960926           0.000001
           35              H       1.862016      11.332529       2.027726       0.117404       1.172189 0.90647613E+01  0.91551172E+02                                 1.815012                            1.744564      -1.140999       2.337789                    0.996455       3.586179      10.087887       0.481670       1.259067      -0.713868       0.032107      -0.006326       0.012653       0.035085      -0.000566       0.006509      -0.005398       0.019516      -0.000456      -0.012356      -0.001072       0.013428              1.841835       2.164114      -0.025477       0.128076       1.635589      -0.277969       1.725803           0.000001
           36              H      16.409868      12.811492      25.050807       0.116894       1.138385 0.87220988E+01  0.87660808E+02                                 1.808568                            1.733220      -1.233230       2.296288                    0.995084       3.649213      10.400097       0.471850       1.291568      -0.705976      -0.003397       0.015612      -0.029579       0.033618       0.001076       0.000395      -0.011135       0.003331       0.012300      -0.011717      -0.000284       0.012000              1.852833       1.810908      -0.090219       0.041624       1.662851      -0.388326       2.084739          -0.000000
           37              H      15.570602      10.932363       4.783883       0.118687       1.090798 0.78897277E+01  0.75417451E+02                                 1.608338                            1.534667      -0.827567       2.487700                    0.999461       3.124928       8.002685       0.572399       1.119431      -0.750248      -0.029006       0.024172       0.003281       0.037900      -0.013850      -0.007724      -0.005193       0.005850       0.008078      -0.019164       0.005458       0.013706              1.621382       1.680596      -0.390899       0.030745       1.668469      -0.110340       1.515080          -0.000028
           38              H      15.912085       9.651420       6.625626       0.121288       1.121018 0.79423135E+01  0.76290965E+02                                 1.661059                            1.556133      -0.890996       2.462783                    0.999061       3.153469       8.180863       0.557702       1.143346      -0.743900      -0.022921       0.009317       0.031292       0.039892      -0.011339      -0.011646      -0.000244       0.007726       0.003623      -0.016041      -0.001323       0.017364              1.716728       1.642619      -0.047542      -0.429894       1.394706      -0.069610       2.112859           0.000014
           39              H       2.077779       7.916681       4.830378       0.113023       1.080960 0.77023996E+01  0.74570774E+02                                 1.702790                            1.592658      -1.063708       2.372825                    0.997257       3.465572       9.495806       0.512287       1.234953      -0.718455       0.027727      -0.024657      -0.002849       0.037213      -0.007972      -0.006263      -0.000386       0.005830       0.002788      -0.010464      -0.000240       0.010704              1.769218       1.925749      -0.545612       0.131829       1.819338      -0.237302       1.562565          -0.000034
           40              H       1.778769       9.253317       3.006717       0.115866       1.073442 0.78515307E+01  0.76904669E+02                                 1.743442                            1.647266      -1.034971       2.389508                    0.997222       3.545967       9.993854       0.482507       1.295998      -0.704997       0.024608      -0.004041      -0.025534       0.035691      -0.007378      -0.005946      -0.006047       0.008147       0.006375      -0.013798       0.005013       0.008785              1.785195       1.700127      -0.069603      -0.387325       1.479976      -0.152161       2.175481           0.000006
           41              H       3.255131      12.995073       1.301877       0.117653       1.072800 0.78105413E+01  0.74599082E+02                                 1.600285                            1.534826      -0.822228       2.490417                    0.999507       3.137722       8.076835       0.567003       1.131014      -0.747049       0.004045       0.003613       0.037972       0.038358       0.004928       0.003640       0.002863       0.021097       0.037944      -0.018101       0.003461       0.014640              1.611325       1.421250       0.099135      -0.083235       1.380643      -0.061055       2.032083          -0.000025
           42              H       5.144330      13.459183       0.090408       0.125794       1.084077 0.78042920E+01  0.74550343E+02                                 1.618895                            1.540087      -0.843840       2.486536                    0.999533       3.095831       7.978626       0.562602       1.139695      -0.745364       0.035133       0.004319       0.021694       0.041517       0.005415       0.009561       0.000462       0.019037       0.027930      -0.015795      -0.001560       0.017355              1.643995       2.031385       0.195852       0.191498       1.405399       0.017708       1.495201           0.000070
           43              H       3.081841      13.059017      22.529711       0.116885       1.048593 0.76463938E+01  0.73816572E+02                                 1.670191                            1.590675      -0.951292       2.430659                    0.998523       3.358193       9.157143       0.511295       1.240901      -0.718341      -0.003333       0.003748      -0.038237       0.038565       0.001177       0.003417      -0.000765       0.016272       0.032119      -0.013617       0.001637       0.011980              1.708708       1.503784       0.114281      -0.108428       1.368354      -0.167803       2.253987          -0.000019
           44              H       1.202835      12.462894      23.725682       0.108803       1.101471 0.82164308E+01  0.81698967E+02                                 1.789654                            1.696914      -1.267929       2.273955                    0.994185       3.740555      10.750712       0.468711       1.314219      -0.699953      -0.028430      -0.005785      -0.018513       0.034416       0.002976       0.000181      -0.003566       0.017739       0.024832      -0.014059       0.005176       0.008883              1.829255       2.272223       0.284687       0.260893       1.519140       0.057558       1.696400           0.000008
           45              H       4.085903       7.108099       6.581713       0.100754       1.241956 0.91201406E+01  0.91565273E+02                                 1.844961                            1.718681      -0.990934       2.410033                    0.997705       3.430603       9.390044       0.502292       1.214564      -0.725712      -0.010479       0.044550       0.019915       0.049911      -0.000638      -0.009671       0.004193      -0.033512      -0.018731      -0.020378      -0.000302       0.020680              1.899760       1.687419      -0.284906      -0.161844       2.171510       0.390388       1.840351          -0.000164
           46              H       5.460329       7.153478       4.737387       0.129560       1.094018 0.78658435E+01  0.76361058E+02                                 1.717529                            1.614912      -0.872641       2.476524                    0.999328       3.267420       8.891490       0.507453       1.243322      -0.719055       0.014387       0.032519      -0.016091       0.039031       0.000877      -0.010265      -0.002181      -0.025855      -0.015932      -0.018365       0.002384       0.015981              1.763680       1.584076       0.280204      -0.157196       2.044491      -0.333667       1.662472          -0.000093
           47              H      14.299810       0.327971      12.819876       0.123727       1.091170 0.78622603E+01  0.76484465E+02                                 1.724780                            1.620468      -0.907188       2.460079                    0.998782       3.348191       9.186036       0.502708       1.252462      -0.716173       0.028438      -0.028388       0.008585       0.041089      -0.008009       0.000980      -0.009545      -0.006195      -0.020779      -0.012616      -0.002771       0.015387              1.774503       1.992694      -0.397127       0.035884       1.913167      -0.249873       1.417646           0.000368
           48              H      12.230525       0.063944      13.770453       0.108177       1.168351 0.84558541E+01  0.84670188E+02                                 1.858705                            1.717300      -1.339404       2.239026                    0.992872       3.796155      10.942266       0.467700       1.307874      -0.700928      -0.002655      -0.028579       0.019692       0.034808      -0.005321      -0.002897      -0.010195       0.004006      -0.019012      -0.014934       0.004726       0.010208              1.972247       1.732188       0.243237      -0.236706       2.406148      -0.608884       1.778406          -0.000006
           49              H      11.109238       3.615931      12.249013       0.112776       1.051488 0.75828983E+01  0.72700905E+02                                 1.641083                            1.558981      -0.861373       2.466409                    0.999183       3.307815       8.848736       0.531525       1.201926      -0.727584      -0.021641       0.028358      -0.004046       0.035901      -0.006577      -0.005422      -0.011229      -0.002697      -0.026619      -0.017967       0.004797       0.013170              1.676504       1.822366      -0.288430      -0.024099       1.902247      -0.111896       1.304901           0.000076
           50              H      13.181920       3.840766      11.282937       0.112629       1.043012 0.71624973E+01  0.68715940E+02                                 1.722591                            1.579044      -1.011999       2.398049                    0.997437       3.553017       9.982790       0.489055       1.305436      -0.702154       0.007546       0.032449      -0.017941       0.037839      -0.005437      -0.002768      -0.011205      -0.009109      -0.024936      -0.015507       0.000337       0.015169              1.835577       1.611398       0.227159      -0.262383       2.175508      -0.508223       1.719827           0.000119
           51              H      10.596164       0.662130      15.356470       0.118944       1.228298 0.95598702E+01  0.97803765E+02                                 1.871366                            1.791750      -1.250011       2.289935                    0.994802       3.613874      10.217821       0.475410       1.259314      -0.714125       0.028906      -0.008703       0.017749       0.035019       0.000050       0.006815      -0.006922       0.021979       0.002664      -0.014883       0.000399       0.014484              1.905787       2.115856      -0.192312       0.191992       1.640575      -0.286685       1.960931           0.000001
           52              H       6.632584       1.018979      14.943176       0.117403       1.172195 0.90648129E+01  0.91551815E+02                                 1.815017                            1.744568      -1.141001       2.337787                    0.996455       3.586189      10.087919       0.481670       1.259066      -0.713868      -0.032107      -0.006325       0.012653       0.035085       0.000567      -0.006509      -0.005399       0.019516      -0.000455      -0.012356      -0.001072       0.013428              1.841840       2.164120       0.025477      -0.128077       1.635593      -0.277970       1.725807           0.000001
           53              H       9.073932       2.497942      12.135357       0.116896       1.138373 0.87219760E+01  0.87659264E+02                                 1.808556                            1.733208      -1.233222       2.296294                    0.995084       3.649185      10.399998       0.471851       1.291570      -0.705975       0.003397       0.015612      -0.029579       0.033618      -0.001076      -0.000396      -0.011135       0.003330       0.012300      -0.011716      -0.000284       0.012001              1.852820       1.810894       0.090218      -0.041624       1.662840      -0.388322       2.084725          -0.000000
           54              H       9.913198       0.618813      17.699333       0.118690       1.090782 0.78895788E+01  0.75415652E+02                                 1.608321                            1.534651      -0.827563       2.487705                    0.999461       3.124899       8.002584       0.572403       1.119430      -0.750248       0.029006       0.024172       0.003280       0.037900       0.013850       0.007724      -0.005193       0.005850       0.008077      -0.019163       0.005457       0.013706              1.621364       1.680578       0.390893      -0.030744       1.668451      -0.110337       1.515064          -0.000028
           55              H       9.571715      19.964970      19.541076       0.121289       1.121010 0.79422385E+01  0.76290040E+02                                 1.661049                            1.556124      -0.890988       2.462788                    0.999062       3.153452       8.180799       0.557705       1.143344      -0.743901       0.022922       0.009318       0.031292       0.039893       0.011339       0.011647      -0.000243       0.007727       0.003621      -0.016041      -0.001324       0.017365              1.716718       1.642610       0.047541       0.429892       1.394698      -0.069608       2.112845           0.000016
           56              H       6.416821      18.230231      17.745828       0.113024       1.080951 0.77023166E+01  0.74569763E+02                                 1.702780                            1.592650      -1.063693       2.372834                    0.997257       3.465550       9.495730       0.512288       1.234954      -0.718455      -0.027727      -0.024657      -0.002849       0.037214       0.007972       0.006263      -0.000387       0.005829       0.002788      -0.010464      -0.000239       0.010704              1.769207       1.925739       0.545608      -0.131827       1.819327      -0.237299       1.562556          -0.000042
           57              H       6.715831      19.566867      15.922167       0.115869       1.073436 0.78514739E+01  0.76903981E+02                                 1.743437                            1.647261      -1.034972       2.389509                    0.997222       3.545951       9.993803       0.482507       1.295999      -0.704997      -0.024608      -0.004041      -0.025535       0.035691       0.007378       0.005946      -0.006047       0.008147       0.006375      -0.013797       0.005013       0.008784              1.785189       1.700122       0.069603       0.387324       1.479971      -0.152160       2.175474           0.000007
           58              H       5.239469       2.681523      14.217327       0.117650       1.072811 0.78106377E+01  0.74600244E+02                                 1.600296                            1.534836      -0.822231       2.490414                    0.999507       3.137741       8.076901       0.567001       1.131016      -0.747049      -0.004045       0.003614       0.037972       0.038358      -0.004928      -0.003640       0.002863       0.021098       0.037943      -0.018101       0.003461       0.014640              1.611337       1.421260      -0.099136       0.083236       1.380652      -0.061056       2.032098          -0.000026
           59              H       3.350270       3.145633      13.005858       0.125793       1.084081 0.78043242E+01  0.74550729E+02                                 1.618898                            1.540090      -0.843842       2.486534                    0.999533       3.095840       7.978654       0.562602       1.139694      -0.745364      -0.035133       0.004319       0.021694       0.041517      -0.005415      -0.009561       0.000463       0.019038       0.027929      -0.015795      -0.001560       0.017355              1.643998       2.031389      -0.195853      -0.191497       1.405401       0.017708       1.495204           0.000071
           60              H       5.412759       2.745467       9.614261       0.116885       1.048585 0.76463180E+01  0.73815644E+02                                 1.670182                            1.590666      -0.951267       2.430671                    0.998524       3.358177       9.157082       0.511297       1.240901      -0.718342       0.003333       0.003748      -0.038237       0.038565      -0.001177      -0.003416      -0.000765       0.016274       0.032119      -0.013618       0.001638       0.011980              1.708699       1.503776      -0.114280       0.108426       1.368347      -0.167801       2.253973          -0.000028
           61              H       7.291765       2.149344      10.810232       0.108804       1.101466 0.82163844E+01  0.81698380E+02                                 1.789648                            1.696909      -1.267922       2.273959                    0.994185       3.740544      10.750668       0.468712       1.314218      -0.699953       0.028430      -0.005784      -0.018513       0.034416      -0.002976      -0.000181      -0.003567       0.017739       0.024832      -0.014059       0.005175       0.008883              1.829248       2.272215      -0.284685      -0.260892       1.519135       0.057558       1.696395           0.000008
           62              H       4.408697      17.421649      19.497163       0.100752       1.241967 0.91202437E+01  0.91566558E+02                                 1.844970                            1.718690      -0.990943       2.410027                    0.997705       3.430623       9.390109       0.502291       1.214563      -0.725712       0.010479       0.044549       0.019916       0.049911       0.000638       0.009671       0.004193      -0.033512      -0.018732      -0.020379      -0.000301       0.020680              1.899770       1.687427       0.284907       0.161846       2.171522       0.390390       1.840361          -0.000165
           63              H       3.034271      17.467028      17.652837       0.129560       1.094022 0.78658795E+01  0.76361470E+02                                 1.717530                            1.614913      -0.872647       2.476520                    0.999328       3.267426       8.891501       0.507454       1.243318      -0.719056      -0.014387       0.032519      -0.016091       0.039030      -0.000877       0.010265      -0.002181      -0.025855      -0.015932      -0.018365       0.002384       0.015981              1.763682       1.584078      -0.280204       0.157197       2.044492      -0.333667       1.662474          -0.000093
           64              H      11.183990      20.299129      25.735326       0.123729       1.091154 0.78621149E+01  0.76482660E+02                                 1.724760                            1.620451      -0.907178       2.460086                    0.998782       3.348159       9.185910       0.502712       1.252459      -0.716174      -0.028439       0.028388       0.008585       0.041089      -0.008010      -0.000981       0.009545      -0.006194      -0.020779      -0.012616      -0.002771       0.015387              1.774482       1.992669      -0.397120      -0.035883       1.913145       0.249869       1.417632           0.000368
           65              H      13.253275      20.563156       0.855003       0.108178       1.168349 0.84558330E+01  0.84669908E+02                                 1.858702                            1.717296      -1.339404       2.239026                    0.992872       3.796147      10.942232       0.467701       1.307872      -0.700928       0.002655       0.028579       0.019693       0.034808      -0.005321       0.002897       0.010195       0.004006      -0.019012      -0.014934       0.004726       0.010208              1.972244       1.732184       0.243236       0.236705       2.406144       0.608883       1.778403          -0.000006
           66              H      14.374562      17.011169      25.164463       0.112775       1.051493 0.75829411E+01  0.72701428E+02                                 1.641089                            1.558986      -0.861377       2.466406                    0.999183       3.307825       8.848774       0.531524       1.201927      -0.727584       0.021640      -0.028358      -0.004045       0.035901      -0.006577       0.005423       0.011229      -0.002697      -0.026620      -0.017967       0.004798       0.013170              1.676510       1.822373      -0.288431       0.024100       1.902254       0.111896       1.304904           0.000077
           67              H      12.301880      16.786334      24.198387       0.112629       1.043013 0.71625050E+01  0.68716046E+02                                 1.722593                            1.579046      -1.012004       2.398047                    0.997437       3.553022       9.982813       0.489054       1.305437      -0.702154      -0.007546      -0.032449      -0.017941       0.037839      -0.005437       0.002768       0.011205      -0.009109      -0.024936      -0.015507       0.000337       0.015169              1.835580       1.611400       0.227160       0.262384       2.175510       0.508224       1.719829           0.000119
           68              H      14.887636      19.964970       2.441020       0.118945       1.228286 0.95597443E+01  0.97802138E+02                                 1.871353                            1.791738      -1.250005       2.289940                    0.994802       3.613848      10.217724       0.475412       1.259314      -0.714125      -0.028906       0.008703       0.017749       0.035019       0.000050      -0.006816       0.006921       0.021979       0.002664      -0.014883       0.000398       0.014484              1.905773       2.115840      -0.192310      -0.191991       1.640564       0.286682       1.960916           0.000001
           69              H       1.862016      19.608121       2.027726       0.117404       1.172189 0.90647525E+01  0.91551035E+02                                 1.815010                            1.744562      -1.140997       2.337789                    0.996455       3.586175      10.087864       0.481671       1.259065      -0.713868       0.032107       0.006326       0.012653       0.035085       0.000567       0.006509       0.005398       0.019516      -0.000456      -0.012356      -0.001072       0.013428              1.841832       2.164111       0.025477       0.128076       1.635586       0.277968       1.725800           0.000002
           70              H      16.409868      18.129158      25.050807       0.116895       1.138377 0.87220241E+01  0.87659874E+02                                 1.808561                            1.733213      -1.233222       2.296293                    0.995084       3.649196      10.400039       0.471851       1.291570      -0.705975      -0.003397      -0.015612      -0.029579       0.033618      -0.001076       0.000395       0.011135       0.003330       0.012300      -0.011716      -0.000284       0.012000              1.852825       1.810900       0.090219       0.041624       1.662844       0.388324       2.084731          -0.000001
           71              H      15.570602      20.008287       4.783883       0.118690       1.090775 0.78895055E+01  0.75414742E+02                                 1.608311                            1.534642      -0.827553       2.487710                    0.999461       3.124887       8.002530       0.572406       1.119426      -0.750249      -0.029007      -0.024172       0.003280       0.037900       0.013850      -0.007724       0.005193       0.005850       0.008077      -0.019163       0.005457       0.013706              1.621353       1.680567       0.390889       0.030744       1.668440       0.110335       1.515053          -0.000027
           72              H      15.912085       0.662130       6.625626       0.121290       1.120995 0.79421008E+01  0.76288362E+02                                 1.661033                            1.556110      -0.890974       2.462796                    0.999062       3.153427       8.180707       0.557708       1.143342      -0.743901      -0.022922      -0.009318       0.031293       0.039893       0.011339      -0.011646       0.000243       0.007727       0.003623      -0.016041      -0.001324       0.017364              1.716700       1.642593       0.047540      -0.429885       1.394685       0.069607       2.112821           0.000014
           73              H       2.077779       2.396869       4.830378       0.113025       1.080948 0.77022833E+01  0.74569329E+02                                 1.702774                            1.592644      -1.063694       2.372834                    0.997257       3.465539       9.495680       0.512290       1.234950      -0.718456       0.027727       0.024657      -0.002849       0.037214       0.007972      -0.006263       0.000386       0.005829       0.002787      -0.010464      -0.000241       0.010704              1.769201       1.925731       0.545605       0.131827       1.819321       0.237298       1.562550          -0.000034
           74              H       1.778769       1.060233       3.006717       0.115869       1.073435 0.78514701E+01  0.76903914E+02                                 1.743434                            1.647259      -1.034970       2.389510                    0.997222       3.545947       9.993781       0.482508       1.295997      -0.704997       0.024608       0.004041      -0.025534       0.035692       0.007378      -0.005946       0.006047       0.008147       0.006375      -0.013797       0.005013       0.008784              1.785186       1.700119       0.069603      -0.387323       1.479969       0.152159       2.175469           0.000007
           75              H       3.255131      17.945577       1.301877       0.117653       1.072796 0.78104994E+01  0.74598568E+02                                 1.600279                            1.534820      -0.822223       2.490420                    0.999507       3.137715       8.076806       0.567005       1.131013      -0.747050       0.004045      -0.003614       0.037972       0.038358      -0.004928       0.003640      -0.002863       0.021097       0.037944      -0.018101       0.003461       0.014640              1.611319       1.421245      -0.099134      -0.083234       1.380639       0.061055       2.032075          -0.000026
           76              H       5.144330      17.481467       0.090408       0.125794       1.084072 0.78042410E+01  0.74549724E+02                                 1.618888                            1.540082      -0.843839       2.486537                    0.999533       3.095823       7.978595       0.562604       1.139694      -0.745364       0.035133      -0.004319       0.021694       0.041517      -0.005415       0.009561      -0.000462       0.019037       0.027929      -0.015795      -0.001560       0.017355              1.643988       2.031376      -0.195851       0.191497       1.405394      -0.017708       1.495195           0.000071
           77              H       3.081841      17.881633      22.529711       0.116886       1.048590 0.76463616E+01  0.73816178E+02                                 1.670187                            1.590671      -0.951287       2.430662                    0.998523       3.358185       9.157114       0.511296       1.240901      -0.718342      -0.003332      -0.003748      -0.038237       0.038565      -0.001177       0.003417       0.000765       0.016272       0.032119      -0.013617       0.001637       0.011980              1.708704       1.503780      -0.114281      -0.108427       1.368351       0.167802       2.253981          -0.000019
           78              H       1.202835      18.477756      23.725682       0.108803       1.101470 0.82164262E+01  0.81698898E+02                                 1.789652                            1.696913      -1.267927       2.273955                    0.994185       3.740552      10.750697       0.468711       1.314218      -0.699953      -0.028430       0.005785      -0.018513       0.034416      -0.002976       0.000181       0.003566       0.017739       0.024832      -0.014058       0.005175       0.008883              1.829253       2.272221      -0.284686       0.260893       1.519139      -0.057558       1.696399           0.000007
           79              H       4.085903       3.205451       6.581713       0.100754       1.241953 0.91201143E+01  0.91564936E+02                                 1.844957                            1.718679      -0.990924       2.410038                    0.997705       3.430599       9.390027       0.502293       1.214564      -0.725712      -0.010478      -0.044550       0.019915       0.049911       0.000638      -0.009671      -0.004193      -0.033512      -0.018732      -0.020378      -0.000301       0.020680              1.899756       1.687415       0.284904      -0.161844       2.171506      -0.390386       1.840347          -0.000163
           80              H       5.460329       3.160072       4.737387       0.129560       1.094017 0.78658268E+01  0.76360821E+02                                 1.717524                            1.614907      -0.872640       2.476524                    0.999328       3.267416       8.891462       0.507455       1.243318      -0.719056       0.014388      -0.032518      -0.016091       0.039030      -0.000877      -0.010265       0.002181      -0.025855      -0.015931      -0.018365       0.002384       0.015981              1.763675       1.584072      -0.280203      -0.157196       2.044484       0.333665       1.662467          -0.000093
           81              H       2.378488      15.470325      16.691928       0.119240       0.948528 0.63539776E+01  0.60042260E+02                                 1.705007                            1.553470      -1.258945       2.286425                    0.994934       3.738874      10.941712       0.455096       1.424268      -0.676940      -0.027614      -0.000000      -0.031038       0.041543       0.000000       0.010269       0.000000       0.004607       0.005878      -0.008632      -0.003283       0.011915              1.816831       1.811272      -0.000000       0.520629       1.501076      -0.000000       2.138146           0.000198
           82              H       6.116112       5.156775       3.776478       0.119238       0.948537 0.63540517E+01  0.60043145E+02                                 1.705018                            1.553480      -1.258956       2.286420                    0.994934       3.738897      10.941802       0.455095       1.424268      -0.676940       0.027614       0.000000      -0.031037       0.041544      -0.000000      -0.010269      -0.000000       0.004606       0.005879      -0.008633      -0.003283       0.011916              1.816843       1.811284      -0.000001      -0.520634       1.501085       0.000001       2.138161           0.000197
           83              H       2.689390      20.299129      13.011024       0.123729       1.091161 0.78621800E+01  0.76483494E+02                                 1.724771                            1.620461      -0.907180       2.460084                    0.998782       3.348173       9.185977       0.502708       1.252464      -0.716173      -0.028439       0.028388      -0.008585       0.041089      -0.008009       0.000981      -0.009545      -0.006194      -0.020780      -0.012616      -0.002771       0.015387              1.774494       1.992683      -0.397124       0.035884       1.913158      -0.249872       1.417640           0.000368
           84              H       4.758675      20.563156      12.060447       0.108179       1.168346 0.84558092E+01  0.84669633E+02                                 1.858701                            1.717296      -1.339405       2.239026                    0.992872       3.796144      10.942231       0.467700       1.307875      -0.700927       0.002655       0.028579      -0.019692       0.034808      -0.005321      -0.002897      -0.010195       0.004006      -0.019012      -0.014934       0.004726       0.010208              1.972243       1.732184       0.243236      -0.236705       2.406143      -0.608883       1.778403          -0.000006
           85              H       5.879962      17.011169      13.581887       0.112775       1.051495 0.75829660E+01  0.72701737E+02                                 1.641092                            1.558989      -0.861382       2.466404                    0.999183       3.307831       8.848798       0.531523       1.201927      -0.727583       0.021641      -0.028358       0.004045       0.035901      -0.006577      -0.005423      -0.011229      -0.002697      -0.026620      -0.017967       0.004797       0.013170              1.676514       1.822377      -0.288432      -0.024100       1.902258      -0.111897       1.304907           0.000077
           86              H       3.807280      16.786334      14.547963       0.112628       1.043017 0.71625360E+01  0.68716413E+02                                 1.722597                            1.579049      -1.012007       2.398045                    0.997437       3.553030       9.982838       0.489054       1.305436      -0.702154      -0.007546      -0.032449       0.017941       0.037839      -0.005437      -0.002768      -0.011205      -0.009109      -0.024936      -0.015507       0.000338       0.015169              1.835584       1.611403       0.227160      -0.262385       2.175515      -0.508225       1.719833           0.000119
           87              H       6.393036      19.964970      10.474430       0.118945       1.228294 0.95598333E+01  0.97803308E+02                                 1.871363                            1.791747      -1.250016       2.289934                    0.994802       3.613868      10.217805       0.475410       1.259315      -0.714125      -0.028905       0.008704      -0.017749       0.035019       0.000050       0.006815      -0.006921       0.021979       0.002663      -0.014882       0.000398       0.014484              1.905785       2.115852      -0.192311       0.191991       1.640573      -0.286685       1.960929           0.000002
           88              H      10.356616      19.608121      10.887724       0.117404       1.172192 0.90647850E+01  0.91551469E+02                                 1.815014                            1.744566      -1.141000       2.337788                    0.996455       3.586183      10.087901       0.481670       1.259067      -0.713868       0.032107       0.006326      -0.012653       0.035085       0.000566      -0.006509      -0.005398       0.019516      -0.000455      -0.012356      -0.001072       0.013428              1.841838       2.164116       0.025477      -0.128076       1.635591      -0.277969       1.725806           0.000001
           89              H       7.915268      18.129158      13.695543       0.116893       1.138386 0.87221082E+01  0.87660932E+02                                 1.808570                            1.733221      -1.233231       2.296287                    0.995084       3.649215      10.400107       0.471850       1.291569      -0.705975      -0.003397      -0.015612       0.029579       0.033618      -0.001076      -0.000395      -0.011135       0.003331       0.012300      -0.011717      -0.000284       0.012000              1.852835       1.810910       0.090219      -0.041624       1.662852      -0.388327       2.084742          -0.000000
           90              H       7.076002      20.008287       8.131567       0.118687       1.090802 0.78897666E+01  0.75417926E+02                                 1.608343                            1.534671      -0.827570       2.487699                    0.999461       3.124935       8.002712       0.572398       1.119432      -0.750247      -0.029006      -0.024172      -0.003281       0.037899       0.013850       0.007724      -0.005193       0.005850       0.008078      -0.019164       0.005458       0.013706              1.621387       1.680601       0.390900      -0.030745       1.668475      -0.110340       1.515085          -0.000028
           91              H       7.417485       0.662130       6.289824       0.121287       1.121020 0.79423269E+01  0.76291110E+02                                 1.661059                            1.556133      -0.891003       2.462779                    0.999061       3.153474       8.180871       0.557703       1.143343      -0.743901      -0.022921      -0.009317      -0.031292       0.039892       0.011339       0.011646      -0.000244       0.007726       0.003623      -0.016041      -0.001323       0.017364              1.716727       1.642618       0.047542       0.429894       1.394706      -0.069610       2.112858           0.000014
           92              H      10.572379       2.396869       8.085072       0.113024       1.080958 0.77023847E+01  0.74570609E+02                                 1.702789                            1.592658      -1.063710       2.372825                    0.997257       3.465571       9.495808       0.512286       1.234955      -0.718455       0.027726       0.024657       0.002848       0.037214       0.007972       0.006263      -0.000386       0.005830       0.002788      -0.010464      -0.000240       0.010704              1.769217       1.925748       0.545611      -0.131829       1.819337      -0.237303       1.562565          -0.000031
           93              H      10.273369       1.060233       9.908733       0.115866       1.073445 0.78515620E+01  0.76905048E+02                                 1.743445                            1.647269      -1.034974       2.389506                    0.997222       3.545973       9.993873       0.482507       1.295997      -0.704997       0.024608       0.004041       0.025534       0.035691       0.007378       0.005946      -0.006047       0.008147       0.006375      -0.013798       0.005013       0.008785              1.785198       1.700129       0.069603       0.387326       1.479979      -0.152162       2.175486           0.000005
           94              H      11.749731      17.945577      11.613573       0.117653       1.072796 0.78104981E+01  0.74598555E+02                                 1.600279                            1.534821      -0.822224       2.490419                    0.999507       3.137715       8.076807       0.567005       1.131013      -0.747049       0.004045      -0.003614      -0.037972       0.038358      -0.004928      -0.003640       0.002863       0.021097       0.037944      -0.018101       0.003461       0.014640              1.611320       1.421245      -0.099134       0.083235       1.380639      -0.061055       2.032075          -0.000026
           95              H      13.638930      17.481467      12.825042       0.125794       1.084074 0.78042619E+01  0.74549975E+02                                 1.618890                            1.540084      -0.843839       2.486537                    0.999533       3.095828       7.978611       0.562603       1.139693      -0.745364       0.035133      -0.004319      -0.021694       0.041517      -0.005415      -0.009561       0.000462       0.019037       0.027930      -0.015795      -0.001560       0.017355              1.643990       2.031379      -0.195851      -0.191497       1.405396       0.017708       1.495197           0.000070
           96              H      11.576441      17.881633      16.216639       0.116885       1.048595 0.76464080E+01  0.73816744E+02                                 1.670193                            1.590676      -0.951301       2.430655                    0.998523       3.358196       9.157154       0.511295       1.240901      -0.718341      -0.003333      -0.003748       0.038237       0.038565      -0.001177      -0.003417      -0.000765       0.016272       0.032120      -0.013617       0.001637       0.011980              1.708710       1.503785      -0.114282       0.108428       1.368356      -0.167803       2.253989          -0.000018
           97              H       9.697435      18.477756      15.020668       0.108804       1.101469 0.82164133E+01  0.81698748E+02                                 1.789652                            1.696912      -1.267927       2.273956                    0.994185       3.740551      10.750697       0.468711       1.314219      -0.699953      -0.028430       0.005785       0.018513       0.034416      -0.002976      -0.000181      -0.003566       0.017739       0.024832      -0.014058       0.005175       0.008883              1.829252       2.272220      -0.284686      -0.260892       1.519138       0.057558       1.696398           0.000008
           98              H      12.580503       3.205451       6.333737       0.100755       1.241960 0.91201812E+01  0.91565807E+02                                 1.844967                            1.718686      -0.990945       2.410028                    0.997705       3.430611       9.390081       0.502291       1.214566      -0.725711      -0.010480      -0.044551      -0.019915       0.049912       0.000638       0.009671       0.004194      -0.033512      -0.018732      -0.020378      -0.000302       0.020680              1.899766       1.687424       0.284907       0.161845       2.171518       0.390390       1.840357          -0.000164
           99              H      13.954929       3.160072       8.178063       0.129561       1.094015 0.78658109E+01  0.76360622E+02                                 1.717521                            1.614905      -0.872640       2.476524                    0.999328       3.267412       8.891446       0.507456       1.243317      -0.719056       0.014387      -0.032519       0.016091       0.039030      -0.000877       0.010265      -0.002181      -0.025855      -0.015932      -0.018365       0.002384       0.015981              1.763672       1.584070      -0.280202       0.157195       2.044480      -0.333664       1.662465          -0.000094
          100              H       5.805210       0.327971       0.095574       0.123727       1.091160 0.78621624E+01  0.76483206E+02                                 1.724763                            1.620453      -0.907186       2.460080                    0.998782       3.348171       9.185936       0.502713       1.252455      -0.716175       0.028438      -0.028388      -0.008585       0.041089      -0.008010      -0.000981       0.009545      -0.006195      -0.020779      -0.012615      -0.002772       0.015387              1.774484       1.992673      -0.397121      -0.035883       1.913146       0.249869       1.417633           0.000367
          101              H       3.735925       0.063944      24.975897       0.108177       1.168352 0.84558634E+01  0.84670287E+02                                 1.858704                            1.717299      -1.339404       2.239025                    0.992872       3.796155      10.942259       0.467700       1.307872      -0.700928      -0.002655      -0.028579      -0.019692       0.034808      -0.005321       0.002897       0.010195       0.004006      -0.019012      -0.014934       0.004726       0.010208              1.972247       1.732187       0.243236       0.236705       2.406147       0.608884       1.778406          -0.000006
          102              H       2.614638       3.615931       0.666437       0.112776       1.051489 0.75829062E+01  0.72701004E+02                                 1.641084                            1.558982      -0.861373       2.466409                    0.999183       3.307817       8.848745       0.531525       1.201926      -0.727584      -0.021640       0.028358       0.004046       0.035901      -0.006577       0.005423       0.011229      -0.002697      -0.026619      -0.017967       0.004797       0.013170              1.676506       1.822367      -0.288430       0.024099       1.902249       0.111896       1.304901           0.000076
          103              H       4.687320       3.840766       1.632513       0.112629       1.043013 0.71624989E+01  0.68715968E+02                                 1.722592                            1.579045      -1.012004       2.398047                    0.997437       3.553019       9.982801       0.489054       1.305437      -0.702154       0.007546       0.032449       0.017941       0.037839      -0.005437       0.002768       0.011205      -0.009109      -0.024936      -0.015507       0.000337       0.015169              1.835579       1.611399       0.227160       0.262384       2.175509       0.508224       1.719828           0.000119
          104              H       2.101564       0.662130      23.389880       0.118944       1.228293 0.95598193E+01  0.97803098E+02                                 1.871360                            1.791745      -1.250009       2.289937                    0.994802       3.613863      10.217777       0.475411       1.259313      -0.714125       0.028906      -0.008703      -0.017749       0.035019       0.000050      -0.006815       0.006922       0.021979       0.002664      -0.014883       0.000399       0.014484              1.905781       2.115849      -0.192311      -0.191992       1.640570       0.286683       1.960924           0.000001
          105              H      15.127184       1.018979      23.803174       0.117403       1.172194 0.90648090E+01  0.91551759E+02                                 1.815016                            1.744568      -1.141004       2.337785                    0.996455       3.586188      10.087913       0.481670       1.259065      -0.713868      -0.032107      -0.006325      -0.012653       0.035085       0.000567       0.006509       0.005399       0.019516      -0.000455      -0.012356      -0.001072       0.013428              1.841839       2.164119       0.025477       0.128076       1.635592       0.277969       1.725806           0.000002
          106              H       0.579332       2.497942       0.780093       0.116895       1.138374 0.87219875E+01  0.87659400E+02                                 1.808557                            1.733209      -1.233220       2.296294                    0.995084       3.649187      10.400002       0.471852       1.291569      -0.705976       0.003397       0.015612       0.029579       0.033618      -0.001076       0.000396       0.011135       0.003330       0.012300      -0.011716      -0.000284       0.012000              1.852820       1.810895       0.090218       0.041624       1.662840       0.388322       2.084725          -0.000001
          107              H       1.418598       0.618813      21.047017       0.118691       1.090774 0.78894962E+01  0.75414637E+02                                 1.608310                            1.534641      -0.827558       2.487708                    0.999461       3.124884       8.002524       0.572406       1.119427      -0.750249       0.029007       0.024172      -0.003280       0.037900       0.013850      -0.007724       0.005193       0.005850       0.008077      -0.019163       0.005457       0.013706              1.621353       1.680567       0.390889       0.030744       1.668439       0.110335       1.515053          -0.000028
          108              H       1.077115      19.964970      19.205274       0.121290       1.121003 0.79421729E+01  0.76289235E+02                                 1.661041                            1.556117      -0.890983       2.462791                    0.999062       3.153439       8.180750       0.557707       1.143342      -0.743901       0.022922       0.009318      -0.031292       0.039893       0.011339      -0.011647       0.000243       0.007727       0.003621      -0.016040      -0.001324       0.017365              1.716709       1.642602       0.047541      -0.429889       1.394691       0.069607       2.112833           0.000016
          109              H      14.911421      18.230231      21.000522       0.113024       1.080952 0.77023238E+01  0.74569828E+02                                 1.702779                            1.592649      -1.063697       2.372832                    0.997257       3.465549       9.495718       0.512289       1.234951      -0.718456      -0.027728      -0.024656       0.002850       0.037214       0.007972      -0.006263       0.000386       0.005829       0.002788      -0.010464      -0.000240       0.010704              1.769206       1.925738       0.545607       0.131827       1.819326       0.237299       1.562554          -0.000042
          110              H      15.210431      19.566867      22.824183       0.115869       1.073433 0.78514497E+01  0.76903671E+02                                 1.743433                            1.647258      -1.034968       2.389511                    0.997222       3.545944       9.993773       0.482508       1.295998      -0.704997      -0.024608      -0.004041       0.025535       0.035692       0.007378      -0.005946       0.006047       0.008147       0.006375      -0.013797       0.005013       0.008784              1.785185       1.700118       0.069602      -0.387323       1.479968       0.152159       2.175468           0.000007
          111              H      13.734069       2.681523      24.529023       0.117651       1.072811 0.78106406E+01  0.74600278E+02                                 1.600296                            1.534836      -0.822236       2.490412                    0.999507       3.137741       8.076901       0.567001       1.131015      -0.747049      -0.004045       0.003614      -0.037972       0.038357      -0.004928       0.003640      -0.002863       0.021098       0.037943      -0.018101       0.003461       0.014640              1.611337       1.421260      -0.099136      -0.083236       1.380652       0.061056       2.032098          -0.000029
          112              H      11.844870       3.145633      25.740492       0.125793       1.084079 0.78043058E+01  0.74550493E+02                                 1.618894                            1.540087      -0.843840       2.486535                    0.999533       3.095836       7.978635       0.562603       1.139693      -0.745364      -0.035133       0.004319      -0.021694       0.041517      -0.005415       0.009561      -0.000463       0.019037       0.027929      -0.015795      -0.001560       0.017355              1.643995       2.031385      -0.195852       0.191497       1.405399      -0.017708       1.495201           0.000071
          113              H      13.907359       2.745467       3.301189       0.116885       1.048588 0.76463408E+01  0.73815920E+02                                 1.670185                            1.590669      -0.951267       2.430670                    0.998524       3.358180       9.157094       0.511296       1.240901      -0.718342       0.003332       0.003748       0.038237       0.038565      -0.001177       0.003416       0.000765       0.016273       0.032119      -0.013618       0.001638       0.011979              1.708702       1.503778      -0.114281      -0.108427       1.368349       0.167802       2.253978          -0.000030
          114              H      15.786365       2.149344       2.105218       0.108803       1.101472 0.82164457E+01  0.81699127E+02                                 1.789653                            1.696914      -1.267924       2.273956                    0.994185       3.740555      10.750702       0.468712       1.314216      -0.699953       0.028430      -0.005784       0.018513       0.034416      -0.002976       0.000181       0.003566       0.017739       0.024832      -0.014059       0.005175       0.008883              1.829254       2.272222      -0.284686       0.260893       1.519139      -0.057558       1.696400           0.000007
          115              H      12.903297      17.421649      19.249187       0.100754       1.241964 0.91202130E+01  0.91566176E+02                                 1.844967                            1.718687      -0.990944       2.410028                    0.997705       3.430615       9.390084       0.502292       1.214563      -0.725712       0.010478       0.044549      -0.019916       0.049910       0.000638      -0.009672      -0.004192      -0.033512      -0.018733      -0.020379      -0.000301       0.020680              1.899767       1.687424       0.284906      -0.161845       2.171518      -0.390389       1.840358          -0.000164
          116              H      11.528871      17.467028      21.093513       0.129561       1.094020 0.78658617E+01  0.76361271E+02                                 1.717530                            1.614913      -0.872646       2.476522                    0.999328       3.267422       8.891495       0.507453       1.243321      -0.719055      -0.014387       0.032519       0.016091       0.039031      -0.000877      -0.010265       0.002181      -0.025855      -0.015931      -0.018365       0.002384       0.015981              1.763681       1.584078      -0.280204      -0.157197       2.044492       0.333667       1.662474          -0.000093
          117              H       2.689390      10.641521      13.011024       0.123729       1.091163 0.78621997E+01  0.76483753E+02                                 1.724776                            1.620464      -0.907181       2.460084                    0.998782       3.348175       9.185994       0.502707       1.252467      -0.716172      -0.028439      -0.028388      -0.008585       0.041089       0.008009       0.000980       0.009545      -0.006194      -0.020779      -0.012616      -0.002771       0.015387              1.774498       1.992688       0.397125       0.035884       1.913163       0.249873       1.417643           0.000368
          118              H       4.758675      10.377494      12.060447       0.108178       1.168349 0.84558358E+01  0.84669944E+02                                 1.858702                            1.717297      -1.339406       2.239025                    0.992872       3.796148      10.942236       0.467701       1.307873      -0.700928       0.002655      -0.028579      -0.019692       0.034808       0.005321      -0.002897       0.010195       0.004006      -0.019012      -0.014934       0.004726       0.010208              1.972244       1.732185      -0.243237      -0.236706       2.406145       0.608884       1.778404          -0.000006
          119              H       5.879962      13.929481      13.581887       0.112775       1.051493 0.75829426E+01  0.72701455E+02                                 1.641089                            1.558987      -0.861378       2.466406                    0.999183       3.307826       8.848781       0.531523       1.201928      -0.727583       0.021640       0.028358       0.004045       0.035901       0.006577      -0.005423       0.011229      -0.002697      -0.026620      -0.017967       0.004798       0.013170              1.676511       1.822374       0.288431      -0.024100       1.902255       0.111896       1.304905           0.000077
          120              H       3.807280      14.154316      14.547963       0.112628       1.043015 0.71625221E+01  0.68716256E+02                                 1.722596                            1.579048      -1.012005       2.398046                    0.997437       3.553027       9.982833       0.489053       1.305438      -0.702154      -0.007546       0.032449       0.017941       0.037839       0.005437      -0.002768       0.011205      -0.009109      -0.024936      -0.015507       0.000338       0.015169              1.835583       1.611403      -0.227160      -0.262385       2.175514       0.508225       1.719832           0.000119
          121              H       6.393036      10.975680      10.474430       0.118945       1.228290 0.95597898E+01  0.97802720E+02                                 1.871357                            1.791742      -1.250011       2.289937                    0.994802       3.613857      10.217756       0.475412       1.259313      -0.714125      -0.028906      -0.008703      -0.017749       0.035019      -0.000050       0.006816       0.006921       0.021979       0.002664      -0.014883       0.000399       0.014484              1.905778       2.115845       0.192311       0.191991       1.640568       0.286683       1.960921           0.000001
          122              H      10.356616      11.332529      10.887724       0.117404       1.172190 0.90647670E+01  0.91551234E+02                                 1.815012                            1.744564      -1.140999       2.337789                    0.996455       3.586178      10.087881       0.481670       1.259066      -0.713868       0.032107      -0.006326      -0.012653       0.035085      -0.000567      -0.006509       0.005398       0.019516      -0.000455      -0.012356      -0.001072       0.013428              1.841835       2.164114      -0.025477      -0.128077       1.635589       0.277969       1.725803           0.000002
          123              H       7.915268      12.811492      13.695543       0.116894       1.138381 0.87220577E+01  0.87660288E+02                                 1.808564                            1.733216      -1.233225       2.296291                    0.995084       3.649203      10.400061       0.471851       1.291569      -0.705976      -0.003397       0.015612       0.029579       0.033618       0.001076      -0.000395       0.011135       0.003330       0.012300      -0.011716      -0.000284       0.012000              1.852828       1.810903      -0.090219      -0.041624       1.662847       0.388325       2.084735          -0.000001
          124              H       7.076002      10.932363       8.131567       0.118689       1.090783 0.78895812E+01  0.75415666E+02                                 1.608320                            1.534650      -0.827560       2.487706                    0.999461       3.124900       8.002581       0.572403       1.119428      -0.750248      -0.029007       0.024172      -0.003280       0.037900      -0.013850       0.007724       0.005193       0.005850       0.008077      -0.019163       0.005457       0.013706              1.621363       1.680577      -0.390893      -0.030744       1.668450       0.110337       1.515062          -0.000027
          125              H       7.417485       9.651420       6.289824       0.121290       1.121010 0.79422397E+01  0.76290094E+02                                 1.661054                            1.556128      -0.890980       2.462793                    0.999062       3.153448       8.180805       0.557702       1.143349      -0.743899      -0.022921       0.009318      -0.031292       0.039893      -0.011339       0.011646       0.000243       0.007727       0.003622      -0.016041      -0.001324       0.017364              1.716722       1.642614      -0.047541       0.429894       1.394701       0.069609       2.112852           0.000014
          126              H      10.572379       7.916681       8.085072       0.113024       1.080948 0.77022906E+01  0.74569434E+02                                 1.702776                            1.592647      -1.063692       2.372834                    0.997257       3.465543       9.495700       0.512289       1.234952      -0.718455       0.027727      -0.024657       0.002849       0.037214      -0.007972       0.006263       0.000386       0.005829       0.002787      -0.010464      -0.000240       0.010704              1.769203       1.925734      -0.545606      -0.131827       1.819323       0.237299       1.562552          -0.000036
          127              H      10.273369       9.253317       9.908733       0.115868       1.073437 0.78514884E+01  0.76904140E+02                                 1.743437                            1.647261      -1.034970       2.389510                    0.997222       3.545953       9.993802       0.482508       1.295997      -0.704997       0.024608      -0.004041       0.025534       0.035691      -0.007378       0.005946       0.006047       0.008147       0.006375      -0.013798       0.005013       0.008784              1.785189       1.700122      -0.069603       0.387324       1.479971       0.152160       2.175473           0.000007
          128              H      11.749731      12.995073      11.613573       0.117653       1.072798 0.78105201E+01  0.74598815E+02                                 1.600281                            1.534822      -0.822226       2.490418                    0.999507       3.137719       8.076819       0.567005       1.131013      -0.747050       0.004045       0.003614      -0.037972       0.038358       0.004928      -0.003640      -0.002863       0.021097       0.037944      -0.018101       0.003461       0.014640              1.611321       1.421247       0.099134       0.083235       1.380640       0.061055       2.032078          -0.000026
          129              H      13.638930      13.459183      12.825042       0.125794       1.084074 0.78042624E+01  0.74549978E+02                                 1.618890                            1.540083      -0.843836       2.486538                    0.999533       3.095828       7.978610       0.562604       1.139693      -0.745364       0.035133       0.004319      -0.021695       0.041517       0.005415      -0.009561      -0.000462       0.019037       0.027929      -0.015795      -0.001560       0.017355              1.643990       2.031379       0.195851      -0.191497       1.405395      -0.017708       1.495197           0.000071
          130              H      11.576441      13.059017      16.216639       0.116885       1.048595 0.76464135E+01  0.73816802E+02                                 1.670192                            1.590676      -0.951295       2.430657                    0.998523       3.358196       9.157151       0.511295       1.240900      -0.718342      -0.003333       0.003748       0.038237       0.038565       0.001177      -0.003417       0.000765       0.016272       0.032119      -0.013617       0.001637       0.011980              1.708710       1.503785       0.114281       0.108428       1.368355       0.167803       2.253989          -0.000020
          131              H       9.697435      12.462894      15.020668       0.108803       1.101471 0.82164315E+01  0.81698966E+02                                 1.789653                            1.696913      -1.267927       2.273955                    0.994185       3.740554      10.750705       0.468711       1.314218      -0.699953      -0.028430      -0.005785       0.018513       0.034416       0.002976      -0.000181       0.003566       0.017739       0.024832      -0.014058       0.005175       0.008883              1.829254       2.272223       0.284687      -0.260893       1.519139      -0.057558       1.696400           0.000007
          132              H      12.580503       7.108099       6.333737       0.100753       1.241959 0.91201729E+01  0.91565686E+02                                 1.844964                            1.718685      -0.990933       2.410033                    0.997705       3.430612       9.390076       0.502292       1.214564      -0.725712      -0.010478       0.044550      -0.019915       0.049911      -0.000638       0.009671      -0.004193      -0.033512      -0.018731      -0.020378      -0.000302       0.020680              1.899763       1.687421      -0.284906       0.161845       2.171515      -0.390388       1.840354          -0.000164
          133              H      13.954929       7.153478       8.178063       0.129561       1.094014 0.78657984E+01  0.76360477E+02                                 1.717521                            1.614905      -0.872640       2.476524                    0.999328       3.267410       8.891442       0.507456       1.243318      -0.719056       0.014388       0.032519       0.016091       0.039031       0.000877       0.010265       0.002181      -0.025855      -0.015931      -0.018365       0.002384       0.015981              1.763671       1.584069       0.280202       0.157195       2.044480       0.333665       1.662464          -0.000093
          134              H       5.805210       9.985579       0.095574       0.123729       1.091181 0.78623678E+01  0.76485926E+02                                 1.724807                            1.620492      -0.907181       2.460084                    0.998782       3.348207       9.186165       0.502697       1.252482      -0.716169       0.028439       0.028387      -0.008584       0.041089       0.008009      -0.000980      -0.009545      -0.006193      -0.020779      -0.012616      -0.002770       0.015386              1.774532       1.992727       0.397136      -0.035885       1.913201      -0.249881       1.417666           0.000369
          135              H       3.735925      10.249606      24.975897       0.108177       1.168349 0.84558360E+01  0.84669937E+02                                 1.858701                            1.717296      -1.339401       2.239027                    0.992872       3.796151      10.942240       0.467701       1.307871      -0.700928      -0.002655       0.028579      -0.019692       0.034808       0.005321       0.002897      -0.010195       0.004006      -0.019012      -0.014934       0.004726       0.010208              1.972243       1.732185      -0.243236       0.236706       2.406142      -0.608882       1.778403          -0.000006
          136              H       2.614638       6.697619       0.666437       0.112775       1.051493 0.75829487E+01  0.72701517E+02                                 1.641089                            1.558987      -0.861377       2.466406                    0.999183       3.307826       8.848777       0.531524       1.201926      -0.727584      -0.021641      -0.028358       0.004046       0.035901       0.006577       0.005423      -0.011230      -0.002697      -0.026619      -0.017967       0.004797       0.013170              1.676511       1.822374       0.288432       0.024099       1.902255      -0.111896       1.304905           0.000077
          137              H       4.687320       6.472784       1.632513       0.112629       1.043013 0.71625091E+01  0.68716112E+02                                 1.722596                            1.579048      -1.012000       2.398049                    0.997437       3.553023       9.982826       0.489053       1.305440      -0.702153       0.007546      -0.032449       0.017941       0.037839       0.005437       0.002768      -0.011205      -0.009109      -0.024937      -0.015507       0.000338       0.015169              1.835582       1.611401      -0.227160       0.262384       2.175514      -0.508225       1.719831           0.000119
          138              H       2.101564       9.651420      23.389880       0.118944       1.228296 0.95598476E+01  0.97803471E+02                                 1.871363                            1.791748      -1.250010       2.289936                    0.994802       3.613869      10.217802       0.475411       1.259314      -0.714125       0.028906       0.008703      -0.017749       0.035019      -0.000050      -0.006815      -0.006922       0.021979       0.002664      -0.014883       0.000399       0.014484              1.905785       2.115853       0.192311      -0.191992       1.640573      -0.286684       1.960928           0.000001
          139              H      15.127184       9.294571      23.803174       0.117403       1.172195 0.90648125E+01  0.91551817E+02                                 1.815017                            1.744569      -1.141001       2.337787                    0.996455       3.586189      10.087922       0.481670       1.259067      -0.713868      -0.032107       0.006326      -0.012653       0.035085      -0.000567       0.006509      -0.005399       0.019516      -0.000455      -0.012356      -0.001072       0.013428              1.841841       2.164121      -0.025477       0.128076       1.635593      -0.277970       1.725808           0.000001
          140              H       0.579332       7.815608       0.780093       0.116896       1.138372 0.87219744E+01  0.87659256E+02                                 1.808557                            1.733209      -1.233223       2.296293                    0.995084       3.649186      10.400006       0.471851       1.291571      -0.705975       0.003397      -0.015612       0.029579       0.033618       0.001076       0.000396      -0.011135       0.003330       0.012300      -0.011716      -0.000284       0.012001              1.852820       1.810896      -0.090218       0.041624       1.662840      -0.388322       2.084725          -0.000000
          141              H       1.418598       9.694737      21.047017       0.118690       1.090778 0.78895353E+01  0.75415113E+02                                 1.608315                            1.534646      -0.827561       2.487706                    0.999461       3.124892       8.002553       0.572404       1.119428      -0.750249       0.029006      -0.024172      -0.003280       0.037900      -0.013850      -0.007724      -0.005193       0.005850       0.008077      -0.019163       0.005457       0.013706              1.621358       1.680572      -0.390891       0.030744       1.668445      -0.110336       1.515058          -0.000029
          142              H       1.077115      10.975680      19.205274       0.121289       1.121010 0.79422393E+01  0.76290048E+02                                 1.661050                            1.556124      -0.890989       2.462788                    0.999061       3.153451       8.180796       0.557705       1.143344      -0.743901       0.022922      -0.009318      -0.031292       0.039893      -0.011339      -0.011647      -0.000243       0.007727       0.003621      -0.016041      -0.001324       0.017365              1.716718       1.642610      -0.047541      -0.429892       1.394698      -0.069608       2.112846           0.000016
          143              H      14.911421      12.710419      21.000522       0.113024       1.080954 0.77023456E+01  0.74570112E+02                                 1.702783                            1.592653      -1.063700       2.372830                    0.997257       3.465556       9.495750       0.512288       1.234953      -0.718455      -0.027728       0.024656       0.002850       0.037214      -0.007972      -0.006263      -0.000386       0.005829       0.002788      -0.010464      -0.000240       0.010704              1.769210       1.925742      -0.545609       0.131828       1.819330      -0.237300       1.562559          -0.000043
          144              H      15.210431      11.373783      22.824183       0.115869       1.073434 0.78514555E+01  0.76903756E+02                                 1.743435                            1.647259      -1.034969       2.389511                    0.997222       3.545947       9.993789       0.482507       1.296000      -0.704997      -0.024608       0.004041       0.025535       0.035692      -0.007378      -0.005946      -0.006047       0.008147       0.006375      -0.013797       0.005013       0.008784              1.785187       1.700120      -0.069602      -0.387323       1.479970      -0.152160       2.175471           0.000006
          145              H      13.734069       7.632027      24.529023       0.117650       1.072811 0.78106447E+01  0.74600325E+02                                 1.600296                            1.534836      -0.822233       2.490413                    0.999507       3.137743       8.076906       0.567001       1.131015      -0.747049      -0.004045      -0.003614      -0.037972       0.038358       0.004928       0.003640       0.002863       0.021098       0.037943      -0.018101       0.003461       0.014640              1.611337       1.421260       0.099136      -0.083237       1.380652      -0.061056       2.032099          -0.000026
          146              H      11.844870       7.167917      25.740492       0.125793       1.084085 0.78043654E+01  0.74551241E+02                                 1.618904                            1.540096      -0.843846       2.486532                    0.999533       3.095846       7.978683       0.562600       1.139697      -0.745363      -0.035133      -0.004319      -0.021693       0.041516       0.005415       0.009561       0.000463       0.019037       0.027929      -0.015795      -0.001560       0.017355              1.644005       2.031398       0.195854       0.191498       1.405407       0.017708       1.495209           0.000072
          147              H      13.907359       7.568083       3.301189       0.116884       1.048589 0.76463559E+01  0.73816121E+02                                 1.670188                            1.590672      -0.951264       2.430672                    0.998524       3.358187       9.157124       0.511295       1.240903      -0.718341       0.003332      -0.003748       0.038237       0.038565       0.001177       0.003416      -0.000765       0.016274       0.032119      -0.013618       0.001639       0.011979              1.708705       1.503781       0.114281      -0.108427       1.368352      -0.167802       2.253982          -0.000031
          148              H      15.786365       8.164206       2.105218       0.108804       1.101468 0.82164075E+01  0.81698677E+02                                 1.789651                            1.696912      -1.267924       2.273957                    0.994185       3.740550      10.750694       0.468711       1.314219      -0.699953       0.028430       0.005784       0.018513       0.034416       0.002976       0.000181      -0.003567       0.017739       0.024832      -0.014059       0.005175       0.008883              1.829252       2.272220       0.284686       0.260893       1.519138       0.057558       1.696398           0.000008
          149              H      12.903297      13.519001      19.249187       0.100753       1.241967 0.91202414E+01  0.91566524E+02                                 1.844969                            1.718689      -0.990947       2.410025                    0.997705       3.430620       9.390098       0.502292       1.214562      -0.725712       0.010479      -0.044549      -0.019915       0.049910      -0.000638      -0.009671       0.004192      -0.033512      -0.018733      -0.020379      -0.000301       0.020680              1.899769       1.687427      -0.284907      -0.161846       2.171521       0.390389       1.840360          -0.000165
          150              H      11.528871      13.473622      21.093513       0.129560       1.094020 0.78658560E+01  0.76361191E+02                                 1.717529                            1.614911      -0.872644       2.476522                    0.999328       3.267421       8.891486       0.507454       1.243319      -0.719055      -0.014387      -0.032519       0.016091       0.039031       0.000877      -0.010265      -0.002181      -0.025855      -0.015932      -0.018365       0.002384       0.015981              1.763680       1.584077       0.280204      -0.157197       2.044490      -0.333667       1.662472          -0.000093
          151              H      14.610712       5.156775       9.138972       0.119240       0.948526 0.63539594E+01  0.60042036E+02                                 1.705004                            1.553468      -1.258937       2.286430                    0.994934       3.738865      10.941676       0.455097       1.424267      -0.676941       0.027615       0.000000       0.031037       0.041544       0.000000       0.010269      -0.000000       0.004607       0.005878      -0.008633      -0.003283       0.011916              1.816828       1.811269       0.000000       0.520628       1.501073       0.000000       2.138141           0.000198
          152              H      10.873088      15.470325      22.054422       0.119239       0.948536 0.63540488E+01  0.60043125E+02                                 1.705019                            1.553481      -1.258963       2.286416                    0.994934       3.738901      10.941823       0.455094       1.424270      -0.676940      -0.027613       0.000000       0.031038       0.041543       0.000000      -0.010268       0.000000       0.004606       0.005879      -0.008632      -0.003283       0.011915              1.816845       1.811285       0.000000      -0.520635       1.501086      -0.000000       2.138163           0.000198
          153              C      15.298775       8.063133      11.303602       0.558415      26.850882 0.26133912E+03  0.54470079E+04                                 8.234221                            5.682504       0.050131       2.064869                    0.999667      22.481686      62.224945       0.634229       0.463347      -1.029128       0.043375      -0.031115      -0.019155       0.056714      -0.020102       0.057747      -0.042550      -0.039438       0.174479      -0.074065      -0.029005       0.103070             10.950783      15.554957      -1.462261      -5.125253       8.942198       3.340972       8.355192          -0.004101
          154              C      13.966821       8.219899      11.959190      -0.021973      40.196335 0.42502104E+03  0.98493365E+04                                10.133731                            6.803544       0.003519       2.006819                    0.999340      26.968063      74.804951       0.647170       0.408405      -1.078777      -0.032536      -0.001329       0.028187       0.043069       0.004402       0.002048       0.000429      -0.006349      -0.021344      -0.007675      -0.001418       0.009093             13.950903      19.900210      -2.725904      -7.035184      11.492955       4.807216      10.459545           0.003124
          155              C      13.655919       9.325512      12.698470      -0.090011      34.948523 0.40449939E+03  0.93727797E+04                                 9.389392                            6.766312      -0.023514       1.970598                    0.999596      28.912344      83.472195       0.622785       0.424441      -1.055414      -0.019318      -0.016138       0.012343       0.028035       0.018557       0.021375      -0.005972      -0.007215       0.003441      -0.032374       0.008135       0.024239             11.774251      15.366852      -2.421680      -4.697068      11.094575       4.636845       8.861327           0.000008
          156              C      12.414008       9.488466      13.271400      -0.149237      36.045859 0.45024254E+03  0.10723185E+05                                 9.603256                            7.151885      -0.019657       1.964035                    0.999100      30.135013      88.400667       0.603675       0.426016      -1.053722       0.024715      -0.013313      -0.008828       0.029428      -0.002941       0.003514       0.017869      -0.017510       0.025424      -0.016841      -0.007645       0.024486             11.696216      16.417110      -0.826089      -3.946213      10.794188       3.534159       7.877349           0.000011
          157              C      11.421839       8.504553      13.105307       0.074419      38.637785 0.42319962E+03  0.98351549E+04                                10.037105                            6.898796      -0.071026       1.986632                    0.999390      26.678846      75.065245       0.624939       0.421728      -1.065959       0.007097      -0.003426       0.000823       0.007923      -0.004322      -0.004529       0.007870       0.037413       0.016151      -0.023769       0.004878       0.018890             13.384763      20.070354      -2.495689      -5.763014      11.120217       4.021582       8.963717          -0.000367
          158              C      11.742935       7.370063      12.360861      -0.156832      36.125786 0.43616573E+03  0.10268139E+05                                 9.507663                            6.966455       0.162379       2.016853                    0.999782      29.751397      85.740237       0.623537       0.417257      -1.063090       0.027950       0.000462       0.001619       0.028001       0.023993       0.011609       0.006401      -0.005416      -0.058536      -0.024177      -0.012527       0.036704             11.872702      15.659563      -2.773400      -5.018321      11.463298       3.903429       8.495245           0.000774
          159              C      12.988243       7.229799      11.787415      -0.107729      35.675519 0.43699355E+03  0.10307296E+05                                 9.494434                            7.022720       0.057489       1.987050                    0.999663      29.493303      85.477663       0.613578       0.423221      -1.057805      -0.005382       0.011779       0.029407       0.032132      -0.007523       0.007336       0.012199      -0.038641      -0.000125      -0.024743      -0.000795       0.025538             11.663797      16.214408      -0.810413      -4.592133      10.494085       3.201722       8.282899           0.001083
          160              C      10.055907       8.681946      13.671004       0.094583      38.723709 0.41547170E+03  0.96385324E+04                                10.111259                            6.876363      -0.184771       1.951477                    0.999281      26.700800      75.760929       0.618627       0.426783      -1.059772      -0.008640       0.003466       0.002723       0.009699      -0.000181      -0.005003       0.007133      -0.005581      -0.048634      -0.018932       0.005998       0.012934             13.570499      19.890216      -1.923716      -3.737620       8.349028       4.740817      12.472252           0.000009
          161              C       9.858833       9.356453      14.870849      -0.205775      37.126631 0.47540684E+03  0.11502570E+05                                 9.857707                            7.383378      -0.165105       1.908768                    0.998518      31.306956      93.227887       0.588709       0.430008      -1.048977      -0.007750      -0.003795      -0.010296       0.013434       0.009690       0.030388      -0.023083       0.001537      -0.016212      -0.044181       0.011665       0.032515             12.373430      13.343128      -2.157203      -4.008968       9.169271       6.012015      14.607892           0.000733
          162              C       8.579546       9.599852      15.353887       0.085491      40.266787 0.41405612E+03  0.95957010E+04                                10.373229                            6.850308      -0.174365       1.953642                    0.999306      26.743359      75.795788       0.621865       0.425003      -1.061079       0.002051      -0.001900      -0.010863       0.011217      -0.015240       0.005335       0.003680      -0.000649       0.030466      -0.021606       0.009549       0.012057             14.851067      12.302108      -0.510125      -1.323721      11.870493       9.721306      20.380599           0.000027
          163              C       7.490538       9.133680      14.625456      -0.207270      38.199634 0.48144548E+03  0.11682825E+05                                10.069690                            7.440129      -0.112366       1.924382                    0.998710      31.359422      93.451209       0.585410       0.431167      -1.048511       0.012803       0.001150      -0.007694       0.014981      -0.009198      -0.025285      -0.023971       0.012654      -0.059034      -0.045944       0.016199       0.029746             13.012402      12.007904       2.589800       3.471943      10.587860       7.616812      16.441441           0.000157
          164              C       7.653635       8.430296      13.430518       0.093436      38.599613 0.41091126E+03  0.95106755E+04                                10.103399                            6.841052      -0.175733       1.955953                    0.999338      26.643396      75.619774       0.619603       0.427099      -1.059107       0.007247       0.008766       0.004110       0.012093       0.012861      -0.000011      -0.003839       0.013927       0.026594      -0.019443       0.007704       0.011739             13.842717      18.808325       3.471095       4.618775       9.199351       5.633567      13.520476           0.000416
          165              C       8.946513       8.242589      12.950838      -0.205666      36.986767 0.48472186E+03  0.11782098E+05                                 9.835169                            7.465519      -0.150006       1.913704                    0.998482      31.347812      93.490089       0.584410       0.431180      -1.048520      -0.004981       0.010868       0.008170       0.014480      -0.009326      -0.001495       0.004107      -0.069325       0.054142      -0.044933       0.016334       0.028600             11.885255      19.072929       0.816873       0.792153       7.137852       2.844808       9.444982           0.000307
          166              C       8.355289      10.381619      16.591187       0.085297      39.462537 0.42020105E+03  0.97450584E+04                                10.232533                            6.887980      -0.108990       1.977266                    0.999332      26.472526      74.330447       0.623765       0.423407      -1.065236      -0.002575       0.001195       0.005191       0.005917       0.009252      -0.005813       0.016927       0.013030      -0.007216      -0.024450       0.010141       0.014309             14.690561       8.689897      -2.785548      -0.800956      12.736491       9.574652      22.645295          -0.000401
          167              C       9.203050      10.297048      17.710698      -0.142325      34.438259 0.41261695E+03  0.95650639E+04                                 9.193404                            6.762864       0.194961       2.035555                    0.999779      29.051769      82.661070       0.635653       0.415667      -1.065756      -0.012253       0.013740       0.017091       0.025121      -0.027738      -0.000070      -0.009259       0.015452      -0.037075      -0.026612      -0.009014       0.035627             11.488260       7.371293      -1.784135       0.701101       9.647195       5.937964      17.446292          -0.000347
          168              C       9.009373      11.072627      18.808253      -0.092365      33.173483 0.39762527E+03  0.91418554E+04                                 8.976664                            6.654718       0.046652       1.989345                    0.999636      28.650103      81.450649       0.637865       0.417654      -1.063414      -0.020287      -0.013055      -0.018394       0.030337      -0.002982       0.021220      -0.022968       0.018982       0.007456      -0.031321      -0.002932       0.034253             11.022700       7.883314      -2.763548      -0.234330      10.208024       5.664080      14.976762          -0.000350
          169              C       7.978128      12.009098      18.851391      -0.030585      39.936680 0.44160822E+03  0.10316853E+05                                10.087195                            6.918325       0.019453       2.008075                    0.999286      27.181670      75.337756       0.645060       0.406440      -1.081679       0.007301      -0.028201      -0.033443       0.044351      -0.006389       0.005712      -0.006067      -0.025715       0.030019      -0.019978       0.002826       0.017152             13.721484       8.739687      -3.421444      -0.848760      12.898678       8.686308      19.526087          -0.001620
          170              C       7.118475      12.099857      17.735496      -0.101434      35.756249 0.42304443E+03  0.98934964E+04                                 9.503024                            6.892016       0.027131       1.978434                    0.999692      29.272675      84.360437       0.622020       0.421054      -1.059611       0.021545      -0.015071      -0.011957       0.028884      -0.008844       0.003993      -0.018917       0.003301      -0.072121      -0.032406       0.006175       0.026231             12.169116       8.324233      -2.751911      -0.325660      10.728670       6.957209      17.454446          -0.000262
          171              C       7.300259      11.303651      16.643882      -0.148834      35.886730 0.43264682E+03  0.10184895E+05                                 9.542209                            6.971933       0.144081       2.019708                    0.999600      29.601732      85.862337       0.617560       0.421312      -1.058419       0.001197       0.008446       0.023282       0.024796       0.006487       0.021433      -0.006104       0.016247      -0.000995      -0.023059      -0.002823       0.025882             12.248143       8.526271      -3.318312      -1.278046      11.464463       7.274384      16.753694           0.000113
          172              C       7.779355      12.920815      20.014556       0.597116      25.675678 0.25841863E+03  0.53872844E+04                                 8.064236                            5.708654      -0.032158       2.046266                    0.999480      22.303910      62.352036       0.621277       0.472906      -1.020797      -0.003924       0.043030       0.049424       0.065648       0.058006      -0.020137      -0.031258       0.074013      -0.159134      -0.070588      -0.031714       0.102301             10.403002       6.514463      -2.716324       0.056688      10.127123       4.319394      14.567420          -0.000683
          173              C       6.476283       8.005378      12.656366       0.083612      36.571238 0.41971743E+03  0.97510646E+04                                 9.755026                            6.910347      -0.165367       1.960400                    0.999283      26.623562      75.324723       0.617927       0.426652      -1.061021      -0.004926       0.002372      -0.000830       0.005530      -0.005888       0.003692       0.014389       0.010958      -0.020501      -0.020532       0.008210       0.012321             13.049583      18.204177       5.481476       5.883384       7.990933       3.292261      12.953641           0.000959
          174              C       5.275147       7.654717      13.289481      -0.143690      33.170121 0.42711412E+03  0.99959096E+04                                 9.003309                            6.913135       0.125436       2.012849                    0.999626      29.308988      84.036240       0.623721       0.419602      -1.062298      -0.017118      -0.002382      -0.015285       0.023073      -0.004330      -0.010326       0.001657      -0.000133       0.098238      -0.021524      -0.013423       0.034946             10.826743      15.177216       4.177370       3.643926       7.101807       1.735852      10.201206          -0.000066
          175              C       4.148763       7.345310      12.563375      -0.086522      31.630876 0.40292246E+03  0.92981416E+04                                 8.743039                            6.734616       0.108550       2.016316                    0.999750      28.477400      81.218585       0.628776       0.422120      -1.060157       0.021765       0.015562      -0.005893       0.027397      -0.009237      -0.027713      -0.003740       0.002128      -0.011798      -0.030908       0.002664       0.028244             10.513488      13.350336       3.309632       4.123181       6.640670       2.311902      11.549456           0.000234
          176              C       4.196332       7.291680      11.184263      -0.025615      38.152810 0.42880186E+03  0.99618816E+04                                 9.854000                            6.849725       0.092211       2.039332                    0.999315      26.845420      74.629144       0.642540       0.410318      -1.077203       0.033933       0.007975       0.025369       0.043112      -0.007410      -0.004102       0.011384       0.005614       0.001758      -0.013458      -0.001852       0.015310             13.628572      19.159540       5.303470       6.888586       7.685616       3.480056      14.040559           0.000958
          177              C       5.375383       7.599024      10.542107      -0.101128      33.123761 0.41651168E+03  0.97056384E+04                                 9.038631                            6.838383       0.121685       2.012936                    0.999712      29.030085      83.587705       0.624307       0.421028      -1.059328       0.009422      -0.003038       0.025034       0.026921      -0.010383      -0.009188       0.003971      -0.021649       0.059457      -0.026030       0.002453       0.023578             11.188169      15.746395       4.557329       3.830201       7.016295       2.433501      10.801818           0.000361
          178              C       6.505165       7.955872      11.261497      -0.145629      34.663631 0.45389181E+03  0.10840570E+05                                 9.411763                            7.215147      -0.043623       1.958929                    0.998849      30.126340      88.730320       0.596262       0.430100      -1.050375      -0.022889      -0.011374      -0.006911       0.026477      -0.003575      -0.017152       0.001664       0.018395      -0.024649      -0.017709      -0.005628       0.023337             11.534969      14.898975       4.216141       4.168031       7.279011       2.643628      12.426922           0.000582
          179              C       2.983304       6.978148      10.384022       0.597544      25.496147 0.25491056E+03  0.52986692E+04                                 8.075110                            5.676649      -0.019883       2.052429                    0.999651      22.221188      62.131503       0.621584       0.474054      -1.019669      -0.048653      -0.007524      -0.035763       0.060850      -0.006619      -0.027143      -0.060162      -0.156576      -0.064540      -0.087018      -0.028582       0.115600             10.854006      15.194019       2.418833       4.460778       6.212619       3.274247      11.155381          -0.000838
          180              C       4.152160      14.323458      19.103242       0.079425      26.112585 0.32779589E+03  0.71851265E+04                                 7.646221                            6.050376       0.226613       2.085949                    0.999794      25.868072      71.935900       0.667241       0.418786      -1.062111       0.009226       0.052056       0.010269       0.053855      -0.009856      -0.038075      -0.013000      -0.020798      -0.048370      -0.051709       0.022168       0.029541              8.497076       7.563379       0.143851       3.752514       8.666459       0.060034       9.261390           0.000093
          181              C       3.317991      14.284267      18.005687      -0.124720      29.541257 0.39514468E+03  0.90487184E+04                                 8.210066                            6.576438       0.318241       2.091860                    0.999796      27.999838      78.818732       0.651656       0.410447      -1.070637      -0.011973       0.016159      -0.002402       0.020254       0.002592       0.003499       0.006953      -0.006227      -0.032395      -0.013463       0.001391       0.012071              9.091838       8.064180       0.017654       4.006175       9.321692      -0.050830       9.889640          -0.000612
          182              C      10.185025      12.563967      24.219052       0.558412      26.850932 0.26133971E+03  0.54470237E+04                                 8.234232                            5.682510       0.050131       2.064869                    0.999667      22.481722      62.225090       0.634229       0.463347      -1.029127      -0.043377       0.031115      -0.019153       0.056714      -0.020102      -0.057746       0.042550      -0.039440       0.174481      -0.074064      -0.029004       0.103069             10.950801      15.554993      -1.462264       5.125265       8.942206      -3.340974       8.355202          -0.004101
          183              C      11.516979      12.407201      24.874640      -0.021973      40.196321 0.42502085E+03  0.98493303E+04                                10.133728                            6.803542       0.003521       2.006819                    0.999340      26.968056      74.804912       0.647170       0.408405      -1.078777       0.032536       0.001330       0.028187       0.043068       0.004402      -0.002048      -0.000429      -0.006350      -0.021345      -0.007675      -0.001418       0.009093             13.950902      19.900207      -2.725904       7.035184      11.492955      -4.807217      10.459545           0.003127
          184              C      11.827881      11.301588      25.613920      -0.090008      34.948354 0.40449724E+03  0.93727177E+04                                 9.389364                            6.766294      -0.023509       1.970601                    0.999596      28.912255      83.471889       0.622786       0.424441      -1.055414       0.019317       0.016137       0.012344       0.028035       0.018556      -0.021376       0.005971      -0.007216       0.003442      -0.032374       0.008135       0.024239             11.774214      15.366794      -2.421661       4.697046      11.094548      -4.636831       8.861299           0.000011
          185              C      13.069792      11.138634       0.355950      -0.149231      36.045623 0.45023920E+03  0.10723085E+05                                 9.603217                            7.151859      -0.019660       1.964037                    0.999100      30.134867      88.400121       0.603676       0.426016      -1.053722      -0.024715       0.013312      -0.008827       0.029428      -0.002941      -0.003515      -0.017868      -0.017508       0.025426      -0.016841      -0.007644       0.024485             11.696167      16.417034      -0.826080       3.946193      10.794147      -3.534144       7.877319           0.000012
          186              C      14.061961      12.122547       0.189857       0.074421      38.637727 0.42319885E+03  0.98351329E+04                                10.037099                            6.898792      -0.071027       1.986633                    0.999390      26.678813      75.065140       0.624939       0.421728      -1.065959      -0.007097       0.003426       0.000823       0.007923      -0.004323       0.004528      -0.007869       0.037411       0.016153      -0.023768       0.004879       0.018889             13.384760      20.070344      -2.495693       5.763015      11.120217      -4.021585       8.963718          -0.000370
          187              C      13.740865      13.257037      25.276311      -0.156834      36.125873 0.43616674E+03  0.10268169E+05                                 9.507677                            6.966461       0.162378       2.016852                    0.999782      29.751449      85.740426       0.623537       0.417257      -1.063090      -0.027950      -0.000462       0.001621       0.028001       0.023993      -0.011608      -0.006400      -0.005415      -0.058540      -0.024177      -0.012527       0.036704             11.872726      15.659603      -2.773407       5.018337      11.463315      -3.903436       8.495261           0.000777
          188              C      12.495557      13.397301      24.702865      -0.107731      35.675609 0.43699461E+03  0.10307327E+05                                 9.494448                            7.022726       0.057484       1.987048                    0.999663      29.493350      85.477821       0.613578       0.423220      -1.057805       0.005381      -0.011778       0.029409       0.032133      -0.007524      -0.007337      -0.012199      -0.038642      -0.000127      -0.024744      -0.000795       0.025539             11.663822      16.214455      -0.810417       4.592151      10.494096      -3.201725       8.282916           0.001082
          189              C      15.427893      11.945154       0.755554       0.094582      38.723727 0.41547180E+03  0.96385355E+04                                10.111263                            6.876364      -0.184770       1.951477                    0.999281      26.700805      75.760950       0.618627       0.426783      -1.059772       0.008640      -0.003466       0.002722       0.009699      -0.000181       0.005003      -0.007132      -0.005580      -0.048635      -0.018932       0.005998       0.012934             13.570512      19.890217      -1.923722       3.737626       8.349042      -4.740834      12.472278           0.000010
          190              C      15.624967      11.270647       1.955399      -0.205768      37.126441 0.47540357E+03  0.11502472E+05                                 9.857684                            7.383358      -0.165114       1.908767                    0.998518      31.306819      93.227425       0.588709       0.430008      -1.048977       0.007749       0.003795      -0.010295       0.013432       0.009690      -0.030387       0.023085       0.001530      -0.016208      -0.044181       0.011666       0.032515             12.373412      13.343082      -2.157201       4.008964       9.169264      -6.012021      14.607890           0.000727
          191              C      16.904254      11.027248       2.438437       0.085498      40.266751 0.41405483E+03  0.95956660E+04                                10.373238                            6.850305      -0.174378       1.953639                    0.999306      26.743307      75.795683       0.621864       0.425004      -1.061078      -0.002051       0.001898      -0.010861       0.011215      -0.015240      -0.005336      -0.003676      -0.000649       0.030461      -0.021605       0.009547       0.012059             14.851109      12.302101      -0.510130       1.323727      11.870537      -9.721360      20.380690           0.000031
          192              C       1.004062      11.493420       1.710006      -0.207271      38.199605 0.48144460E+03  0.11682798E+05                                10.069688                            7.440122      -0.112365       1.924383                    0.998710      31.359377      93.451037       0.585410       0.431167      -1.048511      -0.012802      -0.001153      -0.007694       0.014981      -0.009198       0.025287       0.023971       0.012649      -0.059030      -0.045944       0.016199       0.029745             13.012416      12.007885       2.589801      -3.471946      10.587879      -7.616839      16.441484           0.000154
          193              C       0.840965      12.196804       0.515068       0.093432      38.599678 0.41091184E+03  0.95106919E+04                                10.103407                            6.841053      -0.175728       1.955954                    0.999338      26.643424      75.619851       0.619604       0.427099      -1.059107      -0.007248      -0.008768       0.004111       0.012095       0.012862       0.000010       0.003840       0.013928       0.026593      -0.019443       0.007705       0.011738             13.842740      18.808339       3.471102      -4.618786       9.199369      -5.633587      13.520512           0.000414
          194              C      16.537287      12.384511       0.035388      -0.205675      36.987070 0.48472647E+03  0.11782240E+05                                 9.835220                            7.465553      -0.150010       1.913700                    0.998482      31.348005      93.490823       0.584408       0.431180      -1.048520       0.004981      -0.010870       0.008171       0.014482      -0.009326       0.001496      -0.004109      -0.069321       0.054146      -0.044932       0.016333       0.028599             11.885325      19.073038       0.816877      -0.792157       7.137894      -2.844831       9.445042           0.000313
          195              C       0.139311      10.245481       3.675737       0.085281      39.463028 0.42020622E+03  0.97452078E+04                                10.232603                            6.888011      -0.108984       1.977265                    0.999332      26.472741      74.331155       0.623765       0.423405      -1.065237       0.002575      -0.001197       0.005191       0.005916       0.009247       0.005811      -0.016934       0.013028      -0.007203      -0.024453       0.010142       0.014311             14.690699       8.689954      -2.785571       0.800969      12.736613      -9.574773      22.645530          -0.000326
          196              C      16.280750      10.330052       4.795248      -0.142332      34.438821 0.41262386E+03  0.95652702E+04                                 9.193511                            6.762925       0.194944       2.035545                    0.999779      29.052085      82.662339       0.635649       0.415667      -1.065755       0.012254      -0.013744       0.017092       0.025123      -0.027743       0.000067       0.009258       0.015452      -0.037078      -0.026614      -0.009019       0.035632             11.488419       7.371376      -1.784166      -0.701096       9.647338      -5.938079      17.446544          -0.000322
          197              C      16.474427       9.554473       5.892803      -0.092374      33.173973 0.39763097E+03  0.91420244E+04                                 8.976759                            6.654769       0.046646       1.989340                    0.999636      28.650365      81.451713       0.637862       0.417654      -1.063413       0.020283       0.013054      -0.018396       0.030335      -0.002983      -0.021221       0.022966       0.018977       0.007469      -0.031317      -0.002937       0.034254             11.022843       7.883395      -2.763592       0.234350      10.208167      -5.664186      14.976966          -0.000305
          198              C       0.516472       8.618002       5.935941      -0.030578      39.936917 0.44160869E+03  0.10316872E+05                                10.087258                            6.918341       0.019428       2.008068                    0.999286      27.181676      75.337948       0.645057       0.406441      -1.081678      -0.007298       0.028197      -0.033443       0.044348      -0.006391      -0.005708       0.006070      -0.025713       0.030022      -0.019977       0.002822       0.017155             13.721624       8.739747      -3.421504       0.848809      12.898853      -8.686450      19.526270          -0.001554
          199              C       1.376125       8.527243       4.820046      -0.101432      35.756526 0.42304722E+03  0.98935826E+04                                 9.503084                            6.892045       0.027097       1.978421                    0.999692      29.272799      84.361015       0.622018       0.421055      -1.059610      -0.021547       0.015067      -0.011957       0.028883      -0.008844      -0.003993       0.018914       0.003298      -0.072119      -0.032403       0.006173       0.026230             12.169220       8.324279      -2.751937       0.325682      10.728778      -6.957307      17.454604          -0.000192
          200              C       1.194341       9.323449       3.728432      -0.148840      35.887106 0.43265150E+03  0.10185035E+05                                 9.542272                            6.971967       0.144084       2.019705                    0.999600      29.601948      85.863142       0.617558       0.421312      -1.058419      -0.001199      -0.008447       0.023283       0.024797       0.006485      -0.021437       0.006104       0.016249      -0.000994      -0.023060      -0.002827       0.025887             12.248245       8.526325      -3.318339       1.278063      11.464563      -7.274468      16.753847           0.000094
          201              C       0.715245       7.706285       7.099106       0.597132      25.675501 0.25841595E+03  0.53872198E+04                                 8.064212                            5.708630      -0.032151       2.046267                    0.999480      22.303924      62.352225       0.621277       0.472907      -1.020796       0.003920      -0.043031       0.049422       0.065648       0.058010       0.020135       0.031259       0.074007      -0.159132      -0.070589      -0.031714       0.102303             10.402984       6.514446      -2.716317      -0.056677      10.127118      -4.319408      14.567389          -0.000827
          202              C       2.018317      12.621722      25.571816       0.083616      36.571152 0.41971597E+03  0.97510235E+04                                 9.755021                            6.910342      -0.165377       1.960398                    0.999283      26.623500      75.324549       0.617926       0.426653      -1.061020       0.004926      -0.002373      -0.000831       0.005531      -0.005889      -0.003690      -0.014389       0.010952      -0.020505      -0.020531       0.008207       0.012323             13.049588      18.204180       5.481481      -5.883398       7.990936      -3.292269      12.953648           0.000916
          203              C       3.219453      12.972383       0.374031      -0.143685      33.169927 0.42711107E+03  0.99958192E+04                                 9.003276                            6.913111       0.125432       2.012849                    0.999626      29.308853      84.035741       0.623722       0.419602      -1.062298       0.017119       0.002379      -0.015285       0.023073      -0.004330       0.010327      -0.001659      -0.000136       0.098232      -0.021523      -0.013422       0.034945             10.826704      15.177157       4.177354      -3.643915       7.101783      -1.735847      10.201173          -0.000050
          204              C       4.345837      13.281790      25.478825      -0.086525      31.630904 0.40292287E+03  0.92981534E+04                                 8.743044                            6.734619       0.108553       2.016317                    0.999750      28.477412      81.218632       0.628776       0.422120      -1.060157      -0.021765      -0.015562      -0.005890       0.027397      -0.009237       0.027715       0.003738       0.002125      -0.011798      -0.030909       0.002664       0.028246             10.513495      13.350340       3.309635      -4.123182       6.640676      -2.311905      11.549469           0.000257
          205              C       4.298268      13.335420      24.099713      -0.025603      38.152808 0.42880098E+03  0.99618614E+04                                 9.854021                            6.849731       0.092194       2.039327                    0.999315      26.845390      74.629194       0.642538       0.410320      -1.077201      -0.033927      -0.007983       0.025365       0.043106      -0.007416       0.004098      -0.011379       0.005620       0.001755      -0.013458      -0.001850       0.015307             13.628615      19.159599       5.303496      -6.888617       7.685641      -3.480076      14.040604           0.001119
          206              C       3.119217      13.028076      23.457557      -0.101131      33.123926 0.41651362E+03  0.97056988E+04                                 9.038674                            6.838408       0.121653       2.012925                    0.999712      29.030162      83.588103       0.624305       0.421029      -1.059327      -0.009421       0.003037       0.025033       0.026919      -0.010384       0.009188      -0.003971      -0.021654       0.059449      -0.026032       0.002456       0.023576             11.188238      15.746499       4.557370      -3.830241       7.016339      -2.433524      10.801877           0.000338
          207              C       1.989435      12.671228      24.176947      -0.145629      34.663635 0.45389136E+03  0.10840558E+05                                 9.411770                            7.215146      -0.043631       1.958928                    0.998849      30.126322      88.730298       0.596262       0.430100      -1.050374       0.022888       0.011371      -0.006911       0.026475      -0.003575       0.017150      -0.001664       0.018392      -0.024649      -0.017709      -0.005626       0.023335             11.534991      14.899010       4.216159      -4.168055       7.279025      -2.643639      12.426938           0.000586
          208              C       5.511296      13.648952      23.299472       0.597540      25.496421 0.25491326E+03  0.52987409E+04                                 8.075169                            5.676679      -0.019890       2.052423                    0.999651      22.221354      62.132125       0.621582       0.474054      -1.019669       0.048650       0.007526      -0.035764       0.060849      -0.006614       0.027140       0.060159      -0.156573      -0.064539      -0.087012      -0.028585       0.115597             10.854102      15.194164       2.418860      -4.460825       6.212672      -3.274283      11.155468          -0.001028
          209              C       4.342440       6.303642       6.187792       0.079432      26.112296 0.32779185E+03  0.71850135E+04                                 7.646163                            6.050338       0.226627       2.085957                    0.999794      25.867863      71.935114       0.667243       0.418786      -1.062112      -0.009230      -0.052057       0.010265       0.053856      -0.009856       0.038078       0.012998      -0.020795      -0.048380      -0.051712       0.022168       0.029543              8.497005       7.563327       0.143842      -3.752475       8.666388      -0.060025       9.261301           0.000100
          210              C       5.176609       6.342833       5.090237      -0.124717      29.541110 0.39514262E+03  0.90486588E+04                                 8.210043                            6.576424       0.318250       2.091865                    0.999796      27.999733      78.818368       0.651657       0.410447      -1.070637       0.011974      -0.016158      -0.002402       0.020254       0.002591      -0.003499      -0.006953      -0.006221      -0.032396      -0.013464       0.001395       0.012069              9.091806       8.064154       0.017650      -4.006152       9.321671       0.050837       9.889595          -0.000632
          211              C      15.298775       2.250417      11.303602       0.558412      26.851019 0.26134053E+03  0.54470453E+04                                 8.234253                            5.682522       0.050123       2.064866                    0.999667      22.481744      62.225180       0.634228       0.463347      -1.029127       0.043376       0.031116      -0.019153       0.056714       0.020102       0.057747       0.042550      -0.039438       0.174478      -0.074064      -0.029005       0.103069             10.950833      15.555041       1.462281      -5.125283       8.942234      -3.340989       8.355224          -0.004100
          212              C      13.966821       2.093651      11.959190      -0.021972      40.196327 0.42502085E+03  0.98493315E+04                                10.133733                            6.803544       0.003518       2.006819                    0.999340      26.968056      74.804943       0.647170       0.408405      -1.078776      -0.032537       0.001329       0.028187       0.043068      -0.004402       0.002048      -0.000429      -0.006349      -0.021344      -0.007675      -0.001418       0.009093             13.950908      19.900222       2.725912      -7.035186      11.492958      -4.807217      10.459544           0.003127
          213              C      13.655919       0.988038      12.698470      -0.090010      34.948523 0.40449935E+03  0.93727786E+04                                 9.389394                            6.766313      -0.023514       1.970598                    0.999596      28.912339      83.472179       0.622785       0.424441      -1.055414      -0.019318       0.016137       0.012342       0.028034      -0.018557       0.021375       0.005971      -0.007214       0.003439      -0.032374       0.008135       0.024240             11.774255      15.366858       2.421684      -4.697070      11.094578      -4.636846       8.861327           0.000010
          214              C      12.414008       0.825084      13.271400      -0.149236      36.045821 0.45024196E+03  0.10723168E+05                                 9.603251                            7.151881      -0.019659       1.964035                    0.999100      30.134987      88.400583       0.603675       0.426016      -1.053722       0.024715       0.013312      -0.008828       0.029427       0.002941       0.003514      -0.017869      -0.017509       0.025425      -0.016841      -0.007645       0.024486             11.696211      16.417105       0.826089      -3.946210      10.794183      -3.534156       7.877345           0.000010
          215              C      11.421839       1.808997      13.105307       0.074420      38.637746 0.42319920E+03  0.98351432E+04                                10.037102                            6.898795      -0.071029       1.986632                    0.999390      26.678827      75.065197       0.624939       0.421729      -1.065959       0.007096       0.003426       0.000821       0.007923       0.004323      -0.004528      -0.007870       0.037413       0.016153      -0.023769       0.004879       0.018890             13.384758      20.070349       2.495686      -5.763010      11.120212      -4.021578       8.963714          -0.000369
          216              C      11.742935       2.943487      12.360861      -0.156831      36.125724 0.43616496E+03  0.10268116E+05                                 9.507652                            6.966449       0.162381       2.016855                    0.999782      29.751364      85.740110       0.623538       0.417257      -1.063090       0.027949      -0.000463       0.001618       0.028000      -0.023993       0.011609      -0.006401      -0.005416      -0.058534      -0.024177      -0.012527       0.036703             11.872686      15.659544       2.773393      -5.018311      11.463282      -3.903420       8.495233           0.000777
          217              C      12.988243       3.083751      11.787415      -0.107728      35.675460 0.43699278E+03  0.10307273E+05                                 9.494423                            7.022713       0.057494       1.987052                    0.999663      29.493271      85.477531       0.613578       0.423221      -1.057805      -0.005382      -0.011779       0.029406       0.032131       0.007523       0.007337      -0.012199      -0.038640      -0.000125      -0.024744      -0.000794       0.025538             11.663782      16.214391       0.810410      -4.592123      10.494069      -3.201714       8.282886           0.001079
          218              C      10.055907       1.631604      13.671004       0.094583      38.723713 0.41547175E+03  0.96385342E+04                                10.111261                            6.876364      -0.184771       1.951477                    0.999281      26.700800      75.760938       0.618627       0.426783      -1.059772      -0.008640      -0.003467       0.002722       0.009700       0.000181      -0.005003      -0.007132      -0.005581      -0.048632      -0.018931       0.005997       0.012934             13.570504      19.890220       1.923715      -3.737619       8.349031      -4.740820      12.472260           0.000009
          219              C       9.858833       0.957097      14.870849      -0.205772      37.126573 0.47540584E+03  0.11502540E+05                                 9.857701                            7.383373      -0.165109       1.908767                    0.998518      31.306920      93.227784       0.588709       0.430008      -1.048977      -0.007750       0.003795      -0.010296       0.013434      -0.009690       0.030388       0.023083       0.001534      -0.016210      -0.044181       0.011666       0.032515             12.373425      13.343119       2.157199      -4.008963       9.169267      -6.012014      14.607891           0.000721
          220              C       8.579546       0.713698      15.353887       0.085492      40.266797 0.41405605E+03  0.95956995E+04                                10.373234                            6.850309      -0.174368       1.953641                    0.999306      26.743354      75.795789       0.621865       0.425003      -1.061078       0.002051       0.001899      -0.010863       0.011217       0.015240       0.005335      -0.003679      -0.000649       0.030466      -0.021606       0.009548       0.012058             14.851084      12.302113       0.510124      -1.323720      11.870507      -9.721323      20.380632           0.000031
          221              C       7.490538       1.179870      14.625456      -0.207270      38.199600 0.48144481E+03  0.11682805E+05                                10.069687                            7.440125      -0.112366       1.924383                    0.998710      31.359393      93.451110       0.585410       0.431167      -1.048511       0.012803      -0.001151      -0.007695       0.014981       0.009198      -0.025285       0.023972       0.012652      -0.059035      -0.045944       0.016199       0.029745             13.012405      12.007901      -2.589804       3.471949      10.587863      -7.616817      16.441451           0.000151
          222              C       7.653635       1.883254      13.430518       0.093437      38.599602 0.41091099E+03  0.95106679E+04                                10.103398                            6.841050      -0.175733       1.955953                    0.999338      26.643385      75.619740       0.619603       0.427099      -1.059107       0.007247      -0.008767       0.004110       0.012094      -0.012861      -0.000011       0.003840       0.013926       0.026595      -0.019443       0.007703       0.011739             13.842724      18.808335      -3.471103       4.618783       9.199355      -5.633571      13.520484           0.000414
          223              C       8.946513       2.070961      12.950838      -0.205667      36.986781 0.48472207E+03  0.11782104E+05                                 9.835172                            7.465521      -0.150008       1.913703                    0.998482      31.347816      93.490105       0.584410       0.431180      -1.048520      -0.004981      -0.010870       0.008169       0.014481       0.009326      -0.001495      -0.004107      -0.069324       0.054143      -0.044933       0.016334       0.028599             11.885262      19.072940      -0.816877       0.792156       7.137855      -2.844809       9.444990           0.000310
          224              C       8.355289      20.559031      16.591187       0.085295      39.462618 0.42020180E+03  0.97450805E+04                                10.232547                            6.887985      -0.108989       1.977266                    0.999332      26.472558      74.330564       0.623765       0.423407      -1.065236      -0.002575      -0.001195       0.005191       0.005916      -0.009251      -0.005812      -0.016928       0.013030      -0.007213      -0.024451       0.010142       0.014309             14.690592       8.689908       2.785551      -0.800956      12.736515      -9.574679      22.645353          -0.000360
          225              C       9.203050       0.016502      17.710698      -0.142327      34.438398 0.41261859E+03  0.95651129E+04                                 9.193431                            6.762878       0.194958       2.035553                    0.999779      29.051843      82.661368       0.635652       0.415667      -1.065756      -0.012253      -0.013741       0.017091       0.025121       0.027739      -0.000069       0.009258       0.015451      -0.037076      -0.026613      -0.009015       0.035628             11.488303       7.371313       1.784141       0.701101       9.647230      -5.937996      17.446365          -0.000334
          226              C       9.009373      19.868023      18.808253      -0.092368      33.173626 0.39762691E+03  0.91419044E+04                                 8.976692                            6.654733       0.046648       1.989342                    0.999636      28.650184      81.450986       0.637864       0.417654      -1.063413      -0.020286       0.013055      -0.018395       0.030337       0.002982       0.021220       0.022968       0.018981       0.007458      -0.031320      -0.002934       0.034254             11.022743       7.883338       2.763558      -0.234332      10.208062      -5.664110      14.976829          -0.000334
          227              C       7.978128      18.931552      18.851391      -0.030585      39.936782 0.44160893E+03  0.10316874E+05                                10.087214                            6.918331       0.019447       2.008073                    0.999286      27.181696      75.337870       0.645059       0.406440      -1.081679       0.007300       0.028201      -0.033443       0.044351       0.006390       0.005711       0.006067      -0.025714       0.030023      -0.019979       0.002826       0.017153             13.721525       8.739705       3.421457      -0.848769      12.898719      -8.686345      19.526151          -0.001582
          228              C       7.118475      18.840793      17.735496      -0.101436      35.756358 0.42304570E+03  0.98935346E+04                                 9.503046                            6.892027       0.027124       1.978431                    0.999692      29.272729      84.360662       0.622019       0.421054      -1.059611       0.021545       0.015070      -0.011957       0.028884       0.008844       0.003993       0.018916       0.003301      -0.072120      -0.032405       0.006174       0.026231             12.169152       8.324251       2.751918      -0.325664      10.728701      -6.957238      17.454505          -0.000227
          229              C       7.300259      19.636999      16.643882      -0.148835      35.886796 0.43264756E+03  0.10184917E+05                                 9.542221                            6.971939       0.144080       2.019707                    0.999600      29.601768      85.862479       0.617559       0.421312      -1.058419       0.001198      -0.008446       0.023282       0.024796      -0.006487       0.021433       0.006104       0.016247      -0.000994      -0.023059      -0.002824       0.025883             12.248164       8.526281       3.318315      -1.278048      11.464481      -7.274402      16.753732           0.000107
          230              C       7.779355      18.019835      20.014556       0.597118      25.675645 0.25841808E+03  0.53872714E+04                                 8.064233                            5.708650      -0.032160       2.046265                    0.999480      22.303917      62.352102       0.621276       0.472906      -1.020797      -0.003923      -0.043031       0.049423       0.065648      -0.058007      -0.020136       0.031257       0.074012      -0.159134      -0.070588      -0.031714       0.102302             10.403003       6.514462       2.716324       0.056685      10.127124      -4.319401      14.567424          -0.000713
          231              C       6.476283       2.308172      12.656366       0.083610      36.571274 0.41971770E+03  0.97510725E+04                                 9.755032                            6.910349      -0.165367       1.960400                    0.999283      26.623572      75.324752       0.617927       0.426652      -1.061021      -0.004926      -0.002372      -0.000831       0.005530       0.005887       0.003691      -0.014389       0.010958      -0.020501      -0.020532       0.008211       0.012321             13.049603      18.204209      -5.481489       5.883399       7.990943      -3.292268      12.953655           0.000910
          232              C       5.275147       2.658833      13.289481      -0.143690      33.170178 0.42711463E+03  0.99959251E+04                                 9.003320                            6.913139       0.125432       2.012847                    0.999626      29.309016      84.036357       0.623721       0.419602      -1.062298      -0.017118       0.002382      -0.015286       0.023073       0.004329      -0.010327      -0.001658      -0.000135       0.098239      -0.021523      -0.013424       0.034947             10.826766      15.177250      -4.177383       3.643945       7.101818      -1.735860      10.201230          -0.000055
          233              C       4.148763       2.968240      12.563375      -0.086528      31.631062 0.40292487E+03  0.92982124E+04                                 8.743075                            6.734636       0.108548       2.016315                    0.999750      28.477504      81.218984       0.628775       0.422120      -1.060157       0.021765      -0.015560      -0.005891       0.027396       0.009237      -0.027713       0.003739       0.002130      -0.011801      -0.030908       0.002663       0.028245             10.513542      13.350408      -3.309655       4.123218       6.640700      -2.311920      11.549517           0.000249
          234              C       4.196332       3.021870      11.184263      -0.025606      38.152854 0.42880115E+03  0.99618644E+04                                 9.854022                            6.849727       0.092203       2.039329                    0.999315      26.845400      74.629172       0.642539       0.410319      -1.077202       0.033928      -0.007983       0.025366       0.043108       0.007417      -0.004100      -0.011379       0.005619       0.001757      -0.013457      -0.001852       0.015309             13.628628      19.159625      -5.303503       6.888637       7.685642      -3.480082      14.040618           0.001151
          235              C       5.375383       2.714526      10.542107      -0.101129      33.123844 0.41651258E+03  0.97056658E+04                                 9.038651                            6.838394       0.121668       2.012930                    0.999712      29.030112      83.587848       0.624306       0.421028      -1.059327       0.009422       0.003037       0.025033       0.026919       0.010383      -0.009188      -0.003971      -0.021648       0.059453      -0.026030       0.002453       0.023577             11.188208      15.746462      -4.557355       3.830223       7.016319      -2.433512      10.801844           0.000317
          236              C       6.505165       2.357678      11.261497      -0.145628      34.663590 0.45389097E+03  0.10840545E+05                                 9.411757                            7.215141      -0.043623       1.958930                    0.998849      30.126302      88.730184       0.596262       0.430100      -1.050375      -0.022889       0.011373      -0.006911       0.026477       0.003574      -0.017152      -0.001664       0.018394      -0.024646      -0.017709      -0.005627       0.023336             11.534970      14.898982      -4.216146       4.168032       7.279010      -2.643627      12.426917           0.000594
          237              C       2.983304       3.335402      10.384022       0.597541      25.496322 0.25491212E+03  0.52987119E+04                                 8.075145                            5.676664      -0.019903       2.052420                    0.999651      22.221337      62.132059       0.621583       0.474053      -1.019669      -0.048653       0.007527      -0.035764       0.060851       0.006615      -0.027142       0.060160      -0.156574      -0.064539      -0.087015      -0.028583       0.115597             10.854070      15.194120      -2.418857       4.460816       6.212655      -3.274271      11.155435          -0.000965
          238              C       4.152160      16.617192      19.103242       0.079426      26.112555 0.32779545E+03  0.71851150E+04                                 7.646219                            6.050376       0.226607       2.085947                    0.999794      25.868046      71.935834       0.667240       0.418787      -1.062111       0.009227      -0.052056       0.010269       0.053856       0.009856      -0.038074       0.012999      -0.020797      -0.048369      -0.051708       0.022168       0.029540              8.497074       7.563379      -0.143850       3.752514       8.666454      -0.060035       9.261389           0.000088
          239              C       3.317991      16.656383      18.005687      -0.124721      29.541294 0.39514531E+03  0.90487366E+04                                 8.210072                            6.576443       0.318240       2.091860                    0.999796      27.999865      78.818829       0.651656       0.410447      -1.070637      -0.011971      -0.016159      -0.002403       0.020254      -0.002592       0.003499      -0.006953      -0.006227      -0.032395      -0.013463       0.001392       0.012071              9.091845       8.064188      -0.017654       4.006180       9.321698       0.050829       9.889649          -0.000611
          240              C      10.185025      18.376683      24.219052       0.558402      26.851620 0.26134696E+03  0.54472151E+04                                 8.234390                            5.682604       0.050084       2.064850                    0.999667      22.481995      62.226166       0.634221       0.463349      -1.029126      -0.043374      -0.031117      -0.019153       0.056714       0.020102      -0.057744      -0.042548      -0.039438       0.174480      -0.074062      -0.029004       0.103066             10.951039      15.555361       1.462334       5.125418       8.942369       3.341057       8.355388          -0.004100
          241              C      11.516979      18.533449      24.874640      -0.021967      40.196329 0.42502050E+03  0.98493241E+04                                10.133743                            6.803547       0.003508       2.006816                    0.999340      26.968048      74.804993       0.647168       0.408406      -1.078776       0.032534      -0.001330       0.028187       0.043066      -0.004402      -0.002048       0.000429      -0.006349      -0.021345      -0.007675      -0.001418       0.009093             13.950929      19.900241       2.725931       7.035209      11.492973       4.807234      10.459574           0.003129
          242              C      11.827881      19.639062      25.613920      -0.090009      34.948424 0.40449813E+03  0.93727418E+04                                 9.389378                            6.766305      -0.023513       1.970600                    0.999596      28.912260      83.471865       0.622785       0.424442      -1.055414       0.019317      -0.016137       0.012344       0.028034      -0.018557      -0.021376      -0.005971      -0.007212       0.003441      -0.032374       0.008134       0.024240             11.774237      15.366812       2.421693       4.697064      11.094573       4.636852       8.861327           0.000011
          243              C      13.069792      19.802016       0.355950      -0.149234      36.045689 0.45024025E+03  0.10723116E+05                                 9.603224                            7.151865      -0.019658       1.964036                    0.999100      30.134920      88.400289       0.603676       0.426016      -1.053723      -0.024716      -0.013313      -0.008827       0.029428       0.002941      -0.003515       0.017868      -0.017508       0.025426      -0.016841      -0.007644       0.024485             11.696175      16.417030       0.826088       3.946192      10.794166       3.534155       7.877328           0.000013
          244              C      14.061961      18.818103       0.189857       0.074418      38.637755 0.42319949E+03  0.98351500E+04                                10.037096                            6.898793      -0.071021       1.986634                    0.999390      26.678839      75.065188       0.624939       0.421728      -1.065959      -0.007097      -0.003427       0.000824       0.007924       0.004323       0.004529       0.007870       0.037413       0.016150      -0.023769       0.004878       0.018891             13.384749      20.070326       2.495688       5.763004      11.120212       4.021580       8.963708          -0.000369
          245              C      13.740865      17.683613      25.276311      -0.156833      36.125826 0.43616626E+03  0.10268154E+05                                 9.507666                            6.966456       0.162382       2.016854                    0.999782      29.751429      85.740332       0.623538       0.417256      -1.063090      -0.027951       0.000461       0.001621       0.028001      -0.023994      -0.011608       0.006400      -0.005416      -0.058539      -0.024177      -0.012527       0.036704             11.872708      15.659576       2.773398       5.018325      11.463301       3.903428       8.495247           0.000776
          246              C      12.495557      17.543349      24.702865      -0.107729      35.675542 0.43699386E+03  0.10307305E+05                                 9.494439                            7.022722       0.057483       1.987048                    0.999663      29.493314      85.477711       0.613577       0.423221      -1.057805       0.005380       0.011778       0.029409       0.032133       0.007524      -0.007336       0.012199      -0.038640      -0.000126      -0.024743      -0.000795       0.025538             11.663807      16.214435       0.810412       4.592143      10.494082       3.201719       8.282905           0.001083
          247              C      15.427893      18.995496       0.755554       0.094583      38.723643 0.41547117E+03  0.96385162E+04                                10.111246                            6.876358      -0.184768       1.951478                    0.999281      26.700776      75.760823       0.618628       0.426783      -1.059772       0.008640       0.003466       0.002722       0.009699       0.000181       0.005002       0.007132      -0.005582      -0.048634      -0.018931       0.005997       0.012934             13.570476      19.890177       1.923713       3.737609       8.349019       4.740810      12.472232           0.000014
          248              C      15.624967      19.670003       1.955399      -0.205768      37.126374 0.47540311E+03  0.11502456E+05                                 9.857667                            7.383353      -0.165109       1.908769                    0.998518      31.306791      93.227275       0.588709       0.430008      -1.048977       0.007749      -0.003795      -0.010295       0.013433      -0.009689      -0.030387      -0.023085       0.001532      -0.016211      -0.044181       0.011666       0.032516             12.373374      13.343062       2.157191       4.008945       9.169234       6.011987      14.607826           0.000711
          249              C      16.904254      19.913402       2.438437       0.085496      40.266654 0.41405471E+03  0.95956599E+04                                10.373209                            6.850298      -0.174368       1.953642                    0.999306      26.743299      75.795579       0.621866       0.425003      -1.061078      -0.002051      -0.001899      -0.010862       0.011216       0.015240      -0.005335       0.003677      -0.000650       0.030462      -0.021606       0.009548       0.012058             14.851034      12.302075       0.510126       1.323720      11.870473       9.721286      20.380553           0.000032
          250              C       1.004062      19.447230       1.710006      -0.207272      38.199577 0.48144480E+03  0.11682802E+05                                10.069679                            7.440123      -0.112363       1.924384                    0.998710      31.359382      93.451024       0.585411       0.431166      -1.048511      -0.012803       0.001151      -0.007694       0.014981       0.009198       0.025286      -0.023972       0.012651      -0.059032      -0.045945       0.016199       0.029745             13.012384      12.007875      -2.589792      -3.471933      10.587851       7.616805      16.441426           0.000126
          251              C       0.840965      18.743846       0.515068       0.093433      38.599583 0.41091109E+03  0.95106691E+04                                10.103388                            6.841046      -0.175726       1.955955                    0.999338      26.643390      75.619709       0.619604       0.427099      -1.059107      -0.007247       0.008767       0.004111       0.012095      -0.012861       0.000010      -0.003840       0.013928       0.026593      -0.019443       0.007704       0.011738             13.842699      18.808293      -3.471086      -4.618765       9.199341       5.633560      13.520462           0.000421
          252              C      16.537287      18.556139       0.035388      -0.205669      36.986842 0.48472316E+03  0.11782138E+05                                 9.835182                            7.465530      -0.150009       1.913702                    0.998482      31.347863      93.490289       0.584409       0.431180      -1.048520       0.004980       0.010868       0.008171       0.014480       0.009326       0.001496       0.004107      -0.069325       0.054142      -0.044933       0.016334       0.028599             11.885270      19.072955      -0.816872      -0.792153       7.137863       2.844811       9.444993           0.000281
          253              C       0.139311       0.068069       3.675737       0.085290      39.462659 0.42020281E+03  0.97451074E+04                                10.232543                            6.887987      -0.108984       1.977267                    0.999332      26.472596      74.330627       0.623766       0.423406      -1.065237       0.002575       0.001196       0.005191       0.005917      -0.009250       0.005812       0.016930       0.013029      -0.007211      -0.024451       0.010141       0.014309             14.690570       8.689903       2.785550       0.800956      12.736504       9.574660      22.645303          -0.000483
          254              C      16.280750      -0.016502       4.795248      -0.142325      34.438268 0.41261722E+03  0.95650709E+04                                 9.193403                            6.762865       0.194964       2.035555                    0.999779      29.051781      82.661081       0.635653       0.415667      -1.065756       0.012253       0.013742       0.017091       0.025122       0.027739       0.000069      -0.009259       0.015452      -0.037078      -0.026613      -0.009015       0.035628             11.488256       7.371292       1.784133      -0.701102       9.647195       5.937962      17.446281          -0.000354
          255              C      16.474427       0.759077       5.892803      -0.092369      33.173464 0.39762505E+03  0.91418471E+04                                 8.976654                            6.654712       0.046667       1.989350                    0.999636      28.650087      81.450530       0.637867       0.417653      -1.063414       0.020284      -0.013054      -0.018395       0.030335       0.002981      -0.021219      -0.022967       0.018979       0.007462      -0.031318      -0.002934       0.034252             11.022688       7.883304       2.763547       0.234334      10.208021       5.664078      14.976738          -0.000356
          256              C       0.516472       1.695548       5.935941      -0.030574      39.936416 0.44160461E+03  0.10316747E+05                                10.087158                            6.918300       0.019463       2.008080                    0.999286      27.181531      75.337279       0.645060       0.406440      -1.081679      -0.007302      -0.028196      -0.033443       0.044348       0.006387      -0.005712      -0.006068      -0.025718       0.030012      -0.019978       0.002825       0.017153             13.721434       8.739655       3.421438       0.848764      12.898655       8.686284      19.525991          -0.001650
          257              C       1.376125       1.786307       4.820046      -0.101428      35.756047 0.42304154E+03  0.98934100E+04                                 9.502986                            6.891990       0.027128       1.978434                    0.999692      29.272559      84.359971       0.622022       0.421054      -1.059611      -0.021546      -0.015068      -0.011957       0.028883       0.008841      -0.003992      -0.018918       0.003298      -0.072120      -0.032407       0.006177       0.026230             12.169066       8.324198       2.751899       0.325662      10.728637       6.957187      17.454364          -0.000312
          258              C       1.194341       0.990101       3.728432      -0.148838      35.886808 0.43264812E+03  0.10184932E+05                                 9.542216                            6.971939       0.144090       2.019709                    0.999600      29.601789      85.862489       0.617560       0.421312      -1.058419      -0.001198       0.008448       0.023282       0.024796      -0.006486      -0.021434      -0.006104       0.016247      -0.000996      -0.023059      -0.002825       0.025883             12.248149       8.526277       3.318315       1.278049      11.464475       7.274391      16.753696           0.000122
          259              C       0.715245       2.607265       7.099106       0.597124      25.675529 0.25841706E+03  0.53872438E+04                                 8.064202                            5.708634      -0.032141       2.046271                    0.999480      22.303877      62.351915       0.621278       0.472906      -1.020797       0.003923       0.043030       0.049423       0.065648      -0.058007       0.020139      -0.031261       0.074015      -0.159130      -0.070590      -0.031714       0.102304             10.402952       6.514432       2.716307      -0.056688      10.127087       4.319373      14.567337          -0.000744
          260              C       2.018317      18.318928      25.571816       0.083615      36.571125 0.41971598E+03  0.97510225E+04                                 9.755011                            6.910339      -0.165371       1.960400                    0.999283      26.623499      75.324514       0.617927       0.426653      -1.061021       0.004926       0.002372      -0.000830       0.005530       0.005889      -0.003691       0.014389       0.010953      -0.020504      -0.020531       0.008208       0.012323             13.049563      18.204147      -5.481466      -5.883380       7.990921       3.292256      12.953622           0.000930
          261              C       3.219453      17.968267       0.374031      -0.143686      33.169906 0.42711100E+03  0.99958158E+04                                 9.003269                            6.913109       0.125439       2.012851                    0.999626      29.308846      84.035677       0.623722       0.419602      -1.062299       0.017119      -0.002381      -0.015285       0.023073       0.004330       0.010327       0.001658      -0.000136       0.098232      -0.021523      -0.013422       0.034945             10.826690      15.177138      -4.177345      -3.643904       7.101774       1.735840      10.201158          -0.000049
          262              C       4.345837      17.658860      25.478825      -0.086524      31.630861 0.40292238E+03  0.92981385E+04                                 8.743036                            6.734615       0.108553       2.016318                    0.999750      28.477382      81.218510       0.628776       0.422120      -1.060157      -0.021765       0.015561      -0.005890       0.027396       0.009237       0.027715      -0.003738       0.002124      -0.011799      -0.030909       0.002665       0.028245             10.513482      13.350322      -3.309627      -4.123176       6.640667       2.311900      11.549455           0.000250
          263              C       4.298268      17.605230      24.099713      -0.025603      38.152766 0.42880057E+03  0.99618490E+04                                 9.854013                            6.849728       0.092195       2.039328                    0.999315      26.845371      74.629116       0.642538       0.410320      -1.077201      -0.033927       0.007981       0.025365       0.043106       0.007415       0.004098       0.011379       0.005619       0.001755      -0.013457      -0.001850       0.015307             13.628599      19.159583      -5.303486      -6.888608       7.685630       3.480067      14.040585           0.001076
          264              C       3.119217      17.912574      23.457557      -0.101130      33.123847 0.41651262E+03  0.97056684E+04                                 9.038656                            6.838398       0.121661       2.012928                    0.999712      29.030117      83.587908       0.624305       0.421029      -1.059327      -0.009422      -0.003037       0.025033       0.026919       0.010384       0.009187       0.003971      -0.021655       0.059448      -0.026032       0.002457       0.023575             11.188211      15.746462      -4.557355      -3.830227       7.016322       2.433514      10.801849           0.000351
          265              C       1.989435      18.269422      24.176947      -0.145629      34.663603 0.45389111E+03  0.10840550E+05                                 9.411762                            7.215143      -0.043627       1.958929                    0.998849      30.126310      88.730234       0.596262       0.430100      -1.050375       0.022888      -0.011372      -0.006911       0.026476       0.003575       0.017151       0.001664       0.018392      -0.024650      -0.017709      -0.005626       0.023335             11.534974      14.898989      -4.216149      -4.168043       7.279015       2.643631      12.426918           0.000583
          266              C       5.511296      17.291698      23.299472       0.597542      25.496337 0.25491239E+03  0.52987185E+04                                 8.075151                            5.676669      -0.019878       2.052428                    0.999651      22.221318      62.132000       0.621582       0.474054      -1.019669       0.048650      -0.007526      -0.035764       0.060849       0.006615       0.027139      -0.060161      -0.156573      -0.064540      -0.087011      -0.028587       0.115598             10.854072      15.194122      -2.418848      -4.460808       6.212655       3.274270      11.155439          -0.001009
          267              C       4.342440       4.009908       6.187792       0.079429      26.112358 0.32779272E+03  0.71850370E+04                                 7.646173                            6.050345       0.226634       2.085958                    0.999794      25.867900      71.935231       0.667243       0.418786      -1.062112      -0.009226       0.052057       0.010268       0.053856       0.009855       0.038077      -0.013000      -0.020797      -0.048378      -0.051711       0.022168       0.029543              8.497018       7.563335      -0.143855      -3.752481       8.666400       0.060034       9.261318           0.000102
          268              C       5.176609       3.970717       5.090237      -0.124719      29.541131 0.39514299E+03  0.90486686E+04                                 8.210043                            6.576425       0.318257       2.091868                    0.999796      27.999750      78.818397       0.651657       0.410447      -1.070637       0.011977       0.016159      -0.002399       0.020256      -0.002592      -0.003500       0.006952      -0.006221      -0.032395      -0.013463       0.001393       0.012069              9.091807       8.064156      -0.017661      -4.006154       9.321667      -0.050829       9.889597          -0.000632
          269              C       2.918745      15.470325      17.446190      -0.004364      28.877282 0.39416660E+03  0.90944625E+04                                 8.436837                            6.818626      -0.172413       1.953153                    0.998439      27.597575      80.080384       0.600155       0.442329      -1.042281       0.000560      -0.000000       0.028168       0.028174       0.000001      -0.027767      -0.000000       0.054986      -0.024162      -0.023466      -0.022363       0.045829              9.360778       7.827442      -0.000000       3.672178      10.434424      -0.000001       9.820468           0.001804
          270              C       5.575855       5.156775       4.530740      -0.004356      28.877194 0.39416529E+03  0.90944254E+04                                 8.436822                            6.818616      -0.172429       1.953147                    0.998439      27.597529      80.080242       0.600156       0.442329      -1.042281      -0.000556       0.000000       0.028170       0.028175      -0.000001       0.027768      -0.000001       0.054983      -0.024161      -0.023465      -0.022364       0.045829              9.360756       7.827415      -0.000009      -3.672163      10.434409       0.000007       9.820444           0.001815
          271              C       1.690425      18.376683      14.527298       0.558403      26.851614 0.26134669E+03  0.54472091E+04                                 8.234392                            5.682603       0.050080       2.064848                    0.999667      22.481997      62.226200       0.634220       0.463350      -1.029125      -0.043374      -0.031117       0.019152       0.056713       0.020103       0.057746       0.042548      -0.039440       0.174480      -0.074064      -0.029004       0.103068             10.951050      15.555375       1.462348      -5.125425       8.942380      -3.341066       8.355394          -0.004091
          272              C       3.022379      18.533449      13.871710      -0.021968      40.196400 0.42502101E+03  0.98493398E+04                                10.133757                            6.803552       0.003506       2.006815                    0.999340      26.968067      74.805078       0.647168       0.408406      -1.078776       0.032535      -0.001330      -0.028186       0.043067      -0.004402       0.002047      -0.000429      -0.006349      -0.021345      -0.007675      -0.001418       0.009093             13.950962      19.900294       2.725948      -7.035232      11.492997      -4.807248      10.459595           0.003128
          273              C       3.333281      19.639062      13.132430      -0.090009      34.948490 0.40449879E+03  0.93727624E+04                                 9.389393                            6.766311      -0.023515       1.970599                    0.999596      28.912296      83.472041       0.622784       0.424442      -1.055414       0.019317      -0.016137      -0.012343       0.028034      -0.018556       0.021376       0.005971      -0.007213       0.003439      -0.032374       0.008134       0.024240             11.774264      15.366853       2.421700      -4.697079      11.094596      -4.636862       8.861343           0.000012
          274              C       4.575192      19.802016      12.559500      -0.149233      36.045696 0.45024014E+03  0.10723113E+05                                 9.603230                            7.151867      -0.019664       1.964035                    0.999100      30.134908      88.400280       0.603675       0.426016      -1.053722      -0.024715      -0.013312       0.008828       0.029427       0.002941       0.003515      -0.017868      -0.017508       0.025425      -0.016841      -0.007644       0.024485             11.696190      16.417062       0.826095      -3.946206      10.794170      -3.534157       7.877337           0.000010
          275              C       5.567361      18.818103      12.725593       0.074421      38.637753 0.42319904E+03  0.98351385E+04                                10.037104                            6.898794      -0.071029       1.986632                    0.999390      26.678821      75.065176       0.624939       0.421728      -1.065959      -0.007097      -0.003426      -0.000823       0.007923       0.004323      -0.004528      -0.007869       0.037411       0.016152      -0.023768       0.004879       0.018889             13.384774      20.070369       2.495704      -5.763028      11.120224      -4.021589       8.963728          -0.000369
          276              C       5.246265      17.683613      13.470039      -0.156833      36.125881 0.43616675E+03  0.10268170E+05                                 9.507680                            6.966462       0.162375       2.016851                    0.999782      29.751449      85.740440       0.623537       0.417257      -1.063090      -0.027950       0.000462      -0.001620       0.028001      -0.023993       0.011608      -0.006400      -0.005415      -0.058539      -0.024177      -0.012526       0.036704             11.872735      15.659619       2.773413      -5.018345      11.463319      -3.903439       8.495267           0.000775
          277              C       4.000957      17.543349      14.043485      -0.107730      35.675614 0.43699467E+03  0.10307330E+05                                 9.494451                            7.022727       0.057484       1.987048                    0.999663      29.493354      85.477857       0.613577       0.423221      -1.057805       0.005381       0.011778      -0.029409       0.032133       0.007524       0.007336      -0.012199      -0.038641      -0.000127      -0.024743      -0.000795       0.025538             11.663829      16.214471       0.810423      -4.592158      10.494096      -3.201727       8.282920           0.001084
          278              C       6.933293      18.995496      12.159896       0.094583      38.723744 0.41547185E+03  0.96385372E+04                                10.111268                            6.876365      -0.184772       1.951476                    0.999281      26.700808      75.760971       0.618627       0.426783      -1.059772       0.008640       0.003467      -0.002722       0.009700       0.000181      -0.005003      -0.007132      -0.005580      -0.048634      -0.018931       0.005998       0.012933             13.570524      19.890234       1.923729      -3.737635       8.349048      -4.740839      12.472290           0.000011
          279              C       7.130367      19.670003      10.960051      -0.205769      37.126489 0.47540409E+03  0.11502488E+05                                 9.857694                            7.383363      -0.165117       1.908766                    0.998518      31.306841      93.227524       0.588709       0.430008      -1.048977       0.007749      -0.003795       0.010295       0.013433      -0.009690       0.030387       0.023085       0.001529      -0.016208      -0.044181       0.011666       0.032515             12.373432      13.343101       2.157209      -4.008977       9.169277      -6.012034      14.607917           0.000728
          280              C       8.409654      19.913402      10.477013       0.085498      40.266790 0.41405502E+03  0.95956720E+04                                10.373246                            6.850308      -0.174379       1.953638                    0.999306      26.743317      75.795734       0.621864       0.425004      -1.061077      -0.002051      -0.001898       0.010861       0.011215       0.015240       0.005336      -0.003676      -0.000649       0.030460      -0.021605       0.009547       0.012058             14.851131      12.302112       0.510135      -1.323734      11.870555      -9.721381      20.380727           0.000033
          281              C       9.498662      19.447230      11.205444      -0.207272      38.199662 0.48144530E+03  0.11682819E+05                                10.069697                            7.440127      -0.112365       1.924383                    0.998710      31.359409      93.451158       0.585410       0.431167      -1.048511      -0.012802       0.001153       0.007695       0.014981       0.009198      -0.025287       0.023971       0.012650      -0.059030      -0.045944       0.016199       0.029746             13.012433      12.007895      -2.589804       3.471950      10.587893      -7.616853      16.441510           0.000156
          282              C       9.335565      18.743846      12.400382       0.093433      38.599702 0.41091204E+03  0.95106975E+04                                10.103409                            6.841054      -0.175728       1.955954                    0.999338      26.643433      75.619877       0.619604       0.427099      -1.059107      -0.007248       0.008768      -0.004110       0.012095      -0.012862      -0.000009       0.003839       0.013929       0.026594      -0.019444       0.007706       0.011738             13.842747      18.808345      -3.471103       4.618789       9.199374      -5.633592      13.520521           0.000415
          283              C       8.042687      18.556139      12.880062      -0.205674      36.987093 0.48472677E+03  0.11782249E+05                                 9.835222                            7.465554      -0.150010       1.913700                    0.998482      31.348019      93.490875       0.584409       0.431180      -1.048520       0.004981       0.010870      -0.008171       0.014482       0.009326      -0.001496      -0.004110      -0.069320       0.054147      -0.044932       0.016333       0.028599             11.885330      19.073046      -0.816875       0.792156       7.137897      -2.844834       9.445047           0.000315
          284              C       8.633911       0.068069       9.239713       0.085279      39.463111 0.42020696E+03  0.97452296E+04                                10.232617                            6.888016      -0.108985       1.977265                    0.999332      26.472772      74.331267       0.623765       0.423405      -1.065237       0.002575       0.001197      -0.005190       0.005916      -0.009247      -0.005811      -0.016934       0.013028      -0.007201      -0.024453       0.010142       0.014311             14.690731       8.689968       2.785579      -0.800977      12.736642      -9.574802      22.645584          -0.000304
          285              C       7.786150      -0.016502       8.120202      -0.142333      34.438921 0.41262497E+03  0.95653040E+04                                 9.193532                            6.762936       0.194938       2.035543                    0.999779      29.052136      82.662559       0.635648       0.415668      -1.065755       0.012254       0.013744      -0.017093       0.025124       0.027743      -0.000066       0.009258       0.015450      -0.037079      -0.026614      -0.009019       0.035633             11.488452       7.371394       1.784175       0.701091       9.647367      -5.938102      17.446595          -0.000314
          286              C       7.979827       0.759077       7.022647      -0.092377      33.174097 0.39763241E+03  0.91420655E+04                                 8.976778                            6.654779       0.046646       1.989338                    0.999636      28.650430      81.451925       0.637862       0.417654      -1.063413       0.020282      -0.013055       0.018397       0.030335       0.002984       0.021222       0.022966       0.018975       0.007470      -0.031317      -0.002938       0.034255             11.022873       7.883414       2.763607      -0.234360      10.208200      -5.664210      14.977006          -0.000289
          287              C       9.011072       1.695548       6.979509      -0.030576      39.936916 0.44160785E+03  0.10316848E+05                                10.087261                            6.918335       0.019430       2.008069                    0.999286      27.181647      75.337862       0.645057       0.406441      -1.081678      -0.007296      -0.028195       0.033443       0.044346       0.006393       0.005707       0.006070      -0.025713       0.030020      -0.019977       0.002823       0.017154             13.721645       8.739757       3.421526      -0.848833      12.898888      -8.686477      19.526290          -0.001515
          288              C       9.870725       1.786307       8.095404      -0.101434      35.756601 0.42304790E+03  0.98936029E+04                                 9.503100                            6.892052       0.027091       1.978419                    0.999692      29.272820      84.361108       0.622017       0.421055      -1.059610      -0.021548      -0.015065       0.011955       0.028883       0.008845       0.003992       0.018911       0.003295      -0.072116      -0.032400       0.006171       0.026229             12.169255       8.324289       2.751945      -0.325694      10.728813      -6.957344      17.454662          -0.000168
          289              C       9.688941       0.990101       9.187018      -0.148841      35.887176 0.43265220E+03  0.10185055E+05                                 9.542283                            6.971972       0.144082       2.019703                    0.999600      29.601985      85.863276       0.617558       0.421312      -1.058419      -0.001200       0.008447      -0.023283       0.024797      -0.006485       0.021437       0.006104       0.016248      -0.000993      -0.023060      -0.002827       0.025887             12.248269       8.526336       3.318346      -1.278070      11.464586      -7.274491      16.753885           0.000087
          290              C       9.209845       2.607265       5.816344       0.597137      25.675495 0.25841554E+03  0.53872129E+04                                 8.064223                            5.708633      -0.032178       2.046258                    0.999480      22.303970      62.352512       0.621275       0.472908      -1.020794       0.003922       0.043031      -0.049421       0.065647      -0.058012      -0.020135       0.031261       0.074012      -0.159128      -0.070591      -0.031714       0.102305             10.403004       6.514463       2.716323       0.056678      10.127123      -4.319408      14.567426          -0.000855
          291              C      10.512917      18.318928      13.174534       0.083618      36.571143 0.41971578E+03  0.97510182E+04                                 9.755021                            6.910341      -0.165378       1.960398                    0.999283      26.623492      75.324531       0.617926       0.426653      -1.061020       0.004926       0.002373       0.000831       0.005531       0.005889       0.003690      -0.014389       0.010952      -0.020505      -0.020530       0.008207       0.012323             13.049591      18.204186      -5.481484       5.883405       7.990938      -3.292271      12.953650           0.000913
          292              C      11.714053      17.968267      12.541419      -0.143685      33.169928 0.42711113E+03  0.99958200E+04                                 9.003274                            6.913110       0.125434       2.012850                    0.999626      29.308852      84.035712       0.623722       0.419602      -1.062299       0.017119      -0.002380       0.015285       0.023072       0.004330      -0.010327      -0.001659      -0.000137       0.098233      -0.021523      -0.013422       0.034945             10.826703      15.177157      -4.177355       3.643916       7.101783      -1.735847      10.201168          -0.000047
          293              C      12.840437      17.658860      13.267525      -0.086527      31.630954 0.40292374E+03  0.92981782E+04                                 8.743053                            6.734626       0.108553       2.016317                    0.999750      28.477444      81.218738       0.628776       0.422119      -1.060157      -0.021765       0.015561       0.005890       0.027396       0.009237      -0.027715       0.003738       0.002126      -0.011798      -0.030909       0.002663       0.028246             10.513507      13.350360      -3.309641       4.123192       6.640684      -2.311909      11.549476           0.000253
          294              C      12.792868      17.605230      14.646637      -0.025605      38.152885 0.42880209E+03  0.99618931E+04                                 9.854030                            6.849738       0.092189       2.039324                    0.999315      26.845433      74.629325       0.642538       0.410320      -1.077201      -0.033926       0.007984      -0.025366       0.043106       0.007416      -0.004098      -0.011377       0.005624       0.001752      -0.013458      -0.001848       0.015306             13.628630      19.159639      -5.303508       6.888623       7.685650      -3.480076      14.040599           0.001127
          295              C      11.613817      17.912574      15.288793      -0.101133      33.124001 0.41651477E+03  0.97057331E+04                                 9.038688                            6.838418       0.121649       2.012923                    0.999712      29.030211      83.588296       0.624304       0.421029      -1.059327      -0.009422      -0.003037      -0.025034       0.026920       0.010385      -0.009189      -0.003970      -0.021655       0.059449      -0.026033       0.002457       0.023577             11.188256      15.746527      -4.557379       3.830245       7.016350      -2.433527      10.801890           0.000332
          296              C      10.484035      18.269422      14.569403      -0.145629      34.663618 0.45389108E+03  0.10840549E+05                                 9.411768                            7.215144      -0.043628       1.958929                    0.998849      30.126310      88.730257       0.596262       0.430100      -1.050374       0.022888      -0.011371       0.006911       0.026475       0.003574      -0.017150      -0.001664       0.018392      -0.024650      -0.017709      -0.005626       0.023335             11.534990      14.899011      -4.216160       4.168056       7.279024      -2.643639      12.426935           0.000589
          297              C      14.005896      17.291698      15.446878       0.597540      25.496304 0.25491204E+03  0.52987071E+04                                 8.075136                            5.676659      -0.019853       2.052436                    0.999651      22.221282      62.131792       0.621584       0.474053      -1.019670       0.048653      -0.007527       0.035762       0.060849       0.006612      -0.027138       0.060157      -0.156573      -0.064538      -0.087008      -0.028586       0.115595             10.854055      15.194088      -2.418858       4.460809       6.212651      -3.274274      11.155426          -0.001042
          298              C      12.837040       4.009908       6.727658       0.079437      26.112316 0.32779211E+03  0.71850241E+04                                 7.646176                            6.050348       0.226598       2.085947                    0.999794      25.867897      71.935349       0.667241       0.418787      -1.062111      -0.009231       0.052057      -0.010265       0.053857       0.009858      -0.038080       0.012999      -0.020794      -0.048379      -0.051714       0.022168       0.029546              8.497018       7.563334      -0.143833       3.752474       8.666409      -0.060015       9.261313           0.000075
          299              C      13.671209       3.970717       7.825213      -0.124720      29.541126 0.39514282E+03  0.90486632E+04                                 8.210041                            6.576423       0.318259       2.091868                    0.999796      27.999739      78.818345       0.651657       0.410447      -1.070637       0.011972       0.016159       0.002402       0.020253      -0.002591       0.003499      -0.006953      -0.006222      -0.032399      -0.013464       0.001395       0.012069              9.091805       8.064159      -0.017651       4.006159       9.321657       0.050834       9.889598          -0.000615
          300              C       6.804175       2.250417       1.611848       0.558425      26.850281 0.26133282E+03  0.54468414E+04                                 8.234085                            5.682425       0.050170       2.064886                    0.999667      22.481432      62.223955       0.634236       0.463345      -1.029129       0.043378       0.031113       0.019155       0.056715       0.020101      -0.057748      -0.042552      -0.039440       0.174481      -0.074066      -0.029006       0.103071             10.950576      15.554646       1.462187       5.125120       8.942049       3.340894       8.355032          -0.004105
          301              C       5.472221       2.093651       0.956260      -0.021978      40.196262 0.42502075E+03  0.98493237E+04                                10.133704                            6.803533       0.003531       2.006822                    0.999340      26.968049      74.804778       0.647172       0.408404      -1.078778      -0.032537       0.001329      -0.028188       0.043070      -0.004402      -0.002048       0.000429      -0.006349      -0.021344      -0.007675      -0.001418       0.009093             13.950856      19.900158       2.725871       7.035156      11.492905       4.807184      10.459505           0.003124
          302              C       5.161319       0.988038       0.216980      -0.090010      34.948403 0.40449814E+03  0.93727403E+04                                 9.389364                            6.766299      -0.023513       1.970599                    0.999596      28.912281      83.471869       0.622786       0.424441      -1.055415      -0.019318       0.016138      -0.012344       0.028035      -0.018557      -0.021375      -0.005971      -0.007216       0.003441      -0.032374       0.008135       0.024240             11.774207      15.366801       2.421670       4.697053      11.094524       4.636820       8.861296           0.000009
          303              C       3.919408       0.825084      25.474950      -0.149238      36.045844 0.45024248E+03  0.10723183E+05                                 9.603252                            7.151884      -0.019658       1.964035                    0.999100      30.135009      88.400643       0.603675       0.426016      -1.053722       0.024716       0.013313       0.008827       0.029428       0.002941      -0.003514       0.017869      -0.017510       0.025424      -0.016841      -0.007645       0.024486             11.696207      16.417090       0.826084       3.946204      10.794185       3.534157       7.877345           0.000011
          304              C       2.927239       1.808997      25.641043       0.074418      38.637785 0.42319977E+03  0.98351591E+04                                10.037103                            6.898796      -0.071024       1.986633                    0.999390      26.678852      75.065254       0.624939       0.421728      -1.065959       0.007097       0.003426      -0.000823       0.007923       0.004322       0.004529       0.007870       0.037413       0.016151      -0.023769       0.004878       0.018891             13.384756      20.070339       2.495685       5.763007      11.120216       4.021581       8.963712          -0.000368
          305              C       3.248335       2.943487       0.554589      -0.156831      36.125758 0.43616539E+03  0.10268129E+05                                 9.507658                            6.966452       0.162383       2.016855                    0.999782      29.751384      85.740183       0.623538       0.417257      -1.063090       0.027950      -0.000461      -0.001620       0.028001      -0.023993      -0.011609       0.006401      -0.005416      -0.058536      -0.024177      -0.012527       0.036703             11.872694      15.659549       2.773396       5.018316      11.463292       3.903427       8.495240           0.000775
          306              C       4.493643       3.083751       1.128035      -0.107727      35.675460 0.43699267E+03  0.10307270E+05                                 9.494424                            7.022713       0.057488       1.987051                    0.999663      29.493265      85.477520       0.613578       0.423221      -1.057805      -0.005382      -0.011778      -0.029407       0.032132       0.007523      -0.007337       0.012198      -0.038642      -0.000125      -0.024744      -0.000794       0.025538             11.663785      16.214389       0.810412       4.592129      10.494073       3.201718       8.282892           0.001081
          307              C       1.561307       1.631604      25.075346       0.094583      38.723687 0.41547157E+03  0.96385283E+04                                10.111254                            6.876361      -0.184769       1.951477                    0.999281      26.700794      75.760895       0.618628       0.426783      -1.059772      -0.008640      -0.003466      -0.002723       0.009699       0.000181       0.005003       0.007133      -0.005581      -0.048634      -0.018931       0.005998       0.012934             13.570487      19.890200       1.923712       3.737613       8.349022       4.740812      12.472240           0.000007
          308              C       1.364233       0.957097      23.875501      -0.205773      37.126565 0.47540593E+03  0.11502542E+05                                 9.857696                            7.383371      -0.165106       1.908768                    0.998518      31.306917      93.227733       0.588709       0.430008      -1.048978      -0.007750       0.003796       0.010296       0.013434      -0.009690      -0.030388      -0.023083       0.001536      -0.016212      -0.044181       0.011665       0.032516             12.373411      13.343109       2.157197       4.008958       9.169257       6.012004      14.607868           0.000736
          309              C       0.084946       0.713698      23.392463       0.085492      40.266741 0.41405567E+03  0.95956874E+04                                10.373220                            6.850303      -0.174362       1.953643                    0.999306      26.743341      75.795712       0.621866       0.425003      -1.061079       0.002051       0.001900       0.010862       0.011217       0.015240      -0.005335       0.003679      -0.000649       0.030466      -0.021606       0.009549       0.012057             14.851052      12.302097       0.510122       1.323716      11.870482       9.721295      20.380577           0.000029
          310              C      15.985138       1.179870      24.120894      -0.207273      38.199666 0.48144596E+03  0.11682839E+05                                10.069696                            7.440133      -0.112365       1.924382                    0.998710      31.359434      93.451251       0.585410       0.431167      -1.048511       0.012803      -0.001150       0.007693       0.014981       0.009199       0.025286      -0.023971       0.012653      -0.059034      -0.045944       0.016199       0.029745             13.012412      12.007910      -2.589805      -3.471950      10.587869       7.616820      16.441457           0.000160
          311              C      16.148235       1.883254      25.315832       0.093436      38.599568 0.41091071E+03  0.95106593E+04                                10.103391                            6.841047      -0.175730       1.955954                    0.999338      26.643375      75.619693       0.619604       0.427099      -1.059107       0.007247      -0.008766      -0.004110       0.012093      -0.012861       0.000011      -0.003840       0.013926       0.026594      -0.019442       0.007704       0.011739             13.842709      18.808312      -3.471095      -4.618776       9.199346       5.633564      13.520469           0.000414
          312              C       0.451913       2.070961      -0.035388      -0.205667      36.986755 0.48472172E+03  0.11782094E+05                                 9.835166                            7.465518      -0.150005       1.913704                    0.998482      31.347805      93.490054       0.584410       0.431180      -1.048520      -0.004981      -0.010867      -0.008170       0.014480       0.009326       0.001495       0.004107      -0.069325       0.054141      -0.044933       0.016333       0.028600             11.885251      19.072924      -0.816874      -0.792156       7.137850       2.844807       9.444978           0.000312
          313              C      16.849889      20.559031      22.155163       0.085296      39.462524 0.42020098E+03  0.97450553E+04                                10.232529                            6.887978      -0.108986       1.977268                    0.999332      26.472522      74.330409       0.623765       0.423407      -1.065236      -0.002575      -0.001195      -0.005191       0.005917      -0.009251       0.005813       0.016928       0.013030      -0.007215      -0.024450       0.010142       0.014309             14.690553       8.689890       2.785544       0.800953      12.736485       9.574648      22.645283          -0.000403
          314              C       0.708450       0.016502      21.035652      -0.142324      34.438190 0.41261609E+03  0.95650373E+04                                 9.193387                            6.762854       0.194968       2.035558                    0.999779      29.051734      82.660892       0.635654       0.415667      -1.065757      -0.012253      -0.013741      -0.017091       0.025121       0.027738       0.000070      -0.009259       0.015452      -0.037076      -0.026612      -0.009015       0.035627             11.488237       7.371278       1.784128      -0.701103       9.647176       5.937951      17.446257          -0.000345
          315              C       0.514773      19.868023      19.938097      -0.092365      33.173457 0.39762505E+03  0.91418489E+04                                 8.976657                            6.654715       0.046654       1.989345                    0.999636      28.650100      81.450626       0.637866       0.417654      -1.063414      -0.020286       0.013055       0.018394       0.030337       0.002982      -0.021220      -0.022969       0.018982       0.007455      -0.031321      -0.002932       0.034253             11.022690       7.883306       2.763541       0.234324      10.208013       5.664073      14.976751          -0.000348
          316              C      16.472728      18.931552      19.894959      -0.030585      39.936739 0.44160923E+03  0.10316882E+05                                10.087203                            6.918332       0.019447       2.008072                    0.999286      27.181708      75.337885       0.645060       0.406439      -1.081679       0.007302       0.028201       0.033442       0.044351       0.006388      -0.005712      -0.006066      -0.025714       0.030024      -0.019978       0.002827       0.017152             13.721492       8.739687       3.421433       0.848748      12.898678       8.686313      19.526111          -0.001616
          317              C      15.613075      18.840793      21.010854      -0.101436      35.756310 0.42304532E+03  0.98935229E+04                                 9.503034                            6.892023       0.027125       1.978431                    0.999692      29.272718      84.360598       0.622020       0.421054      -1.059611       0.021545       0.015072       0.011958       0.028884       0.008843      -0.003993      -0.018919       0.003302      -0.072122      -0.032408       0.006176       0.026232             12.169127       8.324241       2.751910       0.325654      10.728676       6.957213      17.454464          -0.000261
          318              C      15.794859      19.636999      22.102468      -0.148835      35.886721 0.43264670E+03  0.10184891E+05                                 9.542206                            6.971931       0.144086       2.019709                    0.999600      29.601730      85.862310       0.617560       0.421312      -1.058419       0.001197      -0.008446      -0.023283       0.024796      -0.006487      -0.021433      -0.006104       0.016247      -0.000995      -0.023059      -0.002823       0.025882             12.248137       8.526265       3.318307       1.278043      11.464457       7.274382      16.753689           0.000115
          319              C      16.273955      18.019835      18.731794       0.597113      25.675687 0.25841895E+03  0.53872901E+04                                 8.064227                            5.708651      -0.032126       2.046276                    0.999480      22.303894      62.351891       0.621278       0.472905      -1.020798      -0.003924      -0.043028      -0.049425       0.065648      -0.058004       0.020138      -0.031255       0.074011      -0.159133      -0.070584      -0.031714       0.102299             10.402991       6.514449       2.716320      -0.056681      10.127127       4.319407      14.567398          -0.000684
          320              C      14.970883       2.308172       0.259084       0.083611      36.571219 0.41971712E+03  0.97510553E+04                                 9.755022                            6.910345      -0.165365       1.960401                    0.999283      26.623549      75.324667       0.617927       0.426652      -1.061021      -0.004925      -0.002371       0.000830       0.005529       0.005888      -0.003692       0.014389       0.010957      -0.020502      -0.020532       0.008210       0.012321             13.049584      18.204176      -5.481477      -5.883390       7.990932       3.292263      12.953643           0.000968
          321              C      13.769747       2.658833      25.456869      -0.143689      33.170100 0.42711362E+03  0.99958954E+04                                 9.003307                            6.913132       0.125432       2.012848                    0.999626      29.308970      84.036188       0.623721       0.419602      -1.062298      -0.017118       0.002383       0.015286       0.023073       0.004330       0.010326       0.001657      -0.000134       0.098235      -0.021524      -0.013422       0.034945             10.826745      15.177214      -4.177371      -3.643934       7.101805       1.735855      10.201216          -0.000066
          322              C      12.643363       2.968240       0.352075      -0.086523      31.630895 0.40292246E+03  0.92981420E+04                                 8.743045                            6.734617       0.108550       2.016317                    0.999750      28.477399      81.218596       0.628776       0.422120      -1.060157       0.021765      -0.015560       0.005891       0.027396       0.009236       0.027713      -0.003740       0.002125      -0.011801      -0.030908       0.002665       0.028243             10.513500      13.350347      -3.309636      -4.123194       6.640674       2.311908      11.549480           0.000237
          323              C      12.690932       3.021870       1.731187      -0.025609      38.152770 0.42880039E+03  0.99618422E+04                                 9.854010                            6.849723       0.092206       2.039332                    0.999315      26.845363      74.629049       0.642539       0.410319      -1.077202       0.033931      -0.007974      -0.025367       0.043109       0.007411       0.004101       0.011383       0.005610       0.001758      -0.013456      -0.001853       0.015309             13.628605      19.159576      -5.303483      -6.888626       7.685627       3.480074      14.040611           0.000943
          324              C      13.869983       2.714526       2.373343      -0.101127      33.123755 0.41651121E+03  0.97056258E+04                                 9.038636                            6.838383       0.121676       2.012934                    0.999712      29.030062      83.587666       0.624306       0.421028      -1.059328       0.009422       0.003039      -0.025033       0.026920       0.010383       0.009186       0.003971      -0.021650       0.059452      -0.026030       0.002454       0.023576             11.188187      15.746425      -4.557341      -3.830224       7.016303       2.433510      10.801833           0.000373
          325              C      14.999765       2.357678       1.653953      -0.145630      34.663647 0.45389181E+03  0.10840570E+05                                 9.411766                            7.215146      -0.043624       1.958929                    0.998849      30.126342      88.730322       0.596262       0.430100      -1.050375      -0.022888       0.011374       0.006911       0.026477       0.003575       0.017151       0.001664       0.018394      -0.024648      -0.017709      -0.005627       0.023336             11.534980      14.898993      -4.216149      -4.168044       7.279016       2.643633      12.426930           0.000578
          326              C      11.477904       3.335402       2.531428       0.597548      25.496258 0.25491151E+03  0.52986983E+04                                 8.075148                            5.676669      -0.019928       2.052413                    0.999651      22.221300      62.132046       0.621580       0.474055      -1.019668      -0.048652       0.007524       0.035764       0.060850       0.006620       0.027141      -0.060166      -0.156576      -0.064544      -0.087017      -0.028586       0.115603             10.854069      15.194122      -2.418843      -4.460810       6.212647       3.274260      11.155437          -0.000830
          327              C      12.646760      16.617192      19.643108       0.079423      26.112500 0.32779460E+03  0.71850892E+04                                 7.646204                            6.050363       0.226619       2.085953                    0.999794      25.867984      71.935546       0.667242       0.418786      -1.062112       0.009226      -0.052056      -0.010270       0.053855       0.009854       0.038071      -0.012998      -0.020796      -0.048366      -0.051704       0.022166       0.029538              8.497060       7.563370      -0.143860      -3.752514       8.666433       0.060043       9.261377           0.000092
          328              C      11.812591      16.656383      20.740663      -0.124719      29.541240 0.39514446E+03  0.90487124E+04                                 8.210066                            6.576438       0.318239       2.091860                    0.999796      27.999823      78.818691       0.651656       0.410447      -1.070637      -0.011974      -0.016159       0.002402       0.020254      -0.002592      -0.003498       0.006952      -0.006224      -0.032392      -0.013462       0.001392       0.012070              9.091838       8.064178      -0.017656      -4.006174       9.321696      -0.050833       9.889641          -0.000618
          329              C       1.690425      12.563967      14.527298       0.558396      26.851994 0.26135078E+03  0.54473169E+04                                 8.234480                            5.682655       0.050058       2.064839                    0.999667      22.482151      62.226809       0.634216       0.463351      -1.029124      -0.043372       0.031118       0.019152       0.056712      -0.020103       0.057744      -0.042547      -0.039439       0.174479      -0.074063      -0.029003       0.103066             10.951179      15.555573      -1.462386      -5.125509       8.942469       3.341111       8.355496          -0.004095
          330              C       3.022379      12.407201      13.871710      -0.021963      40.196378 0.42502058E+03  0.98493299E+04                                10.133764                            6.803555       0.003501       2.006814                    0.999340      26.968051      74.805101       0.647167       0.408407      -1.078775       0.032533       0.001330      -0.028186       0.043065       0.004402       0.002047       0.000429      -0.006349      -0.021345      -0.007675      -0.001419       0.009093             13.950970      19.900293      -2.725956      -7.035237      11.493010       4.807257      10.459606           0.003134
          331              C       3.333281      11.301588      13.132430      -0.090009      34.948518 0.40449910E+03  0.93727726E+04                                 9.389402                            6.766316      -0.023517       1.970598                    0.999596      28.912308      83.472123       0.622784       0.424442      -1.055413       0.019317       0.016136      -0.012344       0.028034       0.018557       0.021375      -0.005971      -0.007212       0.003440      -0.032374       0.008134       0.024240             11.774276      15.366862      -2.421704      -4.697082      11.094612       4.636871       8.861353           0.000009
          332              C       4.575192      11.138634      12.559500      -0.149233      36.045690 0.45024010E+03  0.10723112E+05                                 9.603227                            7.151865      -0.019663       1.964035                    0.999100      30.134915      88.400292       0.603676       0.426016      -1.053722      -0.024715       0.013312       0.008828       0.029428      -0.002941       0.003515       0.017868      -0.017509       0.025426      -0.016841      -0.007644       0.024485             11.696184      16.417052      -0.826096      -3.946202      10.794168       3.534156       7.877333           0.000014
          333              C       5.567361      12.122547      12.725593       0.074419      38.637762 0.42319946E+03  0.98351498E+04                                10.037100                            6.898794      -0.071024       1.986633                    0.999390      26.678837      75.065200       0.624939       0.421728      -1.065959      -0.007097       0.003426      -0.000823       0.007924      -0.004323      -0.004529       0.007870       0.037413       0.016150      -0.023768       0.004878       0.018890             13.384760      20.070348      -2.495695      -5.763015      11.120217       4.021583       8.963716          -0.000372
          334              C       5.246265      13.257037      13.470039      -0.156833      36.125863 0.43616672E+03  0.10268168E+05                                 9.507675                            6.966461       0.162378       2.016852                    0.999782      29.751446      85.740412       0.623537       0.417257      -1.063090      -0.027951      -0.000461      -0.001621       0.028002       0.023994       0.011608       0.006401      -0.005416      -0.058540      -0.024177      -0.012527       0.036704             11.872722      15.659599      -2.773404      -5.018334      11.463310       3.903432       8.495256           0.000777
          335              C       4.000957      13.397301      14.043485      -0.107729      35.675584 0.43699442E+03  0.10307322E+05                                 9.494447                            7.022726       0.057484       1.987048                    0.999663      29.493339      85.477818       0.613577       0.423221      -1.057805       0.005380      -0.011778      -0.029409       0.032133      -0.007524       0.007336       0.012199      -0.038640      -0.000126      -0.024742      -0.000796       0.025538             11.663820      16.214455      -0.810416      -4.592150      10.494092       3.201723       8.282913           0.001082
          336              C       6.933293      11.945154      12.159896       0.094584      38.723641 0.41547101E+03  0.96385121E+04                                10.111249                            6.876358      -0.184772       1.951477                    0.999281      26.700768      75.760811       0.618628       0.426783      -1.059772       0.008640      -0.003467      -0.002722       0.009699      -0.000181      -0.005002       0.007132      -0.005583      -0.048635      -0.018931       0.005997       0.012935             13.570486      19.890189      -1.923718      -3.737617       8.349024       4.740816      12.472244           0.000015
          337              C       7.130367      11.270647      10.960051      -0.205767      37.126371 0.47540290E+03  0.11502450E+05                                 9.857668                            7.383351      -0.165112       1.908768                    0.998518      31.306789      93.227275       0.588709       0.430008      -1.048977       0.007749       0.003794       0.010296       0.013433       0.009689       0.030387      -0.023085       0.001531      -0.016212      -0.044181       0.011666       0.032515             12.373381      13.343065      -2.157195      -4.008951       9.169238       6.011994      14.607838           0.000708
          338              C       8.409654      11.027248      10.477013       0.085496      40.266645 0.41405443E+03  0.95956521E+04                                10.373211                            6.850298      -0.174370       1.953641                    0.999306      26.743286      75.795549       0.621865       0.425004      -1.061078      -0.002051       0.001899       0.010863       0.011217      -0.015239       0.005335       0.003677      -0.000651       0.030462      -0.021605       0.009547       0.012058             14.851047      12.302079      -0.510129      -1.323723      11.870483       9.721298      20.380578           0.000029
          339              C       9.498662      11.493420      11.205444      -0.207270      38.199532 0.48144403E+03  0.11682780E+05                                10.069673                            7.440118      -0.112365       1.924383                    0.998710      31.359354      93.450937       0.585411       0.431167      -1.048511      -0.012803      -0.001152       0.007694       0.014981      -0.009198      -0.025286      -0.023972       0.012650      -0.059031      -0.045945       0.016200       0.029745             13.012380      12.007870       2.589789       3.471929      10.587848       7.616804      16.441423           0.000125
          340              C       9.335565      12.196804      12.400382       0.093433      38.599596 0.41091126E+03  0.95106739E+04                                10.103391                            6.841048      -0.175727       1.955955                    0.999338      26.643394      75.619723       0.619604       0.427099      -1.059107      -0.007247      -0.008768      -0.004110       0.012095       0.012861      -0.000010      -0.003840       0.013928       0.026592      -0.019443       0.007704       0.011738             13.842704      18.808299       3.471085       4.618765       9.199345       5.633564      13.520468           0.000423
          341              C       8.042687      12.384511      12.880062      -0.205668      36.986815 0.48472265E+03  0.11782123E+05                                 9.835179                            7.465526      -0.150010       1.913702                    0.998482      31.347850      93.490249       0.584409       0.431180      -1.048520       0.004980      -0.010869      -0.008171       0.014481      -0.009326      -0.001496       0.004107      -0.069325       0.054141      -0.044933       0.016333       0.028600             11.885268      19.072949       0.816869       0.792150       7.137861       2.844812       9.444993           0.000274
          342              C       8.633911      10.245481       9.239713       0.085289      39.462681 0.42020279E+03  0.97451077E+04                                10.232551                            6.887989      -0.108988       1.977266                    0.999332      26.472596      74.330651       0.623765       0.423406      -1.065236       0.002575      -0.001196      -0.005191       0.005917       0.009251      -0.005812       0.016929       0.013029      -0.007210      -0.024451       0.010141       0.014310             14.690595       8.689911      -2.785554      -0.800957      12.736523       9.574681      22.645350          -0.000503
          343              C       7.786150      10.330052       8.120202      -0.142325      34.438353 0.41261794E+03  0.95650935E+04                                 9.193423                            6.762873       0.194956       2.035553                    0.999779      29.051817      82.661259       0.635652       0.415667      -1.065756       0.012254      -0.013742      -0.017091       0.025122      -0.027739      -0.000069      -0.009260       0.015452      -0.037078      -0.026613      -0.009015       0.035628             11.488293       7.371307      -1.784140       0.701100       9.647226       5.937993      17.446345          -0.000370
          344              C       7.979827       9.554473       7.022647      -0.092368      33.173529 0.39762531E+03  0.91418568E+04                                 8.976671                            6.654716       0.046663       1.989348                    0.999636      28.650114      81.450694       0.637866       0.417654      -1.063414       0.020285       0.013054       0.018394       0.030335      -0.002982       0.021219      -0.022967       0.018977       0.007461      -0.031318      -0.002934       0.034251             11.022721       7.883320      -2.763555      -0.234334      10.208047       5.664103      14.976797          -0.000359
          345              C       9.011072       8.618002       6.979509      -0.030573      39.936454 0.44160394E+03  0.10316729E+05                                10.087174                            6.918299       0.019463       2.008081                    0.999286      27.181499      75.337221       0.645060       0.406441      -1.081678      -0.007302       0.028197       0.033445       0.044350      -0.006385       0.005711      -0.006070      -0.025719       0.030004      -0.019976       0.002822       0.017154             13.721480       8.739673      -3.421455      -0.848775      12.898700       8.686326      19.526068          -0.001697
          346              C       9.870725       8.527243       8.095404      -0.101429      35.756124 0.42304220E+03  0.98934297E+04                                 9.503001                            6.891995       0.027129       1.978434                    0.999692      29.272584      84.360074       0.622021       0.421054      -1.059611      -0.021546       0.015068       0.011956       0.028883      -0.008842       0.003993      -0.018917       0.003297      -0.072118      -0.032405       0.006175       0.026230             12.169098       8.324208      -2.751905      -0.325665      10.728666       6.957216      17.454420          -0.000324
          347              C       9.688941       9.323449       9.187018      -0.148839      35.886867 0.43264863E+03  0.10184948E+05                                 9.542228                            6.971944       0.144087       2.019708                    0.999600      29.601812      85.862591       0.617560       0.421312      -1.058419      -0.001198      -0.008448      -0.023282       0.024796       0.006485       0.021434      -0.006104       0.016248      -0.000996      -0.023059      -0.002825       0.025884             12.248175       8.526287      -3.318320      -1.278051      11.464498       7.274413      16.753740           0.000122
          348              C       9.209845       7.706285       5.816344       0.597126      25.675480 0.25841609E+03  0.53872237E+04                                 8.064209                            5.708633      -0.032179       2.046259                    0.999479      22.303917      62.352222       0.621276       0.472907      -1.020795       0.003924      -0.043032      -0.049422       0.065648       0.058011      -0.020140      -0.031263       0.074017      -0.159133      -0.070594      -0.031715       0.102308             10.402969       6.514444      -2.716310       0.056692      10.127093       4.319372      14.567370          -0.000706
          349              C      10.512917      12.621722      13.174534       0.083617      36.571108 0.41971575E+03  0.97510166E+04                                 9.755011                            6.910339      -0.165375       1.960399                    0.999283      26.623489      75.324498       0.617926       0.426653      -1.061021       0.004926      -0.002373       0.000830       0.005530      -0.005889       0.003691       0.014389       0.010953      -0.020505      -0.020531       0.008208       0.012323             13.049563      18.204146       5.481465       5.883378       7.990921       3.292256      12.953621           0.000928
          350              C      11.714053      12.972383      12.541419      -0.143685      33.169891 0.42711077E+03  0.99958094E+04                                 9.003267                            6.913108       0.125437       2.012851                    0.999626      29.308839      84.035665       0.623722       0.419602      -1.062299       0.017119       0.002381       0.015285       0.023073      -0.004330      -0.010327       0.001658      -0.000136       0.098232      -0.021523      -0.013422       0.034945             10.826688      15.177134       4.177344       3.643903       7.101773       1.735840      10.201156          -0.000050
          351              C      12.840437      13.281790      13.267525      -0.086524      31.630869 0.40292261E+03  0.92981456E+04                                 8.743038                            6.734618       0.108553       2.016318                    0.999750      28.477398      81.218574       0.628776       0.422120      -1.060157      -0.021766      -0.015561       0.005890       0.027397      -0.009237      -0.027715      -0.003738       0.002124      -0.011797      -0.030910       0.002664       0.028245             10.513482      13.350328       3.309629       4.123174       6.640670       2.311900      11.549449           0.000249
          352              C      12.792868      13.335420      14.646637      -0.025609      38.152877 0.42880253E+03  0.99619045E+04                                 9.854023                            6.849738       0.092193       2.039326                    0.999315      26.845446      74.629331       0.642539       0.410319      -1.077202      -0.033928      -0.007981      -0.025367       0.043108      -0.007414      -0.004099       0.011379       0.005621       0.001751      -0.013457      -0.001849       0.015307             13.628606      19.159608       5.303494       6.888599       7.685638       3.480063      14.040572           0.001067
          353              C      11.613817      13.028076      15.288793      -0.101132      33.123947 0.41651419E+03  0.97057158E+04                                 9.038677                            6.838413       0.121653       2.012925                    0.999712      29.030190      83.588209       0.624304       0.421029      -1.059327      -0.009422       0.003037      -0.025034       0.026921      -0.010385      -0.009190       0.003970      -0.021656       0.059449      -0.026033       0.002457       0.023576             11.188233      15.746492       4.557364       3.830227       7.016336       2.433517      10.801871           0.000347
          354              C      10.484035      12.671228      14.569403      -0.145628      34.663578 0.45389069E+03  0.10840538E+05                                 9.411760                            7.215141      -0.043629       1.958928                    0.998849      30.126297      88.730208       0.596262       0.430100      -1.050374       0.022889       0.011372       0.006911       0.026476      -0.003575      -0.017151       0.001664       0.018391      -0.024651      -0.017709      -0.005626       0.023335             11.534971      14.898986       4.216148       4.168039       7.279013       2.643629      12.426913           0.000585
          355              C      14.005896      13.648952      15.446878       0.597541      25.496229 0.25491135E+03  0.52986888E+04                                 8.075123                            5.676654      -0.019853       2.052438                    0.999651      22.221223      62.131589       0.621584       0.474053      -1.019670       0.048653       0.007527       0.035761       0.060849      -0.006612      -0.027139      -0.060157      -0.156574      -0.064540      -0.087010      -0.028586       0.115596             10.854031      15.194050       2.418848       4.460793       6.212638       3.274265      11.155404          -0.000990
          356              C      12.837040       6.303642       6.727658       0.079430      26.112444 0.32779402E+03  0.71850754E+04                                 7.646193                            6.050361       0.226625       2.085954                    0.999794      25.867984      71.935602       0.667241       0.418787      -1.062111      -0.009226      -0.052057      -0.010267       0.053856      -0.009856      -0.038079      -0.013001      -0.020797      -0.048376      -0.051713       0.022169       0.029544              8.497039       7.563349       0.143849       3.752484       8.666433       0.060028       9.261336           0.000107
          357              C      13.671209       6.342833       7.825213      -0.124716      29.541043 0.39514138E+03  0.90486223E+04                                 8.210028                            6.576413       0.318257       2.091869                    0.999796      27.999681      78.818154       0.651657       0.410447      -1.070637       0.011975      -0.016159       0.002400       0.020255       0.002593       0.003498       0.006952      -0.006220      -0.032397      -0.013463       0.001394       0.012069              9.091790       8.064142       0.017662       4.006148       9.321647      -0.050825       9.889581          -0.000623
          358              C       6.804175       8.063133       1.611848       0.558374      26.853206 0.26136378E+03  0.54476600E+04                                 8.234756                            5.682821       0.049993       2.064810                    0.999667      22.482644      62.228753       0.634202       0.463355      -1.029121       0.043368      -0.031120       0.019153       0.056711      -0.020104      -0.057741       0.042542      -0.039433       0.174468      -0.074057      -0.029002       0.103059             10.951595      15.556227      -1.462515       5.125786       8.942742      -3.341250       8.355816          -0.004094
          359              C       5.472221       8.219899       0.956260      -0.021951      40.196411 0.42502013E+03  0.98493253E+04                                10.133800                            6.803571       0.003482       2.006809                    0.999340      26.968034      74.805287       0.647163       0.408409      -1.078772      -0.032531      -0.001329      -0.028183       0.043061       0.004402      -0.002047      -0.000429      -0.006349      -0.021344      -0.007674      -0.001419       0.009093             13.951029      19.900356      -2.725996       7.035276      11.493071      -4.807298      10.459661           0.003130
          360              C       5.161319       9.325512       0.216980      -0.090012      34.948705 0.40450098E+03  0.93728325E+04                                 9.389448                            6.766338      -0.023517       1.970598                    0.999596      28.912406      83.472643       0.622782       0.424443      -1.055412      -0.019316      -0.016136      -0.012342       0.028032       0.018557      -0.021374       0.005972      -0.007208       0.003439      -0.032373       0.008134       0.024239             11.774344      15.366948      -2.421711       4.697107      11.094684      -4.636906       8.861401           0.000014
          361              C       3.919408       9.488466      25.474950      -0.149237      36.045846 0.45024211E+03  0.10723172E+05                                 9.603254                            7.151880      -0.019655       1.964036                    0.999100      30.134999      88.400602       0.603675       0.426016      -1.053722       0.024715      -0.013312       0.008829       0.029428      -0.002941      -0.003515      -0.017869      -0.017509       0.025425      -0.016841      -0.007645       0.024486             11.696225      16.417137      -0.826096       3.946224      10.794185      -3.534160       7.877355           0.000008
          362              C       2.927239       8.504553      25.641043       0.074416      38.637851 0.42320040E+03  0.98351775E+04                                10.037116                            6.898802      -0.071027       1.986632                    0.999390      26.678874      75.065336       0.624939       0.421728      -1.065959       0.007097      -0.003426      -0.000822       0.007923      -0.004322       0.004529      -0.007871       0.037414       0.016150      -0.023769       0.004878       0.018891             13.384786      20.070405      -2.495694       5.763029      11.120224      -4.021583       8.963729          -0.000369
          363              C       3.248335       7.370063       0.554589      -0.156830      36.125778 0.43616574E+03  0.10268139E+05                                 9.507660                            6.966453       0.162380       2.016853                    0.999782      29.751405      85.740260       0.623538       0.417257      -1.063090       0.027950       0.000463      -0.001618       0.028000       0.023994      -0.011609      -0.006401      -0.005415      -0.058538      -0.024177      -0.012527       0.036704             11.872698      15.659571      -2.773389       5.018318      11.463287      -3.903419       8.495238           0.000779
          364              C       4.493643       7.229799       1.128035      -0.107724      35.675398 0.43699200E+03  0.10307251E+05                                 9.494415                            7.022707       0.057494       1.987053                    0.999663      29.493241      85.477469       0.613578       0.423221      -1.057805      -0.005381       0.011779      -0.029405       0.032130      -0.007524      -0.007335      -0.012198      -0.038637      -0.000125      -0.024741      -0.000795       0.025536             11.663774      16.214390      -0.810399       4.592120      10.494057      -3.201706       8.282877           0.001083
          365              C       1.561307       8.681946      25.075346       0.094584      38.723709 0.41547157E+03  0.96385291E+04                                10.111263                            6.876364      -0.184772       1.951476                    0.999281      26.700795      75.760928       0.618627       0.426783      -1.059772      -0.008640       0.003467      -0.002722       0.009699      -0.000181       0.005003      -0.007132      -0.005582      -0.048632      -0.018931       0.005997       0.012934             13.570511      19.890240      -1.923718       3.737625       8.349032      -4.740821      12.472262           0.000013
          366              C       1.364233       9.356453      23.875501      -0.205772      37.126574 0.47540583E+03  0.11502540E+05                                 9.857701                            7.383372      -0.165108       1.908767                    0.998518      31.306917      93.227760       0.588709       0.430008      -1.048977      -0.007750      -0.003795       0.010296       0.013434       0.009690      -0.030388       0.023084       0.001535      -0.016211      -0.044181       0.011666       0.032516             12.373428      13.343124      -2.157202       4.008968       9.169268      -6.012016      14.607892           0.000713
          367              C       0.084946       9.599852      23.392463       0.085492      40.266807 0.41405613E+03  0.95957013E+04                                10.373233                            6.850307      -0.174366       1.953642                    0.999306      26.743359      75.795787       0.621865       0.425003      -1.061079       0.002051      -0.001900       0.010863       0.011217      -0.015240      -0.005335      -0.003679      -0.000649       0.030466      -0.021607       0.009549       0.012058             14.851086      12.302114      -0.510125       1.323721      11.870509      -9.721325      20.380634           0.000035
          368              C      15.985138       9.133680      24.120894      -0.207271      38.199655 0.48144554E+03  0.11682827E+05                                10.069696                            7.440130      -0.112367       1.924382                    0.998710      31.359420      93.451212       0.585410       0.431167      -1.048511       0.012803       0.001151       0.007694       0.014981      -0.009198       0.025286       0.023972       0.012652      -0.059034      -0.045944       0.016199       0.029745             13.012422      12.007915       2.589810      -3.471956      10.587876      -7.616829      16.441474           0.000145
          369              C      16.148235       8.430296      25.315832       0.093437      38.599601 0.41091082E+03  0.95106630E+04                                10.103399                            6.841049      -0.175732       1.955953                    0.999338      26.643381      75.619728       0.619603       0.427099      -1.059107       0.007247       0.008767      -0.004110       0.012094       0.012861       0.000011       0.003840       0.013926       0.026595      -0.019443       0.007704       0.011739             13.842732      18.808349       3.471107      -4.618790       9.199357      -5.633574      13.520489           0.000415
          370              C       0.451913       8.242589      -0.035388      -0.205668      36.986814 0.48472247E+03  0.11782117E+05                                 9.835179                            7.465525      -0.150010       1.913703                    0.998482      31.347829      93.490167       0.584409       0.431180      -1.048520      -0.004980       0.010869      -0.008169       0.014480      -0.009326       0.001496      -0.004107      -0.069324       0.054142      -0.044933       0.016334       0.028599             11.885276      19.072973       0.816878      -0.792158       7.137860      -2.844810       9.444994           0.000307
          371              C      16.849889      10.381619      22.155163       0.085295      39.462623 0.42020183E+03  0.97450808E+04                                10.232547                            6.887985      -0.108990       1.977266                    0.999332      26.472558      74.330552       0.623765       0.423407      -1.065236      -0.002575       0.001195      -0.005191       0.005916       0.009251       0.005812      -0.016928       0.013030      -0.007214      -0.024451       0.010142       0.014309             14.690596       8.689906      -2.785550       0.800959      12.736521      -9.574686      22.645360          -0.000361
          372              C       0.708450      10.297048      21.035652      -0.142326      34.438331 0.41261778E+03  0.95650877E+04                                 9.193415                            6.762869       0.194963       2.035555                    0.999779      29.051808      82.661193       0.635653       0.415667      -1.065756      -0.012253       0.013741      -0.017091       0.025121      -0.027739       0.000069       0.009258       0.015451      -0.037076      -0.026613      -0.009015       0.035628             11.488282       7.371299      -1.784135      -0.701101       9.647213      -5.937985      17.446334          -0.000336
          373              C       0.514773      11.072627      19.938097      -0.092365      33.173559 0.39762613E+03  0.91418816E+04                                 8.976679                            6.654725       0.046649       1.989343                    0.999636      28.650156      81.450874       0.637865       0.417654      -1.063413      -0.020286      -0.013055       0.018395       0.030337      -0.002982      -0.021220       0.022969       0.018982       0.007456      -0.031321      -0.002932       0.034253             11.022725       7.883325      -2.763550       0.234326      10.208044      -5.664098      14.976806          -0.000333
          374              C      16.472728      12.009098      19.894959      -0.030587      39.936904 0.44161068E+03  0.10316926E+05                                10.087233                            6.918344       0.019439       2.008069                    0.999286      27.181760      75.338096       0.645059       0.406440      -1.081679       0.007301      -0.028202       0.033443       0.044352      -0.006389      -0.005712       0.006066      -0.025713       0.030026      -0.019978       0.002826       0.017153             13.721552       8.739714      -3.421451       0.848760      12.898738      -8.686367      19.526203          -0.001600
          375              C      15.613075      12.099857      21.010854      -0.101437      35.756444 0.42304689E+03  0.98935706E+04                                 9.503062                            6.892038       0.027117       1.978428                    0.999692      29.272783      84.360882       0.622019       0.421054      -1.059611       0.021545      -0.015071       0.011957       0.028884      -0.008844      -0.003993       0.018918       0.003303      -0.072121      -0.032407       0.006175       0.026232             12.169174       8.324264      -2.751920       0.325661      10.728719      -6.957251      17.454539          -0.000230
          376              C      15.794859      11.303651      22.102468      -0.148836      35.886800 0.43264754E+03  0.10184917E+05                                 9.542224                            6.971940       0.144081       2.019707                    0.999600      29.601766      85.862481       0.617559       0.421312      -1.058419       0.001198       0.008446      -0.023282       0.024796       0.006487      -0.021433       0.006104       0.016248      -0.000994      -0.023059      -0.002824       0.025883             12.248171       8.526280      -3.318315       1.278050      11.464488      -7.274411      16.753745           0.000109
          377              C      16.273955      12.920815      18.731794       0.597115      25.675671 0.25841854E+03  0.53872810E+04                                 8.064229                            5.708649      -0.032132       2.046274                    0.999480      22.303905      62.351974       0.621278       0.472905      -1.020798      -0.003922       0.043030      -0.049425       0.065649       0.058005       0.020136       0.031254       0.074008      -0.159135      -0.070584      -0.031714       0.102298             10.403000       6.514452      -2.716322      -0.056678      10.127136      -4.319418      14.567413          -0.000703
          378              C      14.970883       8.005378       0.259084       0.083608      36.571318 0.41971811E+03  0.97510843E+04                                 9.755039                            6.910351      -0.165368       1.960399                    0.999283      26.623589      75.324806       0.617927       0.426652      -1.061021      -0.004926       0.002372       0.000831       0.005530      -0.005887      -0.003692      -0.014389       0.010958      -0.020501      -0.020532       0.008211       0.012321             13.049621      18.204240       5.481500      -5.883416       7.990951      -3.292275      12.953672           0.000908
          379              C      13.769747       7.654717      25.456869      -0.143691      33.170199 0.42711478E+03  0.99959295E+04                                 9.003324                            6.913140       0.125431       2.012846                    0.999626      29.309024      84.036381       0.623721       0.419602      -1.062298      -0.017118      -0.002382       0.015286       0.023073      -0.004329       0.010327      -0.001658      -0.000135       0.098239      -0.021524      -0.013424       0.034947             10.826776      15.177268       4.177388      -3.643956       7.101821      -1.735864      10.201240          -0.000058
          380              C      12.643363       7.345310       0.352075      -0.086527      31.631061 0.40292454E+03  0.92982037E+04                                 8.743078                            6.734635       0.108543       2.016313                    0.999750      28.477496      81.218988       0.628775       0.422120      -1.060156       0.021764       0.015561       0.005892       0.027396      -0.009237       0.027712       0.003739       0.002129      -0.011801      -0.030907       0.002663       0.028244             10.513554      13.350427       3.309660      -4.123231       6.640702      -2.311924      11.549532           0.000248
          381              C      12.690932       7.291680       1.731187      -0.025607      38.152922 0.42880123E+03  0.99618683E+04                                 9.854040                            6.849730       0.092204       2.039330                    0.999315      26.845405      74.629234       0.642538       0.410320      -1.077202       0.033930       0.007981      -0.025367       0.043109      -0.007417       0.004102      -0.011379       0.005614       0.001757      -0.013456      -0.001855       0.015311             13.628675      19.159705       5.303525      -6.888678       7.685659      -3.480097      14.040660           0.001154
          382              C      13.869983       7.599024       2.373343      -0.101129      33.123890 0.41651293E+03  0.97056772E+04                                 9.038662                            6.838398       0.121668       2.012930                    0.999712      29.030133      83.587951       0.624306       0.421028      -1.059327       0.009421      -0.003037      -0.025033       0.026919      -0.010382       0.009186      -0.003971      -0.021647       0.059454      -0.026028       0.002452       0.023576             11.188231      15.746503       4.557369      -3.830241       7.016329      -2.433520      10.801861           0.000311
          383              C      14.999765       7.955872       1.653953      -0.145628      34.663647 0.45389160E+03  0.10840564E+05                                 9.411769                            7.215146      -0.043627       1.958928                    0.998849      30.126331      88.730311       0.596262       0.430100      -1.050375      -0.022889      -0.011372       0.006911       0.026476      -0.003575       0.017152      -0.001664       0.018394      -0.024646      -0.017709      -0.005627       0.023337             11.534993      14.899021       4.216159      -4.168050       7.279022      -2.643635      12.426935           0.000594
          384              C      11.477904       6.978148       2.531428       0.597539      25.496513 0.25491399E+03  0.52987649E+04                                 8.075202                            5.676696      -0.019949       2.052403                    0.999651      22.221478      62.132716       0.621579       0.474055      -1.019667      -0.048653      -0.007526       0.035766       0.060852      -0.006618       0.027144       0.060161      -0.156576      -0.064540      -0.087017      -0.028582       0.115599             10.854164      15.194275       2.418881      -4.460870       6.212700      -3.274296      11.155516          -0.000945
          385              C      12.646760      14.323458      19.643108       0.079422      26.112536 0.32779513E+03  0.71851040E+04                                 7.646210                            6.050368       0.226622       2.085953                    0.999794      25.868013      71.935644       0.667242       0.418786      -1.062112       0.009227       0.052055      -0.010269       0.053855      -0.009855       0.038072       0.012998      -0.020796      -0.048369      -0.051705       0.022167       0.029538              8.497067       7.563377       0.143858      -3.752517       8.666439      -0.060042       9.261383           0.000097
          386              C      11.812591      14.284267      20.740663      -0.124719      29.541238 0.39514439E+03  0.90487104E+04                                 8.210066                            6.576437       0.318240       2.091860                    0.999796      27.999821      78.818682       0.651656       0.410447      -1.070637      -0.011973       0.016159       0.002402       0.020254       0.002592      -0.003498      -0.006953      -0.006224      -0.032393      -0.013462       0.001393       0.012070              9.091838       8.064180       0.017653      -4.006176       9.321693       0.050833       9.889642          -0.000617
          387              C      14.070455       5.156775       8.384710      -0.004357      28.877102 0.39416380E+03  0.90943799E+04                                 8.436800                            6.818601      -0.172410       1.953155                    0.998439      27.597445      80.079869       0.600157       0.442329      -1.042281      -0.000557       0.000000      -0.028170       0.028175       0.000001      -0.027768      -0.000001       0.054987      -0.024163      -0.023466      -0.022364       0.045830              9.360732       7.827406       0.000005       3.672158      10.434372       0.000003       9.820420           0.001805
          388              C      11.413345      15.470325      21.300160      -0.004361      28.877292 0.39416657E+03  0.90944637E+04                                 8.436845                            6.818630      -0.172431       1.953147                    0.998439      27.597588      80.080492       0.600155       0.442329      -1.042280       0.000559       0.000000      -0.028168       0.028174      -0.000000       0.027770       0.000000       0.054985      -0.024162      -0.023465      -0.022365       0.045831              9.360787       7.827438      -0.000000      -3.672182      10.434439      -0.000001       9.820484           0.001807
          389              N       4.605772      15.470325      19.625285      -0.175990      34.943359 0.48253399E+03  0.11412452E+05                                 8.887604                            7.097870       0.010769       2.038629                    0.998796      26.917395      72.686530       0.661448       0.391525      -1.102654      -0.086278       0.000001      -0.107929       0.138176       0.000001      -0.049485       0.000001      -0.068690      -0.116750      -0.077825       0.024021       0.053803             10.055375       8.843510       0.000004       3.804566      11.627513       0.000001       9.695103          -0.006275
          390              N       3.888828       5.156775       6.709835      -0.175993      34.943188 0.48253154E+03  0.11412376E+05                                 8.887577                            7.097855       0.010715       2.038615                    0.998796      26.917292      72.686115       0.661448       0.391525      -1.102654       0.086278      -0.000000      -0.107935       0.138180      -0.000001       0.049486      -0.000002      -0.068688      -0.116754      -0.077826       0.024022       0.053803             10.055338       8.843498      -0.000013      -3.804542      11.627472       0.000002       9.695045          -0.006303
          391              N      12.383428       5.156775       6.205615      -0.176010      34.944016 0.48254537E+03  0.11412787E+05                                 8.887720                            7.097963       0.010726       2.038611                    0.998796      26.917681      72.687491       0.661442       0.391526      -1.102654       0.086283      -0.000001       0.107940       0.138188       0.000001      -0.049487      -0.000003      -0.068691      -0.116760      -0.077828       0.024023       0.053805             10.055506       8.843641       0.000017       3.804611      11.627666       0.000008       9.695211          -0.006256
          392              N      13.100372      15.470325      19.121065      -0.175975      34.942607 0.48252129E+03  0.11412077E+05                                 8.887485                            7.097778       0.010737       2.038626                    0.998796      26.917029      72.685320       0.661452       0.391525      -1.102654      -0.086273       0.000001       0.107922       0.138168      -0.000000       0.049483      -0.000001      -0.068691      -0.116748      -0.077822       0.024018       0.053804             10.055237       8.843397      -0.000002      -3.804510      11.627352      -0.000002       9.694962          -0.006307
          393              O      15.500776       6.974641      10.683660      -0.532766      37.659959 0.48984627E+03  0.11500302E+05                                 9.008348                            6.817904       0.512298       2.237407                    0.995641      26.690759      69.245104       0.733134       0.355855      -1.141946      -0.007992       0.018332       0.024790       0.031851      -0.031904      -0.003337       0.036466      -0.044867       0.044258      -0.050147      -0.008678       0.058825             11.702084      13.156034      -3.527244      -4.786697      11.474400       5.164113      10.475819           0.029519
          394              O      16.159447       8.952780      11.362496      -0.477394      26.440756 0.38156954E+03  0.84088619E+04                                 6.908282                            5.930504       0.863276       2.332317                    0.999316      26.143569      65.532953       0.804085       0.345653      -1.151246      -0.013577      -0.011758       0.017364       0.024982       0.032975       0.028977      -0.023640      -0.000279       0.011124      -0.057509       0.024784       0.032725              7.651597      10.132676       2.486461      -0.547714       7.497087       1.233751       5.325027           0.097873
          395              O       8.295656      12.583975      21.112369      -0.529487      32.633526 0.47059357E+03  0.10953529E+05                                 8.100611                            6.678189       0.393043       2.189714                    0.996936      26.861185      69.707881       0.740449       0.355388      -1.140712      -0.010181       0.011308      -0.017345       0.023074       0.039026       0.014257      -0.026382       0.048829       0.095267      -0.070688       0.030147       0.040542              9.516416       6.490588      -0.437292       2.324133       6.109787       1.238111      15.948873           0.002270
          396              O       7.105563      13.979398      19.784145      -0.486661      37.584945 0.53248888E+03  0.12781242E+05                                 9.011891                            7.188193       0.181752       2.109761                    0.998043      27.274339      71.843381       0.701267       0.363882      -1.134157       0.035413      -0.006062       0.028403       0.045799      -0.000151      -0.013848      -0.001559      -0.022624      -0.128580      -0.046292       0.013517       0.032775             10.846430       9.539092      -5.379569      -1.414221      14.250409       3.163961       8.749789          -0.011758
          397              O       1.846556       7.088090      10.964959      -0.517746      31.621688 0.45505085E+03  0.10476783E+05                                 7.892185                            6.501808       0.464651       2.211773                    0.998159      26.537900      67.933067       0.763657       0.348369      -1.149305       0.016185      -0.006091       0.003566       0.017657      -0.010225      -0.033158      -0.028854       0.033549      -0.143547      -0.070893       0.019144       0.051749              9.557972      16.777764       0.101840       0.987564       5.347101       0.827125       6.549052           0.016955
          398              O       3.124144       6.621918       9.194767      -0.525627      39.384240 0.56307543E+03  0.13724365E+05                                 9.339879                            7.411525       0.210376       2.107613                    0.998415      27.937419      74.491631       0.686911       0.365830      -1.131082      -0.013954       0.021133       0.025949       0.036258       0.013101       0.006255      -0.001723      -0.118964       0.070204      -0.073034       0.023785       0.049249             11.660166       9.093933       1.946654       3.647021       8.914761       5.398161      16.971803          -0.004521
          399              O       9.983024      13.652459      23.599110      -0.532764      37.660292 0.48985117E+03  0.11500451E+05                                 9.008412                            6.817947       0.512259       2.237393                    0.995641      26.690850      69.245536       0.733130       0.355856      -1.141945       0.007990      -0.018329       0.024794       0.031851      -0.031903       0.003340      -0.036459      -0.044876       0.044264      -0.050146      -0.008677       0.058822             11.702177      13.156163      -3.527267       4.786738      11.474475      -5.164148      10.475892           0.029520
          400              O       9.324353      11.674320      24.277946      -0.477369      26.440623 0.38156722E+03  0.84088001E+04                                 6.908270                            5.930495       0.863257       2.332313                    0.999316      26.143441      65.532649       0.804083       0.345654      -1.151244       0.013580       0.011760       0.017366       0.024986       0.032974      -0.028968       0.023632      -0.000283       0.011150      -0.057498       0.024780       0.032718              7.651583      10.132659       2.486456       0.547713       7.497074      -1.233745       5.325015           0.097890
          401              O       0.198944       8.043125       8.196919      -0.529511      32.634344 0.47060731E+03  0.10953932E+05                                 8.100754                            6.678291       0.393059       2.189713                    0.996936      26.861513      69.709069       0.740443       0.355388      -1.140711       0.010181      -0.011310      -0.017358       0.023084       0.039021      -0.014254       0.026371       0.048810       0.095260      -0.070673       0.030139       0.040534              9.516599       6.490692      -0.437308      -2.324183       6.109907      -1.238152      15.949198           0.002120
          402              O       1.389037       6.647702       6.868695      -0.486775      37.588831 0.53255381E+03  0.12783190E+05                                 9.012460                            7.188593       0.181811       2.109754                    0.998043      27.276006      71.848845       0.701253       0.363878      -1.134161      -0.035416       0.006053       0.028399       0.045798      -0.000138       0.013854       0.001575      -0.022603      -0.128732      -0.046341       0.013550       0.032791             10.847194       9.539690      -5.379987       1.414375      14.251447      -3.164325       8.750444          -0.009296
          403              O       6.648044      13.539010      23.880409      -0.517732      31.621679 0.45505026E+03  0.10476764E+05                                 7.892169                            6.501791       0.464689       2.211781                    0.998160      26.537935      67.933102       0.763661       0.348368      -1.149306      -0.016184       0.006098       0.003554       0.017656      -0.010227       0.033137       0.028869       0.033575      -0.143529      -0.070888       0.019143       0.051745              9.557956      16.777746       0.101823      -0.987538       5.347090      -0.827119       6.549032           0.016838
          404              O       5.370456      14.005182      22.110217      -0.525645      39.385189 0.56309084E+03  0.13724834E+05                                 9.340000                            7.411603       0.210442       2.107626                    0.998416      27.937874      74.493083       0.686911       0.365828      -1.131084       0.013982      -0.021113       0.025946       0.036256       0.013117      -0.006265       0.001715      -0.119044       0.070241      -0.073083       0.023799       0.049285             11.660335       9.094053       1.946689      -3.647072       8.914907      -5.398276      16.972044          -0.002591
          405              O      15.500776       3.338909      10.683660      -0.532760      37.659901 0.48984526E+03  0.11500273E+05                                 9.008339                            6.817897       0.512298       2.237407                    0.995641      26.690730      69.245022       0.733134       0.355855      -1.141946      -0.007991      -0.018331       0.024793       0.031852       0.031903      -0.003339      -0.036464      -0.044869       0.044256      -0.050145      -0.008679       0.058825             11.702074      13.156034       3.527249      -4.786689      11.474390      -5.164106      10.475800           0.029519
          406              O      16.159447       1.360770      11.362496      -0.477378      26.440554 0.38156600E+03  0.84087637E+04                                 6.908242                            5.930472       0.863273       2.332317                    0.999316      26.143489      65.532654       0.804088       0.345653      -1.151246      -0.013578       0.011760       0.017367       0.024985      -0.032973       0.028973       0.023635      -0.000280       0.011129      -0.057502       0.024780       0.032722              7.651550      10.132613      -2.486443      -0.547708       7.497044      -1.233739       5.324993           0.097880
          407              O       8.295656      18.356675      21.112369      -0.529491      32.633894 0.47059976E+03  0.10953713E+05                                 8.100685                            6.678243       0.393032       2.189709                    0.996936      26.861311      69.708435       0.740444       0.355389      -1.140711      -0.010182      -0.011309      -0.017347       0.023075      -0.039026       0.014255       0.026381       0.048828       0.095268      -0.070687       0.030147       0.040541              9.516512       6.490644       0.437297       2.324155       6.109845      -1.238137      15.949048           0.002272
          408              O       7.105563      16.961252      19.784145      -0.486679      37.585561 0.53249912E+03  0.12781550E+05                                 9.011979                            7.188254       0.181768       2.109761                    0.998043      27.274613      71.844270       0.701265       0.363881      -1.134158       0.035412       0.006062       0.028407       0.045801       0.000149      -0.013845       0.001556      -0.022619      -0.128615      -0.046301       0.013522       0.032778             10.846549       9.539189       5.379638      -1.414247      14.250565      -3.164016       8.749892          -0.011207
          409              O       1.846556       3.225460      10.964959      -0.517752      31.622223 0.45505956E+03  0.10477035E+05                                 7.892272                            6.501868       0.464644       2.211764                    0.998160      26.538137      67.933890       0.763654       0.348369      -1.149305       0.016187       0.006094       0.003560       0.017658       0.010229      -0.033146       0.028865       0.033565      -0.143540      -0.070893       0.019145       0.051748              9.558093      16.778000      -0.101842       0.987580       5.347156      -0.827141       6.549124           0.016582
          410              O       3.124144       3.691632       9.194767      -0.525670      39.385815 0.56310132E+03  0.13725154E+05                                 9.340102                            7.411675       0.210422       2.107616                    0.998415      27.938108      74.493887       0.686907       0.365828      -1.131084      -0.013960      -0.021132       0.025945       0.036257      -0.013119       0.006252       0.001726      -0.119037       0.070255      -0.073081       0.023801       0.049280             11.660482       9.094187      -1.946739       3.647153       8.915006      -5.398353      16.972253          -0.003687
          411              O       9.983024      17.288191      23.599110      -0.532739      37.659832 0.48984422E+03  0.11500246E+05                                 9.008334                            6.817894       0.512280       2.237402                    0.995641      26.690684      69.244955       0.733134       0.355856      -1.141945       0.007992       0.018331       0.024794       0.031853       0.031898       0.003342       0.036461      -0.044875       0.044249      -0.050139      -0.008682       0.058822             11.702071      13.156048       3.527243       4.786699      11.474358       5.164091      10.475807           0.029538
          412              O       9.324353      19.266330      24.277946      -0.477285      26.439185 0.38154189E+03  0.84080946E+04                                 6.907981                            5.930264       0.863299       2.332331                    0.999316      26.142884      65.530480       0.804107       0.345650      -1.151249       0.013588      -0.011765       0.017367       0.024994      -0.032959      -0.028955      -0.023613      -0.000285       0.011146      -0.057467       0.024761       0.032705              7.651244      10.132184      -2.486354       0.547664       7.496753       1.233668       5.324796           0.097937
          413              O       0.198944       2.270425       8.196919      -0.529492      32.633603 0.47059513E+03  0.10953576E+05                                 8.100634                            6.678208       0.393037       2.189712                    0.996936      26.861194      69.707987       0.740447       0.355389      -1.140711       0.010181       0.011308      -0.017353       0.023079      -0.039024      -0.014257      -0.026370       0.048817       0.095254      -0.070678       0.030145       0.040532              9.516438       6.490601       0.437299      -2.324133       6.109816       1.238117      15.948897           0.002099
          414              O       1.389037       3.665848       6.868695      -0.486713      37.586525 0.53251620E+03  0.12782056E+05                                 9.012106                            7.188351       0.181799       2.109766                    0.998043      27.275064      71.845631       0.701264       0.363879      -1.134160      -0.035418      -0.006055       0.028392       0.045795       0.000144       0.013876      -0.001584      -0.022614      -0.128658      -0.046329       0.013545       0.032784             10.846710       9.539297       5.379706       1.414266      14.250802       3.164089       8.750030          -0.010738
          415              O       6.648044      17.401640      23.880409      -0.517734      31.621888 0.45505386E+03  0.10476870E+05                                 7.892213                            6.501824       0.464678       2.211777                    0.998160      26.538006      67.933423       0.763657       0.348368      -1.149306      -0.016183      -0.006098       0.003554       0.017655       0.010225       0.033138      -0.028870       0.033576      -0.143527      -0.070889       0.019142       0.051746              9.558014      16.777850      -0.101826      -0.987553       5.347118       0.827126       6.549072           0.016958
          416              O       5.370456      16.935468      22.110217      -0.525648      39.385170 0.56309064E+03  0.13724830E+05                                 9.340006                            7.411610       0.210423       2.107621                    0.998416      27.937840      74.493036       0.686909       0.365829      -1.131084       0.013983       0.021113       0.025944       0.036255      -0.013111      -0.006267      -0.001713      -0.119036       0.070240      -0.073078       0.023799       0.049280             11.660339       9.094059      -1.946685      -3.647071       8.914905       5.398271      16.972053          -0.002712
          417              O       8.117270      15.470325      21.985971      -0.717043      50.253704 0.10057788E+04  0.28058422E+05                                10.756131                            9.725084       0.231040       2.057736                    0.996680      32.435626      89.547926       0.622630       0.352627      -1.153013       0.083898      -0.000000      -0.025393       0.087656      -0.000004       0.019171       0.000006       0.133787       0.140830      -0.090365       0.025931       0.064434             12.394173      12.281886      -0.000009       1.165107      15.532887      -0.000010       9.367748           0.216593
          418              O       0.377330       5.156775       9.070521      -0.717174      50.259093 0.10059133E+04  0.28063135E+05                                10.756897                            9.725731       0.230923       2.057675                    0.996680      32.437557      89.555025       0.622609       0.352627      -1.153012      -0.083919       0.000004      -0.025379       0.087672       0.000013      -0.019298       0.000020       0.133721       0.140617      -0.090296       0.025773       0.064523             12.395109      12.282763       0.000003      -1.165214      15.534162      -0.000024       9.368403           0.215557
          419              O       1.488424      17.288191      15.147240      -0.532747      37.659918 0.48984497E+03  0.11500267E+05                                 9.008350                            6.817898       0.512280       2.237402                    0.995641      26.690706      69.245006       0.733134       0.355855      -1.141945       0.007994       0.018330      -0.024795       0.031854       0.031899      -0.003342      -0.036462      -0.044878       0.044249      -0.050141      -0.008683       0.058824             11.702108      13.156091       3.527285      -4.786728      11.474396      -5.164122      10.475836           0.029536
          420              O       0.829753      19.266330      14.468404      -0.477292      26.439473 0.38154689E+03  0.84082341E+04                                 6.908038                            5.930309       0.863284       2.332324                    0.999316      26.142995      65.530919       0.804102       0.345651      -1.151248       0.013589      -0.011764      -0.017369       0.024994      -0.032960       0.028956       0.023615      -0.000286       0.011146      -0.057470       0.024763       0.032707              7.651313      10.132280      -2.486372      -0.547674       7.496819      -1.233684       5.324839           0.097923
          421              O       8.693544       2.270425       4.718531      -0.529510      32.634408 0.47060812E+03  0.10953956E+05                                 8.100765                            6.678296       0.393051       2.189709                    0.996937      26.861522      69.709113       0.740443       0.355388      -1.140711       0.010184       0.011312       0.017358       0.023086      -0.039020       0.014253       0.026366       0.048811       0.095262      -0.070670       0.030138       0.040532              9.516614       6.490708       0.437313       2.324204       6.109899      -1.238128      15.949234           0.002108
          422              O       9.883637       3.665848       6.046755      -0.486822      37.590983 0.53258912E+03  0.12784252E+05                                 9.012801                            7.188833       0.181828       2.109744                    0.998043      27.276855      71.851752       0.701241       0.363878      -1.134160      -0.035416      -0.006055      -0.028392       0.045794       0.000133      -0.013855       0.001578      -0.022604      -0.128770      -0.046353       0.013555       0.032798             10.847654       9.540076       5.380257      -1.414474      14.252061      -3.164514       8.750823          -0.008568
          423              O      15.142644      17.401640      14.865941      -0.517753      31.622168 0.45505880E+03  0.10477012E+05                                 7.892258                            6.501859       0.464682       2.211776                    0.998160      26.538139      67.933852       0.763655       0.348369      -1.149306      -0.016185      -0.006099      -0.003555       0.017657       0.010227      -0.033137       0.028874       0.033578      -0.143531      -0.070893       0.019145       0.051747              9.558076      16.777964      -0.101849       0.987586       5.347151      -0.827141       6.549114           0.016831
          424              O      13.865056      16.935468      16.636133      -0.525634      39.384192 0.56307425E+03  0.13724329E+05                                 9.339843                            7.411491       0.210415       2.107626                    0.998415      27.937490      74.491798       0.686916       0.365828      -1.131084       0.013992       0.021104      -0.025943       0.036252      -0.013119       0.006268       0.001709      -0.119045       0.070255      -0.073087       0.023804       0.049283             11.660116       9.093889      -1.946653       3.646987       8.914745      -5.398154      16.971714          -0.002540
          425              O       7.006176       3.338909       2.231790      -0.532784      37.660414 0.48985342E+03  0.11500516E+05                                 9.008430                            6.817964       0.512263       2.237393                    0.995641      26.690914      69.245726       0.733129       0.355856      -1.141944      -0.007989      -0.018330      -0.024789       0.031849       0.031907       0.003336       0.036463      -0.044867       0.044273      -0.050151      -0.008672       0.058824             11.702191      13.156166       3.527244       4.786735      11.474497       5.164154      10.475909           0.029507
          426              O       7.664847       1.360770       1.552954      -0.477468      26.441718 0.38158653E+03  0.84093321E+04                                 6.908459                            5.930645       0.863240       2.332301                    0.999316      26.144023      65.534517       0.804073       0.345654      -1.151244      -0.013569       0.011755      -0.017363       0.024975      -0.032990      -0.028989      -0.023654      -0.000278       0.011137      -0.057536       0.024800       0.032737              7.651806      10.132965      -2.486528       0.547741       7.497288       1.233801       5.325164           0.097839
          427              O      16.790256      18.356675      17.633981      -0.529491      32.633647 0.47059595E+03  0.10953600E+05                                 8.100637                            6.678212       0.393040       2.189713                    0.996936      26.861239      69.708118       0.740447       0.355389      -1.140711      -0.010181      -0.011309       0.017347       0.023075      -0.039026      -0.014256      -0.026380       0.048829       0.095266      -0.070687       0.030147       0.040540              9.516449       6.490600       0.437292      -2.324122       6.109826       1.238146      15.948921           0.002261
          428              O      15.600163      16.961252      18.962205      -0.486637      37.583641 0.53246792E+03  0.12780610E+05                                 9.011673                            7.188041       0.181735       2.109766                    0.998043      27.273856      71.841690       0.701276       0.363881      -1.134159       0.035409       0.006057      -0.028415       0.045803       0.000157       0.013851      -0.001554      -0.022629      -0.128589      -0.046296       0.013517       0.032779             10.846134       9.538834       5.379387       1.414159      14.250013       3.163851       8.749556          -0.011603
          429              O      10.341156       3.225460       1.950491      -0.517739      31.621777 0.45505216E+03  0.10476820E+05                                 7.892193                            6.501810       0.464651       2.211770                    0.998160      26.537954      67.933216       0.763659       0.348368      -1.149306       0.016185       0.006095      -0.003562       0.017657       0.010224       0.033152      -0.028861       0.033563      -0.143529      -0.070890       0.019141       0.051749              9.557983      16.777792      -0.101818      -0.987545       5.347100       0.827119       6.549055           0.017034
          430              O      11.618744       3.691632       3.720683      -0.525666      39.386252 0.56310908E+03  0.13725392E+05                                 9.340188                            7.411743       0.210405       2.107606                    0.998416      27.938221      74.494353       0.686901       0.365830      -1.131083      -0.013950      -0.021139      -0.025948       0.036260      -0.013089      -0.006256      -0.001729      -0.118985       0.070210      -0.073043       0.023786       0.049256             11.660599       9.094276      -1.946745      -3.647208       8.915072       5.398398      16.972450          -0.004421
          431              O       1.488424      13.652459      15.147240      -0.532730      37.659524 0.48983912E+03  0.11500094E+05                                 9.008286                            6.817855       0.512291       2.237408                    0.995641      26.690559      69.244497       0.733136       0.355855      -1.141945       0.007996      -0.018331      -0.024795       0.031855      -0.031895      -0.003343       0.036464      -0.044875       0.044241      -0.050136      -0.008687       0.058823             11.702016      13.155981      -3.527259      -4.786688      11.474304       5.164076      10.475762           0.029544
          432              O       0.829753      11.674320      14.468404      -0.477237      26.438701 0.38153333E+03  0.84078584E+04                                 6.907893                            5.930194       0.863310       2.332337                    0.999316      26.142645      65.529683       0.804112       0.345650      -1.151249       0.013594       0.011766      -0.017369       0.024999       0.032950       0.028947      -0.023604      -0.000286       0.011138      -0.057449       0.024752       0.032698              7.651142      10.132044       2.486319      -0.547652       7.496653       1.233643       5.324728           0.097958
          433              O       8.693544       8.043125       4.718531      -0.529494      32.634609 0.47061194E+03  0.10954081E+05                                 8.100849                            6.678364       0.392963       2.189685                    0.996936      26.861486      69.709431       0.740431       0.355393      -1.140706       0.010182      -0.011310       0.017350       0.023078       0.039028       0.014257      -0.026372       0.048826       0.095253      -0.070683       0.030151       0.040532              9.516716       6.490772      -0.437315       2.324207       6.109970       1.238168      15.949405           0.002088
          434              O       9.883637       6.647702       6.046755      -0.486739      37.588002 0.53253988E+03  0.12782771E+05                                 9.012352                            7.188521       0.181813       2.109759                    0.998043      27.275595      71.847514       0.701253       0.363880      -1.134159      -0.035423       0.006061      -0.028377       0.045791      -0.000141      -0.013877      -0.001594      -0.022605      -0.128655      -0.046329       0.013549       0.032780             10.847046       9.539580      -5.379913      -1.414325      14.251265       3.164208       8.750291          -0.011255
          435              O      15.142644      13.539010      14.865941      -0.517750      31.622079 0.45505736E+03  0.10476973E+05                                 7.892254                            6.501858       0.464669       2.211774                    0.998160      26.538062      67.933676       0.763653       0.348369      -1.149304      -0.016184       0.006098      -0.003557       0.017657      -0.010226      -0.033142      -0.028868       0.033568      -0.143538      -0.070892       0.019145       0.051747              9.558070      16.777949       0.101852       0.987592       5.347150       0.827141       6.549112           0.016923
          436              O      13.865056      14.005182      16.636133      -0.525613      39.383488 0.56306265E+03  0.13723975E+05                                 9.339739                            7.411420       0.210400       2.107626                    0.998415      27.937192      74.490795       0.686919       0.365828      -1.131084       0.013991      -0.021105      -0.025945       0.036253       0.013117       0.006269      -0.001709      -0.119019       0.070236      -0.073071       0.023798       0.049273             11.659967       9.093768       1.946612       3.646920       8.914634       5.398067      16.971500          -0.002859
          437              O       7.006176       6.974641       2.231790      -0.532662      37.658155 0.48981901E+03  0.11499502E+05                                 9.008061                            6.817708       0.512335       2.237430                    0.995641      26.690053      69.242783       0.733146       0.355855      -1.141946      -0.007999       0.018334      -0.024794       0.031857      -0.031883       0.003343      -0.036470      -0.044863       0.044203      -0.050120      -0.008700       0.058820             11.701689      13.155609      -3.527146       4.786534      11.473978      -5.163899      10.475481           0.029575
          438              O       7.664847       8.952780       1.552954      -0.477069      26.436273 0.38149074E+03  0.84066799E+04                                 6.907449                            5.929843       0.863374       2.332372                    0.999317      26.141480      65.525694       0.804141       0.345648      -1.151252      -0.013607      -0.011775      -0.017372       0.025012       0.032914      -0.028920       0.023571      -0.000288       0.011095      -0.057384       0.024714       0.032671              7.650619      10.131335       2.486149       0.547596       7.496135      -1.233511       5.324387           0.098063
          439              O      16.790256      12.583975      17.633981      -0.529497      32.633946 0.47060093E+03  0.10953747E+05                                 8.100692                            6.678252       0.393039       2.189711                    0.996936      26.861355      69.708565       0.740444       0.355389      -1.140711      -0.010181       0.011310       0.017349       0.023077       0.039026      -0.014255       0.026381       0.048827       0.095268      -0.070687       0.030146       0.040541              9.516522       6.490641      -0.437295      -2.324141       6.109869      -1.238165      15.949055           0.002273
          440              O      15.600163      13.979398      18.962205      -0.486653      37.584224 0.53247735E+03  0.12780895E+05                                 9.011763                            7.188102       0.181735       2.109762                    0.998043      27.274090      71.842493       0.701273       0.363880      -1.134159       0.035410      -0.006058      -0.028418       0.045806      -0.000155       0.013843       0.001550      -0.022624      -0.128607      -0.046297       0.013518       0.032779             10.846259       9.538935      -5.379461       1.414186      14.250182      -3.163914       8.749661          -0.011338
          441              O      10.341156       7.088090       1.950491      -0.517731      31.622663 0.45506650E+03  0.10477245E+05                                 7.892378                            6.501941       0.464592       2.211747                    0.998159      26.538215      67.934468       0.763645       0.348371      -1.149302       0.016187      -0.006091      -0.003556       0.017656      -0.010226       0.033147       0.028857       0.033557      -0.143548      -0.070890       0.019144       0.051746              9.558243      16.778290       0.101844      -0.987616       5.347223      -0.827152       6.549216           0.016527
          442              O      11.618744       6.621918       3.720683      -0.525671      39.386540 0.56311321E+03  0.13725514E+05                                 9.340213                            7.411753       0.210440       2.107615                    0.998416      27.938374      74.494755       0.686903       0.365828      -1.131084      -0.013949       0.021145      -0.025952       0.036265       0.013120      -0.006244       0.001732      -0.119026       0.070244      -0.073073       0.023796       0.049278             11.660643       9.094304       1.946764      -3.647210       8.915129      -5.398448      16.972495          -0.004024
          443              O       8.871930       5.156775       3.844929      -0.716994      50.253820 0.10057838E+04  0.28058568E+05                                10.756102                            9.725077       0.231119       2.057756                    0.996680      32.435714      89.547863       0.622634       0.352625      -1.153016      -0.083929       0.000002       0.025375       0.087681      -0.000001       0.019271      -0.000003       0.133704       0.140773      -0.090314       0.025805       0.064509             12.394127      12.281761       0.000007       1.165063      15.532886      -0.000012       9.367733           0.215601
          444              O      16.611870      15.470325      16.760379      -0.717254      50.259932 0.10059326E+04  0.28063857E+05                                10.757084                            9.725874       0.230779       2.057632                    0.996680      32.437770      89.556395       0.622598       0.352630      -1.153008       0.083887      -0.000002       0.025392       0.087646       0.000003      -0.019204       0.000005       0.133793       0.140710      -0.090348       0.025892       0.064456             12.395353      12.283076       0.000004      -1.165273      15.534431      -0.000010       9.368550           0.216489

******************************************************
Auxiliary information for the entire system
The total spin magnetic moment of the unit cell is   3.886668
The total net atomic charge of the unit cell is   0.000007
Accuracy of reproducing the electrostatic potential in the unit cell:
  The inner radius (bohr) =    5.0000
  The outer radius (bohr) =   12.0000
  Valid grid points have density less than (e/(bohr^3)) =    0.0001
  The number of valid grid points were=       725075
  The rms potential error without charges in kcal/mol is=      5.54480
  The rms potential error with partial charges in kcal/mol is=      0.87812
  The RRMSE value at monopole order=      0.15837
  The rms potential error with partial charges and cloud penetration in kcal/mol is=      0.88498
  The RRMSE value at monopole order with cloud penetration is=      0.15961
  The rms potential error with partial charges and atomic dipoles in kcal/mol is=      0.30770
  The RRMSE value at dipole order=      0.05549
  The rms potential error with partial charges, atomic dipoles and cloud penetration in kcal/mol is=      0.30320
  The RRMSE value at dipole order with cloud penetration=      0.05468

******************************************************
The electron densities and ab initio electrostatic potential were computed in VASP using the PBE functional and
projector augmented wave method. See the main text of the journal article for a description of computational details.
The atomic charges, dipoles, and quadrupoles were computed with the DDEC6 method as described in
(a) T. A. Manz and N. Gabaldon Limas, RSC Adv. 6 (2016) 47771-47801 DOI: 10.1039/c6ra04656h
(b) N. Gabaldon Limas and T. A. Manz, RSC Adv. 8 (2018) 2678-2707 DOI: 10.1039/c7ra11829e.
For each atom in the material, the electron cloud parameters were fit to the spherically averaged atom-in-material
electron density using radial positions for which this density was between 10^-4 and 10^-2 electrons per cubic bohr.
The polarizabilities, dispersion coefficients, and quantum Drude oscillator (QDO) parameters were fit using the MCLF method.
The magnetic structure of the system was optimized in VASP from the default ferromagnetic initial guess using spin polarization.
The atomic spin moments (ASMs) were computed on this optimized magnetic structure using the DDEC6 partition as inputs
to the method of T. A. Manz and D. S. Sholl, J. Chem. Theory Comput. 7 (2011) 4146-4164 DOI: 10.1021/ct200539n.
The RMSE and RRMSE were computed using a uniform grid with Ewald summation.
