# Supplementary material for: A collection of forcefield precursors for metal–organic frameworks
Source: RSC Adv. 2019 Nov 13;9(63):36492–507. doi: 10.1039/c9ra07327b (PMC9075174; doi:10.1039/c9ra07327b)
Supplement: RA-009-C9RA07327B-s3867 [file RA-009-C9RA07327B-s3867.xyz]

  444
jmolscript: load "" {1 1 1} spacegroup "x,y,z" unitcell [{     17.054400     0.000000     0.000000 }, {      0.000000    22.181600     0.000000 }, {      0.000000     0.000000    24.863200 }]
Zn     0.175831    14.792022     9.601919     0.964295
Zn     8.351369     7.389578    22.033519     0.964296
Zn     0.175831    18.480378     9.601919     0.964295
Zn     8.351369     3.701222    22.033519     0.964297
Zn    16.878569     3.701222    15.261281     0.964296
Zn     8.703031    18.480378     2.829681     0.964301
Zn    16.878569     7.389578    15.261281     0.964297
Zn     8.703031    14.792022     2.829681     0.964296
Ni     2.142033    16.636200     7.787154     0.951651
Ni     6.385167     5.545400    20.218754     0.951643
Ni    14.912367     5.545400    17.076046     0.951654
Ni    10.669233    16.636200     4.644446     0.951657
H     11.344587     0.505740    24.664294     0.122433
H     13.420107     0.153053     0.693683     0.107494
H     14.537171     3.824108    24.420635     0.113663
H     12.437774     4.170141    23.533019     0.113706
H     15.016399     0.596685     2.347086     0.117874
H      1.947612     0.889482     1.971652     0.118339
H     16.581993     2.723900    24.209298     0.115849
H     15.676404     0.359342     4.629528     0.117816
H     15.932220    21.096920     6.387356     0.118747
H      2.015830    19.426645     4.562397     0.111229
H      1.777068    20.890631     2.819487     0.112795
H      3.363128     2.530921     1.379908     0.116744
H      5.237406     3.196369     0.246146     0.124654
H      3.168708     3.116515    21.680710     0.115968
H      1.314894     2.377868    22.814472     0.109448
H      3.973675    14.699746     6.362493     0.098906
H      5.372136    14.637638     4.544993     0.129818
H     14.237013    21.675860    12.232694     0.122434
H     12.161493    22.028547    13.125283     0.107495
H     11.044429    18.357492    11.989035     0.113663
H     13.143826    18.011459    11.101419     0.113707
H     10.565201    21.584915    14.778686     0.117874
H      6.579588    21.292118    14.403252     0.118339
H      8.999607    19.457700    11.777698     0.115849
H      9.905196    21.822258    17.061128     0.117818
H      9.649380     1.084680    18.818956     0.118747
H      6.511370     2.754955    16.993997     0.111229
H      6.750132     1.290969    15.251087     0.112795
H      5.164072    19.650679    13.811508     0.116740
H      3.289794    18.985231    12.677746     0.124646
H      5.358492    19.065085     9.249110     0.115968
H      7.212306    19.803732    10.382872     0.109449
H      4.553525     7.481854    18.794093     0.098907
H      3.155064     7.543962    16.976593     0.129820
H     11.344587    10.585060    24.664294     0.122432
H     13.420107    10.937747     0.693683     0.107494
H     14.537171     7.266692    24.420635     0.113662
H     12.437774     6.920659    23.533019     0.113706
H     15.016399    10.494115     2.347086     0.117874
H      1.947612    10.201318     1.971652     0.118339
H     16.581993     8.366900    24.209298     0.115849
H     15.676404    10.731458     4.629528     0.117816
H     15.932220    12.175480     6.387356     0.118747
H      2.015830    13.845755     4.562397     0.111229
H      1.777068    12.381769     2.819487     0.112795
H      3.363128     8.559879     1.379908     0.116743
H      5.237406     7.894431     0.246146     0.124650
H      3.168708     7.974285    21.680710     0.115968
H      1.314894     8.712932    22.814472     0.109448
H      3.973675    18.572654     6.362493     0.098905
H      5.372136    18.634762     4.544993     0.129818
H     14.237013    11.596540    12.232694     0.122433
H     12.161493    11.243853    13.125283     0.107495
H     11.044429    14.914908    11.989035     0.113662
H     13.143826    15.260941    11.101419     0.113706
H     10.565201    11.687485    14.778686     0.117874
H      6.579588    11.980282    14.403252     0.118339
H      8.999607    13.814700    11.777698     0.115849
H      9.905196    11.450142    17.061128     0.117818
H      9.649380    10.006120    18.818956     0.118746
H      6.511370     8.335845    16.993997     0.111229
H      6.750132     9.799831    15.251087     0.112795
H      5.164072    13.621721    13.811508     0.116741
H      3.289794    14.287169    12.677746     0.124647
H      5.358492    14.207315     9.249110     0.115969
H      7.212306    13.468668    10.382872     0.109449
H      4.553525     3.608946    18.794093     0.098907
H      3.155064     3.546838    16.976593     0.129820
H      6.071366    16.636200     3.605164     0.117336
H      2.455834     5.545400    16.036764     0.117337
H      5.709813    11.596540     0.198906     0.122431
H      3.634293    11.243853    24.169517     0.107495
H      2.517229    14.914908     0.442565     0.113663
H      4.616626    15.260941     1.330181     0.113706
H      2.038001    11.687485    22.516114     0.117874
H     15.106788    11.980282    22.891548     0.118339
H      0.472407    13.814700     0.653902     0.115848
H      1.377996    11.450142    20.233672     0.117816
H      1.122180    10.006120    18.475844     0.118745
H     15.038570     8.335845    20.300803     0.111228
H     15.277332     9.799831    22.043713     0.112795
H     13.691272    13.621721    23.483292     0.116752
H     11.816994    14.287169    24.617054     0.124655
H     13.885692    14.207315     3.182490     0.115968
H     15.739506    13.468668     2.048728     0.109449
H     13.080725     3.608946    18.500707     0.098906
H     11.682264     3.546838    20.318207     0.129819
H      2.817387    10.585060    12.630506     0.122433
H      4.892907    10.937747    11.737917     0.107495
H      6.009971     7.266692    12.874165     0.113663
H      3.910574     6.920659    13.761781     0.113707
H      6.489199    10.494115    10.084514     0.117875
H     10.474812    10.201318    10.459948     0.118339
H      8.054793     8.366900    13.085502     0.115849
H      7.149204    10.731458     7.802072     0.117816
H      7.405020    12.175480     6.044244     0.118746
H     10.543030    13.845755     7.869203     0.111229
H     10.304268    12.381769     9.612113     0.112796
H     11.890328     8.559879    11.051692     0.116744
H     13.764606     7.894431    12.185454     0.124651
H     11.695908     7.974285    15.614090     0.115968
H      9.842094     8.712932    14.480328     0.109449
H     12.500875    18.572654     6.069107     0.098905
H     13.899336    18.634762     7.886607     0.129818
H      5.709813    21.675860     0.198906     0.122434
H      3.634293    22.028547    24.169517     0.107494
H      2.517229    18.357492     0.442565     0.113663
H      4.616626    18.011459     1.330181     0.113706
H      2.038001    21.584915    22.516114     0.117874
H     15.106788    21.292118    22.891548     0.118338
H      0.472407    19.457700     0.653902     0.115849
H      1.377996    21.822258    20.233672     0.117814
H      1.122180     1.084680    18.475844     0.118744
H     15.038570     2.754955    20.300803     0.111228
H     15.277332     1.290969    22.043713     0.112795
H     13.691272    19.650679    23.483292     0.116751
H     11.816994    18.985231    24.617054     0.124656
H     13.885692    19.065085     3.182490     0.115968
H     15.739506    19.803732     2.048728     0.109449
H     13.080725     7.481854    18.500707     0.098906
H     11.682264     7.543962    20.318207     0.129819
H      2.817387     0.505740    12.630506     0.122433
H      4.892907     0.153053    11.737917     0.107495
H      6.009971     3.824108    12.874165     0.113663
H      3.910574     4.170141    13.761781     0.113706
H      6.489199     0.596685    10.084514     0.117874
H     10.474812     0.889482    10.459948     0.118339
H      8.054793     2.723900    13.085502     0.115849
H      7.149204     0.359342     7.802072     0.117817
H      7.405020    21.096920     6.044244     0.118748
H     10.543030    19.426645     7.869203     0.111229
H     10.304268    20.890631     9.612113     0.112796
H     11.890328     2.530921    11.051692     0.116745
H     13.764606     3.196369    12.185454     0.124651
H     11.695908     3.116515    15.614090     0.115968
H      9.842094     2.377868    14.480328     0.109449
H     12.500875    14.699746     6.069107     0.098905
H     13.899336    14.637638     7.886607     0.129818
H     10.983034     5.545400    21.258036     0.117336
H     14.598566    16.636200     8.826436     0.117336
C     10.314501     2.588593    23.381353     0.564656
C     11.666403     2.358570    24.002685    -0.022655
C     11.984127     1.177843    24.612082    -0.092507
C     13.229098     0.965343     0.283440    -0.143760
C     14.215013     1.952646     0.222277     0.073730
C     13.897631     3.150896    24.473594    -0.153788
C     12.639016     3.357629    23.938289    -0.107191
C     15.582435     1.685358     0.757582     0.097728
C     15.762018     0.909667     1.887614    -0.205886
C     -0.017907     0.585151     2.357031     0.089638
C      1.091652     1.090891     1.668072    -0.205295
C      0.940550     1.891869     0.535553     0.092438
C     16.698134     2.184666     0.095475    -0.204016
C      0.165769    21.883923     3.523364     0.084319
C     16.367108    21.917639     4.611626    -0.141375
C     16.520597    21.052557     5.667566    -0.095258
C      0.484345    20.113609     5.675025    -0.021945
C      1.335360    20.060595     4.584774    -0.104325
C      1.185281    20.934107     3.535298    -0.148708
C      0.654036    19.159135     6.823705     0.600433
C      2.132141     2.384300    24.670013     0.081772
C      3.322197     2.637392     0.457483    -0.144711
C      4.447788     3.043316    24.643907    -0.085977
C      4.409756     3.230085    23.263750    -0.026960
C      3.216460     2.986309    22.600400    -0.098737
C      2.098544     2.555764    23.281900    -0.146989
C      5.614308     3.663069    22.524567     0.608640
C      4.243135    15.502720     5.975621     0.083580
C      5.090738    15.453921     4.893824    -0.127332
C     15.267099    19.593007    10.949753     0.564657
C     13.915197    19.823030    11.571085    -0.022656
C     13.597473    21.003757    12.180482    -0.092508
C     12.352502    21.216257    12.715040    -0.143760
C     11.366587    20.228954    12.653877     0.073730
C     11.683969    19.030704    12.041994    -0.153789
C     12.942584    18.823971    11.506689    -0.107191
C      9.999165    20.496242    13.189182     0.097728
C      9.819582    21.271933    14.319214    -0.205887
C      8.545107    21.596449    14.788631     0.089638
C      7.435548    21.090709    14.099672    -0.205295
C      7.586650    20.289731    12.967153     0.092438
C      8.883466    19.996934    12.527075    -0.204017
C      8.361431     0.297677    15.954964     0.084319
C      9.214492     0.263961    17.043226    -0.141373
C      9.061003     1.129043    18.099166    -0.095257
C      8.042855     2.067991    18.106625    -0.021943
C      7.191840     2.121005    17.016374    -0.104325
C      7.341919     1.247493    15.966898    -0.148708
C      7.873164     3.022465    19.255305     0.600433
C      6.395059    19.797300    12.238413     0.081771
C      5.205003    19.544208    12.889083    -0.144710
C      4.079412    19.138284    12.212307    -0.085973
C      4.117444    18.951515    10.832150    -0.026961
C      5.310740    19.195291    10.168800    -0.098737
C      6.428656    19.625836    10.850300    -0.146990
C      2.912892    18.518531    10.092967     0.608640
C      4.284065     6.678880    18.407221     0.083581
C      3.436462     6.727679    17.325424    -0.127331
C     10.314501     8.502207    23.381353     0.564658
C     11.666403     8.732230    24.002685    -0.022657
C     11.984127     9.912957    24.612082    -0.092509
C     13.229098    10.125457     0.283440    -0.143760
C     14.215013     9.138154     0.222277     0.073730
C     13.897631     7.939904    24.473594    -0.153788
C     12.639016     7.733171    23.938289    -0.107191
C     15.582435     9.405442     0.757582     0.097728
C     15.762018    10.181133     1.887614    -0.205886
C     -0.017907    10.505649     2.357031     0.089638
C      1.091652     9.999909     1.668072    -0.205295
C      0.940550     9.198931     0.535553     0.092438
C     16.698134     8.906134     0.095475    -0.204016
C      0.165769    11.388477     3.523364     0.084319
C     16.367108    11.354761     4.611626    -0.141374
C     16.520597    12.219843     5.667566    -0.095258
C      0.484345    13.158791     5.675025    -0.021945
C      1.335360    13.211805     4.584774    -0.104325
C      1.185281    12.338293     3.535298    -0.148707
C      0.654036    14.113265     6.823705     0.600433
C      2.132141     8.706500    24.670013     0.081772
C      3.322197     8.453408     0.457483    -0.144711
C      4.447788     8.047484    24.643907    -0.085975
C      4.409756     7.860715    23.263750    -0.026960
C      3.216460     8.104491    22.600400    -0.098738
C      2.098544     8.535036    23.281900    -0.146989
C      5.614308     7.427731    22.524567     0.608639
C      4.243135    17.769680     5.975621     0.083580
C      5.090738    17.818479     4.893824    -0.127332
C     15.267099    13.679393    10.949753     0.564658
C     13.915197    13.449370    11.571085    -0.022656
C     13.597473    12.268643    12.180482    -0.092508
C     12.352502    12.056143    12.715040    -0.143760
C     11.366587    13.043446    12.653877     0.073730
C     11.683969    14.241696    12.041994    -0.153789
C     12.942584    14.448429    11.506689    -0.107191
C      9.999165    12.776158    13.189182     0.097728
C      9.819582    12.000467    14.319214    -0.205887
C      8.545107    11.675951    14.788631     0.089638
C      7.435548    12.181691    14.099672    -0.205295
C      7.586650    12.982669    12.967153     0.092438
C      8.883466    13.275466    12.527075    -0.204017
C      8.361431    10.793123    15.954964     0.084319
C      9.214492    10.826839    17.043226    -0.141374
C      9.061003     9.961757    18.099166    -0.095257
C      8.042855     9.022809    18.106625    -0.021944
C      7.191840     8.969795    17.016374    -0.104325
C      7.341919     9.843307    15.966898    -0.148708
C      7.873164     8.068335    19.255305     0.600433
C      6.395059    13.475100    12.238413     0.081771
C      5.205003    13.728192    12.889083    -0.144710
C      4.079412    14.134116    12.212307    -0.085973
C      4.117444    14.320885    10.832150    -0.026962
C      5.310740    14.077109    10.168800    -0.098737
C      6.428656    13.646564    10.850300    -0.146990
C      2.912892    14.753869    10.092967     0.608640
C      4.284065     4.411920    18.407221     0.083581
C      3.436462     4.363121    17.325424    -0.127331
C      5.508571    16.636200     4.346087    -0.001567
C      3.018629     5.545400    16.777687    -0.001566
C      6.739899    13.679393     1.481847     0.564660
C      5.387997    13.449370     0.860515    -0.022657
C      5.070273    12.268643     0.251118    -0.092509
C      3.825302    12.056143    24.579760    -0.143759
C      2.839387    13.043446    24.640923     0.073731
C      3.156769    14.241696     0.389606    -0.153788
C      4.415384    14.448429     0.924911    -0.107192
C      1.471965    12.776158    24.105618     0.097728
C      1.292382    12.000467    22.975586    -0.205886
C      0.017907    11.675951    22.506169     0.089638
C     15.962748    12.181691    23.195128    -0.205295
C     16.113850    12.982669    24.327647     0.092437
C      0.356266    13.275466    24.767725    -0.204017
C     16.888631    10.793123    21.339836     0.084319
C      0.687292    10.826839    20.251574    -0.141374
C      0.533803     9.961757    19.195634    -0.095258
C     16.570055     9.022809    19.188175    -0.021947
C     15.719040     8.969795    20.278426    -0.104326
C     15.869119     9.843307    21.327902    -0.148708
C     16.400364     8.068335    18.039495     0.600434
C     14.922259    13.475100     0.193187     0.081773
C     13.732203    13.728192    24.405717    -0.144713
C     12.606612    14.134116     0.219293    -0.085977
C     12.644644    14.320885     1.599450    -0.026961
C     13.837940    14.077109     2.262800    -0.098737
C     14.955856    13.646564     1.581300    -0.146989
C     11.440092    14.753869     2.338633     0.608640
C     12.811265     4.411920    18.887579     0.083582
C     11.963662     4.363121    19.969376    -0.127331
C      1.787301     8.502207    13.913447     0.564654
C      3.139203     8.732230    13.292115    -0.022656
C      3.456927     9.912957    12.682718    -0.092508
C      4.701898    10.125457    12.148160    -0.143760
C      5.687813     9.138154    12.209323     0.073730
C      5.370431     7.939904    12.821206    -0.153790
C      4.111816     7.733171    13.356511    -0.107193
C      7.055235     9.405442    11.674018     0.097728
C      7.234818    10.181133    10.543986    -0.205887
C      8.509293    10.505649    10.074569     0.089638
C      9.618852     9.999909    10.763528    -0.205296
C      9.467750     9.198931    11.896047     0.092438
C      8.170934     8.906134    12.336125    -0.204018
C      8.692969    11.388477     8.908236     0.084319
C      7.839908    11.354761     7.819974    -0.141373
C      7.993397    12.219843     6.764034    -0.095257
C      9.011545    13.158791     6.756575    -0.021945
C      9.862560    13.211805     7.846826    -0.104325
C      9.712481    12.338293     8.896302    -0.148707
C      9.181236    14.113265     5.607895     0.600433
C     10.659341     8.706500    12.624787     0.081772
C     11.849397     8.453408    11.974117    -0.144711
C     12.974988     8.047484    12.650893    -0.085974
C     12.936956     7.860715    14.031050    -0.026962
C     11.743660     8.104491    14.694400    -0.098737
C     10.625744     8.535036    14.012900    -0.146989
C     14.141508     7.427731    14.770233     0.608641
C     12.770335    17.769680     6.455979     0.083580
C     13.617938    17.818479     7.537776    -0.127332
C      6.739899    19.593007     1.481847     0.564657
C      5.387997    19.823030     0.860515    -0.022657
C      5.070273    21.003757     0.251118    -0.092506
C      3.825302    21.216257    24.579760    -0.143760
C      2.839387    20.228954    24.640923     0.073730
C      3.156769    19.030704     0.389606    -0.153788
C      4.415384    18.823971     0.924911    -0.107193
C      1.471965    20.496242    24.105618     0.097728
C      1.292382    21.271933    22.975586    -0.205886
C      0.017907    21.596449    22.506169     0.089638
C     15.962748    21.090709    23.195128    -0.205295
C     16.113850    20.289731    24.327647     0.092437
C      0.356266    19.996934    24.767725    -0.204017
C     16.888631     0.297677    21.339836     0.084319
C      0.687292     0.263961    20.251574    -0.141374
C      0.533803     1.129043    19.195634    -0.095258
C     16.570055     2.067991    19.188175    -0.021947
C     15.719040     2.121005    20.278426    -0.104326
C     15.869119     1.247493    21.327902    -0.148708
C     16.400364     3.022465    18.039495     0.600434
C     14.922259    19.797300     0.193187     0.081772
C     13.732203    19.544208    24.405717    -0.144713
C     12.606612    19.138284     0.219293    -0.085978
C     12.644644    18.951515     1.599450    -0.026960
C     13.837940    19.195291     2.262800    -0.098737
C     14.955856    19.625836     1.581300    -0.146989
C     11.440092    18.518531     2.338633     0.608640
C     12.811265     6.678880    18.887579     0.083582
C     11.963662     6.727679    19.969376    -0.127331
C      1.787301     2.588593    13.913447     0.564654
C      3.139203     2.358570    13.292115    -0.022657
C      3.456927     1.177843    12.682718    -0.092508
C      4.701898     0.965343    12.148160    -0.143760
C      5.687813     1.952646    12.209323     0.073730
C      5.370431     3.150896    12.821206    -0.153790
C      4.111816     3.357629    13.356511    -0.107192
C      7.055235     1.685358    11.674018     0.097728
C      7.234818     0.909667    10.543986    -0.205887
C      8.509293     0.585151    10.074569     0.089638
C      9.618852     1.090891    10.763528    -0.205296
C      9.467750     1.891869    11.896047     0.092438
C      8.170934     2.184666    12.336125    -0.204018
C      8.692969    21.883923     8.908236     0.084319
C      7.839908    21.917639     7.819974    -0.141373
C      7.993397    21.052557     6.764034    -0.095257
C      9.011545    20.113609     6.756575    -0.021945
C      9.862560    20.060595     7.846826    -0.104325
C      9.712481    20.934107     8.896302    -0.148708
C      9.181236    19.159135     5.607895     0.600432
C     10.659341     2.384300    12.624787     0.081772
C     11.849397     2.637392    11.974117    -0.144711
C     12.974988     3.043316    12.650893    -0.085975
C     12.936956     3.230085    14.031050    -0.026962
C     11.743660     2.986309    14.694400    -0.098737
C     10.625744     2.555764    14.012900    -0.146989
C     14.141508     3.663069    14.770233     0.608641
C     12.770335    15.502720     6.455979     0.083580
C     13.617938    15.453921     7.537776    -0.127332
C     11.545829     5.545400    20.517113    -0.001565
C     14.035771    16.636200     8.085513    -0.001567
N      3.792899    16.636200     6.494019    -0.160553
N      4.734301     5.545400    18.925619    -0.160550
N     13.261501     5.545400    18.369181    -0.160554
N     12.320099    16.636200     5.937581    -0.160555
O     10.102174     3.716083    22.864945    -0.527783
O      9.466897     1.699998    23.394034    -0.473828
O      0.118528    19.493412     7.923156    -0.544972
O      1.310460    18.120593     6.594218    -0.499319
O      6.734441     3.543067    23.095178    -0.525312
O      5.458090     4.096498    21.359478    -0.548750
O     15.479426    18.465517    10.433345    -0.527782
O     16.114703    20.481602    10.962434    -0.473832
O      8.408672     2.688188    20.354756    -0.544974
O      7.216740     4.061007    19.025818    -0.499320
O      1.792759    18.638533    10.663578    -0.525308
O      3.069110    18.085102     8.927878    -0.548749
O     10.102174     7.374717    22.864945    -0.527782
O      9.466897     9.390802    23.394034    -0.473831
O      0.118528    13.778988     7.923156    -0.544972
O      1.310460    15.151807     6.594218    -0.499319
O      6.734441     7.547733    23.095178    -0.525311
O      5.458090     6.994302    21.359478    -0.548749
O     15.479426    14.806883    10.433345    -0.527781
O     16.114703    12.790798    10.962434    -0.473832
O      8.408672     8.402612    20.354756    -0.544974
O      7.216740     7.029793    19.025818    -0.499320
O      1.792759    14.633867    10.663578    -0.525308
O      3.069110    15.187298     8.927878    -0.548749
O      0.322158    16.636200     8.831906    -0.725533
O      8.205042     5.545400    21.263506    -0.725525
O      6.952226    14.806883     1.998255    -0.527777
O      7.587503    12.790798     1.469166    -0.473827
O     16.935872     8.402612    16.940044    -0.544971
O     15.743940     7.029793    18.268982    -0.499319
O     10.319959    14.633867     1.768022    -0.525312
O     11.596310    15.187298     3.503722    -0.548747
O      1.574974     7.374717    14.429855    -0.527780
O      0.939697     9.390802    13.900766    -0.473825
O      8.645728    13.778988     4.508444    -0.544972
O      9.837660    15.151807     5.837382    -0.499317
O     15.261641     7.547733    14.199622    -0.525310
O     13.985290     6.994302    15.935322    -0.548751
O      6.952226    18.465517     1.998255    -0.527782
O      7.587503    20.481602     1.469166    -0.473834
O     16.935872     2.688188    16.940044    -0.544971
O     15.743940     4.061007    18.268982    -0.499320
O     10.319959    18.638533     1.768022    -0.525311
O     11.596310    18.085102     3.503722    -0.548748
O      1.574974     3.716083    14.429855    -0.527780
O      0.939697     1.699998    13.900766    -0.473824
O      8.645728    19.493412     4.508444    -0.544971
O      9.837660    18.120593     5.837382    -0.499317
O     15.261641     3.543067    14.199622    -0.525310
O     13.985290     4.096498    15.935322    -0.548751
O     16.732242     5.545400    16.031294    -0.725548
O      8.849358    16.636200     3.599694    -0.725553

The following XYZ coordinates are in angstroms. Other properties are in atomic units.
The sperically averaged electron density of each atom fit to a function of the form exp(a - br)
eigen_1, eigen_2 and eigen_3 are the three eigenvalues of traceless quadrupole moment tensor
  atom number  atomic symbol              X              Y              Z     net charge C6 coefficient C8 coefficient C10 coefficient fluctuating dipole atomic polarizability isotropic forcefield polarizability              a              b squared Pearson coefficient          <r^3>          <r^4>         wp_QDO          m_QDO          q_QDO       dipole_x       dipole_y       dipole_z         dipole            Qxy            Qxz            Qyz     Q(x^2-y^2)  Q(3z^2 - R^2)        eigen_1        eigen_2        eigen_3 static polarizability      alpha(xx)      alpha(xy)      alpha(xz)      alpha(yy)      alpha(yz)      alpha(zz) atomic spin moment
            1             Zn       0.175831      14.792022       9.601919       0.964295      92.390385 0.17583808E+04  0.55299319E+05                                17.149926                           14.006360       0.055229       1.895603                    0.998533      45.244576     124.311070       0.465511       0.418378      -1.126879      -0.018077       0.003740       0.005529       0.019270      -0.039545       0.023298       0.004915      -0.079915       0.007530      -0.065548       0.010197       0.055351             22.185845      31.550510       4.237256      -2.908878      15.899104      -2.421084      19.107921           0.015985
            2             Zn       8.351369       7.389578      22.033519       0.964296      92.390055 0.17583736E+04  0.55299021E+05                                17.149872                           14.006320       0.055237       1.895607                    0.998533      45.244492     124.310653       0.465513       0.418377      -1.126880       0.018077      -0.003738       0.005529       0.019269      -0.039544      -0.023297      -0.004915      -0.079918       0.007525      -0.065547       0.010196       0.055351             22.185774      31.550427       4.237234       2.908878      15.899031       2.421085      19.107863           0.016048
            3             Zn       0.175831      18.480378       9.601919       0.964295      92.390340 0.17583798E+04  0.55299278E+05                                17.149921                           14.006355       0.055228       1.895603                    0.998533      45.244563     124.311018       0.465512       0.418378      -1.126879      -0.018077      -0.003739       0.005529       0.019270       0.039545       0.023298      -0.004914      -0.079916       0.007529      -0.065548       0.010197       0.055351             22.185838      31.550499      -4.237256      -2.908878      15.899101       2.421087      19.107914           0.015984
            4             Zn       8.351369       3.701222      22.033519       0.964297      92.389852 0.17583694E+04  0.55298856E+05                                17.149849                           14.006305       0.055234       1.895607                    0.998533      45.244435     124.310453       0.465513       0.418377      -1.126880       0.018076       0.003737       0.005529       0.019268       0.039543      -0.023297       0.004913      -0.079920       0.007522      -0.065547       0.010194       0.055352             22.185735      31.550371      -4.237215       2.908866      15.899005      -2.421071      19.107829           0.016044
            5             Zn      16.878569       3.701222      15.261281       0.964296      92.390270 0.17583782E+04  0.55299216E+05                                17.149911                           14.006348       0.055226       1.895603                    0.998533      45.244552     124.310973       0.465512       0.418378      -1.126879       0.018077       0.003738      -0.005529       0.019270       0.039547       0.023297      -0.004913      -0.079917       0.007527      -0.065548       0.010195       0.055353             22.185827      31.550481      -4.237256      -2.908878      15.899099       2.421096      19.107900           0.016031
            6             Zn       8.703031      18.480378       2.829681       0.964301      92.389944 0.17583716E+04  0.55298950E+05                                17.149864                           14.006317       0.055224       1.895603                    0.998533      45.244475     124.310641       0.465513       0.418378      -1.126880      -0.018077      -0.003737      -0.005528       0.019269       0.039546      -0.023298       0.004910      -0.079919       0.007524      -0.065548       0.010194       0.055354             22.185741      31.550331      -4.237224       2.908866      15.899056      -2.421083      19.107836           0.015990
            7             Zn      16.878569       7.389578      15.261281       0.964297      92.390248 0.17583778E+04  0.55299195E+05                                17.149902                           14.006341       0.055229       1.895604                    0.998533      45.244555     124.310937       0.465512       0.418378      -1.126880       0.018077      -0.003738      -0.005529       0.019270      -0.039547       0.023297       0.004913      -0.079917       0.007527      -0.065548       0.010195       0.055353             22.185813      31.550462       4.237255      -2.908879      15.899092      -2.421100      19.107884           0.016033
            8             Zn       8.703031      14.792022       2.829681       0.964296      92.390955 0.17583937E+04  0.55299833E+05                                17.149993                           14.006410       0.055226       1.895600                    0.998533      45.244747     124.311707       0.465511       0.418378      -1.126879      -0.018078       0.003742      -0.005528       0.019271      -0.039547      -0.023298      -0.004916      -0.079909       0.007535      -0.065548       0.010199       0.055349             22.185932      31.550616       4.237279       2.908906      15.899179       2.421107      19.108001           0.015994
            9             Ni       2.142033      16.636200       7.787154       0.951651      96.917863 0.17186761E+04  0.52801349E+05                                16.852593                           13.280200       0.699563       2.128542                    0.993382      43.158439     110.625999       0.518094       0.384810      -1.171208      -0.039000      -0.000000       0.010413       0.040366       0.000000       0.057077      -0.000000      -0.013171      -0.011712      -0.061347       0.008538       0.052809             22.036957      21.801411       0.000000       2.097476      22.279296       0.000001      22.030163           1.095387
           10             Ni       6.385167       5.545400      20.218754       0.951643      96.917634 0.17186710E+04  0.52801179E+05                                16.852606                           13.280211       0.699569       2.128544                    0.993382      43.158337     110.625891       0.518092       0.384812      -1.171207       0.038997      -0.000000       0.010411       0.040363      -0.000000      -0.057086      -0.000000      -0.013173      -0.011704      -0.061356       0.008537       0.052818             22.036971      21.801413       0.000003      -2.097477      22.279285       0.000004      22.030215           1.095289
           11             Ni      14.912367       5.545400      17.076046       0.951654      96.918122 0.17186825E+04  0.52801568E+05                                16.852578                           13.280192       0.699553       2.128539                    0.993382      43.158539     110.626088       0.518096       0.384808      -1.171210       0.039002       0.000000      -0.010414       0.040368       0.000000       0.057076       0.000000      -0.013172      -0.011709      -0.061346       0.008537       0.052809             22.036928      21.801399      -0.000004       2.097459      22.279230      -0.000004      22.030154           1.095396
           12             Ni      10.669233      16.636200       4.644446       0.951657      96.917887 0.17186773E+04  0.52801379E+05                                16.852570                           13.280186       0.699551       2.128539                    0.993382      43.158502     110.626044       0.518096       0.384809      -1.171210      -0.039002      -0.000000      -0.010414       0.040369       0.000000      -0.057072       0.000000      -0.013173      -0.011721      -0.061343       0.008540       0.052803             22.036914      21.801398       0.000012      -2.097445      22.279231       0.000000      22.030112           1.095322
           13              H      11.344587       0.505740      24.664294       0.122433       1.108281 0.80004647E+01  0.77825912E+02                                 1.713834                            1.612903      -0.912411       2.455498                    0.998712       3.305435       8.939294       0.516375       1.219361      -0.724161      -0.028217      -0.029457       0.005299       0.041134       0.008326       0.000134      -0.007928      -0.008343      -0.027373      -0.013001      -0.002733       0.015734              1.755802       1.977501       0.383695       0.009756       1.911401      -0.191972       1.378504           0.000343
           14              H      13.420107       0.153053       0.693683       0.107494       1.160868 0.83835092E+01  0.83647277E+02                                 1.843069                            1.704291      -1.268028       2.273877                    0.993896       3.746544      10.730364       0.472484       1.299251      -0.703081       0.002507      -0.031208       0.016723       0.035495       0.004741       0.003182      -0.009751       0.001884      -0.024392      -0.015087       0.004816       0.010271              1.954348       1.732423      -0.278833       0.220771       2.457232      -0.539045       1.673391          -0.000026
           15              H      14.537171       3.824108      24.420635       0.113663       1.054320 0.75914962E+01  0.72572785E+02                                 1.625786                            1.546309      -0.845625       2.474944                    0.999338       3.249954       8.591648       0.542454       1.181126      -0.733094       0.022394       0.028094      -0.002075       0.035987       0.005755       0.005980      -0.009155      -0.003461      -0.035112      -0.018062       0.005324       0.012738              1.656066       1.807930       0.278816       0.041130       1.873589      -0.075771       1.286678           0.000083
           16              H      12.437774       4.170141      23.533019       0.113706       1.048580 0.71895705E+01  0.68890675E+02                                 1.716897                            1.573519      -0.983599       2.412823                    0.997910       3.495525       9.745677       0.494967       1.291434      -0.705584      -0.007935       0.034849      -0.014019       0.038392       0.004593       0.003175      -0.008893      -0.011195      -0.033306      -0.015565       0.000548       0.015017              1.831569       1.610435      -0.261310       0.231996       2.275998      -0.455877       1.608273           0.000083
           17              H      15.016399       0.596685       2.347086       0.117874       1.216483 0.94308831E+01  0.96089878E+02                                 1.853687                            1.774692      -1.206828       2.306690                    0.995414       3.599788      10.134027       0.480016       1.252347      -0.715616      -0.029490      -0.008697       0.017020       0.035142       0.000180      -0.007014      -0.007244       0.020335      -0.000631      -0.014332       0.000019       0.014312              1.893434       2.097319       0.179837      -0.173564       1.653752      -0.320226       1.929233          -0.000007
           18              H       1.947612       0.889482       1.971652       0.118339       1.178161 0.91052847E+01  0.92052025E+02                                 1.819929                            1.747408      -1.130841       2.342214                    0.996345       3.589791      10.099123       0.481770       1.257554      -0.714168       0.032323      -0.007159       0.012046       0.035230      -0.000630       0.007023      -0.006491       0.018368       0.000704      -0.012938      -0.000650       0.013589              1.851630       2.180987      -0.049604       0.118804       1.678824      -0.285857       1.695080          -0.000006
           19              H      16.581993       2.723900      24.209298       0.115849       1.172207 0.89725922E+01  0.90585194E+02                                 1.826367                            1.744309      -1.216996       2.301718                    0.995386       3.636345      10.299690       0.477097       1.271629      -0.710556      -0.003284       0.021603      -0.026952       0.034697       0.000771       0.000544      -0.012676       0.000141       0.001191      -0.012685      -0.000060       0.012746              1.880068       1.820047      -0.097465       0.030723       1.793549      -0.458208       2.026607          -0.000007
           20              H      15.676404       0.359342       4.629528       0.117816       1.097735 0.79550676E+01  0.76271232E+02                                 1.621956                            1.546371      -0.854623       2.475946                    0.999190       3.139086       8.076011       0.566728       1.127236      -0.748236      -0.027540       0.024944       0.003351       0.037308      -0.012879      -0.009248      -0.004900       0.003305       0.002556      -0.018482       0.004497       0.013984              1.637736       1.678101      -0.396001       0.003662       1.707699      -0.110124       1.527409           0.000008
           21              H      15.932220      21.096920       6.387356       0.118747       1.133573 0.80401610E+01  0.77495436E+02                                 1.673142                            1.565046      -0.899932       2.454242                    0.999000       3.190768       8.301519       0.556255       1.142407      -0.743786      -0.025276       0.005890       0.031397       0.040735      -0.010371      -0.012724      -0.001046       0.008452      -0.000554      -0.016219      -0.001437       0.017656              1.735429       1.692775      -0.017105      -0.452708       1.412844      -0.121774       2.100667          -0.000010
           22              H       2.015830      19.426645       4.562397       0.111229       1.098704 0.78556205E+01  0.76372992E+02                                 1.717135                            1.605387      -1.041751       2.381034                    0.997497       3.472005       9.510298       0.512078       1.230299      -0.719667       0.026087      -0.026015      -0.004212       0.037082      -0.008151      -0.006368      -0.000831       0.003974       0.000885      -0.010665       0.000195       0.010470              1.786977       1.920177      -0.561771       0.100232       1.887424      -0.225626       1.553330           0.000013
           23              H       1.777068      20.890631       2.819487       0.112795       1.084425 0.79575454E+01  0.78367471E+02                                 1.767190                            1.667285      -1.068549       2.372299                    0.996754       3.616009      10.288540       0.474764       1.310002      -0.701646       0.024389      -0.002521      -0.025255       0.035199      -0.007913      -0.006661      -0.006313       0.006144       0.002586      -0.014291       0.005232       0.009060              1.812430       1.741627      -0.054132      -0.415567       1.513695      -0.176058       2.181967           0.000002
           24              H       3.363128       2.530921       1.379908       0.116744       1.092375 0.79202861E+01  0.75974968E+02                                 1.626316                            1.550154      -0.836326       2.483341                    0.999370       3.157468       8.167479       0.561224       1.137732      -0.745322       0.004196      -0.002651       0.036715       0.037049       0.004912       0.004663      -0.001752       0.021277       0.037680      -0.018242       0.003567       0.014675              1.650820       1.455319       0.116449      -0.076109       1.412003      -0.180627       2.085136           0.000041
           25              H       5.237406       3.196369       0.246146       0.124654       1.092393 0.78261864E+01  0.74733283E+02                                 1.619289                            1.535642      -0.877442       2.471022                    0.999225       3.099219       7.958589       0.567651       1.129954      -0.747751       0.034715       0.004520       0.022839       0.041800       0.005285       0.009771      -0.001874       0.017423       0.028181      -0.015802      -0.001137       0.016940              1.645430       2.033845       0.197077       0.215558       1.382204       0.002653       1.520240           0.000027
           26              H       3.168708       3.116515      21.680710       0.115968       1.060559 0.77086904E+01  0.74513975E+02                                 1.677452                            1.592471      -0.910218       2.449443                    0.998797       3.365215       9.160061       0.513636       1.233655      -0.719926      -0.004212       0.008375      -0.037726       0.038873       0.001178       0.004420      -0.003465       0.015462       0.031128      -0.013634       0.000983       0.012651              1.724368       1.513130       0.124853      -0.109784       1.408246      -0.266274       2.251728           0.000066
           27              H       1.314894       2.377868      22.814472       0.109448       1.099963 0.81519361E+01  0.80860368E+02                                 1.785451                            1.688108      -1.225938       2.293552                    0.994709       3.719398      10.660613       0.471042       1.310905      -0.700722      -0.027808      -0.004448      -0.019729       0.034385       0.003745       0.001442      -0.005079       0.015538       0.026012      -0.014177       0.004277       0.009900              1.828148       2.278474       0.277906       0.282946       1.498601       0.033514       1.707370           0.000013
           28              H       3.973675      14.699746       6.362493       0.098906       1.250957 0.91705004E+01  0.92228096E+02                                 1.855085                            1.723876      -1.001757       2.402424                    0.997663       3.453208       9.470169       0.501170       1.215208      -0.725377      -0.011345      -0.044346       0.019497       0.049754       0.001108      -0.009824      -0.003932      -0.033575      -0.020814      -0.020507      -0.000503       0.021010              1.918306       1.709010       0.306243      -0.165610       2.211334      -0.385023       1.834574          -0.000204
           29              H       5.372136      14.637638       4.544993       0.129818       1.095461 0.78488273E+01  0.76139766E+02                                 1.717288                            1.611604      -0.852671       2.484547                    0.999436       3.267544       8.882890       0.508811       1.240918      -0.719543       0.014243      -0.033169      -0.015843       0.039421      -0.001035      -0.011095       0.001913      -0.024990      -0.015872      -0.018902       0.003369       0.015533              1.769879       1.585814      -0.281341      -0.154941       2.072846       0.344328       1.650977          -0.000035
           30              H      14.237013      21.675860      12.232694       0.122434       1.108286 0.80005191E+01  0.77826680E+02                                 1.713848                            1.612916      -0.912418       2.455494                    0.998712       3.305452       8.939394       0.516368       1.219373      -0.724158       0.028217       0.029457       0.005299       0.041134       0.008326      -0.000133       0.007928      -0.008344      -0.027373      -0.013001      -0.002733       0.015734              1.755817       1.977519       0.383700      -0.009756       1.911418       0.191975       1.378514           0.000342
           31              H      12.161493      22.028547      13.125283       0.107495       1.160867 0.83835004E+01  0.83647157E+02                                 1.843067                            1.704290      -1.268027       2.273877                    0.993896       3.746541      10.730349       0.472485       1.299250      -0.703081      -0.002507       0.031208       0.016723       0.035494       0.004741      -0.003181       0.009751       0.001885      -0.024392      -0.015087       0.004816       0.010271              1.954346       1.732421      -0.278833      -0.220770       2.457229       0.539043       1.673388          -0.000020
           32              H      11.044429      18.357492      11.989035       0.113663       1.054319 0.75914863E+01  0.72572664E+02                                 1.625785                            1.546308      -0.845624       2.474945                    0.999338       3.249953       8.591643       0.542455       1.181126      -0.733094      -0.022394      -0.028094      -0.002075       0.035987       0.005755      -0.005980       0.009155      -0.003461      -0.035112      -0.018062       0.005324       0.012738              1.656064       1.807929       0.278816      -0.041129       1.873587       0.075771       1.286677           0.000058
           33              H      13.143826      18.011459      11.101419       0.113707       1.048580 0.71895770E+01  0.68890767E+02                                 1.716899                            1.573521      -0.983602       2.412822                    0.997910       3.495528       9.745694       0.494966       1.291436      -0.705583       0.007935      -0.034849      -0.014019       0.038392       0.004593      -0.003175       0.008893      -0.011195      -0.033306      -0.015565       0.000548       0.015017              1.831570       1.610436      -0.261310      -0.231996       2.276001       0.455877       1.608274           0.000058
           34              H      10.565201      21.584915      14.778686       0.117874       1.216479 0.94308291E+01  0.96089027E+02                                 1.853669                            1.774675      -1.206829       2.306690                    0.995414       3.599773      10.133913       0.480024       1.252331      -0.715619       0.029490       0.008697       0.017020       0.035142       0.000180       0.007014       0.007244       0.020335      -0.000631      -0.014331       0.000019       0.014312              1.893415       2.097298       0.179834       0.173563       1.653736       0.320219       1.929210           0.000012
           35              H       6.579588      21.292118      14.403252       0.118339       1.178154 0.91052130E+01  0.92051076E+02                                 1.819919                            1.747399      -1.130839       2.342216                    0.996345       3.589779      10.099062       0.481773       1.257550      -0.714169      -0.032323       0.007159       0.012046       0.035230      -0.000630      -0.007023       0.006491       0.018368       0.000705      -0.012938      -0.000650       0.013589              1.851619       2.180973      -0.049604      -0.118804       1.678814       0.285854       1.695069           0.000008
           36              H       8.999607      19.457700      11.777698       0.115849       1.172206 0.89725853E+01  0.90585109E+02                                 1.826366                            1.744309      -1.216996       2.301718                    0.995386       3.636345      10.299690       0.477097       1.271629      -0.710556       0.003284      -0.021603      -0.026952       0.034697       0.000771      -0.000544       0.012676       0.000141       0.001191      -0.012685      -0.000060       0.012746              1.880066       1.820047      -0.097465      -0.030723       1.793548       0.458206       2.026604          -0.000031
           37              H       9.905196      21.822258      17.061128       0.117818       1.097635 0.79541046E+01  0.76259057E+02                                 1.621788                            1.546221      -0.854616       2.475949                    0.999190       3.138992       8.075394       0.566791       1.127153      -0.748256       0.027540      -0.024945       0.003351       0.037308      -0.012880       0.009248       0.004898       0.003303       0.002555      -0.018481       0.004496       0.013985              1.637564       1.677924      -0.395936      -0.003662       1.707514       0.110103       1.527253           0.000068
           38              H       9.649380       1.084680      18.818956       0.118747       1.133552 0.80399442E+01  0.77492521E+02                                 1.673091                            1.565001      -0.899937       2.454239                    0.999000       3.190734       8.301280       0.556278       1.142371      -0.743794       0.025276      -0.005890       0.031397       0.040735      -0.010371       0.012724       0.001046       0.008450      -0.000555      -0.016219      -0.001437       0.017656              1.735374       1.692725      -0.017105       0.452688       1.412803       0.121765       2.100594           0.000048
           39              H       6.511370       2.754955      16.993997       0.111229       1.098706 0.78556373E+01  0.76373186E+02                                 1.717135                            1.605388      -1.041754       2.381032                    0.997497       3.472008       9.510304       0.512079       1.230297      -0.719667      -0.026087       0.026015      -0.004211       0.037082      -0.008151       0.006368       0.000831       0.003974       0.000885      -0.010665       0.000195       0.010470              1.786977       1.920177      -0.561770      -0.100232       1.887424       0.225626       1.553331           0.000040
           40              H       6.750132       1.290969      15.251087       0.112795       1.084425 0.79575511E+01  0.78367530E+02                                 1.767189                            1.667285      -1.068550       2.372298                    0.996754       3.616011      10.288541       0.474764       1.310000      -0.701647      -0.024389       0.002521      -0.025255       0.035199      -0.007913       0.006661       0.006313       0.006144       0.002586      -0.014291       0.005232       0.009060              1.812429       1.741625      -0.054131       0.415566       1.513695       0.176058       2.181966           0.000014
           41              H       5.164072      19.650679      13.811508       0.116740       1.092377 0.79203024E+01  0.75975174E+02                                 1.626319                            1.550157      -0.836328       2.483341                    0.999370       3.157472       8.167496       0.561223       1.137735      -0.745321      -0.004196       0.002651       0.036715       0.037049       0.004912      -0.004663       0.001752       0.021277       0.037680      -0.018242       0.003567       0.014675              1.650823       1.455322       0.116449       0.076110       1.412005       0.180627       2.085140           0.000064
           42              H       3.289794      18.985231      12.677746       0.124646       1.092426 0.78264924E+01  0.74737092E+02                                 1.619340                            1.535687      -0.877453       2.471017                    0.999224       3.099254       7.958781       0.567633       1.129977      -0.747745      -0.034715      -0.004520       0.022840       0.041800       0.005285      -0.009770       0.001874       0.017423       0.028181      -0.015802      -0.001137       0.016939              1.645483       2.033920       0.197088      -0.215569       1.382243      -0.002653       1.520287           0.000023
           43              H       5.358492      19.065085       9.249110       0.115968       1.060557 0.77086677E+01  0.74513710E+02                                 1.677450                            1.592469      -0.910215       2.449445                    0.998797       3.365211       9.160051       0.513636       1.233656      -0.719926       0.004212      -0.008375      -0.037726       0.038873       0.001178      -0.004420       0.003465       0.015462       0.031129      -0.013634       0.000983       0.012651              1.724366       1.513129       0.124853       0.109784       1.408244       0.266274       2.251725           0.000031
           44              H       7.212306      19.803732      10.382872       0.109449       1.099961 0.81519243E+01  0.80860225E+02                                 1.785449                            1.688107      -1.225936       2.293553                    0.994709       3.719396      10.660607       0.471043       1.310905      -0.700722       0.027808       0.004448      -0.019729       0.034385       0.003745      -0.001442       0.005079       0.015538       0.026012      -0.014177       0.004277       0.009900              1.828147       2.278472       0.277906      -0.282946       1.498601      -0.033514       1.707368          -0.000006
           45              H       4.553525       7.481854      18.794093       0.098907       1.250957 0.91705044E+01  0.92228124E+02                                 1.855084                            1.723876      -1.001760       2.402423                    0.997663       3.453203       9.470147       0.501171       1.215206      -0.725377       0.011345       0.044346       0.019497       0.049754       0.001108       0.009824       0.003932      -0.033575      -0.020814      -0.020507      -0.000503       0.021011              1.918305       1.709009       0.306243       0.165610       2.211331       0.385022       1.834574          -0.000169
           46              H       3.155064       7.543962      16.976593       0.129820       1.095460 0.78488235E+01  0.76139719E+02                                 1.717287                            1.611603      -0.852672       2.484547                    0.999436       3.267542       8.882884       0.508811       1.240917      -0.719543      -0.014243       0.033169      -0.015843       0.039421      -0.001035       0.011095      -0.001912      -0.024991      -0.015872      -0.018902       0.003369       0.015533              1.769878       1.585813      -0.281341       0.154941       2.072844      -0.344328       1.650977          -0.000009
           47              H      11.344587      10.585060      24.664294       0.122432       1.108292 0.80005700E+01  0.77827264E+02                                 1.713851                            1.612918      -0.912425       2.455490                    0.998712       3.305459       8.939405       0.516369       1.219369      -0.724159      -0.028217       0.029458       0.005299       0.041134      -0.008326       0.000133       0.007928      -0.008344      -0.027373      -0.013001      -0.002733       0.015734              1.755821       1.977523      -0.383701       0.009756       1.911421       0.191976       1.378517           0.000346
           48              H      13.420107      10.937747       0.693683       0.107494       1.160868 0.83835062E+01  0.83647259E+02                                 1.843071                            1.704293      -1.268026       2.273877                    0.993896       3.746545      10.730376       0.472483       1.299254      -0.703081       0.002507       0.031208       0.016723       0.035494      -0.004741       0.003182       0.009751       0.001885      -0.024392      -0.015087       0.004816       0.010271              1.954350       1.732425       0.278834       0.220772       2.457234       0.539046       1.673392          -0.000025
           49              H      14.537171       7.266692      24.420635       0.113662       1.054320 0.75914962E+01  0.72572785E+02                                 1.625787                            1.546309      -0.845625       2.474944                    0.999338       3.249954       8.591648       0.542454       1.181127      -0.733094       0.022394      -0.028094      -0.002075       0.035987      -0.005755       0.005980       0.009155      -0.003461      -0.035112      -0.018062       0.005324       0.012738              1.656066       1.807931      -0.278817       0.041130       1.873589       0.075771       1.286678           0.000083
           50              H      12.437774       6.920659      23.533019       0.113706       1.048581 0.71895779E+01  0.68890770E+02                                 1.716898                            1.573520      -0.983604       2.412821                    0.997910       3.495527       9.745687       0.494967       1.291435      -0.705583      -0.007935      -0.034849      -0.014019       0.038392      -0.004593       0.003175       0.008893      -0.011195      -0.033306      -0.015565       0.000548       0.015017              1.831570       1.610436       0.261310       0.231996       2.276000       0.455877       1.608275           0.000083
           51              H      15.016399      10.494115       2.347086       0.117874       1.216484 0.94309010E+01  0.96090135E+02                                 1.853691                            1.774695      -1.206828       2.306690                    0.995414       3.599792      10.134052       0.480015       1.252350      -0.715615      -0.029490       0.008697       0.017020       0.035142      -0.000180      -0.007014       0.007244       0.020335      -0.000631      -0.014332       0.000019       0.014312              1.893439       2.097324      -0.179837      -0.173564       1.653755       0.320228       1.929238          -0.000006
           52              H       1.947612      10.201318       1.971652       0.118339       1.178161 0.91052888E+01  0.92052105E+02                                 1.819932                            1.747411      -1.130841       2.342214                    0.996345       3.589793      10.099141       0.481769       1.257557      -0.714167       0.032323       0.007159       0.012046       0.035230       0.000630       0.007023       0.006491       0.018368       0.000704      -0.012938      -0.000650       0.013589              1.851633       2.180991       0.049604       0.118804       1.678826       0.285858       1.695082          -0.000005
           53              H      16.581993       8.366900      24.209298       0.115849       1.172207 0.89725936E+01  0.90585211E+02                                 1.826367                            1.744309      -1.216997       2.301718                    0.995386       3.636345      10.299690       0.477097       1.271629      -0.710556      -0.003284      -0.021603      -0.026952       0.034697      -0.000771       0.000544       0.012676       0.000141       0.001191      -0.012685      -0.000060       0.012746              1.880068       1.820048       0.097465       0.030723       1.793549       0.458208       2.026607          -0.000007
           54              H      15.676404      10.731458       4.629528       0.117816       1.097739 0.79551076E+01  0.76271748E+02                                 1.621964                            1.546378      -0.854623       2.475946                    0.999190       3.139089       8.076038       0.566724       1.127240      -0.748235      -0.027540      -0.024944       0.003351       0.037308       0.012879      -0.009248       0.004900       0.003305       0.002556      -0.018481       0.004497       0.013984              1.637744       1.678109       0.396004       0.003662       1.707707       0.110125       1.527416           0.000012
           55              H      15.932220      12.175480       6.387356       0.118747       1.133574 0.80401721E+01  0.77495586E+02                                 1.673144                            1.565048      -0.899932       2.454242                    0.999000       3.190770       8.301532       0.556254       1.142409      -0.743785      -0.025276      -0.005890       0.031397       0.040735       0.010371      -0.012724       0.001046       0.008452      -0.000554      -0.016220      -0.001437       0.017656              1.735432       1.692778       0.017105      -0.452709       1.412846       0.121775       2.100671          -0.000006
           56              H       2.015830      13.845755       4.562397       0.111229       1.098703 0.78556145E+01  0.76372921E+02                                 1.717134                            1.605387      -1.041751       2.381034                    0.997497       3.472003       9.510292       0.512078       1.230299      -0.719667       0.026087       0.026015      -0.004212       0.037082       0.008151      -0.006368       0.000831       0.003974       0.000885      -0.010665       0.000195       0.010470              1.786977       1.920177       0.561770       0.100232       1.887424       0.225625       1.553329           0.000014
           57              H       1.777068      12.381769       2.819487       0.112795       1.084424 0.79575389E+01  0.78367386E+02                                 1.767189                            1.667284      -1.068548       2.372299                    0.996754       3.616008      10.288534       0.474764       1.310002      -0.701647       0.024389       0.002521      -0.025255       0.035199       0.007913      -0.006661       0.006313       0.006144       0.002586      -0.014291       0.005232       0.009060              1.812428       1.741626       0.054132      -0.415566       1.513694       0.176058       2.181965           0.000003
           58              H       3.363128       8.559879       1.379908       0.116743       1.092384 0.79203764E+01  0.75976115E+02                                 1.626332                            1.550169      -0.836327       2.483341                    0.999370       3.157478       8.167543       0.561218       1.137741      -0.745320       0.004196       0.002651       0.036715       0.037049      -0.004912       0.004663       0.001752       0.021277       0.037679      -0.018242       0.003567       0.014675              1.650836       1.455333      -0.116451      -0.076111       1.412016       0.180630       2.085160           0.000044
           59              H       5.237406       7.894431       0.246146       0.124650       1.092414 0.78263829E+01  0.74735731E+02                                 1.619322                            1.535671      -0.877448       2.471019                    0.999225       3.099241       7.958712       0.567639       1.129969      -0.747747       0.034715      -0.004520       0.022839       0.041800      -0.005285       0.009770       0.001874       0.017423       0.028180      -0.015802      -0.001137       0.016939              1.645464       2.033893      -0.197084       0.215564       1.382229      -0.002653       1.520270           0.000029
           60              H       3.168708       7.974285      21.680710       0.115968       1.060560 0.77086981E+01  0.74514066E+02                                 1.677453                            1.592471      -0.910219       2.449443                    0.998797       3.365216       9.160064       0.513636       1.233655      -0.719926      -0.004212      -0.008375      -0.037726       0.038873      -0.001178       0.004420       0.003465       0.015462       0.031128      -0.013634       0.000983       0.012651              1.724369       1.513131      -0.124853      -0.109784       1.408246       0.266275       2.251730           0.000066
           61              H       1.314894       8.712932      22.814472       0.109448       1.099963 0.81519411E+01  0.80860427E+02                                 1.785451                            1.688109      -1.225938       2.293552                    0.994709       3.719399      10.660615       0.471043       1.310904      -0.700722      -0.027808       0.004448      -0.019729       0.034385      -0.003745       0.001442       0.005079       0.015538       0.026012      -0.014177       0.004277       0.009900              1.828149       2.278474      -0.277906       0.282947       1.498601      -0.033513       1.707370           0.000013
           62              H       3.973675      18.572654       6.362493       0.098905       1.250957 0.91705049E+01  0.92228154E+02                                 1.855086                            1.723877      -1.001757       2.402424                    0.997663       3.453207       9.470167       0.501170       1.215208      -0.725377      -0.011345       0.044347       0.019497       0.049754      -0.001108      -0.009824       0.003932      -0.033575      -0.020814      -0.020507      -0.000503       0.021010              1.918307       1.709011      -0.306244      -0.165611       2.211335       0.385023       1.834576          -0.000205
           63              H       5.372136      18.634762       4.544993       0.129818       1.095463 0.78488444E+01  0.76139975E+02                                 1.717290                            1.611606      -0.852674       2.484546                    0.999436       3.267545       8.882896       0.508810       1.240918      -0.719543       0.014243       0.033169      -0.015843       0.039421       0.001035      -0.011095      -0.001912      -0.024990      -0.015872      -0.018902       0.003369       0.015533              1.769881       1.585816       0.281342      -0.154941       2.072849      -0.344329       1.650979          -0.000036
           64              H      14.237013      11.596540      12.232694       0.122433       1.108288 0.80005317E+01  0.77826823E+02                                 1.713849                            1.612916      -0.912421       2.455493                    0.998712       3.305454       8.939397       0.516368       1.219372      -0.724158       0.028217      -0.029458       0.005299       0.041134      -0.008326      -0.000133      -0.007928      -0.008344      -0.027373      -0.013001      -0.002733       0.015734              1.755818       1.977520      -0.383700      -0.009756       1.911420      -0.191975       1.378515           0.000343
           65              H      12.161493      11.243853      13.125283       0.107495       1.160867 0.83834961E+01  0.83647084E+02                                 1.843065                            1.704288      -1.268027       2.273877                    0.993896       3.746538      10.730331       0.472485       1.299248      -0.703082      -0.002507      -0.031208       0.016723       0.035494      -0.004741      -0.003181      -0.009751       0.001885      -0.024392      -0.015087       0.004816       0.010271              1.954343       1.732419       0.278832      -0.220769       2.457226      -0.539042       1.673386          -0.000019
           66              H      11.044429      14.914908      11.989035       0.113662       1.054319 0.75914873E+01  0.72572676E+02                                 1.625785                            1.546308      -0.845624       2.474945                    0.999338       3.249953       8.591643       0.542455       1.181126      -0.733094      -0.022394       0.028094      -0.002075       0.035987      -0.005755      -0.005980      -0.009155      -0.003461      -0.035112      -0.018062       0.005324       0.012738              1.656065       1.807929      -0.278817      -0.041130       1.873587      -0.075771       1.286677           0.000058
           67              H      13.143826      15.260941      11.101419       0.113706       1.048581 0.71895804E+01  0.68890807E+02                                 1.716899                            1.573521      -0.983603       2.412821                    0.997910       3.495529       9.745697       0.494966       1.291436      -0.705583       0.007935       0.034849      -0.014019       0.038392      -0.004593      -0.003175      -0.008893      -0.011195      -0.033306      -0.015565       0.000548       0.015017              1.831571       1.610437       0.261310      -0.231996       2.276001      -0.455877       1.608275           0.000058
           68              H      10.565201      11.687485      14.778686       0.117874       1.216476 0.94307933E+01  0.96088513E+02                                 1.853661                            1.774668      -1.206829       2.306690                    0.995414       3.599766      10.133865       0.480027       1.252325      -0.715621       0.029490      -0.008697       0.017020       0.035142      -0.000180       0.007014      -0.007244       0.020335      -0.000631      -0.014331       0.000019       0.014312              1.893406       2.097288      -0.179833       0.173562       1.653729      -0.320217       1.929201           0.000013
           69              H       6.579588      11.980282      14.403252       0.118339       1.178153 0.91051970E+01  0.92050832E+02                                 1.819913                            1.747394      -1.130839       2.342215                    0.996345       3.589775      10.099031       0.481775       1.257545      -0.714170      -0.032323      -0.007159       0.012046       0.035230       0.000630      -0.007023      -0.006491       0.018368       0.000705      -0.012938      -0.000651       0.013589              1.851614       2.180966       0.049604      -0.118804       1.678810      -0.285853       1.695065           0.000009
           70              H       8.999607      13.814700      11.777698       0.115849       1.172206 0.89725850E+01  0.90585108E+02                                 1.826366                            1.744309      -1.216996       2.301718                    0.995386       3.636345      10.299691       0.477097       1.271629      -0.710556       0.003284       0.021603      -0.026952       0.034697      -0.000771      -0.000544      -0.012676       0.000141       0.001191      -0.012685      -0.000060       0.012746              1.880066       1.820047       0.097465      -0.030723       1.793548      -0.458206       2.026604          -0.000031
           71              H       9.905196      11.450142      17.061128       0.117818       1.097624 0.79539934E+01  0.76257658E+02                                 1.621770                            1.546204      -0.854615       2.475950                    0.999190       3.138980       8.075322       0.566798       1.127144      -0.748258       0.027540       0.024945       0.003351       0.037308       0.012880       0.009248      -0.004898       0.003303       0.002555      -0.018481       0.004496       0.013985              1.637545       1.677904       0.395928      -0.003662       1.707494      -0.110100       1.527236           0.000071
           72              H       9.649380      10.006120      18.818956       0.118746       1.133552 0.80399415E+01  0.77492481E+02                                 1.673090                            1.565000      -0.899938       2.454239                    0.999000       3.190734       8.301277       0.556278       1.142371      -0.743795       0.025276       0.005890       0.031397       0.040735       0.010371       0.012724      -0.001046       0.008451      -0.000555      -0.016219      -0.001437       0.017656              1.735373       1.692725       0.017105       0.452688       1.412803      -0.121765       2.100593           0.000050
           73              H       6.511370       8.335845      16.993997       0.111229       1.098706 0.78556438E+01  0.76373256E+02                                 1.717135                            1.605388      -1.041755       2.381032                    0.997497       3.472009       9.510303       0.512079       1.230296      -0.719667      -0.026087      -0.026015      -0.004211       0.037082       0.008151       0.006368      -0.000831       0.003974       0.000885      -0.010665       0.000195       0.010470              1.786977       1.920177       0.561770      -0.100232       1.887424      -0.225626       1.553330           0.000040
           74              H       6.750132       9.799831      15.251087       0.112795       1.084425 0.79575520E+01  0.78367529E+02                                 1.767188                            1.667284      -1.068551       2.372298                    0.996754       3.616010      10.288533       0.474765       1.309999      -0.701647      -0.024389      -0.002521      -0.025255       0.035199       0.007913       0.006661      -0.006313       0.006144       0.002586      -0.014291       0.005232       0.009060              1.812428       1.741624       0.054131       0.415565       1.513694      -0.176058       2.181965           0.000014
           75              H       5.164072      13.621721      13.811508       0.116741       1.092368 0.79202199E+01  0.75974128E+02                                 1.626304                            1.550144      -0.836326       2.483342                    0.999370       3.157463       8.167439       0.561228       1.137727      -0.745323      -0.004196      -0.002651       0.036715       0.037049      -0.004912      -0.004663      -0.001752       0.021277       0.037681      -0.018243       0.003567       0.014676              1.650807       1.455309      -0.116448       0.076108       1.411994      -0.180624       2.085119           0.000066
           76              H       3.289794      14.287169      12.677746       0.124647       1.092421 0.78264460E+01  0.74736513E+02                                 1.619332                            1.535680      -0.877452       2.471017                    0.999224       3.099249       7.958752       0.567636       1.129973      -0.747746      -0.034715       0.004520       0.022840       0.041800      -0.005285      -0.009771      -0.001874       0.017423       0.028181      -0.015802      -0.001137       0.016939              1.645475       2.033908      -0.197087      -0.215567       1.382237       0.002653       1.520280           0.000025
           77              H       5.358492      14.207315       9.249110       0.115969       1.060557 0.77086697E+01  0.74513734E+02                                 1.677450                            1.592469      -0.910216       2.449444                    0.998797       3.365212       9.160054       0.513636       1.233656      -0.719926       0.004212       0.008375      -0.037726       0.038873      -0.001178      -0.004420      -0.003465       0.015462       0.031129      -0.013634       0.000983       0.012651              1.724366       1.513129      -0.124853       0.109784       1.408244      -0.266274       2.251724           0.000031
           78              H       7.212306      13.468668      10.382872       0.109449       1.099962 0.81519280E+01  0.80860268E+02                                 1.785449                            1.688107      -1.225936       2.293553                    0.994709       3.719397      10.660609       0.471043       1.310904      -0.700722       0.027808      -0.004447      -0.019729       0.034385      -0.003745      -0.001442      -0.005079       0.015538       0.026012      -0.014177       0.004277       0.009900              1.828147       2.278472      -0.277906      -0.282946       1.498601       0.033514       1.707368          -0.000006
           79              H       4.553525       3.608946      18.794093       0.098907       1.250956 0.91704883E+01  0.92227931E+02                                 1.855083                            1.723875      -1.001760       2.402423                    0.997663       3.453202       9.470146       0.501171       1.215207      -0.725377       0.011345      -0.044347       0.019497       0.049754      -0.001108       0.009824      -0.003932      -0.033575      -0.020814      -0.020507      -0.000503       0.021011              1.918304       1.709008      -0.306243       0.165610       2.211330      -0.385022       1.834573          -0.000170
           80              H       3.155064       3.546838      16.976593       0.129820       1.095459 0.78488118E+01  0.76139578E+02                                 1.717286                            1.611602      -0.852672       2.484547                    0.999436       3.267541       8.882880       0.508811       1.240917      -0.719543      -0.014243      -0.033169      -0.015843       0.039421       0.001035       0.011095       0.001912      -0.024991      -0.015872      -0.018902       0.003369       0.015533              1.769877       1.585812       0.281340       0.154941       2.072843       0.344328       1.650975          -0.000010
           81              H       6.071366      16.636200       3.605164       0.117336       0.961012 0.64663344E+01  0.61369544E+02                                 1.721039                            1.568224      -1.278628       2.279828                    0.994371       3.743470      10.977313       0.452504       1.426228      -0.676738       0.029145       0.000000      -0.030535       0.042211      -0.000000      -0.011322      -0.000000       0.004780       0.003956      -0.009799      -0.003049       0.012849              1.832443       1.871247      -0.000000      -0.544425       1.516619       0.000000       2.109462          -0.000196
           82              H       2.455834       5.545400      16.036764       0.117337       0.961009 0.64663091E+01  0.61369242E+02                                 1.721035                            1.568221      -1.278622       2.279831                    0.994371       3.743461      10.977280       0.452504       1.426228      -0.676738      -0.029145       0.000000      -0.030535       0.042211       0.000000       0.011322      -0.000000       0.004780       0.003957      -0.009799      -0.003050       0.012849              1.832439       1.871243       0.000000       0.544423       1.516617       0.000000       2.109457          -0.000185
           83              H       5.709813      11.596540       0.198906       0.122431       1.108307 0.80007069E+01  0.77828920E+02                                 1.713865                            1.612930      -0.912453       2.455475                    0.998712       3.305487       8.939496       0.516368       1.219366      -0.724159       0.028216      -0.029458      -0.005300       0.041134      -0.008326       0.000132       0.007928      -0.008346      -0.027371      -0.013000      -0.002735       0.015735              1.755835       1.977539      -0.383705       0.009756       1.911439       0.191979       1.378526           0.000349
           84              H       3.634293      11.243853      24.169517       0.107495       1.160865 0.83834774E+01  0.83646820E+02                                 1.843060                            1.704284      -1.268026       2.273878                    0.993896       3.746531      10.730293       0.472487       1.299245      -0.703083      -0.002507      -0.031208      -0.016723       0.035494      -0.004741       0.003181       0.009751       0.001885      -0.024392      -0.015087       0.004816       0.010271              1.954339       1.732414       0.278832       0.220769       2.457219       0.539041       1.673382          -0.000017
           85              H       2.517229      14.914908       0.442565       0.113663       1.054318 0.75914749E+01  0.72572488E+02                                 1.625780                            1.546303      -0.845625       2.474944                    0.999338       3.249949       8.591613       0.542458       1.181121      -0.733095      -0.022394       0.028094       0.002075       0.035987      -0.005755       0.005980       0.009155      -0.003461      -0.035111      -0.018062       0.005324       0.012738              1.656059       1.807923      -0.278816       0.041129       1.873581       0.075770       1.286673           0.000067
           86              H       4.616626      15.260941       1.330181       0.113706       1.048582 0.71895913E+01  0.68890920E+02                                 1.716899                            1.573521      -0.983611       2.412818                    0.997910       3.495530       9.745692       0.494967       1.291433      -0.705584       0.007934       0.034849       0.014019       0.038392      -0.004593       0.003175       0.008893      -0.011195      -0.033305      -0.015565       0.000548       0.015017              1.831570       1.610435       0.261310       0.231996       2.276001       0.455877       1.608274           0.000065
           87              H       2.038001      11.687485      22.516114       0.117874       1.216472 0.94307524E+01  0.96087937E+02                                 1.853652                            1.774660      -1.206830       2.306690                    0.995414       3.599759      10.133818       0.480030       1.252320      -0.715622       0.029490      -0.008697      -0.017020       0.035142      -0.000180      -0.007014       0.007244       0.020335      -0.000631      -0.014331       0.000019       0.014312              1.893397       2.097277      -0.179832      -0.173561       1.653722       0.320215       1.929193           0.000015
           88              H      15.106788      11.980282      22.891548       0.118339       1.178151 0.91051435E+01  0.92049811E+02                                 1.819881                            1.747364      -1.130846       2.342211                    0.996345       3.589750      10.098811       0.481791       1.257509      -0.714177      -0.032323      -0.007159      -0.012046       0.035230       0.000630       0.007024       0.006490       0.018368       0.000706      -0.012938      -0.000651       0.013589              1.851579       2.180922       0.049606       0.118804       1.678778       0.285843       1.695036           0.000014
           89              H       0.472407      13.814700       0.653902       0.115848       1.172210 0.89726218E+01  0.90585564E+02                                 1.826370                            1.744312      -1.217000       2.301716                    0.995385       3.636350      10.299707       0.477097       1.271628      -0.710556       0.003284       0.021603       0.026952       0.034697      -0.000771       0.000544       0.012676       0.000141       0.001191      -0.012685      -0.000060       0.012746              1.880070       1.820049       0.097464       0.030723       1.793552       0.458208       2.026610          -0.000024
           90              H       1.377996      11.450142      20.233672       0.117816       1.097641 0.79541568E+01  0.76259731E+02                                 1.621799                            1.546230      -0.854616       2.475950                    0.999190       3.138996       8.075430       0.566786       1.127160      -0.748254       0.027540       0.024945      -0.003351       0.037309       0.012880      -0.009248       0.004898       0.003303       0.002553      -0.018481       0.004496       0.013985              1.637575       1.677935       0.395940       0.003662       1.707527       0.110104       1.527263           0.000071
           91              H       1.122180      10.006120      18.475844       0.118745       1.133570 0.80401173E+01  0.77494825E+02                                 1.673131                            1.565036      -0.899934       2.454242                    0.999000       3.190758       8.301453       0.556261       1.142398      -0.743788       0.025276       0.005890      -0.031397       0.040736       0.010371      -0.012724       0.001046       0.008452      -0.000554      -0.016219      -0.001437       0.017656              1.735417       1.692766       0.017106      -0.452705       1.412835       0.121771       2.100651           0.000044
           92              H      15.038570       8.335845      20.300803       0.111228       1.098702 0.78556050E+01  0.76372788E+02                                 1.717131                            1.605385      -1.041750       2.381035                    0.997497       3.472000       9.510274       0.512079       1.230297      -0.719667      -0.026087      -0.026015       0.004212       0.037082       0.008151      -0.006368       0.000831       0.003974       0.000885      -0.010665       0.000194       0.010470              1.786973       1.920173       0.561768       0.100231       1.887419       0.225624       1.553327           0.000042
           93              H      15.277332       9.799831      22.043713       0.112795       1.084426 0.79575505E+01  0.78367473E+02                                 1.767186                            1.667281      -1.068549       2.372299                    0.996754       3.616003      10.288494       0.474767       1.309995      -0.701648      -0.024389      -0.002521       0.025255       0.035199       0.007913      -0.006661       0.006313       0.006144       0.002586      -0.014291       0.005232       0.009060              1.812425       1.741622       0.054131      -0.415565       1.513690       0.176057       2.181962           0.000017
           94              H      13.691272      13.621721      23.483292       0.116752       1.092259 0.79191618E+01  0.75960741E+02                                 1.626119                            1.549978      -0.836309       2.483349                    0.999371       3.157342       8.166706       0.561297       1.137635      -0.745345      -0.004196      -0.002651      -0.036715       0.037049      -0.004912       0.004664       0.001750       0.021276       0.037685      -0.018243       0.003566       0.014677              1.650616       1.455152      -0.116424      -0.076091       1.411847       0.180589       2.084848           0.000075
           95              H      11.816994      14.287169      24.617054       0.124655       1.092348 0.78257559E+01  0.74727856E+02                                 1.619213                            1.535574      -0.877439       2.471023                    0.999225       3.099175       7.958306       0.567680       1.129916      -0.747760      -0.034715       0.004519      -0.022840       0.041800      -0.005285       0.009772       0.001873       0.017423       0.028184      -0.015803      -0.001138       0.016941              1.645352       2.033736      -0.197061       0.215545       1.382146      -0.002654       1.520173           0.000036
           96              H      13.885692      14.207315       3.182490       0.115968       1.060556 0.77086607E+01  0.74513618E+02                                 1.677448                            1.592468      -0.910215       2.449445                    0.998797       3.365210       9.160044       0.513636       1.233655      -0.719926       0.004213       0.008375       0.037726       0.038873      -0.001178       0.004420       0.003465       0.015462       0.031129      -0.013634       0.000983       0.012651              1.724364       1.513128      -0.124853      -0.109784       1.408243       0.266273       2.251720           0.000033
           97              H      15.739506      13.468668       2.048728       0.109449       1.099961 0.81519204E+01  0.80860176E+02                                 1.785448                            1.688107      -1.225936       2.293553                    0.994709       3.719395      10.660603       0.471043       1.310905      -0.700722       0.027809      -0.004448       0.019729       0.034385      -0.003745       0.001442       0.005079       0.015538       0.026012      -0.014177       0.004277       0.009900              1.828146       2.278471      -0.277906       0.282945       1.498600      -0.033514       1.707366          -0.000003
           98              H      13.080725       3.608946      18.500707       0.098906       1.250956 0.91704926E+01  0.92227995E+02                                 1.855085                            1.723877      -1.001754       2.402426                    0.997663       3.453199       9.470142       0.501170       1.215209      -0.725377       0.011345      -0.044347      -0.019497       0.049754      -0.001108      -0.009824       0.003932      -0.033575      -0.020814      -0.020507      -0.000503       0.021010              1.918306       1.709010      -0.306244      -0.165611       2.211333       0.385023       1.834575          -0.000171
           99              H      11.682264       3.546838      20.318207       0.129819       1.095462 0.78488413E+01  0.76139924E+02                                 1.717289                            1.611604      -0.852675       2.484546                    0.999436       3.267540       8.882876       0.508811       1.240917      -0.719544      -0.014243      -0.033169       0.015843       0.039422       0.001035      -0.011095      -0.001912      -0.024990      -0.015872      -0.018902       0.003369       0.015533              1.769880       1.585815       0.281341      -0.154941       2.072847      -0.344329       1.650978          -0.000005
          100              H       2.817387      10.585060      12.630506       0.122433       1.108282 0.80004860E+01  0.77826334E+02                                 1.713850                            1.612918      -0.912408       2.455500                    0.998712       3.305447       8.939400       0.516365       1.219380      -0.724156      -0.028217       0.029458      -0.005299       0.041134      -0.008326      -0.000134      -0.007928      -0.008343      -0.027374      -0.013001      -0.002733       0.015734              1.755819       1.977522      -0.383700      -0.009756       1.911421      -0.191976       1.378516           0.000339
          101              H       4.892907      10.937747      11.737917       0.107495       1.160868 0.83835106E+01  0.83647325E+02                                 1.843071                            1.704294      -1.268028       2.273877                    0.993896       3.746548      10.730391       0.472482       1.299255      -0.703081       0.002507       0.031208      -0.016723       0.035494      -0.004741      -0.003182      -0.009751       0.001885      -0.024392      -0.015087       0.004816       0.010271              1.954351       1.732425       0.278834      -0.220771       2.457235      -0.539045       1.673392          -0.000028
          102              H       6.009971       7.266692      12.874165       0.113663       1.054319 0.75914911E+01  0.72572745E+02                                 1.625788                            1.546310      -0.845622       2.474945                    0.999338       3.249955       8.591659       0.542453       1.181129      -0.733093       0.022394      -0.028094       0.002074       0.035987      -0.005755      -0.005980      -0.009155      -0.003461      -0.035112      -0.018062       0.005324       0.012738              1.656067       1.807931      -0.278816      -0.041130       1.873590      -0.075771       1.286679           0.000078
          103              H       3.910574       6.920659      13.761781       0.113707       1.048580 0.71895717E+01  0.68890733E+02                                 1.716901                            1.573522      -0.983598       2.412824                    0.997910       3.495530       9.745714       0.494965       1.291440      -0.705582      -0.007935      -0.034849       0.014019       0.038392      -0.004593      -0.003175      -0.008893      -0.011195      -0.033306      -0.015565       0.000548       0.015017              1.831573       1.610439       0.261311      -0.231997       2.276004      -0.455878       1.608277           0.000077
          104              H       6.489199      10.494115      10.084514       0.117875       1.216484 0.94308995E+01  0.96090128E+02                                 1.853692                            1.774696      -1.206829       2.306690                    0.995414       3.599792      10.134057       0.480015       1.252351      -0.715615      -0.029490       0.008697      -0.017020       0.035142      -0.000180       0.007014      -0.007244       0.020335      -0.000631      -0.014332       0.000019       0.014312              1.893439       2.097324      -0.179837       0.173564       1.653756      -0.320227       1.929238          -0.000011
          105              H      10.474812      10.201318      10.459948       0.118339       1.178161 0.91052828E+01  0.92052008E+02                                 1.819930                            1.747409      -1.130842       2.342214                    0.996345       3.589791      10.099126       0.481770       1.257555      -0.714168       0.032323       0.007159      -0.012046       0.035230       0.000630      -0.007023      -0.006491       0.018368       0.000704      -0.012939      -0.000650       0.013589              1.851631       2.180988       0.049604      -0.118804       1.678824      -0.285857       1.695080          -0.000008
          106              H       8.054793       8.366900      13.085502       0.115849       1.172207 0.89725959E+01  0.90585235E+02                                 1.826367                            1.744309      -1.216998       2.301717                    0.995385       3.636347      10.299694       0.477097       1.271628      -0.710556      -0.003284      -0.021603       0.026952       0.034697      -0.000771      -0.000544      -0.012676       0.000141       0.001191      -0.012685      -0.000060       0.012746              1.880067       1.820047       0.097464      -0.030723       1.793549      -0.458207       2.026606          -0.000010
          107              H       7.149204      10.731458       7.802072       0.117816       1.097731 0.79550321E+01  0.76270798E+02                                 1.621951                            1.546367      -0.854623       2.475946                    0.999190       3.139081       8.075990       0.566729       1.127235      -0.748236      -0.027540      -0.024944      -0.003351       0.037308       0.012879       0.009248      -0.004900       0.003305       0.002556      -0.018481       0.004497       0.013984              1.637731       1.678096       0.396000      -0.003662       1.707694      -0.110124       1.527405           0.000006
          108              H       7.405020      12.175480       6.044244       0.118746       1.133579 0.80402159E+01  0.77496139E+02                                 1.673152                            1.565055      -0.899934       2.454242                    0.999000       3.190775       8.301561       0.556251       1.142412      -0.743785      -0.025277      -0.005890      -0.031397       0.040735       0.010371       0.012724      -0.001047       0.008452      -0.000554      -0.016220      -0.001437       0.017656              1.735440       1.692786       0.017106       0.452712       1.412852      -0.121776       2.100682          -0.000002
          109              H      10.543030      13.845755       7.869203       0.111229       1.098703 0.78556091E+01  0.76372848E+02                                 1.717133                            1.605386      -1.041751       2.381034                    0.997497       3.472002       9.510285       0.512079       1.230298      -0.719667       0.026087       0.026015       0.004212       0.037082       0.008151       0.006368      -0.000831       0.003974       0.000885      -0.010665       0.000194       0.010470              1.786975       1.920176       0.561770      -0.100232       1.887422      -0.225625       1.553328           0.000009
          110              H      10.304268      12.381769       9.612113       0.112796       1.084424 0.79575365E+01  0.78367358E+02                                 1.767189                            1.667284      -1.068549       2.372299                    0.996754       3.616007      10.288531       0.474764       1.310001      -0.701647       0.024389       0.002521       0.025255       0.035199       0.007913       0.006661      -0.006313       0.006144       0.002586      -0.014291       0.005232       0.009060              1.812428       1.741625       0.054132       0.415566       1.513694      -0.176057       2.181964           0.000000
          111              H      11.890328       8.559879      11.051692       0.116744       1.092378 0.79203160E+01  0.75975360E+02                                 1.626322                            1.550160      -0.836325       2.483342                    0.999370       3.157470       8.167502       0.561221       1.137737      -0.745321       0.004196       0.002651      -0.036715       0.037049      -0.004912      -0.004663      -0.001752       0.021277       0.037679      -0.018242       0.003567       0.014675              1.650826       1.455325      -0.116450       0.076110       1.412008      -0.180628       2.085145           0.000039
          112              H      13.764606       7.894431      12.185454       0.124651       1.092412 0.78263630E+01  0.74735497E+02                                 1.619320                            1.535669      -0.877446       2.471020                    0.999225       3.099236       7.958698       0.567639       1.129969      -0.747747       0.034715      -0.004520      -0.022840       0.041800      -0.005285      -0.009771      -0.001874       0.017423       0.028180      -0.015802      -0.001137       0.016939              1.645463       2.033891      -0.197084      -0.215564       1.382228       0.002653       1.520269           0.000020
          113              H      11.695908       7.974285      15.614090       0.115968       1.060558 0.77086810E+01  0.74513859E+02                                 1.677451                            1.592470      -0.910216       2.449444                    0.998797       3.365212       9.160050       0.513636       1.233655      -0.719926      -0.004213      -0.008375       0.037726       0.038873      -0.001178      -0.004420      -0.003465       0.015462       0.031129      -0.013634       0.000983       0.012651              1.724367       1.513130      -0.124853       0.109784       1.408245      -0.266274       2.251726           0.000065
          114              H       9.842094       8.712932      14.480328       0.109449       1.099963 0.81519375E+01  0.80860379E+02                                 1.785450                            1.688108      -1.225938       2.293552                    0.994709       3.719398      10.660610       0.471043       1.310903      -0.700722      -0.027808       0.004448       0.019729       0.034385      -0.003745      -0.001442      -0.005079       0.015538       0.026012      -0.014177       0.004277       0.009900              1.828148       2.278474      -0.277906      -0.282946       1.498601       0.033513       1.707369           0.000012
          115              H      12.500875      18.572654       6.069107       0.098905       1.250957 0.91704984E+01  0.92228075E+02                                 1.855086                            1.723877      -1.001757       2.402424                    0.997663       3.453206       9.470165       0.501170       1.215209      -0.725377      -0.011345       0.044347      -0.019497       0.049754      -0.001108       0.009824      -0.003932      -0.033575      -0.020814      -0.020507      -0.000503       0.021010              1.918307       1.709011      -0.306243       0.165610       2.211335      -0.385023       1.834575          -0.000206
          116              H      13.899336      18.634762       7.886607       0.129818       1.095460 0.78488168E+01  0.76139637E+02                                 1.717287                            1.611603      -0.852673       2.484546                    0.999436       3.267541       8.882880       0.508811       1.240918      -0.719543       0.014243       0.033169       0.015843       0.039421       0.001035       0.011095       0.001912      -0.024990      -0.015872      -0.018902       0.003369       0.015533              1.769878       1.585813       0.281341       0.154941       2.072845       0.344328       1.650976          -0.000042
          117              H       5.709813      21.675860       0.198906       0.122434       1.108272 0.80003758E+01  0.77824813E+02                                 1.713822                            1.612892      -0.912400       2.455504                    0.998712       3.305419       8.939231       0.516377       1.219359      -0.724161       0.028218       0.029457      -0.005298       0.041134       0.008326       0.000134      -0.007927      -0.008342      -0.027374      -0.013001      -0.002732       0.015733              1.755790       1.977486       0.383692       0.009755       1.911387      -0.191970       1.378495           0.000346
          118              H       3.634293      22.028547      24.169517       0.107494       1.160870 0.83835276E+01  0.83647460E+02                                 1.843067                            1.704290      -1.268031       2.273875                    0.993896       3.746544      10.730345       0.472486       1.299246      -0.703082      -0.002507       0.031208      -0.016723       0.035494       0.004741       0.003181      -0.009751       0.001885      -0.024392      -0.015087       0.004816       0.010271              1.954346       1.732419      -0.278832       0.220769       2.457230      -0.539044       1.673388          -0.000018
          119              H       2.517229      18.357492       0.442565       0.113663       1.054320 0.75914953E+01  0.72572741E+02                                 1.625783                            1.546306      -0.845627       2.474943                    0.999338       3.249954       8.591633       0.542457       1.181122      -0.733095      -0.022394      -0.028094       0.002075       0.035987       0.005755       0.005980      -0.009155      -0.003461      -0.035111      -0.018062       0.005324       0.012738              1.656062       1.807926       0.278816       0.041129       1.873584      -0.075771       1.286675           0.000066
          120              H       4.616626      18.011459       1.330181       0.113706       1.048582 0.71895872E+01  0.68890883E+02                                 1.716899                            1.573521      -0.983600       2.412823                    0.997910       3.495531       9.745701       0.494966       1.291435      -0.705583       0.007935      -0.034849       0.014019       0.038392       0.004593       0.003175      -0.008893      -0.011195      -0.033306      -0.015565       0.000548       0.015017              1.831571       1.610437      -0.261311       0.231997       2.276002      -0.455878       1.608275           0.000065
          121              H       2.038001      21.584915      22.516114       0.117874       1.216473 0.94307738E+01  0.96088289E+02                                 1.853660                            1.774667      -1.206829       2.306690                    0.995414       3.599766      10.133872       0.480026       1.252327      -0.715620       0.029490       0.008697      -0.017020       0.035142       0.000180      -0.007014      -0.007244       0.020335      -0.000631      -0.014331       0.000019       0.014312              1.893406       2.097286       0.179833      -0.173562       1.653729      -0.320218       1.929203           0.000014
          122              H      15.106788      21.292118      22.891548       0.118338       1.178152 0.91051641E+01  0.92050157E+02                                 1.819890                            1.747372      -1.130844       2.342212                    0.996345       3.589756      10.098866       0.481787       1.257519      -0.714175      -0.032323       0.007159      -0.012046       0.035230      -0.000630       0.007024      -0.006490       0.018368       0.000705      -0.012938      -0.000651       0.013589              1.851589       2.180935      -0.049606       0.118804       1.678787      -0.285846       1.695044           0.000013
          123              H       0.472407      19.457700       0.653902       0.115849       1.172209 0.89726158E+01  0.90585498E+02                                 1.826370                            1.744312      -1.217000       2.301716                    0.995385       3.636349      10.299707       0.477096       1.271629      -0.710556       0.003284      -0.021603       0.026952       0.034697       0.000771       0.000544      -0.012676       0.000141       0.001191      -0.012685      -0.000060       0.012746              1.880070       1.820049      -0.097465       0.030723       1.793552      -0.458208       2.026610          -0.000025
          124              H       1.377996      21.822258      20.233672       0.117814       1.097668 0.79544197E+01  0.76263050E+02                                 1.621844                            1.546271      -0.854619       2.475948                    0.999190       3.139025       8.075605       0.566770       1.127182      -0.748249       0.027540      -0.024945      -0.003351       0.037309      -0.012879      -0.009248      -0.004899       0.003303       0.002554      -0.018481       0.004496       0.013985              1.637621       1.677983      -0.395958       0.003662       1.707576      -0.110110       1.527305           0.000068
          125              H       1.122180       1.084680      18.475844       0.118744       1.133576 0.80401817E+01  0.77495677E+02                                 1.673145                            1.565048      -0.899934       2.454241                    0.999000       3.190768       8.301518       0.556254       1.142407      -0.743786       0.025277      -0.005890      -0.031397       0.040736      -0.010371      -0.012724      -0.001047       0.008452      -0.000554      -0.016219      -0.001437       0.017656              1.735433       1.692780      -0.017106      -0.452711       1.412846      -0.121773       2.100672           0.000042
          126              H      15.038570       2.754955      20.300803       0.111228       1.098702 0.78556072E+01  0.76372821E+02                                 1.717132                            1.605386      -1.041750       2.381035                    0.997497       3.472001       9.510280       0.512079       1.230298      -0.719667      -0.026087       0.026015       0.004212       0.037082      -0.008151      -0.006368      -0.000831       0.003974       0.000885      -0.010665       0.000195       0.010470              1.786974       1.920174      -0.561769       0.100231       1.887420      -0.225625       1.553328           0.000042
          127              H      15.277332       1.290969      22.043713       0.112795       1.084426 0.79575493E+01  0.78367471E+02                                 1.767187                            1.667282      -1.068549       2.372299                    0.996754       3.616004      10.288503       0.474766       1.309996      -0.701648      -0.024389       0.002521       0.025255       0.035199      -0.007913      -0.006661      -0.006313       0.006144       0.002586      -0.014291       0.005232       0.009060              1.812426       1.741623      -0.054131      -0.415566       1.513691      -0.176057       2.181963           0.000017
          128              H      13.691272      19.650679      23.483292       0.116751       1.092272 0.79192877E+01  0.75962334E+02                                 1.626141                            1.549997      -0.836311       2.483349                    0.999371       3.157357       8.166795       0.561289       1.137646      -0.745342      -0.004196       0.002651      -0.036715       0.037049       0.004912       0.004664      -0.001750       0.021276       0.037684      -0.018242       0.003566       0.014677              1.650638       1.455170       0.116427      -0.076093       1.411865      -0.180593       2.084880           0.000074
          129              H      11.816994      18.985231      24.617054       0.124656       1.092350 0.78257734E+01  0.74728075E+02                                 1.619216                            1.535576      -0.877439       2.471023                    0.999225       3.099178       7.958320       0.567679       1.129917      -0.747759      -0.034715      -0.004519      -0.022840       0.041800       0.005285       0.009772      -0.001873       0.017423       0.028183      -0.015803      -0.001138       0.016941              1.645354       2.033739       0.197062       0.215545       1.382148       0.002654       1.520175           0.000035
          130              H      13.885692      19.065085       3.182490       0.115968       1.060556 0.77086626E+01  0.74513648E+02                                 1.677449                            1.592469      -0.910215       2.449445                    0.998797       3.365210       9.160047       0.513636       1.233656      -0.719926       0.004213      -0.008375       0.037726       0.038873       0.001178       0.004420      -0.003465       0.015462       0.031129      -0.013634       0.000983       0.012651              1.724365       1.513129       0.124853      -0.109784       1.408244      -0.266274       2.251722           0.000032
          131              H      15.739506      19.803732       2.048728       0.109449       1.099960 0.81519142E+01  0.80860102E+02                                 1.785448                            1.688106      -1.225936       2.293553                    0.994709       3.719394      10.660601       0.471042       1.310905      -0.700722       0.027809       0.004448       0.019729       0.034385       0.003745       0.001442      -0.005079       0.015538       0.026012      -0.014177       0.004277       0.009900              1.828145       2.278470       0.277906       0.282945       1.498600       0.033514       1.707366          -0.000003
          132              H      13.080725       7.481854      18.500707       0.098906       1.250957 0.91705009E+01  0.92228082E+02                                 1.855084                            1.723876      -1.001754       2.402426                    0.997663       3.453200       9.470139       0.501171       1.215207      -0.725377       0.011345       0.044347      -0.019497       0.049754       0.001108      -0.009824      -0.003932      -0.033575      -0.020814      -0.020507      -0.000503       0.021010              1.918305       1.709010       0.306243      -0.165611       2.211332      -0.385023       1.834574          -0.000170
          133              H      11.682264       7.543962      20.318207       0.129819       1.095462 0.78488335E+01  0.76139830E+02                                 1.717288                            1.611604      -0.852674       2.484546                    0.999436       3.267539       8.882873       0.508811       1.240917      -0.719544      -0.014243       0.033169       0.015843       0.039422      -0.001035      -0.011095       0.001912      -0.024990      -0.015872      -0.018902       0.003369       0.015533              1.769879       1.585814      -0.281341      -0.154941       2.072846       0.344329       1.650978          -0.000005
          134              H       2.817387       0.505740      12.630506       0.122433       1.108283 0.80004995E+01  0.77826502E+02                                 1.713852                            1.612919      -0.912410       2.455499                    0.998712       3.305450       8.939412       0.516364       1.219381      -0.724156      -0.028217      -0.029458      -0.005299       0.041134       0.008326      -0.000134       0.007928      -0.008343      -0.027374      -0.013001      -0.002733       0.015734              1.755821       1.977524       0.383701      -0.009756       1.911423       0.191976       1.378517           0.000337
          135              H       4.892907       0.153053      11.737917       0.107495       1.160867 0.83835042E+01  0.83647243E+02                                 1.843071                            1.704293      -1.268027       2.273877                    0.993896       3.746546      10.730383       0.472483       1.299254      -0.703081       0.002507      -0.031208      -0.016723       0.035494       0.004741      -0.003182       0.009751       0.001885      -0.024392      -0.015087       0.004816       0.010271              1.954350       1.732425      -0.278834      -0.220771       2.457234       0.539045       1.673391          -0.000030
          136              H       6.009971       3.824108      12.874165       0.113663       1.054319 0.75914964E+01  0.72572808E+02                                 1.625788                            1.546311      -0.845623       2.474945                    0.999338       3.249956       8.591663       0.542453       1.181129      -0.733093       0.022394       0.028094       0.002074       0.035987       0.005755      -0.005980       0.009155      -0.003461      -0.035112      -0.018062       0.005324       0.012738              1.656067       1.807932       0.278817      -0.041130       1.873591       0.075771       1.286679           0.000078
          137              H       3.910574       4.170141      13.761781       0.113706       1.048580 0.71895746E+01  0.68890772E+02                                 1.716902                            1.573523      -0.983599       2.412823                    0.997910       3.495531       9.745720       0.494964       1.291441      -0.705582      -0.007935       0.034849       0.014019       0.038392       0.004593      -0.003175       0.008893      -0.011195      -0.033306      -0.015565       0.000548       0.015017              1.831574       1.610440      -0.261311      -0.231997       2.276006       0.455878       1.608278           0.000077
          138              H       6.489199       0.596685      10.084514       0.117874       1.216484 0.94308981E+01  0.96090098E+02                                 1.853691                            1.774695      -1.206829       2.306690                    0.995414       3.599790      10.134046       0.480015       1.252350      -0.715615      -0.029490      -0.008697      -0.017020       0.035142       0.000180       0.007014       0.007244       0.020335      -0.000631      -0.014332       0.000019       0.014312              1.893438       2.097324       0.179837       0.173564       1.653755       0.320227       1.929236          -0.000013
          139              H      10.474812       0.889482      10.459948       0.118339       1.178160 0.91052768E+01  0.92051914E+02                                 1.819928                            1.747407      -1.130842       2.342214                    0.996345       3.589790      10.099115       0.481771       1.257553      -0.714168       0.032323      -0.007159      -0.012046       0.035230      -0.000630      -0.007023       0.006491       0.018368       0.000704      -0.012939      -0.000650       0.013589              1.851628       2.180985      -0.049604      -0.118804       1.678822       0.285857       1.695078          -0.000010
          140              H       8.054793       2.723900      13.085502       0.115849       1.172207 0.89725945E+01  0.90585219E+02                                 1.826367                            1.744309      -1.216998       2.301717                    0.995385       3.636347      10.299694       0.477097       1.271628      -0.710556      -0.003284       0.021603       0.026952       0.034697       0.000771      -0.000544       0.012676       0.000141       0.001191      -0.012685      -0.000060       0.012746              1.880067       1.820047      -0.097464      -0.030723       1.793548       0.458207       2.026605          -0.000011
          141              H       7.149204       0.359342       7.802072       0.117817       1.097718 0.79548994E+01  0.76269105E+02                                 1.621926                            1.546344      -0.854624       2.475946                    0.999190       3.139069       8.075901       0.566739       1.127221      -0.748240      -0.027540       0.024944      -0.003351       0.037308      -0.012879       0.009248       0.004899       0.003305       0.002556      -0.018481       0.004497       0.013984              1.637706       1.678070      -0.395990      -0.003662       1.707666       0.110120       1.527381           0.000001
          142              H       7.405020      21.096920       6.044244       0.118748       1.133568 0.80401057E+01  0.77494709E+02                                 1.673130                            1.565036      -0.899932       2.454243                    0.999000       3.190758       8.301461       0.556260       1.142400      -0.743788      -0.025277       0.005890      -0.031397       0.040735      -0.010371       0.012724       0.001046       0.008452      -0.000554      -0.016219      -0.001437       0.017656              1.735416       1.692764      -0.017105       0.452703       1.412835       0.121772       2.100650          -0.000006
          143              H      10.543030      19.426645       7.869203       0.111229       1.098703 0.78556091E+01  0.76372847E+02                                 1.717133                            1.605386      -1.041750       2.381035                    0.997497       3.472002       9.510285       0.512079       1.230298      -0.719667       0.026087      -0.026015       0.004212       0.037082      -0.008151       0.006368       0.000831       0.003974       0.000885      -0.010665       0.000194       0.010470              1.786975       1.920175      -0.561770      -0.100232       1.887422       0.225625       1.553328           0.000008
          144              H      10.304268      20.890631       9.612113       0.112796       1.084424 0.79575411E+01  0.78367407E+02                                 1.767188                            1.667284      -1.068549       2.372299                    0.996754       3.616008      10.288531       0.474764       1.310000      -0.701647       0.024389      -0.002521       0.025255       0.035199      -0.007913       0.006661       0.006313       0.006144       0.002586      -0.014291       0.005232       0.009060              1.812427       1.741625      -0.054131       0.415566       1.513694       0.176057       2.181964          -0.000001
          145              H      11.890328       2.530921      11.051692       0.116745       1.092375 0.79202904E+01  0.75975039E+02                                 1.626318                            1.550156      -0.836324       2.483342                    0.999370       3.157467       8.167485       0.561223       1.137735      -0.745321       0.004196      -0.002651      -0.036715       0.037049       0.004912      -0.004663       0.001752       0.021277       0.037679      -0.018242       0.003567       0.014675              1.650822       1.455321       0.116449       0.076109       1.412005       0.180627       2.085139           0.000036
          146              H      13.764606       3.196369      12.185454       0.124651       1.092411 0.78263533E+01  0.74735369E+02                                 1.619318                            1.535667      -0.877446       2.471020                    0.999225       3.099236       7.958692       0.567640       1.129968      -0.747747       0.034715       0.004520      -0.022840       0.041800       0.005285      -0.009771       0.001874       0.017423       0.028180      -0.015802      -0.001137       0.016939              1.645460       2.033888       0.197084      -0.215564       1.382226      -0.002653       1.520266           0.000018
          147              H      11.695908       3.116515      15.614090       0.115968       1.060558 0.77086796E+01  0.74513844E+02                                 1.677451                            1.592470      -0.910216       2.449444                    0.998797       3.365212       9.160051       0.513636       1.233655      -0.719926      -0.004213       0.008375       0.037726       0.038873       0.001178      -0.004420       0.003465       0.015462       0.031129      -0.013634       0.000983       0.012651              1.724367       1.513130       0.124853       0.109784       1.408245       0.266274       2.251726           0.000065
          148              H       9.842094       2.377868      14.480328       0.109449       1.099962 0.81519325E+01  0.80860325E+02                                 1.785450                            1.688108      -1.225938       2.293552                    0.994709       3.719397      10.660610       0.471043       1.310905      -0.700722      -0.027808      -0.004448       0.019729       0.034385       0.003745      -0.001442       0.005079       0.015538       0.026012      -0.014177       0.004277       0.009900              1.828148       2.278474       0.277906      -0.282946       1.498601      -0.033513       1.707369           0.000012
          149              H      12.500875      14.699746       6.069107       0.098905       1.250957 0.91704976E+01  0.92228059E+02                                 1.855085                            1.723876      -1.001757       2.402424                    0.997663       3.453207       9.470165       0.501170       1.215208      -0.725377      -0.011345      -0.044347      -0.019497       0.049754       0.001108       0.009824       0.003932      -0.033575      -0.020814      -0.020507      -0.000503       0.021010              1.918306       1.709010       0.306243       0.165610       2.211333       0.385023       1.834574          -0.000205
          150              H      13.899336      14.637638       7.886607       0.129818       1.095460 0.78488208E+01  0.76139690E+02                                 1.717288                            1.611603      -0.852674       2.484546                    0.999436       3.267542       8.882885       0.508811       1.240918      -0.719543       0.014243      -0.033169       0.015843       0.039421      -0.001035       0.011095      -0.001912      -0.024990      -0.015872      -0.018902       0.003369       0.015533              1.769879       1.585814      -0.281341       0.154941       2.072846      -0.344328       1.650977          -0.000041
          151              H      10.983034       5.545400      21.258036       0.117336       0.961009 0.64663071E+01  0.61369212E+02                                 1.721035                            1.568220      -1.278622       2.279832                    0.994371       3.743459      10.977269       0.452505       1.426228      -0.676739      -0.029145      -0.000000       0.030535       0.042211       0.000000      -0.011322      -0.000000       0.004780       0.003957      -0.009799      -0.003050       0.012848              1.832438       1.871242      -0.000000      -0.544423       1.516616       0.000000       2.109457          -0.000182
          152              H      14.598566      16.636200       8.826436       0.117336       0.961010 0.64663232E+01  0.61369410E+02                                 1.721037                            1.568222      -1.278627       2.279829                    0.994371       3.743466      10.977298       0.452504       1.426228      -0.676738       0.029145       0.000000       0.030535       0.042211       0.000000       0.011322       0.000000       0.004780       0.003957      -0.009799      -0.003049       0.012849              1.832441       1.871245       0.000000       0.544424       1.516618       0.000000       2.109460          -0.000199
          153              C      10.314501       2.588593      23.381353       0.564656      26.269546 0.25621897E+03  0.53153652E+04                                 8.134905                            5.635179       0.050947       2.068366                    0.999642      22.333934      61.725650       0.635256       0.464767      -1.028065      -0.044583       0.032014      -0.019355       0.058200      -0.014585      -0.055046       0.039585      -0.035254       0.203249      -0.073041      -0.031020       0.104061             10.863782      15.522231      -2.037400       4.968814       9.242429      -3.256868       7.826685          -0.004830
          154              C      11.666403       2.358570      24.002685      -0.022655      40.043570 0.42681674E+03  0.99000936E+04                                10.120174                            6.821270       0.003590       2.006415                    0.999405      26.990781      74.870781       0.645934       0.408809      -1.078650       0.032562      -0.004435       0.028342       0.043396       0.002738      -0.001896       0.000699      -0.004763      -0.022589      -0.008029       0.000633       0.007395             14.013962      20.244925      -3.544437       6.900561      12.099891      -4.595384       9.697070           0.002249
          155              C      11.984127       1.177843      24.612082      -0.092507      34.702212 0.40088171E+03  0.92656928E+04                                 9.336937                            6.730535      -0.013430       1.973186                    0.999597      28.880020      83.203368       0.625360       0.423754      -1.056117       0.017269       0.014180       0.013077       0.025890       0.020942      -0.019912       0.005051      -0.007608       0.004205      -0.032552       0.007235       0.025318             11.746966      15.596845      -2.953063       4.576001      11.543375      -4.276189       8.100679          -0.000207
          156              C      13.229098       0.965343       0.283440      -0.143760      35.578282 0.43973997E+03  0.10411225E+05                                 9.521014                            7.066058       0.025669       1.981173                    0.999293      29.868425      87.353894       0.607590       0.425784      -1.053887      -0.024109       0.016271      -0.005913       0.029681      -0.004499      -0.004394      -0.016367      -0.026160       0.011824      -0.019038      -0.005257       0.024295             11.660012      16.647158      -1.457426       4.018339      10.961280      -3.218279       7.371599          -0.000140
          157              C      14.215013       1.952646       0.222277       0.073730      38.357175 0.41663241E+03  0.96481439E+04                                10.000600                            6.848400      -0.093854       1.980808                    0.999415      26.589025      74.765439       0.626555       0.422140      -1.065324      -0.006320       0.002737       0.002037       0.007182      -0.003637       0.002706      -0.009025       0.038952       0.019601      -0.025486       0.007625       0.017860             13.483106      20.112954      -3.499182       5.739442      11.809061      -3.982126       8.527304          -0.000541
          158              C      13.897631       3.150896      24.473594      -0.153788      35.678515 0.42804704E+03  0.10027765E+05                                 9.427521                            6.899194       0.174290       2.022245                    0.999796      29.567670      84.946342       0.626985       0.417000      -1.063468      -0.026047      -0.000401       0.000083       0.026050       0.025251      -0.009190      -0.003636      -0.002864      -0.055143      -0.022515      -0.013451       0.035966             11.839596      15.628142      -3.405903       4.725107      12.015305      -3.714162       7.875342           0.000621
          159              C      12.639016       3.357629      23.938289      -0.107191      35.309501 0.43256028E+03  0.10172591E+05                                 9.417127                            6.976543       0.069192       1.990466                    0.999637      29.404924      84.981904       0.617243       0.421954      -1.059031       0.009942      -0.016833       0.028026       0.034171      -0.007289      -0.006693      -0.011757      -0.040374      -0.013856      -0.023604      -0.003747       0.027352             11.601669      16.152719      -1.497584       4.472542      10.957338      -3.006049       7.694950           0.001048
          160              C      15.582435       1.685358       0.757582       0.097728      39.066638 0.41201166E+03  0.95405129E+04                                10.177581                            6.851580      -0.186486       1.951458                    0.999279      26.631853      75.552327       0.619071       0.427271      -1.059224       0.006802      -0.005393       0.002037       0.008916       0.000188       0.004152      -0.004107      -0.007230      -0.055246      -0.019626       0.006256       0.013370             13.892174      20.081905      -2.558292       3.699428       9.383917      -5.361314      12.210701          -0.000316
          161              C      15.762018       0.909667       1.887614      -0.205886      37.788111 0.47546754E+03  0.11505450E+05                                 9.990273                            7.392231      -0.171147       1.907228                    0.998408      31.294154      93.223118       0.587303       0.430984      -1.048287       0.009454       0.003785      -0.007668       0.012748       0.014019      -0.029359       0.023709       0.005476      -0.011418      -0.045722       0.014427       0.031295             12.861627      13.445526      -2.823024       4.000771      10.587418      -6.980557      14.551938           0.001064
          162              C      -0.017907       0.585151       2.357031       0.089638      40.951154 0.41735804E+03  0.96897678E+04                                10.505174                            6.885157      -0.178542       1.953160                    0.999276      26.713209      75.736064       0.619372       0.425942      -1.060678      -0.001162       0.002901      -0.009619       0.010114      -0.013613      -0.008497      -0.003769       0.000089       0.026537      -0.020619       0.006911       0.013708             15.403254      12.359345      -0.583439       0.962864      13.884007     -10.918684      19.966408          -0.000377
          163              C       1.091652       1.090891       1.668072      -0.205295      38.395703 0.48293540E+03  0.11723022E+05                                10.097932                            7.445989      -0.112109       1.925474                    0.998550      31.312089      93.195983       0.586096       0.430514      -1.049357      -0.011270       0.000895      -0.005389       0.012524      -0.010665       0.025525       0.026052       0.012848      -0.040369      -0.045801       0.015990       0.029812             13.254181      12.332934       2.845010      -3.525918      11.787461      -8.108791      15.642149          -0.000699
          164              C       0.940550       1.891869       0.535553       0.092438      39.501059 0.41794125E+03  0.97098666E+04                                10.259010                            6.899029      -0.173524       1.955416                    0.999345      26.723645      75.872145       0.617328       0.427063      -1.059634      -0.008827      -0.008280       0.001344       0.012177       0.012158       0.003229       0.000756       0.016060       0.020928      -0.018089       0.005250       0.012838             14.296581      19.360241       3.740383      -4.636941      10.337855      -6.227425      13.191645           0.000614
          165              C      16.698134       2.184666       0.095475      -0.204016      37.152633 0.48259514E+03  0.11715022E+05                                 9.857922                            7.446504      -0.146899       1.915191                    0.998467      31.292063      93.197778       0.585589       0.430877      -1.048928       0.004508      -0.007965       0.007715       0.011970      -0.007495       0.002354      -0.003906      -0.072039       0.058061      -0.046525       0.017619       0.028906             11.984070      19.030789       0.607174      -0.776166       7.781082      -3.215138       9.140339          -0.000330
          166              C       0.165769      21.883923       3.523364       0.084319      38.819280 0.40843044E+03  0.94155978E+04                                10.129576                            6.793558      -0.126605       1.973413                    0.999371      26.390511      74.150142       0.627002       0.423748      -1.063827       0.004544      -0.000831       0.004380       0.006365       0.009798       0.007814      -0.015883       0.011743      -0.008029      -0.024447       0.011253       0.013194             14.748548       8.615715      -2.633240       0.243968      14.285514     -10.307404      21.344415          -0.000700
          167              C      16.367108      21.917639       4.611626      -0.141375      34.365836 0.41046013E+03  0.95072737E+04                                 9.196278                            6.750034       0.190855       2.034501                    0.999760      29.031317      82.701570       0.635256       0.416267      -1.064849       0.011839      -0.015305       0.018886       0.027038      -0.025699       0.000833       0.009252       0.010226      -0.039859      -0.024869      -0.008575       0.033444             11.627210       7.403085      -1.574310      -1.099247      10.548713      -6.524995      16.929832          -0.000544
          168              C      16.520597      21.052557       5.667566      -0.095258      33.564533 0.40334142E+03  0.93044693E+04                                 9.052666                            6.702916       0.065148       1.993805                    0.999621      28.741620      81.791961       0.635626       0.417721      -1.063595       0.019806       0.015020      -0.017061       0.030148      -0.000579      -0.019451       0.021489       0.020513       0.021298      -0.030317      -0.001991       0.032309             11.225552       8.017863      -2.606717      -0.156883      11.036171      -6.135648      14.622621           0.000390
          169              C       0.484345      20.113609       5.675025      -0.021945      38.752516 0.42785564E+03  0.99227451E+04                                 9.903185                            6.815821       0.011744       2.009250                    0.999187      26.927431      74.506000       0.648636       0.407165      -1.080551      -0.003886       0.028940      -0.031091       0.042653      -0.000585      -0.001569       0.009636      -0.026788       0.012479      -0.015600      -0.002472       0.018072             13.490807       8.599252      -3.208386       0.401722      13.316086      -8.721899      18.557082           0.003160
          170              C       1.335360      20.060595       4.584774      -0.104325      35.313300 0.41706126E+03  0.97227554E+04                                 9.424404                            6.840529       0.050094       1.986349                    0.999669      29.213607      84.166065       0.624462       0.420737      -1.059390      -0.019327       0.015317      -0.009677       0.026491      -0.010003       0.001243       0.017399       0.003140      -0.064936      -0.030133       0.006281       0.023852             12.101366       8.229656      -2.644659      -0.087053      11.494236      -7.172006      16.580206          -0.000423
          171              C       1.185281      20.934107       3.535298      -0.148708      36.216261 0.43779181E+03  0.10343954E+05                                 9.625806                            7.029606       0.116971       2.010358                    0.999511      29.755311      86.669934       0.612437       0.423278      -1.056428      -0.003268      -0.010629       0.027224       0.029407       0.007047      -0.021086       0.005125       0.018482       0.004517      -0.022262      -0.004231       0.026492             12.438623       8.536527      -3.289331       0.811339      12.596665      -7.650611      16.182677           0.000086
          172              C       0.654036      19.159135       6.823705       0.600433      25.277649 0.25443003E+03  0.52854881E+04                                 7.985509                            5.668162      -0.036331       2.046578                    0.999468      22.235107      62.124838       0.622647       0.473530      -1.020086       0.000737      -0.042981       0.051016       0.066712       0.061636       0.023481       0.032431       0.080146      -0.151309      -0.071191      -0.035921       0.107113             10.304540       6.536205      -2.761955      -0.210998      10.561552      -4.342498      13.815862           0.000447
          173              C       2.132141       2.384300      24.670013       0.081772      36.803937 0.41394748E+03  0.95824928E+04                                 9.784283                            6.853039      -0.145076       1.966731                    0.999337      26.562771      74.984536       0.621900       0.425454      -1.061911       0.003329       0.002026      -0.002785       0.004790      -0.005561      -0.007149      -0.016174       0.007339      -0.025857      -0.023424       0.010583       0.012842             13.278073      18.500339       5.907348      -5.521241       8.486000      -3.923554      12.847878           0.000540
          174              C       3.322197       2.637392       0.457483      -0.144711      33.582258 0.41728476E+03  0.97165199E+04                                 9.086292                            6.835432       0.128295       2.014742                    0.999712      29.234643      83.817338       0.626466       0.419885      -1.061318       0.018384       0.004574      -0.017405       0.025726      -0.007949       0.008748      -0.007150      -0.005178       0.093166      -0.024060      -0.010031       0.034091             11.127358      15.649109       4.661920      -3.403793       7.461281      -2.439086      10.271684           0.000377
          175              C       4.447788       3.043316      24.643907      -0.085977      32.358176 0.39941469E+03  0.91857399E+04                                 8.849086                            6.677730       0.144998       2.026360                    0.999726      28.375411      80.464946       0.636138       0.418663      -1.063648      -0.022200      -0.012039      -0.004660       0.025681      -0.009316       0.025848       0.002569       0.004740      -0.012893      -0.028409       0.000951       0.027458             10.871302      13.804772       4.017514      -4.086228       7.172632      -3.092533      11.636502           0.000565
          176              C       4.409756       3.230085      23.263750      -0.026960      39.237957 0.42900365E+03  0.99561027E+04                                10.014104                            6.829828       0.079114       2.033174                    0.999323      26.832861      74.271057       0.647274       0.407746      -1.080159      -0.036394      -0.012477       0.020758       0.043716      -0.008629       0.004084      -0.010664       0.004959       0.005631      -0.013316      -0.002323       0.015639             14.149366      19.917072       6.261737      -6.878970       8.542269      -4.427948      13.988758           0.005279
          177              C       3.216460       2.986309      22.600400      -0.098737      33.748340 0.41618988E+03  0.96938461E+04                                 9.147832                            6.832079       0.079827       1.998613                    0.999690      29.034858      83.514821       0.625253       0.420577      -1.059876      -0.007825       0.001903       0.025034       0.026298      -0.012030       0.008340      -0.007721      -0.020899       0.060163      -0.026409       0.000490       0.025919             11.487265      16.116908       5.029122      -3.759175       7.537760      -3.021604      10.807127          -0.000261
          178              C       2.098544       2.555764      23.281900      -0.146989      35.413489 0.44987081E+03  0.10716496E+05                                 9.532987                            7.171292      -0.014447       1.968591                    0.998967      30.043570      88.259002       0.599795       0.428685      -1.051649       0.022382       0.010556      -0.004631       0.025176      -0.004963       0.018873      -0.000646       0.018413      -0.015239      -0.017769      -0.006880       0.024650             11.920043      15.238555       4.820387      -4.127408       7.910370      -3.447668      12.611204           0.000798
          179              C       5.614308       3.663069      22.524567       0.608640      25.240886 0.24693978E+03  0.50965368E+04                                 8.030135                            5.594675      -0.025091       2.054157                    0.999667      22.040796      61.571796       0.624356       0.475324      -1.018156       0.048318       0.017405      -0.029532       0.059243      -0.016509       0.020900       0.065704      -0.146681      -0.045669      -0.084718      -0.029725       0.114443             10.863798      15.239957       2.926850      -4.092872       6.735531      -3.653567      10.615906           0.001610
          180              C       4.243135      15.502720       5.975621       0.083580      25.936885 0.32121458E+03  0.70090702E+04                                 7.620047                            5.994639       0.225489       2.088396                    0.999750      25.714528      71.474179       0.669081       0.419529      -1.061064      -0.007032       0.049698       0.008961       0.050987       0.009576       0.041181      -0.014122      -0.017555      -0.044049      -0.053881       0.019987       0.033894              8.513417       7.648438      -0.141536      -3.726363       8.891561       0.119906       9.000250          -0.001657
          181              C       5.090738      15.453921       4.893824      -0.127332      29.639446 0.39488063E+03  0.90400501E+04                                 8.223784                            6.572291       0.328014       2.094955                    0.999792      27.999163      78.773794       0.652232       0.410203      -1.070927       0.011427       0.015687      -0.002818       0.019612      -0.003310      -0.003441       0.006006      -0.004856      -0.032189      -0.012877       0.001267       0.011611              9.135854       8.218625      -0.004559      -3.994133       9.576570       0.055781       9.612368           0.000001
          182              C      15.267099      19.593007      10.949753       0.564657      26.269661 0.25622000E+03  0.53153941E+04                                 8.134936                            5.635195       0.050959       2.068368                    0.999642      22.334012      61.725992       0.635254       0.464768      -1.028064       0.044585      -0.032013      -0.019355       0.058200      -0.014586       0.055048      -0.039587      -0.035253       0.203257      -0.073043      -0.031023       0.104065             10.863830      15.522307      -2.037416      -4.968841       9.242467       3.256884       7.826717          -0.004862
          183              C      13.915197      19.823030      11.571085      -0.022656      40.043678 0.42681757E+03  0.99001199E+04                                10.120197                            6.821280       0.003591       2.006415                    0.999405      26.990812      74.870944       0.645933       0.408809      -1.078650      -0.032562       0.004434       0.028343       0.043397       0.002738       0.001897      -0.000700      -0.004763      -0.022585      -0.008028       0.000633       0.007395             14.014002      20.244994      -3.544447      -6.900582      12.099924       4.595394       9.697087           0.002230
          184              C      13.597473      21.003757      12.180482      -0.092508      34.702350 0.40088336E+03  0.92657448E+04                                 9.336975                            6.730558      -0.013435       1.973184                    0.999597      28.880079      83.203729       0.625358       0.423756      -1.056116      -0.017269      -0.014181       0.013078       0.025891       0.020941       0.019912      -0.005051      -0.007611       0.004208      -0.032553       0.007236       0.025317             11.747020      15.596926      -2.953080      -4.576022      11.543430       4.276207       8.100704          -0.000214
          185              C      12.352502      21.216257      12.715040      -0.143760      35.578256 0.43973948E+03  0.10411211E+05                                 9.521009                            7.066054       0.025672       1.981174                    0.999293      29.868410      87.353836       0.607590       0.425784      -1.053887       0.024110      -0.016272      -0.005912       0.029682      -0.004499       0.004394       0.016367      -0.026160       0.011825      -0.019038      -0.005256       0.024295             11.660009      16.647168      -1.457424      -4.018334      10.961274       3.218269       7.371585          -0.000125
          186              C      11.366587      20.228954      12.653877       0.073730      38.357151 0.41663220E+03  0.96481370E+04                                10.000593                            6.848396      -0.093851       1.980809                    0.999415      26.589017      74.765388       0.626555       0.422140      -1.065324       0.006320      -0.002737       0.002038       0.007182      -0.003637      -0.002706       0.009025       0.038953       0.019601      -0.025486       0.007625       0.017861             13.483095      20.112961      -3.499169      -5.739428      11.809044       3.982108       8.527281          -0.000544
          187              C      11.683969      19.030704      12.041994      -0.153789      35.678502 0.42804692E+03  0.10027761E+05                                 9.427517                            6.899193       0.174293       2.022246                    0.999796      29.567664      84.946317       0.626985       0.417000      -1.063468       0.026048       0.000401       0.000084       0.026051       0.025250       0.009190       0.003636      -0.002864      -0.055142      -0.022515      -0.013451       0.035966             11.839589      15.628145      -3.405894      -4.725100      12.015294       3.714150       7.875327           0.000590
          188              C      12.942584      18.823971      11.506689      -0.107191      35.309521 0.43256050E+03  0.10172598E+05                                 9.417134                            6.976548       0.069194       1.990466                    0.999637      29.404929      84.981962       0.617242       0.421954      -1.059031      -0.009942       0.016833       0.028027       0.034172      -0.007288       0.006693       0.011757      -0.040375      -0.013854      -0.023605      -0.003747       0.027352             11.601677      16.152736      -1.497577      -4.472540      10.957349       3.006047       7.694947           0.001001
          189              C       9.999165      20.496242      13.189182       0.097728      39.066608 0.41201164E+03  0.95405108E+04                                10.177567                            6.851576      -0.186485       1.951458                    0.999279      26.631852      75.552278       0.619072       0.427270      -1.059224      -0.006802       0.005393       0.002037       0.008916       0.000188      -0.004152       0.004107      -0.007230      -0.055246      -0.019627       0.006257       0.013370             13.892150      20.081909      -2.558286      -3.699419       9.383891       5.361283      12.210650          -0.000320
          190              C       9.819582      21.271933      14.319214      -0.205887      37.788037 0.47546685E+03  0.11505424E+05                                 9.990246                            7.392219      -0.171144       1.907229                    0.998408      31.294133      93.222884       0.587304       0.430984      -1.048288      -0.009454      -0.003785      -0.007668       0.012748       0.014019       0.029360      -0.023709       0.005476      -0.011417      -0.045722       0.014427       0.031295             12.861577      13.445507      -2.823020      -4.000760      10.587376       6.980506      14.551850           0.001085
          191              C       8.545107      21.596449      14.788631       0.089638      40.951070 0.41735750E+03  0.96897478E+04                                10.505143                            6.885141      -0.178541       1.953160                    0.999276      26.713189      75.735867       0.619374       0.425940      -1.060679       0.001162      -0.002901      -0.009619       0.010114      -0.013613       0.008497       0.003769       0.000089       0.026536      -0.020619       0.006911       0.013708             15.403187      12.359314      -0.583464      -0.962898      13.883961      10.918623      19.966288          -0.000366
          192              C       7.435548      21.090709      14.099672      -0.205295      38.395654 0.48293528E+03  0.11723015E+05                                10.097913                            7.445983      -0.112106       1.925475                    0.998550      31.312078      93.195856       0.586097       0.430513      -1.049358       0.011270      -0.000896      -0.005388       0.012524      -0.010665      -0.025526      -0.026052       0.012849      -0.040368      -0.045801       0.015989       0.029812             13.254138      12.332900       2.844991       3.525888      11.787431       8.108756      15.642083          -0.000676
          193              C       7.586650      20.289731      12.967153       0.092438      39.501057 0.41794146E+03  0.97098721E+04                                10.259005                            6.899029      -0.173523       1.955416                    0.999345      26.723654      75.872162       0.617328       0.427063      -1.059635       0.008827       0.008279       0.001344       0.012177       0.012158      -0.003229      -0.000755       0.016061       0.020928      -0.018089       0.005251       0.012838             14.296564      19.360249       3.740373       4.636921      10.337839       6.227402      13.191605           0.000607
          194              C       8.883466      19.996934      12.527075      -0.204017      37.152672 0.48259581E+03  0.11715042E+05                                 9.857929                            7.446511      -0.146900       1.915191                    0.998467      31.292085      93.197871       0.585588       0.430877      -1.048928      -0.004508       0.007964       0.007715       0.011970      -0.007495      -0.002354       0.003907      -0.072039       0.058060      -0.046525       0.017618       0.028906             11.984082      19.030835       0.607171       0.776160       7.781083       3.215128       9.140327          -0.000361
          195              C       8.361431       0.297677      15.954964       0.084319      38.819182 0.40842977E+03  0.94155734E+04                                10.129541                            6.793541      -0.126604       1.973413                    0.999371      26.390481      74.149887       0.627004       0.423747      -1.063829      -0.004544       0.000831       0.004380       0.006366       0.009798      -0.007814       0.015883       0.011743      -0.008028      -0.024447       0.011254       0.013194             14.748488       8.615664      -2.633241      -0.244023      14.285489      10.307385      21.344311          -0.000682
          196              C       9.214492       0.263961      17.043226      -0.141373      34.365568 0.41045843E+03  0.95072001E+04                                 9.196179                            6.749997       0.190866       2.034504                    0.999760      29.031122      82.700174       0.635263       0.416264      -1.064853      -0.011839       0.015303       0.018887       0.027038      -0.025699      -0.000833      -0.009257       0.010221      -0.039860      -0.024872      -0.008572       0.033444             11.627062       7.402967      -1.574222       1.099256      10.548538       6.524901      16.929681          -0.000441
          197              C       9.061003       1.129043      18.099166      -0.095257      33.564148 0.40333771E+03  0.93043481E+04                                 9.052545                            6.702857       0.065152       1.993807                    0.999621      28.741487      81.791009       0.635633       0.417717      -1.063599      -0.019806      -0.015021      -0.017060       0.030149      -0.000579       0.019451      -0.021491       0.020509       0.021297      -0.030318      -0.001991       0.032309             11.225364       8.017762      -2.606653       0.156913      11.035957       6.135487      14.622374           0.000493
          198              C       8.042855       2.067991      18.106625      -0.021943      38.752434 0.42785528E+03  0.99227335E+04                                 9.903169                            6.815820       0.011734       2.009247                    0.999187      26.927411      74.505909       0.648636       0.407165      -1.080551       0.003886      -0.028939      -0.031090       0.042651      -0.000585       0.001569      -0.009635      -0.026789       0.012477      -0.015600      -0.002472       0.018072             13.490774       8.599219      -3.208346      -0.401701      13.316025       8.721874      18.557079           0.003208
          199              C       7.191840       2.121005      17.016374      -0.104325      35.313286 0.41706099E+03  0.97227460E+04                                 9.424395                            6.840521       0.050093       1.986348                    0.999669      29.213609      84.166010       0.624463       0.420736      -1.059391       0.019326      -0.015317      -0.009677       0.026491      -0.010003      -0.001243      -0.017399       0.003139      -0.064936      -0.030133       0.006282       0.023851             12.101361       8.229636      -2.644644       0.087053      11.494221       7.172014      16.580226          -0.000347
          200              C       7.341919       1.247493      15.966898      -0.148708      36.216256 0.43779184E+03  0.10343953E+05                                 9.625798                            7.029601       0.116970       2.010358                    0.999511      29.755317      86.669887       0.612438       0.423277      -1.056428       0.003267       0.010628       0.027224       0.029407       0.007047       0.021086      -0.005126       0.018483       0.004517      -0.022262      -0.004231       0.026492             12.438618       8.536506      -3.289320      -0.811350      12.596659       7.650624      16.182690           0.000129
          201              C       7.873164       3.022465      19.255305       0.600433      25.277640 0.25443011E+03  0.52854901E+04                                 7.985506                            5.668163      -0.036341       2.046574                    0.999468      22.235103      62.124818       0.622647       0.473530      -1.020086      -0.000737       0.042979       0.051016       0.066711       0.061635      -0.023481      -0.032430       0.080144      -0.151306      -0.071190      -0.035921       0.107111             10.304529       6.536199      -2.761940       0.211014      10.561520       4.342479      13.815869           0.000498
          202              C       6.395059      19.797300      12.238413       0.081771      36.803950 0.41394773E+03  0.95824998E+04                                 9.784282                            6.853040      -0.145074       1.966731                    0.999337      26.562780      74.984555       0.621900       0.425454      -1.061911      -0.003328      -0.002027      -0.002785       0.004789      -0.005561       0.007149       0.016174       0.007339      -0.025856      -0.023424       0.010583       0.012842             13.278063      18.500349       5.907343       5.521220       8.485993       3.923538      12.847847           0.000530
          203              C       5.205003      19.544208      12.889083      -0.144710      33.582187 0.41728357E+03  0.97164853E+04                                 9.086283                            6.835423       0.128303       2.014746                    0.999712      29.234589      83.817157       0.626466       0.419885      -1.061318      -0.018384      -0.004574      -0.017404       0.025726      -0.007949      -0.008748       0.007150      -0.005177       0.093167      -0.024060      -0.010032       0.034091             11.127347      15.649119       4.661920       3.403780       7.461271       2.439075      10.271652           0.000383
          204              C       4.079412      19.138284      12.212307      -0.085973      32.357981 0.39941156E+03  0.91856529E+04                                 8.849052                            6.677701       0.145005       2.026364                    0.999726      28.375338      80.464758       0.636139       0.418663      -1.063648       0.022200       0.012039      -0.004660       0.025681      -0.009316      -0.025848      -0.002569       0.004740      -0.012892      -0.028409       0.000951       0.027458             10.871252      13.804738       4.017496       4.086170       7.172592       3.092499      11.636426           0.000549
          205              C       4.117444      18.951515      10.832150      -0.026961      39.238002 0.42900449E+03  0.99561248E+04                                10.014100                            6.829827       0.079124       2.033176                    0.999323      26.832892      74.271099       0.647275       0.407745      -1.080160       0.036395       0.012477       0.020758       0.043717      -0.008629      -0.004085       0.010664       0.004961       0.005631      -0.013316      -0.002323       0.015639             14.149353      19.917052       6.261727       6.878948       8.542260       4.427940      13.988747           0.005257
          206              C       5.310740      19.195291      10.168800      -0.098737      33.748353 0.41619004E+03  0.96938503E+04                                 9.147833                            6.832080       0.079830       1.998614                    0.999690      29.034860      83.514821       0.625253       0.420577      -1.059876       0.007825      -0.001903       0.025034       0.026298      -0.012031      -0.008341       0.007721      -0.020899       0.060163      -0.026409       0.000490       0.025919             11.487266      16.116920       5.029126       3.759170       7.537763       3.021600      10.807114          -0.000333
          207              C       6.428656      19.625836      10.850300      -0.146990      35.413498 0.44987104E+03  0.10716503E+05                                 9.532988                            7.171294      -0.014447       1.968591                    0.998967      30.043577      88.259028       0.599795       0.428685      -1.051649      -0.022382      -0.010557      -0.004631       0.025176      -0.004963      -0.018873       0.000646       0.018413      -0.015238      -0.017769      -0.006881       0.024650             11.920038      15.238562       4.820390       4.127399       7.910371       3.447661      12.611181           0.000751
          208              C       2.912892      18.518531      10.092967       0.608640      25.240905 0.24694009E+03  0.50965447E+04                                 8.030136                            5.594677      -0.025081       2.054160                    0.999667      22.040814      61.571848       0.624356       0.475324      -1.018156      -0.048318      -0.017406      -0.029533       0.059244      -0.016510      -0.020900      -0.065705      -0.146683      -0.045670      -0.084719      -0.029726       0.114445             10.863797      15.239957       2.926849       4.092873       6.735532       3.653567      10.615903           0.001574
          209              C       4.284065       6.678880      18.407221       0.083581      25.936892 0.32121469E+03  0.70090732E+04                                 7.620049                            5.994640       0.225488       2.088396                    0.999750      25.714533      71.474196       0.669081       0.419529      -1.061064       0.007032      -0.049698       0.008961       0.050986       0.009576      -0.041180       0.014121      -0.017555      -0.044048      -0.053880       0.019986       0.033894              8.513420       7.648438      -0.141535       3.726368       8.891556      -0.119907       9.000265          -0.001597
          210              C       3.436462       6.727679      17.325424      -0.127331      29.639468 0.39488100E+03  0.90400610E+04                                 8.223788                            6.572294       0.328014       2.094955                    0.999792      27.999178      78.773852       0.652232       0.410203      -1.070927      -0.011427      -0.015687      -0.002818       0.019612      -0.003310       0.003442      -0.006006      -0.004857      -0.032189      -0.012877       0.001267       0.011611              9.135860       8.218627      -0.004558       3.994138       9.576569      -0.055783       9.612385           0.000048
          211              C      10.314501       8.502207      23.381353       0.564658      26.269691 0.25622037E+03  0.53154026E+04                                 8.134940                            5.635198       0.050960       2.068369                    0.999642      22.334013      61.725966       0.635254       0.464768      -1.028064      -0.044586      -0.032013      -0.019355       0.058201       0.014585      -0.055049      -0.039588      -0.035254       0.203259      -0.073044      -0.031023       0.104067             10.863838      15.522319       2.037422       4.968850       9.242468       3.256888       7.826726          -0.004827
          212              C      11.666403       8.732230      24.002685      -0.022657      40.043690 0.42681776E+03  0.99001251E+04                                10.120197                            6.821280       0.003590       2.006415                    0.999405      26.990822      74.870963       0.645933       0.408809      -1.078650       0.032563       0.004434       0.028343       0.043397      -0.002738      -0.001897      -0.000700      -0.004763      -0.022585      -0.008028       0.000634       0.007394             14.014004      20.244986       3.544452       6.900587      12.099926       4.595402       9.697098           0.002252
          213              C      11.984127       9.912957      24.612082      -0.092509      34.702397 0.40088377E+03  0.92657577E+04                                 9.336987                            6.730563      -0.013440       1.973182                    0.999596      28.880105      83.203846       0.625357       0.423756      -1.056116       0.017269      -0.014181       0.013078       0.025891      -0.020941      -0.019912      -0.005051      -0.007612       0.004207      -0.032553       0.007235       0.025318             11.747039      15.596950       2.953082       4.576036      11.543441       4.276217       8.100725          -0.000201
          214              C      13.229098      10.125457       0.283440      -0.143760      35.578302 0.43973990E+03  0.10411225E+05                                 9.521025                            7.066061       0.025672       1.981174                    0.999293      29.868422      87.353942       0.607589       0.425785      -1.053886      -0.024109      -0.016271      -0.005913       0.029681       0.004499      -0.004394       0.016367      -0.026161       0.011824      -0.019038      -0.005257       0.024295             11.660033      16.647202       1.457433       4.018355      10.961286       3.218283       7.371611          -0.000136
          215              C      14.215013       9.138154       0.222277       0.073730      38.357188 0.41663240E+03  0.96481438E+04                                10.000605                            6.848401      -0.093853       1.980808                    0.999415      26.589024      74.765446       0.626554       0.422140      -1.065324      -0.006320      -0.002737       0.002037       0.007182       0.003637       0.002706       0.009025       0.038952       0.019601      -0.025486       0.007625       0.017861             13.483118      20.112983       3.499183       5.739452      11.809061       3.982127       8.527310          -0.000541
          216              C      13.897631       7.939904      24.473594      -0.153788      35.678495 0.42804673E+03  0.10027756E+05                                 9.427518                            6.899192       0.174292       2.022246                    0.999796      29.567657      84.946302       0.626985       0.417000      -1.063468      -0.026047       0.000401       0.000083       0.026050      -0.025250      -0.009190       0.003636      -0.002864      -0.055143      -0.022515      -0.013451       0.035966             11.839593      15.628142       3.405896       4.725107      12.015298       3.714159       7.875339           0.000622
          217              C      12.639016       7.733171      23.938289      -0.107191      35.309510 0.43256030E+03  0.10172592E+05                                 9.417132                            6.976546       0.069192       1.990466                    0.999637      29.404924      84.981934       0.617242       0.421954      -1.059031       0.009942       0.016833       0.028027       0.034172       0.007288      -0.006693       0.011757      -0.040375      -0.013855      -0.023605      -0.003747       0.027352             11.601676      16.152729       1.497579       4.472544      10.957346       3.006051       7.694953           0.001049
          218              C      15.582435       9.405442       0.757582       0.097728      39.066665 0.41201183E+03  0.95405178E+04                                10.177586                            6.851581      -0.186486       1.951458                    0.999279      26.631860      75.552353       0.619071       0.427271      -1.059224       0.006802       0.005393       0.002037       0.008916      -0.000188       0.004152       0.004107      -0.007230      -0.055246      -0.019626       0.006256       0.013370             13.892187      20.081932       2.558295       3.699436       9.383921       5.361318      12.210708          -0.000315
          219              C      15.762018      10.181133       1.887614      -0.205886      37.788134 0.47546778E+03  0.11505458E+05                                 9.990277                            7.392233      -0.171145       1.907228                    0.998408      31.294167      93.223177       0.587303       0.430984      -1.048287       0.009454      -0.003785      -0.007668       0.012748      -0.014019      -0.029359      -0.023709       0.005476      -0.011418      -0.045722       0.014427       0.031295             12.861636      13.445540       2.823027       4.000776      10.587422       6.980562      14.551946           0.001066
          220              C      -0.017907      10.505649       2.357031       0.089638      40.951188 0.41735834E+03  0.96897767E+04                                10.505180                            6.885159      -0.178541       1.953159                    0.999276      26.713222      75.736114       0.619372       0.425942      -1.060677      -0.001162      -0.002901      -0.009619       0.010114       0.013613      -0.008497       0.003769       0.000089       0.026537      -0.020619       0.006911       0.013708             15.403265      12.359359       0.583439       0.962864      13.884015      10.918691      19.966420          -0.000376
          221              C       1.091652       9.999909       1.668072      -0.205295      38.395737 0.48293585E+03  0.11723035E+05                                10.097936                            7.445991      -0.112108       1.925474                    0.998550      31.312108      93.196052       0.586096       0.430514      -1.049357      -0.011270      -0.000895      -0.005389       0.012524       0.010665       0.025525      -0.026052       0.012849      -0.040369      -0.045801       0.015989       0.029812             13.254188      12.332949      -2.845013      -3.525922      11.787465       8.108794      15.642151          -0.000695
          222              C       0.940550       9.198931       0.535553       0.092438      39.501076 0.41794139E+03  0.97098704E+04                                10.259012                            6.899029      -0.173524       1.955416                    0.999345      26.723651      75.872163       0.617328       0.427063      -1.059635      -0.008827       0.008280       0.001344       0.012177      -0.012158       0.003229      -0.000756       0.016061       0.020928      -0.018089       0.005250       0.012838             14.296587      19.360260      -3.740385      -4.636942      10.337857       6.227426      13.191645           0.000614
          223              C      16.698134       8.906134       0.095475      -0.204016      37.152646 0.48259521E+03  0.11715023E+05                                 9.857923                            7.446503      -0.146898       1.915192                    0.998467      31.292068      93.197785       0.585589       0.430877      -1.048928       0.004509       0.007965       0.007715       0.011970       0.007495       0.002354       0.003906      -0.072039       0.058061      -0.046525       0.017619       0.028906             11.984076      19.030804      -0.607174      -0.776165       7.781083       3.215139       9.140340          -0.000329
          224              C       0.165769      11.388477       3.523364       0.084319      38.819309 0.40843071E+03  0.94156062E+04                                10.129582                            6.793561      -0.126605       1.973413                    0.999371      26.390522      74.150191       0.627001       0.423748      -1.063827       0.004544       0.000831       0.004380       0.006365      -0.009798       0.007814       0.015883       0.011743      -0.008029      -0.024447       0.011253       0.013194             14.748558       8.615722       2.633241       0.243967      14.285523      10.307412      21.344431          -0.000699
          225              C      16.367108      11.354761       4.611626      -0.141374      34.365855 0.41046028E+03  0.95072789E+04                                 9.196282                            6.750035       0.190856       2.034501                    0.999760      29.031330      82.701644       0.635256       0.416267      -1.064849       0.011839       0.015304       0.018886       0.027038       0.025699       0.000833      -0.009252       0.010226      -0.039859      -0.024869      -0.008575       0.033444             11.627217       7.403091       1.574315      -1.099246      10.548722       6.525000      16.929839          -0.000537
          226              C      16.520597      12.219843       5.667566      -0.095258      33.564568 0.40334179E+03  0.93044810E+04                                 9.052675                            6.702920       0.065147       1.993805                    0.999621      28.741635      81.792039       0.635625       0.417721      -1.063595       0.019806      -0.015020      -0.017060       0.030148       0.000579      -0.019451      -0.021489       0.020513       0.021298      -0.030317      -0.001992       0.032309             11.225565       8.017871       2.606722      -0.156881      11.036186       6.135659      14.622639           0.000397
          227              C       0.484345      13.158791       5.675025      -0.021945      38.752543 0.42785590E+03  0.99227528E+04                                 9.903190                            6.815823       0.011743       2.009250                    0.999187      26.927441      74.506039       0.648636       0.407165      -1.080551      -0.003886      -0.028940      -0.031091       0.042653       0.000585      -0.001570      -0.009636      -0.026788       0.012479      -0.015600      -0.002472       0.018072             13.490815       8.599258       3.208390       0.401725      13.316096       8.721907      18.557092           0.003161
          228              C       1.335360      13.211805       4.584774      -0.104325      35.313294 0.41706119E+03  0.97227532E+04                                 9.424402                            6.840528       0.050096       1.986349                    0.999669      29.213604      84.166048       0.624462       0.420737      -1.059390      -0.019327      -0.015317      -0.009677       0.026491       0.010003       0.001243      -0.017399       0.003139      -0.064936      -0.030133       0.006281       0.023852             12.101363       8.229656       2.644659      -0.087053      11.494233       7.172003      16.580199          -0.000420
          229              C       1.185281      12.338293       3.535298      -0.148707      36.216258 0.43779177E+03  0.10343953E+05                                 9.625805                            7.029606       0.116972       2.010359                    0.999511      29.755308      86.669921       0.612437       0.423278      -1.056428      -0.003268       0.010629       0.027223       0.029407      -0.007047      -0.021086      -0.005125       0.018482       0.004517      -0.022262      -0.004231       0.026492             12.438622       8.536529       3.289332       0.811338      12.596664       7.650610      16.182673           0.000089
          230              C       0.654036      14.113265       6.823705       0.600433      25.277655 0.25443008E+03  0.52854895E+04                                 7.985510                            5.668162      -0.036331       2.046578                    0.999468      22.235112      62.124859       0.622647       0.473530      -1.020086       0.000737       0.042981       0.051016       0.066712      -0.061636       0.023481      -0.032431       0.080145      -0.151309      -0.071191      -0.035922       0.107113             10.304542       6.536206       2.761956      -0.210997      10.561556       4.342501      13.815865           0.000448
          231              C       2.132141       8.706500      24.670013       0.081772      36.803954 0.41394760E+03  0.95824961E+04                                 9.784285                            6.853039      -0.145076       1.966731                    0.999337      26.562776      74.984546       0.621900       0.425454      -1.061911       0.003329      -0.002027      -0.002785       0.004790       0.005561      -0.007149       0.016174       0.007339      -0.025856      -0.023424       0.010583       0.012842             13.278077      18.500352      -5.907349      -5.521235       8.485999       3.923553      12.847879           0.000540
          232              C       3.322197       8.453408       0.457483      -0.144711      33.582245 0.41728433E+03  0.97165085E+04                                 9.086292                            6.835427       0.128299       2.014743                    0.999712      29.234640      83.817356       0.626466       0.419885      -1.061318       0.018384      -0.004574      -0.017405       0.025726       0.007949       0.008748       0.007150      -0.005178       0.093166      -0.024060      -0.010031       0.034091             11.127361      15.649120      -4.661921      -3.403793       7.461277       2.439087      10.271687           0.000379
          233              C       4.447788       8.047484      24.643907      -0.085975      32.358095 0.39941319E+03  0.91856990E+04                                 8.849074                            6.677716       0.145003       2.026362                    0.999726      28.375384      80.464906       0.636138       0.418663      -1.063648      -0.022200       0.012039      -0.004660       0.025681       0.009316       0.025847      -0.002569       0.004739      -0.012894      -0.028409       0.000952       0.027457             10.871287      13.804767      -4.017508      -4.086206       7.172615       3.092522      11.636480           0.000567
          234              C       4.409756       7.860715      23.263750      -0.026960      39.237945 0.42900358E+03  0.99561000E+04                                10.014100                            6.829826       0.079116       2.033174                    0.999323      26.832858      74.271031       0.647274       0.407746      -1.080159      -0.036394       0.012476       0.020758       0.043716       0.008629       0.004085       0.010664       0.004960       0.005631      -0.013316      -0.002323       0.015639             14.149357      19.917048      -6.261725      -6.878957       8.542261       4.427946      13.988762           0.005279
          235              C       3.216460       8.104491      22.600400      -0.098738      33.748360 0.41619009E+03  0.96938522E+04                                 9.147835                            6.832080       0.079826       1.998612                    0.999690      29.034869      83.514859       0.625253       0.420577      -1.059876      -0.007825      -0.001904       0.025034       0.026298       0.012030       0.008340       0.007721      -0.020899       0.060162      -0.026409       0.000490       0.025919             11.487270      16.116914      -5.029121      -3.759175       7.537760       3.021605      10.807134          -0.000260
          236              C       2.098544       8.535036      23.281900      -0.146989      35.413506 0.44987096E+03  0.10716501E+05                                 9.532990                            7.171293      -0.014447       1.968591                    0.998967      30.043578      88.259028       0.599795       0.428685      -1.051649       0.022382      -0.010557      -0.004631       0.025176       0.004963       0.018873       0.000646       0.018413      -0.015239      -0.017769      -0.006880       0.024650             11.920046      15.238561      -4.820387      -4.127408       7.910370       3.447670      12.611209           0.000798
          237              C       5.614308       7.427731      22.524567       0.608639      25.240883 0.24693977E+03  0.50965366E+04                                 8.030134                            5.594675      -0.025091       2.054157                    0.999667      22.040797      61.571801       0.624356       0.475324      -1.018156       0.048318      -0.017406      -0.029532       0.059243       0.016509       0.020900      -0.065704      -0.146681      -0.045670      -0.084718      -0.029726       0.114444             10.863797      15.239949      -2.926847      -4.092871       6.735531       3.653569      10.615910           0.001611
          238              C       4.243135      17.769680       5.975621       0.083580      25.936868 0.32121432E+03  0.70090633E+04                                 7.620044                            5.994636       0.225490       2.088397                    0.999750      25.714517      71.474142       0.669081       0.419529      -1.061064      -0.007032      -0.049698       0.008961       0.050986      -0.009576       0.041181       0.014122      -0.017555      -0.044049      -0.053881       0.019987       0.033894              8.513413       7.648435       0.141535      -3.726361       8.891558      -0.119906       9.000247          -0.001658
          239              C       5.090738      17.818479       4.893824      -0.127332      29.639434 0.39488040E+03  0.90400441E+04                                 8.223784                            6.572290       0.328012       2.094954                    0.999792      27.999155      78.773783       0.652232       0.410203      -1.070927       0.011428      -0.015687      -0.002818       0.019612       0.003310      -0.003441      -0.006006      -0.004856      -0.032188      -0.012877       0.001267       0.011610              9.135854       8.218624       0.004558      -3.994132       9.576570      -0.055782       9.612368           0.000001
          240              C      15.267099      13.679393      10.949753       0.564658      26.269689 0.25622032E+03  0.53154023E+04                                 8.134941                            5.635199       0.050961       2.068369                    0.999642      22.334028      61.726047       0.635254       0.464768      -1.028064       0.044586       0.032013      -0.019355       0.058201       0.014586       0.055049       0.039588      -0.035253       0.203259      -0.073044      -0.031023       0.104067             10.863837      15.522318       2.037418      -4.968845       9.242471      -3.256886       7.826721          -0.004861
          241              C      13.915197      13.449370      11.571085      -0.022656      40.043686 0.42681770E+03  0.99001233E+04                                10.120197                            6.821280       0.003590       2.006415                    0.999405      26.990817      74.870954       0.645933       0.408809      -1.078650      -0.032562      -0.004434       0.028344       0.043397      -0.002738       0.001897       0.000700      -0.004763      -0.022585      -0.008028       0.000633       0.007394             14.014000      20.244991       3.544444      -6.900579      12.099923      -4.595393       9.697085           0.002231
          242              C      13.597473      12.268643      12.180482      -0.092508      34.702333 0.40088317E+03  0.92657387E+04                                 9.336968                            6.730554      -0.013437       1.973183                    0.999596      28.880077      83.203691       0.625358       0.423755      -1.056116      -0.017269       0.014181       0.013078       0.025891      -0.020941       0.019913       0.005051      -0.007612       0.004210      -0.032553       0.007236       0.025317             11.747009      15.596910       2.953074      -4.576015      11.543422      -4.276202       8.100697          -0.000210
          243              C      12.352502      12.056143      12.715040      -0.143760      35.578217 0.43973897E+03  0.10411194E+05                                 9.520997                            7.066046       0.025673       1.981175                    0.999293      29.868394      87.353728       0.607591       0.425784      -1.053887       0.024110       0.016272      -0.005912       0.029682       0.004499       0.004394      -0.016367      -0.026160       0.011826      -0.019039      -0.005256       0.024295             11.659992      16.647142       1.457419      -4.018325      10.961259      -3.218263       7.371574          -0.000122
          244              C      11.366587      13.043446      12.653877       0.073730      38.357142 0.41663213E+03  0.96481346E+04                                10.000591                            6.848395      -0.093851       1.980809                    0.999415      26.589013      74.765365       0.626555       0.422140      -1.065324       0.006320       0.002738       0.002038       0.007182       0.003637      -0.002706      -0.009025       0.038953       0.019601      -0.025486       0.007625       0.017861             13.483090      20.112954       3.499167      -5.739424      11.809039      -3.982105       8.527277          -0.000542
          245              C      11.683969      14.241696      12.041994      -0.153789      35.678485 0.42804671E+03  0.10027755E+05                                 9.427514                            6.899191       0.174293       2.022246                    0.999796      29.567657      84.946284       0.626985       0.417000      -1.063468       0.026048      -0.000401       0.000084       0.026051      -0.025250       0.009190      -0.003636      -0.002864      -0.055142      -0.022515      -0.013451       0.035966             11.839583      15.628139       3.405891      -4.725096      12.015287      -3.714146       7.875322           0.000592
          246              C      12.942584      14.448429      11.506689      -0.107191      35.309516 0.43256042E+03  0.10172596E+05                                 9.417133                            6.976547       0.069193       1.990466                    0.999637      29.404927      84.981951       0.617242       0.421954      -1.059031      -0.009942      -0.016833       0.028027       0.034172       0.007288       0.006693      -0.011757      -0.040375      -0.013854      -0.023605      -0.003747       0.027352             11.601675      16.152734       1.497575      -4.472539      10.957346      -3.006045       7.694944           0.001002
          247              C       9.999165      12.776158      13.189182       0.097728      39.066597 0.41201157E+03  0.95405086E+04                                10.177564                            6.851575      -0.186485       1.951458                    0.999279      26.631849      75.552259       0.619072       0.427270      -1.059224      -0.006802      -0.005393       0.002037       0.008916      -0.000188      -0.004151      -0.004107      -0.007230      -0.055246      -0.019627       0.006257       0.013370             13.892144      20.081901       2.558285      -3.699417       9.383886      -5.361278      12.210644          -0.000319
          248              C       9.819582      12.000467      14.319214      -0.205887      37.788024 0.47546673E+03  0.11505419E+05                                 9.990242                            7.392218      -0.171144       1.907229                    0.998408      31.294124      93.222814       0.587304       0.430983      -1.048289      -0.009454       0.003785      -0.007668       0.012748      -0.014018       0.029360       0.023710       0.005476      -0.011417      -0.045722       0.014427       0.031295             12.861571      13.445497       2.823021      -4.000760      10.587372      -6.980502      14.551843           0.001087
          249              C       8.545107      11.675951      14.788631       0.089638      40.951066 0.41735747E+03  0.96897462E+04                                10.505141                            6.885140      -0.178541       1.953160                    0.999276      26.713187      75.735847       0.619374       0.425940      -1.060679       0.001162       0.002901      -0.009619       0.010114       0.013613       0.008497      -0.003769       0.000089       0.026537      -0.020619       0.006911       0.013708             15.403185      12.359304       0.583465      -0.962899      13.883961     -10.918624      19.966289          -0.000365
          250              C       7.435548      12.181691      14.099672      -0.205295      38.395649 0.48293523E+03  0.11723013E+05                                10.097911                            7.445983      -0.112106       1.925475                    0.998550      31.312075      93.195822       0.586097       0.430513      -1.049358       0.011270       0.000896      -0.005388       0.012524       0.010665      -0.025526       0.026052       0.012849      -0.040368      -0.045801       0.015989       0.029812             13.254135      12.332891      -2.844990       3.525887      11.787430      -8.108756      15.642084          -0.000673
          251              C       7.586650      12.982669      12.967153       0.092438      39.501057 0.41794146E+03  0.97098720E+04                                10.259005                            6.899029      -0.173523       1.955416                    0.999345      26.723654      75.872160       0.617328       0.427063      -1.059635       0.008827      -0.008279       0.001344       0.012177      -0.012158      -0.003229       0.000755       0.016061       0.020928      -0.018089       0.005251       0.012838             14.296564      19.360244      -3.740373       4.636923      10.337839      -6.227402      13.191608           0.000608
          252              C       8.883466      13.275466      12.527075      -0.204017      37.152667 0.48259578E+03  0.11715041E+05                                 9.857927                            7.446510      -0.146899       1.915191                    0.998467      31.292084      93.197864       0.585588       0.430877      -1.048928      -0.004508      -0.007964       0.007715       0.011970       0.007495      -0.002354      -0.003907      -0.072038       0.058060      -0.046525       0.017618       0.028906             11.984078      19.030828      -0.607170       0.776160       7.781081      -3.215127       9.140326          -0.000359
          253              C       8.361431      10.793123      15.954964       0.084319      38.819174 0.40842966E+03  0.94155695E+04                                10.129538                            6.793539      -0.126604       1.973413                    0.999371      26.390477      74.149854       0.627005       0.423746      -1.063829      -0.004544      -0.000831       0.004380       0.006366      -0.009798      -0.007814      -0.015883       0.011743      -0.008028      -0.024447       0.011254       0.013194             14.748485       8.615658       2.633239      -0.244026      14.285487     -10.307387      21.344309          -0.000680
          254              C       9.214492      10.826839      17.043226      -0.141374      34.365587 0.41045879E+03  0.95072088E+04                                 9.196181                            6.750000       0.190865       2.034504                    0.999760      29.031118      82.700117       0.635263       0.416264      -1.064854      -0.011839      -0.015303       0.018887       0.027038       0.025699      -0.000833       0.009257       0.010221      -0.039860      -0.024872      -0.008572       0.033445             11.627066       7.402962       1.574212       1.099260      10.548536      -6.524907      16.929700          -0.000437
          255              C       9.061003       9.961757      18.099166      -0.095257      33.564153 0.40333787E+03  0.93043526E+04                                 9.052546                            6.702858       0.065151       1.993806                    0.999621      28.741493      81.791031       0.635633       0.417717      -1.063599      -0.019806       0.015021      -0.017060       0.030149       0.000579       0.019451       0.021491       0.020509       0.021296      -0.030318      -0.001991       0.032309             11.225364       8.017762       2.606648       0.156918      11.035951      -6.135483      14.622377           0.000496
          256              C       8.042855       9.022809      18.106625      -0.021944      38.752434 0.42785533E+03  0.99227349E+04                                 9.903168                            6.815820       0.011734       2.009247                    0.999187      26.927413      74.505913       0.648636       0.407165      -1.080551       0.003886       0.028939      -0.031090       0.042651       0.000585       0.001569       0.009635      -0.026789       0.012478      -0.015600      -0.002472       0.018072             13.490772       8.599217       3.208343      -0.401698      13.316020      -8.721871      18.557080           0.003210
          257              C       7.191840       8.969795      17.016374      -0.104325      35.313269 0.41706078E+03  0.97227392E+04                                 9.424389                            6.840518       0.050093       1.986348                    0.999669      29.213605      84.165972       0.624463       0.420736      -1.059391       0.019327       0.015317      -0.009677       0.026491       0.010003      -0.001243       0.017399       0.003139      -0.064936      -0.030133       0.006282       0.023851             12.101353       8.229631       2.644640       0.087055      11.494212      -7.172008      16.580216          -0.000344
          258              C       7.341919       9.843307      15.966898      -0.148708      36.216232 0.43779156E+03  0.10343944E+05                                 9.625789                            7.029596       0.116971       2.010358                    0.999511      29.755310      86.669824       0.612439       0.423277      -1.056429       0.003267      -0.010628       0.027224       0.029407      -0.007047       0.021086       0.005126       0.018483       0.004517      -0.022262      -0.004230       0.026492             12.438606       8.536497       3.289314      -0.811347      12.596645      -7.650615      16.182675           0.000131
          259              C       7.873164       8.068335      19.255305       0.600433      25.277636 0.25443006E+03  0.52854888E+04                                 7.985505                            5.668162      -0.036340       2.046574                    0.999468      22.235102      62.124814       0.622647       0.473530      -1.020086      -0.000737      -0.042979       0.051016       0.066711      -0.061635      -0.023481       0.032430       0.080144      -0.151306      -0.071190      -0.035921       0.107111             10.304527       6.536198       2.761939       0.211016      10.561516      -4.342475      13.815867           0.000499
          260              C       6.395059      13.475100      12.238413       0.081771      36.803945 0.41394767E+03  0.95824981E+04                                 9.784282                            6.853040      -0.145074       1.966731                    0.999337      26.562778      74.984551       0.621900       0.425454      -1.061911      -0.003328       0.002027      -0.002785       0.004789       0.005561       0.007149      -0.016174       0.007339      -0.025856      -0.023424       0.010583       0.012842             13.278063      18.500348      -5.907344       5.521225       8.485993      -3.923539      12.847847           0.000530
          261              C       5.205003      13.728192      12.889083      -0.144710      33.582196 0.41728385E+03  0.97164923E+04                                 9.086283                            6.835426       0.128303       2.014746                    0.999712      29.234586      83.817113       0.626466       0.419885      -1.061318      -0.018384       0.004574      -0.017404       0.025726       0.007949      -0.008748      -0.007150      -0.005177       0.093167      -0.024060      -0.010032       0.034091             11.127346      15.649122      -4.661920       3.403779       7.461273      -2.439072      10.271641           0.000385
          262              C       4.079412      14.134116      12.212307      -0.085973      32.357982 0.39941171E+03  0.91856567E+04                                 8.849051                            6.677703       0.145005       2.026364                    0.999726      28.375336      80.464739       0.636139       0.418663      -1.063648       0.022200      -0.012039      -0.004660       0.025681       0.009316      -0.025848       0.002569       0.004739      -0.012892      -0.028409       0.000951       0.027458             10.871249      13.804733      -4.017494       4.086168       7.172593      -3.092497      11.636421           0.000551
          263              C       4.117444      14.320885      10.832150      -0.026962      39.238004 0.42900451E+03  0.99561256E+04                                10.014101                            6.829828       0.079123       2.033176                    0.999323      26.832893      74.271107       0.647275       0.407745      -1.080160       0.036395      -0.012477       0.020758       0.043717       0.008629      -0.004085      -0.010664       0.004961       0.005631      -0.013316      -0.002323       0.015639             14.149354      19.917060      -6.261729       6.878949       8.542261      -4.427938      13.988742           0.005258
          264              C       5.310740      14.077109      10.168800      -0.098737      33.748364 0.41619020E+03  0.96938551E+04                                 9.147835                            6.832081       0.079830       1.998614                    0.999690      29.034866      83.514845       0.625253       0.420577      -1.059876       0.007825       0.001903       0.025035       0.026298       0.012031      -0.008341      -0.007721      -0.020899       0.060163      -0.026409       0.000490       0.025919             11.487269      16.116927      -5.029129       3.759171       7.537765      -3.021600      10.807114          -0.000332
          265              C       6.428656      13.646564      10.850300      -0.146990      35.413498 0.44987107E+03  0.10716504E+05                                 9.532988                            7.171294      -0.014447       1.968591                    0.998967      30.043579      88.259037       0.599795       0.428685      -1.051649      -0.022382       0.010557      -0.004631       0.025176       0.004963      -0.018873      -0.000646       0.018413      -0.015238      -0.017769      -0.006881       0.024650             11.920038      15.238563      -4.820390       4.127400       7.910372      -3.447660      12.611180           0.000752
          266              C       2.912892      14.753869      10.092967       0.608640      25.240909 0.24694012E+03  0.50965456E+04                                 8.030136                            5.594677      -0.025081       2.054159                    0.999667      22.040817      61.571860       0.624356       0.475324      -1.018156      -0.048318       0.017406      -0.029533       0.059244       0.016510      -0.020900       0.065705      -0.146683      -0.045670      -0.084719      -0.029726       0.114445             10.863798      15.239961      -2.926849       4.092873       6.735532      -3.653565      10.615901           0.001575
          267              C       4.284065       4.411920      18.407221       0.083581      25.936880 0.32121454E+03  0.70090690E+04                                 7.620047                            5.994639       0.225488       2.088396                    0.999750      25.714523      71.474161       0.669081       0.419529      -1.061064       0.007032       0.049698       0.008961       0.050986      -0.009576      -0.041180      -0.014121      -0.017555      -0.044048      -0.053880       0.019986       0.033894              8.513417       7.648435       0.141536       3.726366       8.891555       0.119907       9.000261          -0.001598
          268              C       3.436462       4.363121      17.325424      -0.127331      29.639454 0.39488081E+03  0.90400553E+04                                 8.223785                            6.572292       0.328015       2.094955                    0.999792      27.999168      78.773810       0.652232       0.410203      -1.070927      -0.011427       0.015687      -0.002818       0.019612       0.003310       0.003442       0.006006      -0.004857      -0.032189      -0.012877       0.001267       0.011611              9.135857       8.218623       0.004559       3.994135       9.576566       0.055783       9.612380           0.000047
          269              C       5.508571      16.636200       4.346087      -0.001567      28.692054 0.38978388E+03  0.89648171E+04                                 8.381494                            6.763932      -0.132372       1.966487                    0.998507      27.485971      79.530799       0.605038       0.440155      -1.043963      -0.000111       0.000000       0.026391       0.026391       0.000000       0.025587      -0.000001       0.053103      -0.011125      -0.024697      -0.017860       0.042557              9.325797       8.038322      -0.000001      -3.696382      10.553031      -0.000000       9.386038          -0.000927
          270              C       3.018629       5.545400      16.777687      -0.001566      28.692077 0.38978435E+03  0.89648305E+04                                 8.381498                            6.763936      -0.132372       1.966487                    0.998507      27.485986      79.530849       0.605038       0.440155      -1.043963       0.000111       0.000000       0.026391       0.026391       0.000000      -0.025587      -0.000000       0.053102      -0.011123      -0.024697      -0.017859       0.042556              9.325802       8.038323       0.000001       3.696384      10.553032       0.000000       9.386050          -0.000886
          271              C       6.739899      13.679393       1.481847       0.564660      26.270049 0.25622427E+03  0.53155037E+04                                 8.135001                            5.635235       0.050976       2.068369                    0.999642      22.334218      61.726636       0.635253       0.464767      -1.028065       0.044589       0.032011       0.019356       0.058202       0.014586      -0.055055      -0.039594      -0.035253       0.203281      -0.073050      -0.031029       0.104078             10.863924      15.522442       2.037453       4.968902       9.242539       3.256922       7.826792          -0.004847
          272              C       5.387997      13.449370       0.860515      -0.022657      40.043768 0.42681870E+03  0.99001503E+04                                10.120195                            6.821279       0.003586       2.006413                    0.999405      26.990868      74.871056       0.645934       0.408808      -1.078651      -0.032564      -0.004434      -0.028344       0.043399      -0.002736      -0.001898      -0.000702      -0.004763      -0.022576      -0.008026       0.000634       0.007392             14.013989      20.244946       3.544442       6.900569      12.099932       4.595401       9.697088           0.002241
          273              C       5.070273      12.268643       0.251118      -0.092509      34.702384 0.40088373E+03  0.92657542E+04                                 9.336969                            6.730553      -0.013452       1.973177                    0.999596      28.880136      83.203862       0.625359       0.423755      -1.056117      -0.017271       0.014180      -0.013078       0.025892      -0.020940      -0.019916      -0.005051      -0.007619       0.004217      -0.032556       0.007239       0.025318             11.747007      15.596890       2.953065       4.576008      11.543433       4.276208       8.100699          -0.000195
          274              C       3.825302      12.056143      24.579760      -0.143759      35.578068 0.43973680E+03  0.10411127E+05                                 9.520962                            7.066024       0.025676       1.981177                    0.999293      29.868314      87.353353       0.607593       0.425783      -1.053888       0.024110       0.016271       0.005912       0.029682       0.004499      -0.004395       0.016366      -0.026160       0.011829      -0.019039      -0.005255       0.024294             11.659941      16.647059       1.457409       4.018304      10.961216       3.218250       7.371549          -0.000114
          275              C       2.839387      13.043446      24.640923       0.073731      38.357042 0.41663136E+03  0.96481099E+04                                10.000565                            6.848386      -0.093851       1.980809                    0.999415      26.588977      74.765179       0.626556       0.422139      -1.065325       0.006320       0.002737      -0.002037       0.007182       0.003637       0.002706       0.009024       0.038952       0.019603      -0.025486       0.007626       0.017860             13.483037      20.112856       3.499140       5.739391      11.809004       3.982089       8.527250          -0.000537
          276              C       3.156769      14.241696       0.389606      -0.153788      35.678363 0.42804525E+03  0.10027709E+05                                 9.427481                            6.899173       0.174294       2.022247                    0.999796      29.567608      84.946009       0.626987       0.417000      -1.063469       0.026047      -0.000401      -0.000084       0.026051      -0.025250      -0.009191       0.003636      -0.002864      -0.055139      -0.022515      -0.013450       0.035965             11.839530      15.628058       3.405863       4.725067      12.015238       3.714127       7.875293           0.000607
          277              C       4.415384      14.448429       0.924911      -0.107192      35.309473 0.43255996E+03  0.10172580E+05                                 9.417116                            6.976538       0.069189       1.990465                    0.999637      29.404920      84.981854       0.617243       0.421954      -1.059031      -0.009943      -0.016833      -0.028027       0.034172       0.007288      -0.006695       0.011756      -0.040376      -0.013850      -0.023606      -0.003745       0.027351             11.601644      16.152678       1.497559       4.472519      10.957326       3.006037       7.694928           0.001019
          278              C       1.471965      12.776158      24.105618       0.097728      39.066510 0.41201110E+03  0.95404901E+04                                10.177529                            6.851559      -0.186486       1.951458                    0.999279      26.631827      75.552044       0.619075       0.427269      -1.059226      -0.006802      -0.005393      -0.002037       0.008916      -0.000187       0.004151       0.004107      -0.007229      -0.055245      -0.019626       0.006256       0.013370             13.892079      20.081775       2.558256       3.699377       9.383852       5.361260      12.210611          -0.000313
          279              C       1.292382      12.000467      22.975586      -0.205886      37.787895 0.47546515E+03  0.11505365E+05                                 9.990201                            7.392194      -0.171143       1.907229                    0.998408      31.294067      93.222423       0.587307       0.430982      -1.048290      -0.009454       0.003785       0.007668       0.012748      -0.014018      -0.029360      -0.023711       0.005475      -0.011417      -0.045723       0.014427       0.031296             12.861510      13.445404       2.822997       4.000730      10.587327       6.980474      14.551799           0.001093
          280              C       0.017907      11.675951      22.506169       0.089638      40.950904 0.41735656E+03  0.96897116E+04                                10.505081                            6.885112      -0.178542       1.953159                    0.999276      26.713145      75.735459       0.619379       0.425938      -1.060681       0.001162       0.002900       0.009619       0.010114       0.013613      -0.008497       0.003768       0.000088       0.026538      -0.020619       0.006911       0.013708             15.403081      12.359206       0.583462       0.962893      13.883861      10.918543      19.966175          -0.000360
          281              C      15.962748      12.181691      23.195128      -0.205295      38.395441 0.48293254E+03  0.11722917E+05                                10.097838                            7.445939      -0.112105       1.925475                    0.998550      31.312006      93.195151       0.586102       0.430511      -1.049360       0.011270       0.000895       0.005389       0.012524       0.010665       0.025526      -0.026054       0.012848      -0.040366      -0.045803       0.015989       0.029813             13.254027      12.332757      -2.844949      -3.525847      11.787334       8.108689      15.641990          -0.000659
          282              C      16.113850      12.982669      24.327647       0.092437      39.501009 0.41794110E+03  0.97098561E+04                                10.258976                            6.899012      -0.173525       1.955415                    0.999345      26.723639      75.871940       0.617331       0.427061      -1.059636       0.008827      -0.008280      -0.001344       0.012177      -0.012158       0.003229      -0.000756       0.016062       0.020928      -0.018089       0.005251       0.012838             14.296516      19.360134      -3.740354      -4.636926      10.337809       6.227394      13.191604           0.000613
          283              C       0.356266      13.275466      24.767725      -0.204017      37.152607 0.48259518E+03  0.11715019E+05                                 9.857901                            7.446496      -0.146899       1.915191                    0.998467      31.292079      93.197731       0.585590       0.430876      -1.048929      -0.004508      -0.007965      -0.007714       0.011970       0.007495       0.002354       0.003907      -0.072038       0.058062      -0.046525       0.017619       0.028906             11.984037      19.030732      -0.607175      -0.776175       7.781064       3.215123       9.140315          -0.000344
          284              C      16.888631      10.793123      21.339836       0.084319      38.819063 0.40842891E+03  0.94155431E+04                                10.129500                            6.793521      -0.126603       1.973414                    0.999371      26.390448      74.149614       0.627007       0.423745      -1.063830      -0.004544      -0.000831      -0.004380       0.006365      -0.009798       0.007814       0.015883       0.011743      -0.008028      -0.024447       0.011253       0.013193             14.748411       8.615631       2.633227       0.244012      14.285396      10.307307      21.344206          -0.000676
          285              C       0.687292      10.826839      20.251574      -0.141374      34.365560 0.41045801E+03  0.95071894E+04                                 9.196183                            6.749995       0.190867       2.034505                    0.999760      29.031113      82.700189       0.635262       0.416265      -1.064853      -0.011839      -0.015303      -0.018887       0.027038       0.025698       0.000833      -0.009256       0.010221      -0.039862      -0.024871      -0.008573       0.033444             11.627070       7.402967       1.574224      -1.099257      10.548542       6.524907      16.929700          -0.000435
          286              C       0.533803       9.961757      19.195634      -0.095258      33.564264 0.40333894E+03  0.93043909E+04                                 9.052587                            6.702879       0.065150       1.993806                    0.999621      28.741541      81.791435       0.635630       0.417719      -1.063597      -0.019806       0.015021       0.017060       0.030149       0.000579      -0.019451      -0.021491       0.020511       0.021296      -0.030318      -0.001991       0.032309             11.225420       8.017802       2.606663      -0.156929      11.035999       6.135514      14.622459           0.000490
          287              C      16.570055       9.022809      19.188175      -0.021947      38.752462 0.42785588E+03  0.99227487E+04                                 9.903159                            6.815815       0.011748       2.009251                    0.999187      26.927444      74.505945       0.648638       0.407164      -1.080552       0.003885       0.028942       0.031091       0.042654       0.000586      -0.001569      -0.009636      -0.026788       0.012481      -0.015600      -0.002472       0.018072             13.490746       8.599222       3.208351       0.401694      13.315995       8.721834      18.557021           0.003210
          288              C      15.719040       8.969795      20.278426      -0.104326      35.313227 0.41706051E+03  0.97227303E+04                                 9.424377                            6.840514       0.050094       1.986349                    0.999669      29.213589      84.165884       0.624464       0.420736      -1.059391       0.019327       0.015317       0.009677       0.026491       0.010003       0.001243      -0.017400       0.003139      -0.064936      -0.030134       0.006281       0.023852             12.101325       8.229626       2.644634      -0.087066      11.494175       7.171971      16.580173          -0.000340
          289              C      15.869119       9.843307      21.327902      -0.148708      36.216103 0.43779005E+03  0.10343896E+05                                 9.625755                            7.029578       0.116971       2.010358                    0.999511      29.755262      86.669549       0.612441       0.423276      -1.056430       0.003267      -0.010629      -0.027224       0.029407      -0.007047      -0.021086      -0.005126       0.018482       0.004516      -0.022262      -0.004230       0.026492             12.438544       8.536474       3.289297       0.811329      12.596567       7.650551      16.182592           0.000138
          290              C      16.400364       8.068335      18.039495       0.600434      25.277632 0.25443010E+03  0.52854894E+04                                 7.985499                            5.668160      -0.036328       2.046579                    0.999468      22.235105      62.124805       0.622648       0.473529      -1.020086      -0.000738      -0.042981      -0.051017       0.066713      -0.061637       0.023481      -0.032432       0.080146      -0.151312      -0.071193      -0.035921       0.107114             10.304516       6.536194       2.761941      -0.211011      10.561512       4.342469      13.815840           0.000496
          291              C      14.922259      13.475100       0.193187       0.081773      36.803897 0.41394723E+03  0.95824842E+04                                 9.784270                            6.853035      -0.145082       1.966729                    0.999337      26.562762      74.984462       0.621900       0.425454      -1.061912      -0.003329       0.002026       0.002785       0.004790       0.005561      -0.007148       0.016174       0.007339      -0.025857      -0.023424       0.010583       0.012842             13.278051      18.500314      -5.907341      -5.521288       8.485996       3.923557      12.847844           0.000535
          292              C      13.732203      13.728192      24.405717      -0.144713      33.582269 0.41728695E+03  0.97165625E+04                                 9.086260                            6.835442       0.128299       2.014742                    0.999712      29.234556      83.816453       0.626467       0.419884      -1.061321      -0.018385       0.004573       0.017404       0.025726       0.007949       0.008748       0.007147      -0.005179       0.093174      -0.024061      -0.010032       0.034093             11.127296      15.649107      -4.661909      -3.403753       7.461279       2.439038      10.271502           0.000400
          293              C      12.606612      14.134116       0.219293      -0.085977      32.358083 0.39941505E+03  0.91857407E+04                                 8.849042                            6.677725       0.144994       2.026358                    0.999726      28.375372      80.464535       0.636140       0.418662      -1.063650       0.022200      -0.012040       0.004660       0.025682       0.009316       0.025849      -0.002569       0.004740      -0.012889      -0.028410       0.000951       0.027459             10.871216      13.804660      -4.017465      -4.086158       7.172600       3.092487      11.636387           0.000565
          294              C      12.644644      14.320885       1.599450      -0.026961      39.237981 0.42900435E+03  0.99561210E+04                                10.014096                            6.829827       0.079121       2.033176                    0.999323      26.832889      74.271093       0.647275       0.407745      -1.080160       0.036395      -0.012477      -0.020759       0.043718       0.008629       0.004085       0.010664       0.004961       0.005631      -0.013316      -0.002323       0.015640             14.149347      19.917111      -6.261745      -6.878954       8.542264       4.427923      13.988667           0.005260
          295              C      13.837940      14.077109       2.262800      -0.098737      33.748340 0.41618993E+03  0.96938472E+04                                 9.147831                            6.832079       0.079832       1.998614                    0.999690      29.034853      83.514796       0.625253       0.420577      -1.059876       0.007826       0.001903      -0.025035       0.026298       0.012031       0.008342       0.007721      -0.020899       0.060163      -0.026409       0.000489       0.025920             11.487270      16.116948      -5.029136      -3.759183       7.537766       3.021599      10.807095          -0.000326
          296              C      14.955856      13.646564       1.581300      -0.146989      35.413444 0.44987048E+03  0.10716487E+05                                 9.532979                            7.171291      -0.014448       1.968591                    0.998967      30.043553      88.258945       0.599795       0.428685      -1.051649      -0.022382       0.010557       0.004631       0.025176       0.004963       0.018873       0.000646       0.018414      -0.015238      -0.017769      -0.006881       0.024650             11.920032      15.238570      -4.820395      -4.127418       7.910370       3.447659      12.611156           0.000759
          297              C      11.440092      14.753869       2.338633       0.608640      25.240937 0.24694032E+03  0.50965511E+04                                 8.030146                            5.594682      -0.025082       2.054159                    0.999667      22.040826      61.571908       0.624355       0.475324      -1.018156      -0.048319       0.017407       0.029533       0.059245       0.016510       0.020900      -0.065705      -0.146685      -0.045671      -0.084720      -0.029726       0.114446             10.863809      15.240004      -2.926854      -4.092863       6.735536       3.653560      10.615887           0.001580
          298              C      12.811265       4.411920      18.887579       0.083582      25.936813 0.32121351E+03  0.70090403E+04                                 7.620031                            5.994627       0.225495       2.088399                    0.999750      25.714478      71.473978       0.669082       0.419529      -1.061064       0.007032       0.049698      -0.008961       0.050987      -0.009575       0.041181       0.014121      -0.017556      -0.044050      -0.053881       0.019987       0.033894              8.513399       7.648420       0.141535      -3.726357       8.891537      -0.119906       9.000241          -0.001599
          299              C      11.963662       4.363121      19.969376      -0.127331      29.639361 0.39487919E+03  0.90400082E+04                                 8.223768                            6.572278       0.328016       2.094956                    0.999792      27.999105      78.773565       0.652233       0.410203      -1.070927      -0.011428       0.015687       0.002818       0.019612       0.003310      -0.003441      -0.006006      -0.004856      -0.032188      -0.012877       0.001267       0.011610              9.135837       8.218607       0.004559      -3.994126       9.576545      -0.055783       9.612359           0.000053
          300              C       1.787301       8.502207      13.913447       0.564654      26.269606 0.25621934E+03  0.53153773E+04                                 8.134931                            5.635191       0.050956       2.068369                    0.999642      22.333968      61.725864       0.635254       0.464769      -1.028063      -0.044584      -0.032014       0.019355       0.058200       0.014585       0.055047       0.039586      -0.035255       0.203252      -0.073042      -0.031021       0.104063             10.863825      15.522300       2.037419      -4.968840       9.242462      -3.256884       7.826714          -0.004838
          301              C       3.139203       8.732230      13.292115      -0.022656      40.043665 0.42681732E+03  0.99001144E+04                                10.120203                            6.821282       0.003594       2.006417                    0.999405      26.990799      74.870953       0.645932       0.408810      -1.078649       0.032562       0.004434      -0.028343       0.043396      -0.002738       0.001896       0.000700      -0.004763      -0.022590      -0.008029       0.000633       0.007396             14.014014      20.245008       3.544456      -6.900591      12.099937      -4.595403       9.697099           0.002242
          302              C       3.456927       9.912957      12.682718      -0.092508      34.702354 0.40088331E+03  0.92657463E+04                                 9.336989                            6.730565      -0.013433       1.973185                    0.999597      28.880060      83.203767       0.625356       0.423757      -1.056115       0.017269      -0.014180      -0.013077       0.025890      -0.020942       0.019911       0.005051      -0.007610       0.004205      -0.032552       0.007235       0.025317             11.747040      15.596950       2.953087      -4.576033      11.543451      -4.276218       8.100720          -0.000220
          303              C       4.701898      10.125457      12.148160      -0.143760      35.578334 0.43974054E+03  0.10411246E+05                                 9.521036                            7.066071       0.025670       1.981174                    0.999293      29.868441      87.354068       0.607588       0.425785      -1.053886      -0.024110      -0.016272       0.005912       0.029682       0.004499       0.004393      -0.016367      -0.026161       0.011824      -0.019038      -0.005257       0.024295             11.660046      16.647218       1.457436      -4.018355      10.961309      -3.218285       7.371612          -0.000148
          304              C       5.687813       9.138154      12.209323       0.073730      38.357195 0.41663239E+03  0.96481452E+04                                10.000611                            6.848404      -0.093853       1.980809                    0.999415      26.589027      74.765499       0.626554       0.422140      -1.065323      -0.006320      -0.002738      -0.002038       0.007182       0.003637      -0.002706      -0.009025       0.038953       0.019600      -0.025486       0.007625       0.017861             13.483129      20.113000       3.499191      -5.739456      11.809075      -3.982129       8.527311          -0.000548
          305              C       5.370431       7.939904      12.821206      -0.153790      35.678618 0.42804830E+03  0.10027805E+05                                 9.427551                            6.899213       0.174288       2.022244                    0.999796      29.567706      84.946585       0.626982       0.417001      -1.063467      -0.026048       0.000401      -0.000085       0.026051      -0.025250       0.009190      -0.003636      -0.002864      -0.055145      -0.022515      -0.013451       0.035966             11.839639      15.628205       3.405920      -4.725128      12.015348      -3.714175       7.875365           0.000609
          306              C       4.111816       7.733171      13.356511      -0.107193      35.309624 0.43256183E+03  0.10172641E+05                                 9.417165                            6.976568       0.069192       1.990466                    0.999637      29.404967      84.982214       0.617240       0.421956      -1.059030       0.009942       0.016832      -0.028028       0.034172       0.007289       0.006692      -0.011757      -0.040375      -0.013858      -0.023604      -0.003748       0.027352             11.601722      16.152795       1.497592      -4.472565      10.957391      -3.006065       7.694979           0.001034
          307              C       7.055235       9.405442      11.674018       0.097728      39.066670 0.41201190E+03  0.95405204E+04                                10.177588                            6.851583      -0.186487       1.951457                    0.999279      26.631864      75.552383       0.619071       0.427271      -1.059223       0.006802       0.005393      -0.002037       0.008916      -0.000188      -0.004151      -0.004107      -0.007230      -0.055246      -0.019626       0.006256       0.013370             13.892190      20.081945       2.558299      -3.699440       9.383923      -5.361314      12.210702          -0.000322
          308              C       7.234818      10.181133      10.543986      -0.205887      37.788129 0.47546785E+03  0.11505459E+05                                 9.990273                            7.392231      -0.171145       1.907228                    0.998408      31.294172      93.223177       0.587303       0.430984      -1.048288       0.009454      -0.003785       0.007668       0.012748      -0.014019       0.029359       0.023709       0.005477      -0.011418      -0.045721       0.014427       0.031295             12.861627      13.445536       2.823025      -4.000774      10.587415      -6.980552      14.551929           0.001055
          309              C       8.509293      10.505649      10.074569       0.089638      40.951184 0.41735844E+03  0.96897784E+04                                10.505173                            6.885156      -0.178542       1.953159                    0.999276      26.713227      75.736097       0.619372       0.425941      -1.060678      -0.001162      -0.002901       0.009619       0.010114       0.013613       0.008497      -0.003770       0.000089       0.026537      -0.020619       0.006912       0.013708             15.403247      12.359352       0.583441      -0.962870      13.883999     -10.918672      19.966389          -0.000381
          310              C       9.618852       9.999909      10.763528      -0.205296      38.395753 0.48293626E+03  0.11723046E+05                                10.097933                            7.445991      -0.112108       1.925474                    0.998550      31.312128      93.196084       0.586096       0.430513      -1.049357      -0.011270      -0.000895       0.005389       0.012524       0.010665      -0.025525       0.026051       0.012850      -0.040370      -0.045801       0.015989       0.029812             13.254177      12.332944      -2.845010       3.525914      11.787456      -8.108782      15.642130          -0.000705
          311              C       9.467750       9.198931      11.896047       0.092438      39.501101 0.41794172E+03  0.97098798E+04                                10.259014                            6.899031      -0.173525       1.955415                    0.999345      26.723666      75.872206       0.617328       0.427063      -1.059635      -0.008827       0.008280      -0.001344       0.012177      -0.012158      -0.003229       0.000755       0.016062       0.020928      -0.018089       0.005251       0.012838             14.296587      19.360274      -3.740386       4.636939      10.337855      -6.227419      13.191633           0.000611
          312              C       8.170934       8.906134      12.336125      -0.204018      37.152698 0.48259606E+03  0.11715049E+05                                 9.857932                            7.446510      -0.146900       1.915191                    0.998467      31.292100      93.197909       0.585589       0.430877      -1.048928       0.004508       0.007965      -0.007715       0.011970       0.007495      -0.002354      -0.003907      -0.072038       0.058061      -0.046525       0.017618       0.028906             11.984088      19.030837      -0.607174       0.776163       7.781089      -3.215136       9.140338          -0.000339
          313              C       8.692969      11.388477       8.908236       0.084319      38.819304 0.40843074E+03  0.94156060E+04                                10.129577                            6.793559      -0.126605       1.973413                    0.999371      26.390522      74.150163       0.627002       0.423748      -1.063827       0.004544       0.000831      -0.004380       0.006365      -0.009798      -0.007814      -0.015883       0.011744      -0.008029      -0.024447       0.011253       0.013194             14.748544       8.615715       2.633241      -0.243971      14.285511     -10.307400      21.344408          -0.000702
          314              C       7.839908      11.354761       7.819974      -0.141373      34.365793 0.41045953E+03  0.95072551E+04                                 9.196267                            6.750026       0.190860       2.034502                    0.999760      29.031291      82.701440       0.635257       0.416267      -1.064849       0.011839       0.015305      -0.018886       0.027038       0.025699      -0.000833       0.009252       0.010226      -0.039860      -0.024869      -0.008575       0.033444             11.627194       7.403074       1.574305       1.099246      10.548696      -6.524984      16.929812          -0.000543
          315              C       7.993397      12.219843       6.764034      -0.095257      33.564517 0.40334113E+03  0.93044616E+04                                 9.052664                            6.702912       0.065150       1.993806                    0.999621      28.741617      81.791965       0.635626       0.417721      -1.063595       0.019806      -0.015019       0.017061       0.030148       0.000580       0.019451       0.021489       0.020513       0.021297      -0.030317      -0.001992       0.032309             11.225546       8.017862       2.606714       0.156890      11.036160      -6.135640      14.622618           0.000401
          316              C       9.011545      13.158791       6.756575      -0.021945      38.752537 0.42785595E+03  0.99227534E+04                                 9.903184                            6.815821       0.011746       2.009251                    0.999187      26.927444      74.506024       0.648637       0.407165      -1.080552      -0.003886      -0.028940       0.031091       0.042653       0.000585       0.001570       0.009636      -0.026787       0.012480      -0.015600      -0.002472       0.018072             13.490801       8.599253       3.208386      -0.401720      13.316079      -8.721891      18.557072           0.003160
          317              C       9.862560      13.211805       7.846826      -0.104325      35.313280 0.41706100E+03  0.97227472E+04                                 9.424398                            6.840525       0.050096       1.986350                    0.999669      29.213597      84.166007       0.624462       0.420737      -1.059391      -0.019327      -0.015317       0.009677       0.026491       0.010003      -0.001243       0.017399       0.003140      -0.064936      -0.030133       0.006282       0.023852             12.101354       8.229652       2.644656       0.087055      11.494223      -7.171995      16.580188          -0.000430
          318              C       9.712481      12.338293       8.896302      -0.148707      36.216248 0.43779169E+03  0.10343950E+05                                 9.625800                            7.029603       0.116972       2.010359                    0.999511      29.755306      86.669892       0.612438       0.423278      -1.056428      -0.003267       0.010629      -0.027223       0.029407      -0.007047       0.021086       0.005125       0.018483       0.004516      -0.022261      -0.004231       0.026492             12.438612       8.536524       3.289329      -0.811338      12.596653      -7.650601      16.182659           0.000081
          319              C       9.181236      14.113265       5.607895       0.600433      25.277667 0.25443026E+03  0.52854942E+04                                 7.985513                            5.668165      -0.036331       2.046578                    0.999468      22.235121      62.124894       0.622647       0.473530      -1.020086       0.000737       0.042981      -0.051017       0.066713      -0.061636      -0.023481       0.032431       0.080146      -0.151311      -0.071192      -0.035922       0.107113             10.304543       6.536207       2.761956       0.210998      10.561556      -4.342499      13.815865           0.000449
          320              C      10.659341       8.706500      12.624787       0.081772      36.803964 0.41394772E+03  0.95824997E+04                                 9.784287                            6.853040      -0.145077       1.966730                    0.999337      26.562781      74.984565       0.621900       0.425454      -1.061911       0.003328      -0.002026       0.002784       0.004789       0.005561       0.007149      -0.016174       0.007339      -0.025856      -0.023424       0.010583       0.012842             13.278079      18.500368      -5.907354       5.521237       8.486002      -3.923550      12.847867           0.000538
          321              C      11.849397       8.453408      11.974117      -0.144711      33.582257 0.41728456E+03  0.97165144E+04                                 9.086292                            6.835429       0.128299       2.014743                    0.999712      29.234640      83.817329       0.626466       0.419885      -1.061318       0.018384      -0.004574       0.017405       0.025726       0.007949      -0.008748      -0.007150      -0.005178       0.093166      -0.024060      -0.010031       0.034091             11.127363      15.649135      -4.661926       3.403792       7.461281      -2.439084      10.271672           0.000372
          322              C      12.974988       8.047484      12.650893      -0.085974      32.358083 0.39941308E+03  0.91856953E+04                                 8.849069                            6.677713       0.145001       2.026361                    0.999726      28.375381      80.464876       0.636139       0.418663      -1.063648      -0.022200       0.012039       0.004660       0.025681       0.009316      -0.025848       0.002569       0.004740      -0.012893      -0.028409       0.000951       0.027458             10.871279      13.804765      -4.017508       4.086200       7.172612      -3.092516      11.636460           0.000557
          323              C      12.936956       7.860715      14.031050      -0.026962      39.238014 0.42900453E+03  0.99561256E+04                                10.014100                            6.829826       0.079124       2.033177                    0.999323      26.832897      74.271099       0.647275       0.407745      -1.080160      -0.036395       0.012478      -0.020759       0.043718       0.008629      -0.004085      -0.010664       0.004960       0.005632      -0.013316      -0.002323       0.015639             14.149359      19.917064      -6.261731       6.878959       8.542263      -4.427944      13.988749           0.005277
          324              C      11.743660       8.104491      14.694400      -0.098737      33.748342 0.41618979E+03  0.96938431E+04                                 9.147831                            6.832077       0.079830       1.998614                    0.999690      29.034856      83.514801       0.625253       0.420577      -1.059876      -0.007825      -0.001903      -0.025035       0.026298       0.012031      -0.008341      -0.007721      -0.020899       0.060163      -0.026409       0.000490       0.025919             11.487267      16.116920      -5.029124       3.759175       7.537760      -3.021603      10.807120          -0.000264
          325              C      10.625744       8.535036      14.012900      -0.146989      35.413494 0.44987080E+03  0.10716496E+05                                 9.532988                            7.171292      -0.014448       1.968591                    0.998967      30.043570      88.259000       0.599795       0.428685      -1.051649       0.022382      -0.010556       0.004631       0.025176       0.004963      -0.018873      -0.000646       0.018414      -0.015238      -0.017769      -0.006881       0.024650             11.920044      15.238569      -4.820391       4.127408       7.910371      -3.447667      12.611191           0.000795
          326              C      14.141508       7.427731      14.770233       0.608641      25.240896 0.24693994E+03  0.50965405E+04                                 8.030132                            5.594674      -0.025076       2.054161                    0.999667      22.040805      61.571800       0.624356       0.475324      -1.018157       0.048319      -0.017406       0.029534       0.059244       0.016510      -0.020900       0.065705      -0.146685      -0.045671      -0.084720      -0.029726       0.114446             10.863795      15.239955      -2.926849       4.092872       6.735530      -3.653566      10.615900           0.001606
          327              C      12.770335      17.769680       6.455979       0.083580      25.936848 0.32121406E+03  0.70090561E+04                                 7.620040                            5.994633       0.225489       2.088397                    0.999750      25.714506      71.474101       0.669082       0.419529      -1.061064      -0.007031      -0.049698      -0.008961       0.050987      -0.009576      -0.041181      -0.014121      -0.017556      -0.044050      -0.053881       0.019987       0.033894              8.513407       7.648430       0.141537       3.726357       8.891554       0.119906       9.000237          -0.001663
          328              C      13.617938      17.818479       7.537776      -0.127332      29.639406 0.39488000E+03  0.90400319E+04                                 8.223777                            6.572286       0.328014       2.094955                    0.999792      27.999134      78.773685       0.652232       0.410203      -1.070927       0.011428      -0.015687       0.002818       0.019612       0.003310       0.003441       0.006006      -0.004856      -0.032189      -0.012877       0.001267       0.011610              9.135845       8.218617       0.004561       3.994128       9.576562       0.055783       9.612357          -0.000008
          329              C       6.739899      19.593007       1.481847       0.564657      26.269348 0.25621688E+03  0.53153109E+04                                 8.134865                            5.635157       0.050944       2.068367                    0.999642      22.333839      61.725325       0.635257       0.464767      -1.028065       0.044583      -0.032013       0.019355       0.058199      -0.014586      -0.055044       0.039582      -0.035254       0.203242      -0.073039      -0.031018       0.104057             10.863716      15.522120      -2.037373       4.968770       9.242387      -3.256847       7.826639          -0.004850
          330              C       5.387997      19.823030       0.860515      -0.022657      40.043528 0.42681654E+03  0.99000872E+04                                10.120166                            6.821269       0.003592       2.006415                    0.999405      26.990768      74.870723       0.645934       0.408809      -1.078650      -0.032561       0.004435      -0.028342       0.043395       0.002740      -0.001896       0.000699      -0.004762      -0.022592      -0.008030       0.000633       0.007397             14.013938      20.244885      -3.544421       6.900541      12.099877      -4.595373       9.697052           0.002238
          331              C       5.070273      21.003757       0.251118      -0.092506      34.702045 0.40087989E+03  0.92656369E+04                                 9.336895                            6.730513      -0.013424       1.973188                    0.999597      28.879940      83.202972       0.625362       0.423754      -1.056118      -0.017268      -0.014180      -0.013077       0.025889       0.020942      -0.019911       0.005052      -0.007604       0.004205      -0.032551       0.007234       0.025317             11.746903      15.596746      -2.953047       4.575966      11.543327      -4.276166       8.100636          -0.000203
          332              C       3.825302      21.216257      24.579760      -0.143760      35.578232 0.43973972E+03  0.10411215E+05                                 9.520992                            7.066049       0.025669       1.981173                    0.999293      29.868425      87.353792       0.607591       0.425783      -1.053888       0.024109      -0.016272       0.005913       0.029681      -0.004499      -0.004394      -0.016367      -0.026160       0.011826      -0.019039      -0.005256       0.024295             11.659973      16.647078      -1.457417       4.018309      10.961267      -3.218270       7.371573          -0.000118
          333              C       2.839387      20.228954      24.640923       0.073730      38.357123 0.41663231E+03  0.96481391E+04                                10.000582                            6.848396      -0.093854       1.980808                    0.999415      26.589020      74.765369       0.626555       0.422139      -1.065324       0.006320      -0.002737      -0.002037       0.007182      -0.003637       0.002706      -0.009025       0.038952       0.019601      -0.025486       0.007625       0.017861             13.483062      20.112874      -3.499160       5.739405      11.809040      -3.982109       8.527272          -0.000538
          334              C       3.156769      19.030704       0.389606      -0.153788      35.678496 0.42804695E+03  0.10027761E+05                                 9.427509                            6.899188       0.174290       2.022244                    0.999796      29.567678      84.946308       0.626986       0.417000      -1.063468       0.026048       0.000401      -0.000083       0.026051       0.025251      -0.009191      -0.003636      -0.002864      -0.055142      -0.022515      -0.013451       0.035966             11.839572      15.628105      -3.405893       4.725090      12.015286      -3.714151       7.875324           0.000606
          335              C       4.415384      18.823971       0.924911      -0.107193      35.309558 0.43256124E+03  0.10172619E+05                                 9.417133                            6.976550       0.069190       1.990464                    0.999637      29.404965      84.982045       0.617243       0.421954      -1.059031      -0.009942       0.016833      -0.028027       0.034171      -0.007289      -0.006692      -0.011758      -0.040374      -0.013856      -0.023604      -0.003748       0.027352             11.601671      16.152715      -1.497584       4.472538      10.957347      -3.006051       7.694951           0.001018
          336              C       1.471965      20.496242      24.105618       0.097728      39.066523 0.41201107E+03  0.95404911E+04                                10.177539                            6.851563      -0.186487       1.951457                    0.999279      26.631828      75.552097       0.619074       0.427269      -1.059225      -0.006802       0.005393      -0.002037       0.008916       0.000188       0.004151      -0.004106      -0.007231      -0.055245      -0.019626       0.006256       0.013370             13.892095      20.081785      -2.558265       3.699386       9.383868      -5.361275      12.210633          -0.000314
          337              C       1.292382      21.271933      22.975586      -0.205886      37.787936 0.47546558E+03  0.11505381E+05                                 9.990217                            7.392202      -0.171145       1.907229                    0.998408      31.294078      93.222554       0.587306       0.430983      -1.048289      -0.009454      -0.003785       0.007668       0.012748       0.014018      -0.029360       0.023711       0.005475      -0.011417      -0.045723       0.014427       0.031295             12.861536      13.445423      -2.823003       4.000739      10.587350      -6.980497      14.551837           0.001091
          338              C       0.017907      21.596449      22.506169       0.089638      40.950923 0.41735653E+03  0.96897132E+04                                10.505095                            6.885119      -0.178541       1.953160                    0.999276      26.713144      75.735529       0.619378       0.425939      -1.060681       0.001162      -0.002901       0.009619       0.010114      -0.013613      -0.008497      -0.003768       0.000088       0.026537      -0.020619       0.006910       0.013708             15.403110      12.359225      -0.583455       0.962885      13.883883     -10.918568      19.966221          -0.000361
          339              C      15.962748      21.090709      23.195128      -0.205295      38.395457 0.48293258E+03  0.11722922E+05                                10.097851                            7.445945      -0.112106       1.925475                    0.998550      31.312001      93.195231       0.586101       0.430511      -1.049360       0.011270      -0.000895       0.005389       0.012524      -0.010665       0.025526       0.026054       0.012847      -0.040366      -0.045803       0.015990       0.029813             13.254050      12.332781       2.844958      -3.525858      11.787351      -8.108705      15.642018          -0.000662
          340              C      16.113850      20.289731      24.327647       0.092437      39.501004 0.41794098E+03  0.97098533E+04                                10.258979                            6.899013      -0.173524       1.955415                    0.999345      26.723634      75.871944       0.617331       0.427061      -1.059636       0.008827       0.008280      -0.001344       0.012177       0.012158       0.003229       0.000756       0.016061       0.020929      -0.018089       0.005251       0.012838             14.296522      19.360139       3.740358      -4.636929      10.337815      -6.227400      13.191613           0.000612
          341              C       0.356266      19.996934      24.767725      -0.204017      37.152601 0.48259506E+03  0.11715016E+05                                 9.857903                            7.446497      -0.146900       1.915190                    0.998467      31.292071      93.197724       0.585590       0.430876      -1.048928      -0.004508       0.007965      -0.007714       0.011970      -0.007495       0.002354      -0.003906      -0.072038       0.058062      -0.046525       0.017619       0.028906             11.984039      19.030731       0.607174      -0.776175       7.781066      -3.215127       9.140320          -0.000345
          342              C      16.888631       0.297677      21.339836       0.084319      38.819100 0.40842910E+03  0.94155513E+04                                10.129516                            6.793528      -0.126601       1.973414                    0.999371      26.390456      74.149717       0.627006       0.423746      -1.063830      -0.004544       0.000830      -0.004380       0.006365       0.009798       0.007814      -0.015883       0.011743      -0.008029      -0.024447       0.011253       0.013193             14.748441       8.615650      -2.633228       0.243999      14.285417     -10.307325      21.344256          -0.000677
          343              C       0.687292       0.263961      20.251574      -0.141374      34.365626 0.41045833E+03  0.95072062E+04                                 9.196213                            6.750008       0.190866       2.034505                    0.999760      29.031153      82.700555       0.635260       0.416266      -1.064851      -0.011839       0.015303      -0.018887       0.027038      -0.025698       0.000833       0.009255       0.010222      -0.039862      -0.024870      -0.008574       0.033444             11.627116       7.403002      -1.574248      -1.099255      10.548594      -6.524937      16.929753          -0.000440
          344              C       0.533803       1.129043      19.195634      -0.095258      33.564348 0.40333964E+03  0.93044149E+04                                 9.052616                            6.702892       0.065150       1.993806                    0.999621      28.741565      81.791652       0.635628       0.417720      -1.063596      -0.019806      -0.015021       0.017060       0.030149      -0.000580      -0.019451       0.021490       0.020512       0.021296      -0.030317      -0.001991       0.032309             11.225467       8.017826      -2.606679      -0.156922      11.036051      -6.135555      14.622524           0.000486
          345              C      16.570055       2.067991      19.188175      -0.021947      38.752491 0.42785600E+03  0.99227531E+04                                 9.903168                            6.815818       0.011749       2.009252                    0.999187      26.927447      74.505988       0.648637       0.407164      -1.080552       0.003885      -0.028942       0.031091       0.042654      -0.000586      -0.001569       0.009636      -0.026787       0.012480      -0.015600      -0.002472       0.018072             13.490766       8.599235      -3.208364       0.401701      13.316020      -8.721851      18.557043           0.003209
          346              C      15.719040       2.121005      20.278426      -0.104326      35.313255 0.41706082E+03  0.97227407E+04                                 9.424388                            6.840520       0.050094       1.986349                    0.999669      29.213596      84.165956       0.624463       0.420736      -1.059391       0.019327      -0.015317       0.009677       0.026491      -0.010003       0.001243       0.017400       0.003140      -0.064935      -0.030133       0.006281       0.023852             12.101340       8.229638      -2.644642      -0.087064      11.494191      -7.171981      16.580190          -0.000342
          347              C      15.869119       1.247493      21.327902      -0.148708      36.216137 0.43779041E+03  0.10343909E+05                                 9.625768                            7.029586       0.116971       2.010359                    0.999511      29.755270      86.669643       0.612439       0.423277      -1.056429       0.003267       0.010629      -0.027224       0.029407       0.007047      -0.021086       0.005126       0.018482       0.004516      -0.022262      -0.004230       0.026492             12.438564       8.536488      -3.289305       0.811330      12.596588      -7.650564      16.182616           0.000136
          348              C      16.400364       3.022465      18.039495       0.600434      25.277632 0.25443003E+03  0.52854877E+04                                 7.985501                            5.668160      -0.036326       2.046579                    0.999468      22.235103      62.124809       0.622647       0.473530      -1.020086      -0.000738       0.042981      -0.051017       0.066713       0.061637       0.023481       0.032432       0.080146      -0.151313      -0.071193      -0.035921       0.107114             10.304522       6.536197      -2.761945      -0.211006      10.561521      -4.342477      13.815847           0.000495
          349              C      14.922259      19.797300       0.193187       0.081772      36.803902 0.41394726E+03  0.95824852E+04                                 9.784272                            6.853036      -0.145081       1.966729                    0.999337      26.562763      74.984470       0.621900       0.425454      -1.061912      -0.003329      -0.002026       0.002785       0.004790      -0.005561      -0.007148      -0.016174       0.007339      -0.025857      -0.023424       0.010583       0.012842             13.278056      18.500316       5.907344      -5.521287       8.485999      -3.923560      12.847852           0.000534
          350              C      13.732203      19.544208      24.405717      -0.144713      33.582265 0.41728665E+03  0.97165561E+04                                 9.086264                            6.835441       0.128297       2.014742                    0.999712      29.234565      83.816552       0.626467       0.419884      -1.061321      -0.018385      -0.004573       0.017405       0.025726      -0.007949       0.008748      -0.007148      -0.005179       0.093173      -0.024061      -0.010031       0.034093             11.127303      15.649104       4.661911      -3.403760       7.461280      -2.439046      10.271526           0.000399
          351              C      12.606612      19.138284       0.219293      -0.085978      32.358139 0.39941568E+03  0.91857599E+04                                 8.849056                            6.677733       0.144992       2.026357                    0.999726      28.375397      80.464654       0.636139       0.418663      -1.063649       0.022200       0.012040       0.004660       0.025682      -0.009316       0.025849       0.002569       0.004740      -0.012889      -0.028410       0.000951       0.027459             10.871238      13.804685       4.017477      -4.086177       7.172613      -3.092500      11.636417           0.000563
          352              C      12.644644      18.951515       1.599450      -0.026960      39.237987 0.42900433E+03  0.99561210E+04                                10.014100                            6.829828       0.079118       2.033175                    0.999323      26.832889      74.271113       0.647274       0.407745      -1.080160       0.036395       0.012478      -0.020759       0.043718      -0.008629       0.004085      -0.010664       0.004960       0.005631      -0.013316      -0.002323       0.015639             14.149356      19.917112       6.261750      -6.878962       8.542271      -4.427931      13.988685           0.005259
          353              C      13.837940      19.195291       2.262800      -0.098737      33.748329 0.41618978E+03  0.96938429E+04                                 9.147829                            6.832078       0.079831       1.998614                    0.999690      29.034848      83.514780       0.625253       0.420577      -1.059876       0.007825      -0.001903      -0.025035       0.026298      -0.012031       0.008342      -0.007721      -0.020899       0.060164      -0.026409       0.000489       0.025920             11.487267      16.116939       5.029135      -3.759183       7.537765      -3.021601      10.807098          -0.000328
          354              C      14.955856      19.625836       1.581300      -0.146989      35.413444 0.44987046E+03  0.10716486E+05                                 9.532980                            7.171291      -0.014448       1.968591                    0.998967      30.043550      88.258940       0.599795       0.428685      -1.051648      -0.022382      -0.010556       0.004631       0.025176      -0.004963       0.018873      -0.000646       0.018414      -0.015238      -0.017769      -0.006881       0.024650             11.920035      15.238568       4.820396      -4.127420       7.910372      -3.447663      12.611165           0.000759
          355              C      11.440092      18.518531       2.338633       0.608640      25.240965 0.24694066E+03  0.50965592E+04                                 8.030148                            5.594683      -0.025083       2.054158                    0.999667      22.040840      61.571937       0.624356       0.475324      -1.018156      -0.048318      -0.017406       0.029533       0.059244      -0.016510       0.020900       0.065705      -0.146685      -0.045671      -0.084720      -0.029726       0.114445             10.863814      15.240005       2.926859      -4.092868       6.735540      -3.653565      10.615896           0.001578
          356              C      12.811265       6.678880      18.887579       0.083582      25.936823 0.32121364E+03  0.70090437E+04                                 7.620034                            5.994629       0.225494       2.088399                    0.999750      25.714485      71.474003       0.669082       0.419529      -1.061064       0.007032      -0.049698      -0.008961       0.050987       0.009575       0.041181      -0.014121      -0.017556      -0.044050      -0.053881       0.019987       0.033894              8.513402       7.648422      -0.141537      -3.726358       8.891539       0.119907       9.000244          -0.001598
          357              C      11.963662       6.727679      19.969376      -0.127331      29.639372 0.39487939E+03  0.90400138E+04                                 8.223769                            6.572280       0.328016       2.094956                    0.999792      27.999112      78.773587       0.652233       0.410203      -1.070927      -0.011428      -0.015687       0.002818       0.019612      -0.003310      -0.003441       0.006006      -0.004856      -0.032188      -0.012877       0.001267       0.011610              9.135839       8.218608      -0.004561      -3.994128       9.576546       0.055785       9.612362           0.000054
          358              C       1.787301       2.588593      13.913447       0.564654      26.269623 0.25621951E+03  0.53153818E+04                                 8.134934                            5.635194       0.050959       2.068369                    0.999642      22.333976      61.725895       0.635253       0.464769      -1.028063      -0.044585       0.032014       0.019355       0.058200      -0.014586       0.055047      -0.039586      -0.035255       0.203253      -0.073042      -0.031021       0.104064             10.863831      15.522309      -2.037420      -4.968844       9.242465       3.256886       7.826718          -0.004841
          359              C       3.139203       2.358570      13.292115      -0.022657      40.043683 0.42681751E+03  0.99001201E+04                                10.120207                            6.821284       0.003593       2.006416                    0.999405      26.990806      74.870982       0.645932       0.408810      -1.078649       0.032562      -0.004434      -0.028343       0.043397       0.002738       0.001896      -0.000700      -0.004763      -0.022589      -0.008029       0.000633       0.007395             14.014019      20.245015      -3.544455      -6.900593      12.099940       4.595404       9.697101           0.002241
          360              C       3.456927       1.177843      12.682718      -0.092508      34.702366 0.40088346E+03  0.92657509E+04                                 9.336991                            6.730567      -0.013434       1.973185                    0.999596      28.880067      83.203803       0.625356       0.423757      -1.056115       0.017269       0.014180      -0.013077       0.025890       0.020942       0.019912      -0.005051      -0.007610       0.004206      -0.032553       0.007235       0.025317             11.747044      15.596956      -2.953086      -4.576034      11.543454       4.276218       8.100721          -0.000225
          361              C       4.701898       0.965343      12.148160      -0.143760      35.578318 0.43974031E+03  0.10411239E+05                                 9.521033                            7.066068       0.025670       1.981174                    0.999293      29.868432      87.354029       0.607588       0.425785      -1.053886      -0.024110       0.016272       0.005912       0.029682      -0.004498       0.004393       0.016367      -0.026161       0.011824      -0.019038      -0.005257       0.024295             11.660042      16.647214      -1.457434      -4.018352      10.961304       3.218282       7.371608          -0.000152
          362              C       5.687813       1.952646      12.209323       0.073730      38.357195 0.41663238E+03  0.96481451E+04                                10.000611                            6.848404      -0.093853       1.980809                    0.999415      26.589026      74.765500       0.626554       0.422140      -1.065323      -0.006320       0.002738      -0.002038       0.007182      -0.003637      -0.002706       0.009025       0.038953       0.019600      -0.025486       0.007625       0.017861             13.483129      20.113003      -3.499190      -5.739455      11.809074       3.982128       8.527310          -0.000550
          363              C       5.370431       3.150896      12.821206      -0.153790      35.678617 0.42804828E+03  0.10027805E+05                                 9.427551                            6.899213       0.174289       2.022244                    0.999796      29.567706      84.946587       0.626982       0.417001      -1.063467      -0.026048      -0.000401      -0.000085       0.026051       0.025250       0.009190       0.003636      -0.002864      -0.055145      -0.022515      -0.013451       0.035966             11.839638      15.628206      -3.405918      -4.725127      12.015346       3.714173       7.875363           0.000608
          364              C       4.111816       3.357629      13.356511      -0.107192      35.309621 0.43256179E+03  0.10172640E+05                                 9.417165                            6.976567       0.069191       1.990465                    0.999637      29.404966      84.982213       0.617240       0.421955      -1.059030       0.009942      -0.016832      -0.028028       0.034172      -0.007289       0.006693       0.011757      -0.040375      -0.013857      -0.023604      -0.003748       0.027352             11.601721      16.152794      -1.497590      -4.472564      10.957390       3.006064       7.694978           0.001033
          365              C       7.055235       1.685358      11.674018       0.097728      39.066666 0.41201188E+03  0.95405200E+04                                10.177588                            6.851583      -0.186487       1.951457                    0.999279      26.631863      75.552383       0.619071       0.427271      -1.059223       0.006802      -0.005393      -0.002037       0.008916       0.000188      -0.004151       0.004107      -0.007230      -0.055246      -0.019626       0.006256       0.013370             13.892188      20.081947      -2.558298      -3.699438       9.383920       5.361311      12.210697          -0.000323
          366              C       7.234818       0.909667      10.543986      -0.205887      37.788113 0.47546766E+03  0.11505453E+05                                 9.990269                            7.392229      -0.171145       1.907228                    0.998408      31.294166      93.223148       0.587303       0.430984      -1.048288       0.009454       0.003785       0.007668       0.012748       0.014019       0.029359      -0.023709       0.005477      -0.011418      -0.045721       0.014427       0.031295             12.861620      13.445535      -2.823024      -4.000771      10.587409       6.980544      14.551915           0.001052
          367              C       8.509293       0.585151      10.074569       0.089638      40.951167 0.41735834E+03  0.96897749E+04                                10.505169                            6.885154      -0.178543       1.953159                    0.999276      26.713223      75.736070       0.619373       0.425941      -1.060678      -0.001162       0.002901       0.009619       0.010114      -0.013613       0.008497       0.003769       0.000089       0.026537      -0.020619       0.006911       0.013708             15.403236      12.359348      -0.583446      -0.962876      13.883992      10.918662      19.966366          -0.000382
          368              C       9.618852       1.090891      10.763528      -0.205296      38.395748 0.48293628E+03  0.11723047E+05                                10.097931                            7.445991      -0.112108       1.925474                    0.998550      31.312128      93.196075       0.586096       0.430513      -1.049357      -0.011270       0.000895       0.005389       0.012524      -0.010665      -0.025525      -0.026052       0.012850      -0.040369      -0.045801       0.015989       0.029812             13.254172      12.332939       2.845007       3.525910      11.787453       8.108778      15.642123          -0.000709
          369              C       9.467750       1.891869      11.896047       0.092438      39.501099 0.41794171E+03  0.97098797E+04                                10.259013                            6.899031      -0.173525       1.955415                    0.999345      26.723666      75.872206       0.617328       0.427063      -1.059635      -0.008827      -0.008280      -0.001344       0.012177       0.012158      -0.003229      -0.000755       0.016062       0.020928      -0.018089       0.005251       0.012838             14.296585      19.360273       3.740385       4.636937      10.337853       6.227416      13.191628           0.000610
          370              C       8.170934       2.184666      12.336125      -0.204018      37.152701 0.48259611E+03  0.11715051E+05                                 9.857933                            7.446511      -0.146900       1.915191                    0.998467      31.292101      93.197918       0.585589       0.430877      -1.048928       0.004508      -0.007965      -0.007715       0.011970      -0.007495      -0.002354       0.003907      -0.072038       0.058061      -0.046525       0.017618       0.028906             11.984089      19.030843       0.607174       0.776162       7.781088       3.215135       9.140337          -0.000341
          371              C       8.692969      21.883923       8.908236       0.084319      38.819286 0.40843066E+03  0.94156030E+04                                10.129571                            6.793557      -0.126607       1.973413                    0.999371      26.390518      74.150129       0.627002       0.423748      -1.063828       0.004544      -0.000831      -0.004380       0.006365       0.009798      -0.007814       0.015884       0.011744      -0.008029      -0.024447       0.011253       0.013194             14.748533       8.615708      -2.633244      -0.243983      14.285508      10.307395      21.344383          -0.000704
          372              C       7.839908      21.917639       7.819974      -0.141373      34.365739 0.41045923E+03  0.95072420E+04                                 9.196246                            6.750018       0.190858       2.034502                    0.999760      29.031265      82.701219       0.635258       0.416266      -1.064850       0.011839      -0.015305      -0.018886       0.027038      -0.025698      -0.000833      -0.009253       0.010225      -0.039859      -0.024869      -0.008575       0.033444             11.627160       7.403054      -1.574294       1.099245      10.548663       6.524959      16.929763          -0.000551
          373              C       7.993397      21.052557       6.764034      -0.095257      33.564437 0.40334044E+03  0.93044376E+04                                 9.052636                            6.702900       0.065150       1.993806                    0.999621      28.741585      81.791715       0.635628       0.417720      -1.063596       0.019806       0.015019       0.017061       0.030148      -0.000579       0.019451      -0.021490       0.020513       0.021298      -0.030317      -0.001991       0.032309             11.225504       8.017838      -2.606705       0.156887      11.036121       6.135608      14.622552           0.000395
          374              C       9.011545      20.113609       6.756575      -0.021945      38.752506 0.42785574E+03  0.99227466E+04                                 9.903177                            6.815819       0.011744       2.009250                    0.999187      26.927437      74.505982       0.648637       0.407165      -1.080552      -0.003886       0.028941       0.031091       0.042653      -0.000585       0.001569      -0.009636      -0.026787       0.012480      -0.015600      -0.002472       0.018072             13.490788       8.599242      -3.208377      -0.401719      13.316066       8.721884      18.557057           0.003159
          375              C       9.862560      20.060595       7.846826      -0.104325      35.313284 0.41706106E+03  0.97227489E+04                                 9.424398                            6.840526       0.050096       1.986349                    0.999669      29.213600      84.166015       0.624462       0.420737      -1.059391      -0.019327       0.015317       0.009677       0.026491      -0.010003      -0.001243      -0.017399       0.003140      -0.064936      -0.030133       0.006282       0.023852             12.101356       8.229649      -2.644655       0.087052      11.494227       7.172001      16.580193          -0.000432
          376              C       9.712481      20.934107       8.896302      -0.148708      36.216255 0.43779176E+03  0.10343952E+05                                 9.625802                            7.029604       0.116971       2.010359                    0.999511      29.755310      86.669905       0.612437       0.423278      -1.056428      -0.003268      -0.010629      -0.027224       0.029407       0.007047       0.021086      -0.005125       0.018483       0.004516      -0.022261      -0.004231       0.026492             12.438616       8.536523      -3.289330      -0.811343      12.596660       7.650608      16.182664           0.000079
          377              C       9.181236      19.159135       5.607895       0.600432      25.277691 0.25443059E+03  0.52855026E+04                                 7.985517                            5.668168      -0.036332       2.046577                    0.999468      22.235128      62.124907       0.622647       0.473530      -1.020086       0.000737      -0.042981      -0.051016       0.066713       0.061636      -0.023482      -0.032431       0.080146      -0.151312      -0.071192      -0.035922       0.107114             10.304547       6.536209      -2.761955       0.211000      10.561559       4.342500      13.815872           0.000448
          378              C      10.659341       2.384300      12.624787       0.081772      36.803965 0.41394774E+03  0.95825004E+04                                 9.784287                            6.853041      -0.145077       1.966730                    0.999337      26.562782      74.984572       0.621900       0.425454      -1.061911       0.003328       0.002026       0.002784       0.004789      -0.005561       0.007149       0.016174       0.007339      -0.025856      -0.023424       0.010583       0.012842             13.278079      18.500370       5.907354       5.521237       8.486002       3.923549      12.847864           0.000538
          379              C      11.849397       2.637392      11.974117      -0.144711      33.582266 0.41728473E+03  0.97165191E+04                                 9.086294                            6.835430       0.128299       2.014743                    0.999712      29.234642      83.817332       0.626466       0.419885      -1.061318       0.018384       0.004574       0.017405       0.025726      -0.007949      -0.008748       0.007150      -0.005178       0.093166      -0.024060      -0.010031       0.034091             11.127364      15.649139       4.661927       3.403792       7.461282       2.439083      10.271670           0.000369
          380              C      12.974988       3.043316      12.650893      -0.085975      32.358097 0.39941331E+03  0.91857019E+04                                 8.849072                            6.677716       0.145000       2.026361                    0.999726      28.375388      80.464902       0.636138       0.418663      -1.063648      -0.022200      -0.012039       0.004660       0.025681      -0.009316      -0.025848      -0.002569       0.004739      -0.012892      -0.028409       0.000951       0.027458             10.871282      13.804770       4.017509       4.086201       7.172615       3.092516      11.636463           0.000555
          381              C      12.936956       3.230085      14.031050      -0.026962      39.238011 0.42900448E+03  0.99561243E+04                                10.014101                            6.829826       0.079124       2.033176                    0.999323      26.832895      74.271100       0.647275       0.407745      -1.080160      -0.036395      -0.012478      -0.020759       0.043718      -0.008629      -0.004085       0.010664       0.004960       0.005632      -0.013316      -0.002323       0.015639             14.149360      19.917068       6.261732       6.878960       8.542263       4.427943      13.988748           0.005276
          382              C      11.743660       2.986309      14.694400      -0.098737      33.748345 0.41618985E+03  0.96938449E+04                                 9.147832                            6.832078       0.079830       1.998614                    0.999690      29.034857      83.514808       0.625253       0.420577      -1.059876      -0.007825       0.001902      -0.025035       0.026298      -0.012031      -0.008341       0.007721      -0.020899       0.060163      -0.026409       0.000490       0.025919             11.487268      16.116923       5.029125       3.759175       7.537761       3.021602      10.807120          -0.000265
          383              C      10.625744       2.555764      14.012900      -0.146989      35.413494 0.44987084E+03  0.10716497E+05                                 9.532988                            7.171292      -0.014448       1.968591                    0.998967      30.043571      88.259003       0.599795       0.428685      -1.051649       0.022382       0.010556       0.004631       0.025176      -0.004963      -0.018873       0.000646       0.018414      -0.015238      -0.017769      -0.006881       0.024650             11.920042      15.238569       4.820390       4.127406       7.910370       3.447665      12.611188           0.000794
          384              C      14.141508       3.663069      14.770233       0.608641      25.240902 0.24694000E+03  0.50965420E+04                                 8.030134                            5.594675      -0.025077       2.054161                    0.999667      22.040808      61.571816       0.624356       0.475324      -1.018157       0.048319       0.017406       0.029534       0.059244      -0.016510      -0.020900      -0.065705      -0.146685      -0.045671      -0.084720      -0.029726       0.114446             10.863798      15.239961       2.926850       4.092874       6.735530       3.653566      10.615902           0.001604
          385              C      12.770335      15.502720       6.455979       0.083580      25.936866 0.32121432E+03  0.70090632E+04                                 7.620043                            5.994636       0.225489       2.088396                    0.999750      25.714518      71.474143       0.669082       0.419529      -1.061064      -0.007031       0.049698      -0.008961       0.050987       0.009576      -0.041181       0.014121      -0.017556      -0.044049      -0.053881       0.019987       0.033894              8.513411       7.648435      -0.141536       3.726360       8.891556      -0.119906       9.000241          -0.001662
          386              C      13.617938      15.453921       7.537776      -0.127332      29.639423 0.39488025E+03  0.90400392E+04                                 8.223780                            6.572288       0.328014       2.094955                    0.999792      27.999145      78.773728       0.652232       0.410203      -1.070927       0.011428       0.015687       0.002818       0.019612      -0.003310       0.003441      -0.006006      -0.004856      -0.032189      -0.012877       0.001267       0.011610              9.135849       8.218621      -0.004560       3.994130       9.576565      -0.055782       9.612361          -0.000007
          387              C      11.545829       5.545400      20.517113      -0.001565      28.691945 0.38978209E+03  0.89647636E+04                                 8.381468                            6.763913      -0.132357       1.966493                    0.998507      27.485889      79.530440       0.605040       0.440155      -1.043964       0.000111      -0.000000      -0.026390       0.026390       0.000000       0.025588      -0.000000       0.053104      -0.011126      -0.024698      -0.017861       0.042558              9.325767       8.038293      -0.000001      -3.696369      10.552991       0.000001       9.386016          -0.000876
          388              C      14.035771      16.636200       8.085513      -0.001567      28.692021 0.38978334E+03  0.89648007E+04                                 8.381485                            6.763925      -0.132369       1.966488                    0.998507      27.485946      79.530680       0.605039       0.440155      -1.043964      -0.000111       0.000000      -0.026391       0.026391       0.000000      -0.025588       0.000000       0.053103      -0.011125      -0.024697      -0.017860       0.042557              9.325786       8.038311       0.000001       3.696376      10.553021       0.000001       9.386026          -0.000937
          389              N       3.792899      16.636200       6.494019      -0.160553      34.497236 0.46429307E+03  0.10883887E+05                                 8.832302                            6.977436      -0.037924       2.029229                    0.998669      26.565974      71.594182       0.664482       0.393216      -1.100644       0.088556       0.000000      -0.099271       0.133030      -0.000000       0.049752       0.000000      -0.062401      -0.095803      -0.074031       0.026864       0.047168             10.096610       8.826116      -0.000000      -3.713952      12.017417       0.000000       9.446297           0.001398
          390              N       4.734301       5.545400      18.925619      -0.160550      34.497169 0.46429206E+03  0.10883858E+05                                 8.832294                            6.977431      -0.037933       2.029227                    0.998669      26.565939      71.594082       0.664482       0.393216      -1.100644      -0.088556      -0.000000      -0.099270       0.133029       0.000000      -0.049752      -0.000000      -0.062402      -0.095804      -0.074032       0.026863       0.047168             10.096601       8.826104       0.000001       3.713952      12.017397       0.000000       9.446302           0.001437
          391              N      13.261501       5.545400      18.369181      -0.160554      34.497246 0.46429332E+03  0.10883893E+05                                 8.832296                            6.977432      -0.037917       2.029231                    0.998669      26.565986      71.594165       0.664483       0.393215      -1.100644      -0.088558      -0.000000       0.099273       0.133033      -0.000000       0.049753      -0.000000      -0.062402      -0.095805      -0.074033       0.026865       0.047168             10.096602       8.826108      -0.000001      -3.713952      12.017398       0.000001       9.446300           0.001429
          392              N      12.320099      16.636200       5.937581      -0.160555      34.497319 0.46429440E+03  0.10883928E+05                                 8.832320                            6.977449      -0.037926       2.029228                    0.998669      26.566011      71.594342       0.664481       0.393216      -1.100643       0.088557       0.000000       0.099270       0.133030      -0.000000      -0.049752      -0.000000      -0.062400      -0.095802      -0.074032       0.026865       0.047167             10.096630       8.826139       0.000001       3.713963      12.017437       0.000000       9.446314           0.001394
          393              O      10.102174       3.716083      22.864945      -0.527783      36.143301 0.47074714E+03  0.10946488E+05                                 8.756310                            6.677991       0.555432       2.253218                    0.995879      26.521856      68.558208       0.741453       0.355251      -1.142021       0.006821      -0.019899       0.022869       0.031072      -0.033477       0.003219      -0.034524      -0.047267       0.039217      -0.050793      -0.007388       0.058181             11.336595      12.808393      -3.722440       4.366024      11.745676      -4.744626       9.455716           0.020474
          394              O       9.466897       1.699998      23.394034      -0.473828      25.745554 0.37131079E+03  0.81274917E+04                                 6.775057                            5.843300       0.837397       2.327696                    0.999213      25.955226      64.847715       0.811479       0.344834      -1.151890       0.014298       0.008230       0.015963       0.022956       0.029893      -0.022370       0.022559       0.003104       0.037789      -0.051880       0.023555       0.028325              7.475992       9.927750       2.200617       0.773983       7.305115      -1.067790       5.195111           0.084922
          395              O       0.118528      19.493412       7.923156      -0.544972      33.516127 0.48880755E+03  0.11480376E+05                                 8.235360                            6.801415       0.406588       2.188599                    0.997357      27.141850      70.640859       0.734846       0.354888      -1.141673       0.012349      -0.011430      -0.020647       0.026635       0.034540      -0.016274       0.026826       0.049921       0.105238      -0.069522       0.024836       0.044685              9.649973       6.758286      -0.464917      -2.532991       6.265753      -1.302689      15.925881           0.003718
          396              O       1.310460      18.120593       6.594218      -0.499319      37.354331 0.52150391E+03  0.12461466E+05                                 8.979487                            7.119834       0.161536       2.104106                    0.997916      27.276109      71.855428       0.703204       0.364513      -1.132851      -0.034557       0.006897       0.021081       0.041062       0.010629       0.016645       0.008365      -0.010743      -0.135240      -0.049657       0.012035       0.037621             10.938696       9.556291      -5.501931       1.345849      14.774735      -3.107987       8.485063           0.026616
          397              O       6.734441       3.543067      23.095178      -0.525312      31.808324 0.44993463E+03  0.10336960E+05                                 7.929748                            6.467320       0.429732       2.199825                    0.998079      26.586527      68.140270       0.764772       0.348603      -1.148311      -0.019946       0.006554      -0.001923       0.021083      -0.013306       0.027838       0.034081       0.029293      -0.131818      -0.069888       0.024324       0.045564              9.669082      17.113472       0.373392      -0.860656       5.377252      -0.878503       6.516521           0.013669
          398              O       5.458090       4.096498      21.359478      -0.548750      41.086333 0.58475361E+03  0.14378458E+05                                 9.599436                            7.549131       0.222545       2.107941                    0.998112      28.219387      75.411102       0.681576       0.365470      -1.132111       0.008942      -0.021113       0.028020       0.036206       0.003747      -0.002980       0.007212      -0.113628       0.070919      -0.068870       0.021604       0.047265             12.094453       9.358529       2.258786      -3.552830      10.069169      -6.240476      16.855663           0.027184
          399              O      15.479426      18.465517      10.433345      -0.527782      36.143339 0.47074752E+03  0.10946498E+05                                 8.756311                            6.677990       0.555440       2.253221                    0.995879      26.521869      68.558227       0.741454       0.355251      -1.142022      -0.006818       0.019899       0.022869       0.031071      -0.033483      -0.003218       0.034524      -0.047268       0.039230      -0.050800      -0.007383       0.058183             11.336597      12.808384      -3.722441      -4.366021      11.745692       4.744633       9.455714           0.020433
          400              O      16.114703      20.481602      10.962434      -0.473832      25.746060 0.37131972E+03  0.81277352E+04                                 6.775138                            5.843364       0.837418       2.327702                    0.999213      25.955489      64.848546       0.811475       0.344833      -1.151891      -0.014293      -0.008230       0.015961       0.022952       0.029908       0.022382      -0.022573       0.003112       0.037805      -0.051907       0.023566       0.028341              7.476087       9.927888       2.200641      -0.774000       7.305202       1.067810       5.195171           0.084846
          401              O       8.408672       2.688188      20.354756      -0.544974      33.515936 0.48880438E+03  0.11480279E+05                                 8.235313                            6.801380       0.406591       2.188599                    0.997357      27.141856      70.640740       0.734850       0.354887      -1.141674      -0.012350       0.011430      -0.020647       0.026636       0.034539       0.016274      -0.026825       0.049918       0.105239      -0.069520       0.024835       0.044685              9.649915       6.758257      -0.464913       2.532989       6.265710       1.302658      15.925777           0.003791
          402              O       7.216740       4.061007      19.025818      -0.499320      37.354329 0.52150413E+03  0.12461475E+05                                 8.979493                            7.119842       0.161546       2.104108                    0.997916      27.276095      71.855442       0.703202       0.364514      -1.132850       0.034556      -0.006896       0.021085       0.041064       0.010628      -0.016646      -0.008360      -0.010745      -0.135228      -0.049653       0.012035       0.037618             10.938695       9.556291      -5.501921      -1.345848      14.774717       3.107986       8.485077           0.026685
          403              O       1.792759      18.638533      10.663578      -0.525308      31.808346 0.44993500E+03  0.10336970E+05                                 7.929752                            6.467324       0.429731       2.199826                    0.998079      26.586513      68.140239       0.764772       0.348603      -1.148311       0.019944      -0.006555      -0.001922       0.021081      -0.013306      -0.027840      -0.034084       0.029292      -0.131822      -0.069892       0.024326       0.045566              9.669088      17.113485       0.373392       0.860665       5.377256       0.878505       6.516524           0.013623
          404              O       3.069110      18.085102       8.927878      -0.548749      41.086344 0.58475395E+03  0.14378466E+05                                 9.599428                            7.549127       0.222540       2.107940                    0.998112      28.219411      75.411126       0.681577       0.365470      -1.132112      -0.008939       0.021114       0.028020       0.036206       0.003744       0.002978      -0.007213      -0.113634       0.070927      -0.068873       0.021606       0.047267             12.094439       9.358522       2.258783       3.552825      10.069163       6.240467      16.855632           0.027133
          405              O      10.102174       7.374717      22.864945      -0.527782      36.143301 0.47074708E+03  0.10946484E+05                                 8.756300                            6.677983       0.555439       2.253220                    0.995879      26.521881      68.558223       0.741455       0.355250      -1.142022       0.006818       0.019899       0.022869       0.031071       0.033484       0.003218       0.034523      -0.047267       0.039234      -0.050801      -0.007381       0.058182             11.336584      12.808376       3.722439       4.366021      11.745667       4.744625       9.455708           0.020475
          406              O       9.466897       9.390802      23.394034      -0.473831      25.745805 0.37131532E+03  0.81276117E+04                                 6.775073                            5.843312       0.837424       2.327704                    0.999213      25.955487      64.848349       0.811483       0.344831      -1.151893       0.014292      -0.008230       0.015960       0.022951      -0.029912      -0.022385      -0.022578       0.003112       0.037808      -0.051915       0.023570       0.028345              7.476011       9.927782      -2.200620       0.773988       7.305128       1.067793       5.195123           0.084933
          407              O       0.118528      13.778988       7.923156      -0.544972      33.516169 0.48880825E+03  0.11480396E+05                                 8.235368                            6.801421       0.406588       2.188599                    0.997357      27.141860      70.640909       0.734845       0.354889      -1.141673       0.012349       0.011431      -0.020647       0.026635      -0.034540      -0.016274      -0.026826       0.049921       0.105238      -0.069522       0.024836       0.044685              9.649984       6.758292       0.464918      -2.532993       6.265760       1.302694      15.925900           0.003721
          408              O       1.310460      15.151807       6.594218      -0.499319      37.354343 0.52150410E+03  0.12461472E+05                                 8.979490                            7.119835       0.161536       2.104106                    0.997916      27.276113      71.855445       0.703203       0.364513      -1.132851      -0.034557      -0.006896       0.021081       0.041063      -0.010629       0.016645      -0.008365      -0.010743      -0.135241      -0.049657       0.012035       0.037622             10.938700       9.556295       5.501934       1.345850      14.774740       3.107988       8.485065           0.026616
          409              O       6.734441       7.547733      23.095178      -0.525311      31.808359 0.44993518E+03  0.10336976E+05                                 7.929755                            6.467326       0.429733       2.199826                    0.998079      26.586526      68.140285       0.764772       0.348603      -1.148311      -0.019946      -0.006554      -0.001923       0.021083       0.013306       0.027838      -0.034081       0.029292      -0.131818      -0.069888       0.024324       0.045564              9.669092      17.113491      -0.373392      -0.860661       5.377257       0.878506       6.516529           0.013672
          410              O       5.458090       6.994302      21.359478      -0.548749      41.086332 0.58475354E+03  0.14378455E+05                                 9.599435                            7.549130       0.222544       2.107940                    0.998112      28.219387      75.411098       0.681576       0.365470      -1.132111       0.008943       0.021113       0.028020       0.036206      -0.003747      -0.002980      -0.007212      -0.113628       0.070919      -0.068870       0.021605       0.047265             12.094454       9.358526      -2.258783      -3.552827      10.069169       6.240479      16.855667           0.027185
          411              O      15.479426      14.806883      10.433345      -0.527781      36.143328 0.47074739E+03  0.10946494E+05                                 8.756307                            6.677987       0.555441       2.253221                    0.995879      26.521873      68.558224       0.741455       0.355250      -1.142022      -0.006818      -0.019899       0.022869       0.031071       0.033484      -0.003218      -0.034524      -0.047268       0.039233      -0.050802      -0.007381       0.058183             11.336589      12.808375       3.722437      -4.366018      11.745684      -4.744628       9.455708           0.020434
          412              O      16.114703      12.790798      10.962434      -0.473832      25.746082 0.37132016E+03  0.81277463E+04                                 6.775134                            5.843362       0.837424       2.327703                    0.999213      25.955537      64.848645       0.811477       0.344833      -1.151892      -0.014292       0.008230       0.015961       0.022951      -0.029911       0.022385       0.022576       0.003113       0.037809      -0.051914       0.023569       0.028345              7.476083       9.927883      -2.200640      -0.773999       7.305198      -1.067809       5.195169           0.084854
          413              O       8.408672       8.402612      20.354756      -0.544974      33.515967 0.48880487E+03  0.11480294E+05                                 8.235320                            6.801384       0.406592       2.188599                    0.997357      27.141859      70.640765       0.734849       0.354887      -1.141674      -0.012350      -0.011430      -0.020647       0.026636      -0.034539       0.016274       0.026825       0.049918       0.105239      -0.069520       0.024835       0.044685              9.649924       6.758262       0.464914       2.532993       6.265714      -1.302658      15.925795           0.003793
          414              O       7.216740       7.029793      19.025818      -0.499320      37.354333 0.52150424E+03  0.12461478E+05                                 8.979494                            7.119843       0.161547       2.104108                    0.997916      27.276098      71.855452       0.703202       0.364514      -1.132850       0.034556       0.006896       0.021085       0.041064      -0.010629      -0.016646       0.008360      -0.010745      -0.135228      -0.049653       0.012035       0.037618             10.938695       9.556292       5.501921      -1.345846      14.774716      -3.107983       8.485077           0.026686
          415              O       1.792759      14.633867      10.663578      -0.525308      31.808357 0.44993518E+03  0.10336976E+05                                 7.929754                            6.467325       0.429730       2.199825                    0.998079      26.586517      68.140257       0.764772       0.348603      -1.148311       0.019944       0.006555      -0.001922       0.021081       0.013306      -0.027840       0.034084       0.029292      -0.131822      -0.069892       0.024326       0.045566              9.669092      17.113492      -0.373392       0.860664       5.377257      -0.878504       6.516525           0.013625
          416              O       3.069110      15.187298       8.927878      -0.548749      41.086362 0.58475430E+03  0.14378477E+05                                 9.599431                            7.549129       0.222539       2.107939                    0.998112      28.219418      75.411152       0.681577       0.365470      -1.132112      -0.008939      -0.021114       0.028021       0.036206      -0.003744       0.002978       0.007213      -0.113634       0.070927      -0.068873       0.021606       0.047267             12.094441       9.358526      -2.258784       3.552826      10.069165      -6.240467      16.855634           0.027134
          417              O       0.322158      16.636200       8.831906      -0.725533      51.315045 0.10190287E+04  0.28512058E+05                                10.902032                            9.779656       0.253908       2.060828                    0.996924      32.632995      90.131130       0.621974       0.351959      -1.153931      -0.080140      -0.000000      -0.018440       0.082234       0.000000      -0.064126       0.000000       0.163012       0.021842      -0.085146      -0.030623       0.115769             12.711062      12.483726      -0.000001      -1.201290      16.338001       0.000002       9.311460           0.045613
          418              O       8.205042       5.545400      21.263506      -0.725525      51.314328 0.10190116E+04  0.28511485E+05                                10.901997                            9.779630       0.253870       2.060820                    0.996924      32.632622      90.130222       0.621969       0.351963      -1.153926       0.080141       0.000000      -0.018444       0.082236       0.000000       0.064103      -0.000000       0.163012       0.021908      -0.085157      -0.030589       0.115746             12.711013      12.483689       0.000002       1.201290      16.337909       0.000003       9.311439           0.045662
          419              O       6.952226      14.806883       1.998255      -0.527777      36.143199 0.47074559E+03  0.10946436E+05                                 8.756256                            6.677952       0.555453       2.253225                    0.995879      26.521922      68.558182       0.741461       0.355248      -1.142025      -0.006814      -0.019900      -0.022867       0.031070       0.033497       0.003215       0.034523      -0.047267       0.039265      -0.050818      -0.007369       0.058187             11.336517      12.808279       3.722415       4.365987      11.745612       4.744600       9.455659           0.020450
          420              O       7.587503      12.790798       1.469166      -0.473827      25.746109 0.37132105E+03  0.81277579E+04                                 6.775052                            5.843297       0.837484       2.327718                    0.999213      25.956001      64.849444       0.811498       0.344824      -1.151901      -0.014283       0.008231      -0.015956       0.022942      -0.029945      -0.022413      -0.022610       0.003128       0.037848      -0.051979       0.023597       0.028382              7.475984       9.927739      -2.200610       0.773985       7.305105       1.067789       5.195109           0.084893
          421              O      16.935872       8.402612      16.940044      -0.544971      33.516007 0.48880561E+03  0.11480318E+05                                 8.235337                            6.801399       0.406587       2.188599                    0.997357      27.141823      70.640737       0.734847       0.354888      -1.141673      -0.012349      -0.011429       0.020646       0.026634      -0.034540      -0.016274      -0.026827       0.049921       0.105236      -0.069522       0.024837       0.044685              9.649942       6.758272       0.464917      -2.532990       6.265731       1.302668      15.925823           0.003784
          422              O      15.743940       7.029793      18.268982      -0.499319      37.354301 0.52150385E+03  0.12461464E+05                                 8.979476                            7.119830       0.161526       2.104103                    0.997916      27.276122      71.855440       0.703204       0.364513      -1.132851       0.034556       0.006896      -0.021078       0.041061      -0.010629       0.016644      -0.008368      -0.010743      -0.135252      -0.049661       0.012036       0.037625             10.938668       9.556272       5.501907       1.345840      14.774679       3.107968       8.485053           0.026683
          423              O      10.319959      14.633867       1.768022      -0.525312      31.808421 0.44993623E+03  0.10337005E+05                                 7.929757                            6.467326       0.429710       2.199817                    0.998079      26.586605      68.140491       0.764773       0.348602      -1.148312       0.019944       0.006556       0.001923       0.021082       0.013306       0.027842      -0.034086       0.029292      -0.131824      -0.069895       0.024328       0.045566              9.669093      17.113496      -0.373391      -0.860642       5.377259       0.878503       6.516523           0.013636
          424              O      11.596310      15.187298       3.503722      -0.548747      41.086256 0.58475289E+03  0.14378431E+05                                 9.599406                            7.549115       0.222540       2.107940                    0.998112      28.219399      75.411041       0.681579       0.365469      -1.132112      -0.008938      -0.021114      -0.028021       0.036206      -0.003743      -0.002977      -0.007213      -0.113635       0.070929      -0.068874       0.021606       0.047268             12.094400       9.358503      -2.258774      -3.552804      10.069133       6.240439      16.855564           0.027130
          425              O       1.574974       7.374717      14.429855      -0.527780      36.143258 0.47074618E+03  0.10946460E+05                                 8.756304                            6.677984       0.555441       2.253222                    0.995879      26.521814      68.558076       0.741454       0.355251      -1.142022       0.006820       0.019898      -0.022869       0.031072       0.033480      -0.003219      -0.034525      -0.047268       0.039221      -0.050796      -0.007386       0.058182             11.336592      12.808381       3.722445      -4.366022      11.745684      -4.744633       9.455711           0.020465
          426              O       0.939697       9.390802      13.900766      -0.473825      25.745860 0.37131606E+03  0.81276381E+04                                 6.775125                            5.843354       0.837410       2.327702                    0.999213      25.955268      64.848005       0.811472       0.344835      -1.151889       0.014297      -0.008229      -0.015962       0.022955      -0.029897       0.022374       0.022563       0.003107       0.037793      -0.051888       0.023558       0.028330              7.476073       9.927869      -2.200636      -0.773999       7.305188      -1.067807       5.195162           0.084915
          427              O       8.645728      13.778988       4.508444      -0.544972      33.516199 0.48880880E+03  0.11480413E+05                                 8.235374                            6.801426       0.406583       2.188597                    0.997357      27.141871      70.640964       0.734844       0.354889      -1.141672       0.012349       0.011430       0.020647       0.026636      -0.034540       0.016274       0.026826       0.049923       0.105237      -0.069522       0.024837       0.044685              9.649990       6.758296       0.464918       2.532994       6.265766      -1.302696      15.925909           0.003728
          428              O       9.837660      15.151807       5.837382      -0.499317      37.354301 0.52150358E+03  0.12461455E+05                                 8.979476                            7.119827       0.161536       2.104106                    0.997916      27.276118      71.855418       0.703205       0.364513      -1.132851      -0.034557      -0.006897      -0.021079       0.041062      -0.010629      -0.016645       0.008366      -0.010742      -0.135245      -0.049658       0.012035       0.037623             10.938678       9.556280       5.501922      -1.345843      14.774709      -3.107975       8.485046           0.026611
          429              O      15.261641       7.547733      14.199622      -0.525310      31.808335 0.44993487E+03  0.10336966E+05                                 7.929746                            6.467319       0.429728       2.199825                    0.998079      26.586534      68.140271       0.764773       0.348602      -1.148311      -0.019944      -0.006554       0.001922       0.021081       0.013307      -0.027841       0.034086       0.029291      -0.131825      -0.069894       0.024328       0.045566              9.669082      17.113475      -0.373394       0.860661       5.377253      -0.878505       6.516519           0.013656
          430              O      13.985290       6.994302      15.935322      -0.548751      41.086369 0.58475441E+03  0.14378479E+05                                 9.599427                            7.549126       0.222534       2.107938                    0.998112      28.219436      75.411174       0.681578       0.365469      -1.132112       0.008936       0.021115      -0.028020       0.036206      -0.003742       0.002977       0.007214      -0.113640       0.070932      -0.068877       0.021607       0.047270             12.094439       9.358524      -2.258785       3.552826      10.069160      -6.240467      16.855635           0.027180
          431              O       6.952226      18.465517       1.998255      -0.527782      36.143285 0.47074688E+03  0.10946481E+05                                 8.756310                            6.677992       0.555437       2.253219                    0.995879      26.521836      68.558160       0.741453       0.355251      -1.142021      -0.006820       0.019898      -0.022868       0.031071      -0.033474       0.003220      -0.034526      -0.047269       0.039209      -0.050790      -0.007391       0.058181             11.336591      12.808374      -3.722433       4.366018      11.745683      -4.744630       9.455715           0.020444
          432              O       7.587503      20.481602       1.469166      -0.473834      25.745685 0.37131290E+03  0.81275556E+04                                 6.775121                            5.843352       0.837370       2.327690                    0.999213      25.955070      64.847554       0.811467       0.344838      -1.151886      -0.014302      -0.008230      -0.015964       0.022959       0.029881      -0.022360       0.022548       0.003101       0.037772      -0.051857       0.023545       0.028312              7.476065       9.927847       2.200637       0.773994       7.305190      -1.067808       5.195160           0.084859
          433              O      16.935872       2.688188      16.940044      -0.544971      33.516032 0.48880599E+03  0.11480330E+05                                 8.235345                            6.801405       0.406588       2.188600                    0.997357      27.141812      70.640731       0.734846       0.354889      -1.141673      -0.012349       0.011428       0.020646       0.026634       0.034540      -0.016274       0.026827       0.049921       0.105236      -0.069522       0.024837       0.044685              9.649954       6.758276      -0.464917      -2.532990       6.265739      -1.302677      15.925846           0.003782
          434              O      15.743940       4.061007      18.268982      -0.499320      37.354311 0.52150392E+03  0.12461466E+05                                 8.979478                            7.119831       0.161526       2.104103                    0.997916      27.276123      71.855443       0.703204       0.364513      -1.132851       0.034556      -0.006896      -0.021078       0.041060       0.010630       0.016644       0.008368      -0.010743      -0.135252      -0.049661       0.012036       0.037625             10.938674       9.556277      -5.501912       1.345843      14.774689      -3.107974       8.485057           0.026684
          435              O      10.319959      18.638533       1.768022      -0.525311      31.808286 0.44993406E+03  0.10336942E+05                                 7.929733                            6.467309       0.429727       2.199823                    0.998079      26.586557      68.140302       0.764774       0.348602      -1.148312       0.019944      -0.006553       0.001923       0.021080      -0.013308       0.027841       0.034085       0.029293      -0.131826      -0.069894       0.024327       0.045567              9.669059      17.113431       0.373390      -0.860636       5.377244      -0.878500       6.516503           0.013631
          436              O      11.596310      18.085102       3.503722      -0.548748      41.086325 0.58475393E+03  0.14378463E+05                                 9.599416                            7.549121       0.222544       2.107941                    0.998112      28.219429      75.411138       0.681579       0.365469      -1.132112      -0.008938       0.021115      -0.028021       0.036206       0.003743      -0.002978       0.007213      -0.113635       0.070929      -0.068874       0.021606       0.047268             12.094417       9.358515       2.258783      -3.552816      10.069147      -6.240450      16.855589           0.027132
          437              O       1.574974       3.716083      14.429855      -0.527780      36.143240 0.47074593E+03  0.10946452E+05                                 8.756300                            6.677981       0.555443       2.253223                    0.995879      26.521812      68.558056       0.741454       0.355251      -1.142022       0.006819      -0.019898      -0.022869       0.031071      -0.033481      -0.003219       0.034525      -0.047268       0.039224      -0.050797      -0.007385       0.058182             11.336584      12.808372      -3.722441      -4.366019      11.745676       4.744628       9.455706           0.020464
          438              O       0.939697       1.699998      13.900766      -0.473824      25.745868 0.37131622E+03  0.81276418E+04                                 6.775122                            5.843352       0.837415       2.327704                    0.999213      25.955291      64.848043       0.811473       0.344835      -1.151889       0.014296       0.008229      -0.015961       0.022954       0.029900       0.022376      -0.022566       0.003109       0.037797      -0.051894       0.023561       0.028333              7.476069       9.927865       2.200635      -0.773999       7.305183       1.067806       5.195160           0.084911
          439              O       8.645728      19.493412       4.508444      -0.544971      33.515972 0.48880501E+03  0.11480299E+05                                 8.235329                            6.801393       0.406586       2.188599                    0.997357      27.141816      70.640692       0.734847       0.354888      -1.141673       0.012348      -0.011429       0.020646       0.026634       0.034540       0.016274      -0.026828       0.049921       0.105239      -0.069522       0.024836       0.044687              9.649932       6.758262      -0.464914       2.532981       6.265730       1.302678      15.925802           0.003724
          440              O       9.837660      18.120593       5.837382      -0.499317      37.354274 0.52150318E+03  0.12461443E+05                                 8.979472                            7.119825       0.161532       2.104105                    0.997916      27.276107      71.855384       0.703205       0.364513      -1.132851      -0.034557       0.006897      -0.021079       0.041062       0.010629      -0.016645      -0.008366      -0.010742      -0.135244      -0.049658       0.012036       0.037623             10.938672       9.556272      -5.501914      -1.345844      14.774700       3.107977       8.485044           0.026607
          441              O      15.261641       3.543067      14.199622      -0.525310      31.808346 0.44993504E+03  0.10336971E+05                                 7.929748                            6.467320       0.429728       2.199824                    0.998079      26.586538      68.140285       0.764773       0.348602      -1.148311      -0.019944       0.006555       0.001922       0.021081      -0.013307      -0.027841      -0.034086       0.029291      -0.131825      -0.069894       0.024329       0.045566              9.669085      17.113480       0.373394       0.860662       5.377253       0.878504       6.516521           0.013653
          442              O      13.985290       4.096498      15.935322      -0.548751      41.086357 0.58475421E+03  0.14378473E+05                                 9.599426                            7.549125       0.222535       2.107938                    0.998112      28.219429      75.411154       0.681578       0.365469      -1.132112       0.008936      -0.021115      -0.028021       0.036206       0.003742       0.002977      -0.007214      -0.113639       0.070931      -0.068877       0.021607       0.047270             12.094437       9.358523       2.258784       3.552826      10.069156       6.240464      16.855631           0.027178
          443              O      16.732242       5.545400      16.031294      -0.725548      51.315877 0.10190493E+04  0.28512772E+05                                10.902130                            9.779737       0.253918       2.060826                    0.996924      32.633333      90.132237       0.621973       0.351958      -1.153932       0.080140      -0.000000       0.018437       0.082234      -0.000000      -0.064147      -0.000000       0.163016       0.021790      -0.085140      -0.030651       0.115791             12.711180      12.483849       0.000000      -1.201306      16.338151      -0.000002       9.311542           0.045617
          444              O       8.849358      16.636200       3.599694      -0.725553      51.316153 0.10190559E+04  0.28512996E+05                                10.902151                            9.779754       0.253915       2.060824                    0.996924      32.633459      90.132578       0.621974       0.351957      -1.153933      -0.080139      -0.000001       0.018438       0.082233       0.000001       0.064147      -0.000002       0.163013       0.021783      -0.085137      -0.030653       0.115790             12.711206      12.483869       0.000002       1.201310      16.338194      -0.000000       9.311555           0.045582

******************************************************
Auxiliary information for the entire system
The total spin magnetic moment of the unit cell is   6.173126
The total net atomic charge of the unit cell is   0.000004
Accuracy of reproducing the electrostatic potential in the unit cell:
  The inner radius (bohr) =    5.0000
  The outer radius (bohr) =   12.0000
  Valid grid points have density less than (e/(bohr^3)) =    0.0001
  The number of valid grid points were=       801368
  The rms potential error without charges in kcal/mol is=      4.96273
  The rms potential error with partial charges in kcal/mol is=      0.77934
  The RRMSE value at monopole order=      0.15704
  The rms potential error with partial charges and cloud penetration in kcal/mol is=      0.78571
  The RRMSE value at monopole order with cloud penetration is=      0.15832
  The rms potential error with partial charges and atomic dipoles in kcal/mol is=      0.31833
  The RRMSE value at dipole order=      0.06414
  The rms potential error with partial charges, atomic dipoles and cloud penetration in kcal/mol is=      0.31207
  The RRMSE value at dipole order with cloud penetration=      0.06288

******************************************************
The electron densities and ab initio electrostatic potential were computed in VASP using the PBE functional and
projector augmented wave method. See the main text of the journal article for a description of computational details.
The atomic charges, dipoles, and quadrupoles were computed with the DDEC6 method as described in
(a) T. A. Manz and N. Gabaldon Limas, RSC Adv. 6 (2016) 47771-47801 DOI: 10.1039/c6ra04656h
(b) N. Gabaldon Limas and T. A. Manz, RSC Adv. 8 (2018) 2678-2707 DOI: 10.1039/c7ra11829e.
For each atom in the material, the electron cloud parameters were fit to the spherically averaged atom-in-material
electron density using radial positions for which this density was between 10^-4 and 10^-2 electrons per cubic bohr.
The polarizabilities, dispersion coefficients, and quantum Drude oscillator (QDO) parameters were fit using the MCLF method.
The magnetic structure of the system was optimized in VASP from the default ferromagnetic initial guess using spin polarization.
The atomic spin moments (ASMs) were computed on this optimized magnetic structure using the DDEC6 partition as inputs
to the method of T. A. Manz and D. S. Sholl, J. Chem. Theory Comput. 7 (2011) 4146-4164 DOI: 10.1021/ct200539n.
The RMSE and RRMSE were computed using a uniform grid with Ewald summation.
